# Supplementary material for: Multi-scale and multi-context interpretable mapping of cell states across heterogeneous spatial samples
Source: Nat Commun. 2025 Aug 21;16:7814. doi: 10.1038/s41467-025-62782-y (PMC12370880; doi:10.1038/s41467-025-62782-y)
Supplement: Supplementary file 3 — Supplementary Data 1 [file 41467_2025_62782_MOESM3_ESM.csv]

X.genes.	X.p_value.	X.p_value_adj.	X.seed_pct.	X.query_pct.	X.fold_change.	X.effect_size.	X.seed.	X.query.	X.Cells.	X.cost.
genes	p_value	p_value_adj	seed_pct	query_pct	fold_change	effect_size	seed	query	Cells	cost
genes	p_value	p_value_adj	seed_pct	query_pct	fold_change	effect_size	seed	query	Cells	cost
4930481A15Rik	6.69453908015262e-136	9.10457314900757e-134	0.949079336212776	0.898869346733668	0.254459657750598	0.515333943551162	1	2 3 4 5	Brain	feature
Actb	0	0	1	1	-0.416050749615918	0.515333943551162	1	2 3 4 5	Brain	feature
Adgrd1	0	0	1	0.999371859296482	0.414352809766964	0.515333943551162	1	2 3 4 5	Brain	feature
Anp32e	2.78112384306692e-215	1.05682706036543e-212	0.957717663105251	0.815326633165829	0.405264528337902	0.515333943551162	1	2 3 4 5	Brain	feature
Arpp19	2.06924782229552e-99	5.79389390242746e-98	0.97931348033644	0.922110552763819	0.251190443959548	0.512025711294311	1	2 3 4 5	Brain	feature
Arxes2	2.28658756871177e-166	5.21341965666284e-164	0.405546715162537	0.678391959798995	-0.330553849270302	0.515333943551162	1	2 3 4 5	Brain	feature
Atp6v0b	0	0	0.614230506933394	0.913002512562814	-0.613101101189009	0.515333943551162	1	2 3 4 5	Brain	feature
Atpif1	0	0	0.998863378040464	0.993404522613065	-0.463775051046989	0.515333943551162	1	2 3 4 5	Brain	feature
Aurkb	8.38777613621679e-266	4.32809248628786e-263	0.602409638554217	0.217964824120603	0.380847375514037	0.515333943551162	1	2 3 4 5	Brain	feature
Bccip	9.48613471962358e-156	1.8497962703266e-153	0.777449420322801	0.543027638190955	0.304165435782652	0.515333943551162	1	2 3 4 5	Brain	feature
Bola3	1.85045636973241e-156	3.66390361207017e-154	0.765173903159809	0.550565326633166	0.303250717224282	0.515333943551162	1	2 3 4 5	Brain	feature
Calm2	0	0	0.996817458513299	0.994346733668342	-0.490380093563801	0.515333943551162	1	2 3 4 5	Brain	feature
Cct3	3.1542348951842e-144	5.01523348334288e-142	0.990225051147988	0.938128140703518	0.30980330334402	0.515333943551162	1	2 3 4 5	Brain	feature
Cd24a	0	0	0.940895658104115	0.989321608040201	-1.25591965338575	0.515333943551162	1	2 3 4 5	Brain	feature
Cdc42	6.39731220866421e-190	1.8936044137646e-187	0.975676290065924	0.974874371859296	-0.327047813437568	0.515333943551162	1	2 3 4 5	Brain	feature
Cdca7	0	0	0.767901795862696	0.288316582914573	0.590734319284758	0.515333943551162	1	2 3 4 5	Brain	feature
Cdca8	0	0	0.95453512161855	0.588881909547739	0.916929132553286	0.515333943551162	1	2 3 4 5	Brain	feature
Cdk2ap1	0	0	0.968401909524892	0.840452261306533	0.482076254832317	0.515333943551162	1	2 3 4 5	Brain	feature
Cdk4	0	0	0.998636053648556	0.995288944723618	0.417792095179559	0.515333943551162	1	2 3 4 5	Brain	feature
Cenpa	0	0	0.980222777904069	0.665829145728643	0.965911094267689	0.515333943551162	1	2 3 4 5	Brain	feature
Cenpf	0	0	0.634462377813139	0.187185929648241	0.416255655692688	0.515333943551162	1	2 3 4 5	Brain	feature
Cenpv	1.33869114438601e-109	6.96119395080724e-108	0.619913616731075	0.39321608040201	0.276924718100044	0.515333943551162	1	2 3 4 5	Brain	feature
Cfl1	0	0	1	1	-0.436302787008228	0.515333943551162	1	2 3 4 5	Brain	feature
Cnbp	0	0	0.980677426687884	0.875314070351759	0.5340156962904	0.515333943551162	1	2 3 4 5	Brain	feature
Crabp1	0	0	0.701068424641964	0.975502512562814	-2.19857806491793	0.515333943551162	1	2 3 4 5	Brain	feature
Ctdsp2	1.42051701192096e-149	2.47169960074246e-147	0.663105251193453	0.376884422110553	0.280759014498145	0.515333943551162	1	2 3 4 5	Brain	feature
Ctnna1	3.8638380874917e-287	2.16761316708284e-284	0.78245055694476	0.382537688442211	0.40741039834767	0.515333943551162	1	2 3 4 5	Brain	feature
Ddx39b	1.34976596793942e-255	6.61385324290317e-253	0.981132075471698	0.928391959798995	0.394622287767065	0.515333943551162	1	2 3 4 5	Brain	feature
Dkc1	4.35729248132026e-212	1.60784092560718e-209	0.643782677881337	0.317525125628141	0.303191621702788	0.515333943551162	1	2 3 4 5	Brain	feature
Dlk1	7.47173903848181e-137	1.0684586825029e-134	0.465333030234144	0.800251256281407	-0.325780530979339	0.515333943551162	1	2 3 4 5	Brain	feature
Dll1	5.87273000069498e-212	2.16116464025575e-209	0.440327347124346	0.107097989949749	0.251219833976466	0.515333943551162	1	2 3 4 5	Brain	feature
Dpysl2	3.89218999131077e-301	2.33142180479515e-298	0.862241418504206	0.959484924623116	-0.470613186910544	0.515333943551162	1	2 3 4 5	Brain	feature
Eef1d	0	0	0.985678563309843	0.846105527638191	0.630188593063609	0.515333943551162	1	2 3 4 5	Brain	feature
Eef2	0	0	1	1	-0.368656083498502	0.515333943551162	1	2 3 4 5	Brain	feature
Eif3b	1.27377098675793e-89	1.27377098675793e-88	0.929302114116845	0.847047738693467	0.252788230442264	0.486628970548757	1	2 3 4 5	Brain	feature
Eif3g	7.51127152019532e-127	7.51127152019532e-125	0.960218231416231	0.886934673366834	0.302513505137647	0.515333943551162	1	2 3 4 5	Brain	feature
Eif4g1	1.86865581362555e-129	2.07420795312436e-127	0.894066833371221	0.781092964824121	0.288642198392905	0.515333943551162	1	2 3 4 5	Brain	feature
Eif5a	1.18659681059797e-297	6.97718924631608e-295	1	1	0.34516063912778	0.515333943551162	1	2 3 4 5	Brain	feature
Epb41	1.58532269360893e-124	1.47435010505631e-122	0.697431234371448	0.82035175879397	-0.333631478352749	0.515333943551162	1	2 3 4 5	Brain	feature
Evl	0	0	0.765173903159809	0.927449748743719	-0.573589755991758	0.515333943551162	1	2 3 4 5	Brain	feature
Fabp5	5.88194823476675e-174	1.48225095516122e-171	0.998863378040464	0.999685929648241	-0.276233166296441	0.515333943551162	1	2 3 4 5	Brain	feature
Fbl	2.70626588660288e-144	4.33002541856461e-142	0.822232325528529	0.652010050251256	0.295464944391036	0.515333943551162	1	2 3 4 5	Brain	feature
Fkbp4	7.88513014259929e-151	1.38778290509747e-148	0.986587860877472	0.975502512562814	0.284364586057645	0.515333943551162	1	2 3 4 5	Brain	feature
Fscn1	1.44554198919973e-231	6.21583055355884e-229	0.971129802227779	0.984924623115578	-0.347516429602547	0.515333943551162	1	2 3 4 5	Brain	feature
Ftl1	0	0	1	1	-0.429156654386859	0.515333943551162	1	2 3 4 5	Brain	feature
Ftl1-ps1	0	0	0.999318026824278	1	-0.445732532703086	0.515333943551162	1	2 3 4 5	Brain	feature
G3bp1	0	0	0.977949533984997	0.868404522613065	0.5338113524923	0.515333943551162	1	2 3 4 5	Brain	feature
Gabarap	0	0	0.944987497158445	0.97927135678392	-0.449602679884358	0.515333943551162	1	2 3 4 5	Brain	feature
Galk1	6.65585246493104e-280	3.60081618352769e-277	0.785178449647647	0.498429648241206	0.41522274923887	0.515333943551162	1	2 3 4 5	Brain	feature
Gas1	2.72631817919204e-190	8.15169135578421e-188	0.485337576721982	0.197236180904523	0.362607594679048	0.515333943551162	1	2 3 4 5	Brain	feature
Gm10076	0	0	1	1	0.410042980247424	0.515333943551162	1	2 3 4 5	Brain	feature
Gm11361	1.78271165555661e-184	4.97376551900294e-182	0.942486928847465	0.822550251256281	0.300319764919756	0.515333943551162	1	2 3 4 5	Brain	feature
Gm1673	0	0	0.994771538986133	0.995603015075377	-0.419395225291892	0.515333943551162	1	2 3 4 5	Brain	feature
Gm26623	1.74310857354705e-280	9.4650795543605e-278	0.910434189588543	0.658605527638191	0.390185657077576	0.515333943551162	1	2 3 4 5	Brain	feature
Grb10	1.16864485568459e-280	6.35742801492419e-278	0.935894521482155	0.701005025125628	0.433204822657001	0.515333943551162	1	2 3 4 5	Brain	feature
H2afv	0	0	1	0.998429648241206	0.673218287979804	0.515333943551162	1	2 3 4 5	Brain	feature
H2afy	3.0171374356031e-205	1.05599810246109e-202	0.992043646283246	0.94001256281407	0.383358795422063	0.515333943551162	1	2 3 4 5	Brain	feature
H3f3a	0	0	0.999090702432371	1	-0.419536911241986	0.515333943551162	1	2 3 4 5	Brain	feature
H3f3b	0	0	1	1	-0.61964565196239	0.515333943551162	1	2 3 4 5	Brain	feature
Hint1	2.4856090759943e-300	1.4839086183686e-297	1	0.997173366834171	0.34853418080844	0.515333943551162	1	2 3 4 5	Brain	feature
Hmg20a	2.15303346385687e-291	1.23368817478999e-288	0.991816321891339	0.938442211055276	0.406878927928213	0.515333943551162	1	2 3 4 5	Brain	feature
Hmgb2	0	0	0.99749943168902	0.784547738693467	1.29794574274269	0.515333943551162	1	2 3 4 5	Brain	feature
Hmgn1	0	0	1	0.990263819095477	0.455981733026217	0.515333943551162	1	2 3 4 5	Brain	feature
Hnrnpc	9.38982646244392e-164	2.07515164820011e-161	0.99749943168902	0.969849246231156	0.306108374721931	0.515333943551162	1	2 3 4 5	Brain	feature
Hnrnpu	6.62969252790339e-224	2.68502547380087e-221	0.997954080472835	0.970791457286432	0.366514961061837	0.515333943551162	1	2 3 4 5	Brain	feature
Hspa9	1.48466757171757e-153	2.74663500767751e-151	0.873834962491475	0.701319095477387	0.325772422610498	0.515333943551162	1	2 3 4 5	Brain	feature
Hspd1	2.50346110828132e-163	5.48257982713609e-161	0.953171175267106	0.861809045226131	0.321871328040248	0.515333943551162	1	2 3 4 5	Brain	feature
Hspe1	0	0	0.998636053648556	0.969221105527638	0.724482768017197	0.515333943551162	1	2 3 4 5	Brain	feature
Hsph1	6.74166499472747e-190	1.9887911734446e-187	0.817458513298477	0.548366834170854	0.356099708250332	0.515333943551162	1	2 3 4 5	Brain	feature
Igf2bp1	1.12706923903057e-252	5.42120303973704e-250	0.812684701068425	0.500314070351759	0.419142276388036	0.515333943551162	1	2 3 4 5	Brain	feature
Itm2b	4.75124509010161e-124	4.32363303199247e-122	0.707433507615367	0.871545226130653	-0.299197251569313	0.515333943551162	1	2 3 4 5	Brain	feature
Jpt1	6.19181468273746e-284	3.39930626082286e-281	0.999090702432371	1	-0.363603440942668	0.515333943551162	1	2 3 4 5	Brain	feature
Kars	1.58103807331317e-129	1.77076264211075e-127	0.889747669924983	0.760678391959799	0.281013293837037	0.515333943551162	1	2 3 4 5	Brain	feature
Klhl13	3.17105558437383e-176	8.18132340768448e-174	0.248238235962719	0.5625	-0.256751803531319	0.515333943551162	1	2 3 4 5	Brain	feature
Ldha	0	0	0.999772675608093	0.981469849246231	1.02156827867692	0.515333943551162	1	2 3 4 5	Brain	feature
Lrba	0	0	1	1	-1.00371632987928	0.515333943551162	1	2 3 4 5	Brain	feature
Lsm2	0	0	0.93134803364401	0.709484924623116	0.602445303255113	0.515333943551162	1	2 3 4 5	Brain	feature
Maged1	4.13744626420059e-170	9.88849657143941e-168	0.97931348033644	0.978643216080402	-0.301133710415677	0.515333943551162	1	2 3 4 5	Brain	feature
Magoh	5.11465243022683e-242	2.33739616061366e-239	0.93134803364401	0.774497487437186	0.432386096577427	0.515333943551162	1	2 3 4 5	Brain	feature
Map1lc3b	0	0	0.845419413503069	0.960113065326633	-0.603735180439603	0.515333943551162	1	2 3 4 5	Brain	feature
Mcm2	0	0	0.886565128438281	0.539886934673367	0.574600377330406	0.515333943551162	1	2 3 4 5	Brain	feature
Mcm4	6.13375858853406e-258	3.03621050132436e-255	0.65674016822005	0.290829145728643	0.349328080215512	0.515333943551162	1	2 3 4 5	Brain	feature
Med25	9.00945027187109e-162	1.93703180845229e-159	0.808820186406001	0.579145728643216	0.309358318571495	0.515333943551162	1	2 3 4 5	Brain	feature
Mest	0	0	0.983177994998863	0.935615577889447	0.794776760695898	0.515333943551162	1	2 3 4 5	Brain	feature
Mettl23	2.300555797716e-302	1.3803334786296e-299	0.991588997499432	0.941582914572864	0.456518914137044	0.515333943551162	1	2 3 4 5	Brain	feature
Mif	0	0	1	0.998743718592965	0.640279415033717	0.515333943551162	1	2 3 4 5	Brain	feature
Mkrn1	1.32729808047673e-226	5.52156001478321e-224	0.691520800181859	0.867462311557789	-0.410393408607081	0.515333943551162	1	2 3 4 5	Brain	feature
Mmd	5.36033077525924e-175	1.36688434769111e-172	0.345078426915208	0.648241206030151	-0.270843054000866	0.515333943551162	1	2 3 4 5	Brain	feature
Mrpl34	1.87592565778687e-223	7.57873965745894e-221	0.932030006819732	0.969535175879397	-0.37670825138302	0.515333943551162	1	2 3 4 5	Brain	feature
Mtch1	2.7486948654808e-277	1.46780305816675e-274	0.992270970675153	0.994974874371859	-0.394420053542417	0.515333943551162	1	2 3 4 5	Brain	feature
Mvp	8.41229114636187e-122	6.89807874001674e-120	0.777449420322801	0.568781407035176	0.253657403886049	0.515333943551162	1	2 3 4 5	Brain	feature
Myl12a	0	0	0.977040236417368	0.840766331658292	0.512059646311071	0.515333943551162	1	2 3 4 5	Brain	feature
Naaladl2	5.1365697709448e-226	2.11626674562926e-223	1	0.998429648241206	0.294042894728484	0.515333943551162	1	2 3 4 5	Brain	feature
Nap1l1	2.24009680411331e-262	1.13572907968545e-259	0.990679699931803	0.955402010050251	0.398464027754124	0.515333943551162	1	2 3 4 5	Brain	feature
Ndufc2	5.82865717580647e-129	6.23666317811292e-127	0.998863378040464	0.983354271356784	0.256149529123939	0.515333943551162	1	2 3 4 5	Brain	feature
Nhp2	3.03334719363899e-306	1.8442750937325e-303	0.972948397363037	0.847047738693467	0.510013798456886	0.515333943551162	1	2 3 4 5	Brain	feature
Nme2	0	0	0.999318026824278	0.996859296482412	0.418963178679797	0.515333943551162	1	2 3 4 5	Brain	feature
Nme4	1.49986083750591e-286	8.33922625653286e-284	0.671743578085929	0.302449748743719	0.414778866695362	0.515333943551162	1	2 3 4 5	Brain	feature
Nop58	8.61112007706379e-205	3.00528090689526e-202	0.730847919981814	0.429334170854271	0.324543074619201	0.515333943551162	1	2 3 4 5	Brain	feature
Nos1ap	3.71805000671808e-203	1.27157310229758e-200	0.731302568765629	0.891645728643216	-0.31038591702152	0.515333943551162	1	2 3 4 5	Brain	feature
Notch1	2.07886790868779e-285	1.14545621768697e-282	0.479881791316208	0.0976758793969849	0.313672651466131	0.515333943551162	1	2 3 4 5	Brain	feature
Npm1	0	0	1	0.991520100502513	0.600738364646526	0.515333943551162	1	2 3 4 5	Brain	feature
Nrep	0	0	0.89906796999318	0.998743718592965	-1.04918103921714	0.515333943551162	1	2 3 4 5	Brain	feature
Nucks1	0	0	0.921573084791998	0.745288944723618	0.480153182028734	0.515333943551162	1	2 3 4 5	Brain	feature
Odc1	0	0	0.951352580131848	0.664258793969849	0.619463442847079	0.515333943551162	1	2 3 4 5	Brain	feature
Paics	0	0	0.944987497158445	0.728015075376884	0.499070549496391	0.515333943551162	1	2 3 4 5	Brain	feature
Paip2	0	0	0.966810638781541	0.989007537688442	-0.428146141086227	0.515333943551162	1	2 3 4 5	Brain	feature
Pclaf	0	0	0.928620140941123	0.557788944723618	0.722728564663207	0.515333943551162	1	2 3 4 5	Brain	feature
Pde6a	0	0	1	1	0.634390015502608	0.515333943551162	1	2 3 4 5	Brain	feature
Pdss2	0	0	1	1	0.416077788549341	0.515333943551162	1	2 3 4 5	Brain	feature
Pgrmc1	1.60584093639304e-288	9.05694288125677e-286	0.674698795180723	0.883793969849246	-0.495168461376804	0.515333943551162	1	2 3 4 5	Brain	feature
Plcl1	7.61677605827245e-232	3.2904472571737e-229	0.755398954307797	0.45822864321608	0.368012868151467	0.515333943551162	1	2 3 4 5	Brain	feature
Pmf1	3.94382221558931e-288	2.21642808516119e-285	0.70970675153444	0.337625628140704	0.387456538315829	0.515333943551162	1	2 3 4 5	Brain	feature
Pold2	6.36967072046568e-247	3.01285425078027e-244	0.646055921800409	0.308103015075377	0.360483775615216	0.515333943551162	1	2 3 4 5	Brain	feature
Ppa1	8.15967893728693e-217	3.15779574873004e-214	0.908615594453285	0.730213567839196	0.390551399704792	0.515333943551162	1	2 3 4 5	Brain	feature
Ppia	0	0	1	1	0.332901429795469	0.515333943551162	1	2 3 4 5	Brain	feature
Ppp4c	7.16288980488914e-191	2.15602983127163e-188	0.978631507160718	0.878768844221106	0.373623227205693	0.515333943551162	1	2 3 4 5	Brain	feature
Prdx1	0	0	0.997272107297113	0.955402010050251	0.783865334436258	0.515333943551162	1	2 3 4 5	Brain	feature
Prdx2	0	0	1	1	-0.392923423796575	0.515333943551162	1	2 3 4 5	Brain	feature
Prdx6	1.23017649261679e-112	8.11916485127082e-111	0.925210275062514	0.854585427135678	0.288914223952302	0.515333943551162	1	2 3 4 5	Brain	feature
Ptn	3.35834118607875e-190	1.00078567345147e-187	0.674244146396908	0.413316582914573	0.473058907677216	0.515333943551162	1	2 3 4 5	Brain	feature
Rab6a	0	0	0.643100704705615	0.882223618090452	-0.58294896138295	0.515333943551162	1	2 3 4 5	Brain	feature
Racgap1	1.35640174581478e-199	4.43543370881433e-197	0.789270288701978	0.491520100502513	0.371813109566759	0.515333943551162	1	2 3 4 5	Brain	feature
Rack1	2.90452922063693e-191	8.77167824632352e-189	1	0.998429648241206	0.286226362924177	0.515333943551162	1	2 3 4 5	Brain	feature
Ran	0	0	1	0.98963567839196	0.749556308601757	0.515333943551162	1	2 3 4 5	Brain	feature
Rbm4b	7.39921282973009e-214	2.76730559831906e-211	0.465787679017959	0.764133165829146	-0.364623245760033	0.515333943551162	1	2 3 4 5	Brain	feature
Rcc2	5.29707142771111e-286	2.92928049952424e-283	0.923391679927256	0.702261306532663	0.463108801880053	0.515333943551162	1	2 3 4 5	Brain	feature
Rpa3	9.85961605415073e-134	1.26203085493129e-131	0.700159127074335	0.446922110552764	0.269204077386933	0.515333943551162	1	2 3 4 5	Brain	feature
Rpl10a	1.54143932014837e-206	5.42586640692225e-204	0.985451238917936	0.962625628140704	0.329872807959307	0.515333943551162	1	2 3 4 5	Brain	feature
Rpl11	4.93686825070431e-308	3.01642650118033e-305	1	1	0.271768639746668	0.515333943551162	1	2 3 4 5	Brain	feature
Rpl12	0	0	1	0.999371859296482	0.478611042119473	0.515333943551162	1	2 3 4 5	Brain	feature
Rpl13	0	0	1	1	0.371468364467306	0.515333943551162	1	2 3 4 5	Brain	feature
Rpl14	2.25592281279025e-305	1.3648333017381e-302	1	1	0.275694224809909	0.515333943551162	1	2 3 4 5	Brain	feature
Rpl18	0	0	1	1	0.318437856560075	0.515333943551162	1	2 3 4 5	Brain	feature
Rpl19	4.32258326348563e-201	1.4437428100042e-198	1	1	0.255614071267362	0.515333943551162	1	2 3 4 5	Brain	feature
Rpl22	0	0	1	0.994346733668342	0.387690692000545	0.515333943551162	1	2 3 4 5	Brain	feature
Rpl22l1	0	0	0.998863378040464	0.959798994974874	0.606047906652543	0.515333943551162	1	2 3 4 5	Brain	feature
Rpl27a	7.26619778659343e-289	4.10540174942529e-286	1	1	0.318517904438645	0.515333943551162	1	2 3 4 5	Brain	feature
Rpl3	6.20258497456678e-250	2.96483561784292e-247	1	0.999685929648241	0.27068295921613	0.515333943551162	1	2 3 4 5	Brain	feature
Rpl30	1.13429655474423e-176	2.93782807678755e-174	0.999545351216185	1	0.257224872952549	0.515333943551162	1	2 3 4 5	Brain	feature
Rpl32	1.07281529481279e-265	5.52499876828588e-263	1	1	0.267018015834582	0.515333943551162	1	2 3 4 5	Brain	feature
Rpl35a	6.67798858320403e-240	3.01177285102502e-237	1	0.997173366834171	0.287445807005481	0.515333943551162	1	2 3 4 5	Brain	feature
Rpl36a	1.46159662531939e-271	7.6733822829268e-269	1	1	0.29419100101437	0.515333943551162	1	2 3 4 5	Brain	feature
Rpl38	2.7457898393064e-236	1.20814752929482e-233	1	0.998743718592965	0.267293269207431	0.515333943551162	1	2 3 4 5	Brain	feature
Rpl41	0	0	1	1	0.440821839829226	0.515333943551162	1	2 3 4 5	Brain	feature
Rpl5	1.83436370177468e-170	4.43916015829472e-168	0.994089565810411	0.985552763819096	0.274589200224063	0.515333943551162	1	2 3 4 5	Brain	feature
Rpl8	0	0	1	1	0.274814505756964	0.515333943551162	1	2 3 4 5	Brain	feature
Rplp1	8.93237502946026e-294	5.15398039199857e-291	1	1	0.296275841075493	0.515333943551162	1	2 3 4 5	Brain	feature
Rplp2	9.68248601603878e-293	5.5674294592223e-290	1	1	0.295313879595855	0.515333943551162	1	2 3 4 5	Brain	feature
Rps13	5.67840606969973e-264	2.89598709554686e-261	1	1	0.26033651580056	0.515333943551162	1	2 3 4 5	Brain	feature
Rps15	1.27865464421179e-297	7.50570276152323e-295	1	1	0.315205781961068	0.515333943551162	1	2 3 4 5	Brain	feature
Rps16	0	0	1	1	0.433153339017064	0.515333943551162	1	2 3 4 5	Brain	feature
Rps17	3.52768039300243e-291	2.01783318479739e-288	1	1	0.265845170986374	0.515333943551162	1	2 3 4 5	Brain	feature
Rps18	0	0	1	1	0.462410184141201	0.515333943551162	1	2 3 4 5	Brain	feature
Rps19	0	0	1	1	0.321423755565625	0.515333943551162	1	2 3 4 5	Brain	feature
Rps2	0	0	1	1	0.65935960031831	0.515333943551162	1	2 3 4 5	Brain	feature
Rps20	6.95040000376293e-232	3.00952320162935e-229	1	1	0.290140904567711	0.515333943551162	1	2 3 4 5	Brain	feature
Rps25	2.99025321661863e-199	9.74822548617674e-197	0.99749943168902	0.987751256281407	0.28930210151303	0.515333943551162	1	2 3 4 5	Brain	feature
Rps27a	1.87862378047986e-215	7.15755660362828e-213	1	1	0.281553067232352	0.515333943551162	1	2 3 4 5	Brain	feature
Rps27l	0	0	0.997044782905206	0.986494974874372	0.614179317544266	0.515333943551162	1	2 3 4 5	Brain	feature
Rps3a1	2.95203934187587e-300	1.75941544775802e-297	1	0.999685929648241	0.333546691330935	0.515333943551162	1	2 3 4 5	Brain	feature
Rps8	0	0	1	1	0.293236613052606	0.515333943551162	1	2 3 4 5	Brain	feature
Rpsa	0	0	1	1	0.440671718457844	0.515333943551162	1	2 3 4 5	Brain	feature
Rrm2	0	0	0.879972721072971	0.422424623115578	0.790859281414689	0.515333943551162	1	2 3 4 5	Brain	feature
Ruvbl2	1.72703665792964e-154	3.28136965006631e-152	0.844282791543533	0.666143216080402	0.30850000388457	0.515333943551162	1	2 3 4 5	Brain	feature
Sap30	4.92257476627038e-123	4.2869589152576e-121	0.798817913162082	0.607412060301508	0.31797028182244	0.515333943551162	1	2 3 4 5	Brain	feature
Sbk1	0	0	0.768129120254603	0.937185929648241	-0.64950781577489	0.515333943551162	1	2 3 4 5	Brain	feature
Selenoh	0	0	0.998181404864742	0.973304020100503	0.685229982764147	0.515333943551162	1	2 3 4 5	Brain	feature
Selenow	0	0	0.981132075471698	0.993718592964824	-0.393692388624798	0.515333943551162	1	2 3 4 5	Brain	feature
Sem1	0	0	0.999772675608093	0.998115577889447	0.409603040839458	0.515333943551162	1	2 3 4 5	Brain	feature
Sema5b	2.39116298727429e-221	9.58856357896991e-219	0.664469197544897	0.33856783919598	0.305552248030589	0.515333943551162	1	2 3 4 5	Brain	feature
Serpinh1	1.38637127679832e-214	5.25434713906564e-212	0.912252784723801	0.756595477386935	0.433264900303452	0.515333943551162	1	2 3 4 5	Brain	feature
Set	0	0	0.998408729256649	0.995288944723618	0.416089136583642	0.515333943551162	1	2 3 4 5	Brain	feature
Sf3b5	5.89816574157647e-223	2.37696079385532e-220	0.957263014321437	0.833856783919598	0.422008880349152	0.515333943551162	1	2 3 4 5	Brain	feature
Slc25a4	0	0	0.990225051147988	0.998743718592965	-0.451334661592505	0.515333943551162	1	2 3 4 5	Brain	feature
Slc3a1	3.56287564876848e-201	1.19356334233744e-198	0.167992725619459	0.472361809045226	-0.25268977266876	0.515333943551162	1	2 3 4 5	Brain	feature
Smarcc2	2.45971034327944e-150	4.30449310073903e-148	0.478517844964765	0.730213567839196	-0.277207534278586	0.515333943551162	1	2 3 4 5	Brain	feature
Smc4	0	0	0.715162536940214	0.316896984924623	0.414688743786007	0.515333943551162	1	2 3 4 5	Brain	feature
Smim14	2.86429722356886e-299	1.69852825357634e-296	0.365310297794953	0.717336683417085	-0.450291773379177	0.515333943551162	1	2 3 4 5	Brain	feature
Smo	3.45323172789556e-202	1.1671923240287e-199	0.534212320982041	0.211369346733668	0.259460368638074	0.515333943551162	1	2 3 4 5	Brain	feature
Snrpb	0	0	1	0.991834170854271	0.581208468980867	0.515333943551162	1	2 3 4 5	Brain	feature
Snrpd1	0	0	0.994544214594226	0.939384422110553	0.499989563986522	0.515333943551162	1	2 3 4 5	Brain	feature
Snrpd3	5.69744765844024e-122	4.7288815565054e-120	0.984541941350307	0.957286432160804	0.259469765319409	0.515333943551162	1	2 3 4 5	Brain	feature
Snrpe	0	0	1	1	0.408515666379259	0.515333943551162	1	2 3 4 5	Brain	feature
Snrpf	0	0	0.991361673107524	0.934359296482412	0.560972474589627	0.515333943551162	1	2 3 4 5	Brain	feature
Snrpg	0	0	0.999545351216185	0.996859296482412	0.460908304359998	0.515333943551162	1	2 3 4 5	Brain	feature
Sox4	1.41877345792146e-164	3.17805254574407e-162	0.596499204364628	0.803077889447236	-0.321458938934396	0.515333943551162	1	2 3 4 5	Brain	feature
Spag16	6.93739249958117e-149	1.17241933242922e-146	0.906342350534212	0.77355527638191	0.261262996132135	0.515333943551162	1	2 3 4 5	Brain	feature
Sparc	4.30999365445521e-90	5.20839692999298e-89	0.756990225051148	0.573492462311558	0.271916127519431	0.4878610725799	1	2 3 4 5	Brain	feature
Spc25	0	0	0.805864969311207	0.360238693467337	0.518665894340437	0.515333943551162	1	2 3 4 5	Brain	feature
Sptan1	1.54323361649514e-202	5.23156195991853e-200	0.483518981586724	0.750942211055276	-0.320566627608523	0.515333943551162	1	2 3 4 5	Brain	feature
Srsf1	2.02463552032731e-210	7.32918058358486e-208	0.928165492157308	0.726758793969849	0.365848439872621	0.515333943551162	1	2 3 4 5	Brain	feature
Srsf3	0	0	0.999545351216185	0.993404522613065	0.402222747277736	0.515333943551162	1	2 3 4 5	Brain	feature
Srsf7	1.4493047904561e-231	6.21751755105667e-229	0.954307797226642	0.881281407035176	0.410717397616042	0.515333943551162	1	2 3 4 5	Brain	feature
Ssbp1	1.31421745871043e-202	4.46833935961547e-200	0.82632416458286	0.584798994974874	0.358226015109862	0.515333943551162	1	2 3 4 5	Brain	feature
Ssrp1	5.85828485590108e-218	2.29058937865732e-215	0.944078199590816	0.820665829145729	0.402244684906121	0.515333943551162	1	2 3 4 5	Brain	feature
Tcf3	0	0	0.937031143441691	0.668969849246231	0.624424326360515	0.515333943551162	1	2 3 4 5	Brain	feature
Tcf4	7.06586412524572e-151	1.25772381429374e-148	0.669697658558763	0.42964824120603	0.30888413955921	0.515333943551162	1	2 3 4 5	Brain	feature
Tecpr2	9.52205029169433e-209	3.39937195413488e-206	0.999772675608093	1	0.282675774318505	0.515333943551162	1	2 3 4 5	Brain	feature
Tipin	0	0	0.879290747897249	0.498743718592965	0.622509152876499	0.515333943551162	1	2 3 4 5	Brain	feature
Tmsb4x	0	0	1	1	-0.412513787075356	0.515333943551162	1	2 3 4 5	Brain	feature
Tomm7	4.32404744031982e-273	2.28309704848887e-270	0.995680836553762	0.982097989949749	0.373095255369928	0.515333943551162	1	2 3 4 5	Brain	feature
Tpi1	1.92255411195682e-231	8.22853159917518e-229	0.969765855876336	0.893844221105528	0.430533592985592	0.515333943551162	1	2 3 4 5	Brain	feature
Trpm4	2.91260336616415e-213	1.08348845221307e-210	1	1	0.251110157135583	0.515333943551162	1	2 3 4 5	Brain	feature
Ttc3	4.46906262668923e-137	6.43545018243249e-135	0.863605364855649	0.923680904522613	-0.332612913639929	0.515333943551162	1	2 3 4 5	Brain	feature
Tuba1b	0	0	1	1	0.588496297077035	0.515333943551162	1	2 3 4 5	Brain	feature
Tubb5	0	0	1	1	-0.516271224373531	0.515333943551162	1	2 3 4 5	Brain	feature
Txn1	0	0	0.99749943168902	0.990577889447236	0.476880736303988	0.515333943551162	1	2 3 4 5	Brain	feature
Ubc	2.87936103533289e-133	3.59920129416611e-131	0.970675153443964	0.980213567839196	-0.278570022652322	0.515333943551162	1	2 3 4 5	Brain	feature
Ube2d1	1.151174002676e-144	1.85339014430835e-142	0.619231643555354	0.798052763819096	-0.323107418350418	0.515333943551162	1	2 3 4 5	Brain	feature
Uqcr10	3.3821993918109e-165	7.60994863157452e-163	0.994544214594226	0.972361809045226	0.308874256592679	0.515333943551162	1	2 3 4 5	Brain	feature
Uso1	1.59900101923896e-204	5.54853353675921e-202	0.999772675608093	0.998115577889447	0.269023437090331	0.515333943551162	1	2 3 4 5	Brain	feature
Vim	0	0	1	0.98178391959799	1.12289725958863	0.515333943551162	1	2 3 4 5	Brain	feature
Wdr89	9.80866028155369e-168	2.2658005250389e-165	1	0.997801507537688	0.278788020846813	0.515333943551162	1	2 3 4 5	Brain	feature
Yap1	3.11523946459377e-212	1.1526386018997e-209	0.57649465787679	0.247173366834171	0.314724147842947	0.515333943551162	1	2 3 4 5	Brain	feature
Ybx1	0	0	1	1	0.284489493973443	0.515333943551162	1	2 3 4 5	Brain	feature
Zfhx3	1.32387353423187e-163	2.91252177531012e-161	0.561718572402819	0.7553391959799	-0.321053185693887	0.515333943551162	1	2 3 4 5	Brain	feature
Zwint	1.59703402862222e-269	8.32054728912177e-267	0.89906796999318	0.951633165829146	-0.453401220784197	0.515333943551162	1	2 3 4 5	Brain	feature
mt-Cytb	1.91994204604296e-221	7.71816702509271e-219	0.998863378040464	1	-0.386786647385864	0.515333943551162	1	2 3 4 5	Brain	feature
mt-Nd1	1.07930617646356e-109	5.72032273525688e-108	0.999318026824278	1	-0.254852081346937	0.515333943551162	1	2 3 4 5	Brain	feature
mt-Nd4	8.62092906597465e-290	4.90530863853958e-287	0.999772675608093	1	-0.428858585479647	0.515333943551162	1	2 3 4 5	Brain	feature
0610010K14Rik	1.14969525077471e-182	3.1501649871227e-180	0.948397363037054	0.874057788944724	0.357269521118131	0.515333943551162	1	2 3 4 5	Brain	feature
1810009A15Rik	1.55502847370165e-161	3.32776093372154e-159	0.862468742896113	0.680904522613065	0.333976187846676	0.515333943551162	1	2 3 4 5	Brain	feature
Adsl	1.87351608394955e-161	3.99058925881254e-159	0.650829734030462	0.365263819095477	0.266437082533086	0.515333943551162	1	2 3 4 5	Brain	feature
Agrp	0	0	0.962491475335303	0.84108040201005	0.435497380145736	0.515333943551162	1	2 3 4 5	Brain	feature
Ak2	9.2940993856024e-182	2.52799503288385e-179	0.790179586269607	0.550879396984925	0.321972921296807	0.515333943551162	1	2 3 4 5	Brain	feature
Ank2	1.60985279526564e-164	3.58997173344238e-162	0.377358490566038	0.659861809045226	-0.269831872712679	0.515333943551162	1	2 3 4 5	Brain	feature
Arpc3	1.66094001713269e-224	6.74341646955871e-222	0.796090020459195	0.920226130653266	-0.41072435903612	0.515333943551162	1	2 3 4 5	Brain	feature
Atxn7l3b	1.4903472361153e-220	5.91667852737774e-218	0.955899067969993	0.975188442211055	-0.406997685826339	0.515333943551162	1	2 3 4 5	Brain	feature
Birc5	0	0	0.96771993634917	0.695979899497487	0.844684258131	0.515333943551162	1	2 3 4 5	Brain	feature
Bub3	3.01984067101936e-100	8.75753794595613e-99	0.903387133439418	0.809359296482412	0.282329383270437	0.514133539836417	1	2 3 4 5	Brain	feature
C1qbp	8.7394043586897e-216	3.34719186937816e-213	0.935439872698341	0.795540201005025	0.407281975488264	0.515333943551162	1	2 3 4 5	Brain	feature
Ccnd2	2.02365933465358e-20	2.02365933465358e-20	0.833825869515799	0.892273869346734	-0.315079866552592	0.235050263247771	1	2 3 4 5	Brain	feature
Cdc42se2	8.22577014570995e-96	1.64515402914199e-94	0.791088883837236	0.614949748743719	0.257312303537021	0.502862301945809	1	2 3 4 5	Brain	feature
Cdk1	0	0	0.866333257558536	0.400125628140704	0.75104812574362	0.515333943551162	1	2 3 4 5	Brain	feature
Cdkn1c	0	0	0.969311207092521	0.995603015075377	-0.900282936234077	0.515333943551162	1	2 3 4 5	Brain	feature
Chd3	1.71340130168261e-91	2.57010195252392e-90	0.561718572402819	0.727386934673367	-0.252768826276384	0.491598812379927	1	2 3 4 5	Brain	feature
Cks2	0	0	0.912934757899523	0.478957286432161	0.711685321781998	0.515333943551162	1	2 3 4 5	Brain	feature
Cxxc5	2.48302058818999e-237	1.10742718233274e-234	0.596726528756536	0.83856783919598	-0.417073306591765	0.515333943551162	1	2 3 4 5	Brain	feature
D8Ertd738e	8.17036900778527e-95	1.47066642140135e-93	0.97272107297113	0.941268844221106	0.259729676107564	0.500246571800229	1	2 3 4 5	Brain	feature
Dctn3	0	0	0.868379177085701	0.977386934673367	-0.561130571267753	0.515333943551162	1	2 3 4 5	Brain	feature
Ddah2	1.27677376912334e-155	2.47694111209928e-153	0.997044782905206	0.996231155778894	-0.264524808166819	0.515333943551162	1	2 3 4 5	Brain	feature
Dut	0	0	0.989315753580359	0.885678391959799	0.713660937614914	0.515333943551162	1	2 3 4 5	Brain	feature
Dynll2	0	0	0.842691520800182	0.978957286432161	-0.628465407019532	0.515333943551162	1	2 3 4 5	Brain	feature
Eif4a3	2.22454746894498e-160	4.69379515947391e-158	0.958399636280973	0.860238693467337	0.335796282989014	0.515333943551162	1	2 3 4 5	Brain	feature
Elavl1	1.8697007516762e-149	3.21588529288307e-147	0.839054330529666	0.644472361809045	0.319908577286836	0.515333943551162	1	2 3 4 5	Brain	feature
Eno1	0	0	0.986815185269379	0.945037688442211	0.571990088540734	0.515333943551162	1	2 3 4 5	Brain	feature
Fam166a	0	0	0.926119572630143	0.711369346733668	0.465719037679533	0.515333943551162	1	2 3 4 5	Brain	feature
Gapdh	0	0	0.999090702432371	0.993718592964824	0.453998262549452	0.515333943551162	1	2 3 4 5	Brain	feature
Gins1	1.79518865035488e-193	5.52918104309304e-191	0.581723118890657	0.240891959798995	0.279129253186655	0.515333943551162	1	2 3 4 5	Brain	feature
Gins2	0	0	0.740168220050011	0.266017587939698	0.497465286851203	0.515333943551162	1	2 3 4 5	Brain	feature
Gm10131	2.58147851210549e-214	9.75798877575875e-212	0.991588997499432	0.96105527638191	0.337272003276575	0.515333943551162	1	2 3 4 5	Brain	feature
Gm10282	0	0	0.998181404864742	0.88536432160804	0.842466298713688	0.515333943551162	1	2 3 4 5	Brain	feature
Gm12184	1.93506284430184e-178	5.12791653739988e-176	0.846556035462605	0.641331658291457	0.30249458678376	0.515333943551162	1	2 3 4 5	Brain	feature
Gm14085	0	0	0.203000681973176	0.758479899497487	-0.583242078742159	0.515333943551162	1	2 3 4 5	Brain	feature
Gm43720	0	0	0.144578313253012	0.537060301507538	-0.306313697859354	0.515333943551162	1	2 3 4 5	Brain	feature
Gng5	0	0	0.987724482837008	0.946922110552764	0.504918334254828	0.515333943551162	1	2 3 4 5	Brain	feature
Gpsm2	1.67898427717774e-236	7.43790034789738e-234	0.508979313480336	0.152952261306533	0.278541747284709	0.515333943551162	1	2 3 4 5	Brain	feature
H1f0	1.24719403774201e-165	2.81865852529694e-163	0.977040236417368	0.897298994974874	0.390535936893097	0.515333943551162	1	2 3 4 5	Brain	feature
H2afz	0	0	1	0.995917085427136	0.823184879182883	0.515333943551162	1	2 3 4 5	Brain	feature
Hdac2	2.78580224209077e-137	4.03941325103162e-135	0.92225505796772	0.956658291457286	-0.31150276776643	0.515333943551162	1	2 3 4 5	Brain	feature
Igfbp2	0	0	0.975903614457831	0.847047738693467	0.86642709203656	0.515333943551162	1	2 3 4 5	Brain	feature
Impdh2	1.29387109291069e-294	7.51739104981108e-292	0.897249374857922	0.693467336683417	0.468676551596356	0.515333943551162	1	2 3 4 5	Brain	feature
Kpnb1	4.69585877236272e-197	1.5120665247008e-194	0.919299840872926	0.688442211055276	0.376266860586818	0.515333943551162	1	2 3 4 5	Brain	feature
Larp7	4.93959018079297e-254	2.39570123768459e-251	0.794726074107752	0.451005025125628	0.379453360146553	0.515333943551162	1	2 3 4 5	Brain	feature
Limk2	2.79602551100277e-206	9.81404954361973e-204	0.251193453057513	0.573178391959799	-0.275569749672029	0.515333943551162	1	2 3 4 5	Brain	feature
Lmnb1	0	0	0.943623550807002	0.743404522613065	0.469393062551477	0.515333943551162	1	2 3 4 5	Brain	feature
Mcm5	0	0	0.792680154580586	0.370603015075377	0.527889674892493	0.515333943551162	1	2 3 4 5	Brain	feature
Mdk	0	0	1	0.982726130653266	1.05812113457043	0.515333943551162	1	2 3 4 5	Brain	feature
Mrpl12	1.33317582896925e-139	2.01309550174356e-137	0.92884746533303	0.827575376884422	0.310796006482967	0.515333943551162	1	2 3 4 5	Brain	feature
Mrpl42	1.19568106791237e-195	3.80226579596134e-193	0.952716526483292	0.828831658291457	0.3806621461504	0.515333943551162	1	2 3 4 5	Brain	feature
Myl6	0	0	0.974312343714481	0.996231155778894	-0.476954904395434	0.515333943551162	1	2 3 4 5	Brain	feature
Naca	1.17544175074502e-216	4.53720515787578e-214	1	0.998115577889447	0.274372917780958	0.515333943551162	1	2 3 4 5	Brain	feature
Nasp	0	0	0.948397363037054	0.773241206030151	0.64518519884222	0.515333943551162	1	2 3 4 5	Brain	feature
Ncl	8.49270582762013e-90	9.34197641038215e-89	0.971357126619686	0.93498743718593	0.265547357748401	0.487089489619488	1	2 3 4 5	Brain	feature
Ndn	0	0	0.434416912934758	0.925879396984925	-1.09532068042533	0.515333943551162	1	2 3 4 5	Brain	feature
Ndufa12	3.8624457132824e-229	1.63381453671845e-226	0.983177994998863	0.950062814070352	0.386213390410903	0.515333943551162	1	2 3 4 5	Brain	feature
Nes	2.91164176224891e-59	5.82328352449783e-59	0.889747669924983	0.94786432160804	-0.318215732456939	0.397329361496485	1	2 3 4 5	Brain	feature
Nnat	0	0	0.997954080472835	1	-0.98409223458547	0.515333943551162	1	2 3 4 5	Brain	feature
Nsg1	0	0	0.572175494430552	0.934359296482412	-0.90166074276416	0.515333943551162	1	2 3 4 5	Brain	feature
Nudc	7.17850787567669e-298	4.23531964664925e-295	0.967947260741078	0.865891959798995	0.463757686218213	0.515333943551162	1	2 3 4 5	Brain	feature
Nup85	2.88806791935372e-125	2.74366452338604e-123	0.652193680381905	0.43498743718593	0.258775607594666	0.515333943551162	1	2 3 4 5	Brain	feature
Oaz1	1.97107113275291e-218	7.7265988403914e-216	0.999772675608093	0.998743718592965	0.278598766004123	0.515333943551162	1	2 3 4 5	Brain	feature
Oraov1	1.34613793296251e-139	2.01920689944377e-137	0.789724937485792	0.591708542713568	0.337330344136559	0.515333943551162	1	2 3 4 5	Brain	feature
Phf5a	3.10168972296334e-88	2.48135177837067e-87	0.927256194589679	0.870917085427136	0.25291310725984	0.482909469500179	1	2 3 4 5	Brain	feature
Pkia	3.48876945209621e-172	8.61726054667765e-170	0.33416685610366	0.617462311557789	-0.266233856577327	0.515333943551162	1	2 3 4 5	Brain	feature
Pkm	1.11560215661947e-206	3.93807561286674e-204	1	1	0.263692683415829	0.515333943551162	1	2 3 4 5	Brain	feature
Polr2f	4.32892332083252e-201	1.4437428100042e-198	0.957263014321437	0.877198492462312	0.363929501917273	0.515333943551162	1	2 3 4 5	Brain	feature
Ppil1	8.89853034176213e-126	8.63157443150926e-124	0.769720390997954	0.603015075376884	0.308694071633208	0.515333943551162	1	2 3 4 5	Brain	feature
Prdx4	0	0	0.832461923164356	0.501884422110553	0.467868194725272	0.515333943551162	1	2 3 4 5	Brain	feature
Prpf39	4.41815318078099e-208	1.57286253235803e-205	0.992725619458968	0.963881909547739	0.340735537990375	0.515333943551162	1	2 3 4 5	Brain	feature
Psmc3ip	0	0	0.638326892475563	0.214510050251256	0.397394214092024	0.515333943551162	1	2 3 4 5	Brain	feature
Psmd3	4.93022648537254e-94	8.38138502513331e-93	0.905660377358491	0.784233668341708	0.258787968179454	0.498231437900838	1	2 3 4 5	Brain	feature
Ptbp1	0	0	0.802909752216413	0.491206030150754	0.46369739759996	0.515333943551162	1	2 3 4 5	Brain	feature
Rabac1	9.90010318922589e-279	5.33615561899275e-276	0.747215276199136	0.904836683417085	-0.480119455873865	0.515333943551162	1	2 3 4 5	Brain	feature
Rfc4	8.81464644455549e-189	2.56506211536565e-186	0.627869970447829	0.30213567839196	0.276414660009154	0.515333943551162	1	2 3 4 5	Brain	feature
Rfc5	2.82971359862395e-169	6.67812409275251e-167	0.617185724028188	0.320665829145729	0.2911172200007	0.515333943551162	1	2 3 4 5	Brain	feature
Rnf24	2.15965185668115e-201	7.25643023844866e-199	0.976130938849739	0.910489949748744	0.305580640563257	0.515333943551162	1	2 3 4 5	Brain	feature
Rrm1	0	0	0.895203455330757	0.531721105527638	0.567613072499394	0.515333943551162	1	2 3 4 5	Brain	feature
Selenok	0	0	0.899295294385087	0.966708542713568	-0.542501751201337	0.515333943551162	1	2 3 4 5	Brain	feature
Serbp1	0	0	1	0.995917085427136	0.433150118816295	0.515333943551162	1	2 3 4 5	Brain	feature
Sfrp2	6.3828061861318e-208	2.26589619607679e-205	0.501022959763583	0.177449748743719	0.316769604590317	0.515333943551162	1	2 3 4 5	Brain	feature
Snrpd2	8.98235518146614e-258	4.43728345964427e-255	0.999318026824278	0.98963567839196	0.346144447570325	0.515333943551162	1	2 3 4 5	Brain	feature
Snu13	5.75591336687105e-119	4.43205329249071e-117	0.903841782223233	0.780778894472362	0.260535509464493	0.515333943551162	1	2 3 4 5	Brain	feature
Sp3	0	0	0.949306660604683	0.840452261306533	0.4646215471405	0.515333943551162	1	2 3 4 5	Brain	feature
Sqstm1	2.23949308110436e-226	9.27150135577206e-224	0.587406228688338	0.829145728643216	-0.406741123184673	0.515333943551162	1	2 3 4 5	Brain	feature
Srsf6	8.21841106259442e-85	4.93104663755665e-84	0.906115026142305	0.769158291457286	0.25744613003126	0.473650885300616	1	2 3 4 5	Brain	feature
Stip1	2.44565740596397e-108	1.17391555486271e-106	0.955671743578086	0.940326633165829	0.254455544566995	0.515333943551162	1	2 3 4 5	Brain	feature
Stx18	6.43606576965432e-265	3.30170173983266e-262	0.489884064560127	0.826319095477387	-0.412790355343838	0.515333943551162	1	2 3 4 5	Brain	feature
Timm13	5.96886372519676e-126	5.84948645069283e-124	0.99340759263469	0.979899497487437	0.257133699280345	0.515333943551162	1	2 3 4 5	Brain	feature
Tmcc1	0	0	0.999772675608093	0.986809045226131	0.765311908986395	0.515333943551162	1	2 3 4 5	Brain	feature
Tmeff1	0	0	0.481700386451466	0.957600502512563	-1.11906843514239	0.515333943551162	1	2 3 4 5	Brain	feature
Tmpo	0	0	0.931120709252103	0.758479899497487	0.522566351310143	0.515333943551162	1	2 3 4 5	Brain	feature
Tmsb10	0	0	1	1	-1.03746809666728	0.515333943551162	1	2 3 4 5	Brain	feature
Traf4	1.08814454977267e-289	6.18066104270878e-287	0.603546260513753	0.831658291457286	-0.486964681915284	0.515333943551162	1	2 3 4 5	Brain	feature
Trim28	0	0	0.994089565810411	0.955402010050251	0.467007032818119	0.515333943551162	1	2 3 4 5	Brain	feature
Tsg101	6.33911809892923e-120	5.07129447914339e-118	0.825869515799045	0.906407035175879	-0.290826733823994	0.515333943551162	1	2 3 4 5	Brain	feature
Tuba1a	0	0	1	1	-1.33915129658967	0.515333943551162	1	2 3 4 5	Brain	feature
Tubb4b	0	0	0.982723346215049	0.881595477386935	0.611772853728279	0.515333943551162	1	2 3 4 5	Brain	feature
Ubb	0	0	1	1	-0.500998186963031	0.515333943551162	1	2 3 4 5	Brain	feature
Ube2c	0	0	0.987269834053194	0.725188442211055	0.992321408169242	0.515333943551162	1	2 3 4 5	Brain	feature
Usp1	0	0	0.675380768356445	0.233982412060302	0.414755907569642	0.515333943551162	1	2 3 4 5	Brain	feature
Wdr6	0	0	0.680154580586497	0.914258793969849	-0.591872841376815	0.515333943551162	1	2 3 4 5	Brain	feature
Xpo1	4.64382180961351e-131	5.52614795344008e-129	0.664241873152989	0.440954773869347	0.254550022698909	0.515333943551162	1	2 3 4 5	Brain	feature
Ywhag	0	0	0.60877472152762	0.889133165829146	-0.518509224307265	0.515333943551162	1	2 3 4 5	Brain	feature
4930402H24Rik	3.27266453370091e-204	1.13234192866052e-201	0.302568765628552	0.635678391959799	-0.299988992380833	0.515333943551162	1	2 3 4 5	Brain	feature
Aars	1.36597318102137e-128	1.44793157188265e-126	0.847919981814049	0.719535175879397	0.29419152238801	0.515333943551162	1	2 3 4 5	Brain	feature
App	9.02381396752259e-210	3.24857302830813e-207	0.381904978404183	0.675565326633166	-0.319612279796538	0.515333943551162	1	2 3 4 5	Brain	feature
Aprt	9.38811862542556e-111	5.44510880274683e-109	0.89247556262787	0.77072864321608	0.288717303224509	0.515333943551162	1	2 3 4 5	Brain	feature
Asf1b	2.29190148799003e-182	6.25689106221277e-180	0.546942486928848	0.232726130653266	0.270643352835357	0.515333943551162	1	2 3 4 5	Brain	feature
Atp6v1b2	7.7217418555266e-247	3.6292186720975e-244	0.544896567401682	0.825690954773869	-0.421838213057085	0.515333943551162	1	2 3 4 5	Brain	feature
Atp6v1e1	0	0	0.727665378495112	0.952889447236181	-0.6267862881765	0.515333943551162	1	2 3 4 5	Brain	feature
Calm3	0	0	0.988633780404637	0.996231155778894	-0.619856144231106	0.515333943551162	1	2 3 4 5	Brain	feature
Carhsp1	1.36451855289837e-127	1.40545410948532e-125	0.730393271198	0.86463567839196	-0.297456288297755	0.515333943551162	1	2 3 4 5	Brain	feature
Ccdc38	0	0	0.997044782905206	0.950690954773869	0.626550928030271	0.515333943551162	1	2 3 4 5	Brain	feature
Cdca3	0	0	0.923391679927256	0.438756281407035	0.822148148654728	0.515333943551162	1	2 3 4 5	Brain	feature
Cdt1	0	0	0.623550807001591	0.207914572864322	0.438998972822144	0.515333943551162	1	2 3 4 5	Brain	feature
Cks1b	0	0	0.974994316890202	0.714824120603015	0.870956318134392	0.515333943551162	1	2 3 4 5	Brain	feature
Cks1brt	1.1639157609728e-255	5.72646554398617e-253	0.606046828824733	0.225188442211055	0.278174679940766	0.515333943551162	1	2 3 4 5	Brain	feature
Clmp	1.07939302448864e-260	5.41855298293295e-258	0.110252330075017	0.450062814070352	-0.264839693567669	0.515333943551162	1	2 3 4 5	Brain	feature
Cotl1	0	0	0.863150716071834	0.960113065326633	-0.557185190919569	0.515333943551162	1	2 3 4 5	Brain	feature
Cyb5b	1.0591275958909e-107	4.73051345495878e-106	0.80972948397363	0.648869346733668	0.252446770211018	0.515333943551162	1	2 3 4 5	Brain	feature
Dctpp1	0	0	0.989997726756081	0.89572864321608	0.660496488736092	0.515333943551162	1	2 3 4 5	Brain	feature
Dek	0	0	0.879745396681064	0.521984924623116	0.59437094977004	0.515333943551162	1	2 3 4 5	Brain	feature
Dnaja1	2.78654459401288e-198	9.00053903866159e-196	0.947942714253239	0.974560301507538	-0.318086333530982	0.515333943551162	1	2 3 4 5	Brain	feature
Dnajc9	0	0	0.924300977494885	0.586683417085427	0.66146917613476	0.515333943551162	1	2 3 4 5	Brain	feature
Dpysl5	9.96609252593394e-179	2.65098061189843e-176	0.51284382814276	0.762562814070352	-0.335718960518492	0.515333943551162	1	2 3 4 5	Brain	feature
Dscam	0	0	0.0263696294612412	0.384108040201005	-0.268544121913635	0.515333943551162	1	2 3 4 5	Brain	feature
Dtymk	1.35506932789072e-298	8.00845972783417e-296	0.905433052966583	0.663002512562814	0.480595155575869	0.515333943551162	1	2 3 4 5	Brain	feature
Dync1i2	5.82279674973296e-178	1.52557274843003e-175	0.724937485792225	0.855841708542714	-0.347494514148112	0.515333943551162	1	2 3 4 5	Brain	feature
Eif2s2	1.86612400033731e-170	4.49735884081292e-168	0.967492611957263	0.901695979899497	0.33671145925151	0.515333943551162	1	2 3 4 5	Brain	feature
Elof1	1.27326812428512e-91	2.03722899885619e-90	0.962036826551489	0.888190954773869	0.269845670501313	0.491937292541981	1	2 3 4 5	Brain	feature
Gadd45gip1	7.13355510229457e-127	7.20489065331751e-125	0.907706296885656	0.782977386934673	0.284252088975805	0.515333943551162	1	2 3 4 5	Brain	feature
Gmnn	0	0	0.833825869515799	0.418969849246231	0.614829709576954	0.515333943551162	1	2 3 4 5	Brain	feature
Gnai2	3.79017532411536e-196	1.2090659283928e-193	0.996590134121391	0.96356783919598	0.358872718330974	0.515333943551162	1	2 3 4 5	Brain	feature
Gnb2	0	0	0.991588997499432	0.997801507537688	-0.426411575669662	0.515333943551162	1	2 3 4 5	Brain	feature
Gnl3	6.28970487985919e-183	1.73595854684114e-180	0.51443509888611	0.203517587939698	0.255633156678635	0.515333943551162	1	2 3 4 5	Brain	feature
H2afx	0	0	0.985223914526029	0.820037688442211	0.647840780990127	0.515333943551162	1	2 3 4 5	Brain	feature
Hist3h2a	0	0	0.331211639008866	0.858354271356784	-0.847240061074157	0.515333943551162	1	2 3 4 5	Brain	feature
Hmga1b	4.60950485774887e-249	2.19873381714621e-246	0.843600818367811	0.607412060301508	0.39334789328536	0.515333943551162	1	2 3 4 5	Brain	feature
Hmga2	2.86096432291931e-162	6.17968293750571e-160	0.718117754035008	0.485238693467337	0.29095509368371	0.515333943551162	1	2 3 4 5	Brain	feature
Hmgn2	0	0	0.99499886337804	0.944723618090452	1.00716664220136	0.515333943551162	1	2 3 4 5	Brain	feature
Hnrnpm	2.56090191933745e-190	7.68270575801235e-188	0.983177994998863	0.912374371859296	0.367735080004532	0.515333943551162	1	2 3 4 5	Brain	feature
Hsp90b1	8.77762710574558e-174	2.18562914933065e-171	0.916344623778131	0.812185929648241	0.355100691139654	0.515333943551162	1	2 3 4 5	Brain	feature
Id2	2.10665460657084e-130	2.48585243575359e-128	0.812684701068425	0.629082914572864	0.336297008638025	0.515333943551162	1	2 3 4 5	Brain	feature
Id3	0	0	0.922482382359627	0.552449748743719	1.10806725477769	0.515333943551162	1	2 3 4 5	Brain	feature
Kidins220	0	0	0.280518299613549	0.69535175879397	-0.464656177324188	0.515333943551162	1	2 3 4 5	Brain	feature
Kif5c	0	0	0.228233689474881	0.756281407035176	-0.55241037763946	0.515333943551162	1	2 3 4 5	Brain	feature
Ldhb	2.12416867660913e-243	9.8136592859342e-241	0.937258467833599	0.969535175879397	-0.431116865193842	0.515333943551162	1	2 3 4 5	Brain	feature
Mcm7	0	0	0.87838145032962	0.519472361809045	0.611856089992345	0.515333943551162	1	2 3 4 5	Brain	feature
Mpnd	3.63580250992883e-106	1.49067902907082e-104	0.819504432825642	0.907977386934673	-0.269116503055648	0.515333943551162	1	2 3 4 5	Brain	feature
Mrpl58	5.98749766109031e-103	1.9758742281598e-101	0.901113889520346	0.837311557788945	0.274980855865425	0.515333943551162	1	2 3 4 5	Brain	feature
Mrps14	2.62854681893458e-96	6.30851236544299e-95	0.899749943168902	0.801507537688442	0.259834648301934	0.504110531340641	1	2 3 4 5	Brain	feature
Nsmce4a	1.53478398128476e-203	5.26430905580673e-201	0.884746533303023	0.730213567839196	0.423751287478183	0.515333943551162	1	2 3 4 5	Brain	feature
Nudt21	1.81912063544633e-141	2.81963698494181e-139	0.876335530802455	0.744974874371859	0.286389060663597	0.515333943551162	1	2 3 4 5	Brain	feature
Nxt1	1.42087985544934e-139	2.11711098461952e-137	0.733348488292794	0.495917085427136	0.292468541360738	0.515333943551162	1	2 3 4 5	Brain	feature
Orc5	2.61748383109545e-266	1.35323914067635e-263	0.942714253239373	0.818781407035176	0.383071557581826	0.515333943551162	1	2 3 4 5	Brain	feature
Pa2g4	4.94762622775119e-241	2.24127468117129e-238	0.857012957490339	0.636620603015075	0.362956281294447	0.515333943551162	1	2 3 4 5	Brain	feature
Pafah1b2	2.39299842168501e-99	6.46109573854954e-98	0.817458513298477	0.87751256281407	-0.253093155558604	0.511864092732749	1	2 3 4 5	Brain	feature
Pafah1b3	0	0	0.939077062968857	0.983040201005025	-0.698254090803756	0.515333943551162	1	2 3 4 5	Brain	feature
Pcsk5	4.42235592105295e-185	1.24268201381588e-182	0.998408729256649	0.967650753768844	0.310623041518088	0.515333943551162	1	2 3 4 5	Brain	feature
Pfn1	6.28019353014439e-189	1.84009670433231e-186	0.998863378040464	0.9946608040201	0.26383952969122	0.515333943551162	1	2 3 4 5	Brain	feature
Pglyrp3	0	0	0.941122982496022	0.806218592964824	0.429581625676195	0.515333943551162	1	2 3 4 5	Brain	feature
Phgdh	0	0	0.942032280063651	0.474560301507538	0.829889010705961	0.515333943551162	1	2 3 4 5	Brain	feature
Polr2h	8.31420930135928e-111	4.98852558081557e-109	0.736303705387588	0.552763819095477	0.255471375773911	0.515333943551162	1	2 3 4 5	Brain	feature
Polr2m	5.18611689017662e-123	4.46006052555189e-121	0.984996590134121	0.950376884422111	0.28011512598702	0.515333943551162	1	2 3 4 5	Brain	feature
Ppp2r1a	2.19453449332901e-134	2.874840186261e-132	0.935667197090248	0.95571608040201	-0.275052522396275	0.515333943551162	1	2 3 4 5	Brain	feature
Prpf8	1.58440323962183e-103	5.5454113386764e-102	0.848829279381678	0.661746231155779	0.255188110038518	0.515333943551162	1	2 3 4 5	Brain	feature
Psmg4	6.12188576258502e-272	3.22011191111972e-269	0.892020913844055	0.678391959798995	0.444343491607851	0.515333943551162	1	2 3 4 5	Brain	feature
Ptms	0	0	0.999545351216185	1	-0.614117762118572	0.515333943551162	1	2 3 4 5	Brain	feature
Qk	9.78150841108997e-293	5.61458582796565e-290	0.711070697885883	0.306532663316583	0.393630600390371	0.515333943551162	1	2 3 4 5	Brain	feature
Rab11a	1.69160108040277e-127	1.72543310201082e-125	0.747442600591043	0.851758793969849	-0.313356783490699	0.515333943551162	1	2 3 4 5	Brain	feature
Rab4b	9.4394825004277e-138	1.37816444506244e-135	0.391907251648102	0.641017587939699	-0.292306564131906	0.515333943551162	1	2 3 4 5	Brain	feature
Rac3	2.25883390755396e-294	1.3101236663813e-291	0.34576040009093	0.686871859296482	-0.478121558239593	0.515333943551162	1	2 3 4 5	Brain	feature
Ranbp1	0	0	1	0.983354271356784	0.76112801335198	0.515333943551162	1	2 3 4 5	Brain	feature
Rbfox2	1.72458895256063e-133	2.19022796975201e-131	0.471698113207547	0.69786432160804	-0.280350290580927	0.515333943551162	1	2 3 4 5	Brain	feature
Rfc2	5.25070039136895e-153	9.55627471229149e-151	0.876108206410548	0.732097989949749	0.338292511761503	0.515333943551162	1	2 3 4 5	Brain	feature
Rpp25l	8.13596405881062e-140	1.23666653693921e-137	0.768356444646511	0.543655778894472	0.283382239846243	0.515333943551162	1	2 3 4 5	Brain	feature
Sept3	3.40901172967239e-225	1.39087678570634e-222	0.418049556717436	0.750942211055276	-0.367442522486354	0.515333943551162	1	2 3 4 5	Brain	feature
Serf1	0	0	0.891338940668334	0.986180904522613	-0.719417524275158	0.515333943551162	1	2 3 4 5	Brain	feature
Snrpa	6.16161185086462e-159	1.25696881757638e-156	0.902705160263696	0.812814070351759	0.344295389505403	0.515333943551162	1	2 3 4 5	Brain	feature
Sox11	0	0	0.986815185269379	0.985238693467337	-0.598508514502861	0.515333943551162	1	2 3 4 5	Brain	feature
Srp14	3.28673622574874e-113	2.20211327125165e-111	0.932257331211639	0.958856783919598	-0.285272435943497	0.515333943551162	1	2 3 4 5	Brain	feature
Srsf2	1.32049412203462e-304	7.9757844970891e-302	0.931120709252103	0.77072864321608	0.46659480478327	0.515333943551162	1	2 3 4 5	Brain	feature
Srsf9	1.63060745715591e-297	9.55535969893366e-295	0.903841782223233	0.6196608040201	0.488551682264939	0.515333943551162	1	2 3 4 5	Brain	feature
Stmn1	0	0	1	1	-0.969594536400842	0.515333943551162	1	2 3 4 5	Brain	feature
Stx12	3.89871750752177e-159	7.99237089041962e-157	0.428506478745169	0.69535175879397	-0.297261258948691	0.515333943551162	1	2 3 4 5	Brain	feature
Taf10	3.41086506538708e-115	2.35349689511709e-113	0.910888838372357	0.792713567839196	0.287904583757627	0.515333943551162	1	2 3 4 5	Brain	feature
Tead2	0	0	0.975903614457831	0.605841708542714	0.85349192441429	0.515333943551162	1	2 3 4 5	Brain	feature
Thoc7	9.00449970209397e-111	5.31265482423544e-109	0.913616731075244	0.845163316582915	0.283177015090985	0.515333943551162	1	2 3 4 5	Brain	feature
Tk1	0	0	0.687656285519436	0.224560301507538	0.461555974818866	0.515333943551162	1	2 3 4 5	Brain	feature
Tmem97	9.01604839700959e-185	2.52449355116268e-182	0.510570584223687	0.194095477386935	0.252835021513535	0.515333943551162	1	2 3 4 5	Brain	feature
Top2a	0	0	0.924073653102978	0.595477386934673	0.700278108755952	0.515333943551162	1	2 3 4 5	Brain	feature
Topbp1	1.17282389421889e-174	2.97897269131598e-172	0.523982723346215	0.227072864321608	0.287690747105854	0.515333943551162	1	2 3 4 5	Brain	feature
Tsc22d1	0	0	0.91975448965674	0.982726130653266	-0.612254057128682	0.515333943551162	1	2 3 4 5	Brain	feature
U2af1	3.44956881821931e-217	1.34188227028731e-214	0.968629233916799	0.904208542713568	0.383491031307905	0.515333943551162	1	2 3 4 5	Brain	feature
Ywhab	1.66104252779723e-209	5.96314267479205e-207	0.97272107297113	0.987123115577889	-0.352804355841557	0.515333943551162	1	2 3 4 5	Brain	feature
Abracl	2.58677463877633e-102	7.76032391632899e-101	0.810866105933167	0.652638190954774	0.264509577121916	0.515333943551162	1	2 3 4 5	Brain	feature
Actr1a	1.17949007522649e-136	1.66308100606935e-134	0.636508297340305	0.804962311557789	-0.299217665523375	0.515333943551162	1	2 3 4 5	Brain	feature
Anp32b	0	0	0.980222777904069	0.866834170854271	0.554608662470075	0.515333943551162	1	2 3 4 5	Brain	feature
Atp6v1f	2.23817016088297e-194	7.05023600678135e-192	0.879972721072971	0.946293969849246	-0.390381008904328	0.515333943551162	1	2 3 4 5	Brain	feature
BC031181	5.21832878253249e-287	2.92226411821819e-284	0.773812230052285	0.929962311557789	-0.436683083404196	0.515333943551162	1	2 3 4 5	Brain	feature
Banf1	0	0	0.999090702432371	0.978329145728643	0.618957998654531	0.515333943551162	1	2 3 4 5	Brain	feature
Basp1	0	0	0.960445555808138	0.999371859296482	-0.956422696823314	0.515333943551162	1	2 3 4 5	Brain	feature
Bex4	2.85586367597564e-164	6.34001736066593e-162	0.793816776540123	0.605841708542714	0.35962030494612	0.515333943551162	1	2 3 4 5	Brain	feature
Brwd1	1.43284816741401e-146	2.33554251288483e-144	0.677654012275517	0.825062814070352	-0.315938470760173	0.515333943551162	1	2 3 4 5	Brain	feature
Ccdc58	5.12340042257203e-194	1.59850093184247e-191	0.6865196635599	0.397613065326633	0.294277961549101	0.515333943551162	1	2 3 4 5	Brain	feature
Ccnd3	0	0	0.884291884519209	0.605841708542714	0.539311920281893	0.515333943551162	1	2 3 4 5	Brain	feature
Cdc20	0	0	0.891793589452148	0.394786432160804	0.740973171441465	0.515333943551162	1	2 3 4 5	Brain	feature
Cdv3	5.17936462150406e-132	6.31882483823496e-130	0.698340531939077	0.514447236180904	0.315950764804512	0.515333943551162	1	2 3 4 5	Brain	feature
Ciapin1	2.43589261991388e-139	3.60512107747255e-137	0.673107524437372	0.808731155778894	-0.311477511198426	0.515333943551162	1	2 3 4 5	Brain	feature
Commd1	2.84923977133507e-107	1.22517310167408e-105	0.90406910661514	0.800565326633166	0.254635342358403	0.515333943551162	1	2 3 4 5	Brain	feature
Dalrd3	0	0	0.641964082746079	0.891959798994975	-0.476503495526939	0.515333943551162	1	2 3 4 5	Brain	feature
Dbi	0	0	0.995680836553762	0.958856783919598	0.552709820524399	0.515333943551162	1	2 3 4 5	Brain	feature
Ddah1	1.52735776270057e-179	4.09331880403754e-177	0.991588997499432	0.956344221105528	0.295728705367517	0.515333943551162	1	2 3 4 5	Brain	feature
Ddx39	6.89289102856015e-247	3.25344456548039e-244	0.820413730393271	0.599246231155779	0.435432475986846	0.515333943551162	1	2 3 4 5	Brain	feature
Eif1ax	2.59007350495017e-245	1.20179410629688e-242	0.930666060468288	0.750314070351759	0.417261371826361	0.515333943551162	1	2 3 4 5	Brain	feature
Fancl	3.69769134006857e-211	1.34595964778496e-208	0.562400545578541	0.224560301507538	0.276506637255925	0.515333943551162	1	2 3 4 5	Brain	feature
Fis1	3.99464537703245e-163	8.70832692193074e-161	0.979086155944533	0.986809045226131	-0.303315979248107	0.515333943551162	1	2 3 4 5	Brain	feature
Gm7324	6.56332727070489e-134	8.4666921792093e-132	0.754262332348261	0.554962311557789	0.250243928386162	0.515333943551162	1	2 3 4 5	Brain	feature
Gng2	3.13487018136768e-246	1.46084950451734e-243	0.592407365310298	0.862437185929648	-0.439257759559025	0.515333943551162	1	2 3 4 5	Brain	feature
Grina	0	0	0.340531939077063	0.774183417085427	-0.590539494640914	0.515333943551162	1	2 3 4 5	Brain	feature
H1fx	3.09230424523647e-264	1.58325977356107e-261	0.982041373039327	0.916143216080402	0.390941131209518	0.515333943551162	1	2 3 4 5	Brain	feature
Hat1	1.24863024183405e-253	6.03088406805847e-251	0.814957944987497	0.525439698492462	0.381326699396408	0.515333943551162	1	2 3 4 5	Brain	feature
Hells	0	0	0.528301886792453	0.107097989949749	0.319200552468654	0.515333943551162	1	2 3 4 5	Brain	feature
Kdm1b	1.27607847101104e-248	6.07413352201256e-246	0.781768583769038	0.476758793969849	0.367015427527429	0.515333943551162	1	2 3 4 5	Brain	feature
Kifap3	1.67839106809832e-241	7.65346327052834e-239	0.308933848601955	0.641959798994975	-0.33942901211952	0.515333943551162	1	2 3 4 5	Brain	feature
Limd2	1.77911222125942e-122	1.49445426585792e-120	0.934530575130711	0.86463567839196	0.296437599309027	0.515333943551162	1	2 3 4 5	Brain	feature
Lsm5	8.06946222876885e-246	3.75229993637752e-243	0.843373493975904	0.615263819095477	0.36124949010033	0.515333943551162	1	2 3 4 5	Brain	feature
Lsm6	1.77014145359248e-193	5.46973709160076e-191	0.978176858376904	0.896670854271357	0.371727216859417	0.515333943551162	1	2 3 4 5	Brain	feature
Lsm7	7.11157118154691e-194	2.20458706627954e-191	0.953625824050921	0.899497487437186	0.322446078265478	0.515333943551162	1	2 3 4 5	Brain	feature
Lyar	2.83398270968987e-254	1.37731559690928e-251	0.779495339849966	0.490577889447236	0.415313400518179	0.515333943551162	1	2 3 4 5	Brain	feature
Mbd3	4.87154422188363e-123	4.2869589152576e-121	0.964310070470561	0.939698492462312	0.274719423674761	0.515333943551162	1	2 3 4 5	Brain	feature
Meg3	0	0	0.57649465787679	0.880967336683417	-0.532100202774632	0.515333943551162	1	2 3 4 5	Brain	feature
Mrto4	4.36438046454921e-200	1.44897431423034e-197	0.762446010456922	0.466708542713568	0.328309447457502	0.515333943551162	1	2 3 4 5	Brain	feature
Nol7	6.90332019447149e-145	1.11833787150438e-142	0.942259604455558	0.807474874371859	0.335598907088862	0.515333943551162	1	2 3 4 5	Brain	feature
Nudcd2	0	0	0.758581495794499	0.325062814070352	0.454145613076917	0.515333943551162	1	2 3 4 5	Brain	feature
Nup37	2.1470341675442e-184	5.96875498577288e-182	0.519208911116163	0.189384422110553	0.263569963218901	0.515333943551162	1	2 3 4 5	Brain	feature
Pbdc1	0	0	0.862468742896113	0.490891959798995	0.499439056901151	0.515333943551162	1	2 3 4 5	Brain	feature
Pcdhga1	1.72575605763606e-187	4.93566232483914e-185	0.397135712661969	0.702889447236181	-0.286017632999045	0.515333943551162	1	2 3 4 5	Brain	feature
Pfn2	0	0	0.816094566947033	0.954145728643216	-0.681604422983384	0.515333943551162	1	2 3 4 5	Brain	feature
Pnn	3.49461871261313e-117	2.58601784733372e-115	0.67492611957263	0.501570351758794	0.304908982753165	0.515333943551162	1	2 3 4 5	Brain	feature
Polr1c	8.6417597269084e-119	6.56773739245038e-117	0.783587178904296	0.589510050251256	0.267250927872059	0.515333943551162	1	2 3 4 5	Brain	feature
Prmt5	7.76786623805726e-110	4.19464776855092e-108	0.744032734712435	0.573492462311558	0.262472400552239	0.515333943551162	1	2 3 4 5	Brain	feature
Rbbp7	5.24197055830968e-233	2.28549916342302e-230	0.814048647419868	0.564070351758794	0.386040504671485	0.515333943551162	1	2 3 4 5	Brain	feature
Rnaseh2c	9.49712934523244e-197	3.04857851981961e-194	0.947715389861332	0.875942211055276	0.3628083596215	0.515333943551162	1	2 3 4 5	Brain	feature
Rnf187	0	0	0.948397363037054	0.985866834170854	-0.582262576416324	0.515333943551162	1	2 3 4 5	Brain	feature
Rrs1	4.42319725383546e-227	1.84889645210322e-224	0.579904523755399	0.21356783919598	0.302051335890627	0.515333943551162	1	2 3 4 5	Brain	feature
Rtn2	1.89008576451902e-136	2.62721921268144e-134	0.437826778813367	0.685301507537688	-0.289649366460263	0.515333943551162	1	2 3 4 5	Brain	feature
Rtn3	1.79166087682214e-126	1.77374426805392e-124	0.901341213912253	0.9428391959799	-0.292670585055922	0.515333943551162	1	2 3 4 5	Brain	feature
Serinc1	6.523915675769e-194	2.02893777516416e-191	0.496931120709252	0.753140703517588	-0.329961613873378	0.515333943551162	1	2 3 4 5	Brain	feature
Sh3bgrl	1.02122335306019e-116	7.35280814203335e-115	0.640600136394635	0.799937185929648	-0.276606223080332	0.515333943551162	1	2 3 4 5	Brain	feature
Shd	3.49710888862621e-211	1.27644474434857e-208	0.305069333939532	0.637248743718593	-0.331750714382975	0.515333943551162	1	2 3 4 5	Brain	feature
Siva1	0	0	0.969765855876336	0.714510050251256	0.841959355393553	0.515333943551162	1	2 3 4 5	Brain	feature
Snrnp40	5.61376889783958e-160	1.17889146854631e-157	0.898385996817459	0.727386934673367	0.352372891750195	0.515333943551162	1	2 3 4 5	Brain	feature
Sntg1	0	0	0.770402364173676	0.385992462311558	0.399165781952945	0.515333943551162	1	2 3 4 5	Brain	feature
Snx3	2.28181335150674e-82	9.12725340602696e-82	0.917481245737668	0.799623115577889	0.255909190851587	0.466924663315061	1	2 3 4 5	Brain	feature
Tpm4	6.27770704539245e-213	2.3290293138406e-210	0.930893384860195	0.803706030150754	0.396416854241291	0.515333943551162	1	2 3 4 5	Brain	feature
Trim27	2.93217861744279e-124	2.69760432804737e-122	0.730620595589907	0.488693467336683	0.276158365225689	0.515333943551162	1	2 3 4 5	Brain	feature
Tubb2b	0	0	0.999772675608093	1	-1.10963196856535	0.515333943551162	1	2 3 4 5	Brain	feature
Tyms	0	0	0.853830416003637	0.469221105527638	0.538732817285493	0.515333943551162	1	2 3 4 5	Brain	feature
Uba1	2.26727994483917e-209	8.11686220252423e-207	0.82882473289384	0.9428391959799	-0.383621112691962	0.515333943551162	1	2 3 4 5	Brain	feature
Vars	2.16919210073049e-194	6.85464703830834e-192	0.73698567856331	0.450062814070352	0.308577130240936	0.515333943551162	1	2 3 4 5	Brain	feature
Wnt7b	0	0	0.655830870652421	0.200062814070352	0.576379922611685	0.515333943551162	1	2 3 4 5	Brain	feature
Zfp36l1	0	0	0.749033871334394	0.239949748743719	0.517606791118654	0.515333943551162	1	2 3 4 5	Brain	feature
Zfp422	4.6114633104531e-89	4.15031697940779e-88	0.870197772220959	0.739007537688442	0.259398688115551	0.485132209502611	1	2 3 4 5	Brain	feature
2010111I01Rik	0	0	0.657194817003865	0.881281407035176	-0.40649419927152	0.515333943551162	1	2 3 4 5	Brain	feature
Actl6a	9.24530526613255e-122	7.48869726556736e-120	0.735849056603774	0.495603015075377	0.261234720232071	0.515333943551162	1	2 3 4 5	Brain	feature
Apex1	5.77794559324212e-154	1.08047582593628e-151	0.914753353034781	0.840452261306533	0.343220497048556	0.515333943551162	1	2 3 4 5	Brain	feature
Arpc1a	3.761601060307e-239	1.68895887607784e-236	0.802227779040691	0.903894472361809	-0.446442518683045	0.515333943551162	1	2 3 4 5	Brain	feature
Atp6v1d	2.68026264150162e-225	1.09622742037416e-222	0.563082518754262	0.818153266331658	-0.418335992784206	0.515333943551162	1	2 3 4 5	Brain	feature
Atp6v1g1	3.74219586785424e-194	1.17130730663838e-191	0.847238008638327	0.911118090452261	-0.349509841507259	0.515333943551162	1	2 3 4 5	Brain	feature
Blcap	4.9852367396433e-188	1.43574818101727e-185	0.626733348488293	0.837311557788945	-0.365220585871104	0.515333943551162	1	2 3 4 5	Brain	feature
Cdc34	5.91505467761213e-98	1.47876366940303e-96	0.926119572630143	0.845477386934673	0.275246169818624	0.508317468501572	1	2 3 4 5	Brain	feature
Cmas	1.1119308597154e-270	5.81539839631155e-268	0.59308933848602	0.835427135678392	-0.486025697610912	0.515333943551162	1	2 3 4 5	Brain	feature
Crabp2	0	0	0.901113889520346	0.979899497487437	-0.778580203124884	0.515333943551162	1	2 3 4 5	Brain	feature
Dab1	2.31239893414024e-230	9.85081945943742e-228	0.236644691975449	0.562814070351759	-0.306102153037853	0.515333943551162	1	2 3 4 5	Brain	feature
Dbn1	0	0	0.896567401682201	0.964824120603015	-0.529059453199491	0.515333943551162	1	2 3 4 5	Brain	feature
Dctn2	4.53803572244085e-119	3.53966786350386e-117	0.890884291884519	0.959170854271357	-0.293039524408868	0.515333943551162	1	2 3 4 5	Brain	feature
Dlgap4	2.44607582460001e-246	1.1447634859128e-243	0.651284382814276	0.863379396984925	-0.405892426349088	0.515333943551162	1	2 3 4 5	Brain	feature
Dynlrb1	8.61730161908828e-229	3.63650128325526e-226	0.967947260741078	0.98963567839196	-0.381226789695469	0.515333943551162	1	2 3 4 5	Brain	feature
E2f5	4.607211072976e-176	1.18405324575483e-173	0.588315526255967	0.301193467336683	0.312559288862355	0.515333943551162	1	2 3 4 5	Brain	feature
Emg1	1.78137001113322e-254	8.6752719542188e-252	0.903387133439418	0.75	0.444789659922994	0.515333943551162	1	2 3 4 5	Brain	feature
Eno1b	1.57314967259417e-174	3.98006867166325e-172	0.754489656740168	0.521356783919598	0.279220533997041	0.515333943551162	1	2 3 4 5	Brain	feature
Eny2	1.04729790192731e-166	2.39831219541354e-164	0.930666060468288	0.790829145728643	0.355815396925228	0.515333943551162	1	2 3 4 5	Brain	feature
Erh	2.05372463221247e-177	5.33968404375243e-175	0.992043646283246	0.964195979899497	0.30598399667302	0.515333943551162	1	2 3 4 5	Brain	feature
Ezh2	8.48838557356477e-225	3.45477292844086e-222	0.917481245737668	0.717964824120603	0.414342171358231	0.515333943551162	1	2 3 4 5	Brain	feature
Fdft1	0	0	0.713116617413048	0.927449748743719	-0.565627559768383	0.515333943551162	1	2 3 4 5	Brain	feature
Fen1	6.58590136847753e-264	3.35222379655506e-261	0.657422141395772	0.313756281407035	0.392038694028052	0.515333943551162	1	2 3 4 5	Brain	feature
Flna	2.64654586533508e-132	3.25525141436215e-130	0.813593998636054	0.625	0.282142961811623	0.515333943551162	1	2 3 4 5	Brain	feature
Fxyd6	2.13082664434886e-90	2.98315730208841e-89	0.824732893839509	0.89321608040201	-0.281230004495837	0.488724465685595	1	2 3 4 5	Brain	feature
Gcsh	9.21234267152709e-148	1.52003654080197e-145	0.817003864514662	0.610552763819096	0.326464148954112	0.515333943551162	1	2 3 4 5	Brain	feature
Gdpd1	5.9008239782168e-217	2.28951970354812e-214	0.300750170493294	0.618718592964824	-0.334416175560248	0.515333943551162	1	2 3 4 5	Brain	feature
Gm21988	0	0	0.486246874289611	0.831658291457286	-0.473311860455763	0.515333943551162	1	2 3 4 5	Brain	feature
Gm26735	1.12831189199751e-220	4.49068133015008e-218	0.740168220050011	0.92964824120603	-0.423583937347743	0.515333943551162	1	2 3 4 5	Brain	feature
Gm40123	0	0	0.908842918845192	0.498743718592965	0.59233314855783	0.515333943551162	1	2 3 4 5	Brain	feature
Gm43126	1.47772698694597e-60	4.43318096083792e-60	0.369856785633098	0.508479899497487	-0.301670301457859	0.40155680911248	1	2 3 4 5	Brain	feature
Hnrnpd	6.73862809947147e-111	4.1105631406776e-109	0.858149579449875	0.681218592964824	0.253615757781824	0.515333943551162	1	2 3 4 5	Brain	feature
Hnrnpf	0	0	0.950443282564219	0.685929648241206	0.575024924424186	0.515333943551162	1	2 3 4 5	Brain	feature
Ip6k2	4.0659452891165e-187	1.1587944073982e-184	0.420777449420323	0.701947236180904	-0.346602961429269	0.515333943551162	1	2 3 4 5	Brain	feature
Ipo5	2.69710347789901e-243	1.24336470331145e-240	0.795862696067288	0.490577889447236	0.384177340671108	0.515333943551162	1	2 3 4 5	Brain	feature
Kcnk2	5.36753683339053e-115	3.64992504670556e-113	0.969993180268243	0.909233668341708	0.262372264359449	0.515333943551162	1	2 3 4 5	Brain	feature
Kif15	2.3022400407592e-211	8.42619854917866e-209	0.488065469424869	0.159861809045226	0.250534155581944	0.515333943551162	1	2 3 4 5	Brain	feature
Kif20a	8.45618769502563e-204	2.90892856708882e-201	0.797453966810639	0.536746231155779	0.330969793509398	0.515333943551162	1	2 3 4 5	Brain	feature
Kif3a	2.05170101502745e-169	4.86253140561505e-167	0.212320982041373	0.50251256281407	-0.254156008494017	0.515333943551162	1	2 3 4 5	Brain	feature
Klc1	0	0	0.774948852011821	0.982097989949749	-0.896619708633429	0.515333943551162	1	2 3 4 5	Brain	feature
Knstrn	0	0	0.763355308024551	0.368718592964824	0.487783695706534	0.515333943551162	1	2 3 4 5	Brain	feature
Mad2l1	0	0	0.699249829506706	0.23963567839196	0.452349397468237	0.515333943551162	1	2 3 4 5	Brain	feature
Maged2	1.2438923707619e-211	4.56508500069616e-209	0.712661968629234	0.888505025125628	-0.361743388877758	0.515333943551162	1	2 3 4 5	Brain	feature
Meis3	0	0	0.52852921118436	0.815326633165829	-0.564336661157095	0.515333943551162	1	2 3 4 5	Brain	feature
Mrpl28	2.77794109761541e-130	3.25019108421004e-128	0.960672880200045	0.870603015075377	0.334320220088339	0.515333943551162	1	2 3 4 5	Brain	feature
Msi2	3.12355643079726e-156	6.12217060436263e-154	0.762446010456922	0.490577889447236	0.297581871330338	0.515333943551162	1	2 3 4 5	Brain	feature
Ndfip2	1.31862434852882e-173	3.27018838435147e-171	0.255285292111844	0.535489949748744	-0.268282016371155	0.515333943551162	1	2 3 4 5	Brain	feature
Pbk	0	0	0.677881336667424	0.223304020100503	0.443262479666313	0.515333943551162	1	2 3 4 5	Brain	feature
Pcna	0	0	0.932257331211639	0.542085427135678	0.72758724535256	0.515333943551162	1	2 3 4 5	Brain	feature
Ppih	2.88348397319619e-115	2.01843878123734e-113	0.769947715389861	0.577261306532663	0.256503664501835	0.515333943551162	1	2 3 4 5	Brain	feature
Prmt2	0	0	0.393953171175267	0.777952261306533	-0.502174442895546	0.515333943551162	1	2 3 4 5	Brain	feature
Psrc1	2.39630075505828e-233	1.04718342996047e-230	0.548761082064105	0.174309045226131	0.283941894477933	0.515333943551162	1	2 3 4 5	Brain	feature
Ptges3	1.02699050424863e-227	4.31336011784424e-225	0.940895658104115	0.806846733668342	0.391217431744736	0.515333943551162	1	2 3 4 5	Brain	feature
Rab11b	6.48516532680503e-96	1.36188471862906e-94	0.827688110934303	0.904208542713568	-0.255331137576938	0.503078491636842	1	2 3 4 5	Brain	feature
Rad51	8.4282824708496e-137	1.19681611086064e-134	0.587406228688338	0.328517587939698	0.257813409538852	0.515333943551162	1	2 3 4 5	Brain	feature
Rgmb	0	0	0.227551716299159	0.8071608040201	-0.731195394681397	0.515333943551162	1	2 3 4 5	Brain	feature
Rpl36al	6.39657846477736e-178	1.66950697930689e-175	0.980222777904069	0.943153266331658	0.292962442672409	0.515333943551162	1	2 3 4 5	Brain	feature
Rpl7l1	4.18360694335948e-216	1.60650506625004e-213	0.806774266878836	0.525125628140704	0.363625296431179	0.515333943551162	1	2 3 4 5	Brain	feature
Rsl1d1	7.16863759462088e-128	7.45538309840571e-126	0.774948852011821	0.533291457286432	0.273541102621852	0.515333943551162	1	2 3 4 5	Brain	feature
Ruvbl1	4.98863078788922e-154	9.37862588123173e-152	0.776767447147079	0.519158291457286	0.300941255957222	0.515333943551162	1	2 3 4 5	Brain	feature
Spc24	0	0	0.874062286883383	0.412688442211055	0.629701495327452	0.515333943551162	1	2 3 4 5	Brain	feature
Stard3nl	4.50946108458106e-95	8.56797606070402e-94	0.531711752671062	0.720791457286432	-0.25177761060252	0.500944152100857	1	2 3 4 5	Brain	feature
Stoml2	2.43458594057336e-156	4.79613430292952e-154	0.878608774721528	0.704145728643216	0.330818479086088	0.515333943551162	1	2 3 4 5	Brain	feature
Strn4	1.05122521221306e-107	4.73051345495878e-106	0.619458967947261	0.793341708542714	-0.275153100600937	0.515333943551162	1	2 3 4 5	Brain	feature
Tbcb	2.21553619759624e-112	1.44009852843755e-110	0.921345760400091	0.960113065326633	-0.262435495421639	0.515333943551162	1	2 3 4 5	Brain	feature
Tcaf1	5.81886642622923e-176	1.48962980511468e-173	0.460786542395999	0.721733668341708	-0.302162823163805	0.515333943551162	1	2 3 4 5	Brain	feature
Tecr	4.43161730236542e-200	1.46686532708295e-197	0.915889974994317	0.956972361809045	-0.39980596426627	0.515333943551162	1	2 3 4 5	Brain	feature
Tspan18	3.31258229965258e-159	6.82391953728431e-157	0.598999772675608	0.3125	0.269556226392938	0.515333943551162	1	2 3 4 5	Brain	feature
Tuba1c	0	0	0.770402364173676	0.424623115577889	0.468485784246676	0.515333943551162	1	2 3 4 5	Brain	feature
Tusc3	1.92411736580468e-136	2.65528196481045e-134	0.419413503068879	0.663002512562814	-0.273405360908721	0.515333943551162	1	2 3 4 5	Brain	feature
Uhrf1	2.17501922322949e-302	1.30718655316092e-299	0.71629915889975	0.368090452261307	0.427494335270621	0.515333943551162	1	2 3 4 5	Brain	feature
Vps28	1.44629063009728e-304	8.72113249948661e-302	0.742896112752898	0.916457286432161	-0.495953974476139	0.515333943551162	1	2 3 4 5	Brain	feature
Zfp428	4.64797923527947e-128	4.88037819704345e-126	0.817458513298477	0.914258793969849	-0.294925983847252	0.515333943551162	1	2 3 4 5	Brain	feature
mt-Co1	3.6482733303491e-271	1.91169522510293e-268	0.957263014321437	0.990263819095477	-0.488019141428202	0.515333943551162	1	2 3 4 5	Brain	feature
1500011B03Rik	1.34873850042606e-152	2.44121668577117e-150	0.437372130029552	0.70320351758794	-0.293843007731089	0.515333943551162	1	2 3 4 5	Brain	feature
2810004N23Rik	4.06552048100494e-178	1.0692318865043e-175	0.653557626733348	0.358354271356784	0.310507113995061	0.515333943551162	1	2 3 4 5	Brain	feature
6330403K07Rik	0	0	0.855194362355081	0.976130653266332	-0.611371312502434	0.515333943551162	1	2 3 4 5	Brain	feature
Alg2	8.36163401102564e-189	2.44159713121949e-186	0.28120027278927	0.590452261306533	-0.270945561104122	0.515333943551162	1	2 3 4 5	Brain	feature
Arpc5	0	0	0.703114344169129	0.922424623115578	-0.607144509880652	0.515333943551162	1	2 3 4 5	Brain	feature
Atat1	0	0	0.523073425778586	0.831030150753769	-0.456035394311674	0.515333943551162	1	2 3 4 5	Brain	feature
Ccna2	0	0	0.847238008638327	0.339510050251256	0.652702810742835	0.515333943551162	1	2 3 4 5	Brain	feature
Ccnb1	0	0	0.874971584451012	0.388819095477387	0.665933791782112	0.515333943551162	1	2 3 4 5	Brain	feature
Cdc26	2.06202758408685e-216	7.93880619873437e-214	0.750852466469652	0.475816582914573	0.324505851670736	0.515333943551162	1	2 3 4 5	Brain	feature
Cenps	7.24631608773962e-174	1.8115790219349e-171	0.551034325983178	0.249685929648241	0.257261369346654	0.515333943551162	1	2 3 4 5	Brain	feature
Cenpw	0	0	0.846783359854512	0.406092964824121	0.748219940222433	0.515333943551162	1	2 3 4 5	Brain	feature
Col2a1	9.47469905640535e-136	1.27908437261472e-133	0.609456694703342	0.366834170854271	0.260020659045465	0.515333943551162	1	2 3 4 5	Brain	feature
Cox7a2l	2.56101463966177e-242	1.17294470496509e-239	0.939759036144578	0.988065326633166	-0.388221756679896	0.515333943551162	1	2 3 4 5	Brain	feature
Dnpep	1.46091135714519e-108	7.15846565001143e-107	0.571266196862923	0.764761306532663	-0.265261433628927	0.515333943551162	1	2 3 4 5	Brain	feature
Elavl2	1.12309056679591e-242	5.15498570159321e-240	0.458058649693112	0.77606783919598	-0.392000901054674	0.515333943551162	1	2 3 4 5	Brain	feature
Emc8	4.25605821601784e-157	8.55467701419586e-155	0.875880882018641	0.665201005025126	0.339975238704148	0.515333943551162	1	2 3 4 5	Brain	feature
Exosc7	1.41243193328415e-129	1.59604808461108e-127	0.7022050466015	0.506595477386935	0.296811303539811	0.515333943551162	1	2 3 4 5	Brain	feature
Fabp7	0	0	0.979768129120255	0.849246231155779	1.10205729880875	0.515333943551162	1	2 3 4 5	Brain	feature
Fam162a	0	0	0.899749943168902	0.635992462311558	0.521250701392033	0.515333943551162	1	2 3 4 5	Brain	feature
Fam89b	5.72045428166253e-123	4.86238613941315e-121	0.849056603773585	0.924937185929648	-0.307093719390021	0.515333943551162	1	2 3 4 5	Brain	feature
Grb2	3.94675142600761e-214	1.48397853617886e-211	0.735621732211866	0.910489949748744	-0.377110931147014	0.515333943551162	1	2 3 4 5	Brain	feature
Hdgf	1.42509229546635e-149	2.47169960074246e-147	0.937031143441691	0.857097989949749	0.350870582289518	0.515333943551162	1	2 3 4 5	Brain	feature
Hes1	3.96621489604629e-279	2.14175604386499e-276	0.528074562400546	0.153266331658291	0.364020274289028	0.515333943551162	1	2 3 4 5	Brain	feature
Idh1	0	0	0.791770857012957	0.910175879396985	-0.535164976621549	0.515333943551162	1	2 3 4 5	Brain	feature
Immp1l	4.89008242786617e-187	1.38878340951399e-184	0.761309388497386	0.490891959798995	0.335310162499708	0.515333943551162	1	2 3 4 5	Brain	feature
Klhl7	4.51120028158025e-219	1.77290171066104e-216	0.759718117754035	0.905464824120603	-0.351214002645282	0.515333943551162	1	2 3 4 5	Brain	feature
Lockd	0	0	0.78904296431007	0.356469849246231	0.460904387915279	0.515333943551162	1	2 3 4 5	Brain	feature
Lsm3	1.89849288247085e-185	5.35374992856779e-183	0.938395089793135	0.846733668341708	0.361874625621029	0.515333943551162	1	2 3 4 5	Brain	feature
Mcm6	0	0	0.877017503978177	0.432788944723618	0.668058979443903	0.515333943551162	1	2 3 4 5	Brain	feature
Mki67	0	0	0.643782677881337	0.230841708542714	0.38546408920942	0.515333943551162	1	2 3 4 5	Brain	feature
Ncam1	4.4838621761333e-294	2.59615619998118e-291	0.285064787451694	0.663002512562814	-0.384120891153619	0.515333943551162	1	2 3 4 5	Brain	feature
Ncaph	2.09650731006636e-307	1.27677295183041e-304	0.618776994771539	0.211997487437186	0.371885131124839	0.515333943551162	1	2 3 4 5	Brain	feature
Nde1	0	0	0.729938622414185	0.303077889447236	0.445388757899078	0.515333943551162	1	2 3 4 5	Brain	feature
Nmral1	1.20484036750736e-299	7.16880018666882e-297	0.847465333030234	0.590452261306533	0.473360430731904	0.515333943551162	1	2 3 4 5	Brain	feature
Noc2l	3.43096642899692e-129	3.73975340760664e-127	0.663559899977268	0.427763819095477	0.261846107096194	0.515333943551162	1	2 3 4 5	Brain	feature
Nusap1	1.48256474383909e-305	8.98434234766488e-303	0.597635826324165	0.174309045226131	0.348001314338589	0.515333943551162	1	2 3 4 5	Brain	feature
Pak1	3.38241052910788e-149	5.78392200477448e-147	0.476244601045692	0.708542713567839	-0.317677892935284	0.515333943551162	1	2 3 4 5	Brain	feature
Pam16	4.32056152178215e-125	4.06132783047523e-123	0.680154580586497	0.810615577889447	-0.282420872341403	0.515333943551162	1	2 3 4 5	Brain	feature
Pbx1	3.44283189519436e-138	5.06096288593571e-136	0.7617640372812	0.8696608040201	-0.301716380026583	0.515333943551162	1	2 3 4 5	Brain	feature
Pgk1	1.72538924602228e-159	3.57155573926613e-157	0.95862696067288	0.850502512562814	0.344451553748639	0.515333943551162	1	2 3 4 5	Brain	feature
Phb2	3.52491812884746e-108	1.65671152055831e-106	0.948624687428961	0.905464824120603	0.266537964232162	0.515333943551162	1	2 3 4 5	Brain	feature
Pld3	2.05462787611592e-273	1.08689814646532e-270	0.177540350079564	0.550251256281407	-0.323267720296853	0.515333943551162	1	2 3 4 5	Brain	feature
Prkar1a	4.07721800982061e-168	9.49991796288203e-166	0.768356444646511	0.90891959798995	-0.335360724805684	0.515333943551162	1	2 3 4 5	Brain	feature
Rbm8a	1.34638069523627e-111	8.3475603104649e-110	0.974085019322573	0.947550251256281	0.253525448926766	0.515333943551162	1	2 3 4 5	Brain	feature
Scg5	0	0	0.31097976812912	0.710113065326633	-0.406847857467264	0.515333943551162	1	2 3 4 5	Brain	feature
Sdcbp	1.18658417081613e-273	6.28889610532551e-271	0.649920436462832	0.852701005025126	-0.451092068884782	0.515333943551162	1	2 3 4 5	Brain	feature
Sh3bp5	6.73580170262711e-301	4.02800941817101e-298	0.135485337576722	0.522927135678392	-0.316032017058202	0.515333943551162	1	2 3 4 5	Brain	feature
Snap47	4.94957121380161e-261	2.49458389175601e-258	0.518526937940441	0.797110552763819	-0.432441327675346	0.515333943551162	1	2 3 4 5	Brain	feature
Strip1	3.95892488481004e-110	2.17740868664552e-108	0.464651057058422	0.659547738693467	-0.256312509965927	0.515333943551162	1	2 3 4 5	Brain	feature
Tacc3	2.5654716516549e-280	1.39048563519696e-277	0.649011138895203	0.2553391959799	0.356607261100321	0.515333943551162	1	2 3 4 5	Brain	feature
Tppp3	0	0	0.493293930438736	0.833542713567839	-0.606289631024616	0.515333943551162	1	2 3 4 5	Brain	feature
Tra2b	2.85517287437626e-129	3.14069016181389e-127	0.942486928847465	0.790829145728643	0.298798606646248	0.515333943551162	1	2 3 4 5	Brain	feature
Trappc4	3.74719734450082e-204	1.29278308385278e-201	0.874744260059104	0.924937185929648	-0.396618236032416	0.515333943551162	1	2 3 4 5	Brain	feature
Trib2	2.44248786552315e-247	1.15773924825797e-244	0.234598772448284	0.584484924623116	-0.338581080911382	0.515333943551162	1	2 3 4 5	Brain	feature
Trim35	5.61851634690451e-109	2.80925817345226e-107	0.645828597408502	0.811243718592965	-0.274811819693061	0.515333943551162	1	2 3 4 5	Brain	feature
Trp53i11	0	0	0.671970902477836	0.914258793969849	-0.595655103293986	0.515333943551162	1	2 3 4 5	Brain	feature
Ubald2	3.20259850152652e-178	8.45486004403e-176	0.652421004773812	0.855213567839196	-0.326198303508697	0.515333943551162	1	2 3 4 5	Brain	feature
Vdac3	3.74741674392037e-105	1.42401836268974e-103	0.909752216412821	0.961369346733668	-0.258689072445136	0.515333943551162	1	2 3 4 5	Brain	feature
Zfp804b	5.80873268637231e-200	1.91107305381649e-197	0.728802000454649	0.466394472361809	0.305156664346252	0.515333943551162	1	2 3 4 5	Brain	feature
Zic1	2.14225008092954e-188	6.19585645323706e-186	0.551488974766993	0.243404522613065	0.332352610689728	0.515333943551162	1	2 3 4 5	Brain	feature
2610318N02Rik	1.18492766992045e-165	2.68978581071943e-163	0.646965219368038	0.360866834170854	0.267281747507852	0.515333943551162	1	2 3 4 5	Brain	feature
Akap6	2.68289961296762e-232	1.16437843202795e-229	0.147760854739714	0.467650753768844	-0.270498346981241	0.515333943551162	1	2 3 4 5	Brain	feature
Akirin2	1.06165088915626e-103	3.82194320096252e-102	0.758808820186406	0.843592964824121	-0.291707182431162	0.515333943551162	1	2 3 4 5	Brain	feature
Bub1b	1.53289095087931e-158	3.111768630285e-156	0.576949306660605	0.300251256281407	0.270067947874277	0.515333943551162	1	2 3 4 5	Brain	feature
Chmp5	1.00770210778041e-129	1.14878040286967e-127	0.468288247328938	0.684673366834171	-0.263367890775037	0.515333943551162	1	2 3 4 5	Brain	feature
Csnk1e	1.37028469284212e-119	1.08252490734527e-117	0.592862014094112	0.781092964824121	-0.281224732622686	0.515333943551162	1	2 3 4 5	Brain	feature
Cyb5r3	0	0	0.455330756990225	0.886620603015075	-0.68094995336297	0.515333943551162	1	2 3 4 5	Brain	feature
Dnph1	1.00137417931611e-260	5.03691212196003e-258	0.641964082746079	0.271670854271357	0.367919641839082	0.515333943551162	1	2 3 4 5	Brain	feature
Dync1li1	5.4748394837484e-190	1.62602732667327e-187	0.434189588542851	0.706658291457286	-0.318238127624452	0.515333943551162	1	2 3 4 5	Brain	feature
Eid1	1.33892658430932e-162	2.90547068795122e-160	0.60377358490566	0.808417085427136	-0.304096519733999	0.515333943551162	1	2 3 4 5	Brain	feature
Ezr	2.91173352671084e-112	1.86350945709494e-110	0.382586951579905	0.170854271356784	0.290015582959508	0.515333943551162	1	2 3 4 5	Brain	feature
Gabarapl2	5.70490299214265e-220	2.25343668189635e-217	0.767674471470789	0.901381909547739	-0.3557571976094	0.515333943551162	1	2 3 4 5	Brain	feature
Gm35769	1.64740450566985e-286	9.14309500646768e-284	0.881791316208229	0.959170854271357	-0.395000011465846	0.515333943551162	1	2 3 4 5	Brain	feature
Hmg20b	2.36213931346419e-140	3.6140731496002e-138	0.77085701295749	0.525753768844221	0.285106170986976	0.515333943551162	1	2 3 4 5	Brain	feature
Hsbp1	8.3990040540433e-200	2.7548733297262e-197	0.972039099795408	0.990891959798995	-0.356644673922373	0.515333943551162	1	2 3 4 5	Brain	feature
Kif22	0	0	0.681291202546033	0.245917085427136	0.423440422131695	0.515333943551162	1	2 3 4 5	Brain	feature
Lypla2	9.10160201864133e-142	1.41984991490805e-139	0.70470561491248	0.875	-0.333021307518805	0.515333943551162	1	2 3 4 5	Brain	feature
Map1lc3a	0	0	0.883155262559673	0.96105527638191	-0.673222677768069	0.515333943551162	1	2 3 4 5	Brain	feature
Nkiras1	3.03867644817058e-110	1.70165881097553e-108	0.68401909524892	0.815640703517588	-0.258465080643201	0.515333943551162	1	2 3 4 5	Brain	feature
Nrarp	0	0	0.77335758126847	0.246231155778894	0.659648702442956	0.515333943551162	1	2 3 4 5	Brain	feature
Parp1	5.10175664901267e-87	3.57122965430887e-86	0.869743123437145	0.722047738693467	0.252779698563166	0.479625239593973	1	2 3 4 5	Brain	feature
Pdcd5	5.22552566731303e-149	8.88339363443216e-147	0.980904751079791	0.945665829145729	0.291140746238063	0.515333943551162	1	2 3 4 5	Brain	feature
Pkig	1.03738395783688e-98	2.69719829037589e-97	0.895658104114571	0.758479899497487	0.270438569101586	0.510257464396068	1	2 3 4 5	Brain	feature
Plk1	5.34333887834616e-285	2.93883638309039e-282	0.691748124573767	0.328517587939698	0.422398716231828	0.515333943551162	1	2 3 4 5	Brain	feature
Rbmxl1	6.46189890063859e-254	3.12755906790908e-251	0.923619004319163	0.778894472361809	0.417830322526766	0.515333943551162	1	2 3 4 5	Brain	feature
Rccd1	2.73172004870098e-229	1.15824930064922e-226	0.560127301659468	0.201319095477387	0.305711275658522	0.515333943551162	1	2 3 4 5	Brain	feature
Smim11	8.70514456657973e-192	2.64636394824024e-189	0.738804273698568	0.467022613065327	0.341112618862163	0.515333943551162	1	2 3 4 5	Brain	feature
Srm	0	0	0.885201182086838	0.671482412060301	0.535656963823802	0.515333943551162	1	2 3 4 5	Brain	feature
Sv2a	2.10108408815173e-297	1.22913419156876e-294	0.035235280745624	0.354585427135678	-0.251859182928273	0.515333943551162	1	2 3 4 5	Brain	feature
Tagln3	0	0	0.723346215048875	0.987123115577889	-1.60463982381534	0.515333943551162	1	2 3 4 5	Brain	feature
Tcf25	2.83186488648708e-96	6.51328923892028e-95	0.65423959990907	0.789572864321608	-0.2588637128185	0.504027566730259	1	2 3 4 5	Brain	feature
Tpx2	0	0	0.718572402818823	0.233668341708543	0.477990068853672	0.515333943551162	1	2 3 4 5	Brain	feature
Tspyl4	0	0	0.069561263923619	0.483354271356784	-0.275206931400433	0.515333943551162	1	2 3 4 5	Brain	feature
Usp22	1.28549873171376e-117	9.64124048785323e-116	0.578085928620141	0.768530150753769	-0.263155382344385	0.515333943551162	1	2 3 4 5	Brain	feature
Ywhah	1.57704598213744e-156	3.13832150445351e-154	0.869515799045238	0.930276381909548	-0.317994460006013	0.515333943551162	1	2 3 4 5	Brain	feature
3632451O06Rik	0	0	0.137076608320073	0.550565326633166	-0.39723266356212	0.515333943551162	1	2 3 4 5	Brain	feature
A430005L14Rik	6.17306194888373e-234	2.70380113361107e-231	0.699022505114799	0.368718592964824	0.343318990790393	0.515333943551162	1	2 3 4 5	Brain	feature
Acot7	7.06454294013355e-299	4.18220942055906e-296	0.500795635371675	0.806846733668342	-0.479585556943247	0.515333943551162	1	2 3 4 5	Brain	feature
Alyref	1.51484764012895e-154	2.8933589926463e-152	0.735621732211866	0.489007537688442	0.262807413683862	0.515333943551162	1	2 3 4 5	Brain	feature
Ap2m1	1.03119309621902e-236	4.58880927817463e-234	0.876335530802455	0.956030150753769	-0.394935682429514	0.515333943551162	1	2 3 4 5	Brain	feature
Bcl2l1	5.69434876202311e-129	6.14989666298496e-127	0.399181632189134	0.627198492462312	-0.270453666172255	0.515333943551162	1	2 3 4 5	Brain	feature
C230088H06Rik	0	0	0.730393271198	0.275125628140704	0.389093145353057	0.515333943551162	1	2 3 4 5	Brain	feature
Dhfr	2.01658609059525e-283	1.1030725915556e-280	0.584223687201637	0.176193467336683	0.315403916790724	0.515333943551162	1	2 3 4 5	Brain	feature
Elavl4	0	0	0.281654921573085	0.837625628140704	-0.675404933438173	0.515333943551162	1	2 3 4 5	Brain	feature
Fabp3	1.01594584158799e-290	5.79089129705152e-288	0.0911570811548079	0.441268844221106	-0.284585324554999	0.515333943551162	1	2 3 4 5	Brain	feature
Fam57b	0	0	0.152080018185951	0.659547738693467	-0.448770761862727	0.515333943551162	1	2 3 4 5	Brain	feature
Fez1	6.17280654760682e-84	3.08640327380341e-83	0.853375767219823	0.913630653266332	-0.25625191525892	0.471233845969139	1	2 3 4 5	Brain	feature
Gar1	2.13650222525416e-188	6.19585645323706e-186	0.703796317344851	0.397613065326633	0.307836731904471	0.515333943551162	1	2 3 4 5	Brain	feature
Hjurp	7.31076983682792e-151	1.29400626111854e-148	0.597408501932257	0.341708542713568	0.26429227394371	0.515333943551162	1	2 3 4 5	Brain	feature
Jpt2	0	0	0.857240281882246	0.594849246231156	0.451002511959415	0.515333943551162	1	2 3 4 5	Brain	feature
Jund	4.00645917691768e-90	5.20839692999298e-89	0.935212548306433	0.955402010050251	-0.251572707202365	0.48794421170764	1	2 3 4 5	Brain	feature
Lage3	1.2945648897808e-102	4.14260764729855e-101	0.747442600591043	0.585741206030151	0.261503422337461	0.515333943551162	1	2 3 4 5	Brain	feature
Metrn	4.82405869625706e-264	2.46509399378736e-261	0.885428506478745	0.648241206030151	0.459439333791925	0.515333943551162	1	2 3 4 5	Brain	feature
Mien1	4.24789736041732e-260	2.12819657756908e-257	0.787906342350534	0.923680904522613	-0.480503889401008	0.515333943551162	1	2 3 4 5	Brain	feature
Mrfap1	7.1369049617851e-183	1.9626488644909e-180	0.942259604455558	0.817525125628141	0.354643526040694	0.515333943551162	1	2 3 4 5	Brain	feature
Rab2a	1.54685235723824e-307	9.43579937915327e-305	0.797226642418732	0.948178391959799	-0.526100708088302	0.515333943551162	1	2 3 4 5	Brain	feature
Rnf5	0	0	0.732893839508979	0.923366834170854	-0.49045090362695	0.515333943551162	1	2 3 4 5	Brain	feature
S100a10	0	0	0.503296203682655	0.830402010050251	-0.654811761730173	0.515333943551162	1	2 3 4 5	Brain	feature
Svop	0	0	0.0563764491929984	0.479585427135678	-0.311536044418162	0.515333943551162	1	2 3 4 5	Brain	feature
Ttll1	2.58619483691883e-275	1.37844184807774e-272	0.153216640145488	0.524497487437186	-0.306632292520812	0.515333943551162	1	2 3 4 5	Brain	feature
Umps	5.13068175591893e-181	1.38528407409811e-178	0.51943623550807	0.214824120603015	0.259481399924645	0.515333943551162	1	2 3 4 5	Brain	feature
Ank3	0	0	0.327119799954535	0.741206030150754	-0.509699549199775	0.515333943551162	1	2 3 4 5	Brain	feature
Arl6ip4	4.27712340801376e-107	1.79639183136578e-105	0.764491929984087	0.566896984924623	0.257793000122493	0.515333943551162	1	2 3 4 5	Brain	feature
Bex1	3.40193073042582e-103	1.15665644834478e-101	0.912025460331894	0.804962311557789	0.291058126318905	0.515333943551162	1	2 3 4 5	Brain	feature
Bex2	0	0	0.978631507160718	0.989007537688442	-0.471697332678934	0.515333943551162	1	2 3 4 5	Brain	feature
Cenpm	0	0	0.673789497613094	0.248743718592965	0.427681280583035	0.515333943551162	1	2 3 4 5	Brain	feature
Dpy30	1.72637515985075e-198	5.61071926951494e-196	0.894748806546942	0.747801507537688	0.36843477452494	0.515333943551162	1	2 3 4 5	Brain	feature
E2f1	1.24341981908854e-237	5.55808659132579e-235	0.523755398954308	0.170226130653266	0.297975590599887	0.515333943551162	1	2 3 4 5	Brain	feature
Exosc8	5.31958925100392e-291	3.03748546232324e-288	0.768356444646511	0.449748743718593	0.416222146995731	0.515333943551162	1	2 3 4 5	Brain	feature
Fkbp3	1.79567825612174e-241	8.17033606535392e-239	0.987497158445101	0.936557788944724	0.375166982847231	0.515333943551162	1	2 3 4 5	Brain	feature
Hes6	2.6193868830787e-259	1.30969344153935e-256	0.930211411684474	0.746859296482412	0.546204696862131	0.515333943551162	1	2 3 4 5	Brain	feature
Hist1h4i	2.3877297881497e-213	8.90623210979839e-211	0.710843373493976	0.410175879396985	0.360874084472843	0.515333943551162	1	2 3 4 5	Brain	feature
Incenp	1.09257241660914e-181	2.96087124901076e-179	0.63855421686747	0.347361809045226	0.298904579827837	0.515333943551162	1	2 3 4 5	Brain	feature
Map1b	0	0	0.868833825869516	0.995288944723618	-1.20487976620895	0.515333943551162	1	2 3 4 5	Brain	feature
Mapt	0	0	0.113889520345533	0.816582914572864	-1.08405604071868	0.515333943551162	1	2 3 4 5	Brain	feature
Mir124-2hg	5.4827850121821e-170	1.30490283289934e-167	0.410320527392589	0.69535175879397	-0.290404951125305	0.515333943551162	1	2 3 4 5	Brain	feature
Ndrg4	0	0	0.0531939077062969	0.453517587939698	-0.270553366292185	0.515333943551162	1	2 3 4 5	Brain	feature
Pitx2	0	0	0.0770629688565583	0.513190954773869	-0.596521811659146	0.515333943551162	1	2 3 4 5	Brain	feature
Reep5	9.00246423338624e-117	6.57179889037196e-115	0.557854057740396	0.737123115577889	-0.258341528433202	0.515333943551162	1	2 3 4 5	Brain	feature
Rspo3	7.02566597509013e-214	2.6346247406588e-211	0.312571038872471	0.0301507537688442	0.327259570076023	0.515333943551162	1	2 3 4 5	Brain	feature
Samd14	9.18328675023211e-227	3.82943057484679e-224	0.419413503068879	0.715138190954774	-0.374185523566597	0.515333943551162	1	2 3 4 5	Brain	feature
Sox2	0	0	0.732893839508979	0.16928391959799	0.528150154092592	0.515333943551162	1	2 3 4 5	Brain	feature
Tgif1	8.4992464517782e-202	2.86424605424925e-199	0.406228688338259	0.0998743718592965	0.255481725838127	0.515333943551162	1	2 3 4 5	Brain	feature
Tubb2a	0	0	0.645828597408502	0.969849246231156	-1.40526168305059	0.515333943551162	1	2 3 4 5	Brain	feature
Wbp1	1.25136011301894e-192	3.82916194583796e-190	0.829734030461469	0.923366834170854	-0.359532641279987	0.515333943551162	1	2 3 4 5	Brain	feature
Akr1b3	9.17759950267513e-232	3.95554538565298e-229	0.6112752898386	0.266331658291457	0.305969040455626	0.515333943551162	1	2 3 4 5	Brain	feature
Ccdc34	3.65292323423053e-133	4.52962481044585e-131	0.902250511479882	0.738065326633166	0.327197246640907	0.515333943551162	1	2 3 4 5	Brain	feature
Cmpk1	2.24933144893723e-170	5.39839547744935e-168	0.742668788360991	0.854899497487437	-0.374858568412565	0.515333943551162	1	2 3 4 5	Brain	feature
Dctn6	2.47666480740381e-110	1.41169894022017e-108	0.585814957944988	0.765075376884422	-0.279131727625007	0.515333943551162	1	2 3 4 5	Brain	feature
Dda1	4.2318120998014e-151	7.57494365864451e-149	0.728120027278927	0.832600502512563	-0.339215910771947	0.515333943551162	1	2 3 4 5	Brain	feature
Dnajb6	1.78520499080983e-155	3.42759358235487e-153	0.533757672198227	0.77606783919598	-0.276812202068684	0.515333943551162	1	2 3 4 5	Brain	feature
Ebf3	0	0	0.287338031370766	0.761306532663317	-0.57615965225227	0.515333943551162	1	2 3 4 5	Brain	feature
Gp1bb	0	0	0.287110706978859	0.830402010050251	-0.622562589624816	0.515333943551162	1	2 3 4 5	Brain	feature
Hmgb1	0	0	0.999545351216185	0.98429648241206	0.571040398665295	0.515333943551162	1	2 3 4 5	Brain	feature
Igdcc3	8.51898729752128e-157	1.70379745950426e-154	0.59718117754035	0.317211055276382	0.319344321792563	0.515333943551162	1	2 3 4 5	Brain	feature
Inpp5f	1.7830691208328e-207	6.31206468774813e-205	0.225278472380086	0.548680904522613	-0.275178997236937	0.515333943551162	1	2 3 4 5	Brain	feature
Lsm4	3.24983701200039e-192	9.9120028866012e-190	0.987042509661287	0.97393216080402	0.334635811764495	0.515333943551162	1	2 3 4 5	Brain	feature
Mcm3	0	0	0.718117754035008	0.262876884422111	0.475220820244258	0.515333943551162	1	2 3 4 5	Brain	feature
Mcts1	5.82317882669567e-193	1.78771589979557e-190	0.39122527847238	0.70320351758794	-0.306271374649831	0.515333943551162	1	2 3 4 5	Brain	feature
Pdpn	2.08301271686443e-241	9.45687773456453e-239	0.499431689020232	0.132537688442211	0.269917602468982	0.515333943551162	1	2 3 4 5	Brain	feature
Pou2f2	0	0	0.0925210275062514	0.527324120603015	-0.400349844727364	0.515333943551162	1	2 3 4 5	Brain	feature
Ralyl	5.71216834713281e-287	3.19310210604724e-284	0.0597863150716072	0.385992462311558	-0.25675361445903	0.515333943551162	1	2 3 4 5	Brain	feature
Rpa1	5.6476792401859e-171	1.38368141384555e-168	0.687428961127529	0.394786432160804	0.326203967700195	0.515333943551162	1	2 3 4 5	Brain	feature
Rtl8b	0	0	0.540350079563537	0.908605527638191	-0.704580235140574	0.515333943551162	1	2 3 4 5	Brain	feature
Sncg	0	0	0.199590816094567	0.831344221105528	-1.38195509772069	0.515333943551162	1	2 3 4 5	Brain	feature
Snrnp70	1.37495949193788e-115	9.76221239275897e-114	0.878836099113435	0.739949748743719	0.271848974554588	0.515333943551162	1	2 3 4 5	Brain	feature
Stk25	1.03318923602004e-134	1.36380979154645e-132	0.561036599227097	0.763190954773869	-0.297334218298232	0.515333943551162	1	2 3 4 5	Brain	feature
Uncx	0	0	0.117072061832235	0.810929648241206	-0.84274754457603	0.515333943551162	1	2 3 4 5	Brain	feature
Vopp1	4.13393396855866e-131	4.96072076227039e-129	0.31848147306206	0.555904522613065	-0.252301010281427	0.515333943551162	1	2 3 4 5	Brain	feature
Wls	5.12282866129711e-183	1.4190235391793e-180	0.444646510570584	0.141017587939698	0.250572276202727	0.515333943551162	1	2 3 4 5	Brain	feature
Bpgm	4.98563518478401e-96	1.09683974065248e-94	0.568538304160036	0.758479899497487	-0.254801041412968	0.503389378065161	1	2 3 4 5	Brain	feature
Ccnb2	0	0	0.841327574448738	0.327261306532663	0.67970102260468	0.515333943551162	1	2 3 4 5	Brain	feature
Cdc25b	1.23956725976076e-168	2.91298306043779e-166	0.504660150034099	0.216394472361809	0.2741928565153	0.515333943551162	1	2 3 4 5	Brain	feature
Chaf1a	1.40235032347959e-151	2.52423058226327e-149	0.598772448283701	0.331344221105528	0.281236305127067	0.515333943551162	1	2 3 4 5	Brain	feature
Enho	6.71882208557094e-188	1.92830193855886e-185	0.374403273471243	0.655150753768844	-0.354890209443563	0.515333943551162	1	2 3 4 5	Brain	feature
Fars2	2.47915949449795e-189	7.28872891382397e-187	0.388952034553308	0.667399497487437	-0.307801394604955	0.515333943551162	1	2 3 4 5	Brain	feature
Fgfr3	1.18754813336236e-285	6.55526569616023e-283	0.437826778813367	0.0643844221105528	0.308188684098263	0.515333943551162	1	2 3 4 5	Brain	feature
Gap43	0	0	0.364628324619232	0.982726130653266	-2.06930887154103	0.515333943551162	1	2 3 4 5	Brain	feature
Gli3	0	0	0.627187997272107	0.210113065326633	0.407930855737527	0.515333943551162	1	2 3 4 5	Brain	feature
Hmga1	1.04464141798798e-159	2.18330056359488e-157	0.759945442145942	0.531092964824121	0.280369058213724	0.515333943551162	1	2 3 4 5	Brain	feature
Mapre2	5.29426449037973e-275	2.81654870888201e-272	0.323482609684019	0.693153266331658	-0.378980787742801	0.515333943551162	1	2 3 4 5	Brain	feature
Mgst3	2.71291244317145e-154	5.12740451759404e-152	0.462605137531257	0.70571608040201	-0.31675179661185	0.515333943551162	1	2 3 4 5	Brain	feature
Nrn1	0	0	0.0972948397363037	0.521356783919598	-0.323546488207792	0.515333943551162	1	2 3 4 5	Brain	feature
Pimreg	0	0	0.806774266878836	0.405464824120603	0.542346347798891	0.515333943551162	1	2 3 4 5	Brain	feature
Prkar1b	0	0	0.0616049102068652	0.507223618090452	-0.387733074816433	0.515333943551162	1	2 3 4 5	Brain	feature
Rbm18	6.04882075094676e-171	1.47591226323101e-168	0.337349397590361	0.621231155778894	-0.278723171145474	0.515333943551162	1	2 3 4 5	Brain	feature
Rfc3	9.55539597485465e-267	4.95925051094956e-264	0.814503296203683	0.514761306532663	0.417527644745632	0.515333943551162	1	2 3 4 5	Brain	feature
Rpa2	0	0	0.77835871789043	0.371545226130653	0.527879703597661	0.515333943551162	1	2 3 4 5	Brain	feature
Rrp15	1.59875678636735e-158	3.22948870846206e-156	0.583769038417822	0.311557788944724	0.27543880124631	0.515333943551162	1	2 3 4 5	Brain	feature
Thra	1.76442345130798e-230	7.53408813708509e-228	0.337122073198454	0.649497487437186	-0.352963765866726	0.515333943551162	1	2 3 4 5	Brain	feature
Tomm40	2.15947204146121e-133	2.72093477224113e-131	0.824505569447602	0.654522613065327	0.297721649549889	0.515333943551162	1	2 3 4 5	Brain	feature
Trim2	3.50332266309512e-148	5.85054884736885e-146	0.389861332120937	0.668027638190955	-0.277859485379739	0.515333943551162	1	2 3 4 5	Brain	feature
1110008P14Rik	3.29240569639741e-135	4.37889957620855e-133	0.486246874289611	0.695979899497487	-0.295419221711976	0.515333943551162	1	2 3 4 5	Brain	feature
Asf1a	2.61379415002731e-104	9.67103835510105e-103	0.795180722891566	0.603015075376884	0.284934771738209	0.515333943551162	1	2 3 4 5	Brain	feature
Gdi1	0	0	0.516481018413276	0.941896984924623	-1.07172492092687	0.515333943551162	1	2 3 4 5	Brain	feature
Hmgn3	0	0	0.860650147760855	0.420854271356784	0.586668358071786	0.515333943551162	1	2 3 4 5	Brain	feature
Malat1	1.80440944939347e-123	1.60592440996019e-121	0.956353716753808	0.97141959798995	-0.403515998573238	0.515333943551162	1	2 3 4 5	Brain	feature
Mapk10	1.31147202463374e-299	7.7901438263244e-297	0.13071152534667	0.532349246231156	-0.315756374591028	0.515333943551162	1	2 3 4 5	Brain	feature
Myl12b	3.05966047999007e-259	1.52677057951505e-256	0.896340077290293	0.949748743718593	-0.437206910151693	0.515333943551162	1	2 3 4 5	Brain	feature
Ralgds	7.85104217453692e-278	4.20030756337725e-275	0.278927028870198	0.646984924623116	-0.372715510572897	0.515333943551162	1	2 3 4 5	Brain	feature
Sept6	2.41201498937214e-210	8.70737411163341e-208	0.311661741304842	0.633793969849246	-0.32584670647964	0.515333943551162	1	2 3 4 5	Brain	feature
Spata13	3.08950480326233e-255	1.51076784879528e-252	0.469424869288475	0.108354271356784	0.290987756609908	0.515333943551162	1	2 3 4 5	Brain	feature
Tfap2a	0	0	0.0559218004091839	0.410175879396985	-0.281454989475619	0.515333943551162	1	2 3 4 5	Brain	feature
Tmem50a	2.45844644088361e-125	2.36010858324827e-123	0.712207319845419	0.858982412060301	-0.288079010483415	0.515333943551162	1	2 3 4 5	Brain	feature
Atp6v0d1	2.15171336521615e-288	1.21141462461669e-285	0.65423959990907	0.866520100502513	-0.499989311061575	0.515333943551162	1	2 3 4 5	Brain	feature
Cdca4	9.36236256559737e-141	1.44180383510199e-138	0.735849056603774	0.490577889447236	0.299027441175972	0.515333943551162	1	2 3 4 5	Brain	feature
Nefm	0	0	0.241191179813594	0.919597989949749	-1.59669024920364	0.515333943551162	1	2 3 4 5	Brain	feature
Npm3	2.28621127311444e-198	7.40732452489079e-196	0.609002045919527	0.278894472361809	0.280518310170385	0.515333943551162	1	2 3 4 5	Brain	feature
Oaz2	1.71886495114407e-155	3.31740935570805e-153	0.634007729029325	0.812185929648241	-0.326217085113511	0.515333943551162	1	2 3 4 5	Brain	feature
Olfm1	0	0	0.383723573539441	0.804334170854271	-0.672405878127431	0.515333943551162	1	2 3 4 5	Brain	feature
Rnd3	0	0	0.613093884973858	0.891959798994975	-0.65827353309034	0.515333943551162	1	2 3 4 5	Brain	feature
Rtn1	0	0	0.486019549897704	0.98963567839196	-2.17430345139645	0.515333943551162	1	2 3 4 5	Brain	feature
Sptbn2	0	0	0.178449647647193	0.58071608040201	-0.350877860993268	0.515333943551162	1	2 3 4 5	Brain	feature
Tfap2b	0	0	0.066833371220732	0.458856783919598	-0.368909839588271	0.515333943551162	1	2 3 4 5	Brain	feature
Uchl1	0	0	0.914526028642873	0.983354271356784	-1.13775416771243	0.515333943551162	1	2 3 4 5	Brain	feature
Xpr1	3.7728977007321e-153	6.90440279233974e-151	0.441009320300068	0.66677135678392	-0.294370783588444	0.515333943551162	1	2 3 4 5	Brain	feature
Actg1	1.00502106145659e-244	4.65324751454401e-242	0.653102977949534	0.85929648241206	-0.347250933645953	0.515333943551162	1	2 3 4 5	Brain	feature
Atp6v1h	6.64959946329222e-278	3.56418531232463e-275	0.341441236644692	0.697236180904523	-0.384746194441036	0.515333943551162	1	2 3 4 5	Brain	feature
Clybl	1.9502915419679e-236	8.62028861549811e-234	0.460559218004092	0.110866834170854	0.298918130892299	0.515333943551162	1	2 3 4 5	Brain	feature
Ebf2	1.44199716708441e-226	5.98428824340029e-224	0.308251875426233	0.620603015075377	-0.365375203578515	0.515333943551162	1	2 3 4 5	Brain	feature
Hes5	0	0	0.920436462832462	0.41677135678392	1.32216599663694	0.515333943551162	1	2 3 4 5	Brain	feature
Jkamp	8.65491515757677e-130	9.95315243121328e-128	0.48306433280291	0.729585427135678	-0.287827322311618	0.515333943551162	1	2 3 4 5	Brain	feature
Kif2c	1.54484983028411e-236	6.85913324646145e-234	0.460331893612185	0.113065326633166	0.260671072367021	0.515333943551162	1	2 3 4 5	Brain	feature
Nova1	3.59993539747752e-286	1.99436421020255e-283	0.248010911570812	0.637248743718593	-0.344846913587738	0.515333943551162	1	2 3 4 5	Brain	feature
Plppr3	0	0	0.365764946578768	0.765075376884422	-0.534381873952897	0.515333943551162	1	2 3 4 5	Brain	feature
Saraf	1.55766851405371e-143	2.46111625220486e-141	0.488292793816777	0.712939698492462	-0.289475772038383	0.515333943551162	1	2 3 4 5	Brain	feature
Spock1	0	0	0.0491020686519664	0.441582914572864	-0.275064298679764	0.515333943551162	1	2 3 4 5	Brain	feature
Cdk5	6.16604917611839e-174	1.54767834320572e-171	0.426233234826097	0.690954773869347	-0.33174937228936	0.515333943551162	1	2 3 4 5	Brain	feature
Cirbp	1.07192550915024e-261	5.4132238212087e-259	0.31097976812912	0.656092964824121	-0.351762501130044	0.515333943551162	1	2 3 4 5	Brain	feature
Dmrtb1	1.311697957854e-295	7.63408211471027e-293	0.0768356444646511	0.428706030150754	-0.293191702091603	0.515333943551162	1	2 3 4 5	Brain	feature
Gabarapl1	8.29648494288703e-298	4.88662963136046e-295	0.352807456240055	0.720791457286432	-0.428182091996246	0.515333943551162	1	2 3 4 5	Brain	feature
Gm48283	0	0	0.216867469879518	0.691582914572864	-0.410203720940848	0.515333943551162	1	2 3 4 5	Brain	feature
Hist3h2ba	0	0	0.643328029097522	0.978329145728643	-1.343751682591	0.515333943551162	1	2 3 4 5	Brain	feature
Lig1	1.13565589765038e-252	5.4511483087218e-250	0.748124573766765	0.393530150753769	0.381942911837624	0.515333943551162	1	2 3 4 5	Brain	feature
Reep1	0	0	0.171629915889975	0.643844221105528	-0.514556939702932	0.515333943551162	1	2 3 4 5	Brain	feature
Rufy3	0	0	0.321436690156854	0.943153266331658	-1.05784622380075	0.515333943551162	1	2 3 4 5	Brain	feature
Tgif2	4.55595300168807e-289	2.58322535195713e-286	0.669924982950671	0.256909547738693	0.362812591758579	0.515333943551162	1	2 3 4 5	Brain	feature
A730017C20Rik	0	0	0.0934303250738804	0.48429648241206	-0.314346072425954	0.515333943551162	1	2 3 4 5	Brain	feature
Ina	0	0	0.257558536030916	0.95822864321608	-1.84688516944345	0.515333943551162	1	2 3 4 5	Brain	feature
Kpna2	2.62634068877937e-253	1.26589621199166e-250	0.80313707660832	0.491206030150754	0.379565960945493	0.515333943551162	1	2 3 4 5	Brain	feature
Nicn1	1.0079894352738e-239	4.5359524587321e-237	0.263468970220505	0.608982412060301	-0.346639237626532	0.515333943551162	1	2 3 4 5	Brain	feature
Sh2d3c	0	0	0.16208229142987	0.573178391959799	-0.372844834171492	0.515333943551162	1	2 3 4 5	Brain	feature
Stmn2	0	0	0.555126165037509	0.998743718592965	-2.40030369892131	0.515333943551162	1	2 3 4 5	Brain	feature
Trp53inp2	0	0	0.176403728120027	0.672110552763819	-0.460847377959753	0.515333943551162	1	2 3 4 5	Brain	feature
Apbb1	3.76164984101945e-243	1.73035892686895e-240	0.458967947260741	0.759422110552764	-0.385105989298665	0.515333943551162	1	2 3 4 5	Brain	feature
Cbx1	1.22663225206257e-255	6.02276435762721e-253	0.977494885201182	0.847989949748744	0.419796330887411	0.515333943551162	1	2 3 4 5	Brain	feature
Ccl27a	7.93133355169325e-147	1.30073870247769e-144	0.477381223005228	0.727072864321608	-0.280581104141473	0.515333943551162	1	2 3 4 5	Brain	feature
Ctxn1	8.99849161081e-108	4.1393061409726e-106	0.807456240054558	0.861809045226131	-0.284139711961459	0.515333943551162	1	2 3 4 5	Brain	feature
Cyth2	0	0	0.690156853830416	0.926507537688442	-0.634661768346993	0.515333943551162	1	2 3 4 5	Brain	feature
Gm8186	1.88922967240423e-160	4.00516690549696e-158	0.872925664923846	0.715138190954774	0.260982776494743	0.515333943551162	1	2 3 4 5	Brain	feature
Runx1t1	0	0	0.173448511025233	0.611494974874372	-0.400694679691453	0.515333943551162	1	2 3 4 5	Brain	feature
Snap25	0	0	0.034325983177995	0.45320351758794	-0.29923991649038	0.515333943551162	1	2 3 4 5	Brain	feature
Snrpn	0	0	0.753807683564446	0.943781407035176	-0.856849816545995	0.515333943551162	1	2 3 4 5	Brain	feature
Exosc3	1.47440355435276e-135	1.97570076283269e-133	0.655830870652421	0.435301507537688	0.293228657953652	0.515333943551162	1	2 3 4 5	Brain	feature
Map2	0	0	0.310297794953398	0.853957286432161	-0.753665367689701	0.515333943551162	1	2 3 4 5	Brain	feature
Nipsnap1	1.76054810721135e-109	8.97879534677791e-108	0.467606274153217	0.655778894472362	-0.254217142823016	0.515333943551162	1	2 3 4 5	Brain	feature
Snrpa1	6.95951900965337e-148	1.15528015560246e-145	0.895885428506479	0.784547738693467	0.322996397149426	0.515333943551162	1	2 3 4 5	Brain	feature
Aurka	1.67846177325001e-246	7.87198571654252e-244	0.611957263014321	0.254396984924623	0.359309411079658	0.515333943551162	1	2 3 4 5	Brain	feature
Cpe	0	0	0.59968174585133	0.908291457286432	-0.700035139432849	0.515333943551162	1	2 3 4 5	Brain	feature
Mab21l2	0	0	0.0575130711525347	0.506281407035176	-0.35439617135871	0.515333943551162	1	2 3 4 5	Brain	feature
Nkd1	8.13072586142406e-124	7.31765327528165e-122	0.537167538076836	0.280464824120603	0.263693124464459	0.515333943551162	1	2 3 4 5	Brain	feature
Ypel3	6.07589361015389e-211	2.20554938048586e-208	0.535348942941578	0.808417085427136	-0.392187804862827	0.515333943551162	1	2 3 4 5	Brain	feature
Dner	0	0	0.0829734030461469	0.453517587939698	-0.298044974636679	0.515333943551162	1	2 3 4 5	Brain	feature
Kif21b	1.12406624069116e-269	5.86762577640787e-267	0.128665605819504	0.488379396984925	-0.290831636869505	0.515333943551162	1	2 3 4 5	Brain	feature
Lhx9	0	0	0.0957035689929529	0.607726130653266	-0.597525979055828	0.515333943551162	1	2 3 4 5	Brain	feature
Mllt11	0	0	0.419868151852694	0.969849246231156	-1.38635874504233	0.515333943551162	1	2 3 4 5	Brain	feature
Ppp3ca	7.96474650588263e-130	9.23910594682385e-128	0.383723573539441	0.62751256281407	-0.259563008928449	0.515333943551162	1	2 3 4 5	Brain	feature
Stx7	0	0	0.233916799272562	0.721105527638191	-0.509949476963528	0.515333943551162	1	2 3 4 5	Brain	feature
Syce2	5.56974235482191e-200	1.83801497709123e-197	0.594453284837463	0.276695979899498	0.267481937125364	0.515333943551162	1	2 3 4 5	Brain	feature
Ccnd1	1.68656342691452e-180	4.53685561840007e-178	0.594225960445556	0.293027638190955	0.319621230257808	0.515333943551162	1	2 3 4 5	Brain	feature
Chn1	0	0	0.355989997726756	0.749685929648241	-0.489121656712461	0.515333943551162	1	2 3 4 5	Brain	feature
Gramd1a	3.0468479515024e-194	9.56710256771754e-192	0.319845419413503	0.639447236180904	-0.286187451552776	0.515333943551162	1	2 3 4 5	Brain	feature
Nipsnap3b	8.15352586903491e-220	3.21248919239975e-217	0.398954307797227	0.705402010050251	-0.378413344277251	0.515333943551162	1	2 3 4 5	Brain	feature
Trmt112	5.65956355381041e-136	7.75360206872026e-134	0.914526028642873	0.756909547738693	0.282470245974191	0.515333943551162	1	2 3 4 5	Brain	feature
Adgrv1	0	0	0.44419186178677	0.0332914572864322	0.32439538648142	0.515333943551162	1	2 3 4 5	Brain	feature
Ap1s2	1.31331508630237e-278	7.06563516430676e-276	0.125483064332803	0.496231155778894	-0.271813096371212	0.515333943551162	1	2 3 4 5	Brain	feature
Crmp1	0	0	0.765628551943624	0.988065326633166	-1.50456684835432	0.515333943551162	1	2 3 4 5	Brain	feature
Cdk5r1	0	0	0.183223459877245	0.794597989949749	-0.763180990459308	0.515333943551162	1	2 3 4 5	Brain	feature
Chmp2a	2.20700014650923e-105	8.82800058603692e-104	0.631052511934531	0.81501256281407	-0.255235330054343	0.515333943551162	1	2 3 4 5	Brain	feature
Cnih2	0	0	0.573766765173903	0.965138190954774	-1.50050021216432	0.515333943551162	1	2 3 4 5	Brain	feature
D430019H16Rik	2.07314151759952e-263	1.05315589094056e-260	0.166856103659923	0.536118090452261	-0.295932351920875	0.515333943551162	1	2 3 4 5	Brain	feature
Lhfpl4	8.29887157272097e-179	2.2157987099165e-176	0.151170720618322	0.440326633165829	-0.251684435088377	0.515333943551162	1	2 3 4 5	Brain	feature
Nudt3	1.73937129988557e-131	2.10463927286153e-129	0.798590588770175	0.911746231155779	-0.310652681204411	0.515333943551162	1	2 3 4 5	Brain	feature
Pea15a	0	0	0.960445555808138	0.750628140703518	0.593583717862313	0.515333943551162	1	2 3 4 5	Brain	feature
Rab3a	0	0	0.135030688792907	0.818467336683417	-0.831517903439018	0.515333943551162	1	2 3 4 5	Brain	feature
Shank1	0	0	0.109797681291203	0.528894472361809	-0.320143809085557	0.515333943551162	1	2 3 4 5	Brain	feature
Dpysl4	0	0	0.458513298476927	0.799623115577889	-0.514710925174318	0.515333943551162	1	2 3 4 5	Brain	feature
Dstn	2.42432112882265e-153	4.46075087703368e-151	0.706296885655831	0.854899497487437	-0.287365064566145	0.515333943551162	1	2 3 4 5	Brain	feature
Nsg2	0	0	0.29029324846556	0.909861809045226	-1.02654942596283	0.515333943551162	1	2 3 4 5	Brain	feature
Parp6	0	0	0.223914526028643	0.695665829145729	-0.457845406562732	0.515333943551162	1	2 3 4 5	Brain	feature
Vat1	0	0	0.255057967719936	0.66677135678392	-0.386646119464548	0.515333943551162	1	2 3 4 5	Brain	feature
Asic4	0	0	0.0336440100022732	0.478015075376884	-0.464128774064153	0.515333943551162	1	2 3 4 5	Brain	feature
Cacnb3	0	0	0.3134803364401	0.724874371859296	-0.456812972260925	0.515333943551162	1	2 3 4 5	Brain	feature
Gata3	0	0	0.0179586269606729	0.381595477386935	-0.412474870670305	0.515333943551162	1	2 3 4 5	Brain	feature
Klf7	1.98876076551498e-256	9.80459057398886e-254	0.107979086155945	0.446608040201005	-0.256309640523541	0.515333943551162	1	2 3 4 5	Brain	feature
Mfng	1.29365311041679e-136	1.81111435458351e-134	0.662877926801546	0.383165829145729	0.315090982761548	0.515333943551162	1	2 3 4 5	Brain	feature
Rhob	6.71411522752743e-171	1.63153000028917e-168	0.427369856785633	0.694723618090452	-0.296644863946454	0.515333943551162	1	2 3 4 5	Brain	feature
2900011O08Rik	0	0	0.205501250284156	0.597361809045226	-0.386997317950573	0.515333943551162	1	2 3 4 5	Brain	feature
Ctnna2	7.10265427629929e-287	3.96328108617501e-284	0.34075926346897	0.727072864321608	-0.396118523508105	0.515333943551162	1	2 3 4 5	Brain	feature
Elmo1	5.85658308737509e-294	3.3851050245028e-291	0.10093203000682	0.457286432160804	-0.288399611642802	0.515333943551162	1	2 3 4 5	Brain	feature
Eya2	4.58182527249965e-289	2.5933131042348e-286	0.190952489202091	0.582286432160804	-0.28064659685183	0.515333943551162	1	2 3 4 5	Brain	feature
Gabbr1	2.64820758069859e-303	1.59422096358055e-300	0.163218913389407	0.556218592964824	-0.331008407481797	0.515333943551162	1	2 3 4 5	Brain	feature
Gadd45g	4.96674514141191e-278	2.6671421409382e-275	0.767901795862696	0.431846733668342	0.547817374801863	0.515333943551162	1	2 3 4 5	Brain	feature
Igfbpl1	3.49516653922766e-220	1.38408594953415e-217	0.671516253694021	0.858040201005025	-0.758789891157589	0.515333943551162	1	2 3 4 5	Brain	feature
Mmp24	2.67125608789328e-262	1.351655580474e-259	0.155035235280746	0.514761306532663	-0.286075752102339	0.515333943551162	1	2 3 4 5	Brain	feature
Polb	1.37205146391939e-159	2.85386704495234e-157	0.423959990907024	0.725188442211055	-0.296686840644566	0.515333943551162	1	2 3 4 5	Brain	feature
Add2	2.9321760840076e-227	1.22858177919918e-224	0.197999545351216	0.549623115577889	-0.258549545106067	0.515333943551162	1	2 3 4 5	Brain	feature
Dpysl3	0	0	0.591725392134576	0.972675879396985	-1.23080810664925	0.515333943551162	1	2 3 4 5	Brain	feature
Prr13	1.0375623404865e-167	2.38639338311894e-165	0.436917481245738	0.692525125628141	-0.325878875821857	0.515333943551162	1	2 3 4 5	Brain	feature
Acat1	4.75666251021147e-134	6.18366126327491e-132	0.357808592862014	0.605841708542714	-0.256949693459356	0.515333943551162	1	2 3 4 5	Brain	feature
Apba2	1.18078232595223e-295	6.88396096030152e-293	0.349397590361446	0.700690954773869	-0.456856163459774	0.515333943551162	1	2 3 4 5	Brain	feature
Cbr1	3.64831582961873e-168	8.53705904130783e-166	0.564219140713799	0.760992462311558	-0.347683184146577	0.515333943551162	1	2 3 4 5	Brain	feature
Dusp26	0	0	0.144123664469198	0.534233668341708	-0.35014093016378	0.515333943551162	1	2 3 4 5	Brain	feature
H2-Ke6	7.04827046177656e-112	4.44041039091923e-110	0.650829734030462	0.446922110552764	0.276236190643922	0.515333943551162	1	2 3 4 5	Brain	feature
Rab6b	0	0	0.25142077744942	0.685301507537688	-0.389421636063184	0.515333943551162	1	2 3 4 5	Brain	feature
Tmem163	0	0	0.153898613321209	0.717964824120603	-0.687591455266108	0.515333943551162	1	2 3 4 5	Brain	feature
Trappc2l	0	0	0.555580813821323	0.855213567839196	-0.564121462064558	0.515333943551162	1	2 3 4 5	Brain	feature
Apc2	0	0	0.236872016367356	0.652010050251256	-0.416895550864594	0.515333943551162	1	2 3 4 5	Brain	feature
Atp6ap1	1.02811253150008e-196	3.28996010080026e-194	0.212775630825188	0.512876884422111	-0.264415003099984	0.515333943551162	1	2 3 4 5	Brain	feature
Cdkn2d	1.63099827077346e-195	5.17026451835187e-193	0.426687883609911	0.720791457286432	-0.353794650664728	0.515333943551162	1	2 3 4 5	Brain	feature
Onecut2	0	0	0.0520572857467606	0.648241206030151	-0.666598043434269	0.515333943551162	1	2 3 4 5	Brain	feature
Rusc2	0	0	0.106160491020687	0.53894472361809	-0.37175986709296	0.515333943551162	1	2 3 4 5	Brain	feature
Serp2	9.98616385804139e-226	4.10431334565501e-223	0.450329620368266	0.72141959798995	-0.382449202537911	0.515333943551162	1	2 3 4 5	Brain	feature
Shc2	2.33470862392234e-281	1.27241620003768e-278	0.0700159127074335	0.402010050251256	-0.279198647872904	0.515333943551162	1	2 3 4 5	Brain	feature
Atcay	0	0	0.111616276426461	0.511934673366834	-0.312953727367762	0.515333943551162	1	2 3 4 5	Brain	feature
Btg2	0	0	0.726074107751762	0.244346733668342	0.525266333738233	0.515333943551162	1	2 3 4 5	Brain	feature
Celf4	0	0	0.158899749943169	0.84108040201005	-0.950997070585184	0.515333943551162	1	2 3 4 5	Brain	feature
Cplx2	2.01065623489551e-240	9.0881661817277e-238	0.0666060468288247	0.369346733668342	-0.257506901051959	0.515333943551162	1	2 3 4 5	Brain	feature
Enc1	0	0	0.333257558536031	0.746231155778894	-0.543354211003459	0.515333943551162	1	2 3 4 5	Brain	feature
Kctd13	5.62505468870983e-228	2.36814802394684e-225	0.151852693794044	0.481155778894472	-0.264343254092929	0.515333943551162	1	2 3 4 5	Brain	feature
Lhx5	5.23443517698535e-143	8.218063227867e-141	0.288929302114117	0.544597989949749	-0.313799315596928	0.515333943551162	1	2 3 4 5	Brain	feature
Morn4	1.58611018862266e-148	2.66466511688607e-146	0.311889065696749	0.602072864321608	-0.257055213316977	0.515333943551162	1	2 3 4 5	Brain	feature
Nefl	0	0	0.18117754035008	0.91928391959799	-1.75481474623066	0.515333943551162	1	2 3 4 5	Brain	feature
Mtus2	1.84945050204273e-252	8.85886790478467e-250	0.110252330075017	0.42964824120603	-0.295199430084704	0.515333943551162	1	2 3 4 5	Brain	feature
Stmn4	0	0	0.520345533075699	0.89855527638191	-0.797229696081927	0.515333943551162	1	2 3 4 5	Brain	feature
Kif1a	0	0	0.169129347578995	0.592022613065327	-0.343547805191504	0.515333943551162	1	2 3 4 5	Brain	feature
Tubb3	0	0	0.906342350534212	1	-2.0240724293947	0.515333943551162	1	2 3 4 5	Brain	feature
AC161165.4	6.37020545726342e-255	3.10866026314455e-252	0.317344851102523	0.665201005025126	-0.306759365894093	0.515333943551162	1	2 3 4 5	Brain	feature
Arl8a	0	0	0.204819277108434	0.659861809045226	-0.46397302911704	0.515333943551162	1	2 3 4 5	Brain	feature
Gnao1	0	0	0.214366901568538	0.692525125628141	-0.520897761809064	0.515333943551162	1	2 3 4 5	Brain	feature
Palm	6.9151878196971e-168	1.60432357416973e-165	0.719936349170266	0.880653266331658	-0.349009442080196	0.515333943551162	1	2 3 4 5	Brain	feature
Dbndd1	0	0	0.173448511025233	0.568781407035176	-0.381115735469405	0.515333943551162	1	2 3 4 5	Brain	feature
Dclk1	3.89503580308651e-296	2.27470090900252e-293	0.258467833598545	0.654522613065327	-0.370207372026746	0.515333943551162	1	2 3 4 5	Brain	feature
Lmo3	5.57883006666008e-203	1.90238105273109e-200	0.167992725619459	0.478643216080402	-0.274784613593967	0.515333943551162	1	2 3 4 5	Brain	feature
Rusc1	0	0	0.140031825414867	0.535804020100503	-0.344378431089256	0.515333943551162	1	2 3 4 5	Brain	feature
Tmem176b	1.25664750461112e-153	2.33736435857669e-151	0.282336894748807	0.542399497487437	-0.280047657445201	0.515333943551162	1	2 3 4 5	Brain	feature
Npdc1	0	0	0.474653330302341	0.849560301507538	-0.515210522303008	0.515333943551162	1	2 3 4 5	Brain	feature
Rem2	0	0	0.161400318254149	0.556218592964824	-0.371681197845344	0.515333943551162	1	2 3 4 5	Brain	feature
Tram1l1	0	0	0.170038645146624	0.572550251256281	-0.346939674814132	0.515333943551162	1	2 3 4 5	Brain	feature
Ly6h	9.55506986977478e-218	3.72647724921217e-215	0.474198681518527	0.776381909547739	-0.44942197129572	0.515333943551162	1	2 3 4 5	Brain	feature
Zic4	5.38797742954779e-221	2.14980299438957e-218	0.425778586042282	0.102701005025126	0.314388011935193	0.515333943551162	1	2 3 4 5	Brain	feature
Ccdc28b	9.42909684189284e-205	3.28132570097871e-202	0.392816549215731	0.665515075376884	-0.323197646753101	0.515333943551162	1	2 3 4 5	Brain	feature
Cdo1	3.02843398098548e-248	1.4385061409681e-245	0.118208683791771	0.450690954773869	-0.261159962247542	0.515333943551162	1	2 3 4 5	Brain	feature
Gm2694	2.08124134355983e-102	6.45184816503548e-101	0.265060240963855	0.479585427135678	-0.282461869806837	0.515333943551162	1	2 3 4 5	Brain	feature
Gng3	0	0	0.419186178676972	0.978329145728643	-1.56441959912208	0.515333943551162	1	2 3 4 5	Brain	feature
Lhx1os	0	0	0.175267106160491	0.655150753768844	-0.848379780666398	0.515333943551162	1	2 3 4 5	Brain	feature
Rspo1	1.40122103460893e-215	5.35266435220613e-213	0.337576721982269	0.0430276381909548	0.416285377167502	0.515333943551162	1	2 3 4 5	Brain	feature
Camk2n1	0	0	0.121163900886565	0.517902010050251	-0.332979181818353	0.515333943551162	1	2 3 4 5	Brain	feature
Gm28050	6.14197086565504e-235	2.69632521002256e-232	0.236190043191634	0.54679648241206	-0.400394277373667	0.515333943551162	1	2 3 4 5	Brain	feature
Nrxn1	2.04727283581732e-236	9.02847320595438e-234	0.110252330075017	0.426507537688442	-0.266056962407807	0.515333943551162	1	2 3 4 5	Brain	feature
Stmn3	0	0	0.803591725392135	0.996545226130653	-1.6810911061011	0.515333943551162	1	2 3 4 5	Brain	feature
Ap3s1	2.78311053433172e-105	1.08541310838937e-103	0.687883609911343	0.837939698492462	-0.266613008140967	0.515333943551162	1	2 3 4 5	Brain	feature
Fam181b	6.24824934626149e-284	3.4240406417513e-281	0.601273016594681	0.217964824120603	0.451519610601817	0.515333943551162	1	2 3 4 5	Brain	feature
Gstm7	0	0	0.184360081836781	0.681846733668342	-0.469939006777931	0.515333943551162	1	2 3 4 5	Brain	feature
Fbxo44	2.65311637523084e-221	1.06124655009234e-218	0.290975221641282	0.639761306532663	-0.32101013255474	0.515333943551162	1	2 3 4 5	Brain	feature
Bhlhe23	0	0	0.0468288247328938	0.407349246231156	-0.387231259155743	0.515333943551162	1	2 3 4 5	Brain	feature
Gnaz	4.20068458621059e-226	1.73488273410497e-223	0.106160491020687	0.420540201005025	-0.257129645986523	0.515333943551162	1	2 3 4 5	Brain	feature
Nkain4	0	0	0.325983177994999	0.751570351758794	-0.550999696455273	0.515333943551162	1	2 3 4 5	Brain	feature
Rab3b	7.11079095959172e-247	3.3491825419677e-244	0.131393498522391	0.465766331658291	-0.28245292166881	0.515333943551162	1	2 3 4 5	Brain	feature
Cacng4	2.32860851761566e-238	1.04321661589181e-235	0.361900431916345	0.698178391959799	-0.475238973106534	0.515333943551162	1	2 3 4 5	Brain	feature
Rtl8a	0	0	0.319163446237781	0.788316582914573	-0.493879538576874	0.515333943551162	1	2 3 4 5	Brain	feature
Lhx2	0	0	0.220277335758127	0.620603015075377	-0.580446300642227	0.515333943551162	1	2 3 4 5	Brain	feature
Sst	0	0	0.0597863150716072	0.60144472361809	-0.708185028769826	0.515333943551162	1	2 3 4 5	Brain	feature
Gm14597	0	0	0.155944532848375	0.622173366834171	-0.391693094320364	0.515333943551162	1	2 3 4 5	Brain	feature
Celf3	0	0	0.207092521027506	0.691582914572864	-0.439651099273509	0.515333943551162	1	2 3 4 5	Brain	feature
Lingo1	0	0	0.064105478517845	0.419597989949749	-0.297434459947342	0.515333943551162	1	2 3 4 5	Brain	feature
Pax6	0	0	0.604228233689475	0.147613065326633	0.456397741342935	0.515333943551162	1	2 3 4 5	Brain	feature
Nhlh2	0	0	0.213684928392817	0.764447236180904	-0.773419196187157	0.515333943551162	1	2 3 4 5	Brain	feature
Robo3	0	0	0.0525119345305751	0.542399497487437	-0.567468994997735	0.515333943551162	1	2 3 4 5	Brain	feature
Mab21l1	0	0	0.0579677199363492	0.587625628140704	-0.510270026362814	0.515333943551162	1	2 3 4 5	Brain	feature
Rab3c	0	0	0.0877472152761991	0.551193467336683	-0.397526091152914	0.515333943551162	1	2 3 4 5	Brain	feature
Samd10	0	0	0.208911116162764	0.619974874371859	-0.41453040735758	0.515333943551162	1	2 3 4 5	Brain	feature
Gpm6a	0	0	0.149352125483064	0.724560301507538	-0.556094130934495	0.515333943551162	1	2 3 4 5	Brain	feature
Rundc3a	0	0	0.384178222323255	0.879711055276382	-0.84784761725672	0.515333943551162	1	2 3 4 5	Brain	feature
Gm38393	0	0	0.68151852693794	0.953831658291457	-0.824178054970837	0.515333943551162	1	2 3 4 5	Brain	feature
Rab33a	7.54897207567047e-259	3.74429014953255e-256	0.137531257103887	0.481155778894472	-0.294985847414499	0.515333943551162	1	2 3 4 5	Brain	feature
Gm20649	0	0	0.0261423050693339	0.631909547738693	-0.615388975922431	0.515333943551162	1	2 3 4 5	Brain	feature
Myt1	3.67245793376445e-269	1.90967812555751e-266	0.127528983859968	0.489321608040201	-0.265386729123524	0.515333943551162	1	2 3 4 5	Brain	feature
Sema6c	0	0	0.174812457376677	0.582600502512563	-0.328169425338314	0.515333943551162	1	2 3 4 5	Brain	feature
Ube2ql1	0	0	0.0502386906115026	0.475502512562814	-0.310208772078142	0.515333943551162	1	2 3 4 5	Brain	feature
Zfp811	5.38064849267162e-293	3.09925353177885e-290	0.171857240281882	0.5571608040201	-0.344135690791649	0.515333943551162	1	2 3 4 5	Brain	feature
Cd200	0	0	0.0654694248692885	0.419912060301508	-0.268181938069118	0.515333943551162	1	2 3 4 5	Brain	feature
Olfm2	1.16655678059551e-266	6.04276412348472e-264	0.106387815412594	0.453831658291457	-0.2600955200717	0.515333943551162	1	2 3 4 5	Brain	feature
Ebf1	0	0	0.258013184814731	0.755967336683417	-0.669764183332349	0.515333943551162	1	2 3 4 5	Brain	feature
Soga3	8.12667511155005e-172	1.99916207744131e-169	0.243691748124574	0.526381909547739	-0.261618814570749	0.515333943551162	1	2 3 4 5	Brain	feature
Dynlt1a	1.25084042909393e-232	5.44115586655858e-230	0.556035462605137	0.810615577889447	-0.388644972760164	0.515333943551162	1	2 3 4 5	Brain	feature
Pcsk1n	0	0	0.480109115708115	0.83605527638191	-0.678002396395568	0.515333943551162	1	2 3 4 5	Brain	feature
BC001981	2.8414775966884e-246	1.32697003765348e-243	0.418958854285065	0.742462311557789	-0.318357249710237	0.515333943551162	1	2 3 4 5	Brain	feature
Dcx	0	0	0.160036371902705	0.886306532663317	-0.929799593790601	0.515333943551162	1	2 3 4 5	Brain	feature
Vamp2	0	0	0.222323255285292	0.651695979899497	-0.406093928466492	0.515333943551162	1	2 3 4 5	Brain	feature
Nrxn2	2.88740704929304e-214	1.08855245758347e-211	0.180268242782451	0.491834170854271	-0.262867830604449	0.515333943551162	1	2 3 4 5	Brain	feature
Elavl3	0	0	0.410775176176404	0.869974874371859	-0.651094201029823	0.515333943551162	1	2 3 4 5	Brain	feature
Cadm4	1.92974057990131e-191	5.84711395710096e-189	0.306433280290975	0.615577889447236	-0.294319997602523	0.515333943551162	1	2 3 4 5	Brain	feature
Pnoc	3.64438033314119e-259	1.81125702557117e-256	0.110934303250739	0.436557788944724	-0.477416987746186	0.515333943551162	1	2 3 4 5	Brain	feature
Podxl2	0	0	0.355762673334849	0.756281407035176	-0.44750614855694	0.515333943551162	1	2 3 4 5	Brain	feature
Scg3	0	0	0.220959308933849	0.722361809045226	-0.506221121201855	0.515333943551162	1	2 3 4 5	Brain	feature
Tubb4a	0	0	0.179358945214822	0.801821608040201	-0.731498079723156	0.515333943551162	1	2 3 4 5	Brain	feature
Dusp8	0	0	0.0738804273698568	0.478329145728643	-0.310284908792402	0.515333943551162	1	2 3 4 5	Brain	feature
Nap1l5	3.32662279690539e-306	2.01926003772157e-303	0.0909297567629007	0.46105527638191	-0.281119062011729	0.515333943551162	1	2 3 4 5	Brain	feature
Shox2	3.07410595904745e-259	1.53090476760563e-256	0.158899749943169	0.499685929648241	-0.373801973019055	0.515333943551162	1	2 3 4 5	Brain	feature
Map6	4.27015829179621e-265	2.19486136198325e-262	0.151625369402137	0.52072864321608	-0.290119672117796	0.515333943551162	1	2 3 4 5	Brain	feature
D930028M14Rik	0	0	0.211184360081837	0.865263819095477	-1.23556634948426	0.515333943551162	1	2 3 4 5	Brain	feature
Ccdc184	1.44988332953401e-282	7.91636297925572e-280	0.0593316662877927	0.390075376884422	-0.252530260328016	0.515333943551162	1	2 3 4 5	Brain	feature
C1ql4	0	0	0.0163673562173221	0.462311557788945	-0.500294137441728	0.515333943551162	1	2 3 4 5	Brain	feature
Klhl35	0	0	0.0922937031143442	0.618090452261307	-0.555019070761879	0.515333943551162	1	2 3 4 5	Brain	feature
Actl6b	0	0	0.0477381223005228	0.717650753768844	-0.679632635244822	0.515333943551162	1	2 3 4 5	Brain	feature
Ppp1r17	8.55298003877412e-230	3.635016516479e-227	0.0772902932484656	0.374057788944724	-0.257266418852539	0.515333943551162	1	2 3 4 5	Brain	feature
Gprin1	2.24829917387522e-225	9.21802661288841e-223	0.154353262105024	0.483668341708543	-0.25611014870489	0.515333943551162	1	2 3 4 5	Brain	feature
Kif5a	0	0	0.0777449420322801	0.614007537688442	-0.512386517929554	0.515333943551162	1	2 3 4 5	Brain	feature
Ttc9b	0	0	0.191634462377813	0.753140703517588	-0.588475884257897	0.515333943551162	1	2 3 4 5	Brain	feature
Ptpn5	0	0	0.0525119345305751	0.530150753768844	-0.358468573624523	0.515333943551162	1	2 3 4 5	Brain	feature
Chga	0	0	0.113207547169811	0.514133165829146	-0.31945805132515	0.515333943551162	1	2 3 4 5	Brain	feature
Vstm2l	0	0	0.0240963855421687	0.48429648241206	-0.362885727014687	0.515333943551162	1	2 3 4 5	Brain	feature
Sez6l2	0	0	0.0463741759490793	0.471733668341709	-0.324147599788121	0.515333943551162	1	2 3 4 5	Brain	feature
Fam181a	0	0	0.57399408956581	0.0847989949748744	0.442331441047439	0.515333943551162	1	2 3 4 5	Brain	feature
Islr2	0	0	0.0832007274380541	0.528266331658292	-0.418536513187811	0.515333943551162	1	2 3 4 5	Brain	feature
Chgb	0	0	0.0338713343941805	0.455087939698492	-0.331918487135672	0.515333943551162	1	2 3 4 5	Brain	feature
Tmem35a	6.34198749734839e-273	3.3422274111026e-270	0.118890656967493	0.476758793969849	-0.283788883566718	0.515333943551162	1	2 3 4 5	Brain	feature
Gdap1l1	0	0	0.16208229142987	0.77072864321608	-0.630019412266057	0.515333943551162	1	2 3 4 5	Brain	feature
Neurog2	0	0	0.553534894294158	0.145100502512563	0.500276925776001	0.515333943551162	1	2 3 4 5	Brain	feature
Aplp1	0	0	0.325528529211184	0.873115577889447	-0.865223178460072	0.515333943551162	1	2 3 4 5	Brain	feature
Mir9-3hg	1.06988328641135e-185	3.02776970054412e-183	0.456694703341669	0.156092964824121	0.326934174759308	0.515333943551162	1	2 3 4 5	Brain	feature
Syt4	0	0	0.0238690611502614	0.404836683417085	-0.274019032275689	0.515333943551162	1	2 3 4 5	Brain	feature
Zcchc12	0	0	0.073198454194135	0.456030150753769	-0.315440891270624	0.515333943551162	1	2 3 4 5	Brain	feature
Cntn2	0	0	0.0691066151398045	0.500942211055276	-0.457635760490306	0.515333943551162	1	2 3 4 5	Brain	feature
Nacad	0	0	0.0443282564219141	0.474560301507538	-0.295691069112548	0.515333943551162	1	2 3 4 5	Brain	feature
Nxph4	0	0	0.0336440100022732	0.451947236180905	-0.30251211321088	0.515333943551162	1	2 3 4 5	Brain	feature
Slc17a6	0	0	0.0434189588542851	0.511620603015075	-0.373788598960094	0.515333943551162	1	2 3 4 5	Brain	feature
Lhx1	9.35101376277036e-275	4.96538830803106e-272	0.0402364173675835	0.342022613065327	-0.260149036727101	0.515333943551162	1	2 3 4 5	Brain	feature
Cend1	0	0	0.0706978858831553	0.443153266331658	-0.297879172095026	0.515333943551162	1	2 3 4 5	Brain	feature
Pou4f1	0	0	0.0318254148670152	0.410489949748744	-0.283082408637961	0.515333943551162	1	2 3 4 5	Brain	feature
Resp18	0	0	0.0329620368265515	0.53391959798995	-0.411361932585502	0.515333943551162	1	2 3 4 5	Brain	feature
Gm26872	9.78283664190661e-287	5.44904000954198e-284	0.0520572857467606	0.371859296482412	-0.30184830504449	0.515333943551162	1	2 3 4 5	Brain	feature
Smim18	0	0	0.0434189588542851	0.462939698492462	-0.302546796165919	0.515333943551162	1	2 3 4 5	Brain	feature
Scrt1	0	0	0.0829734030461469	0.584170854271357	-0.408171083400678	0.515333943551162	1	2 3 4 5	Brain	feature
Cd24a	1.40554937206313e-37	1.08227301648861e-35	0.988654781199352	0.958799885156474	0.438391075552732	0.573469949427865	2	1 3 4 5	Brain	feature
Cdca8	7.04840769016659e-23	1.12774523042665e-21	0.719611021069692	0.808211312087281	-0.284712089733794	0.448978282591243	2	1 3 4 5	Brain	feature
Cenpa	8.91207430906298e-38	6.95141796106912e-36	0.740680713128039	0.857737582543784	-0.378094642690954	0.57501010744011	2	1 3 4 5	Brain	feature
Crabp1	9.09623348127233e-56	1.04606685034632e-53	0.957860615883306	0.803761125466552	0.872088653604661	0.696151897141468	2	1 3 4 5	Brain	feature
Cs	2.04351281803309e-31	1.06262666537721e-29	0.623987034035656	0.832184898076371	-0.262086478211148	0.525109425700125	2	1 3 4 5	Brain	feature
Hba-a1	4.70612551651689e-28	1.92951146177193e-26	1	1	0.436742579339811	0.496581908568258	2	1 3 4 5	Brain	feature
Hba-a2	1.27977608574697e-25	4.223261082965e-24	1	0.994832041343669	0.403342213231715	0.474826240441424	2	1 3 4 5	Brain	feature
Hba-x	3.03793062135912e-21	1.82275837281547e-20	1	1	0.379065820024602	0.432763704213771	2	1 3 4 5	Brain	feature
Hbb-bh1	7.13934777052081e-22	7.13934777052081e-21	1	1	0.33556080054426	0.439088328737202	2	1 3 4 5	Brain	feature
Hbb-y	7.26615194863635e-20	2.90646077945454e-19	1	1	0.309703188808028	0.418580082606459	2	1 3 4 5	Brain	feature
Hmgb2	3.13513390458149e-42	2.88432319221497e-40	0.893030794165316	0.909417169107092	-0.357847260469865	0.607350672602657	2	1 3 4 5	Brain	feature
Kars	6.90017766953034e-35	4.41611370849942e-33	0.59967585089141	0.856445592879701	-0.284207119662026	0.552914173970421	2	1 3 4 5	Brain	feature
Ldha	2.21545655175674e-59	2.65854786210809e-57	0.970826580226904	0.993970714900947	-0.473254231420668	0.71793611551316	2	1 3 4 5	Brain	feature
Lrba	4.76859671810622e-46	4.72091075092516e-44	1	1	0.339756806347064	0.633713111686052	2	1 3 4 5	Brain	feature
Nhp2	6.69675799792423e-25	1.67418949948106e-23	0.829821717990275	0.92807924203273	-0.265913430064034	0.468192630852724	2	1 3 4 5	Brain	feature
Npm1	6.61109926950601e-32	3.63610459822831e-30	0.972447325769854	0.998564455928797	-0.263026164262177	0.529128392983894	2	1 3 4 5	Brain	feature
Nr2f1	5.85380051444098e-22	6.43918056588508e-21	0.656401944894652	0.788831467126041	-0.282238227352022	0.439943038359071	2	1 3 4 5	Brain	feature
Nrep	3.57345112739733e-30	1.71525654115072e-28	0.9967585089141	0.935974734424347	0.348811959990529	0.514781709254915	2	1 3 4 5	Brain	feature
Nucks1	4.60187738249723e-61	5.61429040664661e-59	0.651539708265802	0.864915302899799	-0.382747740951893	0.727839552656433	2	1 3 4 5	Brain	feature
Pold2	8.38697439266277e-40	7.21279797768998e-38	0.277147487844408	0.52426069480333	-0.254095672602441	0.589914445895769	2	1 3 4 5	Brain	feature
Ptn	2.40764192656887e-29	1.08343886695599e-27	0.374392220421394	0.58153890324433	-0.309954955767601	0.507747135406219	2	1 3 4 5	Brain	feature
Ran	5.70518204308744e-56	6.61801116998143e-54	0.967585089141005	0.998133792707436	-0.343617630705499	0.697397959866002	2	1 3 4 5	Brain	feature
Rrm2	3.17206751146453e-23	5.70972152063616e-22	0.619124797406807	0.693942004019523	-0.272397070521546	0.452320144886976	2	1 3 4 5	Brain	feature
Selenoh	1.89650263899546e-35	1.27065676812696e-33	0.938411669367909	0.992104507608384	-0.314944306123655	0.557266029625707	2	1 3 4 5	Brain	feature
Srsf7	1.34018092425192e-21	1.20616283182673e-20	0.794165316045381	0.935113407981625	-0.27017237334041	0.436369723710776	2	1 3 4 5	Brain	feature
Tipin	2.00137698843671e-25	5.71279326308159e-24	0.604538087520259	0.729687051392478	-0.262704316247679	0.47304355260792	2	1 3 4 5	Brain	feature
Tmsb4x	2.00479851852323e-58	2.38571023704264e-56	1	1	0.28032932759617	0.71221000087556	2	1 3 4 5	Brain	feature
Tpi1	1.8859433568695e-40	1.64077072047646e-38	0.86871961102107	0.944013781223084	-0.322182323494232	0.594640700367186	2	1 3 4 5	Brain	feature
Tuba1b	1.1476230691904e-70	1.48043375925562e-68	1	1	-0.313677295007417	0.781889002654216	2	1 3 4 5	Brain	feature
Vim	3.20063370370148e-36	2.27244992962805e-34	0.9967585089141	0.991960953201263	-0.283943712108544	0.5632012303498	2	1 3 4 5	Brain	feature
Ccnd2	1.70182051828395e-25	5.27564360668026e-24	0.854132901134522	0.858742463393626	0.603228184894459	0.473690771573486	2	1 3 4 5	Brain	feature
Cdkn1c	8.26327727277771e-69	1.04117293636999e-66	0.9967585089141	0.978897502153316	0.656318137176881	0.771728477784321	2	1 3 4 5	Brain	feature
Cks2	3.01257189274937e-25	7.83268692114837e-24	0.641815235008104	0.738587424633936	-0.255934545517032	0.471406914437419	2	1 3 4 5	Brain	feature
Dut	2.52768790008807e-32	1.41550522404932e-30	0.855753646677472	0.953775480907264	-0.330810313529322	0.532508600993228	2	1 3 4 5	Brain	feature
Dynll2	1.29840824633685e-17	2.5968164926737e-17	0.946515397082658	0.895779500430663	0.296892486167311	0.394220985276939	2	1 3 4 5	Brain	feature
Eno1	1.08991723812057e-29	5.01361929535461e-28	0.93192868719611	0.972581108240023	-0.266393618556759	0.510672459743127	2	1 3 4 5	Brain	feature
H2afz	8.54896677645425e-44	8.12151843763154e-42	0.990275526742301	0.998995119150158	-0.305008157723184	0.61832405943945	2	1 3 4 5	Brain	feature
Lmnb1	1.87698112924032e-31	9.94799998497369e-30	0.701782820097245	0.873528567327017	-0.278565440531108	0.525413308781941	2	1 3 4 5	Brain	feature
Mcm5	8.57661555785655e-38	6.77552629070667e-36	0.448946515397083	0.630203847258111	-0.282711227907435	0.575134477406244	2	1 3 4 5	Brain	feature
Mdk	7.13636327283029e-23	1.12774523042665e-21	0.977309562398703	0.994114269308068	-0.262163861704312	0.448926170356821	2	1 3 4 5	Brain	feature
Nasp	2.73633720477157e-51	3.09206104139187e-49	0.773095623987034	0.883864484639678	-0.377854822696857	0.668155004658511	2	1 3 4 5	Brain	feature
Nes	8.23863579106555e-52	9.39204480181473e-50	0.978930307941653	0.90841228825725	0.561663397019288	0.671477078131813	2	1 3 4 5	Brain	feature
Nnat	3.36825096498858e-22	4.37872625448515e-21	1	0.998708010335917	0.401782853135462	0.442340145867849	2	1 3 4 5	Brain	feature
Nudc	8.01772733683648e-33	4.73045912873353e-31	0.776337115072934	0.938271604938272	-0.315926352447816	0.536564451094828	2	1 3 4 5	Brain	feature
Ppil1	7.74384385833618e-32	4.18167568350154e-30	0.546191247974068	0.713321848980764	-0.272660612258341	0.528567143258649	2	1 3 4 5	Brain	feature
Prdx4	3.38219069144919e-33	2.02931441486951e-31	0.494327390599676	0.71131208728108	-0.263745525483064	0.539565445156747	2	1 3 4 5	Brain	feature
Prpf19	2.13065020347662e-32	1.21447061598167e-30	0.713128038897893	0.87984496124031	-0.262144342652289	0.533103886371083	2	1 3 4 5	Brain	feature
Tmeff1	1.35728030576579e-34	8.55086592632449e-33	0.907617504051864	0.661498708010336	0.335742154523498	0.550619314265503	2	1 3 4 5	Brain	feature
Tmpo	1.31621975783165e-38	1.06613800384363e-36	0.706645056726094	0.872093023255814	-0.310125956862324	0.581176335331952	2	1 3 4 5	Brain	feature
Tmsb10	1.10867886484139e-42	1.03107134430249e-40	1	1	0.349908723499937	0.610530249349873	2	1 3 4 5	Brain	feature
Traf4	2.23247033116518e-28	9.37637539089376e-27	0.787682333873582	0.691501579098478	0.28183614097723	0.499401475323567	2	1 3 4 5	Brain	feature
Trim28	2.5391539763505e-39	2.15739564932856e-37	0.896272285251216	0.985070341659489	-0.350878785084627	0.58642800374362	2	1 3 4 5	Brain	feature
Tuba1a	1.01605496650954e-35	6.90917377226485e-34	1	1	0.415370071447509	0.559355520980509	2	1 3 4 5	Brain	feature
Cdca3	2.53811252862184e-39	2.15739564932856e-37	0.554294975688817	0.734567901234568	-0.353234190292143	0.586429308101789	2	1 3 4 5	Brain	feature
Cdt1	1.43205155717369e-47	1.48933361946064e-45	0.171799027552674	0.473585989089865	-0.276729053519908	0.643918906515219	2	1 3 4 5	Brain	feature
Col3a1	1.72608938261373e-24	3.62478770348882e-23	0.59805510534846	0.475021533161068	0.26576475795372	0.464352335574461	2	1 3 4 5	Brain	feature
Dctpp1	1.85253817408515e-22	2.59355344371921e-21	0.858995137763371	0.958512776342234	-0.292548876096788	0.44485671656186	2	1 3 4 5	Brain	feature
Dek	2.51285717179534e-43	2.36208574148762e-41	0.557536466774716	0.744760264140109	-0.343746495231481	0.615055226134609	2	1 3 4 5	Brain	feature
Dtymk	1.49465198471311e-25	4.78288635108194e-24	0.692058346839546	0.813522825150732	-0.250189125446455	0.474208258902793	2	1 3 4 5	Brain	feature
Id2	2.12197609135051e-27	8.48790436540203e-26	0.583468395461912	0.749066896353718	-0.273884672150617	0.490852861640318	2	1 3 4 5	Brain	feature
Id3	1.60502902291154e-40	1.41242554016215e-38	0.633711507293355	0.77892621303474	-0.482503909281561	0.595146832216627	2	1 3 4 5	Brain	feature
Mcm7	2.42723140689827e-37	1.84469586924268e-35	0.525121555915721	0.745621590582831	-0.313551474347546	0.571690641354382	2	1 3 4 5	Brain	feature
Mrpl58	3.77991565587864e-22	4.53589878705437e-21	0.719611021069692	0.888027562446167	-0.251909295600199	0.441838788997878	2	1 3 4 5	Brain	feature
Phgdh	2.41564912983948e-21	1.69095439088763e-20	0.653160453808752	0.753947746195808	-0.252772548813956	0.43375751991729	2	1 3 4 5	Brain	feature
Stmn1	1.35201200364103e-32	7.84166962111799e-31	1	1	0.312399352572236	0.53474775403932	2	1 3 4 5	Brain	feature
Cdc20	9.15501974681715e-24	1.83100394936343e-22	0.473257698541329	0.70169394200402	-0.263773817071272	0.457506879661738	2	1 3 4 5	Brain	feature
Pnn	1.78182637664198e-36	1.30073325494865e-34	0.377633711507293	0.622021246052254	-0.276750061872271	0.565141008515521	2	1 3 4 5	Brain	feature
Snx3	1.96992871140744e-25	5.71279326308159e-24	0.674230145867099	0.885156474303761	-0.26494125585573	0.473106816219813	2	1 3 4 5	Brain	feature
Tubb2b	4.84095003386366e-26	1.79115151252955e-24	1	0.99985644559288	0.339876775808577	0.478677906093265	2	1 3 4 5	Brain	feature
Apex1	1.54659918976549e-24	3.40251821748408e-23	0.743922204213938	0.895923054837784	-0.275318499130267	0.464799414797886	2	1 3 4 5	Brain	feature
Gm26735	3.11038941270583e-27	1.21305187095527e-25	0.875202593192869	0.814814814814815	0.263627434208137	0.489393236008267	2	1 3 4 5	Brain	feature
Gm43126	1.20297044254819e-46	1.20297044254819e-44	0.623987034035656	0.410709158771174	0.486695314406133	0.63774804953633	2	1 3 4 5	Brain	feature
Pcna	8.76439271148135e-30	4.11926457439624e-28	0.662884927066451	0.777777777777778	-0.287359827215522	0.511472211423738	2	1 3 4 5	Brain	feature
Rgmb	1.21059694713267e-47	1.2711267944893e-45	0.729335494327391	0.448033304622452	0.31425572407335	0.64440331467187	2	1 3 4 5	Brain	feature
6330403K07Rik	6.03883441146416e-26	2.1739803881271e-24	0.957860615883306	0.901378122308355	0.250757563887614	0.477804790776437	2	1 3 4 5	Brain	feature
Ccna2	3.24480489021592e-31	1.65485049401012e-29	0.484602917341977	0.647286821705426	-0.27390623477392	0.523454203452855	2	1 3 4 5	Brain	feature
Cenpb	1.46580136747495e-15	1.46580136747495e-15	0.521880064829822	0.419465977605512	0.267400145883133	0.370507688518684	2	1 3 4 5	Brain	feature
Cenpw	9.61354811822948e-49	1.03826319676878e-46	0.457050243111831	0.679873672121734	-0.410369077882451	0.651674520209827	2	1 3 4 5	Brain	feature
Fabp7	2.68295346949756e-25	7.24397436764342e-24	0.894651539708266	0.92764857881137	-0.345035676325072	0.471871252414765	2	1 3 4 5	Brain	feature
Pgk1	1.04229077756447e-26	3.96070495474498e-25	0.79740680713128	0.923485501004881	-0.26214562140027	0.484696350815623	2	1 3 4 5	Brain	feature
Trp53i11	8.47034139681796e-47	8.55504481078614e-45	0.917341977309562	0.760981912144703	0.388537998369356	0.638769588003436	2	1 3 4 5	Brain	feature
Cyb5r3	1.40432108620839e-50	1.55879640569131e-48	0.836304700162075	0.618719494688487	0.487053525956765	0.663600763002761	2	1 3 4 5	Brain	feature
Nrarp	1.10242560411606e-23	2.09460864782052e-22	0.408427876823339	0.564743037611255	-0.267490605402561	0.456732783880902	2	1 3 4 5	Brain	feature
Pdcd5	1.06442237350343e-24	2.54740830710896e-23	0.854132901134522	0.97602641401091	-0.285410026273994	0.466317309847373	2	1 3 4 5	Brain	feature
Tagln3	1.64393754817328e-63	2.03848255973487e-61	0.993517017828201	0.819982773471146	0.733175129854317	0.741993590471094	2	1 3 4 5	Brain	feature
Crip2	1.5752815902764e-19	4.72584477082919e-19	0.795786061588331	0.930376112546655	-0.259703089777409	0.415044702312511	2	1 3 4 5	Brain	feature
Elavl4	4.11518274754287e-36	2.83947609580458e-34	0.748784440842788	0.494401378122308	0.276019316074548	0.562366850355098	2	1 3 4 5	Brain	feature
Rnd2	1.65904749997915e-21	1.32723799998332e-20	0.739059967585089	0.671978179730118	0.304869150185688	0.435385169753792	2	1 3 4 5	Brain	feature
Bex1	1.14988727641193e-28	4.94451528857131e-27	0.727714748784441	0.879414298018949	-0.272918799228433	0.501931514945685	2	1 3 4 5	Brain	feature
Map1b	9.17668393704642e-50	1.00943523307511e-47	0.980551053484603	0.916738443870227	0.607960326479566	0.658332565830473	2	1 3 4 5	Brain	feature
Myo1b	2.33736271546679e-47	2.40748359693079e-45	0.645056726094003	0.390611541774332	0.260310992057047	0.642504020736249	2	1 3 4 5	Brain	feature
Uncx	2.95436509802001e-69	3.75204367448541e-67	0.714748784440843	0.381280505311513	0.438497972966938	0.77420873268443	2	1 3 4 5	Brain	feature
Ccnb2	8.81830352024748e-26	2.99822319688414e-24	0.486223662884927	0.637812230835487	-0.269039988022496	0.476305718702556	2	1 3 4 5	Brain	feature
Gap43	1.98196753460988e-41	1.7639511058028e-39	0.952998379254457	0.595033017513638	0.631468232030778	0.601672125207815	2	1 3 4 5	Brain	feature
Pimreg	5.95303271068281e-29	2.61933439270044e-27	0.473257698541329	0.652885443583118	-0.267285990098243	0.504379717391163	2	1 3 4 5	Brain	feature
Rfc3	7.29671424408192e-39	6.056272822588e-37	0.418152350081037	0.712604076945162	-0.286854887267064	0.583065150564641	2	1 3 4 5	Brain	feature
Gdi1	6.09269657072356e-37	4.50859546233544e-35	0.899513776337115	0.677002583979328	0.344798242765485	0.568678396367376	2	1 3 4 5	Brain	feature
Nefm	1.9675182805764e-35	1.29856206518042e-33	0.761750405186386	0.505167958656331	0.475723113331236	0.557142681563104	2	1 3 4 5	Brain	feature
Rtn1	6.29101152337731e-44	6.03937106244222e-42	1	0.670686190066035	0.725644708276229	0.619251611150068	2	1 3 4 5	Brain	feature
Hes5	4.6055616514145e-37	3.45417123856087e-35	0.615883306320908	0.717197817973012	-0.509467733768789	0.569596291915007	2	1 3 4 5	Brain	feature
Hist3h2ba	3.06034142672206e-48	3.24396191232538e-46	0.969205834683955	0.767585414872237	0.514410606524755	0.648354114141129	2	1 3 4 5	Brain	feature
Rufy3	1.57286406599146e-48	1.68296455061086e-46	0.886547811993517	0.555555555555556	0.371358529571868	0.650269687768642	2	1 3 4 5	Brain	feature
Ina	1.84086848320546e-25	5.52260544961637e-24	0.878444084278768	0.522825150732127	0.398165403559401	0.473377375791792	2	1 3 4 5	Brain	feature
Stmn2	2.78390088756418e-47	2.83957890531547e-45	1	0.718489807637094	0.97054327806618	0.641998301598347	2	1 3 4 5	Brain	feature
Trp53inp2	9.64113787784915e-51	1.0798074423191e-48	0.659643435980551	0.360178007464829	0.300433592115221	0.664650947960166	2	1 3 4 5	Brain	feature
Mllt11	1.04348696873467e-41	9.391382718612e-40	0.944894651539708	0.62474877978754	0.437712382010468	0.603674445256926	2	1 3 4 5	Brain	feature
Crmp1	2.42585378082684e-30	1.18866835260515e-28	0.987034035656402	0.847688774045363	0.446179011849948	0.516180531123611	2	1 3 4 5	Brain	feature
Cnih2	1.0655455291584e-20	5.32772764579199e-20	0.918962722852512	0.722078667815102	0.310581772150474	0.427217328409317	2	1 3 4 5	Brain	feature
Igfbpl1	1.11724164472974e-45	1.08372439538785e-43	0.876823338735819	0.738587424633936	0.563749882199817	0.631242327163123	2	1 3 4 5	Brain	feature
Dpysl3	3.31651851232225e-36	2.32156295862558e-34	0.928687196110211	0.736003445305771	0.407162809534005	0.563083233371673	2	1 3 4 5	Brain	feature
Trappc2l	3.52584929020905e-38	2.82067943216724e-36	0.839546191247974	0.667384438702268	0.324185281536321	0.578007987884046	2	1 3 4 5	Brain	feature
Cplx2	6.53138969082833e-57	7.64172593826914e-55	0.410048622366288	0.174562159058283	0.331983796344921	0.703146280588724	2	1 3 4 5	Brain	feature
Nefl	7.29468664688283e-26	2.55314032640899e-24	0.760129659643436	0.467269595176572	0.375803383649035	0.47705735653371	2	1 3 4 5	Brain	feature
Pou3f1	2.69163906630459e-36	1.9379801277393e-34	0.474878444084279	0.274332472006891	0.252320553098805	0.563773724840133	2	1 3 4 5	Brain	feature
Tubb3	2.77221924895926e-63	3.40982967621989e-61	1	0.940855584266437	0.955325522504881	0.740692572373207	2	1 3 4 5	Brain	feature
Gng3	5.06676533617903e-49	5.52277421643515e-47	0.978930307941653	0.6251794430089	0.534420794268271	0.653497183588842	2	1 3 4 5	Brain	feature
Lhx1os	6.62730299157282e-42	6.03084572233127e-40	0.614262560777958	0.3557278208441	0.413035687994512	0.605035786333821	2	1 3 4 5	Brain	feature
Rspo1	1.06142012796207e-24	2.54740830710896e-23	0.053484602917342	0.228107952914154	-0.251814676367779	0.466328764746045	2	1 3 4 5	Brain	feature
Stmn3	2.32218521953945e-30	1.16109260976973e-28	0.99837925445705	0.874533448176859	0.518878249840904	0.516339819557454	2	1 3 4 5	Brain	feature
Nkain4	3.68189797422252e-58	4.34463960958257e-56	0.717990275526742	0.48578811369509	0.433102948838526	0.710643160852554	2	1 3 4 5	Brain	feature
Cacng4	1.80557339756041e-33	1.11945550648745e-31	0.687196110210697	0.486792994544933	0.434934461365494	0.541755714363339	2	1 3 4 5	Brain	feature
Dll3	1.90545359450535e-59	2.30559884935148e-57	0.607779578606159	0.358455354579386	0.390877812323351	0.718325257123026	2	1 3 4 5	Brain	feature
Nhlh2	1.87490420160648e-68	2.3436302520081e-66	0.705024311183144	0.421906402526558	0.501341441246442	0.769767198880955	2	1 3 4 5	Brain	feature
S100a16	1.18438383730142e-70	1.51601131174582e-68	0.559157212317666	0.275911570485214	0.305840597351635	0.78181415643649	2	1 3 4 5	Brain	feature
Rundc3a	1.206277742371e-38	9.89147748744218e-37	0.850891410048622	0.569336778639104	0.32948536740989	0.581455981740463	2	1 3 4 5	Brain	feature
Dcx	4.77287853025411e-35	3.10237104466517e-33	0.726094003241491	0.441860465116279	0.282059162357082	0.554160049176429	2	1 3 4 5	Brain	feature
Elavl3	2.14792133996989e-33	1.31023201738164e-31	0.789303079416532	0.587137525122021	0.283369885449737	0.54114870649531	2	1 3 4 5	Brain	feature
D930028M14Rik	3.46195376786499e-23	5.88532140537049e-22	0.709886547811994	0.465977605512489	0.272796951647886	0.451961630456593	2	1 3 4 5	Brain	feature
Klhl35	2.98663484107928e-71	3.88262529340306e-69	0.604538087520259	0.287252368647717	0.40633580655912	0.785029208783258	2	1 3 4 5	Brain	feature
Cntn2	9.63818974864705e-46	9.44542595367411e-44	0.476499189627229	0.230404823428079	0.25781689732633	0.631681546679948	2	1 3 4 5	Brain	feature
4930481A15Rik	8.54774495903424e-130	1.31635272369127e-127	0.901260504201681	0.940226792235249	-0.266895478742613	0.548040402751588	3	1 2 4 5	Brain	feature
Actb	0	0	1	1	0.384735872986579	0.548040402751588	3	1 2 4 5	Brain	feature
Adgrd1	0	0	0.999579831932773	0.999807803190467	-0.495493309820694	0.548040402751588	3	1 2 4 5	Brain	feature
Anp32e	1.05967704320954e-217	4.72615961271456e-215	0.802521008403361	0.94157216990198	-0.431268051328727	0.548040402751588	3	1 2 4 5	Brain	feature
Arf4	2.10799354739754e-173	6.66125960977623e-171	0.986134453781513	0.935229675187392	0.34072989378214	0.548040402751588	3	1 2 4 5	Brain	feature
Arxes2	6.53748163665002e-244	3.37334052451141e-241	0.763865546218487	0.408610417067077	0.424048074796085	0.548040402751588	3	1 2 4 5	Brain	feature
Atp5f1	1.61328943494352e-112	1.40356180840086e-110	0.999159663865546	0.98635402652316	0.262948562270167	0.548040402751588	3	1 2 4 5	Brain	feature
Atp6v0b	0	0	0.954201680672269	0.641552950221026	0.65545618832791	0.548040402751588	3	1 2 4 5	Brain	feature
Atpif1	0	0	1	0.995002882952143	0.526336668043861	0.548040402751588	3	1 2 4 5	Brain	feature
Aurkb	6.18991784127038e-300	3.92440791136542e-297	0.137394957983193	0.579857774360946	-0.427729188870371	0.548040402751588	3	1 2 4 5	Brain	feature
Bccip	2.51706059708967e-109	1.83745423587546e-107	0.55	0.738035748606573	-0.267565039964002	0.548040402751588	3	1 2 4 5	Brain	feature
Bola3	5.19098581461632e-166	1.47943095716565e-163	0.522689075630252	0.744762636940227	-0.328891394303197	0.548040402751588	3	1 2 4 5	Brain	feature
Calm1	7.61061066481656e-190	2.77787289265804e-187	1	0.999231212761868	0.272083281324577	0.548040402751588	3	1 2 4 5	Brain	feature
Calm2	0	0	1	0.993849702094945	0.572036223134439	0.548040402751588	3	1 2 4 5	Brain	feature
Cct3	4.34801595727212e-104	2.47836909564511e-102	0.947899159663866	0.977705170094176	-0.265779184258962	0.548040402751588	3	1 2 4 5	Brain	feature
Cd24a	0	0	1	0.943494137997309	1.29603828231384	0.548040402751588	3	1 2 4 5	Brain	feature
Cdc42	2.57781563664926e-226	1.2244624274084e-223	0.989915966386555	0.968671920046127	0.393290708146555	0.548040402751588	3	1 2 4 5	Brain	feature
Cdca7	0	0	0.252941176470588	0.709975014414761	-0.567448294965173	0.548040402751588	3	1 2 4 5	Brain	feature
Cdca8	0	0	0.559243697478992	0.911589467614838	-0.890416007480938	0.548040402751588	3	1 2 4 5	Brain	feature
Cdk2ap1	1.98198456014086e-278	1.16540692136282e-275	0.854621848739496	0.942148760330578	-0.447198633578084	0.548040402751588	3	1 2 4 5	Brain	feature
Cdk4	1.23239802271882e-253	6.53170952040973e-251	0.996638655462185	0.997501441476071	-0.36748239790352	0.548040402751588	3	1 2 4 5	Brain	feature
Cenpa	0	0	0.640336134453781	0.943301941187776	-0.94027107686855	0.548040402751588	3	1 2 4 5	Brain	feature
Cenpf	0	0	0.141176470588235	0.586392465885066	-0.416217318579609	0.548040402751588	3	1 2 4 5	Brain	feature
Cfl1	0	0	1	1	0.478357152809078	0.548040402751588	3	1 2 4 5	Brain	feature
Cited2	1.26148802246969e-78	1.26148802246969e-77	0.773529411764706	0.551989236978666	0.256748556009115	0.485370596964412	3	1 2 4 5	Brain	feature
Cnbp	3.42832010201657e-253	1.81358133396677e-250	0.897478991596639	0.954257159331155	-0.454958656369326	0.548040402751588	3	1 2 4 5	Brain	feature
Crabp1	0	0	0.982773109243697	0.740149913511436	2.10798614084453	0.548040402751588	3	1 2 4 5	Brain	feature
Ctdsp2	1.9491775184066e-119	2.22206237098352e-117	0.367647058823529	0.623102056505862	-0.270918867388212	0.548040402751588	3	1 2 4 5	Brain	feature
Ctnna1	5.80022790570312e-266	3.23072694347664e-263	0.345378151260504	0.737651354987507	-0.417196383951223	0.548040402751588	3	1 2 4 5	Brain	feature
Ddx39b	7.28599543739508e-149	1.61020499166431e-146	0.960084033613445	0.95848548914088	-0.292965959008727	0.548040402751588	3	1 2 4 5	Brain	feature
Dkc1	4.58237404124279e-147	9.85210418867199e-145	0.311344537815126	0.596194503171247	-0.271641282485682	0.548040402751588	3	1 2 4 5	Brain	feature
Dlk1	1.57147958945796e-133	2.60865611850021e-131	0.842857142857143	0.497597539880838	0.343769949812004	0.548040402751588	3	1 2 4 5	Brain	feature
Dpysl2	0	0	0.979831932773109	0.867960791850855	0.547050955221547	0.548040402751588	3	1 2 4 5	Brain	feature
Eef1d	0	0	0.83781512605042	0.967903132807995	-0.624722967583553	0.548040402751588	3	1 2 4 5	Brain	feature
Eef2	0	0	1	1	0.35125526288508	0.548040402751588	3	1 2 4 5	Brain	feature
Eif3b	1.42675853324185e-84	1.9974619465386e-83	0.852100840336134	0.914280222948299	-0.256953471406601	0.503066671871925	3	1 2 4 5	Brain	feature
Eif3g	9.67360655344517e-96	3.09555409710246e-94	0.905882352941176	0.940226792235249	-0.265488132578491	0.53459396672511	3	1 2 4 5	Brain	feature
Eif4g1	2.25264550693422e-108	1.62190476499264e-106	0.79453781512605	0.870459350374784	-0.27461735583615	0.548040402751588	3	1 2 4 5	Brain	feature
Eif5a	6.00977296505903e-226	2.83661283950786e-223	1	1	-0.313773636435995	0.548040402751588	3	1 2 4 5	Brain	feature
Epb41	5.73490861457332e-113	5.21876683926172e-111	0.858403361344538	0.699019796271382	0.340510409838049	0.548040402751588	3	1 2 4 5	Brain	feature
Evl	0	0	0.966386554621849	0.772438977512973	0.652871760119598	0.548040402751588	3	1 2 4 5	Brain	feature
Fabp5	1.89200175661063e-179	6.35712590221173e-177	1	0.998846819142802	0.294242998789287	0.548040402751588	3	1 2 4 5	Brain	feature
Fbl	1.53760441238314e-122	1.89125342723126e-120	0.647899159663866	0.797808956371324	-0.289568965196452	0.548040402751588	3	1 2 4 5	Brain	feature
Fscn1	1.070879914407e-238	5.33298197374685e-236	0.99327731092437	0.969440707284259	0.382382865594815	0.548040402751588	3	1 2 4 5	Brain	feature
Ftl1	0	0	1	1	0.382203206610867	0.548040402751588	3	1 2 4 5	Brain	feature
Ftl1-ps1	0	0	1	0.999423409571401	0.392854285120484	0.548040402751588	3	1 2 4 5	Brain	feature
G3bp1	1.3082513948751e-267	7.39162038104433e-265	0.881932773109244	0.954833749759754	-0.486297723609843	0.548040402751588	3	1 2 4 5	Brain	feature
G3bp2	2.05918342358248e-128	2.9858159641946e-126	0.754621848739496	0.500864885642898	0.265774428910681	0.548040402751588	3	1 2 4 5	Brain	feature
Gabarap	1.71959481099319e-293	1.07130756724876e-290	0.997058823529412	0.942148760330578	0.465514766515531	0.548040402751588	3	1 2 4 5	Brain	feature
Gadl1	2.17756865463924e-180	7.38195773922703e-178	1	0.999615606380934	-0.253956923127831	0.548040402751588	3	1 2 4 5	Brain	feature
Galk1	1.01347017348238e-195	3.89172546617235e-193	0.497058823529412	0.741495291178166	-0.369900755440537	0.548040402751588	3	1 2 4 5	Brain	feature
Gas1	1.80864840149111e-100	8.46243229576823e-99	0.218487394957983	0.431097443782433	-0.290787011857899	0.547383685367306	3	1 2 4 5	Brain	feature
Gm10073	2.01362669098208e-194	7.63164515882207e-192	0.979831932773109	0.987315010570824	-0.348512042179645	0.548040402751588	3	1 2 4 5	Brain	feature
Gm10076	0	0	1	1	-0.501870436241013	0.548040402751588	3	1 2 4 5	Brain	feature
Gm11361	8.73079491398574e-195	3.31770206731458e-192	0.809663865546218	0.929848164520469	-0.326408443421867	0.548040402751588	3	1 2 4 5	Brain	feature
Gm1673	0	0	1	0.99288871804728	0.504589750339396	0.548040402751588	3	1 2 4 5	Brain	feature
Gm2000	0	0	1	1	-0.305595465261976	0.548040402751588	3	1 2 4 5	Brain	feature
Gm26623	3.38989799693247e-209	1.41358746472084e-206	0.66218487394958	0.869882759946185	-0.351757224214583	0.548040402751588	3	1 2 4 5	Brain	feature
Gnas	6.28114183000158e-203	2.53758129932064e-200	1	1	0.254274915627255	0.548040402751588	3	1 2 4 5	Brain	feature
Grb10	3.72265084867851e-223	1.73103264463551e-220	0.708403361344538	0.896213722852201	-0.402512476427619	0.548040402751588	3	1 2 4 5	Brain	feature
Gsk3b	5.83293340025115e-96	1.98319735608539e-94	0.800420168067227	0.586200269075533	0.259892030977549	0.535194879227638	3	1 2 4 5	Brain	feature
H2afv	0	0	1	0.999039015952335	-0.671172294637582	0.548040402751588	3	1 2 4 5	Brain	feature
H2afy	8.47720688855061e-152	2.00062082569794e-149	0.962605042016807	0.973669037093984	-0.327548923900473	0.548040402751588	3	1 2 4 5	Brain	feature
H3f3a	0	0	1	0.999231212761868	0.490448306443827	0.548040402751588	3	1 2 4 5	Brain	feature
H3f3b	0	0	1	1	0.670614248509718	0.548040402751588	3	1 2 4 5	Brain	feature
Hba-a1	4.55189798298385e-86	7.28303677277416e-85	1	1	-0.431650934310018	0.507392909203236	3	1 2 4 5	Brain	feature
Hba-a2	2.42583392908272e-104	1.40698367886798e-102	0.990336134453782	0.997501441476071	-0.473990446923782	0.548040402751588	3	1 2 4 5	Brain	feature
Hba-x	6.65700187718369e-67	1.33140037543674e-66	1	1	-0.351568925827022	0.448436762158233	3	1 2 4 5	Brain	feature
Hbb-bh1	7.12246338204709e-112	6.05409387474003e-110	1	1	-0.391378412020454	0.548040402751588	3	1 2 4 5	Brain	feature
Hbb-y	7.42010423508071e-101	3.56165003283874e-99	1	1	-0.353927655935468	0.548040402751588	3	1 2 4 5	Brain	feature
Hint1	1.66064807536437e-235	8.1703885307927e-233	1	0.998270228714203	-0.309213146259159	0.548040402751588	3	1 2 4 5	Brain	feature
Hmg20a	3.12611357590737e-231	1.51303897073917e-228	0.950840336134454	0.977897366903709	-0.371617465276283	0.548040402751588	3	1 2 4 5	Brain	feature
Hmgb2	0	0	0.758823529411765	0.976359792427446	-1.28014712202551	0.548040402751588	3	1 2 4 5	Brain	feature
Hmgn1	0	0	0.999159663865546	0.994426292523544	-0.361128552124407	0.548040402751588	3	1 2 4 5	Brain	feature
Hnrnpc	1.21547851102436e-131	1.93261083252874e-129	0.976470588235294	0.990197962713819	-0.28271828008155	0.548040402751588	3	1 2 4 5	Brain	feature
Hnrnpu	6.24382065416356e-166	1.77324506578245e-163	0.989495798319328	0.985200845665962	-0.31815969287392	0.548040402751588	3	1 2 4 5	Brain	feature
Hspa9	3.0677888139142e-107	2.05541850532251e-105	0.714705882352941	0.841053238516241	-0.283128568116893	0.548040402751588	3	1 2 4 5	Brain	feature
Hspd1	1.10687015323163e-112	9.74045734843837e-111	0.865966386554622	0.937151643282721	-0.285916178417657	0.548040402751588	3	1 2 4 5	Brain	feature
Hspe1	0	0	0.972268907563025	0.992696521237747	-0.712756842716534	0.548040402751588	3	1 2 4 5	Brain	feature
Hsph1	2.4860630856712e-127	3.5302095816531e-125	0.558403361344538	0.771285796655776	-0.312093992852753	0.548040402751588	3	1 2 4 5	Brain	feature
Igf2bp1	1.84265619867221e-218	8.23667320806479e-216	0.467226890756303	0.779550259465693	-0.408939119611541	0.548040402751588	3	1 2 4 5	Brain	feature
Ipcef1	9.85971056692709e-160	2.56352474740104e-157	0.984033613445378	0.993080914856813	-0.273003133277499	0.548040402751588	3	1 2 4 5	Brain	feature
Itm2b	2.75511580083826e-129	4.13267370125739e-127	0.910924369747899	0.714779934653085	0.323766422564439	0.548040402751588	3	1 2 4 5	Brain	feature
Itm2c	7.3625713549264e-87	1.39888855743602e-85	0.750420168067227	0.639630982125697	0.268666582914473	0.50965681220308	3	1 2 4 5	Brain	feature
Jpt1	1.38903377078368e-290	8.5286673526118e-288	1	0.999231212761868	0.389742663735174	0.548040402751588	3	1 2 4 5	Brain	feature
Klhl13	8.27779869558444e-193	3.09589671214858e-190	0.623109243697479	0.269075533346146	0.287289933623159	0.548040402751588	3	1 2 4 5	Brain	feature
Ldha	0	0	0.984873949579832	0.995387276571209	-0.958909889245537	0.548040402751588	3	1 2 4 5	Brain	feature
Lrba	0	0	1	1	0.994867371396655	0.548040402751588	3	1 2 4 5	Brain	feature
Lsm2	0	0	0.711764705882353	0.896021526042668	-0.575946899638943	0.548040402751588	3	1 2 4 5	Brain	feature
Maged1	3.6451421076907e-202	1.45441170096859e-199	0.988655462184874	0.974630021141649	0.363164836614503	0.548040402751588	3	1 2 4 5	Brain	feature
Magoh	2.38589850705532e-165	6.70437480482546e-163	0.78781512605042	0.901018643090525	-0.373684780126524	0.548040402751588	3	1 2 4 5	Brain	feature
Map1lc3b	0	0	0.99327731092437	0.847972323659427	0.66698652880789	0.548040402751588	3	1 2 4 5	Brain	feature
Mcm2	0	0	0.536554621848739	0.83451854699212	-0.535620391235875	0.548040402751588	3	1 2 4 5	Brain	feature
Mcm4	4.26617801884689e-194	1.60834911310528e-191	0.284453781512605	0.603113588314434	-0.32393902200923	0.548040402751588	3	1 2 4 5	Brain	feature
Med25	3.24639542543367e-105	1.98030120951454e-103	0.597058823529412	0.765135498750721	-0.265576669440757	0.548040402751588	3	1 2 4 5	Brain	feature
Mest	0	0	0.926470588235294	0.980011531808572	-0.852097683552987	0.548040402751588	3	1 2 4 5	Brain	feature
Mettl23	1.96633307857309e-197	7.66869900643505e-195	0.967226890756303	0.972131462617721	-0.36788602634677	0.548040402751588	3	1 2 4 5	Brain	feature
Mfap2	8.75983925933686e-92	2.45275499261432e-90	0.695378151260504	0.788006919085143	-0.274270401298937	0.523637005672937	3	1 2 4 5	Brain	feature
Mif	0	0	1	0.999231212761868	-0.587381259407061	0.548040402751588	3	1 2 4 5	Brain	feature
Mkrn1	5.05697508650686e-267	2.85213394878987e-264	0.934873949579832	0.68787238131847	0.478810670220303	0.548040402751588	3	1 2 4 5	Brain	feature
Mmd	8.25606274680503e-186	2.93090227511579e-183	0.709243697478992	0.36402075725543	0.291362167965645	0.548040402751588	3	1 2 4 5	Brain	feature
Mrpl34	1.76295438752538e-217	7.84514702448793e-215	0.984453781512605	0.931001345377667	0.400079953270039	0.548040402751588	3	1 2 4 5	Brain	feature
Mtch1	0	0	0.998739495798319	0.990966749951951	0.508139949210152	0.548040402751588	3	1 2 4 5	Brain	feature
Myl12a	0	0	0.827731092436975	0.961945031712474	-0.538031393428314	0.548040402751588	3	1 2 4 5	Brain	feature
Naaladl2	0	0	0.997899159663866	1	-0.426862354722714	0.548040402751588	3	1 2 4 5	Brain	feature
Nap1l1	4.72945483283134e-239	2.36472741641567e-236	0.960924369747899	0.982702287142033	-0.399726834175064	0.548040402751588	3	1 2 4 5	Brain	feature
Ndufb10	2.97761032094861e-111	2.41186435996837e-109	0.973949579831933	0.879684797232366	0.27978386065763	0.548040402751588	3	1 2 4 5	Brain	feature
Nhp2	1.33324725406142e-214	5.75962813754536e-212	0.861344537815126	0.946953680568903	-0.444040143434306	0.548040402751588	3	1 2 4 5	Brain	feature
Nme2	0	0	0.996218487394958	0.999231212761868	-0.482266605795358	0.548040402751588	3	1 2 4 5	Brain	feature
Nme4	1.19941915343292e-214	5.19348493436455e-212	0.286134453781513	0.622141072458197	-0.381534468073123	0.548040402751588	3	1 2 4 5	Brain	feature
Nop58	1.12900078849135e-140	2.16768151390339e-138	0.434873949579832	0.681722083413415	-0.28744607840693	0.548040402751588	3	1 2 4 5	Brain	feature
Nos1ap	2.46198147549304e-216	1.08573383069243e-213	0.93781512605042	0.734960599654046	0.347374647598626	0.548040402751588	3	1 2 4 5	Brain	feature
Notch1	6.39829176713043e-182	2.18821578435861e-179	0.100840336134454	0.419373438400923	-0.269879233652015	0.548040402751588	3	1 2 4 5	Brain	feature
Npm1	0	0	0.997058823529412	0.996156063809341	-0.548725757309146	0.548040402751588	3	1 2 4 5	Brain	feature
Nrep	0	0	1	0.913895829329233	1.03359866868806	0.548040402751588	3	1 2 4 5	Brain	feature
Nucks1	2.71242432717825e-181	9.22224271240605e-179	0.783613445378151	0.876801845089372	-0.377003626631467	0.548040402751588	3	1 2 4 5	Brain	feature
Odc1	0	0	0.649159663865546	0.913895829329233	-0.59469135401915	0.548040402751588	3	1 2 4 5	Brain	feature
Pabpc1	7.03156056182698e-195	2.67902457405608e-192	0.85	0.953488372093023	-0.398082995806347	0.548040402751588	3	1 2 4 5	Brain	feature
Paics	6.3948431451171e-262	3.51076888666929e-259	0.733193277310924	0.909090909090909	-0.474116955841993	0.548040402751588	3	1 2 4 5	Brain	feature
Paip2	7.90652494529678e-288	4.80716716674044e-285	0.998739495798319	0.965788967903133	0.439539021267506	0.548040402751588	3	1 2 4 5	Brain	feature
Pclaf	0	0	0.507563025210084	0.894291754756871	-0.737251844729324	0.548040402751588	3	1 2 4 5	Brain	feature
Pde6a	0	0	1	1	-0.714148350479676	0.548040402751588	3	1 2 4 5	Brain	feature
Pdss2	0	0	1	1	-0.513332339846546	0.548040402751588	3	1 2 4 5	Brain	feature
Pgrmc1	0	0	0.95	0.676724966365558	0.609970981857198	0.548040402751588	3	1 2 4 5	Brain	feature
Plcl1	9.65721802945322e-178	3.17722473169011e-175	0.458403361344538	0.709398423986162	-0.33771153694505	0.548040402751588	3	1 2 4 5	Brain	feature
Pmf1	5.56173106705574e-223	2.58064321511386e-220	0.321848739495798	0.659427253507592	-0.364594072958759	0.548040402751588	3	1 2 4 5	Brain	feature
Pold2	1.42464262844416e-145	3.03448879858605e-143	0.321008403361345	0.58793004036133	-0.294542840622297	0.548040402751588	3	1 2 4 5	Brain	feature
Ppa1	1.7078814827384e-142	3.38160533582203e-140	0.752100840336134	0.871035940803383	-0.329229197998041	0.548040402751588	3	1 2 4 5	Brain	feature
Ppia	0	0	1	1	-0.292982320723511	0.548040402751588	3	1 2 4 5	Brain	feature
Ppp3r1	6.69219791346729e-170	2.02773596778059e-167	0.631932773109244	0.30367095906208	0.25919563590994	0.548040402751588	3	1 2 4 5	Brain	feature
Ppp4c	9.01401336516058e-136	1.5774523389031e-133	0.902521008403361	0.952335191235825	-0.318837103172814	0.548040402751588	3	1 2 4 5	Brain	feature
Prdx1	0	0	0.954621848739496	0.991158946761484	-0.77813632456031	0.548040402751588	3	1 2 4 5	Brain	feature
Prdx2	0	0	1	1	0.411479941190818	0.548040402751588	3	1 2 4 5	Brain	feature
Prdx6	1.08648349120441e-90	2.71620872801103e-89	0.865546218487395	0.909283105900442	-0.266990855616335	0.520592009912946	3	1 2 4 5	Brain	feature
Ptn	4.04513295320799e-118	4.40919491899671e-116	0.428991596638655	0.626753795886988	-0.405117795346285	0.548040402751588	3	1 2 4 5	Brain	feature
Rab6a	0	0	0.920588235294118	0.662502402460119	0.66166034419275	0.548040402751588	3	1 2 4 5	Brain	feature
Racgap1	6.39599860424154e-135	1.08731976272106e-132	0.508823529411765	0.735344993273112	-0.324189151476943	0.548040402751588	3	1 2 4 5	Brain	feature
Rack1	1.33301833298755e-287	8.09142128123444e-285	0.998319327731092	0.999807803190467	-0.378216073031495	0.548040402751588	3	1 2 4 5	Brain	feature
Ran	0	0	0.997478991596639	0.99481068614261	-0.675577798484807	0.548040402751588	3	1 2 4 5	Brain	feature
Rbm4b	6.97102373619171e-242	3.56219312919397e-239	0.836974789915966	0.478570055737075	0.408269800308535	0.548040402751588	3	1 2 4 5	Brain	feature
Rcc2	4.05049678611937e-226	1.91993547662058e-223	0.702521008403361	0.889102440899481	-0.432905033748188	0.548040402751588	3	1 2 4 5	Brain	feature
Rpl10a	5.46183137503757e-277	3.18970952302194e-274	0.954621848739496	0.985585239285028	-0.41088125118624	0.548040402751588	3	1 2 4 5	Brain	feature
Rpl11	0	0	1	1	-0.320443783000556	0.548040402751588	3	1 2 4 5	Brain	feature
Rpl12	0	0	0.999579831932773	0.999807803190467	-0.57204125804497	0.548040402751588	3	1 2 4 5	Brain	feature
Rpl13	0	0	1	1	-0.465904829759455	0.548040402751588	3	1 2 4 5	Brain	feature
Rpl14	0	0	1	1	-0.36112352914496	0.548040402751588	3	1 2 4 5	Brain	feature
Rpl18	0	0	1	1	-0.363713465291793	0.548040402751588	3	1 2 4 5	Brain	feature
Rpl18a	1.54370475593916e-277	9.04610986980346e-275	1	1	-0.265948957538539	0.548040402751588	3	1 2 4 5	Brain	feature
Rpl19	5.51010054875752e-274	3.17381791608433e-271	1	1	-0.315544577288133	0.548040402751588	3	1 2 4 5	Brain	feature
Rpl22	0	0	0.992436974789916	1	-0.462970078061419	0.548040402751588	3	1 2 4 5	Brain	feature
Rpl22l1	0	0	0.953781512605042	0.995579473380742	-0.638607785233854	0.548040402751588	3	1 2 4 5	Brain	feature
Rpl26	0	0	1	1	-0.312411256653716	0.548040402751588	3	1 2 4 5	Brain	feature
Rpl27a	0	0	1	1	-0.417284702179831	0.548040402751588	3	1 2 4 5	Brain	feature
Rpl3	0	0	1	0.999807803190467	-0.347775507575997	0.548040402751588	3	1 2 4 5	Brain	feature
Rpl30	3.37817965085117e-225	1.5843662562492e-222	1	0.999615606380934	-0.317949359212931	0.548040402751588	3	1 2 4 5	Brain	feature
Rpl32	0	0	1	1	-0.390850395769592	0.548040402751588	3	1 2 4 5	Brain	feature
Rpl35a	0	0	0.997899159663866	0.999231212761868	-0.367776952036806	0.548040402751588	3	1 2 4 5	Brain	feature
Rpl36	1.89568539716088e-238	9.42155642388958e-236	1	1	-0.291426589942804	0.548040402751588	3	1 2 4 5	Brain	feature
Rpl36a	0	0	1	1	-0.394134076980371	0.548040402751588	3	1 2 4 5	Brain	feature
Rpl37	0	0	1	1	-0.292835057672089	0.548040402751588	3	1 2 4 5	Brain	feature
Rpl37a	2.77415043120138e-281	1.64784535613362e-278	1	1	-0.25173198172749	0.548040402751588	3	1 2 4 5	Brain	feature
Rpl38	0	0	0.998319327731092	1	-0.352898119699109	0.548040402751588	3	1 2 4 5	Brain	feature
Rpl39	4.47047447431572e-164	1.23385095491114e-161	1	0.998462425523736	-0.257933921193503	0.548040402751588	3	1 2 4 5	Brain	feature
Rpl41	0	0	1	1	-0.548320426453528	0.548040402751588	3	1 2 4 5	Brain	feature
Rpl5	9.59152141884617e-213	4.09557964584732e-210	0.984453781512605	0.993273111666346	-0.323369568109835	0.548040402751588	3	1 2 4 5	Brain	feature
Rpl8	0	0	1	1	-0.326197060954832	0.548040402751588	3	1 2 4 5	Brain	feature
Rplp0	9.60619309624177e-226	4.52451694832987e-223	1	1	-0.255346865525509	0.548040402751588	3	1 2 4 5	Brain	feature
Rplp1	0	0	1	1	-0.396278810756776	0.548040402751588	3	1 2 4 5	Brain	feature
Rplp2	0	0	1	1	-0.404708409707203	0.548040402751588	3	1 2 4 5	Brain	feature
Rps10	0	0	1	1	-0.325691290445727	0.548040402751588	3	1 2 4 5	Brain	feature
Rps11	0	0	1	1	-0.332062680577331	0.548040402751588	3	1 2 4 5	Brain	feature
Rps12	4.28454306550131e-178	1.41818375468093e-175	0.998739495798319	0.999615606380934	-0.378779458935909	0.548040402751588	3	1 2 4 5	Brain	feature
Rps13	0	0	1	1	-0.326347364678595	0.548040402751588	3	1 2 4 5	Brain	feature
Rps15	0	0	1	1	-0.419431691787943	0.548040402751588	3	1 2 4 5	Brain	feature
Rps15a	9.58156361319191e-212	4.06258297199337e-209	1	1	-0.253958201858985	0.548040402751588	3	1 2 4 5	Brain	feature
Rps16	0	0	1	1	-0.517196647973056	0.548040402751588	3	1 2 4 5	Brain	feature
Rps17	0	0	1	1	-0.349596410358777	0.548040402751588	3	1 2 4 5	Brain	feature
Rps18	0	0	1	1	-0.540114614187364	0.548040402751588	3	1 2 4 5	Brain	feature
Rps19	0	0	1	1	-0.45011091637448	0.548040402751588	3	1 2 4 5	Brain	feature
Rps2	0	0	1	1	-0.753121235107019	0.548040402751588	3	1 2 4 5	Brain	feature
Rps20	0	0	1	1	-0.42961982314845	0.548040402751588	3	1 2 4 5	Brain	feature
Rps21	8.45078677094406e-192	3.13524189202025e-189	1	1	-0.30339553756047	0.548040402751588	3	1 2 4 5	Brain	feature
Rps23	0	0	1	1	-0.342895808119875	0.548040402751588	3	1 2 4 5	Brain	feature
Rps24	3.39731400603182e-284	2.03838840361909e-281	1	1	-0.262165776804514	0.548040402751588	3	1 2 4 5	Brain	feature
Rps25	9.00782715132718e-242	4.58498402002553e-239	0.985294117647059	0.997117047857006	-0.342754466589726	0.548040402751588	3	1 2 4 5	Brain	feature
Rps26	0	0	1	1	-0.289463062794704	0.548040402751588	3	1 2 4 5	Brain	feature
Rps27	5.70715177280072e-305	3.66399143813806e-302	1	1	-0.276708022183395	0.548040402751588	3	1 2 4 5	Brain	feature
Rps27a	0	0	1	1	-0.375115293201825	0.548040402751588	3	1 2 4 5	Brain	feature
Rps27l	0	0	0.986974789915966	0.995195079761676	-0.597300374128221	0.548040402751588	3	1 2 4 5	Brain	feature
Rps29	5.72598852960739e-235	2.80573437950762e-232	0.997899159663866	1	-0.316227293304491	0.548040402751588	3	1 2 4 5	Brain	feature
Rps3	1.11608518489327e-261	6.11614681321511e-259	1	1	-0.260539049946296	0.548040402751588	3	1 2 4 5	Brain	feature
Rps3a1	0	0	0.999579831932773	1	-0.404277174439889	0.548040402751588	3	1 2 4 5	Brain	feature
Rps5	0	0	1	1	-0.28707552353174	0.548040402751588	3	1 2 4 5	Brain	feature
Rps8	0	0	1	1	-0.376991143354594	0.548040402751588	3	1 2 4 5	Brain	feature
Rps9	0	0	1	1	-0.274757172070752	0.548040402751588	3	1 2 4 5	Brain	feature
Rpsa	0	0	1	1	-0.549470965523552	0.548040402751588	3	1 2 4 5	Brain	feature
Rrm2	0	0	0.379411764705882	0.828944839515664	-0.74985783464852	0.548040402751588	3	1 2 4 5	Brain	feature
Sap30	9.89328080413127e-104	5.4413044422722e-102	0.617226890756303	0.764751105131655	-0.31032407729413	0.548040402751588	3	1 2 4 5	Brain	feature
Sbk1	0	0	0.984033613445378	0.772823371132039	0.714733251969547	0.548040402751588	3	1 2 4 5	Brain	feature
Selenoh	0	0	0.98655462184874	0.988275994618489	-0.620531624678548	0.548040402751588	3	1 2 4 5	Brain	feature
Selenow	2.06686816414269e-286	1.24838837114219e-283	0.998319327731092	0.980972515856237	0.399438759991458	0.548040402751588	3	1 2 4 5	Brain	feature
Sem1	0	0	1	0.998654622333269	-0.452110195109124	0.548040402751588	3	1 2 4 5	Brain	feature
Sema5b	9.9978833146488e-173	3.10934171085578e-170	0.329411764705882	0.618297136267538	-0.288722359126679	0.548040402751588	3	1 2 4 5	Brain	feature
Serpinh1	4.00072247632118e-254	2.13238507987919e-251	0.732352941176471	0.899288871804728	-0.50298845924117	0.548040402751588	3	1 2 4 5	Brain	feature
Set	2.25900237818603e-249	1.17694023903492e-246	0.998739495798319	0.996348260618874	-0.366332907308922	0.548040402751588	3	1 2 4 5	Brain	feature
Sf3b5	1.69840338475247e-162	4.51775300344157e-160	0.849579831932773	0.931001345377667	-0.369794604772124	0.548040402751588	3	1 2 4 5	Brain	feature
Slc25a4	0	0	1	0.990966749951951	0.536201866308667	0.548040402751588	3	1 2 4 5	Brain	feature
Slc3a1	1.73850120033832e-211	7.35386007743111e-209	0.522268907563025	0.192196809532962	0.278873510235718	0.548040402751588	3	1 2 4 5	Brain	feature
Smarce1	5.6681744568548e-99	2.26726978274192e-97	0.950420168067227	0.853161637516817	0.261283587022538	0.543358067201768	3	1 2 4 5	Brain	feature
Smc4	2.7390369206984e-239	1.3749965341906e-236	0.297899159663866	0.662310205650586	-0.382770594457489	0.548040402751588	3	1 2 4 5	Brain	feature
Smim14	0	0	0.79453781512605	0.384393619065924	0.494144593461641	0.548040402751588	3	1 2 4 5	Brain	feature
Snrpb	0	0	0.997899159663866	0.995963866999808	-0.550001891835189	0.548040402751588	3	1 2 4 5	Brain	feature
Snrpd1	1.06287180758627e-256	5.71825032481411e-254	0.948739495798319	0.981741303094369	-0.442467156830777	0.548040402751588	3	1 2 4 5	Brain	feature
Snrpe	0	0	1	1	-0.387777456484835	0.548040402751588	3	1 2 4 5	Brain	feature
Snrpf	0	0	0.938235294117647	0.980780319046704	-0.551184188641979	0.548040402751588	3	1 2 4 5	Brain	feature
Snrpg	0	0	0.996218487394958	0.999423409571401	-0.489084817535475	0.548040402751588	3	1 2 4 5	Brain	feature
Sox4	4.10112298602728e-148	8.94044810953947e-146	0.838235294117647	0.612339035172016	0.324622907218344	0.548040402751588	3	1 2 4 5	Brain	feature
Spag16	3.33792702787216e-125	4.3393051362338e-123	0.766386554621849	0.889102440899481	-0.25028284484054	0.548040402751588	3	1 2 4 5	Brain	feature
Sparc	6.97836902593875e-144	1.43754401934338e-141	0.528151260504202	0.749375360369018	-0.372487497180124	0.548040402751588	3	1 2 4 5	Brain	feature
Spc25	0	0	0.315126050420168	0.757639823178935	-0.530496477962966	0.548040402751588	3	1 2 4 5	Brain	feature
Sptan1	1.22041497749018e-191	4.50333126693878e-189	0.804621848739496	0.500288295214299	0.325546269400823	0.548040402751588	3	1 2 4 5	Brain	feature
Srsf1	5.12858704572378e-143	1.04110317028193e-140	0.743697478991597	0.889294637709014	-0.315099366139971	0.548040402751588	3	1 2 4 5	Brain	feature
Srsf3	6.01997699423096e-222	2.75714946335778e-219	0.999159663865546	0.995963866999808	-0.331583102399414	0.548040402751588	3	1 2 4 5	Brain	feature
Srsf7	9.51563011334568e-148	2.05537610448267e-145	0.911764705882353	0.929079377282337	-0.328413506147571	0.548040402751588	3	1 2 4 5	Brain	feature
Ssbp1	1.92970500234525e-122	2.3542401028612e-120	0.621008403361345	0.772438977512973	-0.293026336863886	0.548040402751588	3	1 2 4 5	Brain	feature
Ssrp1	6.0656960812797e-186	2.15938780493557e-183	0.822689075630252	0.92408226023448	-0.38699029589201	0.548040402751588	3	1 2 4 5	Brain	feature
Tcf3	0	0	0.658823529411765	0.900249855852393	-0.609194348424188	0.548040402751588	3	1 2 4 5	Brain	feature
Tcf4	1.57033488930929e-131	2.48112912510868e-129	0.408823529411765	0.642129540649625	-0.304000515686825	0.548040402751588	3	1 2 4 5	Brain	feature
Tecpr2	0	0	1	0.999807803190467	-0.389514035913294	0.548040402751588	3	1 2 4 5	Brain	feature
Tipin	1.26928815187794e-295	7.94574383075588e-293	0.490756302521008	0.82413991927734	-0.547530908018608	0.548040402751588	3	1 2 4 5	Brain	feature
Tmsb4x	0	0	1	1	0.361628560945525	0.548040402751588	3	1 2 4 5	Brain	feature
Tomm7	5.09917223367e-239	2.54448694460133e-236	0.984873949579832	0.992312127618681	-0.367636861691992	0.548040402751588	3	1 2 4 5	Brain	feature
Tpi1	5.2820422141968e-134	8.87383091985062e-132	0.906302521008403	0.952335191235825	-0.343024138695563	0.548040402751588	3	1 2 4 5	Brain	feature
Trpm4	0	0	1	1	-0.328842391325181	0.548040402751588	3	1 2 4 5	Brain	feature
Ttc3	3.0277210137009e-190	1.10814589101453e-187	0.961344537815126	0.855660196040746	0.42665247790658	0.548040402751588	3	1 2 4 5	Brain	feature
Tuba1b	0	0	1	1	-0.537846896252958	0.548040402751588	3	1 2 4 5	Brain	feature
Tubb5	0	0	1	1	0.568293090268127	0.548040402751588	3	1 2 4 5	Brain	feature
Txn1	0	0	0.989075630252101	0.997117047857006	-0.452458899225793	0.548040402751588	3	1 2 4 5	Brain	feature
Ubc	1.95180492733452e-149	4.35252498795597e-147	0.988655462184874	0.968287526427061	0.319262979952262	0.548040402751588	3	1 2 4 5	Brain	feature
Ube2d1	1.13866937336894e-214	4.94182508042118e-212	0.873529411764706	0.612339035172016	0.418997894177258	0.548040402751588	3	1 2 4 5	Brain	feature
Uqcr10	6.56785738515961e-143	1.32013933441708e-140	0.973529411764706	0.990582356332885	-0.30620621395429	0.548040402751588	3	1 2 4 5	Brain	feature
Uso1	4.02924052953578e-294	2.51424609043033e-291	0.998319327731092	0.999423409571401	-0.353865828293935	0.548040402751588	3	1 2 4 5	Brain	feature
Vim	0	0	0.976470588235294	0.999615606380934	-1.11999007833216	0.548040402751588	3	1 2 4 5	Brain	feature
Vps4a	8.65829670436821e-117	9.00462857254293e-115	0.733613445378151	0.513357678262541	0.268010075339057	0.548040402751588	3	1 2 4 5	Brain	feature
Wdr89	1.56286727777701e-283	9.33031764832873e-281	0.997058823529412	1	-0.394908867949353	0.548040402751588	3	1 2 4 5	Brain	feature
Yap1	1.21371706244505e-162	3.27703606860163e-160	0.236974789915966	0.530270997501441	-0.295058888835562	0.548040402751588	3	1 2 4 5	Brain	feature
Ybx1	0	0	1	1	-0.285648852410278	0.548040402751588	3	1 2 4 5	Brain	feature
Ywhae	6.40752502760252e-185	2.23622623463328e-182	1	0.998270228714203	0.256589987233944	0.548040402751588	3	1 2 4 5	Brain	feature
Ywhaz	4.23995544356672e-204	1.73414177641879e-201	0.992436974789916	0.944647318854507	0.353481964221858	0.548040402751588	3	1 2 4 5	Brain	feature
Zfhx3	9.55393246714583e-169	2.86617974014375e-166	0.815126050420168	0.564289832788776	0.334254601958363	0.548040402751588	3	1 2 4 5	Brain	feature
Zwint	0	0	0.981512605042017	0.893522967518739	0.583210222203816	0.548040402751588	3	1 2 4 5	Brain	feature
mt-Cytb	7.0597351260729e-151	1.61667934387069e-148	1	0.999039015952335	0.312481525350137	0.548040402751588	3	1 2 4 5	Brain	feature
mt-Nd4	1.71910145164396e-209	7.2030350823882e-207	1	0.999807803190467	0.374685613550634	0.548040402751588	3	1 2 4 5	Brain	feature
0610010K14Rik	6.69604663862863e-114	6.3612443066972e-112	0.89327731092437	0.928118393234672	-0.291347774821205	0.548040402751588	3	1 2 4 5	Brain	feature
1810009A15Rik	4.61778526289219e-149	1.02514832836207e-146	0.679411764705882	0.835095137420719	-0.337949331044389	0.548040402751588	3	1 2 4 5	Brain	feature
Adsl	1.90071130076643e-135	3.2502163243106e-133	0.344117647058824	0.616375168172208	-0.261110487265115	0.548040402751588	3	1 2 4 5	Brain	feature
Agrp	0	0	0.821428571428571	0.952719584854891	-0.483716235936869	0.548040402751588	3	1 2 4 5	Brain	feature
Ak2	9.82227818711168e-111	7.75959976781823e-109	0.581932773109244	0.738996732654238	-0.267683220863536	0.548040402751588	3	1 2 4 5	Brain	feature
Ank2	6.20034254047452e-203	2.51113872889218e-200	0.730252100840336	0.388814145685182	0.315873488481713	0.548040402751588	3	1 2 4 5	Brain	feature
Araf	9.20950492842842e-126	1.25249267026627e-123	0.718487394957983	0.464347491831636	0.251879202065575	0.548040402751588	3	1 2 4 5	Brain	feature
Arpc3	2.04227606148565e-228	9.76207957390142e-226	0.952521008403361	0.800499711704786	0.439456883263347	0.548040402751588	3	1 2 4 5	Brain	feature
Atxn10	1.80051750973792e-100	8.46243229576823e-99	0.961344537815126	0.8967903132808	0.264394267148237	0.547388799846768	3	1 2 4 5	Brain	feature
Atxn7l3b	0	0	0.996638655462185	0.949067845473765	0.527783905521978	0.548040402751588	3	1 2 4 5	Brain	feature
Bex3	3.5173248813073e-117	3.72836437418574e-115	1	0.993465308475879	0.263930797982065	0.548040402751588	3	1 2 4 5	Brain	feature
Birc5	0	0	0.650420168067227	0.946569286949837	-0.900386242347728	0.548040402751588	3	1 2 4 5	Brain	feature
Bub3	2.32395826113429e-104	1.37113537406923e-102	0.820588235294118	0.883720930232558	-0.298528993557384	0.548040402751588	3	1 2 4 5	Brain	feature
C1qbp	5.16081489704839e-143	1.04248460920378e-140	0.830672268907563	0.897751297328464	-0.335564882502437	0.548040402751588	3	1 2 4 5	Brain	feature
Cdk1	0	0	0.332773109243697	0.825100903325005	-0.763040996006295	0.548040402751588	3	1 2 4 5	Brain	feature
Cdkn1c	0	0	1	0.971362675379589	0.829717350062598	0.548040402751588	3	1 2 4 5	Brain	feature
Cks2	0	0	0.437394957983193	0.864885642898328	-0.683846783472002	0.548040402751588	3	1 2 4 5	Brain	feature
Cxxc5	7.89305378886811e-263	4.3569656914552e-260	0.888655462184874	0.611185854314818	0.468113561292227	0.548040402751588	3	1 2 4 5	Brain	feature
Dctn3	0	0	0.995378151260504	0.876994041898905	0.600482454588023	0.548040402751588	3	1 2 4 5	Brain	feature
Ddah2	9.64377313369295e-185	3.35603305052515e-182	1	0.995195079761676	0.327688181991742	0.548040402751588	3	1 2 4 5	Brain	feature
Dut	0	0	0.908403361344538	0.962906015760138	-0.635680439781664	0.548040402751588	3	1 2 4 5	Brain	feature
Dynll2	7.48624376846564e-251	3.91530549090753e-248	0.98655462184874	0.860272919469537	0.478316570018074	0.548040402751588	3	1 2 4 5	Brain	feature
Eif4a3	8.18866486434509e-113	7.28791172926713e-111	0.891176470588235	0.929079377282337	-0.283290659679848	0.548040402751588	3	1 2 4 5	Brain	feature
Elavl1	1.74956262087221e-157	4.37515582868912e-155	0.634033613445378	0.81376129156256	-0.346098040909918	0.548040402751588	3	1 2 4 5	Brain	feature
Eno1	1.21328999781512e-305	7.81358758592934e-303	0.950420168067227	0.977897366903709	-0.503767374332188	0.548040402751588	3	1 2 4 5	Brain	feature
Fam166a	3.79140972175843e-275	2.19143481917637e-272	0.697058823529412	0.899481068614261	-0.446449476759472	0.548040402751588	3	1 2 4 5	Brain	feature
Fkbp1a	1.80179112756949e-107	1.26331861440806e-105	0.999159663865546	0.984239861618297	0.251327059214794	0.548040402751588	3	1 2 4 5	Brain	feature
Gapdh	0	0	0.996218487394958	0.997117047857006	-0.409574241665775	0.548040402751588	3	1 2 4 5	Brain	feature
Gins1	1.53655314898171e-136	2.76579566816708e-134	0.234453781512605	0.532000768787238	-0.252440846018292	0.548040402751588	3	1 2 4 5	Brain	feature
Gins2	0	0	0.245378151260504	0.676340572746492	-0.460568949069747	0.548040402751588	3	1 2 4 5	Brain	feature
Gm10131	4.16464499270722e-167	1.20358240289239e-164	0.976050420168067	0.980011531808572	-0.28830348159225	0.548040402751588	3	1 2 4 5	Brain	feature
Gm10282	0	0	0.883193277310924	0.981741303094369	-0.850149335769999	0.548040402751588	3	1 2 4 5	Brain	feature
Gm12184	1.95302224981707e-137	3.55450049466707e-135	0.654621848739496	0.808764174514703	-0.275868454345087	0.548040402751588	3	1 2 4 5	Brain	feature
Gm14085	0	0	0.855882352941176	0.244282144916394	0.653733841552144	0.548040402751588	3	1 2 4 5	Brain	feature
Gm43720	1.10592005372737e-292	6.83458593203514e-290	0.586974789915966	0.182394772246781	0.309093316756268	0.548040402751588	3	1 2 4 5	Brain	feature
Gng5	0	0	0.93781512605042	0.985585239285028	-0.550446328894408	0.548040402751588	3	1 2 4 5	Brain	feature
H1f0	2.26565777108181e-153	5.43757865059634e-151	0.909243697478992	0.959254276379012	-0.380983607454029	0.548040402751588	3	1 2 4 5	Brain	feature
H2afz	0	0	0.997058823529412	0.998846819142802	-0.750874962544247	0.548040402751588	3	1 2 4 5	Brain	feature
Hbb-bt	1.04785130095795e-68	3.14355390287385e-68	0.999159663865546	0.997501441476071	-0.30150484433816	0.454341575528182	3	1 2 4 5	Brain	feature
Hdac2	1.04728247579901e-191	3.87494516045633e-189	0.979831932773109	0.916970978281761	0.402463831149398	0.548040402751588	3	1 2 4 5	Brain	feature
Hdgfl3	1.89028098579401e-151	4.36654907718417e-149	0.76890756302521	0.429944262925235	0.305835286354934	0.548040402751588	3	1 2 4 5	Brain	feature
Igfbp2	0	0	0.839075630252101	0.959638669998078	-0.874861648432229	0.548040402751588	3	1 2 4 5	Brain	feature
Impdh2	7.06889816118073e-243	3.64048255300807e-240	0.692857142857143	0.866038823755526	-0.446104101161233	0.548040402751588	3	1 2 4 5	Brain	feature
Kpnb1	8.42248025403807e-157	2.0803526227474e-154	0.682352941176471	0.88641168556602	-0.355371403029641	0.548040402751588	3	1 2 4 5	Brain	feature
Larp7	2.12372838752927e-187	7.64542219510538e-185	0.447478991596639	0.743225062463963	-0.347482720260456	0.548040402751588	3	1 2 4 5	Brain	feature
Limk2	1.16503594118488e-260	6.34944587945758e-258	0.657983193277311	0.26215644820296	0.326225223022852	0.548040402751588	3	1 2 4 5	Brain	feature
Lmnb1	2.61470724244134e-213	1.12170940700733e-210	0.757563025210084	0.906207956947915	-0.400648486991186	0.548040402751588	3	1 2 4 5	Brain	feature
Mcm5	0	0	0.342016806722689	0.740534307130502	-0.495161940353217	0.548040402751588	3	1 2 4 5	Brain	feature
Mdk	0	0	0.98655462184874	0.995579473380742	-1.07027112773798	0.548040402751588	3	1 2 4 5	Brain	feature
Mrpl42	2.22805270595105e-159	5.7483759813537e-157	0.834033613445378	0.9311935421872	-0.360052947311796	0.548040402751588	3	1 2 4 5	Brain	feature
Myl6	0	0	1	0.97597539880838	0.493153436554175	0.548040402751588	3	1 2 4 5	Brain	feature
Naca	1.96786044148676e-245	1.02131956913163e-242	0.999159663865546	0.999231212761868	-0.306904038600312	0.548040402751588	3	1 2 4 5	Brain	feature
Nasp	0	0	0.780672268907563	0.917931962329425	-0.55805325336681	0.548040402751588	3	1 2 4 5	Brain	feature
Ncl	1.61991905134875e-115	1.60371986083527e-113	0.926050420168067	0.969825100903325	-0.326862544412477	0.548040402751588	3	1 2 4 5	Brain	feature
Ndn	0	0	0.988655462184874	0.481645204689602	1.20560632596724	0.548040402751588	3	1 2 4 5	Brain	feature
Ndufa12	1.95506003633601e-211	8.25035335333796e-209	0.959243697478992	0.973861233903517	-0.384847543537195	0.548040402751588	3	1 2 4 5	Brain	feature
Nnat	0	0	1	0.998270228714203	0.976625840753905	0.548040402751588	3	1 2 4 5	Brain	feature
Nol3	1.19555214860355e-225	5.61909509843666e-223	0.534033613445378	0.186046511627907	0.281018777647482	0.548040402751588	3	1 2 4 5	Brain	feature
Nsg1	0	0	0.990756302521008	0.602344801076302	1.02796630748694	0.548040402751588	3	1 2 4 5	Brain	feature
Nudc	7.69769456014084e-178	2.54023920484648e-175	0.910084033613445	0.931962329425332	-0.353288300412686	0.548040402751588	3	1 2 4 5	Brain	feature
Oraov1	5.62744476557671e-173	1.76139021162551e-170	0.557563025210084	0.774745339227369	-0.401338644083301	0.548040402751588	3	1 2 4 5	Brain	feature
Pkia	4.03559908201712e-197	1.56984804290466e-194	0.67563025210084	0.351335767826254	0.300751773254046	0.548040402751588	3	1 2 4 5	Brain	feature
Polr2f	1.28202008492246e-157	3.24351081485383e-155	0.881932773109244	0.942725350759177	-0.341973499975655	0.548040402751588	3	1 2 4 5	Brain	feature
Prdx4	4.43524639193169e-222	2.04021334028858e-219	0.509663865546218	0.777820488179896	-0.412406508828176	0.548040402751588	3	1 2 4 5	Brain	feature
Prpf39	1.7035109277201e-132	2.77672281218376e-130	0.978571428571429	0.981549106284836	-0.266686816139465	0.548040402751588	3	1 2 4 5	Brain	feature
Psmc3ip	4.57889300614861e-212	1.94602952761316e-209	0.215966386554622	0.572169901979627	-0.338606686871531	0.548040402751588	3	1 2 4 5	Brain	feature
Ptbp1	5.789954037306e-267	3.25974412300328e-264	0.477310924369748	0.761099365750529	-0.453232834827555	0.548040402751588	3	1 2 4 5	Brain	feature
Rabac1	1.69020415978959e-258	9.17780858765748e-256	0.926890756302521	0.761483759369594	0.493706734699605	0.548040402751588	3	1 2 4 5	Brain	feature
Rfc4	4.12412466809799e-170	1.25373389910179e-167	0.268067226890756	0.59311935421872	-0.278475611179739	0.548040402751588	3	1 2 4 5	Brain	feature
Rfc5	3.03503536335844e-124	3.85449491146522e-122	0.315966386554622	0.573515279646358	-0.26857656471203	0.548040402751588	3	1 2 4 5	Brain	feature
Rnf14	1.74308997158929e-157	4.37515582868912e-155	0.609663865546219	0.311166634633865	0.265536929970814	0.548040402751588	3	1 2 4 5	Brain	feature
Rnf24	1.94489733933362e-163	5.30956973638078e-161	0.926890756302521	0.95848548914088	-0.284190281160135	0.548040402751588	3	1 2 4 5	Brain	feature
Rpl27	3.63808635053529e-252	1.90999533403103e-249	1	1	-0.262338236661637	0.548040402751588	3	1 2 4 5	Brain	feature
Rpl28	2.36215268145771e-240	1.19052495145468e-237	1	1	-0.296364319724711	0.548040402751588	3	1 2 4 5	Brain	feature
Rpl31	1.94420290873934e-195	7.44629714047168e-193	1	1	-0.269829534198388	0.548040402751588	3	1 2 4 5	Brain	feature
Rrm1	0	0	0.496638655462185	0.855083605612147	-0.557728598298677	0.548040402751588	3	1 2 4 5	Brain	feature
Rtn4	3.04777723321401e-96	1.0667220316249e-94	0.923949579831933	0.818181818181818	0.267172183839398	0.535964837567355	3	1 2 4 5	Brain	feature
Selenok	0	0	0.992436974789916	0.897943494137997	0.612730285363578	0.548040402751588	3	1 2 4 5	Brain	feature
Serbp1	4.31652423242416e-273	2.47768490941147e-270	0.997899159663866	0.998462425523736	-0.369373733847958	0.548040402751588	3	1 2 4 5	Brain	feature
Sfrp2	3.88930459968091e-139	7.23410655540649e-137	0.17436974789916	0.452431289640592	-0.276575681304618	0.548040402751588	3	1 2 4 5	Brain	feature
Snrpd2	8.96876557434894e-236	4.42160142815403e-233	0.988655462184874	0.998270228714203	-0.34665194893441	0.548040402751588	3	1 2 4 5	Brain	feature
Sp3	4.4523448669077e-266	2.4844084357345e-263	0.852521008403361	0.926965212377475	-0.427092551922181	0.548040402751588	3	1 2 4 5	Brain	feature
Spg21	1.03702308247395e-105	6.5332454195859e-104	0.800840336134454	0.614261003267346	0.281459812995285	0.548040402751588	3	1 2 4 5	Brain	feature
Sqstm1	4.56527801240767e-212	1.94480843328567e-209	0.855882352941176	0.612531231981549	0.422254619333661	0.548040402751588	3	1 2 4 5	Brain	feature
Stx18	1.59298872325984e-242	8.18796203755555e-240	0.867226890756303	0.523159715548722	0.423255626947413	0.548040402751588	3	1 2 4 5	Brain	feature
Tbc1d9	8.77449122505917e-129	1.29862470130876e-126	0.796638655462185	0.575437247741687	0.255376698104267	0.548040402751588	3	1 2 4 5	Brain	feature
Tmcc1	0	0	0.986134453781513	0.99807803190467	-0.70818521416854	0.548040402751588	3	1 2 4 5	Brain	feature
Tmeff1	0	0	0.991176470588235	0.53988083797809	1.16540616289817	0.548040402751588	3	1 2 4 5	Brain	feature
Tmpo	3.46666558572971e-239	1.73679945845059e-236	0.787394957983193	0.891216605804344	-0.447905574532202	0.548040402751588	3	1 2 4 5	Brain	feature
Tmsb10	0	0	1	1	1.02554623431973	0.548040402751588	3	1 2 4 5	Brain	feature
Traf4	1.66622577793142e-230	8.03120824962945e-228	0.86218487394958	0.624831827791659	0.456653083557697	0.548040402751588	3	1 2 4 5	Brain	feature
Trim28	1.70625255389627e-188	6.17663424510449e-186	0.972268907563025	0.980395925427638	-0.360068104662631	0.548040402751588	3	1 2 4 5	Brain	feature
Tsg101	5.12429554190506e-180	1.73201189316391e-177	0.952941176470588	0.81702863732462	0.384963751099001	0.548040402751588	3	1 2 4 5	Brain	feature
Tuba1a	0	0	1	1	1.37348653107843	0.548040402751588	3	1 2 4 5	Brain	feature
Tubb4b	0	0	0.896638655462185	0.960215260426677	-0.566886708421585	0.548040402751588	3	1 2 4 5	Brain	feature
Ubb	0	0	1	1	0.573951392964608	0.548040402751588	3	1 2 4 5	Brain	feature
Ube2c	0	0	0.68109243697479	0.966942148760331	-1.02369596771394	0.548040402751588	3	1 2 4 5	Brain	feature
Usp1	3.33299392686839e-254	1.77981875694772e-251	0.218487394957983	0.614261003267346	-0.37350168114654	0.548040402751588	3	1 2 4 5	Brain	feature
Vps29	2.53689681789151e-106	1.64898293162948e-104	0.969747899159664	0.86373246204113	0.297323923533474	0.548040402751588	3	1 2 4 5	Brain	feature
Wdr6	0	0	0.96218487394958	0.694407072842591	0.656538482857318	0.548040402751588	3	1 2 4 5	Brain	feature
Ywhag	0	0	0.948319327731092	0.625024024601192	0.580164170274408	0.548040402751588	3	1 2 4 5	Brain	feature
Ywhaq	1.45409190484277e-203	5.90361313366164e-201	0.998739495798319	0.985393042475495	0.328642249688263	0.548040402751588	3	1 2 4 5	Brain	feature
Zranb3	2.47264092572643e-154	5.98379104025797e-152	0.960504201680672	0.973861233903517	-0.269021942063148	0.548040402751588	3	1 2 4 5	Brain	feature
4930402H24Rik	7.2622301197814e-232	3.52218160809398e-229	0.703361344537815	0.323082836824909	0.336311728984985	0.548040402751588	3	1 2 4 5	Brain	feature
Actr10	7.40817694708984e-100	3.33367962619043e-98	0.852100840336134	0.651931577935806	0.275112923105105	0.545737459817929	3	1 2 4 5	Brain	feature
App	4.51338773045333e-268	2.55909084316704e-265	0.761344537815126	0.38804535844705	0.379615749035466	0.548040402751588	3	1 2 4 5	Brain	feature
Aprt	1.98856770964816e-82	2.18742448061298e-81	0.778571428571429	0.870074956755718	-0.26025527424747	0.496773721215212	3	1 2 4 5	Brain	feature
Asf1b	2.09699543795343e-152	4.96987918794962e-150	0.217226890756303	0.505477609071689	-0.269047679546582	0.548040402751588	3	1 2 4 5	Brain	feature
Atp6v1b2	9.67104780338674e-277	5.63822086937447e-274	0.889495798319328	0.559100518931386	0.476388333616139	0.548040402751588	3	1 2 4 5	Brain	feature
Atp6v1e1	0	0	0.982773109243697	0.748798769940419	0.646778529154486	0.548040402751588	3	1 2 4 5	Brain	feature
Calm3	0	0	1	0.988083797808956	0.695095806204572	0.548040402751588	3	1 2 4 5	Brain	feature
Carhsp1	2.28176777222739e-110	1.77977886233737e-108	0.908403361344538	0.731116663463387	0.29315310673945	0.548040402751588	3	1 2 4 5	Brain	feature
Ccdc38	0	0	0.951680672268908	0.989429175475687	-0.619963199389129	0.548040402751588	3	1 2 4 5	Brain	feature
Cdca3	0	0	0.405042016806723	0.863924658850663	-0.775862848174828	0.548040402751588	3	1 2 4 5	Brain	feature
Cdt1	1.11942511437471e-215	4.89188774981747e-213	0.218487394957983	0.554487795502595	-0.376673308668997	0.548040402751588	3	1 2 4 5	Brain	feature
Cks1b	0	0	0.688235294117647	0.946953680568903	-0.893659393369972	0.548040402751588	3	1 2 4 5	Brain	feature
Cks1brt	6.03936708396073e-219	2.71167582069837e-216	0.196218487394958	0.560445896598116	-0.274255988685714	0.548040402751588	3	1 2 4 5	Brain	feature
Clmp	7.33900073776234e-253	3.87499238953852e-250	0.502941176470588	0.138573899673265	0.270428183759203	0.548040402751588	3	1 2 4 5	Brain	feature
Cotl1	0	0	0.992436974789916	0.863348068422064	0.599594700247178	0.548040402751588	3	1 2 4 5	Brain	feature
Dctpp1	0	0	0.911764705882353	0.968095329617528	-0.615995308739632	0.548040402751588	3	1 2 4 5	Brain	feature
Dek	1.22516513119506e-268	6.97118959649989e-266	0.518487394957983	0.82606188737267	-0.515630387435211	0.548040402751588	3	1 2 4 5	Brain	feature
Dnaja1	1.11060233080978e-278	6.55255375177771e-276	0.99453781512605	0.94291754756871	0.409795435473225	0.548040402751588	3	1 2 4 5	Brain	feature
Dnajc9	0	0	0.573949579831933	0.877955025946569	-0.627586909857199	0.548040402751588	3	1 2 4 5	Brain	feature
Dpysl5	2.73146368584248e-228	1.30290817814686e-225	0.828571428571429	0.521237747453392	0.398454206774469	0.548040402751588	3	1 2 4 5	Brain	feature
Dscam	0	0	0.465126050420168	0.0445896598116471	0.311941452118949	0.548040402751588	3	1 2 4 5	Brain	feature
Dtymk	5.46264075130786e-214	2.35439816381369e-211	0.665546218487395	0.866807610993658	-0.42853703036188	0.548040402751588	3	1 2 4 5	Brain	feature
Dync1i2	1.18295305798893e-196	4.57802833441717e-194	0.898739495798319	0.725542955986931	0.396101609043553	0.548040402751588	3	1 2 4 5	Brain	feature
Eif2s2	1.06875443339478e-113	9.93941623057142e-112	0.923949579831933	0.947145877378435	-0.281757959116432	0.548040402751588	3	1 2 4 5	Brain	feature
Fbln1	7.18661112078668e-122	8.69579945615188e-120	0.315126050420168	0.561214683836248	-0.258880688200802	0.548040402751588	3	1 2 4 5	Brain	feature
Gadd45gip1	1.01199948509708e-117	1.08283944905387e-115	0.788235294117647	0.886027291946954	-0.285483293686433	0.548040402751588	3	1 2 4 5	Brain	feature
Gmnn	0	0	0.385714285714286	0.784931770132616	-0.593632735610563	0.548040402751588	3	1 2 4 5	Brain	feature
Gnai2	2.42745072893251e-184	8.39897952210649e-182	0.970168067226891	0.988468191428022	-0.362137949653108	0.548040402751588	3	1 2 4 5	Brain	feature
Gnb2	0	0	0.997478991596639	0.992696521237747	0.466521455975839	0.548040402751588	3	1 2 4 5	Brain	feature
Grcc10	6.26483675327693e-150	1.40958826948731e-147	1	0.995963866999808	0.262790628061111	0.548040402751588	3	1 2 4 5	Brain	feature
H2afx	0	0	0.832352941176471	0.954064962521622	-0.591565043513272	0.548040402751588	3	1 2 4 5	Brain	feature
H2afy2	2.16890003541509e-112	1.86525403045697e-110	0.964285714285714	0.893138573899673	0.296414709368844	0.548040402751588	3	1 2 4 5	Brain	feature
Hist3h2a	0	0	0.946218487394958	0.37247741687488	0.925172100945767	0.548040402751588	3	1 2 4 5	Brain	feature
Hmga1b	9.36224518949433e-205	3.85724501807166e-202	0.599579831932773	0.810686142610033	-0.376082066251865	0.548040402751588	3	1 2 4 5	Brain	feature
Hmga2	4.38555682531668e-138	8.02556899032953e-136	0.477310924369748	0.685758216413608	-0.287225640128183	0.548040402751588	3	1 2 4 5	Brain	feature
Hmgn2	0	0	0.952100840336134	0.983855467999231	-0.982338898772496	0.548040402751588	3	1 2 4 5	Brain	feature
Hnrnpm	7.03500252988973e-148	1.52659554898607e-145	0.936974789915966	0.960984047664809	-0.319605319102668	0.548040402751588	3	1 2 4 5	Brain	feature
Hsp90b1	2.46518883540662e-125	3.22939737438267e-123	0.810924369747899	0.900826446280992	-0.321010172813062	0.548040402751588	3	1 2 4 5	Brain	feature
Id3	0	0	0.519747899159664	0.880261387660965	-1.05739776467613	0.548040402751588	3	1 2 4 5	Brain	feature
Kidins220	0	0	0.77563025210084	0.307899288871805	0.521607111548075	0.548040402751588	3	1 2 4 5	Brain	feature
Kif5c	0	0	0.809663865546218	0.285412262156448	0.507535771555478	0.548040402751588	3	1 2 4 5	Brain	feature
Lasp1	3.40020658871732e-123	4.21625617000947e-121	0.584033613445378	0.336728810301749	0.259533345349436	0.548040402751588	3	1 2 4 5	Brain	feature
Ldhb	5.06758490673384e-265	2.81250962323728e-262	0.992436974789916	0.931770132615799	0.490786737280951	0.548040402751588	3	1 2 4 5	Brain	feature
Mcm7	0	0	0.525210084033613	0.820295983086681	-0.544570404594715	0.548040402751588	3	1 2 4 5	Brain	feature
Mpnd	4.97290595854896e-116	5.02263501813445e-114	0.939075630252101	0.81895060541995	0.305593456181988	0.548040402751588	3	1 2 4 5	Brain	feature
Mrps14	1.17219773209329e-103	6.32986775330376e-102	0.814285714285714	0.878723813184701	-0.279060764595726	0.548040402751588	3	1 2 4 5	Brain	feature
Nsmce4a	9.52312261487461e-142	1.86653203251542e-139	0.748739495798319	0.852392850278685	-0.368715879926685	0.548040402751588	3	1 2 4 5	Brain	feature
Nudt21	6.79623439847405e-126	9.37880346989419e-124	0.754201680672269	0.851816259850086	-0.280474520811593	0.548040402751588	3	1 2 4 5	Brain	feature
Orc5	7.07280360096456e-237	3.49396497887649e-234	0.822268907563025	0.921968095329618	-0.375691702810996	0.548040402751588	3	1 2 4 5	Brain	feature
Pa2g4	7.45107179796744e-174	2.38434297534958e-171	0.651260504201681	0.816259850086489	-0.323501942674702	0.548040402751588	3	1 2 4 5	Brain	feature
Pafah1b2	6.89661496087859e-119	7.72420875618402e-117	0.919327731092437	0.807610993657505	0.298232955404676	0.548040402751588	3	1 2 4 5	Brain	feature
Pafah1b3	0	0	0.999159663865546	0.938497020949452	0.747762250139284	0.548040402751588	3	1 2 4 5	Brain	feature
Pcsk5	2.68336397485171e-167	7.78175552706995e-165	0.966806722689076	0.994041898904478	-0.313956387413719	0.548040402751588	3	1 2 4 5	Brain	feature
Pfn1	6.38182464777596e-167	1.83796549855948e-164	1	0.995771670190275	-0.254770366819879	0.548040402751588	3	1 2 4 5	Brain	feature
Pglyrp3	8.50655103017782e-254	4.5254851480546e-251	0.805042016806723	0.92081491447242	-0.409084637122547	0.548040402751588	3	1 2 4 5	Brain	feature
Phgdh	0	0	0.434453781512605	0.888141456851816	-0.800524197148839	0.548040402751588	3	1 2 4 5	Brain	feature
Polr2m	2.03709804872744e-119	2.301920795062e-117	0.951680672268908	0.979050547760907	-0.286229289571487	0.548040402751588	3	1 2 4 5	Brain	feature
Ppp2r1a	1.49943663788659e-156	3.68861412920102e-154	0.986974789915966	0.924466653853546	0.334524958146396	0.548040402751588	3	1 2 4 5	Brain	feature
Prkaca	1.75186883677655e-92	5.080419626652e-91	0.886974789915966	0.718816067653277	0.27027411101516	0.525588285950872	3	1 2 4 5	Brain	feature
Psat1	6.54164838657905e-136	1.15787176442449e-133	0.22563025210084	0.509898135690948	-0.257797144574901	0.548040402751588	3	1 2 4 5	Brain	feature
Psmg4	2.12615900155453e-217	9.44014596690213e-215	0.684873949579832	0.856044589659812	-0.41520184443438	0.548040402751588	3	1 2 4 5	Brain	feature
Ptms	0	0	1	0.999615606380934	0.688489425035188	0.548040402751588	3	1 2 4 5	Brain	feature
Qk	5.26702569041987e-230	2.53343935709196e-227	0.289915966386555	0.656159907745531	-0.370986113223629	0.548040402751588	3	1 2 4 5	Brain	feature
Rab11a	3.31852107725523e-170	1.01214892856285e-167	0.905042016806723	0.739188929463771	0.388223105773414	0.548040402751588	3	1 2 4 5	Brain	feature
Rab4b	1.28126591771208e-134	2.16533940093342e-132	0.684873949579832	0.410340188352873	0.297648282492635	0.548040402751588	3	1 2 4 5	Brain	feature
Rac3	0	0	0.77436974789916	0.358447049778974	0.565382174612219	0.548040402751588	3	1 2 4 5	Brain	feature
Ranbp1	0	0	0.987394957983193	0.995579473380742	-0.728315677075407	0.548040402751588	3	1 2 4 5	Brain	feature
Rbfox2	1.98340730243077e-144	4.14532126208031e-142	0.749579831932773	0.482990582356333	0.311497602945663	0.548040402751588	3	1 2 4 5	Brain	feature
Rfc2	6.73450047949892e-130	1.04384757432233e-127	0.734453781512605	0.852777243897751	-0.323773468619875	0.548040402751588	3	1 2 4 5	Brain	feature
Rpp25l	6.59375817440734e-114	6.33000784743105e-112	0.542016806722689	0.734384009225447	-0.271139045442755	0.548040402751588	3	1 2 4 5	Brain	feature
Sept3	1.06382660469958e-303	6.7978520040303e-301	0.846218487394958	0.425908129925043	0.45079992739091	0.548040402751588	3	1 2 4 5	Brain	feature
Serf1	0	0	0.996638655462185	0.901210839900058	0.795565373116442	0.548040402751588	3	1 2 4 5	Brain	feature
Snrpa	3.3812583530269e-89	7.77689421196187e-88	0.851680672268908	0.871035940803383	-0.259524638808989	0.516353672605998	3	1 2 4 5	Brain	feature
Sox11	0	0	1	0.979819334999039	0.654134372476308	0.548040402751588	3	1 2 4 5	Brain	feature
Srp14	1.4751690699333e-118	1.62268597692663e-116	0.975210084033613	0.928887180472804	0.320775006296337	0.548040402751588	3	1 2 4 5	Brain	feature
Srsf2	8.1978193859105e-216	3.59884271041471e-213	0.795378151260504	0.895060541995003	-0.406534299960428	0.548040402751588	3	1 2 4 5	Brain	feature
Srsf9	1.92615242282293e-234	9.41888534760412e-232	0.619747899159664	0.859888525850471	-0.456893264796002	0.548040402751588	3	1 2 4 5	Brain	feature
Stmn1	0	0	1	1	1.03254875087111	0.548040402751588	3	1 2 4 5	Brain	feature
Stx12	5.13588010624045e-172	1.57671519261582e-169	0.748739495798319	0.445320007687872	0.32431546019382	0.548040402751588	3	1 2 4 5	Brain	feature
Tead2	0	0	0.557983193277311	0.940611185854315	-0.886744052138885	0.548040402751588	3	1 2 4 5	Brain	feature
Tk1	0	0	0.189495798319328	0.632135306553911	-0.43878829426262	0.548040402751588	3	1 2 4 5	Brain	feature
Top2a	0	0	0.559243697478992	0.889871228137613	-0.696720984334501	0.548040402751588	3	1 2 4 5	Brain	feature
Topbp1	6.60533207914336e-120	7.66218521180629e-118	0.226050420168067	0.478570055737075	-0.254212110632308	0.548040402751588	3	1 2 4 5	Brain	feature
Tsc22d1	0	0	0.998319327731092	0.922352488948683	0.715670373070711	0.548040402751588	3	1 2 4 5	Brain	feature
U2af1	1.03779154818433e-132	1.71235605450415e-130	0.92563025210084	0.948875648664232	-0.30736557681383	0.548040402751588	3	1 2 4 5	Brain	feature
Ywhab	2.2722757801159e-293	1.41335553523209e-290	0.994117647058824	0.971747068998655	0.451629342847688	0.548040402751588	3	1 2 4 5	Brain	feature
Abracl	1.21119108510303e-144	2.54350127871635e-142	0.623949579831933	0.799538727657121	-0.339921075334492	0.548040402751588	3	1 2 4 5	Brain	feature
Actr1a	1.57802366313151e-176	5.14435714180873e-174	0.879831932773109	0.628291370363252	0.355947203471994	0.548040402751588	3	1 2 4 5	Brain	feature
Anp32b	0	0	0.844117647058824	0.973092446665385	-0.665962388858668	0.548040402751588	3	1 2 4 5	Brain	feature
Atp6v1f	1.75941849806095e-228	8.42761460571197e-226	0.970588235294118	0.879108206803767	0.451716922542718	0.548040402751588	3	1 2 4 5	Brain	feature
BC031181	9.01288137749707e-242	4.58498402002553e-239	0.965966386554622	0.781472227561023	0.430569360793854	0.548040402751588	3	1 2 4 5	Brain	feature
Banf1	0	0	0.983613445378151	0.993465308475879	-0.608937371914578	0.548040402751588	3	1 2 4 5	Brain	feature
Basp1	0	0	1	0.966173361522199	1.00394459540132	0.548040402751588	3	1 2 4 5	Brain	feature
Bex4	2.03193438716129e-91	5.28302940661934e-90	0.636974789915966	0.750528541226216	-0.283153010965372	0.522611337874184	3	1 2 4 5	Brain	feature
Brwd1	4.17523610023696e-179	1.39870409357938e-176	0.883193277310924	0.673842014222564	0.368560103696841	0.548040402751588	3	1 2 4 5	Brain	feature
Ccdc58	1.18808626522423e-125	1.56827387009598e-123	0.423529411764706	0.630021141649049	-0.258523949552856	0.548040402751588	3	1 2 4 5	Brain	feature
Ccnd3	0	0	0.563865546218487	0.86046511627907	-0.603150995902214	0.548040402751588	3	1 2 4 5	Brain	feature
Cdc20	0	0	0.370168067226891	0.826254084182203	-0.716489989479584	0.548040402751588	3	1 2 4 5	Brain	feature
Cdv3	3.48378446874902e-73	2.09027068124941e-72	0.535714285714286	0.660196040745724	-0.254424033181792	0.468630235948846	3	1 2 4 5	Brain	feature
Ciapin1	1.8273970527907e-159	4.73295836672792e-157	0.854621848739496	0.673073226984432	0.360087499588281	0.548040402751588	3	1 2 4 5	Brain	feature
Dalrd3	0	0	0.936974789915966	0.660003843936191	0.51581542663046	0.548040402751588	3	1 2 4 5	Brain	feature
Dbi	0	0	0.960504201680672	0.989236978666154	-0.575410344697594	0.548040402751588	3	1 2 4 5	Brain	feature
Ddah1	1.67124994744045e-241	8.47323723352307e-239	0.958823529411765	0.985008648856429	-0.361186583721758	0.548040402751588	3	1 2 4 5	Brain	feature
Ddx39	7.79635876171183e-168	2.3077221934667e-165	0.602100840336134	0.784931770132616	-0.37960474742211	0.548040402751588	3	1 2 4 5	Brain	feature
Eif1ax	2.26795177013804e-167	6.59973965110169e-165	0.760504201680672	0.89813569094753	-0.361195325320369	0.548040402751588	3	1 2 4 5	Brain	feature
Fdps	1.15625921040578e-124	1.4800117893194e-122	0.94327731092437	0.817220834134153	0.303545699982736	0.548040402751588	3	1 2 4 5	Brain	feature
Fis1	8.73362778952793e-152	2.05240253053906e-149	0.994117647058824	0.976936382856045	0.316312227669736	0.548040402751588	3	1 2 4 5	Brain	feature
Gm43738	6.50517387943143e-141	1.25549855873027e-138	0.927731092436975	0.782817605227753	0.319567470108262	0.548040402751588	3	1 2 4 5	Brain	feature
Gng2	4.85165090398786e-215	2.11046814323472e-212	0.898739495798319	0.617528349029406	0.431735423913621	0.548040402751588	3	1 2 4 5	Brain	feature
Grina	0	0	0.836974789915966	0.378819911589468	0.6230442298664	0.548040402751588	3	1 2 4 5	Brain	feature
H1fx	7.91626047612502e-173	2.46987326855101e-170	0.934873949579832	0.963290409379204	-0.321814566039585	0.548040402751588	3	1 2 4 5	Brain	feature
Hat1	8.36095164636869e-187	2.99322068939999e-184	0.530252100840336	0.768018450893715	-0.344962834732764	0.548040402751588	3	1 2 4 5	Brain	feature
Hells	1.04740755143174e-223	4.88091918967192e-221	0.0928571428571429	0.469729002498559	-0.287384299701598	0.548040402751588	3	1 2 4 5	Brain	feature
Kdm1b	2.05745757769466e-175	6.6661625517307e-173	0.465546218487395	0.73976551989237	-0.326982354250404	0.548040402751588	3	1 2 4 5	Brain	feature
Kifap3	8.22941310386872e-275	4.74837136093225e-272	0.708403361344538	0.330001921968095	0.387841528909652	0.548040402751588	3	1 2 4 5	Brain	feature
Lsm5	1.59641044032295e-189	5.81093400277553e-187	0.614705882352941	0.808379780895637	-0.336394405628202	0.548040402751588	3	1 2 4 5	Brain	feature
Lsm6	9.92543144237638e-152	2.32255095751607e-149	0.906302521008403	0.961176244474342	-0.343555490933336	0.548040402751588	3	1 2 4 5	Brain	feature
Lsm7	1.93933988255694e-162	5.1392506887759e-160	0.909243697478992	0.940803382663848	-0.307601037355855	0.548040402751588	3	1 2 4 5	Brain	feature
Lyar	1.10738556026334e-202	4.45168995225862e-200	0.492016806722689	0.734191812415914	-0.39376815409505	0.548040402751588	3	1 2 4 5	Brain	feature
Mbd3	2.01415539565575e-115	1.97387228774264e-113	0.953781512605042	0.954064962521622	-0.274836562039414	0.548040402751588	3	1 2 4 5	Brain	feature
Meg3	1.3272624199298e-304	8.4944794875507e-302	0.93109243697479	0.600615029790506	0.543985972972307	0.548040402751588	3	1 2 4 5	Brain	feature
Mrto4	5.11229154252958e-145	1.08380580701627e-142	0.462605042016807	0.718623870843744	-0.297118403278447	0.548040402751588	3	1 2 4 5	Brain	feature
Nol7	2.26915767629848e-94	7.03438879652529e-93	0.833613445378151	0.909475302709975	-0.275284735451537	0.530828714167155	3	1 2 4 5	Brain	feature
Nudcd2	7.58002968675117e-293	4.69961840578572e-290	0.30672268907563	0.699980780319047	-0.425091979591883	0.548040402751588	3	1 2 4 5	Brain	feature
Pbdc1	1.911584215938e-302	1.21959072976844e-299	0.468067226890756	0.815491062848357	-0.492920377600521	0.548040402751588	3	1 2 4 5	Brain	feature
Pcdhga1	1.79659040470498e-169	5.42570302220903e-167	0.759243697478992	0.418604651162791	0.27857719621062	0.548040402751588	3	1 2 4 5	Brain	feature
Pfn2	0	0	0.99327731092437	0.819527195848549	0.760970060290935	0.548040402751588	3	1 2 4 5	Brain	feature
Pja1	4.13939236575738e-151	9.52060244124198e-149	0.832773109243698	0.591581779742456	0.32332737694845	0.548040402751588	3	1 2 4 5	Brain	feature
Rbbp7	4.87464649795439e-187	1.74999809276562e-184	0.56890756302521	0.773207764751105	-0.364754190670332	0.548040402751588	3	1 2 4 5	Brain	feature
Rnaseh2c	6.60059923393063e-153	1.57094261767549e-150	0.885714285714286	0.932154526234865	-0.332924902606962	0.548040402751588	3	1 2 4 5	Brain	feature
Rnf187	0	0	1	0.947722467807034	0.716995197667911	0.548040402751588	3	1 2 4 5	Brain	feature
Rrs1	8.04623619916162e-143	1.60924723983232e-140	0.221428571428571	0.519700172977129	-0.256891090594729	0.548040402751588	3	1 2 4 5	Brain	feature
Rtn2	2.15551245544776e-162	5.69055288238208e-160	0.751680672268908	0.445704401306938	0.328429775877606	0.548040402751588	3	1 2 4 5	Brain	feature
Rtn3	6.32629752716922e-194	2.37868787021563e-191	0.979831932773109	0.890832212185278	0.396579640875174	0.548040402751588	3	1 2 4 5	Brain	feature
Serinc1	2.0328447553693e-192	7.56218248997379e-190	0.790756302521008	0.519315779358063	0.348958117125809	0.548040402751588	3	1 2 4 5	Brain	feature
Sh3bgrl	1.02353248847849e-123	1.28965093548289e-121	0.845798319327731	0.644243705554488	0.302974416154447	0.548040402751588	3	1 2 4 5	Brain	feature
Shd	6.11337469917436e-202	2.43312313027139e-199	0.689495798319328	0.332500480492024	0.337700573684703	0.548040402751588	3	1 2 4 5	Brain	feature
Sipa1l2	1.16507484962642e-174	3.76319176429334e-172	0.54453781512605	0.234672304439746	0.255086921515842	0.548040402751588	3	1 2 4 5	Brain	feature
Siva1	0	0	0.678571428571429	0.94676148375937	-0.850957210232721	0.548040402751588	3	1 2 4 5	Brain	feature
Snrnp40	1.17092737203226e-125	1.55733340480291e-123	0.742016806722689	0.865270036517394	-0.325666986698839	0.548040402751588	3	1 2 4 5	Brain	feature
Sntg1	4.42465679975433e-266	2.47338315106267e-263	0.359243697478992	0.723236594272535	-0.387191746801902	0.548040402751588	3	1 2 4 5	Brain	feature
Tmem234	6.84519169508685e-98	2.601172844133e-96	0.967647058823529	0.908322121852777	0.259257437223766	0.540462797473135	3	1 2 4 5	Brain	feature
Tpm4	1.56609329908142e-237	7.76782276344386e-235	0.792857142857143	0.916202191043629	-0.438703834733367	0.548040402751588	3	1 2 4 5	Brain	feature
Tubb2b	0	0	1	0.999807803190467	1.17634148447867	0.548040402751588	3	1 2 4 5	Brain	feature
Tyms	0	0	0.442016806722689	0.806842206419373	-0.526819317062866	0.548040402751588	3	1 2 4 5	Brain	feature
Uba1	4.33778860620752e-261	2.36843257898931e-258	0.982352941176471	0.828368249087065	0.463124254843325	0.548040402751588	3	1 2 4 5	Brain	feature
Vapa	1.84206271819072e-91	4.97356933911493e-90	0.938235294117647	0.837978089563713	0.278172756173477	0.522733240255777	3	1 2 4 5	Brain	feature
Vars	1.25709126096671e-162	3.38157549200044e-160	0.425210084033613	0.704016913319239	-0.301214394350625	0.548040402751588	3	1 2 4 5	Brain	feature
Wnt7b	2.23653186276514e-289	1.36875750001227e-286	0.177731092436975	0.595617912742649	-0.526791225153707	0.548040402751588	3	1 2 4 5	Brain	feature
Zfp36l1	0	0	0.196638655462185	0.690178743032866	-0.501704991048879	0.548040402751588	3	1 2 4 5	Brain	feature
2010111I01Rik	0	0	0.951260504201681	0.659811647126658	0.482801897497341	0.548040402751588	3	1 2 4 5	Brain	feature
Arpc1a	1.29280085777081e-275	7.48531696649298e-273	0.946638655462185	0.798385546799923	0.518348454508614	0.548040402751588	3	1 2 4 5	Brain	feature
Atp6v0e2	1.61056401096472e-139	3.01175470050402e-137	0.687394957983193	0.423793965020181	0.307223451459406	0.548040402751588	3	1 2 4 5	Brain	feature
Atp6v1d	1.60948641104951e-218	7.2104991215018e-216	0.866806722689076	0.580242167980011	0.44562810968239	0.548040402751588	3	1 2 4 5	Brain	feature
Atp6v1g1	2.77380648959737e-196	1.07068930498458e-193	0.947899159663866	0.840284451278109	0.381744424351935	0.548040402751588	3	1 2 4 5	Brain	feature
Blcap	1.0007325837641e-219	4.5133039527761e-217	0.890756302521008	0.634826061887373	0.41087213350028	0.548040402751588	3	1 2 4 5	Brain	feature
Cmas	0	0	0.907563025210084	0.597539880837978	0.565626712381086	0.548040402751588	3	1 2 4 5	Brain	feature
Crabp2	0	0	0.989915966386555	0.908706515471843	0.91220536499259	0.548040402751588	3	1 2 4 5	Brain	feature
Dab1	5.30834979386238e-307	3.4291939668351e-304	0.652521008403361	0.246011916202191	0.374656086123797	0.548040402751588	3	1 2 4 5	Brain	feature
Dbn1	0	0	0.992016806722689	0.894676148375937	0.618312251750847	0.548040402751588	3	1 2 4 5	Brain	feature
Dctn2	7.92248350399481e-114	7.44713449375512e-112	0.967226890756303	0.897751297328464	0.306513768813669	0.548040402751588	3	1 2 4 5	Brain	feature
Dlgap4	1.55755684802055e-247	8.09929560970683e-245	0.907142857142857	0.664039976936383	0.434675481654346	0.548040402751588	3	1 2 4 5	Brain	feature
Dynlrb1	1.93817628199036e-261	1.06018242624873e-258	0.997058823529412	0.967903132807995	0.436522098744422	0.548040402751588	3	1 2 4 5	Brain	feature
E2f5	1.68460303075866e-129	2.56059660675316e-127	0.294957983193277	0.546799923121276	-0.288375877520723	0.548040402751588	3	1 2 4 5	Brain	feature
Emg1	5.76868990075211e-226	2.72859032305575e-223	0.748319327731092	0.880453584470498	-0.438685851158135	0.548040402751588	3	1 2 4 5	Brain	feature
Eno1b	1.88097594074729e-132	3.04718102401061e-130	0.521008403361345	0.718623870843744	-0.25802323417208	0.548040402751588	3	1 2 4 5	Brain	feature
Eny2	1.2239616775264e-128	1.79922366596381e-126	0.799579831932773	0.905054776090717	-0.32517858046639	0.548040402751588	3	1 2 4 5	Brain	feature
Ezh2	3.19634641117467e-150	7.2557063533665e-148	0.738655462184874	0.877186238708437	-0.353871133975067	0.548040402751588	3	1 2 4 5	Brain	feature
Fdft1	0	0	0.978991596638655	0.722660003843936	0.672308427256288	0.548040402751588	3	1 2 4 5	Brain	feature
Fen1	3.27361114626571e-178	1.09011251170648e-175	0.311764705882353	0.605227753219297	-0.344309476019574	0.548040402751588	3	1 2 4 5	Brain	feature
Flna	7.44028004430435e-96	2.45529241462044e-94	0.647058823529412	0.774360945608303	-0.260532285707212	0.534905862907997	3	1 2 4 5	Brain	feature
Fxyd6	1.94034821345892e-167	5.66581678330003e-165	0.942436974789916	0.812800307514895	0.408948185798565	0.548040402751588	3	1 2 4 5	Brain	feature
Gcsh	1.25042601265166e-116	1.28793879303121e-114	0.619747899159664	0.780895637132424	-0.304874334006242	0.548040402751588	3	1 2 4 5	Brain	feature
Gdpd1	5.30033214585886e-219	2.38514946563648e-216	0.670588235294118	0.326157985777436	0.356747029614981	0.548040402751588	3	1 2 4 5	Brain	feature
Gm21988	6.95454593312388e-301	4.42309121346679e-298	0.871848739495798	0.521237747453392	0.466312084372255	0.548040402751588	3	1 2 4 5	Brain	feature
Gm26735	3.04140729231051e-189	1.10403084710872e-186	0.976050420168067	0.74822217951182	0.418530817388096	0.548040402751588	3	1 2 4 5	Brain	feature
Gm40123	0	0	0.439075630252101	0.872765712089179	-0.603778930742506	0.548040402751588	3	1 2 4 5	Brain	feature
Hnrnpf	0	0	0.673109243697479	0.915433403805497	-0.540122757635902	0.548040402751588	3	1 2 4 5	Brain	feature
Ip6k2	4.6260089334323e-204	1.88741164484038e-201	0.761764705882353	0.436863348068422	0.384384477143241	0.548040402751588	3	1 2 4 5	Brain	feature
Ipo5	1.63146085276391e-174	5.23698933737216e-172	0.492857142857143	0.747645589083221	-0.348023323587205	0.548040402751588	3	1 2 4 5	Brain	feature
Kif20a	9.3479522076018e-150	2.0939412945028e-147	0.554621848739496	0.748990966749952	-0.303687728026604	0.548040402751588	3	1 2 4 5	Brain	feature
Kif3a	1.09448570310025e-173	3.48046453585879e-171	0.552941176470588	0.234095714011147	0.268902172498311	0.548040402751588	3	1 2 4 5	Brain	feature
Klc1	0	0	0.997478991596639	0.799923121276187	0.949592267973499	0.548040402751588	3	1 2 4 5	Brain	feature
Knstrn	2.44232268844414e-297	1.53866329371981e-294	0.344957983193277	0.713242360176821	-0.461325904083692	0.548040402751588	3	1 2 4 5	Brain	feature
Mad2l1	1.8189554409219e-284	1.09319221999406e-281	0.226050420168067	0.634441668268307	-0.414702485942654	0.548040402751588	3	1 2 4 5	Brain	feature
Maged2	7.30088031597156e-161	1.91283064278455e-158	0.90672268907563	0.731501057082452	0.334090566695287	0.548040402751588	3	1 2 4 5	Brain	feature
Meis3	0	0	0.873529411764706	0.546223332692677	0.608580468590638	0.548040402751588	3	1 2 4 5	Brain	feature
Msi2	4.11684919509152e-129	6.13410530068637e-127	0.473109243697479	0.728425908129925	-0.284922523675401	0.548040402751588	3	1 2 4 5	Brain	feature
Ndfip2	1.89663966417346e-186	6.77100360109926e-184	0.589915966386555	0.273688256774938	0.291888042598614	0.548040402751588	3	1 2 4 5	Brain	feature
Pbk	1.73623193744908e-291	1.06778264153119e-288	0.186554621848739	0.624447434172593	-0.417922427517588	0.548040402751588	3	1 2 4 5	Brain	feature
Pcna	0	0	0.528151260504202	0.878339419565635	-0.668414116934962	0.548040402751588	3	1 2 4 5	Brain	feature
Prmt2	0	0	0.865546218487395	0.413223140495868	0.577231589438865	0.548040402751588	3	1 2 4 5	Brain	feature
Psrc1	1.21064167873521e-202	4.85467313172818e-200	0.142436974789916	0.505477609071689	-0.287685746354187	0.548040402751588	3	1 2 4 5	Brain	feature
Ptges3	6.22593548329008e-164	1.71213225790477e-161	0.811764705882353	0.917931962329425	-0.350083406196262	0.548040402751588	3	1 2 4 5	Brain	feature
Rab11b	4.41849512558627e-161	1.16206421802919e-158	0.954621848739496	0.816452046896022	0.358115937795231	0.548040402751588	3	1 2 4 5	Brain	feature
Rgmb	0	0	0.857563025210084	0.294061118585431	0.727670400915015	0.548040402751588	3	1 2 4 5	Brain	feature
Rpl35	6.30184594131573e-296	3.95125740520496e-293	1	1	-0.304064983602011	0.548040402751588	3	1 2 4 5	Brain	feature
Rpl36al	4.41944681575247e-140	8.35275448177217e-138	0.951260504201681	0.97078608495099	-0.264497942885409	0.548040402751588	3	1 2 4 5	Brain	feature
Rpl7l1	2.56580234153187e-142	5.05463061281778e-140	0.541596638655462	0.755717855083606	-0.317113193878411	0.548040402751588	3	1 2 4 5	Brain	feature
Ruvbl1	8.57029746573563e-126	1.17413075280578e-123	0.515126050420168	0.738804535844705	-0.292000175037106	0.548040402751588	3	1 2 4 5	Brain	feature
Spc24	0	0	0.355882352941176	0.828752642706131	-0.631036957484656	0.548040402751588	3	1 2 4 5	Brain	feature
Stard3nl	3.6740262376885e-99	1.54309101982917e-97	0.763865546218487	0.54122621564482	0.275706003617857	0.543866946121484	3	1 2 4 5	Brain	feature
Stoml2	2.39365401069445e-99	1.02927122459861e-97	0.740336134453782	0.835095137420719	-0.275987778443933	0.544368685878263	3	1 2 4 5	Brain	feature
Strn4	7.0207003071345e-167	2.0149409881476e-164	0.867226890756303	0.612531231981549	0.364662853251259	0.548040402751588	3	1 2 4 5	Brain	feature
Tbcb	1.12090113678963e-167	3.2954493421615e-165	0.985714285714286	0.91562560061503	0.355052460570214	0.548040402751588	3	1 2 4 5	Brain	feature
Tcaf1	1.36372015448999e-172	4.22753247891895e-170	0.76218487394958	0.482606188737267	0.31272836033555	0.548040402751588	3	1 2 4 5	Brain	feature
Tecr	1.67448575352457e-295	1.04655359595285e-292	0.989075630252101	0.907553334614645	0.528478266546132	0.548040402751588	3	1 2 4 5	Brain	feature
Tspan18	1.0334229926478e-115	1.0334229926478e-113	0.313865546218487	0.554103401883529	-0.25063399330427	0.548040402751588	3	1 2 4 5	Brain	feature
Tuba1c	6.44102178317637e-288	3.92258226595441e-285	0.392436974789916	0.731693253891985	-0.458851439628141	0.548040402751588	3	1 2 4 5	Brain	feature
Tusc3	5.0334298053835e-199	1.97813791351572e-196	0.747058823529412	0.418604651162791	0.346079235866222	0.548040402751588	3	1 2 4 5	Brain	feature
Uhrf1	2.858133129841e-252	1.50337802629637e-249	0.341176470588235	0.674802998270229	-0.413154462405813	0.548040402751588	3	1 2 4 5	Brain	feature
Vps28	0	0	0.951260504201681	0.753795886988276	0.552561331471627	0.548040402751588	3	1 2 4 5	Brain	feature
Zfp428	1.9951557714487e-172	6.16503133377647e-170	0.959243697478992	0.81183932346723	0.372870300890854	0.548040402751588	3	1 2 4 5	Brain	feature
mt-Co1	3.71758482780962e-213	1.59112630630252e-210	0.988655462184874	0.963098212569671	0.436792863622038	0.548040402751588	3	1 2 4 5	Brain	feature
1500011B03Rik	6.22242774030685e-176	2.02228901559973e-173	0.767647058823529	0.448971747068999	0.333619756266359	0.548040402751588	3	1 2 4 5	Brain	feature
2810004N23Rik	1.16380357999303e-126	1.61768697619032e-124	0.35672268907563	0.60868729579089	-0.280324725642594	0.548040402751588	3	1 2 4 5	Brain	feature
6330403K07Rik	0	0	0.995378151260504	0.865077839707861	0.625365814849463	0.548040402751588	3	1 2 4 5	Brain	feature
Adprh	4.5423739787748e-89	9.53898535542707e-88	0.884873949579832	0.759177397655199	0.259450774075274	0.515985271641076	3	1 2 4 5	Brain	feature
Alg2	1.69855586708417e-284	1.02253063198467e-281	0.697478991596639	0.280030751489525	0.350797134727073	0.548040402751588	3	1 2 4 5	Brain	feature
Arpc5	0	0	0.957983193277311	0.720738035748607	0.654108008140548	0.548040402751588	3	1 2 4 5	Brain	feature
Atat1	0	0	0.88781512605042	0.544685758216414	0.488669646037726	0.548040402751588	3	1 2 4 5	Brain	feature
Ccna2	0	0	0.299159663865546	0.787238131847011	-0.623189110464734	0.548040402751588	3	1 2 4 5	Brain	feature
Ccnb1	0	0	0.327731092436975	0.827791658658466	-0.671682384341049	0.548040402751588	3	1 2 4 5	Brain	feature
Cdc26	1.71978877561751e-135	2.95803669406212e-133	0.49453781512605	0.699788583509514	-0.268618849655029	0.548040402751588	3	1 2 4 5	Brain	feature
Cenpw	0	0	0.399159663865546	0.781856621180088	-0.657333052402769	0.548040402751588	3	1 2 4 5	Brain	feature
Col2a1	2.8477370670965e-107	1.96493857629659e-105	0.365126050420168	0.572746492408226	-0.25299656608732	0.548040402751588	3	1 2 4 5	Brain	feature
Cox7a2l	2.28654272342375e-194	8.64313149454179e-192	0.998739495798319	0.942340957140111	0.368287912524153	0.548040402751588	3	1 2 4 5	Brain	feature
Dnpep	4.53395123786073e-101	2.22163610655176e-99	0.802521008403361	0.583893907361138	0.269635079212268	0.548040402751588	3	1 2 4 5	Brain	feature
Elavl2	7.2338346388362e-202	2.87183235161797e-199	0.821008403361345	0.486642321737459	0.374595918467192	0.548040402751588	3	1 2 4 5	Brain	feature
Emc8	1.39016157042586e-136	2.5161924424708e-134	0.664285714285714	0.843743993849702	-0.332224620582306	0.548040402751588	3	1 2 4 5	Brain	feature
Exosc7	3.47322630806678e-89	7.77689421196187e-88	0.507983193277311	0.671343455698635	-0.263507590375618	0.516317873902827	3	1 2 4 5	Brain	feature
Fabp7	0	0	0.838235294117647	0.964635787045935	-1.08570192430785	0.548040402751588	3	1 2 4 5	Brain	feature
Fam162a	5.89778984362005e-256	3.16711314602397e-253	0.63781512605042	0.858158754564674	-0.47487178091553	0.548040402751588	3	1 2 4 5	Brain	feature
Fam89b	1.53306833108451e-120	1.80902063067972e-118	0.968487394957983	0.840861041706708	0.337805087105044	0.548040402751588	3	1 2 4 5	Brain	feature
Gm9803	9.38363128852567e-126	1.26679022395097e-123	0.776890756302521	0.536997885835095	0.257895218550749	0.548040402751588	3	1 2 4 5	Brain	feature
Grb2	2.43042103771443e-221	1.10584157216007e-218	0.953781512605042	0.742840668844897	0.407542645594664	0.548040402751588	3	1 2 4 5	Brain	feature
Hdgf	2.41506929566388e-102	1.27998672670186e-100	0.891176470588235	0.909090909090909	-0.289352685062635	0.548040402751588	3	1 2 4 5	Brain	feature
Hes1	3.35412506883167e-196	1.29133815150019e-193	0.138655462184874	0.476840284451278	-0.320148541711501	0.548040402751588	3	1 2 4 5	Brain	feature
Hmgcs1	6.70101068597287e-118	7.2370915408507e-116	0.955882352941177	0.835287334230252	0.306193286698215	0.548040402751588	3	1 2 4 5	Brain	feature
Idh1	0	0	0.968067226890756	0.783586392465885	0.637949377197582	0.548040402751588	3	1 2 4 5	Brain	feature
Immp1l	1.25507801284876e-109	9.41308509636567e-108	0.519327731092437	0.706515471843167	-0.27709211292089	0.548040402751588	3	1 2 4 5	Brain	feature
Klhl7	2.75094674232542e-204	1.12788816435342e-201	0.947899159663866	0.762829137036325	0.367532145627805	0.548040402751588	3	1 2 4 5	Brain	feature
Lockd	0	0	0.309663865546218	0.743609456083029	-0.463550638473223	0.548040402751588	3	1 2 4 5	Brain	feature
Lsm3	7.88002541552779e-136	1.38688447313289e-133	0.864705882352941	0.916009994234096	-0.315704897419313	0.548040402751588	3	1 2 4 5	Brain	feature
Mcm6	0	0	0.398739495798319	0.823947722467807	-0.638613938114724	0.548040402751588	3	1 2 4 5	Brain	feature
Mki67	3.34551184864615e-302	2.1310910475876e-299	0.173949579831933	0.605996540457428	-0.396022227799562	0.548040402751588	3	1 2 4 5	Brain	feature
Napa	3.26055621117655e-94	9.78166863352965e-93	0.88109243697479	0.69825100903325	0.276306280492969	0.530385313761685	3	1 2 4 5	Brain	feature
Ncam1	0	0	0.760504201680672	0.298866038823756	0.457595029942238	0.548040402751588	3	1 2 4 5	Brain	feature
Ncaph	1.27565410801572e-272	7.3094980389301e-270	0.173109243697479	0.573707476455891	-0.373045526387301	0.548040402751588	3	1 2 4 5	Brain	feature
Nde1	5.09413406474232e-299	3.21439859485241e-296	0.272268907563025	0.678070344032289	-0.426402260569076	0.548040402751588	3	1 2 4 5	Brain	feature
Nmral1	2.96127035594613e-207	1.22892719771764e-204	0.605882352941176	0.800691908514319	-0.417030213334731	0.548040402751588	3	1 2 4 5	Brain	feature
Nusap1	5.69533961635445e-260	3.09826475129682e-257	0.131512605042017	0.551797040169133	-0.337523899358257	0.548040402751588	3	1 2 4 5	Brain	feature
Pak1	3.48473305921929e-165	9.75725256581402e-163	0.760504201680672	0.488372093023256	0.359689345716015	0.548040402751588	3	1 2 4 5	Brain	feature
Pam16	1.59542929265254e-157	4.0204818174844e-155	0.873949579831933	0.671343455698635	0.334927688657399	0.548040402751588	3	1 2 4 5	Brain	feature
Pbx1	1.42118748861715e-162	3.79457059460779e-160	0.91344537815126	0.758408610417067	0.354586722562919	0.548040402751588	3	1 2 4 5	Brain	feature
Pld3	2.83848292225171e-211	1.19500131026797e-208	0.579831932773109	0.221602921391505	0.291251431079477	0.548040402751588	3	1 2 4 5	Brain	feature
Prkar1a	1.70296979737208e-200	6.70970100164598e-198	0.939075630252101	0.776282913703633	0.391636012357431	0.548040402751588	3	1 2 4 5	Brain	feature
Rdh5	1.8401770589877e-104	1.10410623539262e-102	0.959243697478992	0.864309052469729	0.267565160935755	0.548040402751588	3	1 2 4 5	Brain	feature
Scg5	0	0	0.779831932773109	0.340764943301941	0.446059842007522	0.548040402751588	3	1 2 4 5	Brain	feature
Sdcbp	0	0	0.928991596638655	0.64635787045935	0.534151357758068	0.548040402751588	3	1 2 4 5	Brain	feature
Sh3bp5	0	0	0.59327731092437	0.163175091293485	0.353674274282461	0.548040402751588	3	1 2 4 5	Brain	feature
Snap47	0	0	0.871428571428571	0.52758024216798	0.518239392612071	0.548040402751588	3	1 2 4 5	Brain	feature
Strip1	3.00854838844154e-107	2.04581290414025e-105	0.695798319327731	0.478185662118009	0.259653437469404	0.548040402751588	3	1 2 4 5	Brain	feature
Tacc3	1.52680175990116e-277	8.96232633061981e-275	0.196218487394958	0.615221987315011	-0.375372228319045	0.548040402751588	3	1 2 4 5	Brain	feature
Tmem59	1.64969092877649e-98	6.4337946222283e-97	0.88109243697479	0.709975014414761	0.287700430367205	0.542098098619061	3	1 2 4 5	Brain	feature
Tppp3	0	0	0.886134453781513	0.521814337881991	0.643457071046606	0.548040402751588	3	1 2 4 5	Brain	feature
Tra2b	6.71466288892244e-104	3.76021121779657e-102	0.807563025210084	0.911397270805305	-0.273758238662855	0.548040402751588	3	1 2 4 5	Brain	feature
Trappc4	1.1749149673063e-253	6.23879847639648e-251	0.960924369747899	0.866038823755526	0.482142130699376	0.548040402751588	3	1 2 4 5	Brain	feature
Trib2	3.82605113368366e-257	2.06224156105549e-254	0.654621848739496	0.256582740726504	0.35539201584036	0.548040402751588	3	1 2 4 5	Brain	feature
Trim35	3.68501934334469e-155	9.02829739119449e-153	0.87563025210084	0.641937343840092	0.346691488244027	0.548040402751588	3	1 2 4 5	Brain	feature
Trp53i11	0	0	0.947478991596639	0.694214876033058	0.591283948453103	0.548040402751588	3	1 2 4 5	Brain	feature
Ubald2	1.52113377930835e-167	4.45692197337346e-165	0.897478991596639	0.664424370555449	0.33484408407479	0.548040402751588	3	1 2 4 5	Brain	feature
Vdac3	1.5500217993872e-111	1.30201831148525e-109	0.982352941176471	0.908129925043244	0.289064616353487	0.548040402751588	3	1 2 4 5	Brain	feature
Wsb2	9.43242463723199e-139	1.73556613325069e-136	0.604621848739496	0.314433980395925	0.267561175936022	0.548040402751588	3	1 2 4 5	Brain	feature
Zfp804b	1.30890550424631e-174	4.2146757236731e-172	0.44327731092437	0.698827599461849	-0.299618747167342	0.548040402751588	3	1 2 4 5	Brain	feature
Zic1	3.01954237156929e-144	6.25045270914843e-142	0.232352941176471	0.508937151643283	-0.316476647087326	0.548040402751588	3	1 2 4 5	Brain	feature
1810037I17Rik	5.19762824531538e-70	2.59881412265769e-69	0.797899159663866	0.889102440899481	-0.251048963279684	0.45854709636735	3	1 2 4 5	Brain	feature
Akap6	1.33578606257267e-213	5.74388006906248e-211	0.511344537815126	0.177205458389391	0.263743189332591	0.548040402751588	3	1 2 4 5	Brain	feature
Akirin2	9.65752357184014e-128	1.38102587077314e-125	0.892016806722689	0.749759753988084	0.344343495089402	0.548040402751588	3	1 2 4 5	Brain	feature
Bub1b	1.51099207009212e-133	2.52335675705384e-131	0.282352941176471	0.542379396502018	-0.264664403744208	0.548040402751588	3	1 2 4 5	Brain	feature
Chmp5	1.95085807972607e-136	3.49203596270967e-134	0.741596638655462	0.47568710359408	0.277317764812436	0.548040402751588	3	1 2 4 5	Brain	feature
Csnk1e	9.54349263834867e-154	2.29998172584203e-151	0.845798319327731	0.592350566980588	0.328666075896778	0.548040402751588	3	1 2 4 5	Brain	feature
Cyb5r3	1.79651535306221e-242	9.21612376120915e-240	0.892857142857143	0.51912358254853	0.455543518366816	0.548040402751588	3	1 2 4 5	Brain	feature
Dnph1	4.14197514992613e-183	1.42483945157459e-180	0.269747899159664	0.585623678646934	-0.330370558184192	0.548040402751588	3	1 2 4 5	Brain	feature
Dync1li1	1.37054674256715e-221	6.24969314610619e-219	0.776470588235294	0.444359023640208	0.367779597870526	0.548040402751588	3	1 2 4 5	Brain	feature
Eid1	7.65529961396679e-140	1.43919632742576e-137	0.838235294117647	0.621756678839131	0.295382245909515	0.548040402751588	3	1 2 4 5	Brain	feature
Ezr	9.36426102231815e-85	1.40463915334772e-83	0.159243697478992	0.355179704016913	-0.26138621301647	0.503563249462683	3	1 2 4 5	Brain	feature
Gabarapl2	1.1946307565304e-198	4.68295256559917e-196	0.942857142857143	0.769363828560446	0.368134214987608	0.548040402751588	3	1 2 4 5	Brain	feature
Gm35769	4.50156985534567e-284	2.69644034335205e-281	0.981512605042017	0.883528733423025	0.424651226973369	0.548040402751588	3	1 2 4 5	Brain	feature
Gpsm1	2.08896065212363e-111	1.71294773474138e-109	0.734453781512605	0.490486257928118	0.250598916595208	0.548040402751588	3	1 2 4 5	Brain	feature
Hmg20b	4.52046352939268e-128	6.50946748232545e-126	0.514285714285714	0.738227945416106	-0.290552424183143	0.548040402751588	3	1 2 4 5	Brain	feature
Hsbp1	9.56618568725781e-166	2.70723054949396e-163	0.995798319327731	0.972708053046319	0.349274446353885	0.548040402751588	3	1 2 4 5	Brain	feature
Kif22	0	0	0.207983193277311	0.631366519315779	-0.424072856412356	0.548040402751588	3	1 2 4 5	Brain	feature
Lypla2	4.63066747096071e-171	1.41698424611398e-168	0.923109243697479	0.709014030367096	0.392525700761231	0.548040402751588	3	1 2 4 5	Brain	feature
Map1lc3a	0	0	0.994117647058824	0.880069190851432	0.792171278404128	0.548040402751588	3	1 2 4 5	Brain	feature
Nkiras1	2.98421789569545e-144	6.20717322304653e-142	0.869327731092437	0.679800115318086	0.313750060932869	0.548040402751588	3	1 2 4 5	Brain	feature
Nrarp	0	0	0.207983193277311	0.709398423986162	-0.612778786960803	0.548040402751588	3	1 2 4 5	Brain	feature
Plk1	1.18900585375933e-221	5.43375675168013e-219	0.315126050420168	0.641745147030559	-0.400428675197764	0.548040402751588	3	1 2 4 5	Brain	feature
Ppp2r5b	2.12302400442201e-205	8.78931937830714e-203	0.539915966386555	0.192196809532962	0.270035067594428	0.548040402751588	3	1 2 4 5	Brain	feature
Rala	1.07057070734793e-118	1.1883334851562e-116	0.951680672268908	0.791274264847204	0.322085101211884	0.548040402751588	3	1 2 4 5	Brain	feature
Rbmxl1	4.80738342903329e-172	1.48067409614225e-169	0.826050420168067	0.879684797232366	-0.346226367847374	0.548040402751588	3	1 2 4 5	Brain	feature
Rccd1	3.22398568525703e-173	1.01233150517071e-170	0.184873949579832	0.512204497405343	-0.283817449562276	0.548040402751588	3	1 2 4 5	Brain	feature
Rnf114	1.47620964805556e-97	5.31435473300003e-96	0.867226890756303	0.692292907937728	0.264030734563508	0.539539584548652	3	1 2 4 5	Brain	feature
Smim11	2.40225225749045e-146	5.14081983102956e-144	0.467647058823529	0.696521237747453	-0.317817233778599	0.548040402751588	3	1 2 4 5	Brain	feature
Srm	4.24398678383087e-231	2.04984561659031e-228	0.681512605042017	0.847587930040361	-0.478534738368328	0.548040402751588	3	1 2 4 5	Brain	feature
Ssbp2	2.54451357031252e-110	1.95927544914064e-108	0.823949579831933	0.607341918124159	0.278663924861589	0.548040402751588	3	1 2 4 5	Brain	feature
Sv2a	0	0	0.414285714285714	0.0572746492408226	0.274207816073023	0.548040402751588	3	1 2 4 5	Brain	feature
Tagln3	0	0	1	0.758216413607534	1.58826053547348	0.548040402751588	3	1 2 4 5	Brain	feature
Tcf25	2.22166042583812e-123	2.77707553229765e-121	0.839915966386555	0.652123774745339	0.311463621953827	0.548040402751588	3	1 2 4 5	Brain	feature
Tpx2	0	0	0.197899159663866	0.660003843936191	-0.455406190981403	0.548040402751588	3	1 2 4 5	Brain	feature
Tspan13	9.33419840134183e-111	7.46735872107347e-109	0.960924369747899	0.805112435133577	0.336855274436146	0.548040402751588	3	1 2 4 5	Brain	feature
Tspyl4	0	0	0.564705882352941	0.0962906015760138	0.310794910868359	0.548040402751588	3	1 2 4 5	Brain	feature
Usp22	5.87181380481984e-150	1.32702991988928e-147	0.833193277310924	0.577935806265616	0.312679272550938	0.548040402751588	3	1 2 4 5	Brain	feature
Ywhah	1.00936343198142e-202	4.06773463088512e-200	0.965966386554622	0.862579281183932	0.395374801584515	0.548040402751588	3	1 2 4 5	Brain	feature
3632451O06Rik	0	0	0.615126050420168	0.171439554103402	0.440570055813338	0.548040402751588	3	1 2 4 5	Brain	feature
A430005L14Rik	3.54774745184647e-148	7.76956691954378e-146	0.36890756302521	0.647895444935614	-0.290410288996689	0.548040402751588	3	1 2 4 5	Brain	feature
Acot7	0	0	0.887394957983193	0.511243513357678	0.547601069408886	0.548040402751588	3	1 2 4 5	Brain	feature
Ap2m1	3.38875106927667e-264	1.87397934131e-261	0.981512605042017	0.876994041898905	0.449442460738124	0.548040402751588	3	1 2 4 5	Brain	feature
Bcl2l1	5.22826867259691e-139	9.67229704430428e-137	0.683613445378151	0.408610417067077	0.28979533636266	0.548040402751588	3	1 2 4 5	Brain	feature
C230088H06Rik	1.00312701222545e-304	6.43004414836516e-302	0.244117647058824	0.67422640784163	-0.363198955969369	0.548040402751588	3	1 2 4 5	Brain	feature
Dhfr	4.85404940640889e-234	2.36877611032754e-231	0.14453781512605	0.535652508168364	-0.303399328921782	0.548040402751588	3	1 2 4 5	Brain	feature
Elavl4	0	0	0.897478991596639	0.340188352873342	0.682418185288348	0.548040402751588	3	1 2 4 5	Brain	feature
Fabp3	0	0	0.511344537815126	0.113203920814914	0.321754202831926	0.548040402751588	3	1 2 4 5	Brain	feature
Fam57b	0	0	0.742436974789916	0.192581203152028	0.484973998010141	0.548040402751588	3	1 2 4 5	Brain	feature
Fez1	7.9405726894563e-151	1.81045057319604e-148	0.964285714285714	0.839515664039977	0.379684541450808	0.548040402751588	3	1 2 4 5	Brain	feature
Fzd1	3.46255374726477e-178	1.1495678440919e-175	0.54453781512605	0.235056698058812	0.283847684561775	0.548040402751588	3	1 2 4 5	Brain	feature
Gar1	4.98922994949262e-136	8.88082931009686e-134	0.400420168067227	0.655198923697867	-0.280603348677433	0.548040402751588	3	1 2 4 5	Brain	feature
Jpt2	1.15181651759734e-252	6.07007304773796e-250	0.584873949579832	0.821256967134346	-0.429211738759391	0.548040402751588	3	1 2 4 5	Brain	feature
Jund	7.08075835511201e-110	5.38137634988513e-108	0.985294117647059	0.924658850663079	0.309770220871832	0.548040402751588	3	1 2 4 5	Brain	feature
Metrn	7.89356734583618e-221	3.57578600766379e-218	0.634873949579832	0.854891408802614	-0.445787398498574	0.548040402751588	3	1 2 4 5	Brain	feature
Mien1	3.49515657790152e-232	1.69864609686014e-229	0.960504201680672	0.792043052085335	0.489322403755724	0.548040402751588	3	1 2 4 5	Brain	feature
Mrfap1	3.73783095300529e-140	7.10187881071005e-138	0.830252100840336	0.917163175091294	-0.319325427234284	0.548040402751588	3	1 2 4 5	Brain	feature
Rab2a	0	0	0.972689075630252	0.809340764943302	0.577257382535855	0.548040402751588	3	1 2 4 5	Brain	feature
Rab7	8.17352647034958e-117	8.58220279386706e-115	0.85546218487395	0.676917163175091	0.290438666316199	0.548040402751588	3	1 2 4 5	Brain	feature
Rnf5	0	0	0.960924369747899	0.745147030559293	0.523788452425315	0.548040402751588	3	1 2 4 5	Brain	feature
S100a10	0	0	0.863445378151261	0.538727657120892	0.677530628065442	0.548040402751588	3	1 2 4 5	Brain	feature
Slc22a17	2.79486361510665e-132	4.49973042032171e-130	0.608823529411765	0.330001921968095	0.257676238181648	0.548040402751588	3	1 2 4 5	Brain	feature
Svop	0	0	0.577310924369748	0.0770709206227177	0.353178624879121	0.548040402751588	3	1 2 4 5	Brain	feature
Tm2d2	1.79614701759491e-86	3.23306463167084e-85	0.852941176470588	0.675379588698828	0.250379169750032	0.50854902248149	3	1 2 4 5	Brain	feature
Ttll1	0	0	0.615126050420168	0.169133192389006	0.351219782668675	0.548040402751588	3	1 2 4 5	Brain	feature
Akirin1	6.17288970701281e-90	1.48149352968307e-88	0.741176470588235	0.55352681145493	0.25065141483966	0.51844428839518	3	1 2 4 5	Brain	feature
Ank3	0	0	0.822268907563025	0.354026523159716	0.560499935760842	0.548040402751588	3	1 2 4 5	Brain	feature
Bex2	0	0	1	0.975206611570248	0.586229953344202	0.548040402751588	3	1 2 4 5	Brain	feature
Cenpm	2.04428910028263e-264	1.13253616155658e-261	0.226050420168067	0.618489333077071	-0.398954039533769	0.548040402751588	3	1 2 4 5	Brain	feature
Dpy30	1.27888493159913e-135	2.2124709316665e-133	0.778571428571429	0.857966557755141	-0.31339069412747	0.548040402751588	3	1 2 4 5	Brain	feature
E2f1	1.41838112089164e-185	5.00688535674748e-183	0.148319327731092	0.479146646165674	-0.279010986304721	0.548040402751588	3	1 2 4 5	Brain	feature
Exosc8	3.3113357172637e-193	1.24175089397389e-190	0.45546218487395	0.716509705938881	-0.361654290274173	0.548040402751588	3	1 2 4 5	Brain	feature
Fkbp3	1.64055517934157e-132	2.69051049412017e-130	0.954201680672269	0.971554872189122	-0.283493385373412	0.548040402751588	3	1 2 4 5	Brain	feature
Gprasp1	1.60787936320941e-119	1.84906126769082e-117	0.66344537815126	0.405150874495483	0.25600107591976	0.548040402751588	3	1 2 4 5	Brain	feature
Hes6	2.63610294422973e-257	1.42349558988406e-254	0.741596638655462	0.904285988852585	-0.56988158249778	0.548040402751588	3	1 2 4 5	Brain	feature
Hist1h4i	1.55242780478476e-166	4.43994352168441e-164	0.398319327731092	0.669805881222372	-0.340119985914764	0.548040402751588	3	1 2 4 5	Brain	feature
Incenp	1.01692608341958e-173	3.24399420610846e-171	0.307983193277311	0.611570247933884	-0.309768674971794	0.548040402751588	3	1 2 4 5	Brain	feature
Map1b	0	0	0.999159663865546	0.886603882375553	0.998015214196842	0.548040402751588	3	1 2 4 5	Brain	feature
Mapt	0	0	0.932352941176471	0.169517586008072	1.21847598210729	0.548040402751588	3	1 2 4 5	Brain	feature
Mir124-2hg	2.27427037789176e-185	8.00543173017899e-183	0.758823529411765	0.425331539496444	0.317775441685938	0.548040402751588	3	1 2 4 5	Brain	feature
Ndrg4	0	0	0.538235294117647	0.0763021333845858	0.315008722093174	0.548040402751588	3	1 2 4 5	Brain	feature
Pitx2	0	0	0.588235294117647	0.110128771862387	0.673212087556124	0.548040402751588	3	1 2 4 5	Brain	feature
Reep5	2.52685728673229e-173	7.9596004532067e-171	0.822689075630252	0.54641552950221	0.330217537823483	0.548040402751588	3	1 2 4 5	Brain	feature
Rspo3	4.66306841871449e-127	6.52829578620029e-125	0.0369747899159664	0.265808187584086	-0.273374750663676	0.548040402751588	3	1 2 4 5	Brain	feature
Samd14	2.19129241434243e-220	9.9046417128278e-218	0.758823529411765	0.445127810878339	0.396695261713787	0.548040402751588	3	1 2 4 5	Brain	feature
Slc25a11	8.1685160208605e-75	5.71796121460235e-74	0.802941176470588	0.618873726696137	0.251909390991676	0.473688126213124	3	1 2 4 5	Brain	feature
Sox2	0	0	0.125210084033613	0.665961945031712	-0.501618666959829	0.548040402751588	3	1 2 4 5	Brain	feature
Tubb2a	0	0	0.999159663865546	0.682490870651547	1.53368187027505	0.548040402751588	3	1 2 4 5	Brain	feature
Wbp1	8.90904860109318e-225	4.16943474531161e-222	0.963025210084034	0.82606188737267	0.419805907759202	0.548040402751588	3	1 2 4 5	Brain	feature
Akr1b3	9.85164019537843e-161	2.57127809099377e-158	0.263865546218487	0.559100518931386	-0.272234938086575	0.548040402751588	3	1 2 4 5	Brain	feature
Ccdc34	7.73737870060504e-70	3.09495148024202e-69	0.752941176470588	0.870074956755718	-0.252525267043825	0.458000159670615	3	1 2 4 5	Brain	feature
Cmpk1	3.03976490364035e-168	9.05849941284826e-166	0.898319327731092	0.740149913511436	0.396310969000915	0.548040402751588	3	1 2 4 5	Brain	feature
Dctn6	9.79873451498907e-163	2.66525578807703e-160	0.836974789915966	0.580626561599077	0.359021734282164	0.548040402751588	3	1 2 4 5	Brain	feature
Dda1	1.34000958667684e-204	5.50743940124183e-202	0.885714285714286	0.719969248510475	0.420598422739115	0.548040402751588	3	1 2 4 5	Brain	feature
Dnajb6	2.61250329285966e-205	1.07896385995104e-202	0.839915966386555	0.541995002882952	0.339897155374413	0.548040402751588	3	1 2 4 5	Brain	feature
Ebf3	0	0	0.815966386554622	0.335575629444551	0.601520473547151	0.548040402751588	3	1 2 4 5	Brain	feature
Gp1bb	0	0	0.89453781512605	0.341725927349606	0.650577791982808	0.548040402751588	3	1 2 4 5	Brain	feature
Hmgb1	0	0	0.989495798319328	0.99481068614261	-0.537994434616077	0.548040402751588	3	1 2 4 5	Brain	feature
Igdcc3	1.85517182057423e-84	2.4117233667465e-83	0.341176470588235	0.542955986930617	-0.256115132997836	0.502724360661996	3	1 2 4 5	Brain	feature
Inpp5f	1.78427813663829e-268	1.01346998161055e-265	0.631512605042017	0.237363059773208	0.32973169661827	0.548040402751588	3	1 2 4 5	Brain	feature
Lamp1	2.01910393282414e-77	1.61528314625931e-76	0.927310924369748	0.796079185085528	0.252873047247945	0.481702649140593	3	1 2 4 5	Brain	feature
Lsm4	2.34428143303573e-141	4.54790598008931e-139	0.984453781512605	0.980203728618105	-0.296185739560718	0.548040402751588	3	1 2 4 5	Brain	feature
Mapre1	1.75827077781092e-105	1.09012788224277e-103	0.96890756302521	0.885066307899289	0.271145716090996	0.548040402751588	3	1 2 4 5	Brain	feature
Mcm3	0	0	0.234033613445378	0.660964827983855	-0.443683892977258	0.548040402751588	3	1 2 4 5	Brain	feature
Mcts1	1.46542420879046e-229	7.03403620219421e-227	0.777310924369748	0.405535268114549	0.352997638218594	0.548040402751588	3	1 2 4 5	Brain	feature
Pdpn	8.80537795137494e-193	3.28440597586285e-190	0.107563025210084	0.454161060926389	-0.259417117566103	0.548040402751588	3	1 2 4 5	Brain	feature
Pou2f2	0	0	0.582352941176471	0.134537766673073	0.416740449724268	0.548040402751588	3	1 2 4 5	Brain	feature
Ralyl	0	0	0.468067226890756	0.0726503940034595	0.299556535735299	0.548040402751588	3	1 2 4 5	Brain	feature
Rogdi	1.26778708201486e-162	3.39766937979982e-160	0.654621848739496	0.361522198731501	0.297092308306828	0.548040402751588	3	1 2 4 5	Brain	feature
Rpa1	7.32917758466553e-145	1.54645647036443e-142	0.360084033613445	0.658081875840861	-0.314620154805983	0.548040402751588	3	1 2 4 5	Brain	feature
Rtl8b	0	0	0.952100840336134	0.577359215837017	0.714664265631287	0.548040402751588	3	1 2 4 5	Brain	feature
Sncg	0	0	0.90672268907563	0.262733038631559	1.50382841736922	0.548040402751588	3	1 2 4 5	Brain	feature
Stk25	7.00830491910322e-159	1.79412605929042e-156	0.813865546218487	0.5690947530271	0.339003836029536	0.548040402751588	3	1 2 4 5	Brain	feature
Tpgs2	2.86135499882881e-86	4.86430349800898e-85	0.778991596638655	0.587545646742264	0.26160704119241	0.50796707266709	3	1 2 4 5	Brain	feature
Ube2b	5.42221907519422e-99	2.22310982082963e-97	0.936554621848739	0.794157216990198	0.282722542831325	0.54341019182519	3	1 2 4 5	Brain	feature
Uncx	0	0	0.878991596638655	0.193157793580627	0.827545384810849	0.548040402751588	3	1 2 4 5	Brain	feature
Vopp1	8.196867112619e-180	2.7623442169526e-177	0.626050420168067	0.323082836824909	0.314531778642066	0.548040402751588	3	1 2 4 5	Brain	feature
Bpgm	8.32729048187367e-102	4.24691814575557e-100	0.813445378151261	0.572746492408226	0.273000150852856	0.548040402751588	3	1 2 4 5	Brain	feature
Ccnb2	0	0	0.289915966386555	0.778973669037094	-0.631984325062195	0.548040402751588	3	1 2 4 5	Brain	feature
Cdc25b	4.50838156832863e-130	7.03307524659266e-128	0.197899159663866	0.468575821641361	-0.252318687034609	0.548040402751588	3	1 2 4 5	Brain	feature
Chaf1a	1.95344300509269e-109	1.44554782376859e-107	0.329411764705882	0.558331731693254	-0.263817126117806	0.548040402751588	3	1 2 4 5	Brain	feature
Enho	2.38837080246832e-224	1.11536916475271e-221	0.731512605042017	0.38285604458966	0.390801616936673	0.548040402751588	3	1 2 4 5	Brain	feature
Fars2	3.13143266094176e-217	1.3872246687972e-214	0.732352941176471	0.402267922352489	0.346776749200176	0.548040402751588	3	1 2 4 5	Brain	feature
Fgfr3	9.55936623941837e-202	3.78550903080967e-199	0.0512605042016807	0.38612339035172	-0.274167665785796	0.548040402751588	3	1 2 4 5	Brain	feature
Gap43	0	0	1	0.452239092831059	2.09369579408967	0.548040402751588	3	1 2 4 5	Brain	feature
Gfod2	1.15228375548315e-187	4.15974435729416e-185	0.624789915966387	0.293484528156833	0.275985050120414	0.548040402751588	3	1 2 4 5	Brain	feature
Gli3	7.48949122555137e-242	3.8196405250312e-239	0.195378151260504	0.569479146646166	-0.371041901008107	0.548040402751588	3	1 2 4 5	Brain	feature
Hmga1	1.21529882513467e-129	1.85940720245604e-127	0.529411764705882	0.725350759177398	-0.265852160176951	0.548040402751588	3	1 2 4 5	Brain	feature
Mapre2	4.98623130600825e-305	3.20614672976331e-302	0.761764705882353	0.349221602921391	0.422564570067673	0.548040402751588	3	1 2 4 5	Brain	feature
Mgst3	1.34574428692247e-121	1.61489314430696e-119	0.734033613445378	0.487218912166058	0.288300796049511	0.548040402751588	3	1 2 4 5	Brain	feature
Mzt1	3.34395781898459e-113	3.07644119346582e-111	0.767647058823529	0.565250816836441	0.266118551875827	0.548040402751588	3	1 2 4 5	Brain	feature
Nrn1	0	0	0.606302521008403	0.12396694214876	0.364525554144325	0.548040402751588	3	1 2 4 5	Brain	feature
Pimreg	3.36426415582974e-265	1.87053087064134e-262	0.397058823529412	0.748606573130886	-0.478280410607072	0.548040402751588	3	1 2 4 5	Brain	feature
Pmvk	2.74607535030246e-153	6.56312008722289e-151	0.805042016806723	0.519892369786662	0.315382908105337	0.548040402751588	3	1 2 4 5	Brain	feature
Prkar1b	0	0	0.592436974789916	0.0914856813376898	0.441167747174929	0.548040402751588	3	1 2 4 5	Brain	feature
Rab18	7.21564564446411e-125	9.30818288135871e-123	0.728991596638655	0.483182779165866	0.278813224782137	0.548040402751588	3	1 2 4 5	Brain	feature
Rbm18	5.79461468417586e-216	2.54963046103738e-213	0.703361344537815	0.343647895444936	0.325070581275572	0.548040402751588	3	1 2 4 5	Brain	feature
Rcn1	1.20364275217127e-162	3.26187185838413e-160	0.209663865546218	0.509129348452816	-0.25792891632761	0.548040402751588	3	1 2 4 5	Brain	feature
Rfc3	8.86218221650454e-168	2.61434375386884e-165	0.547058823529412	0.75341149336921	-0.350848707234128	0.548040402751588	3	1 2 4 5	Brain	feature
Rpa2	2.18743427597204e-296	1.37370872531044e-293	0.348739495798319	0.725927349605997	-0.49800595168784	0.548040402751588	3	1 2 4 5	Brain	feature
Thra	1.48384756038305e-255	7.95342292365313e-253	0.716386554621849	0.354795310397847	0.394673948797386	0.548040402751588	3	1 2 4 5	Brain	feature
Trim2	1.16154755568553e-140	2.21855583135936e-138	0.708403361344538	0.414376321353066	0.290143004623377	0.548040402751588	3	1 2 4 5	Brain	feature
1110008P14Rik	2.43347925188732e-129	3.67455367034985e-127	0.73655462184874	0.500096098404766	0.307479746806955	0.548040402751588	3	1 2 4 5	Brain	feature
Amn1	8.89796475689622e-165	2.48253216717404e-162	0.61218487394958	0.276955602536998	0.250944584491874	0.548040402751588	3	1 2 4 5	Brain	feature
Gdi1	0	0	0.992857142857143	0.558908322121853	1.12386391215048	0.548040402751588	3	1 2 4 5	Brain	feature
Hmgn3	0	0	0.378991596638655	0.81183932346723	-0.581550316548367	0.548040402751588	3	1 2 4 5	Brain	feature
Malat1	7.53264162835983e-100	3.33367962619043e-98	0.981932773109244	0.953872765712089	0.388917049810508	0.545718054125855	3	1 2 4 5	Brain	feature
Mapk10	0	0	0.597058823529412	0.163175091293485	0.347144695886869	0.548040402751588	3	1 2 4 5	Brain	feature
Mpc2	3.3292841879974e-102	1.73122777775865e-100	0.860504201680672	0.699404189890448	0.264353529415998	0.548040402751588	3	1 2 4 5	Brain	feature
Myl12b	1.09570936882056e-291	6.74956971193464e-289	0.973529411764706	0.893715164328272	0.501423499440587	0.548040402751588	3	1 2 4 5	Brain	feature
Ralgds	1.22777878255214e-289	7.52628393704462e-287	0.704201680672269	0.309629060157601	0.409602178055705	0.548040402751588	3	1 2 4 5	Brain	feature
Sept6	9.07264437291353e-293	5.61596686683348e-290	0.728571428571429	0.318085719777052	0.410522796190489	0.548040402751588	3	1 2 4 5	Brain	feature
Tfap2a	0	0	0.463445378151261	0.0862963674802998	0.307827411761488	0.548040402751588	3	1 2 4 5	Brain	feature
Tmem50a	1.69736688569899e-111	1.40881451513016e-109	0.892436974789916	0.719584854891409	0.289554820854347	0.548040402751588	3	1 2 4 5	Brain	feature
9530082P21Rik	5.11040999588532e-88	1.02208199917706e-86	0.666806722689076	0.465692869498366	0.253636506437555	0.512999693649154	3	1 2 4 5	Brain	feature
Atp6v0d1	0	0	0.91890756302521	0.663078992888718	0.554841170573067	0.548040402751588	3	1 2 4 5	Brain	feature
Atp9a	6.99551690928971e-204	2.84717538208091e-201	0.50546218487395	0.182779165865847	0.269333507550749	0.548040402751588	3	1 2 4 5	Brain	feature
Cdca4	1.58226496517196e-83	1.89871795820635e-82	0.520588235294118	0.684220641937344	-0.250063056306853	0.500000000095	3	1 2 4 5	Brain	feature
Nefm	0	0	0.968067226890756	0.323851624063041	1.58652759017831	0.548040402751588	3	1 2 4 5	Brain	feature
Npm3	8.78859469079449e-155	2.13562850986306e-152	0.267226890756303	0.563328848741111	-0.264914956365172	0.548040402751588	3	1 2 4 5	Brain	feature
Oaz2	1.79157980078607e-183	6.18095031271193e-181	0.863865546218487	0.6379012108399	0.372485957584808	0.548040402751588	3	1 2 4 5	Brain	feature
Olfm1	0	0	0.871428571428571	0.418028060734192	0.717919011146529	0.548040402751588	3	1 2 4 5	Brain	feature
Rnd3	0	0	0.939075630252101	0.63463386507784	0.715842912206278	0.548040402751588	3	1 2 4 5	Brain	feature
Rtn1	0	0	1	0.559100518931386	2.19578528564423	0.548040402751588	3	1 2 4 5	Brain	feature
Sptbn2	0	0	0.652941176470588	0.207572554295599	0.388787118920575	0.548040402751588	3	1 2 4 5	Brain	feature
Tfap2b	0	0	0.52563025210084	0.0968671920046127	0.419609341632956	0.548040402751588	3	1 2 4 5	Brain	feature
Uchl1	0	0	1	0.917547568710359	1.23131282529424	0.548040402751588	3	1 2 4 5	Brain	feature
Xpr1	1.01439058745057e-232	4.94008216088429e-230	0.760084033613445	0.433211608687296	0.372434060240304	0.548040402751588	3	1 2 4 5	Brain	feature
Actg1	3.45629884697747e-221	1.56915967652777e-218	0.896638655462185	0.667883913127042	0.35474597756567	0.548040402751588	3	1 2 4 5	Brain	feature
Atp6v1h	1.63529856139838e-287	9.90990928207416e-285	0.759663865546218	0.367864693446089	0.414750834748412	0.548040402751588	3	1 2 4 5	Brain	feature
Clybl	1.16189799187629e-178	3.88073929286682e-176	0.0936974789915966	0.414376321353066	-0.277397472413051	0.548040402751588	3	1 2 4 5	Brain	feature
Dbx1	1.2589564393492e-50	1.2589564393492e-50	0.259243697478992	0.400345954257159	-0.261942748199698	0.3911282178123	3	1 2 4 5	Brain	feature
Ebf2	2.4316532036657e-190	8.92416725745312e-188	0.652521008403361	0.341918124159139	0.358717911030174	0.548040402751588	3	1 2 4 5	Brain	feature
Hes5	0	0	0.365126050420168	0.866231020565059	-1.24756734161738	0.548040402751588	3	1 2 4 5	Brain	feature
Jkamp	8.0001864980351e-169	2.40805613590857e-166	0.797478991596639	0.490101864309052	0.348023249804972	0.548040402751588	3	1 2 4 5	Brain	feature
Kif2c	8.3369634012549e-197	3.2347417996869e-194	0.0823529411764706	0.420718816067653	-0.252006513380682	0.548040402751588	3	1 2 4 5	Brain	feature
Nova1	0	0	0.713025210084034	0.273496059965405	0.378200848901335	0.548040402751588	3	1 2 4 5	Brain	feature
Plppr3	0	0	0.83109243697479	0.397270805304632	0.552962551396444	0.548040402751588	3	1 2 4 5	Brain	feature
Rhoc	1.31892511627489e-120	1.56952088836712e-118	0.389075630252101	0.605804343647895	-0.286661579470568	0.548040402751588	3	1 2 4 5	Brain	feature
Saraf	1.43438132785375e-116	1.46306895441082e-114	0.739495798319328	0.510859119738612	0.277164241219818	0.548040402751588	3	1 2 4 5	Brain	feature
Spock1	0	0	0.518487394957983	0.0745723620987892	0.306818511187227	0.548040402751588	3	1 2 4 5	Brain	feature
Cdk5	5.07573598594347e-227	2.41605032930909e-224	0.76890756302521	0.431481837401499	0.400934983392262	0.548040402751588	3	1 2 4 5	Brain	feature
Cirbp	4.70170574325512e-300	2.985583146967e-297	0.726470588235294	0.332116086872958	0.40396698279602	0.548040402751588	3	1 2 4 5	Brain	feature
Csrnp3	1.81371033749303e-276	1.05376570608345e-273	0.49453781512605	0.116471266576975	0.265202365216976	0.548040402751588	3	1 2 4 5	Brain	feature
Dmrtb1	8.90847604681591e-292	5.49652972088541e-289	0.478151260504202	0.108591197386123	0.315877722871989	0.548040402751588	3	1 2 4 5	Brain	feature
Gabarapl1	0	0	0.778571428571429	0.383240438208726	0.470729618807479	0.548040402751588	3	1 2 4 5	Brain	feature
Gm48283	0	0	0.755882352941176	0.260811070536229	0.43740176008366	0.548040402751588	3	1 2 4 5	Brain	feature
Hist3h2ba	0	0	0.996638655462185	0.686719200461272	1.36293504398023	0.548040402751588	3	1 2 4 5	Brain	feature
Lig1	1.63462770832805e-191	6.01542996664723e-189	0.37436974789916	0.702094945223909	-0.356638788422438	0.548040402751588	3	1 2 4 5	Brain	feature
Reep1	0	0	0.745378151260504	0.198154910628484	0.589060920820051	0.548040402751588	3	1 2 4 5	Brain	feature
Rufy3	0	0	0.98109243697479	0.400153757447626	1.07328794690427	0.548040402751588	3	1 2 4 5	Brain	feature
Tgif2	2.57955019757219e-239	1.29751374937881e-236	0.221848739495798	0.622141072458197	-0.350943881028163	0.548040402751588	3	1 2 4 5	Brain	feature
A730017C20Rik	0	0	0.567647058823529	0.115702479338843	0.351431219063229	0.548040402751588	3	1 2 4 5	Brain	feature
Ina	0	0	1	0.346723044397463	1.96187207743107	0.548040402751588	3	1 2 4 5	Brain	feature
Kpna2	9.43277841609782e-210	3.96176693476108e-207	0.480672268907563	0.759753988083798	-0.365017055714022	0.548040402751588	3	1 2 4 5	Brain	feature
Nicn1	4.74691914431966e-288	2.89562067803499e-285	0.686554621848739	0.281376129156256	0.402139034312064	0.548040402751588	3	1 2 4 5	Brain	feature
Sh2d3c	0	0	0.656302521008403	0.187584086104171	0.409235921913543	0.548040402751588	3	1 2 4 5	Brain	feature
Stmn2	0	0	1	0.623102056505862	2.34154607705683	0.548040402751588	3	1 2 4 5	Brain	feature
Syt11	5.50815419751802e-78	4.95733877776622e-77	0.91890756302521	0.809340764943302	0.252712356334356	0.483437873440382	3	1 2 4 5	Brain	feature
Trp53inp2	1.26522331634282e-269	7.21177290315405e-267	0.671848739495798	0.253123198154911	0.347475099445587	0.548040402751588	3	1 2 4 5	Brain	feature
Ap3b2	9.27865194067661e-217	4.10116415777906e-214	0.505882352941176	0.169325389198539	0.257954085709867	0.548040402751588	3	1 2 4 5	Brain	feature
Apbb1	3.2312265218934e-241	1.63176939355617e-238	0.819747899159664	0.477801268498943	0.408392542185907	0.548040402751588	3	1 2 4 5	Brain	feature
Cbx1	1.07687420381266e-165	3.03678525475169e-163	0.87436974789916	0.945416106092639	-0.346258278474908	0.548040402751588	3	1 2 4 5	Brain	feature
Ccl27a	2.2765524069341e-209	9.51598906098454e-207	0.805882352941176	0.479915433403805	0.355945977026424	0.548040402751588	3	1 2 4 5	Brain	feature
Ctxn1	1.749313171256e-202	6.99725268502402e-200	0.930252100840336	0.78454737651355	0.425948664036893	0.548040402751588	3	1 2 4 5	Brain	feature
Cyth2	0	0	0.968487394957983	0.707476455890832	0.653402168301132	0.548040402751588	3	1 2 4 5	Brain	feature
Gm8186	2.21773439145557e-184	7.69553833835082e-182	0.688655462184874	0.860657313088603	-0.297548302658814	0.548040402751588	3	1 2 4 5	Brain	feature
Runx1t1	0	0	0.688655462184874	0.205842783009802	0.440991158885215	0.548040402751588	3	1 2 4 5	Brain	feature
Snap25	0	0	0.549159663865546	0.05516048433596	0.355061832541118	0.548040402751588	3	1 2 4 5	Brain	feature
Snrpn	0	0	0.992016806722689	0.761099365750529	0.975110899282513	0.548040402751588	3	1 2 4 5	Brain	feature
Exosc3	1.15450190142084e-97	4.27165703525711e-96	0.439495798319328	0.619834710743802	-0.267519561478013	0.539833033691485	3	1 2 4 5	Brain	feature
Map2	0	0	0.926470588235294	0.361137805112435	0.785992053518947	0.548040402751588	3	1 2 4 5	Brain	feature
Nipsnap1	1.08450857919432e-181	3.69817425505264e-179	0.746638655462185	0.455122044974053	0.340906350272004	0.548040402751588	3	1 2 4 5	Brain	feature
Snrpa1	7.64313191209149e-113	6.87881872088234e-111	0.785294117647059	0.878339419565635	-0.295895207746546	0.548040402751588	3	1 2 4 5	Brain	feature
Aurka	5.72678672053128e-245	2.9664755212352e-242	0.196638655462185	0.583125120123006	-0.378248914061284	0.548040402751588	3	1 2 4 5	Brain	feature
Cpe	0	0	0.977731092436975	0.615606380934076	0.817633596545417	0.548040402751588	3	1 2 4 5	Brain	feature
Mab21l2	0	0	0.602521008403361	0.0828368249087065	0.419945622485831	0.548040402751588	3	1 2 4 5	Brain	feature
Nkd1	8.38681589182846e-131	1.31673009501707e-128	0.242857142857143	0.514703055929272	-0.291060166804552	0.548040402751588	3	1 2 4 5	Brain	feature
Ypel3	5.42973403894169e-262	2.98635372141793e-259	0.885714285714286	0.542187199692485	0.462776366157753	0.548040402751588	3	1 2 4 5	Brain	feature
Dner	0	0	0.534453781512605	0.1032096867192	0.34124407341922	0.548040402751588	3	1 2 4 5	Brain	feature
Kif21b	0	0	0.567647058823529	0.147991543340381	0.34278567102561	0.548040402751588	3	1 2 4 5	Brain	feature
Lhx9	0	0	0.699159663865546	0.13300019219681	0.666377808906684	0.548040402751588	3	1 2 4 5	Brain	feature
Mllt11	0	0	0.998319327731092	0.491831635594849	1.42907219154551	0.548040402751588	3	1 2 4 5	Brain	feature
Ppp3ca	6.12589999220046e-168	1.81939229768354e-165	0.700420168067227	0.38804535844705	0.309464532695648	0.548040402751588	3	1 2 4 5	Brain	feature
Rgs2	5.31359797005382e-132	8.50175675208611e-130	0.702941176470588	0.421871996924851	0.31292927666843	0.548040402751588	3	1 2 4 5	Brain	feature
Stx7	0	0	0.786554621848739	0.279261964251393	0.533355091886587	0.548040402751588	3	1 2 4 5	Brain	feature
Ccnd1	8.58835096741373e-186	3.04027624246446e-183	0.252100840336134	0.566403997693638	-0.347898222654765	0.548040402751588	3	1 2 4 5	Brain	feature
Chn1	0	0	0.835294117647059	0.37766673073227	0.57144341563201	0.548040402751588	3	1 2 4 5	Brain	feature
Gramd1a	1.6215237033579e-201	6.4050186282637e-199	0.7	0.341533730540073	0.295142599998997	0.548040402751588	3	1 2 4 5	Brain	feature
Nipsnap3b	2.93595799909498e-251	1.53844199152577e-248	0.776470588235294	0.413799730924467	0.421843339150206	0.548040402751588	3	1 2 4 5	Brain	feature
[truncated: 81,824 more rows]
