# Supplementary material for: Multi-scale and multi-context interpretable mapping of cell states across heterogeneous spatial samples
Source: Nat Commun. 2025 Aug 21;16:7814. doi: 10.1038/s41467-025-62782-y (PMC12370880; doi:10.1038/s41467-025-62782-y)
Supplement: Supplementary file 4 — Supplementary Data 2 [file 41467_2025_62782_MOESM4_ESM.csv]

X.genes.	X.p_value.	X.p_value_adj.	X.seed_pct.	X.query_pct.	X.fold_change.	X.effect_size.	X.seed.	X.query.	X.Cells.
genes	p_value	p_value_adj	seed_pct	query_pct	fold_change	effect_size	seed	query	Cells
genes	p_value	p_value_adj	seed_pct	query_pct	fold_change	effect_size	seed	query	Cells
Hba-a1	0	0	0.372113764740858	0.628581629920557	-0.323528745620121	0.30395990674127	Brain_matched	Brain_reference	Brain
H19	8.62640299328198e-36	9.48904329261018e-35	0.902487364978694	0.748995804695171	0.271048133910093	0.182959591055574	Brain_matched	Brain_reference	Brain
Actc1	1.39720614345199e-190	1.78842386361855e-188	0.946685164998514	0.715254842452914	0.268271053767884	0.30395990674127	Brain_matched	Brain_reference	Brain
Tuba1a	0	0	0.0291348726588049	0.725162902793895	-1.42366104504821	0.30395990674127	Brain_matched	Brain_reference	Brain
Tubb3	0	0	0.652066197601823	0.316165312862626	0.969261981758474	0.30395990674127	Brain_matched	Brain_reference	Brain
Stmn2	0	0	0.382717272817362	0.534321163973936	-0.681661884881357	0.30395990674127	Brain_matched	Brain_reference	Brain
Cdkn1c	3.16825729177324e-162	3.77022617721016e-160	0.968684966802101	0.807640810497188	0.284028550852911	0.30395990674127	Brain_matched	Brain_reference	Brain
Fabp7	3.20385534338827e-184	4.00481917923534e-182	0.35169953423843	0.161296081406766	0.266573255495243	0.30395990674127	Brain_matched	Brain_reference	Brain
Myh6	0	0	0.0350807650381528	0.782736766937427	-1.71079136824741	0.30395990674127	Brain_matched	Brain_reference	Brain
Nppa	0	0	0.0164503022495293	0.686066232259216	-1.49283712132364	0.30395990674127	Brain_matched	Brain_reference	Brain
Myl2	0	0	0.757011198097314	0.412746585735964	0.42093001443516	0.30395990674127	Brain_matched	Brain_reference	Brain
Igf2	1.7469815524458e-195	2.27107601817954e-193	0.148350014864731	0.146746407212354	0.256876636012387	0.30395990674127	Brain_matched	Brain_reference	Brain
Tnnt2	0	0	0.712912496283817	0.401767383736499	0.524791296777092	0.30395990674127	Brain_matched	Brain_reference	Brain
Ina	3.69287386841326e-256	5.79781197340883e-254	0.186205529679913	0.468624475586896	-0.262769329263245	0.30395990674127	Brain_matched	Brain_reference	Brain
Tpm1	0	0	0.0254682390248736	0.121842363652593	-0.373174148988185	0.30395990674127	Brain_matched	Brain_reference	Brain
Mest	1.84962144072563e-68	7.76841005104765e-67	0.899613516995342	0.740694456841917	0.285331664067936	0.251536133643743	Brain_matched	Brain_reference	Brain
Col3a1	0	0	0.362402140521257	0.197090065161118	0.801779303000455	0.30395990674127	Brain_matched	Brain_reference	Brain
Nnat	0	0	0.958081458725597	0.166651789699188	1.22479595048627	0.30395990674127	Brain_matched	Brain_reference	Brain
Myh3	8.85234722538281e-137	8.58677680862133e-135	0.714597165791299	0.595911809336785	0.420679806671426	0.30395990674127	Brain_matched	Brain_reference	Brain
Peg3	2.26975332681398e-83	1.22566679647955e-81	0.290754137350114	0.273944479157369	0.2639664323518	0.277036407651054	Brain_matched	Brain_reference	Brain
Myl3	1.11497500798025e-93	7.58183005426569e-92	0.433653750867109	0.275283406230474	0.339318299166576	0.293328859878271	Brain_matched	Brain_reference	Brain
Acta1	0	0	0.744723020513329	0.400160671248773	0.81471831572285	0.30395990674127	Brain_matched	Brain_reference	Brain
Ttr	1.0331265219976e-159	1.18809550029724e-157	0.121890793776633	0.150138355797554	0.382301458131944	0.30395990674127	Brain_matched	Brain_reference	Brain
Myl1	4.16319069616805e-109	3.37218446389612e-107	0.0615399861262511	0.14906721413907	-0.429461554691796	0.30395990674127	Brain_matched	Brain_reference	Brain
Tnnc1	1.90328824801349e-44	3.04526119682159e-43	0.313150331978991	0.297777381058645	0.346054664554401	0.203499316535286	Brain_matched	Brain_reference	Brain
Stmn3	3.31280826486656e-117	2.88214319043391e-115	0.348131998810822	0.41435329822369	-0.3415955192479	0.30395990674127	Brain_matched	Brain_reference	Brain
Msx1	8.99622768412837e-254	1.40341151872403e-251	0.545238331186206	0.354280103543694	0.539912939910664	0.30395990674127	Brain_matched	Brain_reference	Brain
Gpx1	1.2554840777997e-196	1.6446841419176e-194	0.114260231889803	0.367133803445506	-0.312653234912841	0.30395990674127	Brain_matched	Brain_reference	Brain
Tnnt1	1.59131419084099e-110	1.33670392030643e-108	0.263204835992469	0.237168615549406	0.379343810607184	0.30395990674127	Brain_matched	Brain_reference	Brain
Pantr1	0	0	0.340897829749282	0.592519860751584	-0.440621843507411	0.30395990674127	Brain_matched	Brain_reference	Brain
Apoa1	0	0	0.592012684570409	0.832634115861823	-0.456375891542261	0.30395990674127	Brain_matched	Brain_reference	Brain
Ttn	0	0	0.0366663363393123	0.695081674551459	-1.54416329569456	0.30395990674127	Brain_matched	Brain_reference	Brain
Gm30302	2.20771694314233e-55	6.40237913511275e-54	0.902982856010306	0.728019280549853	0.263790468504858	0.226688474609542	Brain_matched	Brain_reference	Brain
Sox11	1.66945307940468e-90	1.068449970819e-88	0.554355366167872	0.448451307685441	0.36624726878644	0.28840069769302	Brain_matched	Brain_reference	Brain
Lhx1os	1.81560553416327e-202	2.41475536043715e-200	0.54058071548905	0.375613674908507	0.526878841841516	0.30395990674127	Brain_matched	Brain_reference	Brain
Crabp1	2.38040737239139e-148	2.45181959356313e-146	0.295312654840947	0.395429795590467	-0.467425912678586	0.30395990674127	Brain_matched	Brain_reference	Brain
Col2a1	4.10522151075815e-154	4.59784809204912e-152	0.939252799524329	0.75622601088994	0.337872552168803	0.30395990674127	Brain_matched	Brain_reference	Brain
Myog	4.20360033266116e-140	4.20360033266116e-138	0.310970171439897	0.39453717754173	-0.403339831089983	0.30395990674127	Brain_matched	Brain_reference	Brain
Sparc	0	0	0.0816569220097116	0.715968936891904	-1.18008848196867	0.30395990674127	Brain_matched	Brain_reference	Brain
Nkx2-6	9.66133803773827e-214	1.37191000135883e-211	0.801407194529779	0.617513166116219	0.455985333228194	0.30395990674127	Brain_matched	Brain_reference	Brain
Hspb7	0	0	0.0871073233574472	0.747121306792823	-1.35647366769493	0.30395990674127	Brain_matched	Brain_reference	Brain
Fth1	0	0	0.490833415915172	0.264929036865125	0.694521948321847	0.30395990674127	Brain_matched	Brain_reference	Brain
Penk	1.8981104273201e-150	2.0119970529593e-148	0.420077296600932	0.30634651432652	0.252464640083717	0.30395990674127	Brain_matched	Brain_reference	Brain
Dbx1	3.12104371601619e-95	2.18473060121134e-93	0.600237835695174	0.666785682406498	-0.267398067626896	0.295720625605035	Brain_matched	Brain_reference	Brain
Dpysl3	1.03050320608918e-53	2.78235865644079e-52	0.879496581111882	0.710256181379987	0.306676156024858	0.223314395286772	Brain_matched	Brain_reference	Brain
Hmga2	7.46826155504129e-137	7.31889632394046e-135	0.256466157962541	0.360439168079979	-0.488732516221908	0.30395990674127	Brain_matched	Brain_reference	Brain
Alx1	1.33725666230401e-84	7.62236297513283e-83	0.673273213754831	0.504686244755869	0.302891103056749	0.279013378742713	Brain_matched	Brain_reference	Brain
Dynlrb2	0	0	0.895154097710831	0.931357672052129	-0.310234980861783	0.30395990674127	Brain_matched	Brain_reference	Brain
Pln	1.33922601077467e-123	1.22782891354501e-121	0.276781290258646	0.362224404177452	-0.420533352548625	0.30395990674127	Brain_matched	Brain_reference	Brain
Cnn2	0	0	0.0339906847686057	0.715701151477283	-1.58925303998018	0.30395990674127	Brain_matched	Brain_reference	Brain
Platr6	1.25089122567318e-277	1.98891704882036e-275	0.716579129917749	0.4991520128537	0.515178106570748	0.30395990674127	Brain_matched	Brain_reference	Brain
Gm37662	1.02012136113686e-94	7.03883739184432e-93	0.776236250123873	0.599214496117112	0.349562103121238	0.294940762770301	Brain_matched	Brain_reference	Brain
Tubb2a	2.12599587741053e-27	1.27559752644632e-26	0.80507382816371	0.647237347139159	0.287596840919563	0.160356971237598	Brain_matched	Brain_reference	Brain
Olfr432	0	0	0.944009513427807	0.731768276354548	0.449140838590962	0.30395990674127	Brain_matched	Brain_reference	Brain
Itm2a	1.97531766152976e-128	1.85679860183798e-126	0.305717966504806	0.260555208426314	0.25567751168373	0.30395990674127	Brain_matched	Brain_reference	Brain
Aldh1a2	0	0	0.866415617877316	0.653842720699813	0.589408600669942	0.30395990674127	Brain_matched	Brain_reference	Brain
Mt4	1.9398614593215e-117	1.70707808420292e-115	0.530571796650481	0.409979469784879	0.344342108540863	0.30395990674127	Brain_matched	Brain_reference	Brain
Ppp1r1c	4.00453807673492e-54	1.12127066148578e-52	0.167674165097612	0.22806391145229	-0.291995469614445	0.224152467189543	Brain_matched	Brain_reference	Brain
BB019430	1.05724842458803e-191	1.36385046771855e-189	0.906847686056882	0.711059537623851	0.427886452409483	0.30395990674127	Brain_matched	Brain_reference	Brain
Apoe	0	0	0.8191457734615	0.941265732393109	-0.435864443078444	0.30395990674127	Brain_matched	Brain_reference	Brain
Gm44968	2.67640406963444e-59	9.09977383675711e-58	0.82033495193737	0.642774256895474	0.319994033265899	0.234439175726394	Brain_matched	Brain_reference	Brain
Lhx2	4.05823191746494e-210	5.64094236527627e-208	0.877514616985433	0.665178969918772	0.436999146489376	0.30395990674127	Brain_matched	Brain_reference	Brain
Serpina1b	0	0	0.542067188583887	0.295367312327055	0.564059199941664	0.30395990674127	Brain_matched	Brain_reference	Brain
Nppb	2.81478629885402e-102	2.19553331310614e-100	0.100782875829947	0.190573953405338	-0.394520771127775	0.30395990674127	Brain_matched	Brain_reference	Brain
Lamp5	0	0	0.111683678525419	0.746407212353834	-1.32631177917218	0.30395990674127	Brain_matched	Brain_reference	Brain
Smpx	0	0	0.373996630660985	0.116040346335803	0.288909036783527	0.30395990674127	Brain_matched	Brain_reference	Brain
Cryab	2.24919998754615e-86	1.37201199240315e-84	0.0796749578832623	0.159153798089797	-0.259268149902624	0.281894841071371	Brain_matched	Brain_reference	Brain
Gm45774	1.22888158675151e-68	5.28419082303148e-67	0.36091566742642	0.385878782468981	-0.26382095081272	0.251865304248408	Brain_matched	Brain_reference	Brain
Prph	0	0	0.911703498166683	0.646344729090422	0.568032155148629	0.30395990674127	Brain_matched	Brain_reference	Brain
Ppp1r17	6.41210200688429e-37	8.33573260894958e-36	0.594787434347438	0.497188253146479	0.293893095400733	0.185783568723355	Brain_matched	Brain_reference	Brain
Pcp4	8.46324593828601e-84	4.73941772544017e-82	0.457932811416113	0.291886101936981	0.316456574113924	0.277728539665487	Brain_matched	Brain_reference	Brain
Hoxc8	0	0	0.57595877514617	0.632776934749621	-0.485223885517961	0.30395990674127	Brain_matched	Brain_reference	Brain
Akr1cl	0	0	0.882469527301556	0.49674194412211	0.962020807087578	0.30395990674127	Brain_matched	Brain_reference	Brain
Gm37853	0	0	0.852244574373204	0.514951352316344	0.674571868776102	0.30395990674127	Brain_matched	Brain_reference	Brain
Nr2f1	4.59620944054703e-226	6.71046578319867e-224	0.29461896739669	0.102294028385254	0.273563588947682	0.30395990674127	Brain_matched	Brain_reference	Brain
Cnih2	2.32505430286337e-233	3.44108036823779e-231	0.839956396789218	0.619744711238061	0.44819192942756	0.30395990674127	Brain_matched	Brain_reference	Brain
Gm10631	0	0	0.894856803091864	0.457377488172811	1.04725573705108	0.30395990674127	Brain_matched	Brain_reference	Brain
Igfbp4	0	0	0.200872064215638	0.640096402749264	-0.760615229840874	0.30395990674127	Brain_matched	Brain_reference	Brain
Cited1	9.19758626696162e-98	6.71423797488198e-96	0.168764245367159	0.183165223600821	0.305314072942091	0.299561262244384	Brain_matched	Brain_reference	Brain
Nes	1.50974173574151e-202	2.02305392589362e-200	0.243286096521653	0.381772739444792	-0.427176843605434	0.30395990674127	Brain_matched	Brain_reference	Brain
Dppa5a	6.46836954501097e-156	7.3092575858624e-154	0.979288474878605	0.906632152102115	0.263912466182168	0.30395990674127	Brain_matched	Brain_reference	Brain
Gypa	4.84809531256788e-160	5.62379056257874e-158	0.583589337033	0.600910470409712	-0.397357085457654	0.30395990674127	Brain_matched	Brain_reference	Brain
Upk3b	5.99836190728226e-222	8.63764114648646e-220	0.443464473293033	0.533964116754441	-0.435180568322251	0.30395990674127	Brain_matched	Brain_reference	Brain
Pax6	3.45684015065913e-260	5.46180743804142e-258	0.0413239520364681	0.189056502722485	-0.678783938061573	0.30395990674127	Brain_matched	Brain_reference	Brain
Ceacam5	0	0	0.222475473193935	0.529054717486388	-0.626987335363982	0.30395990674127	Brain_matched	Brain_reference	Brain
Gm33756	1.13493498810452e-250	1.75914923156201e-248	0.492418987216331	0.643577613139338	-0.264876628023021	0.30395990674127	Brain_matched	Brain_reference	Brain
Actl7b	0	0	0.623625012387276	0.276711595108453	0.677723658704873	0.30395990674127	Brain_matched	Brain_reference	Brain
Chchd10	2.74261491723346e-110	2.24894423213143e-108	0.762263403032405	0.524502365437829	0.392406793780412	0.30395990674127	Brain_matched	Brain_reference	Brain
Gm30692	1.36018376615013e-49	3.1284226621453e-48	0.047468040828461	0.0974738909220744	-0.275393689868826	0.214743373160694	Brain_matched	Brain_reference	Brain
Prl7a1	0	0	0.109800812605292	0.775685084352406	-1.29770237804804	0.30395990674127	Brain_matched	Brain_reference	Brain
Unc5c	0	0	0.0216034089782975	0.763902526109078	-1.7217194277575	0.30395990674127	Brain_matched	Brain_reference	Brain
Serpinf2	1.33031757367176e-34	1.33031757367176e-33	0.0400356753542761	0.0773007230206195	-0.260809095180216	0.179925856157004	Brain_matched	Brain_reference	Brain
Pdlim3	5.79712913776723e-238	8.75366499802852e-236	0.16598949559013	0.327769347496206	-0.544537626417638	0.30395990674127	Brain_matched	Brain_reference	Brain
Barx1	4.09542818783425e-53	1.02385704695856e-51	0.226043008621544	0.276711595108453	-0.278305373267463	0.222071740860915	Brain_matched	Brain_reference	Brain
Fbn2	3.98746806082614e-45	6.77869570340443e-44	0.831929442077098	0.66321521021155	0.277890589886948	0.205011081296133	Brain_matched	Brain_reference	Brain
Gm41300	0	0	0.905658507581013	0.613407123092029	0.581512464557858	0.30395990674127	Brain_matched	Brain_reference	Brain
Gm11588	0	0	0.253592309979189	0.605819869677765	-0.59153001707548	0.30395990674127	Brain_matched	Brain_reference	Brain
Id4	1.59065160459394e-85	9.38484446710425e-84	0.0241799623426816	0.0845309292153887	-0.319862984560596	0.280543413681918	Brain_matched	Brain_reference	Brain
Gm28822	2.05847407538223e-236	3.06712637231953e-234	0.382419978198395	0.500669463536553	-0.548114483126005	0.30395990674127	Brain_matched	Brain_reference	Brain
AC154408.2	6.86318891874582e-71	3.01980312424816e-69	0.666831830343871	0.444613050075873	0.339860153650258	0.255858310751727	Brain_matched	Brain_reference	Brain
Calm2	5.82550690939158e-159	6.64107787670641e-157	0.479338023981766	0.369186824957601	0.319167246303758	0.30395990674127	Brain_matched	Brain_reference	Brain
Ccr2	0	0	0.502130611435933	0.586628581629921	-0.48272445629426	0.30395990674127	Brain_matched	Brain_reference	Brain
Tmem45a2	7.04059994128567e-188	8.87115592601994e-186	0.803587355068873	0.569044006069803	0.444807287259994	0.30395990674127	Brain_matched	Brain_reference	Brain
Zpld1	2.14868341681029e-82	1.11731537674135e-80	0.956495887424438	0.826385789520664	0.298269642674915	0.275451748623741	Brain_matched	Brain_reference	Brain
G930045G22Rik	1.71039259408858e-16	5.13117778226573e-16	0.154097710831434	0.176827635454789	-0.256578907576953	0.124623339119801	Brain_matched	Brain_reference	Brain
Gm33104	1.42225259474608e-48	2.98673044896678e-47	0.0170448914874641	0.0540033919485852	-0.256188714364152	0.21256660704616	Brain_matched	Brain_reference	Brain
D730003K21Rik	0	0	0.0224952928351997	0.822279746496474	-1.72950364363942	0.30395990674127	Brain_matched	Brain_reference	Brain
Zfp474	0	0	0.775245268060648	0.920110684638043	-0.502071885207429	0.30395990674127	Brain_matched	Brain_reference	Brain
Gm11680	5.50182157310168e-77	2.80592900228186e-75	0.0815578238033892	0.155851111309471	-0.348188498777237	0.266438464701225	Brain_matched	Brain_reference	Brain
Psip1	3.24349519623236e-204	4.41115346687601e-202	0.255276979486671	0.0922074444345265	0.41791137602133	0.30395990674127	Brain_matched	Brain_reference	Brain
Nexn	3.01096364585684e-140	3.04107328231541e-138	0.18610643147359	0.0685530661429974	0.319181986274291	0.30395990674127	Brain_matched	Brain_reference	Brain
Helt	1.08976259284074e-148	1.13335309655437e-146	0.178376771380438	0.294831741497813	-0.403242442869658	0.30395990674127	Brain_matched	Brain_reference	Brain
Hoxa7	3.04574644562432e-132	2.89345912334311e-130	0.31552868893073	0.403463358029099	-0.361026094378603	0.30395990674127	Brain_matched	Brain_reference	Brain
Gm10248	1.24183990124378e-236	1.86275985186567e-234	0.139332078089387	0.298937784522003	-0.694168821377829	0.30395990674127	Brain_matched	Brain_reference	Brain
Acsm5	0	0	0.458131007828758	0.197536374185486	0.654946144518481	0.30395990674127	Brain_matched	Brain_reference	Brain
Ranbp3l	0	0	0.401446833812308	0.1333571364813	0.76479393065958	0.30395990674127	Brain_matched	Brain_reference	Brain
Trim55	0	0	0.0427113269249827	0.855217352494867	-1.66257602874211	0.30395990674127	Brain_matched	Brain_reference	Brain
Fn1	4.44412777832837e-282	7.15504572310868e-280	0.242889703696363	0.414264036418816	-0.597118360512721	0.30395990674127	Brain_matched	Brain_reference	Brain
Gm10717	7.27472991091238e-244	1.11303367636959e-241	0.556931919532257	0.271534410425779	0.374945329906473	0.30395990674127	Brain_matched	Brain_reference	Brain
Meis2	0	0	0.386383906451293	0.863518700348121	-0.733492082147078	0.30395990674127	Brain_matched	Brain_reference	Brain
Il25	3.51302440874238e-33	3.16172196786814e-32	0.941928451095035	0.762385075426225	0.310822962176488	0.176264636641206	Brain_matched	Brain_reference	Brain
Ldb3	4.4034781369496e-238	6.6932867681634e-236	0.521752056287781	0.303490136570561	0.50962310384897	0.30395990674127	Brain_matched	Brain_reference	Brain
Gm20425	0	0	0.206223367357051	0.405070070516826	-0.924833019636363	0.30395990674127	Brain_matched	Brain_reference	Brain
Gm37134	3.3100005323115e-76	1.65500026615575e-74	0.389951441878902	0.425243238418281	-0.264503866163389	0.265112110386521	Brain_matched	Brain_reference	Brain
Barhl1	7.39780412558883e-108	5.91824330047107e-106	0.921018729560995	0.79657234669285	0.316662011097216	0.30395990674127	Brain_matched	Brain_reference	Brain
Zc3h12d	3.00132285044596e-83	1.59070111073636e-81	0.0500445941928451	0.120503436579488	-0.262192814203268	0.276839739221189	Brain_matched	Brain_reference	Brain
Cntn2	2.06644540410497e-65	8.05913707600938e-64	0.104845902289169	0.174596090332947	-0.255155535519953	0.245944445730283	Brain_matched	Brain_reference	Brain
Mir9-3hg	0	0	0.15033197899118	0.340266000178524	-0.555088882972958	0.30395990674127	Brain_matched	Brain_reference	Brain
Lrrc15	0	0	0.0781884847884253	0.643845398553959	-1.35547046030915	0.30395990674127	Brain_matched	Brain_reference	Brain
Gm4894	2.49610759922446e-86	1.49766455953468e-84	0.782776731741155	0.603945371775417	0.336352097016911	0.281822394955859	Brain_matched	Brain_reference	Brain
Asb4	2.28209070847137e-44	3.42313606270706e-43	0.118125061936379	0.169775952869767	-0.302472648463087	0.203322060087538	Brain_matched	Brain_reference	Brain
S100a10	1.5736930167946e-219	2.25038101401628e-217	0.361609354870677	0.149156475943944	0.253316944640107	0.30395990674127	Brain_matched	Brain_reference	Brain
Gm26725	1.19483782371162e-95	8.48334854835251e-94	0.103755822019621	0.192180665893064	-0.287307546521455	0.296352269212872	Brain_matched	Brain_reference	Brain
Gm2721	4.74166662068401e-162	5.54774994620029e-160	0.183628976315529	0.310720342765331	-0.49470889840342	0.30395990674127	Brain_matched	Brain_reference	Brain
9530059O14Rik	3.79059233325779e-92	2.53969686328272e-90	0.214448518481815	0.293403552619834	-0.372272215344895	0.290960292893258	Brain_matched	Brain_reference	Brain
Lum	3.61324895259285e-142	3.68551393164471e-140	0.158656228322267	0.277157904132822	-0.529958506175693	0.30395990674127	Brain_matched	Brain_reference	Brain
Smoc2	1.07979261147373e-88	6.69471419113714e-87	0.826974531760975	0.629563509774168	0.361726593246273	0.285556660841806	Brain_matched	Brain_reference	Brain
Lrrn4cl	5.56841725005823e-182	6.90483739007221e-180	0.549400455851749	0.61778095153084	-0.462859071421295	0.30395990674127	Brain_matched	Brain_reference	Brain
Actg2	0	0	0.536715885442474	0.701597786307239	-0.765177186193104	0.30395990674127	Brain_matched	Brain_reference	Brain
Gyg	9.76373003111166e-171	1.18141133376451e-168	0.386978495689228	0.474694278318308	-0.367350141422883	0.30395990674127	Brain_matched	Brain_reference	Brain
Nkx2-9	2.23656618878619e-66	8.94626475514476e-65	0.044693291051432	0.103632955458359	-0.36429308578114	0.247732983942216	Brain_matched	Brain_reference	Brain
Calb1	3.43686956157394e-149	3.60871303965264e-147	0.30145674363294	0.140498080871195	0.4611239169378	0.30395990674127	Brain_matched	Brain_reference	Brain
Eomes	2.21586739627927e-197	2.92494496308864e-195	0.262412050341889	0.392662679639382	-0.728852081122435	0.30395990674127	Brain_matched	Brain_reference	Brain
Clec5a	1.20268826322662e-99	8.89989314787697e-98	0.209295411753047	0.29331429081496	-0.28556445399502	0.302346262800309	Brain_matched	Brain_reference	Brain
Barhl2	7.75784324507668e-58	2.48250983842454e-56	0.44009513427807	0.467821119343033	-0.31027431003973	0.231540906281999	Brain_matched	Brain_reference	Brain
Rax	4.16859754322298e-203	5.62760668335102e-201	0.728470914676444	0.47353387485495	0.530916143092749	0.30395990674127	Brain_matched	Brain_reference	Brain
Gata5os	1.25446384870037e-138	1.24191921021337e-136	0.218808839560004	0.0915826118004106	0.492534060063332	0.30395990674127	Brain_matched	Brain_reference	Brain
Twist2	5.21701713194152e-289	8.45156775374526e-287	0.300961252601328	0.477461394269392	-0.47640433807744	0.30395990674127	Brain_matched	Brain_reference	Brain
Gp9	0	0	0.492220790803686	0.595733285727037	-0.57837528318523	0.30395990674127	Brain_matched	Brain_reference	Brain
Gpm6a	9.32150582942904e-229	1.37026135692607e-226	0.747398672084035	0.501829866999911	0.568736793783982	0.30395990674127	Brain_matched	Brain_reference	Brain
Abca8a	2.62052464178161e-122	2.35847217760345e-120	0.143989693786542	0.250736409890208	-0.265026957051574	0.30395990674127	Brain_matched	Brain_reference	Brain
Cxcl15	1.02240916739249e-175	1.25756327589277e-173	0.727975423644832	0.767651521913773	-0.304711879101173	0.30395990674127	Brain_matched	Brain_reference	Brain
Smim1	3.3147424014041e-36	3.97769088168492e-35	0.191854127440293	0.232348478086227	-0.330328763973595	0.184011727580646	Brain_matched	Brain_reference	Brain
Fam83b	9.79734458486291e-212	1.38142558646567e-209	0.385789317213358	0.179237704186379	0.55575376474866	0.30395990674127	Brain_matched	Brain_reference	Brain
Kcnk15	3.61504332411314e-206	4.952609354035e-204	0.299177484887524	0.119610818530751	0.55188677242682	0.30395990674127	Brain_matched	Brain_reference	Brain
Mlana	1.26954346933432e-170	1.52345216320118e-168	0.486175800218016	0.305186110863162	0.44991853894282	0.30395990674127	Brain_matched	Brain_reference	Brain
Lars2	4.08628792938622e-289	6.66064932489954e-287	0.193935189773065	0.372757297152548	-0.642116445413691	0.30395990674127	Brain_matched	Brain_reference	Brain
Il31ra	2.81380873332624e-91	1.85711376399532e-89	0.677038945595085	0.463000981879854	0.370190322818674	0.28960669118072	Brain_matched	Brain_reference	Brain
1810007D17Rik	1.48850465143798e-45	2.67930837258836e-44	0.0477653354474284	0.0945282513612425	-0.439522488600238	0.205953866470437	Brain_matched	Brain_reference	Brain
Defb20	8.92261687481041e-113	7.58422434358885e-111	0.164106629670003	0.0623047398018388	0.295712463071779	0.30395990674127	Brain_matched	Brain_reference	Brain
Gm48324	3.4412599349599e-102	2.64977014991912e-100	0.0870082251511248	0.177273944479157	-0.350128472622281	0.30395990674127	Brain_matched	Brain_reference	Brain
Gm45460	1.01146836954019e-31	7.08027858678132e-31	0.0251709444059063	0.0562349370704276	-0.252938423809173	0.172370413683332	Brain_matched	Brain_reference	Brain
Rhox4e	4.80318026452175e-225	6.96461138355654e-223	0.1221880883956	0.286619655449433	-0.798853868170931	0.30395990674127	Brain_matched	Brain_reference	Brain
Slco1b2	1.65258002435416e-56	5.12299807549791e-55	0.0145674363294024	0.0542711773632063	-0.253763098602133	0.228936773636745	Brain_matched	Brain_reference	Brain
Eddm3b	1.69503044974343e-72	7.79714006881976e-71	0.0235853731047468	0.0769436758011247	-0.289441832246975	0.258699105378908	Brain_matched	Brain_reference	Brain
AC125117.1	9.41983299001338e-27	4.70991649500669e-26	0.161430978099296	0.194590734624654	-0.277366093170026	0.158519507401878	Brain_matched	Brain_reference	Brain
Entpd2	9.55924035621552e-125	8.89009353128043e-123	0.59845406798137	0.381862001249665	0.434634075309297	0.30395990674127	Brain_matched	Brain_reference	Brain
Gm15835	3.60346832526608e-90	2.27018504491763e-88	0.353780596571202	0.198875301258591	0.298323487979492	0.287878534834708	Brain_matched	Brain_reference	Brain
Gm20663	5.41983144064966e-60	1.89694100422738e-58	0.0878010108017045	0.15317325716326	-0.331583733629459	0.23577434807342	Brain_matched	Brain_reference	Brain
Btnl4	3.59969131055159e-60	1.29588887179857e-58	0.058963432761867	0.119164509506382	-0.35143773328009	0.236117788916782	Brain_matched	Brain_reference	Brain
Efna5	6.27592435882245e-49	1.38070335894094e-47	0.132692498265781	0.190573953405338	-0.288607872300509	0.213326964306261	Brain_matched	Brain_reference	Brain
Gm17514	4.73127824349141e-152	5.10978050297072e-150	0.206917054801308	0.081228242435062	0.454873059602603	0.30395990674127	Brain_matched	Brain_reference	Brain
Gm47675	3.49287474692395e-117	3.0038722823546e-115	0.241601427014171	0.333303579398375	-0.490803750063581	0.30395990674127	Brain_matched	Brain_reference	Brain
Klk1b24	1.20453647470092e-189	1.52976132287017e-187	0.186007333267268	0.0544497009729537	0.669987506789904	0.30395990674127	Brain_matched	Brain_reference	Brain
A630091E08Rik	4.31161825056144e-162	5.0877095356625e-160	0.0738281637102368	0.192091404088191	-0.464101337800545	0.30395990674127	Brain_matched	Brain_reference	Brain
Nfia	2.59243577813733e-110	2.15172169585398e-108	0.38866316519671	0.229938409354637	0.446395065130817	0.30395990674127	Brain_matched	Brain_reference	Brain
Fcrl6	2.86931559826783e-72	1.29119201922052e-70	0.321177286691111	0.371239846469696	-0.430100002863203	0.258297261440954	Brain_matched	Brain_reference	Brain
Avp	9.62840630528749e-46	1.82939719800462e-44	0.0241799623426816	0.0632866196554494	-0.385625276268375	0.206369236963988	Brain_matched	Brain_reference	Brain
Nkx3-1	7.15460937700816e-151	7.65543203339873e-149	0.277871370528193	0.124341694189057	0.419677957078199	0.30395990674127	Brain_matched	Brain_reference	Brain
Gm38408	3.28710002296968e-59	1.08474300758e-57	0.0970171439896938	0.040614121217531	0.355115786439636	0.234266429967939	Brain_matched	Brain_reference	Brain
Sdr9c7	1.1608412920924e-18	4.6433651683696e-18	0.10811614309781	0.137998750334732	-0.261711893522164	0.132586187941421	Brain_matched	Brain_reference	Brain
Gm45020	2.56121301450075e-100	1.92090976087557e-98	0.0345852740065405	0.109167187360528	-0.455076214864673	0.303356431757197	Brain_matched	Brain_reference	Brain
Pnoc	2.07550638841552e-73	9.75488002555296e-72	0.399960360717471	0.241274658573596	0.305460801766716	0.260303466211392	Brain_matched	Brain_reference	Brain
Gm39075	2.47776774974292e-152	2.72554452471722e-150	0.244574373203845	0.354904936177809	-0.423614199946963	0.30395990674127	Brain_matched	Brain_reference	Brain
Slit3	1.33459664515762e-123	1.22782891354501e-121	0.0988009117034982	0.0219584039989289	0.38683050862126	0.30395990674127	Brain_matched	Brain_reference	Brain
Gm40493	2.59847012146413e-119	2.31263840810307e-117	0.0560895847785155	0.147639025261091	-0.325116601872406	0.30395990674127	Brain_matched	Brain_reference	Brain
Gm33222	1.18739542504754e-64	4.51210261518065e-63	0.436131206025171	0.287601535303044	0.296031379947059	0.244572538706042	Brain_matched	Brain_reference	Brain
Gm36855	1.20451403923308e-280	1.92722246277293e-278	0.248736497869389	0.0666785682406498	0.741576933949944	0.30395990674127	Brain_matched	Brain_reference	Brain
Plcb2	3.20979988146374e-96	2.31105591465389e-94	0.135169953423843	0.225029010086584	-0.495367005568404	0.297244515840721	Brain_matched	Brain_reference	Brain
Pifo	4.44513792762478e-32	3.55611034209982e-31	0.282528986225349	0.305989467107025	-0.373929203084763	0.173344382084318	Brain_matched	Brain_reference	Brain
Gm47326	2.72052729498069e-211	3.80873821297297e-209	0.400852244574373	0.182451129161832	0.620591892461964	0.30395990674127	Brain_matched	Brain_reference	Brain
Gm47316	0	0	0.142404122485383	0.739712576988307	-1.25653446999245	0.30395990674127	Brain_matched	Brain_reference	Brain
Gm46332	1.84450314857908e-46	3.68900629715817e-45	0.378654246358141	0.402927787199857	-0.343299240737119	0.207999193548546	Brain_matched	Brain_reference	Brain
1700013D24Rik	2.03725491857613e-68	8.35274516616212e-67	0.585571301159449	0.408462019102026	0.317930075659958	0.25145904747973	Brain_matched	Brain_reference	Brain
Naa11	0	0	0.79060549004063	0.448986878514684	0.812290668818017	0.30395990674127	Brain_matched	Brain_reference	Brain
Gm26994	0	0	0.271925478148845	0.061947692582344	0.815549531096495	0.30395990674127	Brain_matched	Brain_reference	Brain
Gm10445	8.64746602599298e-154	9.59868728885221e-152	0.156872460608463	0.0474872801928055	0.56528865107178	0.30395990674127	Brain_matched	Brain_reference	Brain
Nrxn1	5.5276271672474e-91	3.59295765871081e-89	0.627291646021207	0.424082834954923	0.392108755027664	0.28914974658853	Brain_matched	Brain_reference	Brain
Gm28836	5.15568842972718e-135	4.9494608925381e-133	0.464076900208106	0.521110416852629	-0.436159630121167	0.30395990674127	Brain_matched	Brain_reference	Brain
Pnpo	1.74298348818247e-83	9.5864091850036e-82	0.240511346744624	0.133803445505668	0.417802579780808	0.277222034768004	Brain_matched	Brain_reference	Brain
Gm47662	1.48584338525362e-53	3.8631928016594e-52	0.0833415915171935	0.0335624386325091	0.311135570678595	0.222987672744341	Brain_matched	Brain_reference	Brain
Gm4208	6.26925862330911e-38	8.77696207263276e-37	0.0745218511544941	0.125234312237793	-0.349166741658006	0.188253081672239	Brain_matched	Brain_reference	Brain
Gm10825	0	0	0.475968684966802	0.126483977506025	0.972774576666481	0.30395990674127	Brain_matched	Brain_reference	Brain
Msmb	2.93512416811189e-245	4.52009121889231e-243	0.194727975423645	0.0461483531197001	0.761839983961651	0.30395990674127	Brain_matched	Brain_reference	Brain
Smbd1	3.47349344946951e-174	4.2376620083528e-172	0.302447725696165	0.13433901633491	0.564224580966956	0.30395990674127	Brain_matched	Brain_reference	Brain
Ebf3	9.57561058680784e-63	3.5429759171189e-61	0.323852938261817	0.200660537356065	0.307762136727563	0.240977261307509	Brain_matched	Brain_reference	Brain
Acan	2.76272022775298e-152	3.01136504825074e-150	0.195818055693192	0.069534945996608	0.330436087830564	0.30395990674127	Brain_matched	Brain_reference	Brain
Deup1	1.66944420574207e-74	8.01333218756191e-73	0.0585670399365772	0.012853699901812	0.365653304210885	0.262168844832262	Brain_matched	Brain_reference	Brain
Il1rn	4.04230546698685e-101	3.07215215491001e-99	0.116836785254187	0.210122288672677	-0.589199490692759	0.30395990674127	Brain_matched	Brain_reference	Brain
Hspb1	3.26440756429194e-85	1.89335638728932e-83	0.546823902487365	0.362849236811568	0.340513318657801	0.280048722774443	Brain_matched	Brain_reference	Brain
Duoxa1	3.47599437777799e-56	1.0427983133334e-54	0.0463779605589139	0.100687315897527	-0.488321216229802	0.228297223133352	Brain_matched	Brain_reference	Brain
Gm5415	2.67538158846297e-75	1.31093697834686e-73	0.329006044990586	0.401231812907257	-0.448878471342164	0.263550375967751	Brain_matched	Brain_reference	Brain
Rln3	1.13786565170257e-208	1.57025459934955e-206	0.137251015756615	0.0235651164866554	0.46664586900526	0.30395990674127	Brain_matched	Brain_reference	Brain
Gm14257	3.985308994129e-104	3.14839410536191e-102	0.0814587255970667	0.0174060519503704	0.337237510724263	0.30395990674127	Brain_matched	Brain_reference	Brain
Esrrg	6.59315613855411e-50	1.58235747325299e-48	0.058963432761867	0.113451753994466	-0.443685045069615	0.215401701270821	Brain_matched	Brain_reference	Brain
Ppp1r32	4.47423748154786e-13	8.94847496309573e-13	0.0722425924090774	0.0972061055074534	-0.270239500487926	0.110933925481929	Brain_matched	Brain_reference	Brain
Hbb-y	1.99751718555865e-73	3.81525782441702e-71	0.643249847281613	0.36558396682792	0.47625237157926	0.598728876793483	GI tract_matched	GI tract_reference	GI tract
Hba-a1	1.29975843486312e-137	3.27539125585507e-135	0.484422724496029	0.734623358673117	-0.50676637123457	0.69914696783029	GI tract_matched	GI tract_reference	GI tract
Hba-x	5.51735951459763e-70	1.02071151020056e-67	0.256872327428222	0.434692467173462	-0.663549682727395	0.584811897789637	GI tract_matched	GI tract_reference	GI tract
Hba-a2	9.00571374159395e-12	1.17074278640721e-10	0.806658521686011	0.644782308223912	0.251151986043203	0.241909980044473	GI tract_matched	GI tract_reference	GI tract
H19	1.16054667300248e-21	6.0348426996129e-20	0.80421502748931	0.66620594333103	0.26163027486997	0.328379882776115	GI tract_matched	GI tract_reference	GI tract
Hbb-bs	5.43750204373662e-66	9.62437861741381e-64	0.216860109957239	0.0186592950932965	0.488555969311723	0.568203723293176	GI tract_matched	GI tract_reference	GI tract
Tuba1a	0	0	0.28069639584606	0.905321354526607	-0.726855143146853	0.69914696783029	GI tract_matched	GI tract_reference	GI tract
Tubb2b	1.91940319175198e-115	4.60656766020474e-113	0.577580940745266	0.738078783690394	-0.530904726547347	0.69914696783029	GI tract_matched	GI tract_reference	GI tract
Tubb3	0	0	0.784056200366524	0.20248790601244	1.09027360262347	0.69914696783029	GI tract_matched	GI tract_reference	GI tract
Myl7	2.34362762654654e-49	3.25764240089969e-47	0.706169822846671	0.741534208707671	-0.280640177926555	0.492793736294042	GI tract_matched	GI tract_reference	GI tract
Afp	6.50218789753317e-68	1.17039382155597e-65	0.466401954795357	0.579129232895646	-0.497173171781239	0.576254029114075	GI tract_matched	GI tract_reference	GI tract
Cdkn1c	1.96181734988968e-224	5.55194310018779e-222	0.794746487477092	0.363510711817554	0.904001999604661	0.69914696783029	GI tract_matched	GI tract_reference	GI tract
Rtn1	3.75312774798792e-87	7.9190995482545e-85	0.769089798411729	0.469246717346234	0.383542380707358	0.651222905889868	GI tract_matched	GI tract_reference	GI tract
Myh6	0	0	0.488698839340257	0.995162404975812	-0.653871743975366	0.69914696783029	GI tract_matched	GI tract_reference	GI tract
Nppa	2.4499322343081e-120	5.92883600702561e-118	0.467929138668296	0.913614374568072	-0.425334045200348	0.69914696783029	GI tract_matched	GI tract_reference	GI tract
Myl2	4.5164540866438e-132	1.12008061348766e-129	0.626756261453879	0.823773324118867	-0.286367523950405	0.69914696783029	GI tract_matched	GI tract_reference	GI tract
Tnnt2	0	0	0.946854001221747	0.349689011748445	1.09177501840688	0.69914696783029	GI tract_matched	GI tract_reference	GI tract
Ina	6.58217378907926e-267	1.91541257262206e-264	0.620342089187538	0.888735314443677	-0.609427415714448	0.69914696783029	GI tract_matched	GI tract_reference	GI tract
Tpm1	0	0	0.641417226634087	0.989633724948169	-0.601359896101114	0.69914696783029	GI tract_matched	GI tract_reference	GI tract
Mest	1.69321733152091e-157	4.47009375521519e-155	0.903787416004887	0.547339322736697	0.587345605045855	0.69914696783029	GI tract_matched	GI tract_reference	GI tract
Nefl	0	0	0.916004886988393	0.2930200414651	0.827210512347215	0.69914696783029	GI tract_matched	GI tract_reference	GI tract
Gap43	0	0	0.917837507635919	0.381478921907395	0.782252363197564	0.69914696783029	GI tract_matched	GI tract_reference	GI tract
Col3a1	0	0	0.967623701893708	0.254319281271596	1.09329585815242	0.69914696783029	GI tract_matched	GI tract_reference	GI tract
Nnat	0	0	0.997251069028711	0.230131306150657	1.45471358278472	0.69914696783029	GI tract_matched	GI tract_reference	GI tract
Acta2	3.62047174198357e-306	1.06803916388515e-303	0.850335980452046	0.263994471319972	0.683714861843113	0.69914696783029	GI tract_matched	GI tract_reference	GI tract
Myh3	2.97621496742903e-132	7.44053741857256e-130	0.939218081857056	0.630269523151348	0.582098364507104	0.69914696783029	GI tract_matched	GI tract_reference	GI tract
Nefm	6.83368937885292e-139	1.73575710222864e-136	0.671350030543677	0.858327574291638	-0.34585094410375	0.69914696783029	GI tract_matched	GI tract_reference	GI tract
Malat1	3.95709819523744e-77	7.83505442657014e-75	0.68020769700672	0.418797512093988	0.61018255114447	0.613350068003839	GI tract_matched	GI tract_reference	GI tract
Acta1	5.32603844010895e-101	1.22498884122506e-98	0.859804520464264	0.512785072563925	0.620215901842241	0.69914696783029	GI tract_matched	GI tract_reference	GI tract
Tnnc1	6.82123422475762e-32	6.41196017127216e-30	0.834758704948076	0.585348997926745	0.423276109349758	0.397571118285783	GI tract_matched	GI tract_reference	GI tract
Stmn3	1.00132707987978e-31	9.31234184288199e-30	0.344532681734881	0.426399447131997	-0.381197645362015	0.396547867520119	GI tract_matched	GI tract_reference	GI tract
Mylpf	8.25265020610811e-126	2.02189930049649e-123	0.604764813683567	0.183828610919143	0.644400070901798	0.69914696783029	GI tract_matched	GI tract_reference	GI tract
Msx1	2.31564063302753e-64	3.95974548247707e-62	0.881795968234575	0.675881133379406	0.443328296198335	0.561309714262817	GI tract_matched	GI tract_reference	GI tract
Mt2	2.98374659191424e-125	7.28034168427075e-123	0.640195479535736	0.199723565998618	0.634380709143279	0.69914696783029	GI tract_matched	GI tract_reference	GI tract
Tnni3	2.30430629529044e-58	3.64080394655889e-56	0.668906536346976	0.677954388389772	-0.381510984853596	0.534997160445116	GI tract_matched	GI tract_reference	GI tract
Tagln3	8.19265826843727e-105	1.90069671827745e-102	0.579413561392792	0.192121630960608	0.591794006114572	0.69914696783029	GI tract_matched	GI tract_reference	GI tract
Ckb	8.49211979304028e-93	1.85977423467582e-90	0.659132559560171	0.282653766413269	0.60694811308121	0.671605754221704	GI tract_matched	GI tract_reference	GI tract
Csrp3	2.16065435025844e-29	1.75013002370934e-27	0.389126450824679	0.442294402211472	-0.391473821153224	0.381899856551771	GI tract_matched	GI tract_reference	GI tract
Lgals1	0	0	0.852779474648748	0.288873531444368	0.946185814509137	0.69914696783029	GI tract_matched	GI tract_reference	GI tract
Kcne2	4.15002779638766e-100	9.46206337576386e-98	0.455100794135614	0.621285418106427	-0.691056638015337	0.697029744424495	GI tract_matched	GI tract_reference	GI tract
Pantr1	5.38817596482257e-75	1.0506943131404e-72	0.4529627367135	0.697995853489979	-0.421297897415808	0.604994833452189	GI tract_matched	GI tract_reference	GI tract
Apoa1	2.47189312786612e-55	3.7572775543565e-53	0.295357361026268	0.201105736005529	0.360320540667458	0.521180966345956	GI tract_matched	GI tract_reference	GI tract
Ccnd2	3.44317742021585e-37	3.78749516223743e-35	0.185705558949297	0.0407740152038701	0.279561903598773	0.428814070624514	GI tract_matched	GI tract_reference	GI tract
Col1a2	1.07460510355517e-127	2.65427460578126e-125	0.424862553451436	0.0608154803040774	0.693854853342624	0.69914696783029	GI tract_matched	GI tract_reference	GI tract
Mdk	2.02702379567372e-11	2.43242855480847e-10	0.551924251679902	0.448514167242571	0.345172308568099	0.238201104057678	GI tract_matched	GI tract_reference	GI tract
Marcksl1	3.26075335978052e-33	3.26075335978052e-31	0.273671350030544	0.0995162404975812	0.459700813797321	0.405603162600891	GI tract_matched	GI tract_reference	GI tract
Ttn	2.97361975669815e-165	7.99903714551801e-163	0.552535125229078	0.967519004837595	-0.436292539740096	0.69914696783029	GI tract_matched	GI tract_reference	GI tract
Vim	5.64262826226036e-56	8.74607380650355e-54	0.537263286499695	0.662750518313753	-0.345413154961184	0.524151886291037	GI tract_matched	GI tract_reference	GI tract
Tmsb4x	1.12723359178253e-72	2.13047148846898e-70	0.411423335369578	0.124395300621976	0.447257222248747	0.595733624903338	GI tract_matched	GI tract_reference	GI tract
Kctd14	8.66951171170524e-153	2.28008158017848e-150	0.534514355528406	0.718728403593642	-0.821767379828698	0.69914696783029	GI tract_matched	GI tract_reference	GI tract
Mapt	2.19845219229944e-45	2.79203428422029e-43	0.531765424557117	0.659295093296476	-0.306982749635363	0.472864387332509	GI tract_matched	GI tract_reference	GI tract
Gm30302	9.52816748007679e-43	1.15290826508929e-40	0.854917532070861	0.621285418106427	0.425102399452679	0.459186901350971	GI tract_matched	GI tract_reference	GI tract
Olfr115	8.21768687723334e-36	8.71074808986734e-34	0.127672571777642	0.0124395300621977	0.290880722974694	0.42093602958516	GI tract_matched	GI tract_reference	GI tract
Sox11	3.02361960786004e-117	7.28692325494269e-115	0.599877825290165	0.782999308914997	-0.401613750319212	0.69914696783029	GI tract_matched	GI tract_reference	GI tract
Sst	6.7292583342586e-59	1.07668133348138e-56	0.663408674404398	0.67519004837595	-0.353106312206841	0.537401266876244	GI tract_matched	GI tract_reference	GI tract
Col2a1	2.99678136707229e-72	5.60398115642519e-70	0.760232131948687	0.531444367657222	0.56484630602985	0.594057217967115	GI tract_matched	GI tract_reference	GI tract
Gpc3	3.6611771266003e-14	9.15294281650074e-13	0.394624312767257	0.400829302004147	-0.262078480062635	0.265616570423604	GI tract_matched	GI tract_reference	GI tract
Sparc	1.76430834782229e-140	4.49898628694684e-138	0.648442272449603	0.893572909467864	-0.362222089313061	0.69914696783029	GI tract_matched	GI tract_reference	GI tract
4930573C15Rik	1.05928734881662e-266	3.07193331156819e-264	0.894929749541845	0.463026952315135	0.586747731169196	0.69914696783029	GI tract_matched	GI tract_reference	GI tract
Hspb7	5.86677194276603e-252	1.68376354757385e-249	0.457238851557728	0.888044229440221	-0.538838927955245	0.69914696783029	GI tract_matched	GI tract_reference	GI tract
Fth1	1.63677592467112e-187	4.5175015520923e-185	0.993585827733659	0.818244644091223	0.301856734099563	0.69914696783029	GI tract_matched	GI tract_reference	GI tract
Penk	1.12939885953809e-235	3.23008073827894e-233	0.847892486255345	0.32480995162405	0.937020260260434	0.69914696783029	GI tract_matched	GI tract_reference	GI tract
Gng3	4.98163372383617e-31	4.53328668869091e-29	0.25198533903482	0.0919143054595715	0.27804134070176	0.392238392030159	GI tract_matched	GI tract_reference	GI tract
Mybpc3	1.65867533184982e-64	2.85292157078169e-62	0.459987782529017	0.547339322736697	-0.531306791394639	0.561924555714612	GI tract_matched	GI tract_reference	GI tract
Tal2	5.27980323313608e-11	4.75182290982247e-10	0.0781918142944411	0.130615065653075	-0.250324119528236	0.233743707577329	GI tract_matched	GI tract_reference	GI tract
Hmga2	2.49202247800876e-100	5.70673147464006e-98	0.0693341478313989	0.283344851416724	-0.68335369992853	0.697793085256432	GI tract_matched	GI tract_reference	GI tract
Fabp5	2.27595594544366e-143	5.87196633924464e-141	0.587660354306659	0.152038700760193	0.699719799890692	0.69914696783029	GI tract_matched	GI tract_reference	GI tract
Mllt11	2.78570736942047e-43	3.42642006438717e-41	0.328039095907147	0.115411195577056	0.299611526774037	0.461989650211263	GI tract_matched	GI tract_reference	GI tract
Dynlrb2	4.68231150689009e-37	5.1037195425102e-35	0.0913255956017104	0.134761575673808	0.322779288559961	0.428056907428084	GI tract_matched	GI tract_reference	GI tract
Cox6a2	1.26863569124917e-52	1.86489446613628e-50	0.847587049480757	0.56945404284727	0.478596129345299	0.508501814334105	GI tract_matched	GI tract_reference	GI tract
Serpina6	1.42028853710495e-51	2.04521549343113e-49	0.425778863775199	0.512785072563925	-0.443420640782901	0.503527612804397	GI tract_matched	GI tract_reference	GI tract
Cmss1	4.39214265452391e-15	1.27372136981193e-13	0.0959071472205253	0.162404975812025	-0.29850135702113	0.274159866348149	GI tract_matched	GI tract_reference	GI tract
Cnn2	1.80738833311089e-83	3.63285054955289e-81	0.488698839340257	0.878369039391845	-0.379130177675302	0.637599200712408	GI tract_matched	GI tract_reference	GI tract
Pcdh9	2.30197785270953e-63	3.8903425710791e-61	0.3564447159438	0.102280580511403	0.524043589312127	0.556994226659449	GI tract_matched	GI tract_reference	GI tract
Platr6	1.44363499224997e-46	1.90559818976996e-44	0.879352474037874	0.721492743607464	0.4684117788432	0.478880450927889	GI tract_matched	GI tract_reference	GI tract
Krt5	1.91542852526044e-28	1.47487996445054e-26	0.240378741600489	0.342087076710435	-0.482785325221503	0.375775479957956	GI tract_matched	GI tract_reference	GI tract
Myl9	5.58812839835242e-152	1.46408964036833e-149	0.782834453268173	0.848652384243262	-0.319258398488807	0.69914696783029	GI tract_matched	GI tract_reference	GI tract
Gm37662	1.93061940129925e-53	2.87662290793588e-51	0.623396456933415	0.786454733932274	-0.262244384741295	0.512385256469469	GI tract_matched	GI tract_reference	GI tract
Tubb2a	2.32777503639161e-42	2.77005229330601e-40	0.782834453268173	0.559778852798894	0.530846580396166	0.457138208062582	GI tract_matched	GI tract_reference	GI tract
Olfr432	5.77684601113749e-24	3.35057068645975e-22	0.653023824068418	0.465100207325501	0.397089361188154	0.345248983527435	GI tract_matched	GI tract_reference	GI tract
Dcx	6.50917757158014e-70	1.19768867317075e-67	0.796884544899206	0.541810642709053	0.507012168554228	0.584517195392022	GI tract_matched	GI tract_reference	GI tract
Itm2a	6.75705030461231e-186	1.85143178346377e-183	0.91386682956628	0.955079474775397	-0.325030753222714	0.69914696783029	GI tract_matched	GI tract_reference	GI tract
Aldh1a2	3.7634483150303e-109	8.91937250662182e-107	0.920586438607208	0.608154803040774	0.559038073036469	0.69914696783029	GI tract_matched	GI tract_reference	GI tract
Mt4	1.10329408229294e-232	3.13335519371196e-230	0.923640806353085	0.480995162404976	1.00250708869417	0.69914696783029	GI tract_matched	GI tract_reference	GI tract
Celf4	6.59914750932986e-87	1.38582097695927e-84	0.270922419059255	0.472011057360055	-0.763834231066972	0.650326091805653	GI tract_matched	GI tract_reference	GI tract
BB019430	6.27133628925163e-95	1.38596531992461e-92	0.666157605375687	0.434692467173462	0.669992899679823	0.679118064401943	GI tract_matched	GI tract_reference	GI tract
Ppy	1.67992912388426e-105	3.93103414988918e-103	0.43341478313989	0.0905321354526607	0.556397861697325	0.69914696783029	GI tract_matched	GI tract_reference	GI tract
Cd24a	8.55098957907282e-14	1.79570781160529e-12	0.678985949908369	0.553559087767795	0.330164657327994	0.262099648375357	GI tract_matched	GI tract_reference	GI tract
Trf	3.56612678830001e-88	7.63151132696202e-86	0.450213805742211	0.574982722874914	-0.692610317372804	0.654973652454107	GI tract_matched	GI tract_reference	GI tract
Msx3	2.76666694662525e-35	2.87733362449026e-33	0.368662186927306	0.158258465791292	0.299178995894555	0.417884014778396	GI tract_matched	GI tract_reference	GI tract
Igfbp2	3.05786266938875e-45	3.85290696342983e-43	0.912645082467929	0.750518313752592	0.327085104689116	0.472130313404438	GI tract_matched	GI tract_reference	GI tract
Lmo1	8.13330071450262e-63	1.35012791860743e-60	0.527794746487477	0.588804422944022	-0.498974935349552	0.554636798161906	GI tract_matched	GI tract_reference	GI tract
Gm6408	1.47313727941596e-22	8.24956876472938e-21	0.422419059254734	0.467173462335867	-0.289534081865069	0.335056933914648	GI tract_matched	GI tract_reference	GI tract
Lhx2	1.99185950307055e-74	3.84428884092617e-72	0.890042761148442	0.602626123013131	0.530167414216589	0.602759371945066	GI tract_matched	GI tract_reference	GI tract
Serpinh1	6.04579490331369e-12	8.46411286463916e-11	0.542150274893097	0.447823082239115	0.300009040851123	0.243710758049759	GI tract_matched	GI tract_reference	GI tract
Nppb	8.10229568917744e-05	0.000217980848364642	0.198533903481979	0.214927436074637	-0.27472767995191	0.150987364047724	GI tract_matched	GI tract_reference	GI tract
Lamp5	3.06277122976354e-175	8.26948232036157e-173	0.635003054367746	0.91845196959226	-0.457219131892248	0.69914696783029	GI tract_matched	GI tract_reference	GI tract
Sh3bgr	6.08944461280997e-141	1.55889782087935e-138	0.901038485033598	0.551485832757429	0.667126242028455	0.69914696783029	GI tract_matched	GI tract_reference	GI tract
1700012B09Rik	4.66620886343451e-24	2.75306322942636e-22	0.406230910201588	0.438147892190739	-0.340431539395566	0.345916425782382	GI tract_matched	GI tract_reference	GI tract
Uchl1	9.35055410172967e-111	2.22543187621166e-108	0.440745265729994	0.716655148583276	-0.537539902714304	0.69914696783029	GI tract_matched	GI tract_reference	GI tract
Gm13272	2.50863531326003e-111	5.99563839869147e-109	0.606597434331093	0.718037318590187	-0.639262284597098	0.69914696783029	GI tract_matched	GI tract_reference	GI tract
Smpx	9.92441689239312e-179	2.68951697783854e-176	0.616982284667074	0.12992398064962	0.821328423733945	0.69914696783029	GI tract_matched	GI tract_reference	GI tract
Papss2	9.86910207332598e-24	5.62538818179581e-22	0.461820403176542	0.492743607463718	-0.283846323581301	0.343612132011527	GI tract_matched	GI tract_reference	GI tract
Cryab	1.05326453915615e-72	2.00120262439668e-70	0.216860109957239	0.404975812024879	-0.711188694120346	0.595853137046273	GI tract_matched	GI tract_reference	GI tract
Gm45774	1.37033381673704e-260	3.96026473037006e-258	0.291692119731216	0.685556323427782	-1.20798239303144	0.69914696783029	GI tract_matched	GI tract_reference	GI tract
Rps12	6.21967159509211e-08	2.48786863803684e-07	0.914783139890043	0.809260539046303	0.270425251644189	0.197404901727131	GI tract_matched	GI tract_reference	GI tract
Prph	3.83576327502807e-14	9.20583186006738e-13	0.66188149053146	0.595024187975121	0.324588507653384	0.265425278355812	GI tract_matched	GI tract_reference	GI tract
Gm44930	4.72054944398151e-25	3.06835713858798e-23	0.169517409896151	0.264685556323428	-0.42184241812304	0.35294721510333	GI tract_matched	GI tract_reference	GI tract
Tbx20	1.83386110725318e-12	3.11756388233041e-11	0.389737324373855	0.324118866620594	0.283581806587648	0.249011917662878	GI tract_matched	GI tract_reference	GI tract
Hoxc8	2.70130485706982e-58	4.24104862559962e-56	0.230604764813684	0.391845196959226	-0.468473868253312	0.534685550339617	GI tract_matched	GI tract_reference	GI tract
Neurog2	1.56828503652755e-32	1.536919335797e-30	0.266035430665852	0.100898410504492	0.314232557934383	0.401463516593923	GI tract_matched	GI tract_reference	GI tract
Akr1cl	0	0	0.707391569945021	0.187975120939876	1.16292622156592	0.69914696783029	GI tract_matched	GI tract_reference	GI tract
Htr2c	3.16437136153069e-35	3.25930250237661e-33	0.169517409896151	0.0352453351762267	0.290478882274124	0.417545031867158	GI tract_matched	GI tract_reference	GI tract
Calml3	2.22573571527524e-160	5.92045700263214e-158	0.72449602932193	0.850725639253628	-0.435880314658892	0.69914696783029	GI tract_matched	GI tract_reference	GI tract
Gm37853	5.16792587327824e-141	1.32815694943251e-138	0.784056200366524	0.491361437456807	0.799416390864851	0.69914696783029	GI tract_matched	GI tract_reference	GI tract
Robo3	1.2397249228043e-54	1.8719846334345e-52	0.323457544288332	0.480995162404976	-0.473392627306214	0.517970469320398	GI tract_matched	GI tract_reference	GI tract
Onecut2	5.14148227144582e-98	1.15169202880386e-95	0.339951130116066	0.0435383552176918	0.557061894822548	0.689857789908394	GI tract_matched	GI tract_reference	GI tract
Myod1	5.91032357822033e-66	1.04021694976678e-63	0.215943799633476	0.401520387007602	-0.921523366933171	0.568049821113633	GI tract_matched	GI tract_reference	GI tract
Zic1	6.60259709685783e-70	1.20827526872498e-67	0.273060476481368	0.0421561852107809	0.468097508296813	0.584491785448138	GI tract_matched	GI tract_reference	GI tract
H2afv	1.45562488764767e-77	2.89669352641886e-75	0.349419670128283	0.0850034554250173	0.583551096954986	0.615084359799526	GI tract_matched	GI tract_reference	GI tract
Apol10b	3.41130976444739e-146	8.83529228991873e-144	0.567501527183873	0.13752591568763	0.798912777576099	0.69914696783029	GI tract_matched	GI tract_reference	GI tract
Ebf1	4.22356085698591e-43	5.15274424552281e-41	0.691203420891875	0.562543192812716	0.456864453729216	0.461043334443798	GI tract_matched	GI tract_reference	GI tract
Cnih2	3.39237661955968e-107	7.97208505596526e-105	0.823152107513745	0.544574982722875	0.680937719989452	0.69914696783029	GI tract_matched	GI tract_reference	GI tract
Calm1	1.38547390946025e-101	3.20044473085318e-99	0.207086133170434	0.43953006219765	-0.837387462147378	0.69914696783029	GI tract_matched	GI tract_reference	GI tract
Gm10631	2.32608508366606e-159	6.16412547171506e-157	0.802076970067196	0.369039391845197	0.855003811014472	0.69914696783029	GI tract_matched	GI tract_reference	GI tract
Gm28942	1.04141311201379e-55	1.5933620613811e-53	0.424862553451436	0.152729785763649	0.372542486313978	0.522928045091883	GI tract_matched	GI tract_reference	GI tract
Nes	9.51944983285833e-34	9.61464433118691e-32	0.223885155772755	0.340013821700069	-0.389342473251706	0.408797350001069	GI tract_matched	GI tract_reference	GI tract
Gm17250	1.17264631730362e-194	3.2716832252771e-192	0.859804520464264	0.336558396682792	0.898584385358252	0.69914696783029	GI tract_matched	GI tract_reference	GI tract
Gm14014	1.88973598457635e-187	5.19677395758496e-185	0.638057422113622	0.139599170697996	0.854439410382943	0.69914696783029	GI tract_matched	GI tract_reference	GI tract
Dppa5a	1.15080045853979e-14	3.10716123805744e-13	0.410201588271228	0.443676572218383	0.282817342133539	0.270289927797449	GI tract_matched	GI tract_reference	GI tract
Gm47752	1.98778644602762e-84	4.03520648543607e-82	0.616676847892486	0.246717346233587	0.51846405590025	0.641177883266138	GI tract_matched	GI tract_reference	GI tract
Vtn	7.28431571169851e-66	1.27475524954724e-63	0.405314599877825	0.127850725639254	0.497175094491455	0.567694059571069	GI tract_matched	GI tract_reference	GI tract
1700048F04Rik	3.86728663779613e-95	8.5853763359074e-93	0.398900427611484	0.571527297857636	-0.67261373587743	0.679855557650603	GI tract_matched	GI tract_reference	GI tract
Des	7.24285003489446e-189	2.00626945966576e-186	0.703726328649969	0.830684174153421	-0.665397111983445	0.69914696783029	GI tract_matched	GI tract_reference	GI tract
Nkx2-1	1.21255094036012e-73	2.32809780549143e-71	0.539401343921808	0.63441603317208	-0.489133832286005	0.599622221729253	GI tract_matched	GI tract_reference	GI tract
Upk3b	4.92913421692461e-109	1.16327567519421e-106	0.360109957238852	0.568762957843815	-0.690032122018496	0.69914696783029	GI tract_matched	GI tract_reference	GI tract
Ceacam5	1.67775572835895e-197	4.69771603940507e-195	0.408979841172877	0.706288873531444	-0.829653380720049	0.69914696783029	GI tract_matched	GI tract_reference	GI tract
Gm33756	1.15205187754012e-91	2.48843205548666e-89	0.603543066585217	0.786454733932274	-0.391884043602481	0.667584614196687	GI tract_matched	GI tract_reference	GI tract
Hsd3b6	1.56752632738902e-282	4.59285213924982e-280	0.719609040928528	0.101589495507947	1.35126570703787	0.69914696783029	GI tract_matched	GI tract_reference	GI tract
Gm13074	8.07802372245679e-48	1.09053320253167e-45	0.23243738546121	0.0497581202487906	0.315737655444252	0.485187070633219	GI tract_matched	GI tract_reference	GI tract
Atxn7l3b	7.64836155069453e-62	1.23903457121251e-59	0.450824679291387	0.160331720801659	0.399480419195929	0.550414919027739	GI tract_matched	GI tract_reference	GI tract
Actl7b	1.86590088714505e-48	2.57494322426016e-46	0.249236408063531	0.0587422252937111	0.320224257536485	0.488339254451567	GI tract_matched	GI tract_reference	GI tract
Cxcl13	1.51277308236142e-29	1.24047392753637e-27	0.0772755039706781	0.176917760884589	-0.416557746816116	0.38287976333716	GI tract_matched	GI tract_reference	GI tract
Map2	1.28504582535738e-72	2.41588615167187e-70	0.0849114233353696	0.266758811333794	-0.801063889927669	0.595502564823373	GI tract_matched	GI tract_reference	GI tract
Gm45368	1.03167844091141e-189	2.86806606573372e-187	0.621563836285889	0.78092605390463	-0.780372093820948	0.69914696783029	GI tract_matched	GI tract_reference	GI tract
Fez1	6.40012278704072e-15	1.7920343803714e-13	0.0281001832620648	0.0760193503800967	-0.25576507980931	0.272663722395172	GI tract_matched	GI tract_reference	GI tract
Cts6	6.21430665869803e-46	8.07859865630744e-44	0.0650580329871717	0.190739460953697	-0.603404313296293	0.47568856837284	GI tract_matched	GI tract_reference	GI tract
Prl7a1	1.10411008948115e-292	3.24608366307458e-290	0.402871105681124	0.861782999308915	-0.74747738648517	0.69914696783029	GI tract_matched	GI tract_reference	GI tract
Unc5c	0	0	0.443494196701283	0.987560469937802	-0.639391872998277	0.69914696783029	GI tract_matched	GI tract_reference	GI tract
Prrx1	2.99841126763177e-268	8.75536090148476e-266	0.514966401954795	0.79612992398065	-1.05538604462212	0.69914696783029	GI tract_matched	GI tract_reference	GI tract
Hist3h2ba	3.69651485023089e-132	9.20432197707491e-130	0.696701282834453	0.778852798894264	-0.597617595558313	0.69914696783029	GI tract_matched	GI tract_reference	GI tract
Krt14	9.06587629129224e-46	1.1694980415767e-43	0.244043982895541	0.0615065653075328	0.303767034889198	0.474830102669426	GI tract_matched	GI tract_reference	GI tract
Ybx1	7.02461051127952e-68	1.25038067100775e-65	0.344532681734881	0.0898410504492052	0.530298404989684	0.576114436778905	GI tract_matched	GI tract_reference	GI tract
Snca	1.66003667870302e-34	1.69323741227708e-32	0.402871105681124	0.460262612301313	-0.392079336676126	0.413278296143497	GI tract_matched	GI tract_reference	GI tract
Gjb2	2.16470374214968e-84	4.37270155914234e-82	0.281918142944411	0.473393227366966	-0.660200708466693	0.641040082403896	GI tract_matched	GI tract_reference	GI tract
Stmn4	7.50877932318158e-42	8.78527180812245e-40	0.159743433109346	0.0200414651002073	0.276448148154799	0.454437205987681	GI tract_matched	GI tract_reference	GI tract
Barx1	4.15415836233627e-26	2.86636927001202e-24	0.251679902260232	0.336558396682792	-0.472762918849179	0.360196844642648	GI tract_matched	GI tract_reference	GI tract
Npy	4.99571335215993e-41	5.79502748850552e-39	0.358582773365913	0.13752591568763	0.427159167875724	0.450001726393853	GI tract_matched	GI tract_reference	GI tract
Col1a1	1.09786250850842e-53	1.64679376276263e-51	0.17226634086744	0.0110573600552868	0.857464199650894	0.51350019920033	GI tract_matched	GI tract_reference	GI tract
Rspo2	3.74497384539757e-19	1.49798953815903e-17	0.503054367745877	0.295784381478922	0.253964128677168	0.308946181284795	GI tract_matched	GI tract_reference	GI tract
Gm41300	1.31103507227422e-19	6.03076133246139e-18	0.518631643249847	0.302695231513476	0.253740684524212	0.312557487773874	GI tract_matched	GI tract_reference	GI tract
Foxp2	3.22195290439612e-30	2.77087949778067e-28	0.064752596212584	0.16309606081548	-0.394446130286983	0.387155611337228	GI tract_matched	GI tract_reference	GI tract
Gm28822	2.60190133150195e-62	4.26711818366319e-60	0.185705558949297	0.355217691776088	-0.55314434297435	0.552451836077922	GI tract_matched	GI tract_reference	GI tract
Calm2	7.62529351197919e-126	1.87582220394688e-123	0.854306658521686	0.496199032480995	0.736559891547772	0.69914696783029	GI tract_matched	GI tract_reference	GI tract
Ccr2	1.45510046674139e-98	3.27397605016812e-96	0.402260232131949	0.56945404284727	-0.646057749230833	0.691749007961946	GI tract_matched	GI tract_reference	GI tract
Fibin	1.77157127979683e-199	4.9781152962291e-197	0.139890042761148	0.498272287491361	-1.6308831447429	0.69914696783029	GI tract_matched	GI tract_reference	GI tract
Tmem238l	6.38260221360821e-48	8.68033901050717e-46	0.124923640806353	0.270214236351071	-0.418345641901229	0.485694887165651	GI tract_matched	GI tract_reference	GI tract
Tmem45a2	1.09460931422731e-58	1.74042880962143e-56	0.766035430665852	0.383552176917761	0.578604347400276	0.536452883816082	GI tract_matched	GI tract_reference	GI tract
Zpld1	3.7245304256246e-28	2.7561525149622e-26	0.648747709224191	0.524533517622668	0.392705957766083	0.373889110114081	GI tract_matched	GI tract_reference	GI tract
Gm15569	1.98160886368632e-32	1.92216059777573e-30	0.476175931582162	0.246026261230131	0.409193866922733	0.4008468089514	GI tract_matched	GI tract_reference	GI tract
Ambp	8.07018262515646e-10	6.45614610012517e-09	0.0326817348808797	0.0704906703524533	-0.27106925995076	0.220512007909864	GI tract_matched	GI tract_reference	GI tract
D730003K21Rik	0	0	0.426695174098962	0.989633724948169	-0.692586429690929	0.69914696783029	GI tract_matched	GI tract_reference	GI tract
Flrt2	1.21331275320788e-84	2.48729114407616e-82	0.523824068417837	0.632342778161714	-0.593800266590941	0.641975073892973	GI tract_matched	GI tract_reference	GI tract
Helt	6.03294000805374e-17	1.9305408025772e-15	0.139584605986561	0.213545266067726	-0.308688822179495	0.290623214417187	GI tract_matched	GI tract_reference	GI tract
Spp1	5.2657587545365e-29	4.15994941608384e-27	0.409285277947465	0.448514167242571	-0.390743990209639	0.37943319186364	GI tract_matched	GI tract_reference	GI tract
Hemgn	9.57905735086036e-30	8.0464081747227e-28	0.45174098961515	0.514167242570836	-0.280863167225654	0.384161792763399	GI tract_matched	GI tract_reference	GI tract
Rufy3	1.37086915636446e-16	4.24969438472982e-15	0.124923640806353	0.199032480995162	-0.368552620539757	0.28754291771788	GI tract_matched	GI tract_reference	GI tract
Gm8883	2.8509968705905e-32	2.73695699576688e-30	0.0904092852779475	0.199723565998618	-0.398028390462546	0.39988584498438	GI tract_matched	GI tract_reference	GI tract
Gbx2	4.88612016827199e-51	6.93829063894623e-49	0.33811850946854	0.103662750518314	0.317761849716512	0.500940470227677	GI tract_matched	GI tract_reference	GI tract
Elavl3	4.85336195448647e-45	6.06670244310808e-43	0.200366524129505	0.0359364201796821	0.396245162415476	0.471100928195935	GI tract_matched	GI tract_reference	GI tract
Meg3	1.70235936144997e-17	6.1284937012199e-16	0.200977397678681	0.272978576364893	-0.341747636748839	0.29528818791732	GI tract_matched	GI tract_reference	GI tract
Clic6	2.36329925754495e-182	6.42817398052225e-180	0.344227244960293	0.628887353144437	-1.04051843888243	0.69914696783029	GI tract_matched	GI tract_reference	GI tract
Asxl3	1.23043283604047e-26	8.73607313588733e-25	0.310323762981063	0.380787836903939	-0.474628161595377	0.36375834628225	GI tract_matched	GI tract_reference	GI tract
Kcnd2	2.36437836408926e-85	4.87061943002388e-83	0.246487477092242	0.00967519004837595	0.948254557137102	0.644607746173123	GI tract_matched	GI tract_reference	GI tract
Ptchd4	9.78159049986294e-66	1.70199674697615e-63	0.51038485033598	0.587422252937111	-0.473084895567578	0.567152962312145	GI tract_matched	GI tract_reference	GI tract
Skor1	5.91908255965191e-88	1.26076458520586e-85	0.486255345143555	0.609536973047685	-0.587286948660874	0.65417225681241	GI tract_matched	GI tract_reference	GI tract
Trim55	0	0	0.364080635308491	0.982031789910159	-0.717493609366308	0.69914696783029	GI tract_matched	GI tract_reference	GI tract
Ascl2	1.93095887376563e-39	2.20129311609282e-37	0.0742211362248015	0.194194885970974	-0.557851589337683	0.441383248661197	GI tract_matched	GI tract_reference	GI tract
Fn1	5.72364739931754e-39	6.41048508723565e-37	0.124312767257178	0.25224602626123	-0.399751273203889	0.438784365576286	GI tract_matched	GI tract_reference	GI tract
Gm10717	3.30559679956052e-105	7.70204054297602e-103	0.636835675015272	0.239115411195577	0.682820290517332	0.69914696783029	GI tract_matched	GI tract_reference	GI tract
Hes6	1.92152614877382e-42	2.30583137852859e-40	0.247403787416005	0.0670352453351762	0.278629123612894	0.4575790390669	GI tract_matched	GI tract_reference	GI tract
Synpo2l	5.16203279364734e-100	1.1666194113643e-97	0.422113622480147	0.0939875604699378	0.75352489079454	0.696701155591103	GI tract_matched	GI tract_reference	GI tract
Neto1	1.98714353087944e-45	2.54354371952568e-43	0.282223579718998	0.0815480304077402	0.396442403534311	0.473089007305129	GI tract_matched	GI tract_reference	GI tract
Rnd2	7.03238048393982e-147	1.83545130630829e-144	0.544288332315211	0.727021423635107	-0.722353308148492	0.69914696783029	GI tract_matched	GI tract_reference	GI tract
Meis2	0	0	0.169211973121564	0.953697304768487	-1.37732722674885	0.69914696783029	GI tract_matched	GI tract_reference	GI tract
Gpx3	1.50038392416622e-08	9.00230354499729e-08	0.19456322541234	0.230822391154112	-0.273739658558183	0.205264738195871	GI tract_matched	GI tract_reference	GI tract
Gm38509	1.3614109050555e-24	8.30460652083852e-23	0.250458155161881	0.340704906703525	-0.345546783673694	0.34974102924061	GI tract_matched	GI tract_reference	GI tract
Flna	2.28890469145799e-19	1.00711806424152e-17	0.198839340256567	0.281271596406358	-0.376031890970533	0.31064611212245	GI tract_matched	GI tract_reference	GI tract
Tnmd	1.97784050566856e-52	2.8876471382761e-50	0.0662797800855223	0.206634416033172	-0.493148705555224	0.507593550451733	GI tract_matched	GI tract_reference	GI tract
Gm37134	6.51292671514646e-53	9.63913153841677e-51	0.540623091020159	0.580511402902557	-0.41890344030084	0.509904611980873	GI tract_matched	GI tract_reference	GI tract
Barhl1	6.13704115989602e-63	1.02488587370263e-60	0.577580940745266	0.261921216309606	0.441692042324411	0.555164066103687	GI tract_matched	GI tract_reference	GI tract
Gm42705	2.19115430778053e-48	3.00188140165933e-46	0.560781918142944	0.273669661368348	0.412734034474902	0.487994421611696	GI tract_matched	GI tract_reference	GI tract
Grb10	1.19535858888551e-59	1.92452732810567e-57	0.304825901038485	0.073255010366275	0.352689414093601	0.540756230174372	GI tract_matched	GI tract_reference	GI tract
Zc3h12d	8.65102591306017e-47	1.15923747235006e-44	0.0858277336591326	0.221147201105736	-0.572780808641684	0.47999367731532	GI tract_matched	GI tract_reference	GI tract
Cntn2	8.41773693412776e-19	3.19874003496855e-17	0.113927916921197	0.191430545957153	-0.328220602574951	0.306063258577878	GI tract_matched	GI tract_reference	GI tract
Mir9-3hg	2.64932384833552e-35	2.7817900407523e-33	0.09529627367135	0.210089841050449	-0.332778818080413	0.417993339891647	GI tract_matched	GI tract_reference	GI tract
Lrrc15	4.48097964700569e-164	1.20090254539752e-161	0.523824068417837	0.906012439530062	-0.45196923884049	0.69914696783029	GI tract_matched	GI tract_reference	GI tract
Gm44107	2.38137640979263e-11	2.61951405077189e-10	0.098045204642639	0.156185210780926	-0.327282503699463	0.237456650014859	GI tract_matched	GI tract_reference	GI tract
Asb4	3.76156265545086e-19	1.49798953815903e-17	0.0937690897984117	0.172080165860401	-0.355010164811387	0.308930869871796	GI tract_matched	GI tract_reference	GI tract
Tnni3k	3.05574785014971e-28	2.29181088761228e-26	0.260232131948687	0.102280580511403	0.279029048614825	0.374451570364431	GI tract_matched	GI tract_reference	GI tract
S100a10	1.75376187237815e-133	4.40194229966916e-131	0.630116065974343	0.205943331029717	0.753140051256966	0.69914696783029	GI tract_matched	GI tract_reference	GI tract
Scx	3.06000341415365e-51	4.37580488223972e-49	0.195174098961515	0.0255701451278507	0.389026596616525	0.501894405835875	GI tract_matched	GI tract_reference	GI tract
Gm47143	7.26602827882141e-05	0.000217980848364642	0.254123396456933	0.284727021423635	-0.271903232591665	0.151809584017533	GI tract_matched	GI tract_reference	GI tract
1810011H11Rik	7.40691280018854e-36	7.92539669620174e-34	0.206780696395846	0.323427781617139	-0.485873008824416	0.421196212269793	GI tract_matched	GI tract_reference	GI tract
Lum	9.22513147708495e-47	1.2269424864523e-44	0.111484422724496	0.255701451278507	-0.549461450328536	0.479854087316971	GI tract_matched	GI tract_reference	GI tract
Tceal9	2.58025574372886e-12	3.96301800306309e-11	0.308185705558949	0.340704906703525	-0.272319940939496	0.247498130818642	GI tract_matched	GI tract_reference	GI tract
Nebl	1.118111783168e-19	5.25512538088959e-18	0.097128894318876	0.177608845888044	-0.32435214389066	0.313103342784467	GI tract_matched	GI tract_reference	GI tract
Olfm1	3.65983058510075e-89	7.86863575796661e-87	0.420281001832621	0.109191430545957	1.10084294251775	0.658557155164445	GI tract_matched	GI tract_reference	GI tract
Gyg	6.50864560550833e-51	9.11210384771167e-49	0.474343310934637	0.544574982722875	-0.408630994489779	0.500310692166066	GI tract_matched	GI tract_reference	GI tract
Sfrp1	1.22508650817373e-64	2.11939965914055e-62	0.209224190592547	0.384934346924672	-0.625969220439412	0.562482291689892	GI tract_matched	GI tract_reference	GI tract
Gabrp	4.65734935684761e-86	9.68728666224304e-84	0.478924862553451	0.147892190739461	0.522678856132285	0.647210715641281	GI tract_matched	GI tract_reference	GI tract
Gm13346	4.14681770748086e-64	7.04959010271747e-62	0.317043372021991	0.465100207325501	-0.620159026134741	0.560234251209285	GI tract_matched	GI tract_reference	GI tract
Nkx6-1	1.52577043927308e-74	2.95999465218978e-72	0.268173488087966	0.460262612301313	-0.540072300721988	0.603226363289477	GI tract_matched	GI tract_reference	GI tract
Gm21917	5.79063485186461e-14	1.27393966741021e-12	0.0445937690897984	0.0988251554941258	-0.302227750851723	0.263756157791733	GI tract_matched	GI tract_reference	GI tract
Cyp3a57	9.49008291399783e-204	2.67620338174739e-201	0.135613927916921	0.502418797512094	-1.33591193707364	0.69914696783029	GI tract_matched	GI tract_reference	GI tract
Ifnz	1.41953673771664e-21	7.23963736235488e-20	0.0372632864996946	0.104353835521769	-0.639566384545686	0.327721108081952	GI tract_matched	GI tract_reference	GI tract
Pde1a	5.2274624492478e-86	1.0820847269943e-83	0.277642028100183	0.0241879751209399	0.533462436017099	0.647026093580898	GI tract_matched	GI tract_reference	GI tract
Gm27199	1.00654601333959e-91	2.1842048489469e-89	0.416921197312156	0.0932964754664824	0.852677289573141	0.667793345310083	GI tract_matched	GI tract_reference	GI tract
C1rb	3.50310833949093e-13	6.30559501108368e-12	0.0158827122785583	0.0525224602626123	-0.386311650814267	0.256164628565327	GI tract_matched	GI tract_reference	GI tract
Pou4f1	4.18526204968259e-69	7.61717693042231e-67	0.554978619425779	0.241188666205943	0.512510808210925	0.581189978131392	GI tract_matched	GI tract_reference	GI tract
Tmsb15a	1.60578098281823e-26	1.12404668797276e-24	0.184789248625535	0.286800276434001	-0.423996838072296	0.362984206401063	GI tract_matched	GI tract_reference	GI tract
Gm15969	8.01210256132157e-26	5.36810871608545e-24	0.30543677458766	0.138217000691085	0.331066194229693	0.358251002964555	GI tract_matched	GI tract_reference	GI tract
Cbln1	6.88726266631322e-21	3.37475870649348e-19	0.463042150274893	0.460262612301313	-0.331233508868654	0.322510672041664	GI tract_matched	GI tract_reference	GI tract
Clec5a	1.97446637079163e-84	4.02791139641493e-82	0.433720219914478	0.574291637871458	-0.623120742549894	0.641188748392961	GI tract_matched	GI tract_reference	GI tract
Gm11789	4.64340261088145e-14	1.06798260050273e-12	0.327428222357972	0.367657221838286	-0.298813838458668	0.264646280491701	GI tract_matched	GI tract_reference	GI tract
5430431A17Rik	6.91069982821148e-233	1.96954945104027e-230	0.445021380574221	0.736696613683483	-1.13920456217654	0.69914696783029	GI tract_matched	GI tract_reference	GI tract
Bmp6	1.27895530265485e-24	8.05741840672556e-23	0.381795968234575	0.197650310988252	0.308355156882125	0.349901508641484	GI tract_matched	GI tract_reference	GI tract
Col4a1	4.7280173806853e-46	6.19370276869775e-44	0.328649969456323	0.454042847270214	-0.516230182784377	0.476291613012707	GI tract_matched	GI tract_reference	GI tract
Wnt2	1.28282418288656e-37	1.42393484300408e-35	0.162186927306048	0.296475466482377	-0.51358888121647	0.431237910777668	GI tract_matched	GI tract_reference	GI tract
Sulf2	3.88479647083613e-20	1.86470230600134e-18	0.0775809407452657	0.154803040774015	-0.46233530987382	0.316723839883975	GI tract_matched	GI tract_reference	GI tract
AC139844.1	1.09900408472641e-29	9.12173390322918e-28	0.103237629810629	0.00898410504492052	0.325771360557212	0.383778272575114	GI tract_matched	GI tract_reference	GI tract
Ifitm1	1.09937209256895e-25	7.25585581095509e-24	0.200977397678681	0.299239806496199	-0.381205117074405	0.357308657696223	GI tract_matched	GI tract_reference	GI tract
Tbx18	1.04994855679821e-51	1.52242540735741e-49	0.521686010995724	0.581202487906012	-0.405716633532661	0.504169818319089	GI tract_matched	GI tract_reference	GI tract
Perp	3.11185250284058e-259	8.96213520818088e-257	0.0571166768478925	0.45473393227367	-2.13757978853632	0.69914696783029	GI tract_matched	GI tract_reference	GI tract
1700017G19Rik	3.50325138733916e-19	1.43633306880906e-17	0.0729993891264508	0.00898410504492052	0.344951626922793	0.309177214230776	GI tract_matched	GI tract_reference	GI tract
Limch1	2.28195302587381e-39	2.5786069192374e-37	0.128588882101405	0.0082930200414651	0.554290745953935	0.440984514216084	GI tract_matched	GI tract_reference	GI tract
Itih2	1.80253516949315e-30	1.58623094915397e-28	0.182040317654246	0.0511402902557015	0.349898251710526	0.388744889868758	GI tract_matched	GI tract_reference	GI tract
Kcnt2	8.32030257275154e-44	1.03171751902119e-41	0.176542455711668	0.322045611610228	-0.558801725512787	0.464725642028835	GI tract_matched	GI tract_reference	GI tract
Ptchd1	4.34425451108078e-100	9.86145774015337e-98	0.271227855833842	0.490670352453352	-0.915491662461622	0.696960976996429	GI tract_matched	GI tract_reference	GI tract
Twist2	3.73111206975962e-138	9.43971353649184e-136	0.31857055589493	0.573600552868003	-0.71830325976626	0.69914696783029	GI tract_matched	GI tract_reference	GI tract
Rxfp1	4.0138839872169e-17	1.36472055565375e-15	0.131337813072694	0.206634416033172	-0.324516687167038	0.292124976150735	GI tract_matched	GI tract_reference	GI tract
Gp9	2.47688625191443e-12	3.96301800306309e-11	0.188454489920586	0.239115411195577	-0.256833823828286	0.247680863594643	GI tract_matched	GI tract_reference	GI tract
Ms4a6b	7.3868436632717e-31	6.64815929694453e-29	0.175626145387905	0.045611610228058	0.250302167798907	0.391171985602435	GI tract_matched	GI tract_reference	GI tract
Gm29325	1.11198564280573e-30	9.896672220971e-29	0.209835064141723	0.320663441603317	-0.404902444265449	0.390061231417533	GI tract_matched	GI tract_reference	GI tract
Fev	4.30225177304872e-36	4.64643191489261e-34	0.160354306658522	0.287491361437457	-0.400943816890639	0.422554516467918	GI tract_matched	GI tract_reference	GI tract
Cldn5	1.8283512066533e-27	1.33469638085691e-25	0.0959071472205253	0.0082930200414651	0.373474976842467	0.369333667380662	GI tract_matched	GI tract_reference	GI tract
Abca8a	6.78236791760637e-68	1.21404385725154e-65	0.308185705558949	0.474084312370422	-0.548333363003436	0.57617782961217	GI tract_matched	GI tract_reference	GI tract
Cst3	1.40769799796501e-68	2.54793337631666e-66	0.293830177153329	0.462335867311679	-0.6477441439042	0.579011939947926	GI tract_matched	GI tract_reference	GI tract
Creg1	7.87357738885363e-147	2.04713012110194e-144	0.0158827122785583	0.239806496199032	-1.88267884114921	0.69914696783029	GI tract_matched	GI tract_reference	GI tract
Hoxc5	4.89227911757553e-51	6.93829063894623e-49	0.323152107513745	0.449205252246026	-0.571406574996164	0.50093779982277	GI tract_matched	GI tract_reference	GI tract
Kcnk15	1.11914542607104e-21	5.93147075817652e-20	0.0360415394013439	0.102280580511403	-0.330961317995728	0.328498544111977	GI tract_matched	GI tract_reference	GI tract
Fgfbp1	7.38271926548259e-93	1.62419823840617e-90	0.168906536346976	0.402902557014513	-0.920932656070575	0.671821054590524	GI tract_matched	GI tract_reference	GI tract
Capn6	2.81704075916402e-30	2.4508254604727e-28	0.148747709224191	0.032480995162405	0.307897937391966	0.387523746532801	GI tract_matched	GI tract_reference	GI tract
Rtl3	9.94754392269049e-14	1.9895087845381e-12	0.154245571166768	0.218382861091914	-0.310088544905351	0.261474013141265	GI tract_matched	GI tract_reference	GI tract
Lrrc24	3.4841203648446e-18	1.2891245349925e-16	0.127672571777642	0.204561161022806	-0.344616363784002	0.301031288617381	GI tract_matched	GI tract_reference	GI tract
Gm42418	3.99779477061514e-56	6.23655984215962e-54	0.455406230910202	0.595715272978576	-0.91860969214751	0.524838778643714	GI tract_matched	GI tract_reference	GI tract
Cldn34c2	4.30218925559666e-11	4.30218925559666e-10	0.381490531459988	0.413268832066344	-0.388296936118067	0.234703495397036	GI tract_matched	GI tract_reference	GI tract
Gm26561	2.5694524469335e-22	1.41319884581343e-20	0.0461209529627367	0.118175535590878	-0.416910841087932	0.333270488926568	GI tract_matched	GI tract_reference	GI tract
Nxnl1	2.96666065968635e-19	1.27566408366513e-17	0.0268784361637141	0.082930200414651	-0.439607288314113	0.309751974575362	GI tract_matched	GI tract_reference	GI tract
Gm39323	3.55928000186774e-15	1.06778400056032e-13	0.327122785583384	0.18728403593642	0.338274279419002	0.274991583827667	GI tract_matched	GI tract_reference	GI tract
Gm46355	1.66355997696036e-13	3.16076395622469e-12	0.268478924862553	0.311679336558397	-0.270318147038534	0.259327291292565	GI tract_matched	GI tract_reference	GI tract
Slco1b2	2.56420582601005e-08	1.28210291300502e-07	0.0317654245571167	0.0656530753282654	-0.253768730637848	0.20233971758964	GI tract_matched	GI tract_reference	GI tract
Gm27166	3.03572433110925e-76	5.98037693228521e-74	0.153329260843005	0.34899792674499	-0.804789753576653	0.609908999400963	GI tract_matched	GI tract_reference	GI tract
Btnl4	5.52870510350405e-27	3.98066767452292e-25	0.0210751374465486	0.0870767104353836	-0.334829904612614	0.366129358598657	GI tract_matched	GI tract_reference	GI tract
Klra2	6.99992237011439e-40	8.04991072563155e-38	0.155772755039707	0.0207325501036628	0.323049946554409	0.44382837586255	GI tract_matched	GI tract_reference	GI tract
Gm11587	9.11084334011522e-88	1.93149878810443e-85	0.396762370189371	0.0898410504492052	0.540363157400716	0.653488972200127	GI tract_matched	GI tract_reference	GI tract
Tcp11x2	4.80601627698958e-21	2.40300813849479e-19	0.0684178375076359	0.00414651002073255	0.369875101632822	0.323704978572631	GI tract_matched	GI tract_reference	GI tract
Gm28872	9.12488002499906e-56	1.40523152384986e-53	0.226328649969456	0.0359364201796821	0.405085474715203	0.52319223216088	GI tract_matched	GI tract_reference	GI tract
Nkx3-1	3.75249667733213e-78	7.50499335466426e-76	0.225717776420281	0.0082930200414651	0.604169763454653	0.617360574882905	GI tract_matched	GI tract_reference	GI tract
Cabp2	6.40551324316158e-26	4.35574900534987e-24	0.0235186316432498	0.0898410504492052	-0.474907902723074	0.358915636759446	GI tract_matched	GI tract_reference	GI tract
Gm39075	5.73607037259928e-63	9.6365982259668e-61	0.112706169822847	0.285418106427091	-0.504704515553167	0.555290460520561	GI tract_matched	GI tract_reference	GI tract
D930019O06Rik	1.08936776954208e-24	6.97195372506931e-23	0.174404398289554	0.26883206634416	-0.534381162430921	0.350408318544052	GI tract_matched	GI tract_reference	GI tract
Crisp2	3.13823405656071e-14	8.15940854705785e-13	0.0766646304215027	0.139599170697996	-0.287536945352786	0.266248661083269	GI tract_matched	GI tract_reference	GI tract
Gm15564	1.57697449465174e-71	2.93317256005224e-69	0.281001832620648	0.045611610228058	0.553947562616206	0.591124591555546	GI tract_matched	GI tract_reference	GI tract
Tldc2	1.30501145805375e-31	1.20061054140945e-29	0.227855833842395	0.0746371803731859	0.283473880601986	0.395840059518407	GI tract_matched	GI tract_reference	GI tract
Gm47316	7.84309776411615e-163	2.09410710301901e-160	0.601099572388516	0.908776779543884	-0.50995615366004	0.69914696783029	GI tract_matched	GI tract_reference	GI tract
Rbms3	3.42903762906477e-86	7.16668864474538e-84	0.0488698839340257	0.230822391154112	-1.01914967184125	0.647699912104516	GI tract_matched	GI tract_reference	GI tract
Slc7a13	3.00321922208901e-28	2.28244660878765e-26	0.0897984117287721	0.191430545957153	-0.470218212653997	0.374500805377086	GI tract_matched	GI tract_reference	GI tract
Cdh11	1.38612900068774e-24	8.31677400412647e-23	0.0479535736102627	0.126468555632343	-0.4028869928294	0.349654868146013	GI tract_matched	GI tract_reference	GI tract
Cyp2c65	5.68218414823335e-62	9.26196016162036e-60	0.183567501527184	0.00691085003455425	0.808753073781655	0.550977288205523	GI tract_matched	GI tract_reference	GI tract
Gm20395	1.32485012233599e-32	1.31160162111263e-30	0.0268784361637141	0.107118175535591	-0.505112845649877	0.401925412532335	GI tract_matched	GI tract_reference	GI tract
Ceacam9	1.48244710924427e-19	6.67101199159922e-18	0.100183262064753	0.0234968901174845	0.392457136308386	0.312137109798021	GI tract_matched	GI tract_reference	GI tract
Cacna2d3	9.94924280464308e-63	1.64162506276611e-60	0.26634086744044	0.0469937802349689	0.426361882984108	0.554259032497457	GI tract_matched	GI tract_reference	GI tract
Cnmd	0.00274655855501584	0.00274655855501584	0.107819181429444	0.130615065653075	-0.261996966757999	0.121092659392316	GI tract_matched	GI tract_reference	GI tract
Hmcn1	1.30868734713661e-24	8.11386155224698e-23	0.145998778252902	0.0407740152038701	0.551903630244346	0.349830571903972	GI tract_matched	GI tract_reference	GI tract
Skint10	1.95693234555242e-92	4.26611251330427e-90	0.0387904703726329	0.222529371112647	-1.60580625694552	0.670320642034665	GI tract_matched	GI tract_reference	GI tract
Gm26547	3.18329067857009e-184	8.69038355249634e-182	0.015271838729383	0.281962681409813	-1.83630152337488	0.69914696783029	GI tract_matched	GI tract_reference	GI tract
Fgf16	5.4135088614458e-32	5.14283341837351e-30	0.118509468540012	0.0131306150656531	0.689790250552208	0.398185851818204	GI tract_matched	GI tract_reference	GI tract
AC160759.1	2.42122353983384e-42	2.85704377700393e-40	0.0558949297495418	0.174153420870767	-0.666948886494687	0.45704767563729	GI tract_matched	GI tract_reference	GI tract
Smco2	3.99742891789313e-124	9.71375227048032e-122	0.0149664019547954	0.208707671043538	-1.83697252256911	0.69914696783029	GI tract_matched	GI tract_reference	GI tract
Pou2af1	4.64809663893681e-17	1.53387189084915e-15	0.0381795968234575	0.0960608154803041	-0.333265036215029	0.291589950647364	GI tract_matched	GI tract_reference	GI tract
Gm11037	3.02797783018816e-19	1.27566408366513e-17	0.0568112400733048	0.00138217000691085	0.509771410104096	0.309681317797441	GI tract_matched	GI tract_reference	GI tract
Mgat4c	8.51900541380863e-29	6.64482422277073e-27	0.00671960904092853	0.0587422252937111	-0.271709792836801	0.378041354726285	GI tract_matched	GI tract_reference	GI tract
Fat4	1.61527489312081e-96	3.6020630116594e-94	0.00244349419670128	0.136834830684174	-1.3511345122784	0.684697148804719	GI tract_matched	GI tract_reference	GI tract
T	4.39837453584105e-75	8.62081409024846e-73	0.00855222968845449	0.129232895646164	-1.2136491163425	0.605343308167202	GI tract_matched	GI tract_reference	GI tract
C130073E24Rik	2.16029144443147e-17	7.56102005551016e-16	0.0427611484422724	0.102971665514858	-0.318319528004411	0.294418521424744	GI tract_matched	GI tract_reference	GI tract
Nkx2-5	9.46677879454758e-10	6.62674515618331e-09	0.0448992058643861	0.0884588804422944	-0.286230984993616	0.21971208553165	GI tract_matched	GI tract_reference	GI tract
Amot	3.89120685820851e-22	2.10125170343259e-20	0.0650580329871717	0.00138217000691085	0.640828038322025	0.3319313988341	GI tract_matched	GI tract_reference	GI tract
Krt2	3.3272627751253e-29	2.66181022010024e-27	0.0885766646304215	0.0027643400138217	0.511081887140138	0.380703668032669	GI tract_matched	GI tract_reference	GI tract
Triml2	3.76939447091262e-30	3.20398530027572e-28	0.0864386072083079	0.000691085003455425	0.720378626675185	0.386719934672676	GI tract_matched	GI tract_reference	GI tract
Hbb-y	2.73334275651996e-28	7.10669116695188e-27	0.501972032986734	0.493854748603352	-0.283135379052759	0.270250794454447	Cavity_matched	Cavity_reference	Cavity
Hba-a2	4.40755675007824e-41	1.93932497003442e-39	0.72427393330943	0.507102952913009	0.83421984471848	0.324722489290024	Cavity_matched	Cavity_reference	Cavity
H19	9.84441722768543e-12	5.90665033661126e-11	0.592326998924346	0.499122106943336	0.519172092125385	0.174155136395584	Cavity_matched	Cavity_reference	Cavity
Actc1	5.65124034000868e-12	4.52099227200694e-11	0.613840086052349	0.505826017557861	0.76663442949269	0.175961041133175	Cavity_matched	Cavity_reference	Cavity
Hbb-bs	0	0	0.45177482968806	0.0718276137270551	1.58317039192422	0.504150991495933	Cavity_matched	Cavity_reference	Cavity
Tuba1a	0	0	0.425959125134457	0.958978451715882	-1.70246015650339	0.504150991495933	Cavity_matched	Cavity_reference	Cavity
Tubb2b	6.94292498419649e-191	9.0952317292974e-189	0.313015417712442	0.539824421388667	-0.830223810047561	0.504150991495933	Cavity_matched	Cavity_reference	Cavity
Tubb3	4.01164777491593e-122	4.41281255240753e-120	0.666905700968089	0.304070231444533	0.599823207687492	0.504150991495933	Cavity_matched	Cavity_reference	Cavity
Cdkn1c	2.58735085554303e-107	2.71671839832018e-105	0.802079598422374	0.483320031923384	0.85970678248098	0.504150991495933	Cavity_matched	Cavity_reference	Cavity
Rtn1	8.50774198741614e-104	8.67789682716446e-102	0.858013624955181	0.653790901835595	1.16274534936436	0.504150991495933	Cavity_matched	Cavity_reference	Cavity
Myh6	0	0	0.267837934743636	0.914285714285714	-1.48945588033046	0.504150991495933	Cavity_matched	Cavity_reference	Cavity
Nppa	0	0	0.777698099677304	0.99122106943336	-1.09176869278031	0.504150991495933	Cavity_matched	Cavity_reference	Cavity
Myl2	9.88793461489564e-20	1.38431084608539e-18	0.570096808892076	0.625538707102953	0.276785250128386	0.226069076349789	Cavity_matched	Cavity_reference	Cavity
Tnnt2	3.08886379917989e-166	3.76841383499947e-164	0.879526712083184	0.633519553072626	1.019674802719	0.504150991495933	Cavity_matched	Cavity_reference	Cavity
Ina	1.55604123234422e-86	1.38487669678636e-84	0.410182861240588	0.591061452513966	-0.451146352269942	0.467993263678544	Cavity_matched	Cavity_reference	Cavity
Tpm1	0	0	0.52599498027967	0.837031125299282	-0.621364254575887	0.504150991495933	Cavity_matched	Cavity_reference	Cavity
Mest	7.65523756276978e-56	4.82279966454496e-54	0.728935102187164	0.490822027134876	0.800784558651303	0.377533015746912	Cavity_matched	Cavity_reference	Cavity
Nefl	3.62676526232027e-16	3.62676526232027e-15	0.97669415561133	0.918595371109338	0.286383399249135	0.204691117474303	Cavity_matched	Cavity_reference	Cavity
Gap43	7.49347827763937e-12	5.24543479434756e-11	0.955181068483327	0.88731045490822	0.271338902428115	0.175032389924917	Cavity_matched	Cavity_reference	Cavity
Col3a1	8.35547469392375e-258	1.16976645714932e-255	0.981355324489064	0.799201915403033	0.875666455388828	0.504150991495933	Cavity_matched	Cavity_reference	Cavity
Nnat	0	0	0.979921118680531	0.592657621707901	1.44439643324391	0.504150991495933	Cavity_matched	Cavity_reference	Cavity
Myh3	6.76857337360873e-288	9.74674565799657e-286	0.810684833273575	0.37829209896249	1.13168202567832	0.504150991495933	Cavity_matched	Cavity_reference	Cavity
Nefm	5.5790741764543e-11	2.78953708822715e-10	0.487271423449265	0.429529130087789	0.403698722730935	0.168343315730648	Cavity_matched	Cavity_reference	Cavity
Apoa2	1.8416287298704e-30	5.52488618961121e-29	0.32556471853711	0.369353551476456	-0.321739648130974	0.280275903057992	Cavity_matched	Cavity_reference	Cavity
Malat1	4.32004382894201e-126	4.83844908841505e-124	0.756543564001434	0.43463687150838	0.893863619053556	0.504150991495933	Cavity_matched	Cavity_reference	Cavity
Acta1	1.94884794484809e-94	1.89038250650264e-92	0.829329508784511	0.516360734237829	0.9565660250514	0.488429964413982	Cavity_matched	Cavity_reference	Cavity
Ttr	9.22993430669237e-110	9.78373036509392e-108	0.62244532090355	0.711572226656025	-0.313108295477675	0.504150991495933	Cavity_matched	Cavity_reference	Cavity
Stmn1	1.34648188100966e-16	1.48113006911063e-15	0.503764790247401	0.443096568236233	0.630661757964072	0.207398790625496	Cavity_matched	Cavity_reference	Cavity
Tnnc1	0.000267571336070125	0.000802714008210375	0.656507708856221	0.595051875498803	0.329716118854372	0.102136354644827	Cavity_matched	Cavity_reference	Cavity
Mylpf	2.06003226304213e-275	2.94584613615024e-273	0.642882753675152	0.284916201117318	1.0754504955623	0.504150991495933	Cavity_matched	Cavity_reference	Cavity
Msx1	3.66769770709199e-12	3.30092793638279e-11	0.637145930441018	0.503431763766959	0.403594119797385	0.177370276413503	Cavity_matched	Cavity_reference	Cavity
Ckb	2.32155023462746e-40	9.98266600889809e-39	0.383650053782718	0.211652035115722	0.25250948820802	0.321904532774853	Cavity_matched	Cavity_reference	Cavity
Gpx1	9.44432005952912e-120	1.02943088648867e-117	0.333452850484044	0.58244213886672	-0.573540114084284	0.504150991495933	Cavity_matched	Cavity_reference	Cavity
Ankrd1	1.52535237401163e-35	5.64380378384304e-34	0.458228755826461	0.468475658419792	-0.297805827342373	0.302424504732818	Cavity_matched	Cavity_reference	Cavity
Apoa1	5.68079801057237e-152	6.7033416524754e-150	0.929006812477591	0.837031125299282	-0.517371150495617	0.504150991495933	Cavity_matched	Cavity_reference	Cavity
Gm49106	8.27216102192176e-32	2.97797796789183e-30	0.754392255288634	0.535674381484437	0.893848276567997	0.286331849794063	Cavity_matched	Cavity_reference	Cavity
Ttn	0	0	0.410541412692721	0.921149241819633	-1.28139109653246	0.504150991495933	Cavity_matched	Cavity_reference	Cavity
Kctd14	9.73839244228856e-32	3.408437354801e-30	0.294370742201506	0.351636073423783	-0.356567296442103	0.286017813353505	Cavity_matched	Cavity_reference	Cavity
Gm30302	3.9418188634892e-26	8.67200149967624e-25	0.660451774829688	0.478371907422187	0.598632418779777	0.259855502797056	Cavity_matched	Cavity_reference	Cavity
Sst	4.6863488883852e-52	2.67121886637956e-50	0.280387235568304	0.382601755786113	-0.431564126089604	0.364751953759024	Cavity_matched	Cavity_reference	Cavity
Col2a1	2.82556792585494e-36	1.07371581182488e-34	0.619576909286483	0.429369513168396	0.545048276747119	0.30545181802118	Cavity_matched	Cavity_reference	Cavity
Sparc	2.33864495782315e-223	3.11039779390479e-221	0.711366081032628	0.94413407821229	-0.855983860065971	0.504150991495933	Cavity_matched	Cavity_reference	Cavity
Nkx2-6	1.24591375365389e-64	8.97057902630801e-63	0.586231624238078	0.344932162809258	0.481677626984147	0.405562818502917	Cavity_matched	Cavity_reference	Cavity
Hspb7	0	0	0.435281462889925	0.939984038308061	-1.70401888648574	0.504150991495933	Cavity_matched	Cavity_reference	Cavity
Cxcl14	1.88758258389524e-30	5.52488618961121e-29	0.0921477231982789	0.174301675977654	-0.372604160831127	0.280227393078353	Cavity_matched	Cavity_reference	Cavity
Fth1	3.9029385987048e-06	1.56117543948192e-05	0.749013983506633	0.580047885075818	0.662478105753045	0.124238956368201	Cavity_matched	Cavity_reference	Cavity
Penk	3.62617839573826e-296	5.25795867382047e-294	0.736464682681965	0.362809257781325	1.09351615780158	0.504150991495933	Cavity_matched	Cavity_reference	Cavity
Dpysl3	1.29160205267882e-90	1.21410592951809e-88	0.456077447113661	0.20462889066241	0.401866668498748	0.478689330213362	Cavity_matched	Cavity_reference	Cavity
Dynlrb2	5.11516428935921e-154	6.08704550433746e-152	0.69989243456436	0.744932162809258	-0.535957734390949	0.504150991495933	Cavity_matched	Cavity_reference	Cavity
Cox6a2	9.86137623528357e-28	2.46534405882089e-26	0.72642524202223	0.511093375897845	0.507217240597149	0.267601870762751	Cavity_matched	Cavity_reference	Cavity
Cnn2	0	0	0.429903191107924	0.964724660814046	-1.59338599688949	0.504150991495933	Cavity_matched	Cavity_reference	Cavity
Pcdh9	1.76246636102579e-178	2.27358160572327e-176	0.311581211903908	0.0793296089385475	0.73910927365034	0.504150991495933	Cavity_matched	Cavity_reference	Cavity
Platr6	9.82311423303759e-162	1.18859682219755e-159	0.667264252420222	0.319393455706305	0.769267066333272	0.504150991495933	Cavity_matched	Cavity_reference	Cavity
Six6	5.62583574193058e-228	7.59487825160629e-226	0.372893510218716	0.613567438148444	-0.854134255047276	0.504150991495933	Cavity_matched	Cavity_reference	Cavity
Myl9	1.58946559992239e-170	2.00272665590221e-168	0.445679455001793	0.659856344772546	-0.615819993199586	0.504150991495933	Cavity_matched	Cavity_reference	Cavity
Tubb2a	9.54951272513905e-37	3.72430996280423e-35	0.577267837934744	0.363766959297686	0.396866214916595	0.307399883129941	Cavity_matched	Cavity_reference	Cavity
Olfr432	8.41140624129709e-56	5.2150718696042e-54	0.642882753675152	0.419313647246608	0.591486460884417	0.377394700602501	Cavity_matched	Cavity_reference	Cavity
Dcx	2.19001509451188e-52	1.27020875481689e-50	0.677303693079957	0.46145251396648	0.709518108165367	0.365896049943969	Cavity_matched	Cavity_reference	Cavity
Aldh1a2	5.69404126375759e-90	5.18157755001941e-88	0.609178917174615	0.359616919393456	0.635722331747329	0.476993082729835	Cavity_matched	Cavity_reference	Cavity
Mt4	1.75347348204153e-30	5.43576779432874e-29	0.623879526712083	0.423942537909018	0.410423242582834	0.280372421241768	Cavity_matched	Cavity_reference	Cavity
BB019430	4.32014171161844e-92	4.10413462603752e-90	0.571172463248476	0.274700718276137	0.497244315907313	0.482445954438922	Cavity_matched	Cavity_reference	Cavity
Cd24a	5.77454021740645e-31	1.84785286957006e-29	0.546432413051273	0.408619313647247	0.482115068338183	0.282566557272288	Cavity_matched	Cavity_reference	Cavity
Msx3	4.2259184284684e-106	4.39495516560714e-104	0.503406238795267	0.263048683160415	0.687878175933379	0.504150991495933	Cavity_matched	Cavity_reference	Cavity
Pitx1	6.26951532580127e-37	2.57050128357852e-35	0.662244532090355	0.403671189146049	0.420457105064271	0.308152008851218	Cavity_matched	Cavity_reference	Cavity
Gm44968	6.44040144326291e-23	1.15927225978732e-21	0.537827178200072	0.408459696727853	0.425442208112857	0.243533580763701	Cavity_matched	Cavity_reference	Cavity
Lhx2	8.78871979796483e-206	1.16011101333136e-203	0.764790247400502	0.40830007980846	1.09227447249572	0.504150991495933	Cavity_matched	Cavity_reference	Cavity
Serpina1b	1.99659635963232e-226	2.6754391219073e-224	0.699175331660093	0.347486033519553	0.939238862575269	0.504150991495933	Cavity_matched	Cavity_reference	Cavity
Lamp5	2.14007783310837e-251	2.97470818802063e-249	0.310147006095375	0.707581803671189	-0.921696548501595	0.504150991495933	Cavity_matched	Cavity_reference	Cavity
Sh3bgr	9.67195034267911e-17	1.16063404112149e-15	0.660451774829688	0.514604948124501	0.42972472975065	0.208294456588435	Cavity_matched	Cavity_reference	Cavity
Uchl1	1.26850630043609e-44	6.46938213222407e-43	0.358551452133381	0.422346368715084	-0.391708328939506	0.3382053428039	Cavity_matched	Cavity_reference	Cavity
Smpx	4.3005596377315e-103	4.34356523410882e-101	0.42416636787379	0.180526735833998	0.491901796658735	0.504150991495933	Cavity_matched	Cavity_reference	Cavity
Gm45774	2.06342425649764e-41	9.28540915423938e-40	0.128719971315884	0.233040702314445	-0.370382567266302	0.326000053843602	Cavity_matched	Cavity_reference	Cavity
Prph	2.73504191071907e-64	1.94187975661054e-62	0.561491574040875	0.308379888268156	0.450878363093242	0.404501415418144	Cavity_matched	Cavity_reference	Cavity
Tbx20	4.67936157892166e-19	6.08317005259816e-18	0.616349946217282	0.453790901835595	0.339002327225549	0.222191611883653	Cavity_matched	Cavity_reference	Cavity
Pcp4	3.50244025090218e-92	3.36234264086609e-90	0.184295446396558	0.0467677573822825	0.354496904951168	0.482680818438779	Cavity_matched	Cavity_reference	Cavity
Id3	1.44140147927355e-25	3.02694310647446e-24	0.362854069558982	0.397924980047885	-0.30712763031478	0.257063712849612	Cavity_matched	Cavity_reference	Cavity
Akr1cl	8.28033204219553e-172	1.05988250140103e-169	0.556471853711007	0.209577015163607	0.632799656378129	0.504150991495933	Cavity_matched	Cavity_reference	Cavity
CT009718.1	1.57660426827707e-102	1.57660426827707e-100	0.466833990677662	0.240861931364725	0.675596571223493	0.504150991495933	Cavity_matched	Cavity_reference	Cavity
Gm37853	0	0	0.762638938687702	0.327853152434158	1.24001743997484	0.504150991495933	Cavity_matched	Cavity_reference	Cavity
Onecut2	0	0	0.499103621369667	0.128970470869912	1.29936249373925	0.504150991495933	Cavity_matched	Cavity_reference	Cavity
Apol10b	7.80865346176766e-53	4.60710554244292e-51	0.341699533883112	0.16999201915403	0.318476660243234	0.367385133768002	Cavity_matched	Cavity_reference	Cavity
Ebf1	6.09783050942763e-128	6.9515267807475e-126	0.713517389745428	0.419473264166002	0.802094801520485	0.504150991495933	Cavity_matched	Cavity_reference	Cavity
Nrep	5.4917379825679e-56	3.51471230884345e-54	0.0390821082825385	0.151157222665603	-0.376081768750256	0.378019675450103	Cavity_matched	Cavity_reference	Cavity
Cnih2	6.55837314454915e-65	4.85319612696637e-63	0.592326998924346	0.349720670391061	0.507802418728391	0.406427410938689	Cavity_matched	Cavity_reference	Cavity
Gm10631	1.38156613243719e-189	1.79603597216835e-187	0.526712083183937	0.188667198723065	0.670257576509133	0.504150991495933	Cavity_matched	Cavity_reference	Cavity
Igfbp4	2.38587754423911e-171	3.03006448118367e-169	0.453567586948727	0.671827613727055	-0.775870083227005	0.504150991495933	Cavity_matched	Cavity_reference	Cavity
Gm17250	0	0	0.760487629974901	0.291939345570631	1.36187743376232	0.504150991495933	Cavity_matched	Cavity_reference	Cavity
Cacng4	1.20774008550166e-64	8.81650262416209e-63	0.154894227321621	0.0459696727853152	0.31588312020039	0.405604780618723	Cavity_matched	Cavity_reference	Cavity
Gm14014	3.35406766724894e-248	4.62861338080354e-246	0.596271064897813	0.264804469273743	1.05678072779553	0.504150991495933	Cavity_matched	Cavity_reference	Cavity
Dppa5a	4.28082562693325e-151	5.0085659835119e-149	0.706704912154894	0.332003192338388	0.711681547109435	0.504150991495933	Cavity_matched	Cavity_reference	Cavity
Vtn	1.83327073822514e-127	2.07159593419441e-125	0.429903191107924	0.178611332801277	0.727445012191433	0.504150991495933	Cavity_matched	Cavity_reference	Cavity
Crym	1.01765246513577e-39	4.27414035357022e-38	0.35317318035138	0.415961691939346	-0.35683316356128	0.319379118599753	Cavity_matched	Cavity_reference	Cavity
Des	7.72544519580376e-45	4.01723150181795e-43	0.471495159555396	0.251237031125299	0.281269510270435	0.33895005652606	Cavity_matched	Cavity_reference	Cavity
Ceacam5	4.79089774658872e-69	3.78480921980509e-67	0.243097884546432	0.368715083798883	-0.467873239673603	0.418911873371154	Cavity_matched	Cavity_reference	Cavity
Hsd3b6	7.13508536990642e-100	7.06373451620735e-98	0.367873789888849	0.143814844373504	0.4755981239029	0.502059289597554	Cavity_matched	Cavity_reference	Cavity
Actl7b	1.62675937818847e-63	1.13873156473193e-61	0.209752599498028	0.0780526735833998	0.276376443898352	0.402148287334398	Cavity_matched	Cavity_reference	Cavity
Gm45368	8.67778200747624e-37	3.4711128029905e-35	0.22696306920043	0.316041500399042	-0.352260357625613	0.307571125757305	Cavity_matched	Cavity_reference	Cavity
Tcf7l2	1.00691160458535e-27	2.46534405882089e-26	0.057368232341341	0.132162809257781	-0.250300741896109	0.26755883442973	Cavity_matched	Cavity_reference	Cavity
Tnnc2	1.51810049154342e-43	7.43869240856275e-42	0.22158479741843	0.103112529928172	0.27011126700458	0.334142234890614	Cavity_matched	Cavity_reference	Cavity
Prl7a1	0	0	0.354965937612047	0.804309656823623	-1.41775212961474	0.504150991495933	Cavity_matched	Cavity_reference	Cavity
Unc5c	0	0	0.298314808174973	0.950997605746209	-1.55543551088939	0.504150991495933	Cavity_matched	Cavity_reference	Cavity
Fbn2	7.90827195635143e-66	5.93120396726357e-64	0.338114019361778	0.151476456504389	0.289418170976138	0.4092179767388	Cavity_matched	Cavity_reference	Cavity
Rspo2	1.64059187346298e-135	1.90308657321706e-133	0.578702043743277	0.295929768555467	0.772604835615328	0.504150991495933	Cavity_matched	Cavity_reference	Cavity
Gm41300	6.41856249108923e-114	6.86786186546548e-112	0.439942631767659	0.178611332801277	0.460807494098843	0.504150991495933	Cavity_matched	Cavity_reference	Cavity
Gm11588	1.83280149145584e-76	1.52122523790835e-74	0.592326998924346	0.653471667996808	-0.432464237827762	0.440431092096289	Cavity_matched	Cavity_reference	Cavity
Foxp2	8.79706651888675e-30	2.46317862528829e-28	0.0369307995697383	0.106943335993615	-0.327324297933843	0.277180008129595	Cavity_matched	Cavity_reference	Cavity
AC154408.2	3.4430082929041e-97	3.37414812704602e-95	0.226604517748297	0.0676775738228252	0.389155889011632	0.495385297835084	Cavity_matched	Cavity_reference	Cavity
Tmem45a2	4.3810626326093e-58	2.93531196384823e-56	0.417353890283256	0.212609736632083	0.323579238951681	0.384884729722284	Cavity_matched	Cavity_reference	Cavity
Zpld1	1.1818667642282e-69	9.45493411382556e-68	0.562925779849408	0.288747007182761	0.417491082193188	0.420720614687274	Cavity_matched	Cavity_reference	Cavity
Pitx2	5.73689422069231e-62	3.95845701227769e-60	0.275367515238437	0.123224261771748	0.441141871249242	0.397312355308036	Cavity_matched	Cavity_reference	Cavity
Gm33104	1.31041658580642e-21	1.96562487870963e-20	0.0182861240588024	0.064804469273743	-0.467360408132835	0.236521600372455	Cavity_matched	Cavity_reference	Cavity
D730003K21Rik	0	0	0.293295087845106	0.935195530726257	-1.54121626313309	0.504150991495933	Cavity_matched	Cavity_reference	Cavity
Gpr88	5.52905174168514e-47	2.98568794050998e-45	0.400501972032987	0.215802075019952	0.276527645518923	0.346826483844644	Cavity_matched	Cavity_reference	Cavity
Trim55	0	0	0.389028325564719	0.955786113328013	-1.63172005877655	0.504150991495933	Cavity_matched	Cavity_reference	Cavity
Gm10717	0	0	0.596271064897813	0.180845969672785	1.28249785644811	0.504150991495933	Cavity_matched	Cavity_reference	Cavity
Synpo2l	0	0	0.466116887773395	0.099122106943336	1.28310785104206	0.504150991495933	Cavity_matched	Cavity_reference	Cavity
Gata6	2.58544829876073e-130	2.97326554357484e-128	0.210111150950161	0.0435754189944134	0.421368758134954	0.504150991495933	Cavity_matched	Cavity_reference	Cavity
Meis2	3.89702424729514e-170	4.87128030911893e-168	0.292936536392972	0.631763766959298	-0.649086770132222	0.504150991495933	Cavity_matched	Cavity_reference	Cavity
Gm43950	8.36253129326531e-84	7.19177691220817e-82	0.130871280028684	0.0261771747805267	0.393656730436279	0.460678219190723	Cavity_matched	Cavity_reference	Cavity
Il25	3.46752444188656e-232	4.71583324096572e-230	0.492291143779132	0.140143655227454	0.67189968022707	0.504150991495933	Cavity_matched	Cavity_reference	Cavity
Tlx1os	3.26776118195283e-47	1.79726865007406e-45	0.42524202223019	0.253471667996808	0.403955753641965	0.347665912819063	Cavity_matched	Cavity_reference	Cavity
Barhl1	1.21595630284469e-57	8.02531159877495e-56	0.547508067407673	0.286671987230646	0.364572092733907	0.383439953761213	Cavity_matched	Cavity_reference	Cavity
Slc22a6	1.34076285317188e-154	1.60891542380626e-152	0.330584438866977	0.0903431763766959	0.496972095999163	0.504150991495933	Cavity_matched	Cavity_reference	Cavity
Gm1720	2.61117629405629e-42	1.22725285820646e-40	0.0749372534958767	0.177334397446129	-0.333554619377216	0.329452726347571	Cavity_matched	Cavity_reference	Cavity
Lrrc15	0	0	0.510577267837935	0.94732641660016	-1.5028863070051	0.504150991495933	Cavity_matched	Cavity_reference	Cavity
Cpa1	3.01409907963613e-26	6.93242788316311e-25	0.177482968806024	0.251077414205906	-0.336971208947786	0.260430067258932	Cavity_matched	Cavity_reference	Cavity
Tnni3k	7.93806492452138e-170	9.84320050640651e-168	0.35317318035138	0.107741420590583	0.823925992689484	0.504150991495933	Cavity_matched	Cavity_reference	Cavity
S100a10	4.68960555677159e-262	6.61234383504794e-260	0.60129078522768	0.249162011173184	1.06152732621809	0.504150991495933	Cavity_matched	Cavity_reference	Cavity
Upk3bl	6.23505542268983e-66	4.80099267547117e-64	0.135891000358551	0.0355945730247406	0.272364418162686	0.409531932377325	Cavity_matched	Cavity_reference	Cavity
Scx	0	0	0.443169594836859	0.0656025538707103	1.47765325203921	0.504150991495933	Cavity_matched	Cavity_reference	Cavity
Agr2	1.951508936729e-42	9.36724289629921e-41	0.0215130871280029	0.103750997605746	-0.380532410789498	0.329935984524865	Cavity_matched	Cavity_reference	Cavity
Gm49042	2.65195787575816e-90	2.43980124569751e-88	0.259232699892435	0.091779728651237	0.559945903465494	0.477877934101556	Cavity_matched	Cavity_reference	Cavity
Gabrp	1.65930148995381e-168	2.04094083264319e-166	0.563642882753675	0.25634477254589	0.871274504072111	0.504150991495933	Cavity_matched	Cavity_reference	Cavity
Nkx6-1	3.98419723834168e-67	3.10767384590651e-65	0.153460021513087	0.298483639265762	-0.543961716104932	0.41321133918912	Cavity_matched	Cavity_reference	Cavity
Foxe1	3.74089945440922e-22	5.98543912705474e-21	0.0778056651129437	0.143495610534717	-0.264763056924001	0.239456388856854	Cavity_matched	Cavity_reference	Cavity
Pde1a	0	0	0.471136608103263	0.101197126895451	1.41452434998933	0.504150991495933	Cavity_matched	Cavity_reference	Cavity
Gm5091	2.58355687217741e-70	2.0926810664637e-68	0.331660093223378	0.145889864325619	0.299545183776819	0.422676365906408	Cavity_matched	Cavity_reference	Cavity
Ifitm1	9.77321162114927e-48	5.47299850784359e-46	0.0354965937612047	0.133918595371109	-0.321456757018632	0.349576038716673	Cavity_matched	Cavity_reference	Cavity
Gm31831	4.00159152209786e-58	2.72108223502654e-56	0.355324489064181	0.172386272944932	0.290169900597775	0.385012618947466	Cavity_matched	Cavity_reference	Cavity
Perp	1.4857719212992e-41	6.83455083797631e-40	0.0168519182502689	0.0949720670391061	-0.457456553496981	0.326551245776414	Cavity_matched	Cavity_reference	Cavity
Gm48903	5.53834394290579e-24	1.0522853491521e-22	0.0699175331660093	0.138387869114126	-0.297485397362801	0.249060796838735	Cavity_matched	Cavity_reference	Cavity
Kcnt2	9.2567746419504e-44	4.6283873209752e-42	0.022588741484403	0.107741420590583	-0.330172547990847	0.334952815121145	Cavity_matched	Cavity_reference	Cavity
Ms4a6b	1.44189007249245e-31	4.90242624647433e-30	0.0494801003944066	0.127055067837191	-0.357453702471656	0.285260947960624	Cavity_matched	Cavity_reference	Cavity
AC130815.2	3.76553565700692e-56	2.4475981770545e-54	0.293653639297239	0.132960893854749	0.270472599456527	0.378570626186785	Cavity_matched	Cavity_reference	Cavity
Gpm6a	6.56444601773693e-124	7.28653507968799e-122	0.292219433488706	0.0857142857142857	0.408797484642163	0.504150991495933	Cavity_matched	Cavity_reference	Cavity
Nbl1	7.14844699752219e-66	5.43281971811687e-64	0.22803872355683	0.0889066241021548	0.516080346943367	0.409351409387394	Cavity_matched	Cavity_reference	Cavity
Gm3234	1.84174727011879e-28	4.97271762932074e-27	0.0164933667981355	0.0737430167597765	-0.332400492421979	0.27106809517456	Cavity_matched	Cavity_reference	Cavity
Hoxc5	6.18851152816834e-25	1.23770230563367e-23	0.077088562208677	0.148922585794094	-0.276349939387463	0.253876771378307	Cavity_matched	Cavity_reference	Cavity
Gm43604	1.80411225527123e-46	9.56179495293754e-45	0.207601290785228	0.0911412609736632	0.301530420669025	0.344981403275377	Cavity_matched	Cavity_reference	Cavity
Gm12081	6.95397076332028e-54	4.17238245799217e-52	0.538902832556472	0.284437350359138	0.316100850701082	0.370970375163901	Cavity_matched	Cavity_reference	Cavity
Gm14019	1.77764136132144e-22	3.02199031424645e-21	0.216565077088562	0.276456504389465	-0.371751665331317	0.24117143842711	Cavity_matched	Cavity_reference	Cavity
Entpd2	1.89639187657536e-77	1.5929691763233e-75	0.183936894944425	0.0542697525937749	0.306979744744925	0.443204900772276	Cavity_matched	Cavity_reference	Cavity
Klra2	0	0	0.386877016851918	0.0681564245810056	1.29526288040673	0.504150991495933	Cavity_matched	Cavity_reference	Cavity
Gm30691	1.66535541226653e-31	5.49567286047955e-30	0.00645392613840086	0.0609736632083001	-0.311015574917885	0.284982514798249	Cavity_matched	Cavity_reference	Cavity
Gm28872	3.82324820823695e-89	3.44092338741326e-87	0.206167084976694	0.0617717478052674	0.40027218352589	0.474838208861403	Cavity_matched	Cavity_reference	Cavity
Gm38408	5.39656606875223e-55	3.29190530193886e-53	0.0516314091072069	0.00367118914604948	0.351501210511759	0.374702123520538	Cavity_matched	Cavity_reference	Cavity
Gm15564	0	0	0.458945858730728	0.102154828411812	1.38090428343168	0.504150991495933	Cavity_matched	Cavity_reference	Cavity
Gm47316	1.21555372624555e-238	1.66530860495641e-236	0.328074578702044	0.697685554668795	-0.90393832912936	0.504150991495933	Cavity_matched	Cavity_reference	Cavity
4930402F06Rik	1.30136220849858e-117	1.40547118517847e-115	0.397992111868053	0.166799680766161	0.705262529738163	0.504150991495933	Cavity_matched	Cavity_reference	Cavity
Naa11	2.97266408084381e-104	3.06184400326912e-102	0.176765865901757	0.0384676775738228	0.31502991181608	0.504150991495933	Cavity_matched	Cavity_reference	Cavity
Cyp2c65	6.38939420568885e-79	5.43098507483552e-77	0.0821082825385443	0.00798084596967279	0.384543198315184	0.447305716589276	Cavity_matched	Cavity_reference	Cavity
Gm26627	1.19134761542148e-84	1.03647242541669e-82	0.390821082825385	0.171428571428571	0.68159711983222	0.462958058358902	Cavity_matched	Cavity_reference	Cavity
Cacna2d3	1.75040105709557e-262	2.48556950107571e-260	0.476873431337397	0.143335993615323	1.2448224449536	0.504150991495933	Cavity_matched	Cavity_reference	Cavity
Gm10825	1.22047545306962e-85	1.07401839870126e-83	0.159196844747221	0.0373503591380686	0.286352808534775	0.465600109400399	Cavity_matched	Cavity_reference	Cavity
Gm13093	1.98280784896739e-90	1.84401129953968e-88	0.102187163858014	0.0118116520351157	0.486720015169453	0.478206010747162	Cavity_matched	Cavity_reference	Cavity
Deup1	1.63839457290475e-70	1.3434835497819e-68	0.0620294012190749	0.00335195530726257	0.476596757380242	0.423288348171768	Cavity_matched	Cavity_reference	Cavity
Hbb-y	4.01284276256246e-79	1.1757629294308e-76	0.556045895851721	0.71933784800602	-0.657620878857083	0.795585717608246	Blood vessel_matched	Blood vessel_reference	Blood vessel
Hba-a1	2.29404560853174e-35	4.84043623400197e-33	0.481906443071492	0.679458239277652	-0.386415042867254	0.535884056074107	Blood vessel_matched	Blood vessel_reference	Blood vessel
Hba-x	1.91009524935881e-36	4.1831085960958e-34	0.0741394527802295	0.252821670428894	-0.538541857857991	0.543816392353618	Blood vessel_matched	Blood vessel_reference	Blood vessel
Hba-a2	9.45303073692645e-31	1.88115311664836e-28	0.811120917917034	0.618510158013544	0.443376751819677	0.50021301326154	Blood vessel_matched	Blood vessel_reference	Blood vessel
Hbb-bh1	5.21217766947714e-06	3.12730660168629e-05	0.649602824360106	0.550037622272385	0.253619527907196	0.218266583629492	Blood vessel_matched	Blood vessel_reference	Blood vessel
H19	8.52269382568416e-06	3.88920022116738e-05	0.64783759929391	0.554552294958615	0.300892095175577	0.214049626793213	Blood vessel_matched	Blood vessel_reference	Blood vessel
Actc1	3.79583036603521e-41	8.76836814554133e-39	0.780229479258605	0.630549285176825	0.425271534329269	0.5772975190138	Blood vessel_matched	Blood vessel_reference	Blood vessel
Hbb-bs	0	0	0.834068843777582	0.0218209179834462	2.80680551174278	0.89554870042112	Blood vessel_matched	Blood vessel_reference	Blood vessel
Tuba1a	8.36863333028397e-308	3.0294452655628e-305	0.240953221535746	0.923250564334086	-1.18849886223321	0.89554870042112	Blood vessel_matched	Blood vessel_reference	Blood vessel
Tubb2b	2.31712436622835e-289	8.31847647475976e-287	0.628420123565755	0.963130173062453	-1.2878281058675	0.89554870042112	Blood vessel_matched	Blood vessel_reference	Blood vessel
Tubb3	3.58436899459482e-11	1.46959128778388e-09	0.809355692850839	0.586907449209932	0.390505429401527	0.301727361699527	Blood vessel_matched	Blood vessel_reference	Blood vessel
Myl7	7.48540671570934e-96	2.26059282814422e-93	0.564872021182701	0.73438675696012	-0.684075579396606	0.874051803459813	Blood vessel_matched	Blood vessel_reference	Blood vessel
Afp	5.79462952907811e-46	1.39650571650782e-43	0.268314210061783	0.458991723100075	-0.600936226957504	0.609516320906369	Blood vessel_matched	Blood vessel_reference	Blood vessel
Cdkn1c	1.74474883266255e-107	5.42616886958054e-105	0.784642541924095	0.377727614747931	1.02873867169362	0.89554870042112	Blood vessel_matched	Blood vessel_reference	Blood vessel
Rtn1	0	0	1	0.754702784048156	1.33134157818538	0.89554870042112	Blood vessel_matched	Blood vessel_reference	Blood vessel
Fabp7	1.18771513760158e-25	2.00723858254668e-23	0.23477493380406	0.402558314522197	-0.426745096680372	0.457405546418321	Blood vessel_matched	Blood vessel_reference	Blood vessel
Myh6	4.00961811034945e-305	1.44747213783615e-302	0.340688437775816	0.963882618510158	-1.26304045762575	0.89554870042112	Blood vessel_matched	Blood vessel_reference	Blood vessel
Nppa	5.83842458601016e-71	1.64643573325487e-68	0.618711385701677	0.951843491346877	-0.325860675830562	0.754230350198037	Blood vessel_matched	Blood vessel_reference	Blood vessel
Igf2	8.16755126207702e-156	2.70345946774749e-153	0.657546337157988	0.912716328066215	-0.843306071554549	0.89554870042112	Blood vessel_matched	Blood vessel_reference	Blood vessel
Tnnt2	0	0	1	0.508653122648608	1.85805834354343	0.89554870042112	Blood vessel_matched	Blood vessel_reference	Blood vessel
Ina	2.39844491272977e-187	8.1547127032812e-185	0.58252427184466	0.900677200902935	-0.884733434480354	0.89554870042112	Blood vessel_matched	Blood vessel_reference	Blood vessel
Tpm1	3.42531573226448e-178	1.15433140177313e-175	0.907325684024713	0.99398043641836	-0.401148591112263	0.89554870042112	Blood vessel_matched	Blood vessel_reference	Blood vessel
Mest	1.63923599655609e-39	3.67188863228563e-37	0.800529567519859	0.536493604213695	0.568822610954596	0.565874015949775	Blood vessel_matched	Blood vessel_reference	Blood vessel
Nefl	0	0	1	0.591422121896163	1.56527881508733	0.89554870042112	Blood vessel_matched	Blood vessel_reference	Blood vessel
Gap43	0	0	1	0.663656884875847	1.45437609567196	0.89554870042112	Blood vessel_matched	Blood vessel_reference	Blood vessel
Col3a1	0	0	1	0.55079006772009	1.65881885791162	0.89554870042112	Blood vessel_matched	Blood vessel_reference	Blood vessel
Nnat	0	0	1	0.421369450714823	1.87565282686	0.89554870042112	Blood vessel_matched	Blood vessel_reference	Blood vessel
Acta2	0	0	1	0.611738148984199	1.58739589120087	0.89554870042112	Blood vessel_matched	Blood vessel_reference	Blood vessel
Myh3	2.35272097119802e-149	7.69339757581753e-147	0.836716681376876	0.45974416854778	1.12473513957528	0.89554870042112	Blood vessel_matched	Blood vessel_reference	Blood vessel
Myl4	2.96629517913697e-152	9.72944818756925e-150	0.888790820829656	0.981188863807374	-0.448966981002071	0.89554870042112	Blood vessel_matched	Blood vessel_reference	Blood vessel
Peg3	1.04284486623024e-29	2.01269059182437e-27	0.71756398940865	0.835214446952596	-0.260989462811818	0.491772449539805	Blood vessel_matched	Blood vessel_reference	Blood vessel
Apoa2	1.35224537550707e-248	4.77342617553995e-246	0.457193292144748	0.883370955605719	-1.39940886773921	0.89554870042112	Blood vessel_matched	Blood vessel_reference	Blood vessel
Myh7	1.43239446373723e-83	4.21123972338744e-81	0.498676081200353	0.742663656884876	-0.732611852815021	0.817199558117341	Blood vessel_matched	Blood vessel_reference	Blood vessel
Malat1	3.32438411567019e-128	1.05715414878312e-125	0.792586054721977	0.397291196388262	1.15314778119417	0.89554870042112	Blood vessel_matched	Blood vessel_reference	Blood vessel
Acta1	1.16415690131075e-13	8.7311767598306e-12	0.746690203000883	0.559066967644846	0.470234462155267	0.334108799907258	Blood vessel_matched	Blood vessel_reference	Blood vessel
Ttr	5.6133154523411e-142	1.81871420655851e-139	0.8261253309797	0.961625282167043	-0.523283179491259	0.89554870042112	Blood vessel_matched	Blood vessel_reference	Blood vessel
Tnni1	4.56942444177379e-18	5.52900357454628e-16	0.276257722859665	0.382994732881866	-0.369212192891763	0.384348933002084	Blood vessel_matched	Blood vessel_reference	Blood vessel
Stmn1	9.94475078545575e-28	1.77016563981112e-25	0.759929390997352	0.527464258841234	0.429914844934624	0.475323315043917	Blood vessel_matched	Blood vessel_reference	Blood vessel
Map1b	1.12769666188229e-68	3.12371975341394e-66	0.728155339805825	0.850263355906697	-0.537950040151827	0.742208795974523	Blood vessel_matched	Blood vessel_reference	Blood vessel
Mylpf	0	0	0.99558693733451	0.219714070729872	2.28646819421974	0.89554870042112	Blood vessel_matched	Blood vessel_reference	Blood vessel
Msx1	1.78300923878494e-14	1.5512180377429e-12	0.854368932038835	0.765237020316027	0.331585584782385	0.343984760459694	Blood vessel_matched	Blood vessel_reference	Blood vessel
Mt2	9.10704968309704e-28	1.63016189327437e-25	0.386584289496911	0.501128668171558	-0.432194354995678	0.475646584462006	Blood vessel_matched	Blood vessel_reference	Blood vessel
Defb11	3.87452503411194e-136	1.24372253594993e-133	0.536628420123566	0.864559819413093	-0.777482916736908	0.89554870042112	Blood vessel_matched	Blood vessel_reference	Blood vessel
Csrp3	7.58949583691078e-23	1.15360336721044e-20	0.195939982347749	0.332580887885628	-0.427500631613806	0.431922637708559	Blood vessel_matched	Blood vessel_reference	Blood vessel
Gpx1	4.4822766152644e-176	1.50604494272884e-173	0.594880847308032	0.91497366440933	-0.821591389648443	0.89554870042112	Blood vessel_matched	Blood vessel_reference	Blood vessel
Ankrd1	3.21158393569626e-247	1.12726596142939e-244	0.444836716681377	0.931527464258841	-1.56380421511894	0.89554870042112	Blood vessel_matched	Blood vessel_reference	Blood vessel
Lgals1	1.63004108637092e-154	5.37913558502402e-152	0.921447484554281	0.522197140707299	0.730981445399525	0.89554870042112	Blood vessel_matched	Blood vessel_reference	Blood vessel
Tnnt1	2.46837411505468e-49	6.19561902878726e-47	0.75198587819947	0.869826937547028	-0.326540686304796	0.631078967476614	Blood vessel_matched	Blood vessel_reference	Blood vessel
Kcne2	1.29357767972694e-97	3.9324761463699e-95	0.287731685789938	0.601203912716328	-0.957635575604545	0.881860231410994	Blood vessel_matched	Blood vessel_reference	Blood vessel
Crmp1	2.06568602392833e-119	6.48625411513497e-117	0.768755516328332	0.970654627539503	-0.626555531930883	0.89554870042112	Blood vessel_matched	Blood vessel_reference	Blood vessel
Hes5	2.32682569789215e-49	5.86360075868822e-47	0.557811120917917	0.679458239277652	-0.517077124657214	0.631241330559017	Blood vessel_matched	Blood vessel_reference	Blood vessel
Pantr1	7.49115592439644e-40	1.69300123891359e-37	0.445719329214475	0.589164785553047	-0.472338520366419	0.568260218262993	Blood vessel_matched	Blood vessel_reference	Blood vessel
Apoa1	3.78394386226694e-124	1.19951020433862e-121	0.956751985878199	0.809631301730624	0.430833144459376	0.89554870042112	Blood vessel_matched	Blood vessel_reference	Blood vessel
Col1a2	4.85701601181418e-12	2.42850800590709e-10	0.211827007943513	0.308502633559067	-0.304824487456908	0.313412548395389	Blood vessel_matched	Blood vessel_reference	Blood vessel
Gm49106	1.38595954979564e-51	3.54805644747683e-49	0.745807590467785	0.511662904439428	0.49324281275373	0.645025580305865	Blood vessel_matched	Blood vessel_reference	Blood vessel
Ttn	4.83028946787021e-202	1.65678928747948e-199	0.391879964695499	0.924003009781791	-0.939050533823793	0.89554870042112	Blood vessel_matched	Blood vessel_reference	Blood vessel
Vim	3.0971164401729e-40	7.06142548359421e-38	0.41306266548985	0.562829194883371	-0.497030179436902	0.570936055943594	Blood vessel_matched	Blood vessel_reference	Blood vessel
Kctd14	3.04406401021015e-17	3.47023297163957e-15	0.596646072374228	0.709556057185854	-0.369952201299114	0.375507294813843	Blood vessel_matched	Blood vessel_reference	Blood vessel
Mapt	2.03619316509398e-22	2.97284202103721e-20	0.425419240953222	0.653122648607976	-0.335369071947442	0.427877114947252	Blood vessel_matched	Blood vessel_reference	Blood vessel
Gm30302	7.77840044233477e-06	3.88920022116738e-05	0.672550750220653	0.550037622272385	0.275441231495609	0.214839906328015	Blood vessel_matched	Blood vessel_reference	Blood vessel
Sst	1.04866282030519e-122	3.31377451216441e-120	0.444836716681377	0.741158765989466	-0.919874112602973	0.89554870042112	Blood vessel_matched	Blood vessel_reference	Blood vessel
Lhx1os	1.39565459652016e-62	3.76826741060442e-60	0.669902912621359	0.830699774266366	-0.404219335406262	0.709152356425902	Blood vessel_matched	Blood vessel_reference	Blood vessel
Camk1d	1.27816546420674e-14	1.137567263144e-12	0.671668137687555	0.468773513920241	0.403456754691772	0.345710276005246	Blood vessel_matched	Blood vessel_reference	Blood vessel
Col2a1	1.57968020032462e-19	2.05358426042201e-17	0.710503089143866	0.530474040632054	0.50754526428979	0.399531068211922	Blood vessel_matched	Blood vessel_reference	Blood vessel
Sparc	1.50810397714654e-218	5.21803976092704e-216	0.996469549867608	0.930775018811136	0.537746664832533	0.89554870042112	Blood vessel_matched	Blood vessel_reference	Blood vessel
4930573C15Rik	0	0	1	0.664409330323552	1.46401546484581	0.89554870042112	Blood vessel_matched	Blood vessel_reference	Blood vessel
Nkx2-6	3.3883624517968e-23	5.31972904932098e-21	0.589585172109444	0.350639578630549	0.447170371691416	0.435152497690064	Blood vessel_matched	Blood vessel_reference	Blood vessel
Hspb7	3.85780925632488e-248	1.35794885822636e-245	0.301853486319506	0.887133182844244	-1.13121831530109	0.89554870042112	Blood vessel_matched	Blood vessel_reference	Blood vessel
Cxcl14	5.68529972572765e-72	1.62031042183238e-69	0.0997352162400706	0.390519187358916	-0.935594130643256	0.759480052352628	Blood vessel_matched	Blood vessel_reference	Blood vessel
Penk	0	0	0.99558693733451	0.425131677953348	1.9217153543741	0.89554870042112	Blood vessel_matched	Blood vessel_reference	Blood vessel
Gng3	4.26588900128932e-10	1.45040226043837e-08	0.189761694616064	0.258841234010534	-0.34533517978686	0.286531137118074	Blood vessel_matched	Blood vessel_reference	Blood vessel
Dpysl3	1.28448635466447e-10	4.49570224132566e-09	0.434245366284201	0.2686230248307	0.261407647776829	0.293969997944806	Blood vessel_matched	Blood vessel_reference	Blood vessel
Mybpc3	1.20903688508155e-129	3.85682766341014e-127	0.250661959399823	0.6418359668924	-1.10106186158825	0.89554870042112	Blood vessel_matched	Blood vessel_reference	Blood vessel
Fgf17	9.28621114083108e-182	3.13873936560091e-179	0.134157105030891	0.672686230248307	-1.70794064276128	0.89554870042112	Blood vessel_matched	Blood vessel_reference	Blood vessel
Hmga2	2.94605947473078e-15	2.85767769048885e-13	0.0556045895851721	0.146726862302483	-0.317885489189196	0.353217384982992	Blood vessel_matched	Blood vessel_reference	Blood vessel
Fabp5	1.34136348205605e-39	3.01806783462612e-37	0.336275375110327	0.512415349887133	-0.552822950218515	0.566486382509094	Blood vessel_matched	Blood vessel_reference	Blood vessel
Mllt11	9.96981815894182e-47	2.44260544894075e-44	0.203883495145631	0.419864559819413	-0.660065921201042	0.614486626397151	Blood vessel_matched	Blood vessel_reference	Blood vessel
Dynlrb2	3.39704844640252e-18	4.21234007353912e-16	0.642541924095322	0.493604213694507	0.278768423265276	0.385716525962895	Blood vessel_matched	Blood vessel_reference	Blood vessel
Cox6a2	4.21632587288005e-33	8.47481500448891e-31	0.71756398940865	0.528216704288939	0.651776399666655	0.518711619776734	Blood vessel_matched	Blood vessel_reference	Blood vessel
Otp	6.25575301439184e-17	6.99455402640445e-15	0.269196822594881	0.36418359668924	-0.340882106401585	0.372088306298167	Blood vessel_matched	Blood vessel_reference	Blood vessel
Pln	1.73730325762758e-08	3.47460651525517e-07	0.11297440423654	0.178329571106095	-0.264554899729595	0.261942024420038	Blood vessel_matched	Blood vessel_reference	Blood vessel
Cmss1	1.46860889479567e-07	1.7623306737548e-06	0.0979699911738747	0.157261098570354	-0.29738718179079	0.24657104722749	Blood vessel_matched	Blood vessel_reference	Blood vessel
Cnn2	9.45761999994145e-210	3.2628788999798e-207	0.318623124448367	0.90142964635064	-0.974350146993334	0.89554870042112	Blood vessel_matched	Blood vessel_reference	Blood vessel
Pcdh9	7.58257871904114e-57	2.0093833605459e-54	0.436893203883495	0.132430398796087	0.797310046108177	0.676508467512536	Blood vessel_matched	Blood vessel_reference	Blood vessel
Platr6	1.22931548174015e-64	3.3560312651506e-62	0.797881729920565	0.464258841234011	0.821649939652331	0.720511760733053	Blood vessel_matched	Blood vessel_reference	Blood vessel
Six6	0	0	0.610767872903795	0.983446200150489	-1.36061423063812	0.89554870042112	Blood vessel_matched	Blood vessel_reference	Blood vessel
Myl9	5.02443683574803e-264	1.7886995135263e-261	0.65666372462489	0.984951091045899	-0.886465704194199	0.89554870042112	Blood vessel_matched	Blood vessel_reference	Blood vessel
Tubb2a	1.79724394482826e-33	3.63043276855308e-31	0.645189761694616	0.788562829194883	-0.326710870353429	0.521539492052997	Blood vessel_matched	Blood vessel_reference	Blood vessel
Basp1	9.20262033920226e-35	1.90494241021487e-32	0.503089143865843	0.586907449209932	-0.518022920719715	0.531342322407753	Blood vessel_matched	Blood vessel_reference	Blood vessel
Olfr432	3.54651607374922e-12	1.91511867982458e-10	0.684907325684025	0.6418359668924	0.358983287599491	0.315225942044687	Blood vessel_matched	Blood vessel_reference	Blood vessel
Dcx	6.54122194715744e-29	1.22320850411844e-26	0.759929390997352	0.534988713318284	0.571706235832624	0.485216360064136	Blood vessel_matched	Blood vessel_reference	Blood vessel
Aldh1a2	4.6850079194602e-14	3.74800633556816e-12	0.616946160635481	0.576373212942062	0.43937173835351	0.338935587749283	Blood vessel_matched	Blood vessel_reference	Blood vessel
Celf4	1.77197634338934e-16	1.8782949239927e-14	0.157987643424537	0.266365688487585	-0.404534820049815	0.367112754886659	Blood vessel_matched	Blood vessel_reference	Blood vessel
BB019430	4.04811151836142e-21	5.66735612570599e-19	0.63459841129744	0.376222723852521	0.46843171070087	0.415404314495381	Blood vessel_matched	Blood vessel_reference	Blood vessel
Ppy	2.14534463499958e-46	5.21318746304899e-44	0.296557811120918	0.492851768246802	-0.635195166651168	0.612316881407589	Blood vessel_matched	Blood vessel_reference	Blood vessel
Msx3	0	0	0.912621359223301	0.159518434913469	2.07708602288685	0.89554870042112	Blood vessel_matched	Blood vessel_reference	Blood vessel
Apom	1.62472632915094e-26	2.77828202284811e-24	0.603706972639012	0.427389014296464	0.473168010333179	0.464938614335207	Blood vessel_matched	Blood vessel_reference	Blood vessel
Lmo1	1.94910321925032e-12	1.11098883497268e-10	0.368932038834951	0.420617005267118	-0.27740893896799	0.318615971267695	Blood vessel_matched	Blood vessel_reference	Blood vessel
Gm6408	4.08890728245672e-45	9.69071025942244e-43	0.252427184466019	0.45974416854778	-0.650009095405365	0.603995162192305	Blood vessel_matched	Blood vessel_reference	Blood vessel
Pitx1	1.62527595396114e-05	3.88920022116738e-05	0.64342453662842	0.519939804364184	0.296041804666565	0.208376608112164	Blood vessel_matched	Blood vessel_reference	Blood vessel
Lhx2	8.04108958618775e-78	2.33191597999445e-75	0.849073256840247	0.489089541008277	0.836050985899008	0.789143423886141	Blood vessel_matched	Blood vessel_reference	Blood vessel
Serpina1b	2.242706974798e-152	7.37850594708541e-150	0.924095322153575	0.607223476297968	1.05089523560376	0.89554870042112	Blood vessel_matched	Blood vessel_reference	Blood vessel
Lamp5	1.90520855843765e-185	6.45865701310363e-183	0.353927625772286	0.869826937547028	-1.08643219730446	0.89554870042112	Blood vessel_matched	Blood vessel_reference	Blood vessel
Slc4a1	1.37123260322481e-26	2.35852007754668e-24	0.089143865842895	0.237772761474793	-0.520155101714402	0.465576169021683	Blood vessel_matched	Blood vessel_reference	Blood vessel
Sh3bgr	2.12246264480142e-16	2.20736115059348e-14	0.679611650485437	0.525959367945824	0.524647227118117	0.366233051533248	Blood vessel_matched	Blood vessel_reference	Blood vessel
Ube2c	1.99713348507657e-56	5.27243240060214e-54	0.714916151809356	0.841986455981941	-0.523400754135411	0.674049706823378	Blood vessel_matched	Blood vessel_reference	Blood vessel
Atoh1	5.08345135429289e-08	7.62517703143934e-07	0.105030891438658	0.167795334838224	-0.288195329493651	0.254340858140692	Blood vessel_matched	Blood vessel_reference	Blood vessel
Uchl1	7.31297304488622e-49	1.82093028817667e-46	0.590467784642542	0.681715575620767	-0.446278855083489	0.628094716319511	Blood vessel_matched	Blood vessel_reference	Blood vessel
Gm13272	7.57147345426191e-60	2.01401193883367e-57	0.24801412180053	0.507148231753198	-0.760670963707537	0.693794623405812	Blood vessel_matched	Blood vessel_reference	Blood vessel
Gm29478	2.46239209635675e-64	6.69770650209036e-62	0.18711385701677	0.443942814145974	-0.816141467823515	0.718847728552448	Blood vessel_matched	Blood vessel_reference	Blood vessel
Smpx	1.38408063363407e-21	1.96539449976039e-19	0.398058252427184	0.468021068472536	-0.460155852922362	0.419926541279264	Blood vessel_matched	Blood vessel_reference	Blood vessel
Papss2	1.07845152014557e-40	2.48043849633481e-38	0.332744924977935	0.528216704288939	-0.56587485354685	0.574112087636181	Blood vessel_matched	Blood vessel_reference	Blood vessel
Cryab	2.88548534645381e-36	6.26150320180476e-34	0.106796116504854	0.290443942814146	-0.638098272929331	0.542540420259	Blood vessel_matched	Blood vessel_reference	Blood vessel
Nudt4	4.66349713326945e-15	4.43032227660598e-13	0.251544571932921	0.349134687735139	-0.300051751082434	0.350876142009182	Blood vessel_matched	Blood vessel_reference	Blood vessel
Gm45774	2.7267332241486e-64	7.38944703744272e-62	0.214474845542807	0.475545522949586	-0.767093016507663	0.718603661862726	Blood vessel_matched	Blood vessel_reference	Blood vessel
Rps12	3.09575990216395e-54	8.01801814660463e-52	0.702559576345984	0.81038374717833	-0.466565616823953	0.661092906328348	Blood vessel_matched	Blood vessel_reference	Blood vessel
Prph	1.89506160415619e-07	2.08456776457181e-06	0.627537511032657	0.504138449962378	0.305269857785791	0.244692814607495	Blood vessel_matched	Blood vessel_reference	Blood vessel
Krt15	1.40717784932236e-29	2.70178147069894e-27	0.0909090909090909	0.249059443190369	-0.469095881299891	0.490713812340305	Blood vessel_matched	Blood vessel_reference	Blood vessel
Alcam	1.486648887137e-11	6.83858488083021e-10	0.0838481906443072	0.166290443942814	-0.308009137361828	0.30693326561825	Blood vessel_matched	Blood vessel_reference	Blood vessel
Gm44930	1.56159437959088e-12	9.14946713469831e-11	0.0900264783759929	0.1790820165538	-0.328161478945048	0.319860154312892	Blood vessel_matched	Blood vessel_reference	Blood vessel
Hoxa5	4.35066395667691e-10	1.45040226043837e-08	0.171226831421006	0.242287434161023	-0.263589615113455	0.286407957456641	Blood vessel_matched	Blood vessel_reference	Blood vessel
Tbx20	5.27309770022617e-20	7.06595091830306e-18	0.567519858781995	0.481565086531226	0.405914530408603	0.404366468028659	Blood vessel_matched	Blood vessel_reference	Blood vessel
Id3	1.91011951262973e-46	4.66069161081653e-44	0.632833186231245	0.741911211437171	-0.453351891042546	0.612643206786638	Blood vessel_matched	Blood vessel_reference	Blood vessel
Hoxc8	1.54688996018247e-60	4.14566509328901e-58	0.161518093556929	0.427389014296464	-0.679209075411032	0.697698961344145	Blood vessel_matched	Blood vessel_reference	Blood vessel
Neurog2	3.76542773247961e-11	1.50617109299184e-09	0.17828773168579	0.262603461249059	-0.330046999788812	0.301432865543573	Blood vessel_matched	Blood vessel_reference	Blood vessel
Akr1cl	6.2451375235754e-17	6.99455402640445e-15	0.604589585172109	0.347629796839729	0.385950598076232	0.372096409031905	Blood vessel_matched	Blood vessel_reference	Blood vessel
Htr2c	1.3831567890074e-16	1.47997776423792e-14	0.0670785525154457	0.166290443942814	-0.39901834644378	0.368256514290692	Blood vessel_matched	Blood vessel_reference	Blood vessel
CT009718.1	1.56946988356562e-259	5.57161808665794e-257	0.887908208296558	0.18209179834462	1.89303105800609	0.89554870042112	Blood vessel_matched	Blood vessel_reference	Blood vessel
Calml3	1.37263971809987e-43	3.2257033375347e-41	0.764342453662842	0.865312264860798	-0.318054928847519	0.593843737048682	Blood vessel_matched	Blood vessel_reference	Blood vessel
Gm37853	0	0	0.98676081200353	0.376222723852521	1.86466159269562	0.89554870042112	Blood vessel_matched	Blood vessel_reference	Blood vessel
Robo3	1.07858654875075e-19	1.41294837886348e-17	0.183583406884378	0.312264860797592	-0.368634316205157	0.401229686670394	Blood vessel_matched	Blood vessel_reference	Blood vessel
Onecut2	0	0	0.885260370697264	0.0767494356659142	2.47600832034368	0.89554870042112	Blood vessel_matched	Blood vessel_reference	Blood vessel
Nr2f1	1.21575448691954e-09	3.4041125633747e-08	0.244483671668138	0.312264860797592	-0.317108662509325	0.279809238647797	Blood vessel_matched	Blood vessel_reference	Blood vessel
Myod1	2.48291092237276e-28	4.54372698794216e-26	0.0988526037069726	0.256583897667419	-0.730167363910769	0.480394378940306	Blood vessel_matched	Blood vessel_reference	Blood vessel
Ebf1	0	0	0.998234774933804	0.55079006772009	1.71548232105357	0.89554870042112	Blood vessel_matched	Blood vessel_reference	Blood vessel
Nrep	1.91178788517262e-141	6.17507486910758e-139	0.158870255957635	0.607223476297968	-1.49327880235516	0.89554870042112	Blood vessel_matched	Blood vessel_reference	Blood vessel
Cnih2	5.02263442185434e-28	9.04074195933782e-26	0.64783759929391	0.471030850263356	0.533960953137257	0.477826755012005	Blood vessel_matched	Blood vessel_reference	Blood vessel
Calm1	1.15768630739198e-08	2.54690987626235e-07	0.155339805825243	0.219714070729872	-0.292450352760666	0.264760510316747	Blood vessel_matched	Blood vessel_reference	Blood vessel
Gm10631	4.0679075869699e-94	1.22037227609097e-91	0.768755516328332	0.286681715575621	0.936053489676173	0.866253146251786	Blood vessel_matched	Blood vessel_reference	Blood vessel
Igfbp4	5.61799071825215e-70	1.5730374011106e-67	0.46072374227714	0.72385252069225	-0.639956938492609	0.74908832495302	Blood vessel_matched	Blood vessel_reference	Blood vessel
Cited1	1.36521137121306e-87	4.05467777250279e-85	0.749338040600177	0.926260346124906	-0.456597277420809	0.836249250830187	Blood vessel_matched	Blood vessel_reference	Blood vessel
Nes	1.28452774231947e-72	3.68659462045688e-70	0.0909090909090909	0.379984951091046	-0.778531949406965	0.762810976633742	Blood vessel_matched	Blood vessel_reference	Blood vessel
Gm17250	0	0	1	0.285176824680211	2.48401935507818	0.89554870042112	Blood vessel_matched	Blood vessel_reference	Blood vessel
Gm14014	0	0	0.992056487202118	0.135440180586907	2.56843051309688	0.89554870042112	Blood vessel_matched	Blood vessel_reference	Blood vessel
Dppa5a	6.43253076334004e-55	1.67245799846841e-52	0.696381288614298	0.352896914973664	0.655296628389255	0.665157676655896	Blood vessel_matched	Blood vessel_reference	Blood vessel
Vtn	1.31024939422657e-119	4.1272855918137e-117	0.641659311562224	0.178329571106095	1.27936451103943	0.89554870042112	Blood vessel_matched	Blood vessel_reference	Blood vessel
1700048F04Rik	1.17972870446229e-48	2.91392990002186e-46	0.207413945278023	0.430398796087284	-0.665475227889738	0.626798525521005	Blood vessel_matched	Blood vessel_reference	Blood vessel
Crym	4.56934812847961e-225	1.58556380058242e-222	0.547219770520741	0.926260346124906	-1.25028477665154	0.89554870042112	Blood vessel_matched	Blood vessel_reference	Blood vessel
Des	1.94634471417888e-35	4.12625079405922e-33	0.575463371579876	0.620015048908954	-0.433165323656281	0.536410236590354	Blood vessel_matched	Blood vessel_reference	Blood vessel
Nkx2-1	3.42627711866851e-139	1.10326123221126e-136	0.274492497793469	0.699774266365689	-1.16149141691208	0.89554870042112	Blood vessel_matched	Blood vessel_reference	Blood vessel
Upk3b	6.44927536913699e-50	1.63811594376079e-47	0.231244483671668	0.439428141459744	-0.62036725503852	0.63470928931527	Blood vessel_matched	Blood vessel_reference	Blood vessel
Ceacam5	4.69976726708832e-241	1.64021877621382e-238	0.308914386584289	0.853273137697517	-1.45332843511588	0.89554870042112	Blood vessel_matched	Blood vessel_reference	Blood vessel
Gm33756	9.56060863001223e-97	2.89686441489371e-94	0.625772285966461	0.796839729119639	-0.720245921035087	0.877996197074621	Blood vessel_matched	Blood vessel_reference	Blood vessel
Hsd3b6	8.86186840561873e-32	1.77237368112375e-29	0.345101500441306	0.137697516930023	0.521342078849909	0.508375863150028	Blood vessel_matched	Blood vessel_reference	Blood vessel
Actl7b	1.91952935820804e-19	2.47619287208837e-17	0.227714033539276	0.0850263355906697	0.272973552918829	0.398669115678799	Blood vessel_matched	Blood vessel_reference	Blood vessel
Gm7298	1.25817880946412e-09	3.4041125633747e-08	0.0132391879964696	0.0601956358164033	-0.254400134856629	0.279586787101673	Blood vessel_matched	Blood vessel_reference	Blood vessel
D930028M14Rik	1.08834477020027e-11	5.11522041994128e-10	0.102383053839365	0.18510158013544	-0.289893933383531	0.308754538251094	Blood vessel_matched	Blood vessel_reference	Blood vessel
Cxcl13	1.58441423591046e-37	3.50155546136212e-35	0.0423654015887026	0.211437170805117	-0.678461379184192	0.551715562173813	Blood vessel_matched	Blood vessel_reference	Blood vessel
Map2	4.3794641161805e-40	9.94138354372974e-38	0.0379523389232127	0.215199398043642	-0.823258482282853	0.569888358278693	Blood vessel_matched	Blood vessel_reference	Blood vessel
Gm45368	4.41749925038456e-71	1.25015228785883e-68	0.51721094439541	0.693754702784048	-0.651413452982673	0.754861031169522	Blood vessel_matched	Blood vessel_reference	Blood vessel
Tcf7l2	8.36914597032858e-29	1.54829200451079e-26	0.131509267431598	0.294206170052671	-0.529173017809612	0.484329372036551	Blood vessel_matched	Blood vessel_reference	Blood vessel
Fez1	1.12317579698265e-15	1.12317579698265e-13	0.029126213592233	0.112866817155756	-0.452661197427675	0.358027124591881	Blood vessel_matched	Blood vessel_reference	Blood vessel
Cts6	1.07845431156798e-12	6.9021075940351e-11	0.0370697263901147	0.110609480812641	-0.353501426829351	0.321925182500939	Blood vessel_matched	Blood vessel_reference	Blood vessel
Crabp2	1.03226076551469e-16	1.12516423441101e-14	0.0617828773168579	0.162528216704289	-0.611237989487839	0.369675585324495	Blood vessel_matched	Blood vessel_reference	Blood vessel
Prl7a1	1.82966227013097e-192	6.23914834114662e-190	0.236540158870256	0.836719337848006	-1.0505103547381	0.89554870042112	Blood vessel_matched	Blood vessel_reference	Blood vessel
Mef2c	4.03365809851097e-14	3.26726305979388e-12	0.154457193292145	0.249811888638074	-0.399452204405687	0.339738786528221	Blood vessel_matched	Blood vessel_reference	Blood vessel
Unc5c	1.45984196204075e-285	5.22623422410587e-283	0.341571050308914	0.961625282167043	-1.19941206994262	0.89554870042112	Blood vessel_matched	Blood vessel_reference	Blood vessel
Serpinf2	8.37064673836068e-24	1.32256218466099e-21	0.00264783759929391	0.091798344620015	-0.518252684394106	0.440789908378813	Blood vessel_matched	Blood vessel_reference	Blood vessel
Prrx1	1.22741439585655e-75	3.53495346006686e-73	0.383053839364519	0.612490594431904	-0.749745244522526	0.778171365618633	Blood vessel_matched	Blood vessel_reference	Blood vessel
Pdlim3	2.97339576712011e-27	5.14397467711779e-25	0.0511915269196823	0.18961625282167	-0.461535515436109	0.471280330866785	Blood vessel_matched	Blood vessel_reference	Blood vessel
Hist3h2ba	8.39999079618109e-88	2.50319725726197e-85	0.34333627537511	0.63431151241535	-0.849130830346568	0.837235902331388	Blood vessel_matched	Blood vessel_reference	Blood vessel
Slc8a1	1.65729513093118e-17	1.90588940057086e-15	0.237422771403354	0.100827689992476	0.324068621075556	0.378369616308878	Blood vessel_matched	Blood vessel_reference	Blood vessel
Barx1	4.71962659630004e-46	1.14214963630461e-43	0.170344218887908	0.386004514672686	-0.747613422460786	0.610095923677628	Blood vessel_matched	Blood vessel_reference	Blood vessel
Rspo2	0	0	0.961165048543689	0.259593679458239	1.99725134078108	0.89554870042112	Blood vessel_matched	Blood vessel_reference	Blood vessel
Hnrnpa3	3.35099727262173e-30	6.53444468161238e-28	0.0105913503971756	0.131677953348382	-0.959878927218665	0.495804432570422	Blood vessel_matched	Blood vessel_reference	Blood vessel
Gm41300	3.4935573104149e-49	8.73389327603724e-47	0.623124448367167	0.287434161023326	0.666983768531161	0.630124174229542	Blood vessel_matched	Blood vessel_reference	Blood vessel
Foxp2	8.6472611197082e-77	2.49905846359567e-74	0.0520741394527802	0.349887133182844	-1.18845887669058	0.783965024161714	Blood vessel_matched	Blood vessel_reference	Blood vessel
Epha3	1.71010803045114e-18	2.15473611836844e-16	0.109443954104148	0.227238525206923	-0.35544803126603	0.388852914454169	Blood vessel_matched	Blood vessel_reference	Blood vessel
Cdkn1a	8.37720199968393e-10	2.51316059990518e-08	0.0900264783759929	0.161023325808879	-0.305305057348893	0.282212453212576	Blood vessel_matched	Blood vessel_reference	Blood vessel
Gm2694	1.8430356362014e-24	2.94885701792224e-22	0.240070609002648	0.0797592174567344	0.356942354859982	0.44675986398676	Blood vessel_matched	Blood vessel_reference	Blood vessel
Bex2	4.46112308828796e-34	9.14530233099032e-32	0.0529567519858782	0.215951843491347	-0.671272833984363	0.526161682054871	Blood vessel_matched	Blood vessel_reference	Blood vessel
Ccr2	1.66066826926699e-13	1.2122878365649e-11	0.251544571932921	0.343115124153499	-0.292407723881368	0.332205229714278	Blood vessel_matched	Blood vessel_reference	Blood vessel
Fibin	4.30745379276157e-21	5.98736077193858e-19	0.0653133274492498	0.184349134687735	-0.521823615888884	0.415141053383578	Blood vessel_matched	Blood vessel_reference	Blood vessel
Tmem238l	1.2732028273453e-69	3.55223588829339e-67	0.125330979699912	0.415349887133183	-0.821235542390889	0.74720919795121	Blood vessel_matched	Blood vessel_reference	Blood vessel
Vcan	1.29686828837318e-14	1.1412440937684e-12	0.247131509267432	0.337095560571859	-0.329299585608204	0.345635233822429	Blood vessel_matched	Blood vessel_reference	Blood vessel
Sema3a	1.31662465947461e-16	1.42195463223257e-14	0.0962047661076787	0.0195635816403311	0.264881315037473	0.368495893495853	Blood vessel_matched	Blood vessel_reference	Blood vessel
Zpld1	3.16948584396779e-14	2.67333856259075e-12	0.57811120917917	0.343115124153499	0.36491213451196	0.34096420955823	Blood vessel_matched	Blood vessel_reference	Blood vessel
Pgam2	2.91847012222971e-20	3.93993466501011e-18	0.135039717563989	0.261098570353649	-0.418390104124655	0.406939246316114	Blood vessel_matched	Blood vessel_reference	Blood vessel
Cxcl12	2.92939188910411e-48	7.20630404719611e-46	0.407766990291262	0.130925507900677	0.817841938984002	0.624280633562521	Blood vessel_matched	Blood vessel_reference	Blood vessel
Pitx2	1.58754640481257e-115	4.96902024706334e-113	0.471315092674316	0.0624529721595184	1.22998609693557	0.89554870042112	Blood vessel_matched	Blood vessel_reference	Blood vessel
D730003K21Rik	0	0	0.283318623124448	0.960872836719338	-1.33889220698829	0.89554870042112	Blood vessel_matched	Blood vessel_reference	Blood vessel
Flrt2	1.5893017365758e-25	2.67002691744735e-23	0.229479258605472	0.369450714823175	-0.45252970801819	0.45627804711638	Blood vessel_matched	Blood vessel_reference	Blood vessel
Zfp474	1.35076461020146e-27	2.37734571395457e-25	0.40423654015887	0.565086531226486	-0.392102753081503	0.474196596100247	Blood vessel_matched	Blood vessel_reference	Blood vessel
Gm11444	1.9764472466151e-18	2.47055905826888e-16	0.030891438658429	0.124905944319037	-0.439317231384694	0.388193761119338	Blood vessel_matched	Blood vessel_reference	Blood vessel
Helt	4.88444439230156e-25	7.91279991552852e-23	0.0767872903795234	0.214446952595937	-0.431339938748295	0.451933643143292	Blood vessel_matched	Blood vessel_reference	Blood vessel
Hoxa7	1.24263439839656e-21	1.77696718970708e-19	0.172109443954104	0.301730624529722	-0.41118514301371	0.420377946110301	Blood vessel_matched	Blood vessel_reference	Blood vessel
Spp1	6.81201049517851e-15	6.33516976051602e-13	0.476610767872904	0.255079006772009	0.349916196610139	0.348946461873925	Blood vessel_matched	Blood vessel_reference	Blood vessel
Syt8	2.39510217527825e-29	4.55069413302868e-27	0.109443954104148	0.269375470278405	-0.607083085947715	0.488793710174081	Blood vessel_matched	Blood vessel_reference	Blood vessel
Gm8883	5.93237945732555e-20	7.89006467824298e-18	0.105030891438658	0.227990970654628	-0.501734159232539	0.403851938151542	Blood vessel_matched	Blood vessel_reference	Blood vessel
Gbx2	1.00305213090947e-28	1.84561592087342e-26	0.28243601059135	0.425131677953348	-0.502239338844876	0.483676489833081	Blood vessel_matched	Blood vessel_reference	Blood vessel
Bmp4	3.83241565219329e-72	1.09607087652728e-69	0.4783759929391	0.684725357411588	-0.688756124744566	0.760364772840116	Blood vessel_matched	Blood vessel_reference	Blood vessel
Elavl3	3.76451912173858e-45	8.95955550973782e-43	0.172109443954104	0.0112866817155756	0.471277006001342	0.604173739275249	Blood vessel_matched	Blood vessel_reference	Blood vessel
Fstl1	8.21314976930606e-14	6.32412532236567e-12	0.325684024713151	0.164785553047404	0.273344009608803	0.335965673590433	Blood vessel_matched	Blood vessel_reference	Blood vessel
Meg3	4.5807524661062e-28	8.29116196365222e-26	0.0962047661076787	0.249059443190369	-0.48710294092028	0.478163205704067	Blood vessel_matched	Blood vessel_reference	Blood vessel
Cryga	1.33215296084413e-20	1.82504955635646e-18	0.0167696381288614	0.109857035364936	-0.478653751768548	0.41032275089711	Blood vessel_matched	Blood vessel_reference	Blood vessel
Clic6	2.07679862234564e-41	4.81817280384189e-39	0.18270079435128	0.386004514672686	-0.599677952089523	0.579094023520495	Blood vessel_matched	Blood vessel_reference	Blood vessel
Asxl3	1.8577866559887e-45	4.45868797437289e-43	0.134157105030891	0.346124905944319	-0.752018195158186	0.606213752481428	Blood vessel_matched	Blood vessel_reference	Blood vessel
Acsm5	2.63771483615253e-25	4.3786066280132e-23	0.258605472197705	0.0895410082768999	0.339572984170735	0.454329537683778	Blood vessel_matched	Blood vessel_reference	Blood vessel
Ptchd4	4.67077588548034e-34	9.52838280637989e-32	0.355692850838482	0.482317531978932	-0.492065460415901	0.526010134087566	Blood vessel_matched	Blood vessel_reference	Blood vessel
Clcnkb	2.09021915913946e-15	2.06931696754807e-13	0.0467784642541924	0.136192626034612	-0.350115652955381	0.354910059200542	Blood vessel_matched	Blood vessel_reference	Blood vessel
Skor1	2.70768634585319e-21	3.81783774765299e-19	0.257722859664607	0.36869826937547	-0.39930286485174	0.41710498469353	Blood vessel_matched	Blood vessel_reference	Blood vessel
Trim55	0	0	0.218005295675199	0.985703536493604	-1.47563612856509	0.89554870042112	Blood vessel_matched	Blood vessel_reference	Blood vessel
Fn1	2.96035183163924e-35	6.2167388464424e-33	0.0503089143865843	0.215951843491347	-0.478631740047018	0.535006724079904	Blood vessel_matched	Blood vessel_reference	Blood vessel
Gm10717	0	0	0.969108561341571	0.170805116629044	2.23932678258542	0.89554870042112	Blood vessel_matched	Blood vessel_reference	Blood vessel
Hes6	1.45249318749607e-20	1.97539073499466e-18	0.113857016769638	0.237020316027088	-0.37688693657418	0.409951132910782	Blood vessel_matched	Blood vessel_reference	Blood vessel
C030018K13Rik	3.0524501161814e-08	5.18916519750838e-07	0.139452780229479	0.199398043641836	-0.306760600486674	0.25797542892823	Blood vessel_matched	Blood vessel_reference	Blood vessel
Synpo2l	1.63436018218237e-148	5.32801419391454e-146	0.632833186231245	0.122648607975922	1.60432035345664	0.89554870042112	Blood vessel_matched	Blood vessel_reference	Blood vessel
Ndn	3.13001736505833e-87	9.26485140057267e-85	0.24360105913504	0.54928517682468	-1.09366272583185	0.834560813692956	Blood vessel_matched	Blood vessel_reference	Blood vessel
Neto1	2.63533229392358e-30	5.19160461902945e-28	0.171226831421006	0.0331075996990218	0.383971420550292	0.496602055337131	Blood vessel_matched	Blood vessel_reference	Blood vessel
Htr6	2.52896454135185e-14	2.17490950556259e-12	0.153574580759047	0.261851015801354	-0.395191968845962	0.3421567214363	Blood vessel_matched	Blood vessel_reference	Blood vessel
Hnf4g	4.04355947384941e-25	6.63143753711304e-23	0.0158870255957635	0.124153498871332	-0.584028226465295	0.452705517378954	Blood vessel_matched	Blood vessel_reference	Blood vessel
Rnd2	2.0792463864254e-62	5.59317277948431e-60	0.330097087378641	0.570353649360421	-0.693329210027742	0.708192710180645	Blood vessel_matched	Blood vessel_reference	Blood vessel
Meis2	4.97091649083667e-243	1.73982077179284e-240	0.371579876434245	0.886380737396539	-1.22456439782296	0.89554870042112	Blood vessel_matched	Blood vessel_reference	Blood vessel
Gm35208	3.11721112127487e-56	8.1982652489529e-54	0.244483671668138	0.468021068472536	-0.814415949424061	0.672916263007579	Blood vessel_matched	Blood vessel_reference	Blood vessel
Il25	1.05822837174113e-27	1.87306421798179e-25	0.334510150044131	0.130173062452972	0.327415458536702	0.475094907045881	Blood vessel_matched	Blood vessel_reference	Blood vessel
Gpx3	1.36853991087357e-08	2.87393381283449e-07	0.0900264783759929	0.155003762227239	-0.282739038421819	0.263601321324731	Blood vessel_matched	Blood vessel_reference	Blood vessel
Gm38509	1.41440145102584e-27	2.47520253929523e-25	0.158870255957635	0.319036869826938	-0.497705963315777	0.474026963554623	Blood vessel_matched	Blood vessel_reference	Blood vessel
Flna	3.12003990062562e-67	8.61131012572671e-65	0.0406001765225066	0.301730624529722	-0.854656289535394	0.734527531542828	Blood vessel_matched	Blood vessel_reference	Blood vessel
Tnmd	1.23101366021822e-14	1.1079122941964e-12	0.0361871138570168	0.117381489841986	-0.321236342119697	0.345904351220143	Blood vessel_matched	Blood vessel_reference	Blood vessel
C1qtnf3	1.41717383893886e-22	2.09741728162951e-20	0.0900264783759929	0.217456734386757	-0.49640190731791	0.429363195765343	Blood vessel_matched	Blood vessel_reference	Blood vessel
Dbh	1.50049973703294e-11	6.83858488083021e-10	0.187996469549868	0.261851015801354	-0.328525434091137	0.3068789239815	Blood vessel_matched	Blood vessel_reference	Blood vessel
Gm37134	4.03625198553982e-55	1.05749802021143e-52	0.301853486319506	0.517682468021068	-0.638128774994072	0.666358303428366	Blood vessel_matched	Blood vessel_reference	Blood vessel
Rab11fip4os2	2.04676019507489e-12	1.14242453354282e-10	0.398058252427184	0.469525959367946	-0.25417163876364	0.318340766138349	Blood vessel_matched	Blood vessel_reference	Blood vessel
Barhl1	1.16385775618728e-09	3.37518749294312e-08	0.535745807590468	0.331075996990218	0.279882991613106	0.280091885368221	Blood vessel_matched	Blood vessel_reference	Blood vessel
Gm42705	7.67062261107125e-50	1.94066752060103e-47	0.538393645189762	0.674943566591422	-0.60631306850418	0.634233413502441	Blood vessel_matched	Blood vessel_reference	Blood vessel
Slc22a2	7.81072083169154e-29	1.45279407469463e-26	0.0644307149161518	0.210684725357412	-0.5727331678449	0.484578100197799	Blood vessel_matched	Blood vessel_reference	Blood vessel
Zc3h12d	1.55075714147429e-12	9.14946713469831e-11	0.030891438658429	0.100075244544771	-0.291978714131753	0.319899148931664	Blood vessel_matched	Blood vessel_reference	Blood vessel
Gm1720	1.35296404125085e-105	4.19418852787764e-103	0.144748455428067	0.524454477050414	-1.03042209208232	0.89554870042112	Blood vessel_matched	Blood vessel_reference	Blood vessel
Cntn2	1.35616781785792e-12	8.1370069071475e-11	0.0547219770520741	0.134687735139202	-0.293253230417933	0.320648818180173	Blood vessel_matched	Blood vessel_reference	Blood vessel
Mir9-3hg	4.38377842468536e-25	7.14555883223713e-23	0.0979699911738747	0.241534988713318	-0.420777125639748	0.452339912902399	Blood vessel_matched	Blood vessel_reference	Blood vessel
Lrrc15	5.26334381947494e-254	1.86322371209413e-251	0.279788172992056	0.924003009781791	-1.19031179554151	0.89554870042112	Blood vessel_matched	Blood vessel_reference	Blood vessel
Gm44107	4.32531934221069e-26	7.35304288175818e-24	0.0450132391879965	0.173814898419865	-0.640019340708016	0.461240073870372	Blood vessel_matched	Blood vessel_reference	Blood vessel
Cpa1	1.42800465373665e-18	1.81356591024555e-16	0.250661959399823	0.355906696764485	-0.348916428132358	0.389672198603331	Blood vessel_matched	Blood vessel_reference	Blood vessel
Vmn1r219	1.0450627341926e-14	9.51007088115265e-13	0.089143865842895	0.184349134687735	-0.455942810566035	0.346742011072753	Blood vessel_matched	Blood vessel_reference	Blood vessel
Tnni3k	5.80760609857739e-160	1.92812522472769e-157	0.590467784642542	0.0752445447705041	1.50586383817287	0.89554870042112	Blood vessel_matched	Blood vessel_reference	Blood vessel
Lyve1	8.45233428719917e-13	5.67975664650854e-11	0.0114739629302736	0.0692249811888638	-0.317504384438056	0.323276114413874	Blood vessel_matched	Blood vessel_reference	Blood vessel
S100a10	0	0	0.949691085613416	0.212189616252822	2.17647173019861	0.89554870042112	Blood vessel_matched	Blood vessel_reference	Blood vessel
Scx	0	0	0.810238305383936	0.0150489089541008	2.74478160204957	0.89554870042112	Blood vessel_matched	Blood vessel_reference	Blood vessel
Agr2	5.09206760644649e-145	1.65492197209511e-142	0.0732568402471315	0.54477050413845	-2.12884277205117	0.89554870042112	Blood vessel_matched	Blood vessel_reference	Blood vessel
Gm26725	9.27164056252022e-23	1.40001772494055e-20	0.059135039717564	0.184349134687735	-0.377100749759443	0.43110144304314	Blood vessel_matched	Blood vessel_reference	Blood vessel
Gm2721	1.12334642698026e-22	1.6850196404704e-20	0.0203000882612533	0.123401053423627	-0.347882645146446	0.430313113044055	Blood vessel_matched	Blood vessel_reference	Blood vessel
Gm49042	1.84453340036961e-166	6.14229622323081e-164	0.559576345984113	0.0466516177577126	1.7539191237604	0.89554870042112	Blood vessel_matched	Blood vessel_reference	Blood vessel
AC122375.2	5.66304377304179e-35	1.17791310479269e-32	0.16504854368932	0.0233258088788563	0.536481932899241	0.532925183624736	Blood vessel_matched	Blood vessel_reference	Blood vessel
1810011H11Rik	3.82405512296603e-18	4.70358780124821e-16	0.0997352162400706	0.214446952595937	-0.388036633530576	0.38517266836966	Blood vessel_matched	Blood vessel_reference	Blood vessel
9530059O14Rik	3.37787239539859e-25	5.57348945240767e-23	0.109443954104148	0.252821670428894	-0.507944563696952	0.453386737714615	Blood vessel_matched	Blood vessel_reference	Blood vessel
Sox9	3.46408527259537e-14	2.87519077625416e-12	0.0203000882612533	0.09104589917231	-0.266888573633979	0.340552700212686	Blood vessel_matched	Blood vessel_reference	Blood vessel
Tceal9	2.57462529700251e-25	4.29962424599419e-23	0.175639894086496	0.325808878856283	-0.471828358475939	0.45442215909712	Blood vessel_matched	Blood vessel_reference	Blood vessel
Olfr710	0.000173736363756237	0.000173736363756237	0.115622241835834	0.154251316779533	-0.302541774122237	0.185831359380176	Blood vessel_matched	Blood vessel_reference	Blood vessel
Sox10	8.93077502069093e-11	3.30438675765564e-09	0.0317740511915269	0.0940556809631302	-0.350293625563486	0.296218506840767	Blood vessel_matched	Blood vessel_reference	Blood vessel
Sprr1a	7.5451720996012e-72	2.14282887628674e-69	0.107678729037952	0.408577878103837	-0.757131625082227	0.758844227907512	Blood vessel_matched	Blood vessel_reference	Blood vessel
Nebl	5.1216751410148e-15	4.81437463255391e-13	0.0653133274492498	0.160270880361174	-0.36739589582629	0.35039847156322	Blood vessel_matched	Blood vessel_reference	Blood vessel
Dkk2	2.01118459226211e-11	8.84921220595327e-10	0.289496910856134	0.354401805869074	-0.382394720398733	0.305156875928247	Blood vessel_matched	Blood vessel_reference	Blood vessel
Olfm1	1.97922937199605e-16	2.07819084059585e-14	0.127978817299206	0.0353649360421369	0.278120915688063	0.366573804276919	Blood vessel_matched	Blood vessel_reference	Blood vessel
Gyg	7.14670139684377e-65	1.95819618273519e-62	0.262135922330097	0.506395786305493	-0.714326909243737	0.721752831933644	Blood vessel_matched	Blood vessel_reference	Blood vessel
Sfrp1	6.68303731402424e-14	5.21276910493891e-12	0.149161518093557	0.242287434161023	-0.371738815338548	0.337059058085837	Blood vessel_matched	Blood vessel_reference	Blood vessel
Gabrp	0	0	0.922330097087379	0.148984198645598	2.17406205635668	0.89554870042112	Blood vessel_matched	Blood vessel_reference	Blood vessel
Nkx6-1	1.21831283965058e-30	2.41225942250814e-28	0.30008826125331	0.475545522949586	-0.503324472778649	0.499319608473177	Blood vessel_matched	Blood vessel_reference	Blood vessel
Foxe1	2.1267358661572e-36	4.63628418822269e-34	0.0935569285083848	0.27765237020316	-0.517557860402932	0.543528722281278	Blood vessel_matched	Blood vessel_reference	Blood vessel
Gm35725	1.23298171823308e-44	2.90983685503007e-42	0.140335392762577	0.357411587659895	-0.535974570659109	0.600809142732591	Blood vessel_matched	Blood vessel_reference	Blood vessel
Gm21917	9.34564429780739e-07	8.41107986802665e-06	0.0388349514563107	0.0842738901429646	-0.298285999188994	0.232390700671891	Blood vessel_matched	Blood vessel_reference	Blood vessel
Cyp3a57	3.94034713666032e-23	6.14694153319009e-21	0.0476610767872904	0.169300225733634	-0.44219282375537	0.434548493411453	Blood vessel_matched	Blood vessel_reference	Blood vessel
Pde1a	1.98599468691829e-303	7.14958087290583e-301	0.775816416593116	0.0293453724604966	2.47405681802821	0.89554870042112	Blood vessel_matched	Blood vessel_reference	Blood vessel
Rbp1	5.34451306202364e-14	4.22216531899867e-12	0.0335392762577229	0.110609480812641	-0.428825107790745	0.338240927978284	Blood vessel_matched	Blood vessel_reference	Blood vessel
Gm15969	3.14510419128323e-14	2.67333856259075e-12	0.166813768755516	0.27614747930775	-0.448463776909728	0.34100518016941	Blood vessel_matched	Blood vessel_reference	Blood vessel
Gadd45g	2.02477139234352e-70	5.6896076124853e-68	0.0794351279788173	0.35966892400301	-1.00200461759886	0.751410919267205	Blood vessel_matched	Blood vessel_reference	Blood vessel
Cbln1	3.41052455690837e-45	8.151153691011e-43	0.186231244483672	0.401053423626787	-0.619447559118288	0.604460252938187	Blood vessel_matched	Blood vessel_reference	Blood vessel
Lrrc10	3.84966231004149e-12	2.04032102432199e-10	0.0370697263901147	0.108352144469526	-0.353745501842159	0.314757902064255	Blood vessel_matched	Blood vessel_reference	Blood vessel
Gm5091	3.12430911605439e-37	6.87348005531966e-35	0.401588702559576	0.150489089541008	0.425597807592796	0.549580729596441	Blood vessel_matched	Blood vessel_reference	Blood vessel
Clec5a	2.24630827591805e-78	6.53675708292153e-76	0.188879082082966	0.487584650112867	-0.840697978965064	0.791886084287714	Blood vessel_matched	Blood vessel_reference	Blood vessel
Gm11789	1.87467597575276e-22	2.75577368435656e-20	0.270962047661077	0.376222723852521	-0.526303042625136	0.428216479650712	Blood vessel_matched	Blood vessel_reference	Blood vessel
Lyz2	1.7153358800365e-33	3.4821318364741e-31	0.106796116504854	0.284424379232506	-0.613581046261491	0.52169516305191	Blood vessel_matched	Blood vessel_reference	Blood vessel
5430431A17Rik	5.017793274612e-35	1.04871879439391e-32	0.260370697263901	0.425884123401053	-0.573696603180822	0.533316717728895	Blood vessel_matched	Blood vessel_reference	Blood vessel
Rax	5.4678833599451e-16	5.52256219354455e-14	0.294792586054722	0.142212189616253	0.27621242458796	0.361584948814651	Blood vessel_matched	Blood vessel_reference	Blood vessel
Bmp6	1.9762422810844e-08	3.75486033406037e-07	0.153574580759047	0.219714070729872	-0.263854380324483	0.261057933982053	Blood vessel_matched	Blood vessel_reference	Blood vessel
Col4a1	2.36687600287415e-11	1.01775668123588e-09	0.328331862312445	0.381489841986456	-0.327753159398039	0.304194800427039	Blood vessel_matched	Blood vessel_reference	Blood vessel
Gm40645	2.66061719706255e-15	2.6074048531213e-13	0.0503089143865843	0.139954853273138	-0.402534070091142	0.353737565027295	Blood vessel_matched	Blood vessel_reference	Blood vessel
Osr1	4.50482123581447e-09	1.03610888423733e-07	0.159752868490733	0.234010534236268	-0.268297739112262	0.271170915795297	Blood vessel_matched	Blood vessel_reference	Blood vessel
Ifitm1	7.56245127266295e-98	2.3065476381622e-95	0.0935569285083848	0.454477050413845	-1.12783144370268	0.882891993583752	Blood vessel_matched	Blood vessel_reference	Blood vessel
Smlr1	3.40355389845715e-28	6.19446809519202e-26	0.0759046778464254	0.222723852520692	-0.717788355283405	0.479246742928441	Blood vessel_matched	Blood vessel_reference	Blood vessel
Tbx18	1.61729277662491e-78	4.72249490774474e-76	0.323036187113857	0.586907449209932	-0.797529007519	0.792593026973456	Blood vessel_matched	Blood vessel_reference	Blood vessel
Tac1	4.03019864574461e-38	8.98734298001048e-36	0.0361871138570168	0.209932279909707	-1.06532067873686	0.555991615119321	Blood vessel_matched	Blood vessel_reference	Blood vessel
Gm48903	3.77767057125659e-42	8.80197243102785e-40	0.127096204766108	0.339352896914974	-0.715701116271046	0.58414226607281	Blood vessel_matched	Blood vessel_reference	Blood vessel
1700017G19Rik	3.7285926422556e-15	3.57944893656538e-13	0.060017652250662	0.00526711813393529	0.428029812716013	0.352016261638037	Blood vessel_matched	Blood vessel_reference	Blood vessel
Tgfbi	3.93484221593957e-12	2.04611795228857e-10	0.00529567519858782	0.054176072234763	-0.26885805221925	0.314632867579669	Blood vessel_matched	Blood vessel_reference	Blood vessel
Sbk1	1.01997360703857e-12	6.73182580645458e-11	0.029126213592233	0.0985703536493604	-0.281751124162311	0.322234850915053	Blood vessel_matched	Blood vessel_reference	Blood vessel
Krtap17-1	8.2252831883329e-18	9.70583416223282e-16	0.0741394527802295	0.18209179834462	-0.557025252043157	0.381657312322314	Blood vessel_matched	Blood vessel_reference	Blood vessel
Limch1	5.69444518105498e-13	3.98611162673849e-11	0.088261253309797	0.0225733634311512	0.357066589563198	0.325452313063047	Blood vessel_matched	Blood vessel_reference	Blood vessel
Kcnt2	8.98957483123542e-69	2.49910180308345e-66	0.0529567519858782	0.327313769751693	-0.944532660839151	0.742730157036644	Blood vessel_matched	Blood vessel_reference	Blood vessel
Kcnd3os	4.16573896199095e-23	6.45689539108598e-21	0.0229479258605472	0.129420617005267	-0.526133218875215	0.434325818302009	Blood vessel_matched	Blood vessel_reference	Blood vessel
Pea15a	8.7106335819753e-22	1.26304186938642e-19	0.120035304501324	0.253574115876599	-0.419430889179461	0.421861996555983	Blood vessel_matched	Blood vessel_reference	Blood vessel
Twist2	9.72220960841932e-171	3.24721800921205e-168	0.28243601059135	0.72987208427389	-1.19254325155807	0.89554870042112	Blood vessel_matched	Blood vessel_reference	Blood vessel
Rxfp1	2.63750012969397e-27	4.58925022566751e-25	0.060017652250662	0.199398043641836	-0.50305022708906	0.471724594977249	Blood vessel_matched	Blood vessel_reference	Blood vessel
9230102K24Rik	1.15883816174221e-17	1.34425226762096e-15	0.00176522506619594	0.0669676448457487	-0.326861422933562	0.380049653927605	Blood vessel_matched	Blood vessel_reference	Blood vessel
Gm29325	4.75954633713992e-38	1.05661928684506e-35	0.088261253309797	0.275395033860045	-0.58671963020629	0.555474045173375	Blood vessel_matched	Blood vessel_reference	Blood vessel
AC130815.2	3.25202455840516e-30	6.37396813447411e-28	0.345984112974404	0.130173062452972	0.409460454618659	0.495911726273931	Blood vessel_matched	Blood vessel_reference	Blood vessel
Hoxc9	4.72571344608245e-55	1.23341120942752e-52	0.129744042365402	0.374717832957111	-0.762754749333438	0.665952289848719	Blood vessel_matched	Blood vessel_reference	Blood vessel
Fev	1.06531988627427e-21	1.53406063623494e-19	0.0997352162400706	0.230248306997743	-0.400602066609238	0.421021737387036	Blood vessel_matched	Blood vessel_reference	Blood vessel
Mical2	1.63091640980255e-35	3.47385195287942e-33	0.0264783759929391	0.179834462001505	-1.10652131936155	0.53697633565642	Blood vessel_matched	Blood vessel_reference	Blood vessel
Abca8a	4.00210684185006e-29	7.56398193109661e-27	0.162400706090026	0.320541760722348	-0.449674579518424	0.48697961320538	Blood vessel_matched	Blood vessel_reference	Blood vessel
Sfrp2	4.40610231120299e-17	4.97889561165938e-15	0.0317740511915269	0.121896162528217	-0.411394844686742	0.373758185139591	Blood vessel_matched	Blood vessel_reference	Blood vessel
Pax3	1.20878569053878e-12	7.49447128134043e-11	0.106796116504854	0.194130925507901	-0.311456641954179	0.32129041497637	Blood vessel_matched	Blood vessel_reference	Blood vessel
Cst3	7.8907975981591e-43	1.84644663796923e-40	0.150926743159753	0.36267870579383	-0.68556354319526	0.588743473784125	Blood vessel_matched	Blood vessel_reference	Blood vessel
Cxcl15	1.15818143809721e-66	3.18499895476732e-64	0.269196822594881	0.533483822422874	-0.684040794515181	0.731493601223276	Blood vessel_matched	Blood vessel_reference	Blood vessel
Nbl1	3.74784056885735e-114	1.16932625748349e-111	0.396293027360989	0.0263355906696764	1.42162286620226	0.89554870042112	Blood vessel_matched	Blood vessel_reference	Blood vessel
Zic4	3.59748391085816e-14	2.94993680690369e-12	0.0847308031774051	0.187358916478555	-0.49243498916979	0.340351224177258	Blood vessel_matched	Blood vessel_reference	Blood vessel
Gm3234	3.37825651190237e-131	1.08104208380876e-128	0.0635481023830538	0.501128668171558	-2.45881658478984	0.89554870042112	Blood vessel_matched	Blood vessel_reference	Blood vessel
Eppk1	6.3613693421106e-10	2.03563818947539e-08	0.0706090026478376	0.140707298720843	-0.312136402547501	0.283963127056481	Blood vessel_matched	Blood vessel_reference	Blood vessel
4930503O07Rik	3.01761414374332e-86	8.90196172404279e-84	0.0767872903795234	0.412340105342363	-1.67994974206463	0.829931424146916	Blood vessel_matched	Blood vessel_reference	Blood vessel
Hoxc5	7.08840121247558e-89	2.1194319625302e-86	0.127096204766108	0.4627539503386	-1.07080748084888	0.842256757116702	Blood vessel_matched	Blood vessel_reference	Blood vessel
Fgfbp1	6.2304261065647e-50	1.588758657174e-47	0.0803177405119153	0.307750188111362	-0.910503251180519	0.634802829877988	Blood vessel_matched	Blood vessel_reference	Blood vessel
Lhx1	3.29225042574809e-11	1.3827451788142e-09	0.154457193292145	0.0662151993980436	0.344305459367278	0.302234638410082	Blood vessel_matched	Blood vessel_reference	Blood vessel
Cav1	1.04093586566629e-06	8.41107986802665e-06	0.0741394527802295	0.130173062452972	-0.421317328933582	0.231479569904344	Blood vessel_matched	Blood vessel_reference	Blood vessel
Rtl3	5.70164615684594e-18	6.84197538821513e-16	0.0988526037069726	0.212189616252822	-0.42927407426396	0.383312947848566	Blood vessel_matched	Blood vessel_reference	Blood vessel
Lrrc24	6.99209561700418e-36	1.5033005576559e-33	0.0476610767872904	0.212189616252822	-0.610087385385594	0.539690581995957	Blood vessel_matched	Blood vessel_reference	Blood vessel
Gm43604	5.03805967130463e-13	3.57702236662629e-11	0.216240070609003	0.103837471783296	0.297269869468291	0.326123876137766	Blood vessel_matched	Blood vessel_reference	Blood vessel
Gm26685	1.64224998097948e-29	3.13669746367081e-27	0.0123565754633716	0.134687735139202	-0.507079935159381	0.490170207304067	Blood vessel_matched	Blood vessel_reference	Blood vessel
Lars2	8.15246075615373e-15	7.50026389566144e-13	0.087378640776699	0.18359668924003	-0.379020983524172	0.348028049193659	Blood vessel_matched	Blood vessel_reference	Blood vessel
Gphn	3.49642610390992e-100	1.06990638779643e-97	0.171226831421006	0.531978931527464	-1.20983309976816	0.893207911580735	Blood vessel_matched	Blood vessel_reference	Blood vessel
Gm12081	1.43598228363173e-35	3.07300208697191e-33	0.510150044130627	0.227990970654628	0.4283974675945	0.53738396726866	Blood vessel_matched	Blood vessel_reference	Blood vessel
Btn2a2	3.13926029231384e-53	8.06789895124657e-51	0.0706090026478376	0.300225733634311	-1.41867496255896	0.655050300752358	Blood vessel_matched	Blood vessel_reference	Blood vessel
1700072B07Rik	3.27533979989344e-36	7.07473396776983e-34	0.0458958517210944	0.211437170805117	-0.670335527884717	0.542130806292936	Blood vessel_matched	Blood vessel_reference	Blood vessel
Mmp12	2.16334384120254e-08	3.89401891416456e-07	0.030891438658429	0.0842738901429646	-0.275894768801561	0.260437786195396	Blood vessel_matched	Blood vessel_reference	Blood vessel
Gm39323	5.8372137844015e-95	1.75700134910485e-92	0.0750220653133274	0.427389014296464	-1.69515941506552	0.870036802199461	Blood vessel_matched	Blood vessel_reference	Blood vessel
Hpse2	1.19717597961595e-05	3.88920022116738e-05	0.0476610767872904	0.0887885628291949	-0.255430963327724	0.211083397331833	Blood vessel_matched	Blood vessel_reference	Blood vessel
Gm36426	1.17010807952548e-12	7.37168090101055e-11	0.0617828773168579	0.142212189616253	-0.354697807755046	0.321471502011629	Blood vessel_matched	Blood vessel_reference	Blood vessel
Cga	1.03002949623493e-12	6.73182580645458e-11	0.0114739629302736	0.0699774266365688	-0.332879294518882	0.322180383557452	Blood vessel_matched	Blood vessel_reference	Blood vessel
Gm34158	8.48241883867739e-105	2.62106742115131e-102	0.288614298323036	0.623777276147479	-0.952968934543228	0.89554870042112	Blood vessel_matched	Blood vessel_reference	Blood vessel
Gm26832	1.05118163325187e-17	1.22988251090469e-15	0.298323036187114	0.142212189616253	0.402335779397405	0.380507124636281	Blood vessel_matched	Blood vessel_reference	Blood vessel
Gm46355	2.1777534506037e-104	6.70748062785941e-102	0.176522506619594	0.573363431151242	-1.07969554160014	0.89554870042112	Blood vessel_matched	Blood vessel_reference	Blood vessel
Gm48324	1.90463988309289e-06	1.33324791816502e-05	0.0714916151809356	0.121143717080512	-0.26446373068458	0.226641171275131	Blood vessel_matched	Blood vessel_reference	Blood vessel
Gm47078	8.73275812779412e-12	4.19172390134118e-10	0.0211827007943513	0.0820165537998495	-0.324980271563686	0.310033147740097	Blood vessel_matched	Blood vessel_reference	Blood vessel
AC125117.1	4.23312571222683e-18	5.16441336891673e-16	0.0397175639894086	0.136192626034612	-0.384695710374338	0.384705202267574	Blood vessel_matched	Blood vessel_reference	Blood vessel
AL583891.1	7.13826905457108e-08	9.83363270954132e-07	0.122683142100618	0.182844243792325	-0.279178156656994	0.251892109551644	Blood vessel_matched	Blood vessel_reference	Blood vessel
Gm31181	4.5859553425136e-103	1.40788829015168e-100	0.183583406884378	0.54928517682468	-1.22358999705982	0.89554870042112	Blood vessel_matched	Blood vessel_reference	Blood vessel
Sox5	4.3182428467002e-30	8.3773911225984e-28	0.0494263018534863	0.200150489089541	-0.810890101209068	0.494897845183897	Blood vessel_matched	Blood vessel_reference	Blood vessel
Klra2	1.7652990092964e-230	6.14324055235147e-228	0.654015887025596	0.0270880361173815	2.10773989523715	0.89554870042112	Blood vessel_matched	Blood vessel_reference	Blood vessel
A930006L05Rik	2.72203681420878e-16	2.77647755049296e-14	0.454545454545455	0.255831452219714	0.299682528322518	0.365017629726288	Blood vessel_matched	Blood vessel_reference	Blood vessel
Prss56	7.0014409901231e-54	1.80637177545176e-51	0.0229479258605472	0.237772761474793	-1.46057439242281	0.658971111296194	Blood vessel_matched	Blood vessel_reference	Blood vessel
Gm10165	3.43659631589604e-13	2.47434934744515e-11	0.0520741394527802	0.135440180586907	-0.274622983160217	0.328273059819798	Blood vessel_matched	Blood vessel_reference	Blood vessel
Gm11587	4.58952168712029e-23	7.06786339816525e-21	0.258605472197705	0.0925507900677201	0.311827048952798	0.433937920479578	Blood vessel_matched	Blood vessel_reference	Blood vessel
Cryge	9.29581344005698e-11	3.34649283842051e-09	0.059135039717564	0.135440180586907	-0.283954373930774	0.295974160755504	Blood vessel_matched	Blood vessel_reference	Blood vessel
Gm39075	1.01208197985364e-19	1.33594821340681e-17	0.0909090909090909	0.209179834462002	-0.387633333313179	0.401509749591941	Blood vessel_matched	Blood vessel_reference	Blood vessel
Gm40493	6.30986921634282e-23	9.65409990100452e-21	0.0379523389232127	0.153498871331828	-0.462107454291523	0.432661756583801	Blood vessel_matched	Blood vessel_reference	Blood vessel
Olfr288	3.17758245466922e-08	5.18916519750838e-07	0.0626654898499559	0.123401053423627	-0.299664680154985	0.25769192410272	Blood vessel_matched	Blood vessel_reference	Blood vessel
D930019O06Rik	1.22287470213015e-24	1.96882827042954e-22	0.0635481023830538	0.200902934537246	-0.552374746274836	0.448369384287314	Blood vessel_matched	Blood vessel_reference	Blood vessel
Gm48350	2.28939589323858e-19	2.93042674334538e-17	0.0353045013239188	0.134687735139202	-0.63716022471607	0.397887932948157	Blood vessel_matched	Blood vessel_reference	Blood vessel
Gm15564	1.1451266948252e-281	4.08810230052597e-279	0.750220653133274	0.0391271632806622	2.51467119491508	0.89554870042112	Blood vessel_matched	Blood vessel_reference	Blood vessel
Gm35842	2.30751614262497e-09	5.99954197082492e-08	0.0406001765225066	0.100075244544771	-0.399208000839539	0.275620923760432	Blood vessel_matched	Blood vessel_reference	Blood vessel
Tcl1b4	5.98016519531511e-07	5.98016519531511e-06	0.0520741394527802	0.102332580887886	-0.261744486330216	0.235888180262694	Blood vessel_matched	Blood vessel_reference	Blood vessel
Tldc2	5.17328940233085e-12	2.53491180714212e-10	0.122683142100618	0.209932279909707	-0.327076583171734	0.313051033045665	Blood vessel_matched	Blood vessel_reference	Blood vessel
Pbx1	9.61294882768564e-21	1.32658693822062e-18	0.00617828773168579	0.0887885628291949	-0.649399513951816	0.411721416273665	Blood vessel_matched	Blood vessel_reference	Blood vessel
1700049E15Rik	1.03803236910586e-48	2.57432027538253e-46	0.354810238305384	0.0933032355154251	1.04887037852365	0.627132787498983	Blood vessel_matched	Blood vessel_reference	Blood vessel
Gm47316	7.9198184199975e-174	2.65313917069916e-171	0.368049426301853	0.826937547027841	-1.02901066816631	0.89554870042112	Blood vessel_matched	Blood vessel_reference	Blood vessel
Rbms3	2.73559805615636e-60	7.30404680993747e-58	0.00706090026478376	0.224981188863807	-1.34577021914418	0.696290594122796	Blood vessel_matched	Blood vessel_reference	Blood vessel
Cxcr6	2.3322032576127e-16	2.40216935534108e-14	0.00970873786407767	0.0797592174567344	-0.37994189399379	0.36577307071247	Blood vessel_matched	Blood vessel_reference	Blood vessel
4930402F06Rik	7.18730525488694e-199	2.45805839717133e-196	0.638128861429832	0.0624529721595184	1.63260338517749	0.89554870042112	Blood vessel_matched	Blood vessel_reference	Blood vessel
Gm12018	7.5996774345471e-10	2.3559000047096e-08	0.132391879964696	0.213694507148232	-0.304115457236207	0.282837382664069	Blood vessel_matched	Blood vessel_reference	Blood vessel
1700084D21Rik	7.16990317657613e-11	2.72456320709893e-09	0.0935569285083848	0.17306245297216	-0.358498482382154	0.297554066521136	Blood vessel_matched	Blood vessel_reference	Blood vessel
Naa11	1.39907268308218e-22	2.08461829779245e-20	0.203000882612533	0.0617005267118134	0.27395418647762	0.429415808006903	Blood vessel_matched	Blood vessel_reference	Blood vessel
Cdh11	1.09385269619244e-13	8.31328049106255e-12	0.0353045013239188	0.112114371708051	-0.404075693942973	0.334441248376474	Blood vessel_matched	Blood vessel_reference	Blood vessel
Nrxn3	3.50211754148117e-24	5.56836689095506e-22	0.106796116504854	0.0120391271632807	0.303275773209773	0.444221932126271	Blood vessel_matched	Blood vessel_reference	Blood vessel
Col11a1	1.21791995806057e-12	7.49447128134043e-11	0.0105913503971756	0.0669676448457487	-0.373360378716095	0.321248477744623	Blood vessel_matched	Blood vessel_reference	Blood vessel
Gm14508	7.02402336395809e-08	9.83363270954132e-07	0.0273609885260371	0.0744920993227991	-0.267436055397095	0.25201059028821	Blood vessel_matched	Blood vessel_reference	Blood vessel
Fam71e2	2.04004380989789e-12	1.14242453354282e-10	0.0909090909090909	0.17757712565839	-0.536874088820616	0.31835927770081	Blood vessel_matched	Blood vessel_reference	Blood vessel
Gm26627	3.48893613666244e-206	1.20019403101188e-203	0.69991173874669	0.0827689992475546	1.96928222819592	0.89554870042112	Blood vessel_matched	Blood vessel_reference	Blood vessel
Cacna2d3	0	0	0.899382171226831	0.0586907449209932	2.76821202651847	0.89554870042112	Blood vessel_matched	Blood vessel_reference	Blood vessel
Glyatl3	4.72530725713995e-29	8.88357764342311e-27	0.227714033539276	0.0669676448457487	0.775077269941084	0.486384211935829	Blood vessel_matched	Blood vessel_reference	Blood vessel
Tcf4	5.77868227748254e-18	6.87663191020422e-16	0.0176522506619594	0.100827689992476	-0.328552417946125	0.383250114531561	Blood vessel_matched	Blood vessel_reference	Blood vessel
Stpg3	6.81808010846914e-17	7.49988811931605e-15	0.0317740511915269	0.120391271632807	-0.651494926482703	0.371677396463387	Blood vessel_matched	Blood vessel_reference	Blood vessel
Gm10825	1.345159420579e-40	3.0804150731259e-38	0.1738746690203	0.018058690744921	0.393118330968139	0.57344848013498	Blood vessel_matched	Blood vessel_reference	Blood vessel
Fam19a2	8.35258330368903e-13	5.67975664650854e-11	0.0141218005295675	0.0752445447705041	-0.364296256502229	0.323341767696611	Blood vessel_matched	Blood vessel_reference	Blood vessel
6820426E19Rik	1.1037998410162e-34	2.27382767249338e-32	0.00176522506619594	0.128668171557562	-0.925996446526816	0.530748199622717	Blood vessel_matched	Blood vessel_reference	Blood vessel
Gm38100	4.22104897538366e-12	2.15273497744567e-10	0.00970873786407767	0.0632054176072235	-0.408724060535659	0.314231309908668	Blood vessel_matched	Blood vessel_reference	Blood vessel
Gm16246	3.06910588395597e-09	7.36585412149433e-08	0.0185348631950574	0.0669676448457487	-0.296358137489004	0.273743094424267	Blood vessel_matched	Blood vessel_reference	Blood vessel
Cfl1	7.89878380498098e-13	5.45016082543688e-11	0.0167696381288614	0.0790067720090293	-0.645050025668552	0.323650493581565	Blood vessel_matched	Blood vessel_reference	Blood vessel
Mgat4c	1.34035849132243e-13	9.91865283578597e-12	0.0220653133274493	0.0925507900677201	-0.410957133394571	0.333354833846438	Blood vessel_matched	Blood vessel_reference	Blood vessel
Oas1g	3.77541275004484e-11	1.50617109299184e-09	0.0105913503971756	0.0609480812641084	-0.302992859172853	0.301417030183175	Blood vessel_matched	Blood vessel_reference	Blood vessel
Gm11915	2.71763459149216e-09	6.7940864787304e-08	0.0547219770520741	0.0120391271632807	0.336882347226718	0.274540400109214	Blood vessel_matched	Blood vessel_reference	Blood vessel
Hba-a1	3.99125709725543e-70	9.85840503022091e-68	0.668109668109668	0.743422316112925	-0.294834946687238	0.560511828088808	Meninges_matched	Meninges_reference	Meninges
Hba-x	3.16345192214615e-32	5.02988855621237e-30	0.297258297258297	0.412713654695602	-0.520466697553649	0.382629225788794	Meninges_matched	Meninges_reference	Meninges
H19	2.25178103558588e-32	3.62536746729326e-30	0.647186147186147	0.481467255617438	0.48898186505117	0.383468433147298	Meninges_matched	Meninges_reference	Meninges
Actc1	4.07779896286889e-06	2.44667937772133e-05	0.832611832611833	0.654119454580373	0.28852952808443	0.164693519508023	Meninges_matched	Meninges_reference	Meninges
Hbb-bs	2.18633801274947e-69	5.33466475110872e-67	0.183261183261183	0.0439792586902247	0.394053900982008	0.557572601925603	Meninges_matched	Meninges_reference	Meninges
Tuba1a	0	0	0.308802308802309	0.995582869214519	-1.44889238653093	0.669428832000224	Meninges_matched	Meninges_reference	Meninges
Tubb2b	2.17443442673988e-192	6.84946844423064e-190	0.699134199134199	0.82561935855579	-0.694708269719205	0.669428832000224	Meninges_matched	Meninges_reference	Meninges
Tubb3	1.80742134666274e-227	5.81989673625401e-225	0.886002886002886	0.494718647973881	1.06972383841739	0.669428832000224	Meninges_matched	Meninges_reference	Meninges
Cdkn1c	1.68910872066211e-94	4.59437572020095e-92	0.826839826839827	0.51814864605339	0.735512906808842	0.648767240487673	Meninges_matched	Meninges_reference	Meninges
Rtn1	2.30335693590785e-11	6.44939942054198e-10	0.865079365079365	0.70789322066449	0.266276145344105	0.227504701398163	Meninges_matched	Meninges_reference	Meninges
Myh6	0	0	0.225829725829726	0.987324755137315	-1.6248067236112	0.669428832000224	Meninges_matched	Meninges_reference	Meninges
Nppa	0	0	0.281385281385281	0.988477050124832	-1.23435452132158	0.669428832000224	Meninges_matched	Meninges_reference	Meninges
Tnnt2	4.27178260330541e-197	1.36269865045443e-194	0.968253968253968	0.551757249855963	0.920666359387041	0.669428832000224	Meninges_matched	Meninges_reference	Meninges
Ina	1.13205247956927e-84	2.96597749647149e-82	0.558441558441558	0.717111580564625	-0.2928395981549	0.614783292021661	Meninges_matched	Meninges_reference	Meninges
Tpm1	7.14431168999702e-260	2.34333423431902e-257	0.568542568542569	0.832917226810063	-0.515762467574235	0.669428832000224	Meninges_matched	Meninges_reference	Meninges
Mest	1.00198823058585e-124	2.95586528022825e-122	0.8001443001443	0.468407912425581	0.777635975913927	0.669428832000224	Meninges_matched	Meninges_reference	Meninges
Mt1	0.00426515388662679	0.00426515388662679	0.617604617604618	0.541194545803726	0.297762593402871	0.111790082857457	Meninges_matched	Meninges_reference	Meninges
Nefl	8.08189520340935e-63	1.84267210637733e-60	0.929292929292929	0.692913385826772	0.462252289264201	0.53106766305085	Meninges_matched	Meninges_reference	Meninges
Gap43	3.37825942785252e-54	7.29704036416145e-52	0.924963924963925	0.708277318993662	0.455644276227288	0.493984489678619	Meninges_matched	Meninges_reference	Meninges
Col3a1	2.36725605784478e-171	7.36216633989727e-169	1	0.649510274630305	0.721533834402655	0.669428832000224	Meninges_matched	Meninges_reference	Meninges
Nnat	0	0	1	0.510466679469944	1.19419515091165	0.669428832000224	Meninges_matched	Meninges_reference	Meninges
Myh3	2.26575279039248e-109	6.41208039681073e-107	0.612554112554113	0.317841367390052	0.746903157752483	0.669428832000224	Meninges_matched	Meninges_reference	Meninges
Myl3	2.58250249421287e-63	5.9397557366896e-61	0.263347763347763	0.0862300748991742	0.419166829029086	0.533139926871943	Meninges_matched	Meninges_reference	Meninges
Malat1	8.67538735643333e-114	2.4985115586528e-111	0.876623376623377	0.549068561551757	0.82273414075857	0.669428832000224	Meninges_matched	Meninges_reference	Meninges
Acta1	7.37240190259742e-201	2.35916860883117e-198	0.874458874458874	0.401190704820434	1.10037322135038	0.669428832000224	Meninges_matched	Meninges_reference	Meninges
Myl1	9.01711442435785e-14	4.50855721217893e-12	0.0209235209235209	0.0750912233531784	-0.257061589432302	0.250752793325553	Meninges_matched	Meninges_reference	Meninges
Stmn1	1.38215691257998e-32	2.25291576750536e-30	0.73015873015873	0.53850585749952	0.461012150098754	0.384729838480493	Meninges_matched	Meninges_reference	Meninges
Tnnc1	3.63078032705519e-05	0.000108923409811656	0.657287157287157	0.565008642212406	0.375064500178834	0.150260846985559	Meninges_matched	Meninges_reference	Meninges
Stmn3	1.40051901539296e-33	2.32486156555231e-31	0.282106782106782	0.395621279047436	-0.440371496461454	0.390458142561357	Meninges_matched	Meninges_reference	Meninges
Mylpf	5.86259281156084e-125	1.74119006503357e-122	0.591630591630592	0.238717111580565	0.649522990605408	0.669428832000224	Meninges_matched	Meninges_reference	Meninges
Msx1	4.66224547115898e-20	4.28926583346627e-18	0.703463203463203	0.534088726714039	0.485054319572276	0.302643405461685	Meninges_matched	Meninges_reference	Meninges
Mt2	4.14322706314883e-74	1.03994999285036e-71	0.395382395382395	0.158248511618974	0.384206372424135	0.57586853777657	Meninges_matched	Meninges_reference	Meninges
Defb11	2.86688380975373e-132	8.60065142926119e-130	0.655844155844156	0.831764931822547	-0.471127221312201	0.669428832000224	Meninges_matched	Meninges_reference	Meninges
Csrp3	4.07194247842456e-24	4.76417269975674e-22	0.291486291486291	0.380449395045132	-0.394415583645464	0.331587377488503	Meninges_matched	Meninges_reference	Meninges
Gpx1	2.16733597229133e-102	5.98184728352406e-100	0.335497835497836	0.629345112348761	-0.60159266397785	0.669428832000224	Meninges_matched	Meninges_reference	Meninges
Ankrd1	9.12521917420211e-30	1.2957811227367e-27	0.442279942279942	0.542154791626656	-0.319453452784038	0.367953569210452	Meninges_matched	Meninges_reference	Meninges
Sncg	1.84888692906979e-13	8.68976856662801e-12	0.0288600288600289	0.0852698290762435	-0.333380589365951	0.247866616678597	Meninges_matched	Meninges_reference	Meninges
Lgals1	3.52962320293336e-112	1.00947223603894e-109	0.918470418470418	0.640676013059343	0.552302213467046	0.669428832000224	Meninges_matched	Meninges_reference	Meninges
Kcne2	4.1105764400264e-14	2.13749974881373e-12	0.277777777777778	0.34031111964663	-0.278833559328411	0.253860911706493	Meninges_matched	Meninges_reference	Meninges
Hes5	7.40863495532193e-38	1.35578019682391e-35	0.495670995670996	0.570001920491646	-0.386799928191448	0.414158030238354	Meninges_matched	Meninges_reference	Meninges
Pantr1	3.64692612562975e-88	9.73729275543143e-86	0.625541125541126	0.69848281159977	-0.488863601960756	0.62708374227684	Meninges_matched	Meninges_reference	Meninges
Marcksl1	5.45107015914347e-100	1.49904429376445e-97	0.123376623376623	0.00864221240637603	0.354349559144743	0.667032985333823	Meninges_matched	Meninges_reference	Meninges
Gm49106	3.05280889581092e-19	2.6559437393555e-17	0.692640692640693	0.507970040330325	0.348759216135432	0.296462963479685	Meninges_matched	Meninges_reference	Meninges
Ttn	0	0	0.361471861471861	0.980987132705973	-1.352331499816	0.669428832000224	Meninges_matched	Meninges_reference	Meninges
Vim	4.85154310669938e-30	6.9862220736471e-28	0.608946608946609	0.635106587286345	-0.266678725154789	0.36962166475006	Meninges_matched	Meninges_reference	Meninges
Gm30302	1.08779362568236e-29	1.53378901221213e-27	0.721500721500722	0.532168235068177	0.513668669009336	0.367448712422012	Meninges_matched	Meninges_reference	Meninges
Sox11	5.78018867563968e-31	8.61248112670312e-29	0.850649350649351	0.710005761474938	0.349030433310121	0.375176115030264	Meninges_matched	Meninges_reference	Meninges
Sst	3.29692810800129e-87	8.76982876728343e-85	0.536796536796537	0.651622815440753	-0.558804398419167	0.623743744081587	Meninges_matched	Meninges_reference	Meninges
Camk1d	9.17159472630604e-27	1.18313571969348e-24	0.65007215007215	0.607451507585942	-0.254931213588996	0.349155520283029	Meninges_matched	Meninges_reference	Meninges
Col2a1	9.26227790858095e-60	2.07475025152213e-57	0.828282828282828	0.583445362012675	0.621541084641234	0.518239687539493	Meninges_matched	Meninges_reference	Meninges
Gpc3	4.88179823470208e-13	2.00153727622785e-11	0.347041847041847	0.376800460917995	-0.278998508545303	0.243922438819132	Meninges_matched	Meninges_reference	Meninges
Sparc	1.79454104876495e-181	5.6169134826343e-179	0.597402597402597	0.886306894565009	-0.606825671380125	0.669428832000224	Meninges_matched	Meninges_reference	Meninges
4930573C15Rik	1.72248069622643e-31	2.63539546522644e-29	0.834054834054834	0.67562896101402	0.361379448229146	0.37829846273198	Meninges_matched	Meninges_reference	Meninges
Nkx2-6	5.35156753776626e-08	5.35156753776626e-07	0.86002886002886	0.730555022085654	0.281562605226282	0.189856183607152	Meninges_matched	Meninges_reference	Meninges
Hspb7	0	0	0.287878787878788	0.992318033416555	-1.46353250528266	0.669428832000224	Meninges_matched	Meninges_reference	Meninges
Cxcl14	9.53556150167318e-70	2.3457481294116e-67	0.360750360750361	0.521797580180526	-0.810385548644878	0.559040515134168	Meninges_matched	Meninges_reference	Meninges
Fth1	4.85185804225357e-69	1.17414964622536e-66	0.751803751803752	0.464182830804686	0.671872473726632	0.556215964949991	Meninges_matched	Meninges_reference	Meninges
Penk	9.06601718299436e-259	2.96458761883916e-256	0.792207792207792	0.321682350681775	1.00252517146336	0.669428832000224	Meninges_matched	Meninges_reference	Meninges
Dpysl3	1.27379052070566e-105	3.57935136318291e-103	0.75974025974026	0.452659880929518	0.730078940808589	0.669428832000224	Meninges_matched	Meninges_reference	Meninges
Mybpc3	1.17475625123083e-43	2.29077468990012e-41	0.36002886002886	0.471480699058959	-0.469166521203095	0.444199034060198	Meninges_matched	Meninges_reference	Meninges
Hmga2	3.06683424822133e-17	2.14678397375493e-15	0.155844155844156	0.239485308238909	-0.402679586374772	0.280658772848216	Meninges_matched	Meninges_reference	Meninges
Fabp5	5.7293376825375e-63	1.31201832930109e-60	0.295815295815296	0.110044171307855	0.314205196448082	0.531693167515864	Meninges_matched	Meninges_reference	Meninges
Cox6a2	1.0580485536321e-125	3.16356517535998e-123	0.713564213564214	0.393508738236989	0.867398235314892	0.669428832000224	Meninges_matched	Meninges_reference	Meninges
Sln	3.71991112669325e-41	7.14222936325105e-39	0.175324675324675	0.0583829460341848	0.404928675171915	0.4315427361498	Meninges_matched	Meninges_reference	Meninges
Pax1	6.31276861286828e-16	3.91391653997834e-14	0.43001443001443	0.434415210293835	-0.282792294019178	0.269780158389242	Meninges_matched	Meninges_reference	Meninges
A330070K13Rik	1.60978806648786e-64	3.75080619491672e-62	0.0721500721500721	0.27866333781448	-1.03312793818195	0.538062790821195	Meninges_matched	Meninges_reference	Meninges
Cmss1	3.2298032942894e-11	8.72046889458139e-10	0.101731601731602	0.162665642404456	-0.314776676362442	0.226004977539115	Meninges_matched	Meninges_reference	Meninges
Cnn2	0	0	0.313131313131313	0.992894180910313	-1.43516269167883	0.669428832000224	Meninges_matched	Meninges_reference	Meninges
Pcdh9	4.75286230017253e-93	1.27851995874641e-90	0.243867243867244	0.0578067985404263	0.443586330046369	0.643879349172274	Meninges_matched	Meninges_reference	Meninges
Platr6	2.20854750654039e-74	5.56553971648179e-72	0.554112554112554	0.338198578836182	0.584277278108441	0.576908032692027	Meninges_matched	Meninges_reference	Meninges
Six6	3.81761105068929e-229	1.23690598042333e-226	0.706349206349206	0.862300748991742	-0.649300628086009	0.669428832000224	Meninges_matched	Meninges_reference	Meninges
Krt5	2.87325523072268e-12	9.48174226138484e-11	0.230880230880231	0.291338582677165	-0.354785652561347	0.236523961186679	Meninges_matched	Meninges_reference	Meninges
Myl9	8.95953044523554e-251	2.92080692514678e-248	0.626984126984127	0.843671980026887	-0.693765853786828	0.669428832000224	Meninges_matched	Meninges_reference	Meninges
Tubb2a	2.44547857296832e-07	2.20093071567148e-06	0.75036075036075	0.594776262723257	0.310588734458417	0.181433036330044	Meninges_matched	Meninges_reference	Meninges
Basp1	1.45824870132706e-111	4.15600879878213e-109	0.277777777777778	0.525638563472249	-0.868872876560636	0.669428832000224	Meninges_matched	Meninges_reference	Meninges
Olfr432	1.87952961746168e-82	4.86798170922576e-80	0.791486291486291	0.568465527174957	0.708727191066615	0.606819367093141	Meninges_matched	Meninges_reference	Meninges
Dcx	1.16700147475682e-38	2.18229275779525e-36	0.806637806637807	0.596312656039946	0.576422668113436	0.418494477023236	Meninges_matched	Meninges_reference	Meninges
Itm2a	1.12861012534521e-18	9.48032505289979e-17	0.493506493506494	0.376416362588823	0.273460131584513	0.29206965175179	Meninges_matched	Meninges_reference	Meninges
Aldh1a2	1.21785594513483e-83	3.16642545735056e-81	0.672438672438672	0.385442673324371	0.68021564085733	0.611078834784357	Meninges_matched	Meninges_reference	Meninges
Mt4	9.84806577620328e-44	1.93022089213584e-41	0.68975468975469	0.457461110044171	0.515672112000754	0.444587582243886	Meninges_matched	Meninges_reference	Meninges
Celf4	3.69559987478621e-15	2.10649192862814e-13	0.186868686868687	0.257922028039178	-0.327877776702008	0.263175602845006	Meninges_matched	Meninges_reference	Meninges
Ppp1r1c	2.39477658268042e-23	2.73004530425568e-21	0.149350649350649	0.253504897253697	-0.444438567761611	0.326304066567303	Meninges_matched	Meninges_reference	Meninges
BB019430	3.60285880353946e-69	8.7549468926009e-67	0.678210678210678	0.428845784520837	0.58144864087877	0.556723115591629	Meninges_matched	Meninges_reference	Meninges
Cd24a	3.00991620073821e-10	5.7188407814026e-09	0.883116883116883	0.711734203956213	0.363463720965886	0.215825942632655	Meninges_matched	Meninges_reference	Meninges
Trf	7.90652802110088e-13	3.08354592822934e-11	0.364357864357864	0.390051853274438	-0.292906249568082	0.241917648033026	Meninges_matched	Meninges_reference	Meninges
Msx3	1.48336176381646e-85	3.90124143883729e-83	0.561327561327561	0.246591127328596	0.604652183908978	0.617922015753587	Meninges_matched	Meninges_reference	Meninges
Apom	1.18705009926914e-13	5.69784047649189e-12	0.787878787878788	0.618014211638179	0.337640531270839	0.24966781045434	Meninges_matched	Meninges_reference	Meninges
Pitx1	2.3885624556245e-40	4.56215429024279e-38	0.634920634920635	0.41482619550605	0.501782576801296	0.427362545173583	Meninges_matched	Meninges_reference	Meninges
Lhx2	1.1406043405152e-141	3.4902492819765e-139	0.764790764790765	0.416554637987325	0.916722955481386	0.669428832000224	Meninges_matched	Meninges_reference	Meninges
Serpina1b	1.06294899877447e-85	2.8061853567646e-83	0.711399711399711	0.419435375456117	0.67141264291303	0.618434422830057	Meninges_matched	Meninges_reference	Meninges
Nppb	1.73395146931373e-18	1.42184020483726e-16	0.0952380952380952	0.185903591319378	-0.368215899080757	0.290611789000972	Meninges_matched	Meninges_reference	Meninges
Lamp5	0	0	0.318181818181818	0.960437872095256	-1.49880375301553	0.669428832000224	Meninges_matched	Meninges_reference	Meninges
Sh3bgr	4.19473336032847e-37	7.4246780477814e-35	0.683982683982684	0.493758402150951	0.549756604053246	0.410106996747378	Meninges_matched	Meninges_reference	Meninges
Ube2c	1.69723961296657e-105	4.7522709163064e-103	0.507936507936508	0.663913961974265	-0.619907115531378	0.669428832000224	Meninges_matched	Meninges_reference	Meninges
1700012B09Rik	3.24330031014589e-16	2.10814520159483e-14	0.26984126984127	0.338390628000768	-0.313301346092686	0.272188391097291	Meninges_matched	Meninges_reference	Meninges
Smpx	3.97804139158089e-141	1.20932458304059e-138	0.378066378066378	0.0962166314576532	0.543103765628157	0.669428832000224	Meninges_matched	Meninges_reference	Meninges
Gm45774	1.40023374281917e-30	2.07234593937237e-28	0.181096681096681	0.302285385058575	-0.374293978175431	0.372877250592194	Meninges_matched	Meninges_reference	Meninges
Nsg2	6.36234450999807e-07	4.45364115699865e-06	0.0923520923520924	0.134434415210294	-0.251943008557769	0.175953143274228	Meninges_matched	Meninges_reference	Meninges
Rps12	4.27912267291392e-23	4.70703494020531e-21	0.453102453102453	0.553869790666411	-0.281993313217407	0.324555518668429	Meninges_matched	Meninges_reference	Meninges
Prph	1.35800078659388e-27	1.77898103043798e-25	0.684704184704185	0.524294219320146	0.413379487794261	0.354437704360774	Meninges_matched	Meninges_reference	Meninges
Gm44930	5.43923098881048e-09	7.07100028545362e-08	0.118326118326118	0.171307854810832	-0.273242721378615	0.201715613689125	Meninges_matched	Meninges_reference	Meninges
Tbx20	3.22333321825319e-37	5.76976646067321e-35	0.857142857142857	0.674476666026503	0.421611111630658	0.410725288071395	Meninges_matched	Meninges_reference	Meninges
Pcp4	1.59282862369289e-49	3.28122696480736e-47	0.19047619047619	0.0593431918571154	0.283406617552851	0.472621434686075	Meninges_matched	Meninges_reference	Meninges
Hoxc8	1.97838550874488e-28	2.69060429189303e-26	0.329004329004329	0.421932014595736	-0.373108385906649	0.359694933028419	Meninges_matched	Meninges_reference	Meninges
Slc25a37	2.22587980353271e-25	2.67105576423926e-23	0.88023088023088	0.629345112348761	0.470721118116641	0.340100413555581	Meninges_matched	Meninges_reference	Meninges
Akr1cl	6.55485493078851e-125	1.9402370595134e-122	0.746753246753247	0.375264067601306	0.755129602655845	0.669428832000224	Meninges_matched	Meninges_reference	Meninges
CT009718.1	3.98266782503366e-28	5.3367748855451e-26	0.433621933621934	0.237756865757634	0.28372743281933	0.357797711634249	Meninges_matched	Meninges_reference	Meninges
Gm37853	2.89331141688904e-193	9.14286407736937e-191	0.766233766233766	0.365277511042827	0.942047886125036	0.669428832000224	Meninges_matched	Meninges_reference	Meninges
Robo3	1.72730945559656e-22	1.84822111748832e-20	0.582972582972583	0.385634722488957	0.352882003387703	0.320333153299593	Meninges_matched	Meninges_reference	Meninges
Onecut2	9.22579087940054e-118	2.69393093678496e-115	0.316738816738817	0.0793163049740734	0.536229240744884	0.669428832000224	Meninges_matched	Meninges_reference	Meninges
Lhx9	7.04028794706178e-25	8.37794265700352e-23	0.722943722943723	0.475321682350682	0.424153074388793	0.336741476738196	Meninges_matched	Meninges_reference	Meninges
H2afv	2.60928865487906e-65	6.105735452417e-63	0.597402597402597	0.282312271941617	0.640596537774295	0.541289559366647	Meninges_matched	Meninges_reference	Meninges
Apol10b	6.99790785099159e-69	1.68649579208897e-66	0.334054834054834	0.125216055310159	0.379028255452462	0.555590879410438	Meninges_matched	Meninges_reference	Meninges
Nrep	6.28034607271122e-51	1.30631198312393e-48	0.0476190476190476	0.218551949299021	-0.495349627499193	0.479122604225461	Meninges_matched	Meninges_reference	Meninges
Cnih2	2.23988108610974e-135	6.76444088005143e-133	0.764069264069264	0.409448818897638	0.826165637731394	0.669428832000224	Meninges_matched	Meninges_reference	Meninges
Calm1	1.39035792304443e-31	2.14115120148843e-29	0.171717171717172	0.30151718840023	-0.509205797712522	0.378842509121981	Meninges_matched	Meninges_reference	Meninges
Gm10631	8.67147233646316e-202	2.78354262000467e-199	0.766955266955267	0.30900710581909	0.939421039141122	0.669428832000224	Meninges_matched	Meninges_reference	Meninges
Igfbp4	1.88086610905024e-245	6.11281485441327e-243	0.461760461760462	0.866141732283465	-0.91485598104554	0.669428832000224	Meninges_matched	Meninges_reference	Meninges
Nes	6.58139575413234e-47	1.3228605465806e-44	0.258297258297258	0.401766852314192	-0.547776155156012	0.460164357918903	Meninges_matched	Meninges_reference	Meninges
Gm17250	7.35463718966714e-78	1.88278712055479e-75	0.812409812409812	0.505665450355291	0.619943387286381	0.590019377982944	Meninges_matched	Meninges_reference	Meninges
Cacng4	1.18290548207205e-28	1.62058051043871e-26	0.0873015873015873	0.20568465527175	-0.581413662812501	0.361079366493253	Meninges_matched	Meninges_reference	Meninges
Gm14014	7.05542508057507e-152	2.1801263498977e-149	0.603174603174603	0.219128096792779	0.766454800945595	0.669428832000224	Meninges_matched	Meninges_reference	Meninges
Dppa5a	7.44724023882015e-228	2.40545859713891e-225	0.87012987012987	0.476858075667371	0.957892495081359	0.669428832000224	Meninges_matched	Meninges_reference	Meninges
1700048F04Rik	1.69974882324595e-20	1.63175887031611e-18	0.405483405483406	0.439216439408489	-0.335499517667513	0.305898219116737	Meninges_matched	Meninges_reference	Meninges
Crym	2.58859088340447e-134	7.79165855904745e-132	0.563492063492063	0.743038217783753	-0.651273237378752	0.669428832000224	Meninges_matched	Meninges_reference	Meninges
Upk3b	3.15951274434615e-58	6.95092803756152e-56	0.304473304473304	0.476858075667371	-0.552844945917056	0.511671728542839	Meninges_matched	Meninges_reference	Meninges
Pax6	2.57044636517853e-15	1.51656335545533e-13	0.00937950937950938	0.0612636835029768	-0.255132460291416	0.264524481368736	Meninges_matched	Meninges_reference	Meninges
Ceacam5	1.38235392890602e-153	4.28529717960867e-151	0.233044733044733	0.583253312848089	-0.875559959338794	0.669428832000224	Meninges_matched	Meninges_reference	Meninges
Gm33756	1.6357716820284e-58	3.64777085092334e-56	0.475468975468975	0.663145765315921	-0.385568130055064	0.512876831021817	Meninges_matched	Meninges_reference	Meninges
Hsd3b6	1.36308828195969e-27	1.77898103043798e-25	0.363636363636364	0.197810639523718	0.297581675009562	0.354427025266606	Meninges_matched	Meninges_reference	Meninges
Atxn7l3b	3.12178110245873e-52	6.55574031516332e-50	0.326839826839827	0.134434415210294	0.281300115864826	0.485118288110375	Meninges_matched	Meninges_reference	Meninges
Actl7b	3.47478759633589e-94	9.41667438607026e-92	0.345598845598846	0.113501056270405	0.545871056086872	0.647714339449553	Meninges_matched	Meninges_reference	Meninges
Chchd10	1.05096885585285e-36	1.84970518630101e-34	0.507215007215007	0.294027270981371	0.416515538629654	0.40793338178615	Meninges_matched	Meninges_reference	Meninges
Gm7298	1.61464497384584e-21	1.66308432306121e-19	0.0238095238095238	0.104090647205685	-0.440128145992851	0.31340157012528	Meninges_matched	Meninges_reference	Meninges
Elavl4	1.85402407962786e-30	2.70687515625668e-28	0.562770562770563	0.578452083733436	-0.317987468356439	0.372144658069818	Meninges_matched	Meninges_reference	Meninges
Cxcl13	5.26232917300911e-18	4.05199346321702e-16	0.0598845598845599	0.142692529287498	-0.344366430287305	0.286798950809364	Meninges_matched	Meninges_reference	Meninges
Gm45368	1.17219967764715e-51	2.44989732628254e-49	0.499278499278499	0.589975033608604	-0.428103691394111	0.482506915679952	Meninges_matched	Meninges_reference	Meninges
Gm30692	1.05494350699374e-13	5.16922318426931e-12	0.0353535353535354	0.0956404839638948	-0.321232642162014	0.250127893005257	Meninges_matched	Meninges_reference	Meninges
Tnnc2	2.68881417488479e-32	4.30210267981566e-30	0.324675324675325	0.169003264835798	0.364940238878037	0.383040215424877	Meninges_matched	Meninges_reference	Meninges
Prl7a1	0	0	0.410533910533911	0.95678893796812	-1.41026981924484	0.669428832000224	Meninges_matched	Meninges_reference	Meninges
Unc5c	0	0	0.217893217893218	0.989629345112349	-1.60550324822477	0.669428832000224	Meninges_matched	Meninges_reference	Meninges
Serpinf2	4.73276140944502e-18	3.69155389936712e-16	0.0165945165945166	0.0818129441136931	-0.371284659997491	0.287166219198352	Meninges_matched	Meninges_reference	Meninges
Prrx1	3.53520196399804e-44	6.96434786907614e-42	0.525252525252525	0.567505281352026	-0.40873203888333	0.44682112991848	Meninges_matched	Meninges_reference	Meninges
Pdlim3	2.11386498714878e-12	7.18714095630586e-11	0.222943722943723	0.288265796043787	-0.324601634592962	0.237824026959693	Meninges_matched	Meninges_reference	Meninges
Ybx1	9.03570121422828e-23	9.84891432350883e-21	0.321067821067821	0.178797772229691	0.258570166878036	0.322290531793573	Meninges_matched	Meninges_reference	Meninges
Gjb2	9.7918256122968e-89	2.62420926409554e-86	0.240981240981241	0.468407912425581	-0.826577764913688	0.629060040913835	Meninges_matched	Meninges_reference	Meninges
Fbn2	9.01024184554192e-69	2.15344780108452e-66	0.644300144300144	0.317265219896293	0.578434645772394	0.555158841789576	Meninges_matched	Meninges_reference	Meninges
Rspo2	7.99488488075662e-48	1.62296163079359e-45	0.642857142857143	0.356443249471865	0.468582984865354	0.464535570726114	Meninges_matched	Meninges_reference	Meninges
Gm41300	6.20976374273714e-73	1.54623117194155e-70	0.601731601731602	0.310159400806606	0.547431637934946	0.571377093457681	Meninges_matched	Meninges_reference	Meninges
Gm11588	3.20622781317817e-179	1.00034307771159e-176	0.522366522366522	0.862684847320914	-0.762345765074159	0.669428832000224	Meninges_matched	Meninges_reference	Meninges
Foxp2	1.14679520475185e-74	2.90139186802217e-72	0.0541125541125541	0.282312271941617	-0.919848287062406	0.577989218788332	Meninges_matched	Meninges_reference	Meninges
Epha3	1.74225072580019e-11	5.05252710482056e-10	0.194083694083694	0.252160553101594	-0.273513478149883	0.22871553950195	Meninges_matched	Meninges_reference	Meninges
Bex2	1.59793679027618e-30	2.34896708170598e-28	0.0548340548340548	0.171115805646245	-0.481007266966583	0.372532777324663	Meninges_matched	Meninges_reference	Meninges
AC154408.2	1.08386545439678e-109	3.07817789048687e-107	0.44011544011544	0.155559823314769	0.686959803332205	0.669428832000224	Meninges_matched	Meninges_reference	Meninges
Ccr2	3.71105883012717e-37	6.60568471762635e-35	0.300865800865801	0.428461686191665	-0.441490466015783	0.41039469482852	Meninges_matched	Meninges_reference	Meninges
Fibin	4.28847578426698e-18	3.38789586957091e-16	0.075036075036075	0.159400806606491	-0.404695233894176	0.287506962610109	Meninges_matched	Meninges_reference	Meninges
Tmem238l	6.13532384726629e-35	1.04300505403527e-32	0.688311688311688	0.411177261378913	0.558816762664087	0.398141141289664	Meninges_matched	Meninges_reference	Meninges
Sema3a	3.76609074984435e-05	0.000108923409811656	0.323953823953824	0.327251776454772	-0.29438918937833	0.15000636848678	Meninges_matched	Meninges_reference	Meninges
Tmem45a2	4.737204548859e-87	1.25535920544763e-84	0.579365079365079	0.264451699635107	0.552480485445142	0.623192145411573	Meninges_matched	Meninges_reference	Meninges
Zpld1	2.82009091533993e-49	5.78118637644686e-47	0.616883116883117	0.388899558286921	0.492529723567433	0.471457340054089	Meninges_matched	Meninges_reference	Meninges
Gm15569	2.02843011727096e-17	1.44018538326238e-15	0.104617604617605	0.190128672940273	-0.303325256884725	0.282125965371967	Meninges_matched	Meninges_reference	Meninges
Pgam2	1.56510732398552e-33	2.58242708457611e-31	0.202020202020202	0.331284808911081	-0.508049836635276	0.390181995506533	Meninges_matched	Meninges_reference	Meninges
Pitx2	6.44367535610401e-46	1.27584772050859e-43	0.204184704184704	0.0699058959093528	0.310725884202916	0.455376615775865	Meninges_matched	Meninges_reference	Meninges
D730003K21Rik	0	0	0.262626262626263	0.992510082581141	-1.63269694581079	0.669428832000224	Meninges_matched	Meninges_reference	Meninges
Gpr88	1.18632075352854e-69	2.90648584614492e-67	0.564213564213564	0.304397925869022	0.515845965773312	0.558670703173329	Meninges_matched	Meninges_reference	Meninges
Psip1	5.16145253099326e-32	8.10348047365943e-30	0.172438672438672	0.0674092567697331	0.273074088226488	0.381394154450868	Meninges_matched	Meninges_reference	Meninges
Syt8	5.94721241640886e-35	1.01697332320592e-32	0.0281385281385281	0.149222200883426	-0.425033351199239	0.398216775869002	Meninges_matched	Meninges_reference	Meninges
Rufy3	5.80291671208853e-13	2.32116668483541e-11	0.0541125541125541	0.117149990397542	-0.279463286299931	0.243211361444428	Meninges_matched	Meninges_reference	Meninges
Cryga	4.0494026461379e-13	1.70074911137792e-11	0.0382395382395382	0.0975609756097561	-0.320960079818277	0.244688464628601	Meninges_matched	Meninges_reference	Meninges
Asxl3	1.1916243273528e-12	4.40901001120537e-11	0.177489177489178	0.241597849049357	-0.314987826436055	0.240230860330798	Meninges_matched	Meninges_reference	Meninges
Acsm5	1.44111478480104e-38	2.68047349972993e-36	0.327561327561328	0.160169003264836	0.352476845490779	0.418008473972661	Meninges_matched	Meninges_reference	Meninges
Fgb	2.02717325020784e-14	1.07440182261015e-12	0.194083694083694	0.267332437103899	-0.436503575187419	0.256625507301382	Meninges_matched	Meninges_reference	Meninges
Ranbp3l	2.90868778608168e-112	8.34793394605442e-110	0.240981240981241	0.0460917995006722	0.533672361310878	0.669428832000224	Meninges_matched	Meninges_reference	Meninges
Ptchd4	1.34592705645499e-18	1.11711945685764e-16	0.493506493506494	0.495678893796812	-0.265452035895583	0.291472852349722	Meninges_matched	Meninges_reference	Meninges
Meox1	1.79679132304694e-62	4.07871630331655e-60	0.243145743145743	0.0770117149990397	0.478966975325769	0.529627258869448	Meninges_matched	Meninges_reference	Meninges
Trim55	0	0	0.31962481962482	0.995390820049933	-1.43716819981167	0.669428832000224	Meninges_matched	Meninges_reference	Meninges
Ascl2	8.99903228498663e-16	5.39941937099198e-14	0.0613275613275613	0.137891300172844	-0.355974917060686	0.268459371934532	Meninges_matched	Meninges_reference	Meninges
Fn1	4.64540027259211e-10	8.36172049066579e-09	0.195526695526696	0.247935471480699	-0.272394667904624	0.213741155506237	Meninges_matched	Meninges_reference	Meninges
Gm10717	2.99360439042307e-143	9.19036547859882e-141	0.562770562770563	0.196274246207029	0.681011561868088	0.669428832000224	Meninges_matched	Meninges_reference	Meninges
Gm34333	3.09366438381843e-09	4.3311301373458e-08	0.148629148629149	0.203764163625888	-0.281231879628476	0.204538067830229	Meninges_matched	Meninges_reference	Meninges
Synpo2l	1.36490254146179e-125	4.06740957355613e-123	0.256854256854257	0.0468599961590167	0.525342103360418	0.669428832000224	Meninges_matched	Meninges_reference	Meninges
Rnd2	3.77653584806543e-77	9.63016641256685e-75	0.368686868686869	0.559055118110236	-0.642938652643823	0.587345881145812	Meninges_matched	Meninges_reference	Meninges
Myoc	7.3868009098962e-20	6.72198882800554e-18	0.52958152958153	0.337622431342424	0.299076727411332	0.301143144261886	Meninges_matched	Meninges_reference	Meninges
Gata6	2.78008949495036e-194	8.81288369899264e-192	0.3997113997114	0.0783560591511427	0.821993974670863	0.669428832000224	Meninges_matched	Meninges_reference	Meninges
Meis2	0	0	0.284992784992785	0.877472632994046	-1.25952788242041	0.669428832000224	Meninges_matched	Meninges_reference	Meninges
Il25	2.74991642923552e-189	8.63473758779953e-187	0.658008658008658	0.279047436143653	0.91392098529341	0.669428832000224	Meninges_matched	Meninges_reference	Meninges
Flna	6.03660510529348e-18	4.58781988002305e-16	0.0916305916305916	0.181678509698483	-0.327002512330652	0.286322627040595	Meninges_matched	Meninges_reference	Meninges
Zfhx3	2.29209639104996e-68	5.40934748287792e-66	0.0894660894660895	0.00729786825427309	0.341193323828295	0.553558122582685	Meninges_matched	Meninges_reference	Meninges
Ldb3	1.0755939773857e-37	1.94682509906812e-35	0.466810966810967	0.245438832341079	0.365605527014716	0.413290468330765	Meninges_matched	Meninges_reference	Meninges
Dbh	1.2489811746991e-10	2.62286046686811e-09	0.345598845598846	0.35471480699059	-0.278085942560393	0.21989077474641	Meninges_matched	Meninges_reference	Meninges
Zfhx4	7.81376653502365e-18	5.86032490126774e-16	0.573593073593074	0.357595544459382	0.296200082788711	0.285424047495462	Meninges_matched	Meninges_reference	Meninges
Gm48006	9.8616733991873e-54	2.10053643402689e-51	0.103174603174603	0.292490877664682	-0.743701592119969	0.491867215342284	Meninges_matched	Meninges_reference	Meninges
Barhl1	2.20075966461162e-63	5.08375482525285e-61	0.790764790764791	0.466679469944306	0.611545675217953	0.533429499605963	Meninges_matched	Meninges_reference	Meninges
Sim2	2.09959594656869e-103	5.83687673146096e-101	0.211399711399711	0.0370654887651239	0.49583924162587	0.669428832000224	Meninges_matched	Meninges_reference	Meninges
Slc22a2	2.50879459317672e-20	2.35826691758612e-18	0.0562770562770563	0.144805070097945	-0.316995740497338	0.30464804614738	Meninges_matched	Meninges_reference	Meninges
Slc22a6	1.02506547700412e-194	3.25970821687309e-192	0.454545454545455	0.106011138851546	0.729294091404709	0.669428832000224	Meninges_matched	Meninges_reference	Meninges
Zc3h12d	7.1507755404545e-16	4.36197307967725e-14	0.0512265512265512	0.125216055310159	-0.302842293569154	0.269316288477653	Meninges_matched	Meninges_reference	Meninges
Gm1720	6.21516767167647e-54	1.33626104941044e-51	0.276334776334776	0.428653735356251	-0.617545019146192	0.492766398702596	Meninges_matched	Meninges_reference	Meninges
Cntn2	3.29317356746186e-12	1.0538155415878e-10	0.113997113997114	0.180142116381794	-0.302210477506445	0.235943762688196	Meninges_matched	Meninges_reference	Meninges
Mir9-3hg	7.15577710190282e-21	6.94110378884573e-19	0.31024531024531	0.379105050893029	-0.389304257583324	0.308712621179953	Meninges_matched	Meninges_reference	Meninges
Lrrc15	0	0	0.398268398268398	0.991741885922796	-1.17178286101425	0.669428832000224	Meninges_matched	Meninges_reference	Meninges
Gm4894	2.07920136110265e-48	4.2415707766494e-46	0.519480519480519	0.282120222777031	0.474577522318047	0.467368847616953	Meninges_matched	Meninges_reference	Meninges
Mpped2	6.27685896250714e-28	8.34822242013449e-26	0.129148629148629	0.249471864797388	-0.523659807149954	0.356556560489326	Meninges_matched	Meninges_reference	Meninges
Tnni3k	4.73628567964741e-82	1.22196170534903e-79	0.284992784992785	0.0825811407720376	0.441696885021959	0.60537003563568	Meninges_matched	Meninges_reference	Meninges
Ddah2	5.644132457579e-21	5.53124980842742e-19	0.451659451659452	0.266180142116382	0.286075781899465	0.309462211581598	Meninges_matched	Meninges_reference	Meninges
Gm31409	1.10292567902014e-68	2.62063406958213e-66	0.181818181818182	0.0420587670443634	0.487129467437678	0.554812838453676	Meninges_matched	Meninges_reference	Meninges
Lyve1	4.64720384167681e-06	2.44667937772133e-05	0.0634920634920635	0.0998655655847897	-0.264317675660939	0.163867977030633	Meninges_matched	Meninges_reference	Meninges
S100a10	3.04320468400572e-141	9.28177428621743e-139	0.629148629148629	0.236220472440945	0.719947869709273	0.669428832000224	Meninges_matched	Meninges_reference	Meninges
Upk3bl	1.69207584681929e-26	2.16585708392869e-24	0.0627705627705628	0.173804493950451	-0.421894988527708	0.347416942714726	Meninges_matched	Meninges_reference	Meninges
Scx	6.31411031616561e-282	2.07734229401848e-279	0.33982683982684	0.0253504897253697	0.907495744065303	0.669428832000224	Meninges_matched	Meninges_reference	Meninges
Gm26725	6.52577137649648e-54	1.39651507457025e-51	0.133477633477633	0.319185711542155	-0.664803224184339	0.492675177367999	Meninges_matched	Meninges_reference	Meninges
Gm2721	3.31391221026821e-12	1.0538155415878e-10	0.0966810966810967	0.164394084885731	-0.26503045791961	0.235917026139685	Meninges_matched	Meninges_reference	Meninges
Fosb	2.73967568908744e-13	1.23285406008935e-11	0.724386724386724	0.516036105242942	0.326772567274633	0.246306526779224	Meninges_matched	Meninges_reference	Meninges
Astl	1.14227147231786e-38	2.14747036795757e-36	0.414862914862915	0.217015555982331	0.35674807104948	0.418543787868285	Meninges_matched	Meninges_reference	Meninges
AC122375.2	9.53077986204807e-06	3.81231194481923e-05	0.185425685425685	0.215671211830229	-0.346219184852954	0.159233757118118	Meninges_matched	Meninges_reference	Meninges
Gm14015	1.00992705102607e-12	3.83772279389909e-11	0.0266955266955267	0.0800845016324179	-0.263116908940378	0.240918404355552	Meninges_matched	Meninges_reference	Meninges
1810011H11Rik	1.56025044083174e-12	5.46087654291109e-11	0.16017316017316	0.226233915882466	-0.308842322378508	0.239102591577241	Meninges_matched	Meninges_reference	Meninges
9530059O14Rik	1.35311901732097e-37	2.43561423117774e-35	0.132756132756133	0.279047436143653	-0.52704431661414	0.412755391078361	Meninges_matched	Meninges_reference	Meninges
Lum	3.31340167641687e-23	3.7110098775869e-21	0.0743145743145743	0.174188592279624	-0.410958685171409	0.325327098188336	Meninges_matched	Meninges_reference	Meninges
Smoc2	1.78811406355853e-21	1.8238763448297e-19	0.403318903318903	0.232379489149222	0.254100351170438	0.313081015463094	Meninges_matched	Meninges_reference	Meninges
Olfr710	1.89105349293897e-13	8.69884606751926e-12	0.0598845598845599	0.125792202803918	-0.348580031389424	0.247774701586337	Meninges_matched	Meninges_reference	Meninges
Sprr1a	3.10746823416032e-30	4.50582893953247e-28	0.209235209235209	0.328980218936048	-0.417486118131391	0.37079258859327	Meninges_matched	Meninges_reference	Meninges
Dkk2	3.61914031732642e-15	2.09910138404932e-13	0.149350649350649	0.225081620894949	-0.327098845888035	0.263252913391918	Meninges_matched	Meninges_reference	Meninges
Gyg	1.39807646308709e-78	3.59305651013382e-76	0.386002886002886	0.556942577299789	-0.641957075212124	0.592682177527073	Meninges_matched	Meninges_reference	Meninges
Sfrp1	1.04067504608752e-22	1.12392904977452e-20	0.131313131313131	0.238717111580565	-0.374964082979387	0.321860669022666	Meninges_matched	Meninges_reference	Meninges
Gabrp	1.09446176508198e-150	3.37094223645249e-148	0.641414141414141	0.247935471480699	0.839063657186679	0.669428832000224	Meninges_matched	Meninges_reference	Meninges
Nkx6-1	2.64483198677853e-124	7.77580604112888e-122	0.465367965367965	0.673900518532744	-0.883086748851283	0.669428832000224	Meninges_matched	Meninges_reference	Meninges
Foxe1	1.29972407572858e-14	7.14848241650718e-13	0.324675324675325	0.368350297676205	-0.330867539628851	0.258346196354059	Meninges_matched	Meninges_reference	Meninges
Pde1a	2.38697931815435e-103	6.61193271128755e-101	0.234487734487734	0.0487804878048781	0.504647208527158	0.669428832000224	Meninges_matched	Meninges_reference	Meninges
Rbp1	9.15611185952644e-40	1.73966125331002e-37	0.0295815295815296	0.164970232379489	-0.688705595698019	0.424317725820539	Meninges_matched	Meninges_reference	Meninges
Pou4f1	4.64910133841487e-32	7.3455801146955e-30	0.266955266955267	0.142884578452084	0.318365910772242	0.381657592282628	Meninges_matched	Meninges_reference	Meninges
Tmsb15a	7.34390217715285e-56	1.59362677244217e-53	0.113997113997114	0.308238909160745	-0.733158907107695	0.501368890977961	Meninges_matched	Meninges_reference	Meninges
Calb1	8.07514707386947e-38	1.46967676744424e-35	0.295093795093795	0.127712694449779	0.417459787700361	0.413957726294258	Meninges_matched	Meninges_reference	Meninges
Dlx1	2.68896320229843e-42	5.21658861245895e-40	0.0822510822510823	0.241405799884771	-0.600825854636528	0.437386563123072	Meninges_matched	Meninges_reference	Meninges
Gm15969	5.24765836692712e-21	5.19518178325784e-19	0.147907647907648	0.243710389859804	-0.461444735031652	0.309691822858833	Meninges_matched	Meninges_reference	Meninges
Gm5091	1.0178534958776e-49	2.10695673646664e-47	0.673881673881674	0.380641444209718	0.527037989494532	0.473509904012258	Meninges_matched	Meninges_reference	Meninges
Fcrls	2.61516052986917e-23	2.95513139875216e-21	0.0288600288600289	0.115613597080853	-0.431237384353013	0.326039444000074	Meninges_matched	Meninges_reference	Meninges
Rax	3.76862896823563e-22	3.99474670632977e-20	0.4004329004329	0.24889571730363	0.283823453230808	0.317914334544085	Meninges_matched	Meninges_reference	Meninges
Col4a1	4.41995382727613e-26	5.39234366927688e-24	0.262626262626263	0.362396773574035	-0.410426656921197	0.344736256877063	Meninges_matched	Meninges_reference	Meninges
AC139844.1	5.54684888439898e-58	1.21475990568338e-55	0.248917748917749	0.0821970424428654	0.61587679788948	0.510608921098005	Meninges_matched	Meninges_reference	Meninges
Gm31831	2.6418623226901e-18	2.13990848137898e-16	0.5995670995671	0.382369886690993	0.288845745917073	0.289173459471579	Meninges_matched	Meninges_reference	Meninges
Tbx18	3.04971395741613e-31	4.57457093612419e-29	0.411976911976912	0.497791434607259	-0.368961710879463	0.376828322272581	Meninges_matched	Meninges_reference	Meninges
Gm48903	1.05960179330646e-33	1.76953499482179e-31	0.151515151515152	0.295179565968888	-0.528555691257603	0.391150433846954	Meninges_matched	Meninges_reference	Meninges
Bex3	6.46784396653446e-19	5.49766737155429e-17	0.056998556998557	0.141924332629153	-0.575121524449001	0.293972808662307	Meninges_matched	Meninges_reference	Meninges
Tgfbi	1.31025412216566e-14	7.14848241650718e-13	0.0555555555555556	0.126560399462262	-0.402546092516667	0.25831508494203	Meninges_matched	Meninges_reference	Meninges
Krtap17-1	4.29976874421239e-36	7.52459530237168e-34	0.0346320346320346	0.160553101594008	-0.591878980055192	0.404574749510749	Meninges_matched	Meninges_reference	Meninges
1010001N08Rik	6.5450303678898e-33	1.07338498033393e-30	0.114718614718615	0.0336086038025735	0.367206665177969	0.386586565708743	Meninges_matched	Meninges_reference	Meninges
Gata5os	1.69320545957651e-26	2.16585708392869e-24	0.121212121212121	0.0435951603610524	0.325490725076224	0.347415060392812	Meninges_matched	Meninges_reference	Meninges
Plppr4	2.62175289379936e-20	2.43823019123341e-18	0.012987012987013	0.0833493374303822	-0.555732479027649	0.304506176528745	Meninges_matched	Meninges_reference	Meninges
Hand2	6.55646867695077e-32	1.02280911360432e-29	0.207792207792208	0.331476858075667	-0.541702481313293	0.380791888354807	Meninges_matched	Meninges_reference	Meninges
Twist2	1.10110675192527e-68	2.62063406958213e-66	0.445887445887446	0.581332821202228	-0.547522655718279	0.554815664415161	Meninges_matched	Meninges_reference	Meninges
Rxfp1	2.77267069442619e-13	1.23285406008935e-11	0.0858585858585859	0.155559823314769	-0.260537970716119	0.246256589751651	Meninges_matched	Meninges_reference	Meninges
Serpina1a	3.42163628816251e-18	2.73730903053001e-16	0.00505050505050505	0.0624159784904936	-0.308036064534247	0.2882853873882	Meninges_matched	Meninges_reference	Meninges
9230102K24Rik	6.64049392874217e-09	7.9685927144906e-08	0.0447330447330447	0.0906472056846553	-0.267968681904287	0.20070782795951	Meninges_matched	Meninges_reference	Meninges
Gm29325	1.96976398357007e-21	1.98946162340577e-19	0.13997113997114	0.241213750720184	-0.356198097738757	0.312776768470863	Meninges_matched	Meninges_reference	Meninges
AC130815.2	6.5102337165844e-97	1.77729380462754e-94	0.437229437229437	0.162089494910697	0.567257189297159	0.656859172147624	Meninges_matched	Meninges_reference	Meninges
Hoxc9	1.2855455931566e-31	1.99259566939273e-29	0.191197691197691	0.315152679085846	-0.488209362151778	0.379039200173598	Meninges_matched	Meninges_reference	Meninges
Gpm6a	4.69587978055805e-109	1.32423809811737e-106	0.573593073593074	0.248703668139044	0.778377697428548	0.669428832000224	Meninges_matched	Meninges_reference	Meninges
Fev	1.04494239322565e-19	9.29998729970827e-18	0.233044733044733	0.31841751488381	-0.359639729822758	0.300006073700461	Meninges_matched	Meninges_reference	Meninges
Nbl1	3.33874696953658e-38	6.17668189364267e-36	0.166666666666667	0.0568465527174957	0.325761150084349	0.416006880372362	Meninges_matched	Meninges_reference	Meninges
Banf1	8.10816987338651e-20	7.29735288604786e-18	0.0909090909090909	0.183983099673516	-0.522833041151316	0.30083820947149	Meninges_matched	Meninges_reference	Meninges
Cldn6	3.55472386282698e-16	2.27502327220926e-14	0.102453102453102	0.0434031111964663	0.262746093178953	0.271849406730021	Meninges_matched	Meninges_reference	Meninges
Fam83b	3.09752653797e-21	3.09752653797e-19	0.245310245310245	0.125984251968504	0.253050427382501	0.311349048579986	Meninges_matched	Meninges_reference	Meninges
Inhba	6.18057448573244e-30	8.83822151459738e-28	0.0158730158730159	0.114845400422508	-0.577503758812641	0.368983439105231	Meninges_matched	Meninges_reference	Meninges
Eppk1	1.4092406441276e-61	3.1707914492871e-59	0.131313131313131	0.0241981947378529	0.273777391915365	0.525893288932552	Meninges_matched	Meninges_reference	Meninges
Fgfbp1	4.900022021741e-07	3.9200176173928e-06	0.126262626262626	0.167274822354523	-0.275521536573543	0.177470974019396	Meninges_matched	Meninges_reference	Meninges
Capn6	7.42111212974379e-72	1.84043580817646e-69	0.131313131313131	0.0201651622815441	0.329160149506127	0.567222245937331	Meninges_matched	Meninges_reference	Meninges
Wnt16	1.43060513534663e-12	5.15017848724785e-11	0.0562770562770563	0.0211254081044747	0.36745422315382	0.239466401052605	Meninges_matched	Meninges_reference	Meninges
Rtl3	3.0505354851957e-26	3.78266400164266e-24	0.16955266955267	0.277126944497791	-0.501458836753654	0.345743626002229	Meninges_matched	Meninges_reference	Meninges
Mlana	3.2633304896358e-26	4.01389650225203e-24	0.398989898989899	0.225657768388708	0.28785256584052	0.345550413781984	Meninges_matched	Meninges_reference	Meninges
Gm26685	1.185145573843e-27	1.56439215747276e-25	0.0288600288600289	0.130017284424813	-0.425080226394324	0.354813528749023	Meninges_matched	Meninges_reference	Meninges
Cdk8	1.34716352887998e-10	2.69432705775997e-09	0.0165945165945166	0.0579988477050125	-0.346707976643355	0.219543818257748	Meninges_matched	Meninges_reference	Meninges
Ptchd3	1.0892568956981e-09	1.74281103311696e-08	0.0144300144300144	0.0520453236028423	-0.310169905593647	0.209657009191338	Meninges_matched	Meninges_reference	Meninges
Gm26561	6.31987066833215e-14	3.2231340408494e-12	0.0209235209235209	0.0754753216823507	-0.297834630177685	0.252189515320333	Meninges_matched	Meninges_reference	Meninges
Il31ra	1.96514771147993e-20	1.86689032590593e-18	0.345598845598846	0.20069137699251	0.250398850795796	0.305433151362079	Meninges_matched	Meninges_reference	Meninges
Gm49116	2.60429901886575e-28	3.51580367546877e-26	0.00216450216450216	0.0866141732283465	-0.810508610864475	0.358951358845121	Meninges_matched	Meninges_reference	Meninges
Olfr398	9.34001816789349e-17	6.44461253584651e-15	0.00793650793650794	0.0631841751488381	-0.397384091148863	0.276694484854524	Meninges_matched	Meninges_reference	Meninges
Gm12081	9.62946301381506e-104	2.6866201808544e-101	0.790764790764791	0.454772421739965	0.755349621976728	0.669428832000224	Meninges_matched	Meninges_reference	Meninges
S100a7a	1.40203276853756e-19	1.23378883631305e-17	0.0836940836940837	0.0295755713462646	0.425971257292354	0.299041798046387	Meninges_matched	Meninges_reference	Meninges
1700072B07Rik	3.32184106224186e-39	6.27827960763712e-37	0.018037518037518	0.144997119262531	-0.494609077366181	0.421378411207594	Meninges_matched	Meninges_reference	Meninges
Gm34158	3.13292012039048e-117	9.11679755033631e-115	0.452380952380952	0.659496831188784	-0.74347010398859	0.669428832000224	Meninges_matched	Meninges_reference	Meninges
Gm20356	1.81533687808723e-57	3.95743439423017e-55	0.0613275613275613	0.247359323986941	-0.916040061508462	0.508360701184315	Meninges_matched	Meninges_reference	Meninges
Gm26832	1.11227936328249e-28	1.53494552132984e-26	0.0894660894660895	0.21163817937392	-0.465420282350315	0.361244453096379	Meninges_matched	Meninges_reference	Meninges
Gm46355	1.64974730326871e-84	4.30584046153134e-82	0.264069264069264	0.485884386402919	-0.7562964180393	0.614209840746295	Meninges_matched	Meninges_reference	Meninges
Gm45460	4.88245212546308e-22	5.12657473173624e-20	0.00721500721500722	0.0777799116573843	-0.537617002036088	0.317107264023041	Meninges_matched	Meninges_reference	Meninges
Gm33054	9.2396241987967e-11	2.21750980771121e-09	0.0266955266955267	0.0731707317073171	-0.4149005233733	0.221267500774458	Meninges_matched	Meninges_reference	Meninges
Ceacam2	1.52997414472526e-17	1.11688112564944e-15	0.0382395382395382	0.111388515459958	-0.355845473298673	0.283125160683497	Meninges_matched	Meninges_reference	Meninges
AC139580.1	2.6615802176839e-26	3.32697527210487e-24	0.0137085137085137	0.101594008066065	-0.396265286403011	0.346133180295353	Meninges_matched	Meninges_reference	Meninges
AC125117.1	2.92077539944945e-47	5.89996630688789e-45	0.0952380952380952	0.265988092951796	-0.687520052250093	0.461854242477138	Meninges_matched	Meninges_reference	Meninges
Gm31181	3.73780753517145e-11	9.34451883792862e-10	0.238816738816739	0.294795467639716	-0.28268497609764	0.225354077765625	Meninges_matched	Meninges_reference	Meninges
Gm15835	1.00930941286439e-46	2.01861882572877e-44	0.261904761904762	0.101594008066065	0.417422917262989	0.459271887684409	Meninges_matched	Meninges_reference	Meninges
Efna5	2.37734674375764e-58	5.27770977114196e-56	0.0887445887445888	0.282504321106203	-0.760916343053047	0.512212934408558	Meninges_matched	Meninges_reference	Meninges
Klra2	7.19374867583482e-69	1.72649968220036e-66	0.152958152958153	0.030151718840023	0.375891566317441	0.555543725945033	Meninges_matched	Meninges_reference	Meninges
Gm47675	3.43174725068138e-11	8.92254285177159e-10	0.151515151515152	0.209717687728058	-0.330662013544187	0.225734940536951	Meninges_matched	Meninges_reference	Meninges
A930006L05Rik	5.07106679848554e-34	8.57010288944057e-32	0.684704184704185	0.418091031304014	0.440335015247111	0.392972525373711	Meninges_matched	Meninges_reference	Meninges
Gm10165	4.76141965081588e-12	1.42842589524476e-10	0.194083694083694	0.267716535433071	-0.305611749130498	0.234394035219038	Meninges_matched	Meninges_reference	Meninges
Gm11587	1.87646656503176e-93	5.06645972558576e-91	0.299422799422799	0.0854618782408297	0.448087841214347	0.645244989487787	Meninges_matched	Meninges_reference	Meninges
Klk1b24	5.21524870493766e-35	8.97022777249278e-33	0.111832611832612	0.0313040138275398	0.427067422660674	0.398535595001692	Meninges_matched	Meninges_reference	Meninges
A630091E08Rik	2.04717709120018e-31	3.09123740771228e-29	0.0274170274170274	0.139619742654119	-0.428037853809767	0.377854638060106	Meninges_matched	Meninges_reference	Meninges
Gm20594	2.02201369875975e-26	2.54773726043729e-24	0.414862914862915	0.235260226618014	0.338266292118107	0.346913647321805	Meninges_matched	Meninges_reference	Meninges
Gm28872	3.08276436465085e-64	7.15201332598997e-62	0.199134199134199	0.0543499135778759	0.361268739083007	0.536903368897499	Meninges_matched	Meninges_reference	Meninges
Sox6	1.15109549098286e-21	1.19713931062217e-19	0.0115440115440115	0.0843095832533129	-0.55160245599242	0.314477329443647	Meninges_matched	Meninges_reference	Meninges
Nfia	2.47921403034594e-58	5.47906300706453e-56	0.313852813852814	0.12617630113309	0.574287464714277	0.512132818636662	Meninges_matched	Meninges_reference	Meninges
Gm35501	5.23167906428822e-117	1.51718692864358e-114	0.246031746031746	0.0478202419819474	0.525796501766665	0.669428832000224	Meninges_matched	Meninges_reference	Meninges
Cabp2	1.17833819295869e-09	1.76750728943804e-08	0.0735930735930736	0.0362972921067793	0.298715845873645	0.209276028016797	Meninges_matched	Meninges_reference	Meninges
Cryge	1.24918258771456e-29	1.74885562280038e-27	0.121212121212121	0.245630881505665	-0.592160117996406	0.367140985499359	Meninges_matched	Meninges_reference	Meninges
Gm45020	1.04895714671019e-10	2.41260143743344e-09	0.0266955266955267	0.0724025350489725	-0.376818205754172	0.220688984885917	Meninges_matched	Meninges_reference	Meninges
Gm40493	1.84753424055404e-16	1.21937259876567e-14	0.0360750360750361	0.105242942193201	-0.271993022331616	0.274237297408641	Meninges_matched	Meninges_reference	Meninges
Gm33222	5.35386207471295e-34	8.99448828551776e-32	0.316017316017316	0.149990397541771	0.34751337143175	0.392838683468928	Meninges_matched	Meninges_reference	Meninges
Olfr288	4.87397187591601e-15	2.72942425051296e-13	0.0757575757575758	0.150950643364701	-0.364822114236647	0.262083089559974	Meninges_matched	Meninges_reference	Meninges
D930019O06Rik	2.1082498169362e-25	2.5509822784928e-23	0.0533910533910534	0.158248511618974	-0.422036763030949	0.340255890922459	Meninges_matched	Meninges_reference	Meninges
Gm36855	5.17654175243722e-62	1.16989843605081e-59	0.16955266955267	0.0424428653735356	0.646907907146273	0.527711382476628	Meninges_matched	Meninges_reference	Meninges
Gm15564	2.35965252034008e-67	5.54518342279919e-65	0.278499278499279	0.093143844824275	0.484855810100177	0.549529705841178	Meninges_matched	Meninges_reference	Meninges
Plcb2	4.71029330619841e-29	6.54730769561579e-27	0.0266955266955267	0.130977530247743	-0.473165436571746	0.363594365331901	Meninges_matched	Meninges_reference	Meninges
1700049E15Rik	2.81672166398623e-13	1.23285406008935e-11	0.0627705627705628	0.127712694449779	-0.415417899980198	0.24619079295336	Meninges_matched	Meninges_reference	Meninges
Pifo	1.12357559982912e-10	2.47186631962406e-09	0.0858585858585859	0.145381217591703	-0.296411850659984	0.220375034581778	Meninges_matched	Meninges_reference	Meninges
Gm47316	0	0	0.287878787878788	0.952563856347225	-1.52703481681605	0.669428832000224	Meninges_matched	Meninges_reference	Meninges
Gm26824	1.99229924595722e-31	3.02829485385497e-29	0.0548340548340548	0.00806606491261763	0.389176651018703	0.377924504327149	Meninges_matched	Meninges_reference	Meninges
1700013D24Rik	3.78992757093441e-23	4.2068196037372e-21	0.277777777777778	0.154599577491838	0.280932643808793	0.32492196278469	Meninges_matched	Meninges_reference	Meninges
Naa11	1.90147848868384e-35	3.28955778542304e-33	0.323232323232323	0.155943921643941	0.298638944667963	0.400975741101858	Meninges_matched	Meninges_reference	Meninges
Gm26994	1.03847632367744e-24	1.22540206193938e-22	0.158008658008658	0.0660649126176301	0.298525257035396	0.335606934099195	Meninges_matched	Meninges_reference	Meninges
Ang4	3.60182725126781e-16	2.27502327220926e-14	0.00432900432900433	0.0547340119070482	-0.457162953100181	0.271800710430137	Meninges_matched	Meninges_reference	Meninges
Ctnna3	2.45146972598531e-41	4.73133657115164e-39	0.437229437229437	0.502784712886499	-0.462221952000049	0.432474019611003	Meninges_matched	Meninges_reference	Meninges
Gm10445	6.87962454211544e-140	2.08452623626098e-137	0.147186147186147	0.00595352410217016	0.727003451901594	0.669428832000224	Meninges_matched	Meninges_reference	Meninges
Nrxn1	1.22744306413986e-23	1.41155952376084e-21	0.294372294372294	0.15498367582101	0.256438206879304	0.328306505077566	Meninges_matched	Meninges_reference	Meninges
Fam71e2	6.19329008659347e-38	1.1395653759332e-35	0.0425685425685426	0.176493182254657	-0.691598288015526	0.414574352743743	Meninges_matched	Meninges_reference	Meninges
Gm26627	1.0696110977639e-08	1.17657220754029e-07	0.147186147186147	0.205108507777991	-0.263516515320977	0.198279076671845	Meninges_matched	Meninges_reference	Meninges
Cacna2d3	7.3856221967758e-76	1.87594803798105e-73	0.362914862914863	0.133666218551949	0.551292653569588	0.582495668170314	Meninges_matched	Meninges_reference	Meninges
Tcf4	5.38026568777502e-24	6.24110819781902e-22	0.0202020202020202	0.106011138851546	-0.347990499272593	0.330761852608797	Meninges_matched	Meninges_reference	Meninges
Tlx3	2.29017238634193e-53	4.85516545904488e-51	0.145021645021645	0.0364893412713655	0.357229565158636	0.490247597284125	Meninges_matched	Meninges_reference	Meninges
Gm10825	5.41644554354596e-114	1.56535276208478e-111	0.367965367965368	0.111004417130785	0.726559361764323	0.669428832000224	Meninges_matched	Meninges_reference	Meninges
Fam19a2	5.32593733670928e-19	4.58030610956998e-17	0.0375180375180375	0.115805646245439	-0.534804358799208	0.294610286533615	Meninges_matched	Meninges_reference	Meninges
Smbd1	8.4009641318193e-100	2.30186417211849e-97	0.212121212121212	0.0395621279047436	0.633192055260695	0.666359745467095	Meninges_matched	Meninges_reference	Meninges
Acan	6.05839666638395e-36	1.05416101995081e-33	0.137806637806638	0.043019012867294	0.27330610997553	0.403752840824162	Meninges_matched	Meninges_reference	Meninges
Gm13093	4.90215319755429e-53	1.03435432468396e-50	0.0894660894660895	0.0120990973689264	0.355351867807834	0.488757529789353	Meninges_matched	Meninges_reference	Meninges
Il1rn	1.26976116754945e-16	8.63437593933624e-15	0.0447330447330447	0.116573842903783	-0.405352316183431	0.275591134415497	Meninges_matched	Meninges_reference	Meninges
Hspb1	1.930030837565e-32	3.1266499568553e-30	0.357864357864358	0.179950067217208	0.327538916922169	0.383880086769176	Meninges_matched	Meninges_reference	Meninges
Unc5d	5.76518097842275e-10	9.80080766331867e-09	0.0165945165945166	0.0562704052237373	-0.365647066594922	0.212714096758009	Meninges_matched	Meninges_reference	Meninges
Qrfpr	7.76882245707464e-74	1.94220561426866e-71	0.31962481962482	0.109660072978683	0.650047071079859	0.574828300774938	Meninges_matched	Meninges_reference	Meninges
Mgat4c	9.73262898030992e-18	7.20214544542934e-16	0.00577200577200577	0.0622239293259074	-0.337766740859779	0.284656031499554	Meninges_matched	Meninges_reference	Meninges
Oas1g	1.38034398655724e-16	9.24830470993353e-15	0.00144300144300144	0.0505089302861533	-0.301599164089285	0.275290304372011	Meninges_matched	Meninges_reference	Meninges
Trank1	1.91319327014373e-17	1.37749915450348e-15	0.0541125541125541	0.0151718840023046	0.287355839275496	0.282333618653133	Meninges_matched	Meninges_reference	Meninges
Foxq1	2.15322685829689e-121	6.30895469480988e-119	0.11976911976912	0.00326483579796428	1.07906523595936	0.669428832000224	Meninges_matched	Meninges_reference	Meninges
Gm14257	5.22378058532074e-46	1.03953233647883e-43	0.115440115440115	0.0255425388899558	0.539611931282504	0.455819777377502	Meninges_matched	Meninges_reference	Meninges
Hba-a1	3.4577438124103e-190	1.06152735040996e-187	0.436309775708845	0.826173826173826	-0.83257766555649	0.835229927314404	Urogenital ridge_matched	Urogenital ridge_reference	Urogenital ridge
Hba-x	2.32677906131487e-118	6.35210683738959e-116	0.187473550571308	0.506493506493506	-1.00074251485559	0.835229927314404	Urogenital ridge_matched	Urogenital ridge_reference	Urogenital ridge
Hba-a2	2.38269536614456e-59	4.8606985469349e-57	0.752010156580618	0.453546453546454	0.566471770937298	0.644406555969209	Urogenital ridge_matched	Urogenital ridge_reference	Urogenital ridge
Hbb-bh1	1.46454474141323e-43	2.51901695523076e-41	0.786711807024968	0.541458541458541	0.519572199565093	0.55366334039216	Urogenital ridge_matched	Urogenital ridge_reference	Urogenital ridge
Hbb-bt	1.35826359776288e-08	8.14958158657726e-08	0.719424460431655	0.59040959040959	0.297704216289167	0.245865059170339	Urogenital ridge_matched	Urogenital ridge_reference	Urogenital ridge
H19	5.50029566304353e-153	1.62258722059784e-150	0.937790943715616	0.515484515484515	0.684405245515715	0.835229927314404	Urogenital ridge_matched	Urogenital ridge_reference	Urogenital ridge
Actc1	9.25697835760047e-118	2.51789811326733e-115	0.919593736775286	0.485514485514486	0.533874005474981	0.835229927314404	Urogenital ridge_matched	Urogenital ridge_reference	Urogenital ridge
Hbb-bs	2.2939544063077e-31	3.11977799257847e-29	0.173931443080829	0.023976023976024	0.33255257216195	0.471080569292607	Urogenital ridge_matched	Urogenital ridge_reference	Urogenital ridge
Tuba1a	0	0	0.00592467202708421	0.97002997002997	-1.55027854063934	0.835229927314404	Urogenital ridge_matched	Urogenital ridge_reference	Urogenital ridge
Tubb2b	4.95744290779443e-95	1.26910538439537e-92	0.652983495556496	0.77022977022977	-0.567551407988386	0.811724404543384	Urogenital ridge_matched	Urogenital ridge_reference	Urogenital ridge
Stmn2	2.5116329919275e-35	3.76744948789125e-33	0.0909860347016504	0.232767232767233	-0.41310876281934	0.499465808719117	Urogenital ridge_matched	Urogenital ridge_reference	Urogenital ridge
Afp	1.31612001385117e-43	2.27688762396253e-41	0.495556495979687	0.58041958041958	-0.461100461728086	0.55395253130561	Urogenital ridge_matched	Urogenital ridge_reference	Urogenital ridge
Cdkn1c	1.8813983829891e-135	5.4184273430086e-133	0.675835801946678	0.265734265734266	0.975490742957496	0.835229927314404	Urogenital ridge_matched	Urogenital ridge_reference	Urogenital ridge
Myh6	0	0	0.0156580617858654	0.999000999000999	-1.45300814820921	0.835229927314404	Urogenital ridge_matched	Urogenital ridge_reference	Urogenital ridge
Nppa	0	0	0	0.982017982017982	-1.34871224888537	0.835229927314404	Urogenital ridge_matched	Urogenital ridge_reference	Urogenital ridge
Igf2	1.81391584061055e-100	4.77059866080576e-98	0.760897164621244	0.872127872127872	-0.366159952728832	0.834177732389523	Urogenital ridge_matched	Urogenital ridge_reference	Urogenital ridge
Tnnt2	2.29148723355526e-172	6.94320631767243e-170	0.80787134997884	0.326673326673327	0.849490569308815	0.835229927314404	Urogenital ridge_matched	Urogenital ridge_reference	Urogenital ridge
Ina	5.01198529358955e-231	1.56875139689353e-228	0.541684299619128	0.889110889110889	-0.728497398181374	0.835229927314404	Urogenital ridge_matched	Urogenital ridge_reference	Urogenital ridge
Tpm1	0	0	0.689801100296234	0.973026973026973	-0.52328515803969	0.835229927314404	Urogenital ridge_matched	Urogenital ridge_reference	Urogenital ridge
Mest	3.57077081722816e-159	1.06408970353399e-156	0.920016927634363	0.483516483516484	0.734870976209398	0.835229927314404	Urogenital ridge_matched	Urogenital ridge_reference	Urogenital ridge
Mt1	9.86698404564945e-29	1.18403808547793e-26	0.841726618705036	0.588411588411588	0.307897006118759	0.451140216497032	Urogenital ridge_matched	Urogenital ridge_reference	Urogenital ridge
Nefl	9.79970780637838e-37	1.52875441779503e-34	0.440118493440542	0.261738261738262	0.290952549311547	0.509184840410548	Urogenital ridge_matched	Urogenital ridge_reference	Urogenital ridge
Gap43	2.37129720541649e-20	1.65990804379154e-18	0.473127380448582	0.370629370629371	0.275860939885685	0.380357487082659	Urogenital ridge_matched	Urogenital ridge_reference	Urogenital ridge
Col3a1	5.71124859416145e-199	1.75906456700173e-196	0.729581041049513	0.23976023976024	0.740487327128207	0.835229927314404	Urogenital ridge_matched	Urogenital ridge_reference	Urogenital ridge
Nnat	0	0	0.997884045704613	0.208791208791209	1.28725501533853	0.835229927314404	Urogenital ridge_matched	Urogenital ridge_reference	Urogenital ridge
Myh3	9.82024929324574e-170	2.96571528656021e-167	0.916631400761744	0.451548451548452	0.92359613954974	0.835229927314404	Urogenital ridge_matched	Urogenital ridge_reference	Urogenital ridge
Myl4	1.52485804259196e-124	4.20860819755382e-122	0.710537452391028	0.893106893106893	-0.369324786084986	0.835229927314404	Urogenital ridge_matched	Urogenital ridge_reference	Urogenital ridge
Apoa2	1.80622760546919e-306	5.79799061355611e-304	0.527295810410495	0.911088911088911	-1.34228066206404	0.835229927314404	Urogenital ridge_matched	Urogenital ridge_reference	Urogenital ridge
Malat1	1.65001647045726e-105	4.40554397612089e-103	0.670334320778671	0.333666333666334	0.846700278768391	0.835229927314404	Urogenital ridge_matched	Urogenital ridge_reference	Urogenital ridge
Acta1	3.30492143733352e-199	1.02122072413606e-196	0.859500634786289	0.338661338661339	1.03078165991556	0.835229927314404	Urogenital ridge_matched	Urogenital ridge_reference	Urogenital ridge
Tnni1	2.2646726344111e-92	5.68432831237187e-90	0.384257300042319	0.61038961038961	-0.803699135821462	0.800524476695576	Urogenital ridge_matched	Urogenital ridge_reference	Urogenital ridge
Stmn1	2.70104360035652e-129	7.58993251700183e-127	0.958950486669488	0.607392607392607	0.48414817242221	0.835229927314404	Urogenital ridge_matched	Urogenital ridge_reference	Urogenital ridge
Stmn3	1.46506482621006e-14	5.76284756399608e-13	0.262378332628015	0.337662337662338	-0.305273038400942	0.321765723891888	Urogenital ridge_matched	Urogenital ridge_reference	Urogenital ridge
Mylpf	5.57383004388049e-27	6.18695134870734e-25	0.425306813372831	0.208791208791209	0.323922658067468	0.437374383321303	Urogenital ridge_matched	Urogenital ridge_reference	Urogenital ridge
Msx1	6.09031431266802e-76	1.41904323485165e-73	0.900126957257723	0.58041958041958	0.594860357699227	0.727209487435685	Urogenital ridge_matched	Urogenital ridge_reference	Urogenital ridge
Defb11	1.35887725162384e-87	3.35642681151088e-85	0.642826914938637	0.823176823176823	-0.367564912652298	0.779926603849895	Urogenital ridge_matched	Urogenital ridge_reference	Urogenital ridge
Csrp3	4.29770375218751e-21	3.30923188918438e-19	0.34278459585273	0.414585414585415	-0.37373151449549	0.387177222884399	Urogenital ridge_matched	Urogenital ridge_reference	Urogenital ridge
Gpx1	1.05107295526905e-278	3.35292272730827e-276	0.843419382141346	0.985014985014985	-0.575181335248205	0.835229927314404	Urogenital ridge_matched	Urogenital ridge_reference	Urogenital ridge
Ankrd1	1.5846710735745e-158	4.70647308851627e-156	0.567498942022852	0.878121878121878	-0.769324271188429	0.835229927314404	Urogenital ridge_matched	Urogenital ridge_reference	Urogenital ridge
Lgals1	1.08182383484978e-11	2.48819482015449e-10	0.203977994075328	0.250749250749251	0.282255968182402	0.287969857422238	Urogenital ridge_matched	Urogenital ridge_reference	Urogenital ridge
Kcne2	4.35467069766431e-56	8.5787012743987e-54	0.400761743546339	0.593406593406593	-0.606712684009916	0.62679044182036	Urogenital ridge_matched	Urogenital ridge_reference	Urogenital ridge
Hes5	8.94333979253412e-33	1.26101091074731e-30	0.646212441811257	0.666333666333666	-0.307768731920608	0.481390183263612	Urogenital ridge_matched	Urogenital ridge_reference	Urogenital ridge
Pantr1	1.37819132116192e-88	3.41791447648156e-86	0.419382141345747	0.717282717282717	-0.581054021749302	0.784230148429024	Urogenital ridge_matched	Urogenital ridge_reference	Urogenital ridge
Gm49106	2.58020676773364e-178	7.86963064158759e-176	0.837494710114262	0.340659340659341	0.56814686314484	0.835229927314404	Urogenital ridge_matched	Urogenital ridge_reference	Urogenital ridge
Ttn	0	0	0.00719424460431655	0.983016983016983	-1.40438209128413	0.835229927314404	Urogenital ridge_matched	Urogenital ridge_reference	Urogenital ridge
Vim	3.37370243738231e-65	7.11851214287667e-63	0.472704189589505	0.638361638361638	-0.501696235626101	0.674809213484168	Urogenital ridge_matched	Urogenital ridge_reference	Urogenital ridge
Gm30302	1.6283009424414e-137	4.72207273308006e-135	0.857384680490901	0.460539460539461	0.8325208864218	0.835229927314404	Urogenital ridge_matched	Urogenital ridge_reference	Urogenital ridge
Sox11	5.50088636992925e-95	1.40272602433196e-92	0.567498942022852	0.786213786213786	-0.471848202039075	0.811535175797589	Urogenital ridge_matched	Urogenital ridge_reference	Urogenital ridge
Sst	4.96732239102421e-205	1.54483726360853e-202	0.66398645789251	0.878121878121878	-0.908860894714654	0.835229927314404	Urogenital ridge_matched	Urogenital ridge_reference	Urogenital ridge
Crabp1	7.32145702047645e-26	7.61431530129551e-24	0.162505289885738	0.286713286713287	-0.45753580382497	0.428304731987856	Urogenital ridge_matched	Urogenital ridge_reference	Urogenital ridge
Col2a1	3.93329538652057e-54	7.6305930498499e-52	0.830723656369022	0.556443556443556	0.569591331700807	0.615949298999239	Urogenital ridge_matched	Urogenital ridge_reference	Urogenital ridge
Myog	8.4158794139108e-16	3.87130453039897e-14	0.226407109606433	0.302697302697303	-0.351906853207877	0.335258742024702	Urogenital ridge_matched	Urogenital ridge_reference	Urogenital ridge
Gpc3	1.30779289979309e-56	2.58942994159032e-54	0.290732120186204	0.480519480519481	-0.627371485651456	0.629646077802508	Urogenital ridge_matched	Urogenital ridge_reference	Urogenital ridge
Sparc	9.40045220551416e-301	3.00814470576453e-298	0.191705459162082	0.873126873126873	-1.01097611340878	0.835229927314404	Urogenital ridge_matched	Urogenital ridge_reference	Urogenital ridge
Hspb7	0	0	0.0473973762166737	0.969030969030969	-1.51362239088702	0.835229927314404	Urogenital ridge_matched	Urogenital ridge_reference	Urogenital ridge
Cxcl14	1.59401105122072e-24	1.51431049865969e-22	0.060093101988997	0.162837162837163	-0.311384870183938	0.417208985091357	Urogenital ridge_matched	Urogenital ridge_reference	Urogenital ridge
Fth1	5.80382652473885e-144	1.70052117174848e-141	0.993228946254761	0.874125874125874	0.288134384249797	0.835229927314404	Urogenital ridge_matched	Urogenital ridge_reference	Urogenital ridge
Penk	3.37933917155322e-35	5.0352153656143e-33	0.629284807448159	0.32967032967033	0.410816570412729	0.498588315786617	Urogenital ridge_matched	Urogenital ridge_reference	Urogenital ridge
Mybpc3	3.61436391444513e-241	1.13852463305021e-238	0.444773592890394	0.821178821178821	-1.25197250923313	0.835229927314404	Urogenital ridge_matched	Urogenital ridge_reference	Urogenital ridge
Fabp5	2.21733109134922e-30	2.8603571078405e-28	0.409648751586966	0.168831168831169	0.325055177429571	0.463731507065454	Urogenital ridge_matched	Urogenital ridge_reference	Urogenital ridge
Pf4	2.64104023823127e-44	4.62182041690473e-42	0.759627592044012	0.472527472527473	0.292111740835721	0.558278055648853	Urogenital ridge_matched	Urogenital ridge_reference	Urogenital ridge
Cox6a2	6.59228977673657e-42	1.10091239271501e-39	0.738891239949217	0.45954045954046	0.559043291709313	0.543251973743683	Urogenital ridge_matched	Urogenital ridge_reference	Urogenital ridge
Sln	1.2023233339145e-14	4.92952566904946e-13	0.101988997037664	0.022977022977023	0.301638839058381	0.322717684756671	Urogenital ridge_matched	Urogenital ridge_reference	Urogenital ridge
Serpina6	2.47700556140732e-19	1.48620333684439e-17	0.273381294964029	0.364635364635365	-0.303107133642157	0.370763328603471	Urogenital ridge_matched	Urogenital ridge_reference	Urogenital ridge
Otp	1.92682357656506e-68	4.16193892538053e-66	0.482860770207364	0.61038961038961	-0.596658545270114	0.691067371600048	Urogenital ridge_matched	Urogenital ridge_reference	Urogenital ridge
Pax1	4.90350069120648e-127	1.3631731921554e-124	0.464240372407956	0.695304695304695	-0.897647190001063	0.835229927314404	Urogenital ridge_matched	Urogenital ridge_reference	Urogenital ridge
A330070K13Rik	4.69889951480084e-62	9.72672199563773e-60	0.0609394837071519	0.251748251748252	-0.848084795175101	0.658666535358594	Urogenital ridge_matched	Urogenital ridge_reference	Urogenital ridge
Cmss1	2.90326729127012e-20	2.00325443097638e-18	0.0550148116800677	0.143856143856144	-0.337132293124703	0.379537523685081	Urogenital ridge_matched	Urogenital ridge_reference	Urogenital ridge
Cnn2	0	0	0.00338552687261955	0.987012987012987	-1.43474098873523	0.835229927314404	Urogenital ridge_matched	Urogenital ridge_reference	Urogenital ridge
Pcdh9	1.03214533618389e-25	1.05278824290756e-23	0.240795598815066	0.0779220779220779	0.357130810975199	0.427082616392771	Urogenital ridge_matched	Urogenital ridge_reference	Urogenital ridge
Platr6	5.98509235481142e-163	1.78954261408861e-160	0.945831570038087	0.551448551448551	0.983125315179548	0.835229927314404	Urogenital ridge_matched	Urogenital ridge_reference	Urogenital ridge
Six6	8.51236243687578e-238	2.672881805179e-235	0.437579348286077	0.92007992007992	-1.01413281880111	0.835229927314404	Urogenital ridge_matched	Urogenital ridge_reference	Urogenital ridge
Myl9	7.51359928463645e-180	2.29916138109875e-177	0.717731696995345	0.907092907092907	-0.569352238166021	0.835229927314404	Urogenital ridge_matched	Urogenital ridge_reference	Urogenital ridge
Tubb2a	2.3629658606927e-12	6.14371123780103e-11	0.795175624206517	0.626373626373626	0.388401335397978	0.296144852448815	Urogenital ridge_matched	Urogenital ridge_reference	Urogenital ridge
Basp1	5.06259319612693e-47	9.06204182106721e-45	0.594583157003809	0.676323676323676	-0.475898960419548	0.574848936697026	Urogenital ridge_matched	Urogenital ridge_reference	Urogenital ridge
Olfr432	1.08436694923322e-70	2.40729462729776e-68	0.805332204824376	0.463536463536464	0.709064892085802	0.702115072514622	Urogenital ridge_matched	Urogenital ridge_reference	Urogenital ridge
Dcx	3.36977243105518e-95	8.66031514781182e-93	0.871773169699534	0.510489510489511	0.688589850719212	0.81242628192632	Urogenital ridge_matched	Urogenital ridge_reference	Urogenital ridge
Itm2a	2.97119979072257e-74	6.86347151656913e-72	0.913245873889124	0.942057942057942	-0.254448210717988	0.719219467205234	Urogenital ridge_matched	Urogenital ridge_reference	Urogenital ridge
Aldh1a2	1.17801028637385e-223	3.6753920934864e-221	0.946677951756242	0.498501498501498	0.97497847448467	0.835229927314404	Urogenital ridge_matched	Urogenital ridge_reference	Urogenital ridge
Mt4	1.41810879965228e-95	3.68708287909593e-93	0.962759204401185	0.751248751248751	0.55363056158004	0.813997596983474	Urogenital ridge_matched	Urogenital ridge_reference	Urogenital ridge
Celf4	6.9375777376145e-95	1.76214474535408e-92	0.195090986034702	0.477522477522478	-0.911556299346811	0.811112881920549	Urogenital ridge_matched	Urogenital ridge_reference	Urogenital ridge
Ppp1r1c	2.35656409046549e-52	4.50103741278908e-50	0.165467625899281	0.362637362637363	-0.72114278249621	0.605962577596742	Urogenital ridge_matched	Urogenital ridge_reference	Urogenital ridge
BB019430	1.04448769665552e-53	2.01586125454516e-51	0.779940753279729	0.519480519480519	0.643505485641079	0.613590337474503	Urogenital ridge_matched	Urogenital ridge_reference	Urogenital ridge
Ppy	6.1200034491896e-52	1.15056064844765e-49	0.418535759627592	0.571428571428571	-0.570045716194133	0.603628175347111	Urogenital ridge_matched	Urogenital ridge_reference	Urogenital ridge
Cd24a	5.11642569993318e-50	9.56771605887504e-48	0.798984341938214	0.533466533466533	0.514368774306714	0.592516576723687	Urogenital ridge_matched	Urogenital ridge_reference	Urogenital ridge
Trf	5.22074337547847e-37	8.1965670995012e-35	0.279305966991113	0.418581418581419	-0.526843940901191	0.511034814016212	Urogenital ridge_matched	Urogenital ridge_reference	Urogenital ridge
Apom	1.35207072640988e-84	3.24496974338371e-82	0.749471011426153	0.385614385614386	0.481599345479774	0.766721519532477	Urogenital ridge_matched	Urogenital ridge_reference	Urogenital ridge
Igfbp2	3.29562730118201e-30	4.15249039948933e-28	0.839610664409649	0.632367632367632	0.45149101495635	0.462435125970797	Urogenital ridge_matched	Urogenital ridge_reference	Urogenital ridge
Lmo1	1.44936506862893e-95	3.75385552774893e-93	0.556072788827761	0.703296703296703	-0.734764005246661	0.81395805657095	Urogenital ridge_matched	Urogenital ridge_reference	Urogenital ridge
Gm6408	8.87632423778519e-79	2.08593619587952e-76	0.542107490478206	0.695304695304695	-0.687506058194632	0.740399619415452	Urogenital ridge_matched	Urogenital ridge_reference	Urogenital ridge
Gm44968	4.23311084626286e-06	4.23311084626286e-06	0.782479898434194	0.638361638361638	0.317464203553935	0.205189887170061	Urogenital ridge_matched	Urogenital ridge_reference	Urogenital ridge
Lhx2	3.38761673358802e-139	9.85796469474113e-137	0.908590774439272	0.46953046953047	0.842037163298491	0.835229927314404	Urogenital ridge_matched	Urogenital ridge_reference	Urogenital ridge
Serpina1b	1.29233172299865e-21	1.02094206116893e-19	0.778671180702497	0.635364635364635	0.436707035676594	0.391900952577738	Urogenital ridge_matched	Urogenital ridge_reference	Urogenital ridge
Nppb	3.2769626191201e-49	6.06238084537219e-47	0.0617858654253068	0.224775224775225	-0.58826502483568	0.587835314423828	Urogenital ridge_matched	Urogenital ridge_reference	Urogenital ridge
Lamp5	0	0	0.128226830300465	0.959040959040959	-1.34211458945222	0.835229927314404	Urogenital ridge_matched	Urogenital ridge_reference	Urogenital ridge
Sh3bgr	5.40860475114071e-60	1.10876397398385e-57	0.786711807024968	0.440559440559441	0.747717290259615	0.647824102009227	Urogenital ridge_matched	Urogenital ridge_reference	Urogenital ridge
Ube2c	1.58306282367821e-96	4.13179396980012e-94	0.708844688954719	0.834165834165834	-0.499014131084564	0.817963902668451	Urogenital ridge_matched	Urogenital ridge_reference	Urogenital ridge
Atoh1	3.94403257213241e-20	2.60306149760739e-18	0.223021582733813	0.314685314685315	-0.531055709641836	0.378305514663239	Urogenital ridge_matched	Urogenital ridge_reference	Urogenital ridge
1700012B09Rik	7.25515653532994e-70	1.59613443777259e-67	0.363097757088447	0.551448551448551	-0.714846709946809	0.698074318072245	Urogenital ridge_matched	Urogenital ridge_reference	Urogenital ridge
Uchl1	3.35409445831378e-71	7.51317158662286e-69	0.423190859077444	0.683316683316683	-0.53827070338185	0.704584009381851	Urogenital ridge_matched	Urogenital ridge_reference	Urogenital ridge
Gm13272	6.09084086948186e-132	1.73588964780233e-129	0.672450275074058	0.8001998001998	-0.824853268512772	0.835229927314404	Urogenital ridge_matched	Urogenital ridge_reference	Urogenital ridge
Smpx	3.05044969877687e-52	5.79585442767605e-50	0.409225560727888	0.10989010989011	0.42060502288418	0.605323966956902	Urogenital ridge_matched	Urogenital ridge_reference	Urogenital ridge
Papss2	1.18931771818889e-38	1.9385878806479e-36	0.469318662716885	0.558441558441558	-0.45480672876529	0.522056547274005	Urogenital ridge_matched	Urogenital ridge_reference	Urogenital ridge
Cryab	3.85033742864058e-14	1.3476181000242e-12	0.132035548032162	0.216783216783217	-0.315440408815748	0.317067298679015	Urogenital ridge_matched	Urogenital ridge_reference	Urogenital ridge
Gm45774	1.05458475272054e-38	1.72951899446169e-36	0.328396106644096	0.45954045954046	-0.505873886674027	0.522436143949826	Urogenital ridge_matched	Urogenital ridge_reference	Urogenital ridge
Prph	5.02641298773278e-48	9.14807163767366e-46	0.702920016927634	0.519480519480519	0.597919332256419	0.580804900035199	Urogenital ridge_matched	Urogenital ridge_reference	Urogenital ridge
Krt15	4.85121735590586e-22	4.07502257896092e-20	0.123571730850614	0.233766233766234	-0.351500643071644	0.395707212132761	Urogenital ridge_matched	Urogenital ridge_reference	Urogenital ridge
Alcam	2.49850858349343e-48	4.57227070779297e-46	0.118493440541684	0.295704295704296	-0.674510966986218	0.582657284455647	Urogenital ridge_matched	Urogenital ridge_reference	Urogenital ridge
Ldha	1.60115432246811e-11	3.52253950942984e-10	0.0588235294117647	0.120879120879121	-0.302442603870611	0.285859758794875	Urogenital ridge_matched	Urogenital ridge_reference	Urogenital ridge
Gm44930	7.28304808921277e-34	1.04147587675743e-31	0.240795598815066	0.374625374625375	-0.625436647928982	0.489202840907777	Urogenital ridge_matched	Urogenital ridge_reference	Urogenital ridge
Tbx20	2.96571623410479e-13	8.89714870231437e-12	0.387642826914939	0.301698301698302	0.325627360231107	0.306873236442281	Urogenital ridge_matched	Urogenital ridge_reference	Urogenital ridge
Hoxc8	6.71120699333047e-68	1.44290950356605e-65	0.200592467202708	0.435564435564436	-0.607398673434802	0.688381803623902	Urogenital ridge_matched	Urogenital ridge_reference	Urogenital ridge
Neurog2	2.6343853439212e-28	3.05588699894859e-26	0.368599238256454	0.151848151848152	0.415210933804632	0.44783175968005	Urogenital ridge_matched	Urogenital ridge_reference	Urogenital ridge
Akr1cl	1.45151002935426e-64	3.03365596135041e-62	0.848920863309353	0.544455544455544	0.668931689802071	0.671587209731704	Urogenital ridge_matched	Urogenital ridge_reference	Urogenital ridge
Calml3	1.79177366185208e-72	4.06732621240423e-70	0.673719847651291	0.848151848151848	-0.375126905616128	0.710700042640432	Urogenital ridge_matched	Urogenital ridge_reference	Urogenital ridge
Gm37853	3.53326025271483e-155	1.04584503480359e-152	0.798984341938214	0.396603396603397	0.991412311369275	0.835229927314404	Urogenital ridge_matched	Urogenital ridge_reference	Urogenital ridge
Robo3	2.0012027445549e-47	3.62217696764437e-45	0.349978840457046	0.517482517482518	-0.52643503000709	0.577249729155113	Urogenital ridge_matched	Urogenital ridge_reference	Urogenital ridge
Onecut2	2.81273166656948e-42	4.75351651650242e-40	0.251798561151079	0.043956043956044	0.377698824280104	0.545584456028371	Urogenital ridge_matched	Urogenital ridge_reference	Urogenital ridge
Nr2f1	1.38949379536194e-26	1.51454823694451e-24	0.399915361828184	0.174825174825175	0.39543469755675	0.434151573724587	Urogenital ridge_matched	Urogenital ridge_reference	Urogenital ridge
Nrep	1.10787742026964e-71	2.49272419560668e-69	0.124418112568769	0.357642357642358	-0.703797055848375	0.706912146964988	Urogenital ridge_matched	Urogenital ridge_reference	Urogenital ridge
Cnih2	5.08118050460494e-70	1.12294089151769e-67	0.763013118916631	0.506493506493506	0.685942658993762	0.698832566859475	Urogenital ridge_matched	Urogenital ridge_reference	Urogenital ridge
Calm1	2.75786480545737e-14	1.02040997801923e-12	0.241218789674143	0.315684315684316	-0.378223503881372	0.318698379522278	Urogenital ridge_matched	Urogenital ridge_reference	Urogenital ridge
Gm10631	2.59537783911867e-163	7.78613351735601e-161	0.893779094371562	0.380619380619381	1.06239530003622	0.835229927314404	Urogenital ridge_matched	Urogenital ridge_reference	Urogenital ridge
Igfbp4	4.18057393509627e-254	1.32106136349042e-251	0.338975878121033	0.881118881118881	-1.05281540445209	0.835229927314404	Urogenital ridge_matched	Urogenital ridge_reference	Urogenital ridge
Nes	1.52657641920618e-125	4.22861668120112e-123	0.253914515446466	0.575424575424575	-0.962871675469629	0.835229927314404	Urogenital ridge_matched	Urogenital ridge_reference	Urogenital ridge
Cacng4	3.32407275551331e-11	6.31573823547529e-10	0.0740584003385527	0.137862137862138	-0.2987842725938	0.281829571241391	Urogenital ridge_matched	Urogenital ridge_reference	Urogenital ridge
Gm14014	1.43317405029022e-53	2.75169417655722e-51	0.372831146847228	0.0949050949050949	0.43829281348569	0.612821447043345	Urogenital ridge_matched	Urogenital ridge_reference	Urogenital ridge
Dppa5a	3.71469313445747e-33	5.2748642509296e-31	0.436309775708845	0.343656343656344	0.422790662399466	0.484142476063507	Urogenital ridge_matched	Urogenital ridge_reference	Urogenital ridge
Vtn	6.34856808154127e-21	4.69794038034054e-19	0.347862886161659	0.157842157842158	0.304744968681199	0.385630007980502	Urogenital ridge_matched	Urogenital ridge_reference	Urogenital ridge
Gm33838	4.43765252231769e-30	5.54706565289711e-28	0.18705035971223	0.321678321678322	-0.289194520028737	0.461459250547789	Urogenital ridge_matched	Urogenital ridge_reference	Urogenital ridge
1700048F04Rik	3.75853703776249e-122	1.03359768538469e-119	0.376639864578925	0.651348651348651	-0.92776316301803	0.835229927314404	Urogenital ridge_matched	Urogenital ridge_reference	Urogenital ridge
Crym	2.72700862333024e-127	7.60835405909137e-125	0.631400761743546	0.862137862137862	-0.629906256940585	0.835229927314404	Urogenital ridge_matched	Urogenital ridge_reference	Urogenital ridge
Des	4.70867947242372e-134	1.35139100858561e-131	0.649597968683876	0.796203796203796	-0.752325516662364	0.835229927314404	Urogenital ridge_matched	Urogenital ridge_reference	Urogenital ridge
Nkx2-1	1.45501187542942e-69	3.18647600719043e-67	0.466356326703343	0.621378621378621	-0.588489813337334	0.696584166569637	Urogenital ridge_matched	Urogenital ridge_reference	Urogenital ridge
Upk3b	3.4526031884047e-128	9.66728892753317e-126	0.350402031316124	0.656343656343656	-0.90360653700459	0.835229927314404	Urogenital ridge_matched	Urogenital ridge_reference	Urogenital ridge
Ceacam5	0	0	0.52814219212865	0.923076923076923	-1.33737493063947	0.835229927314404	Urogenital ridge_matched	Urogenital ridge_reference	Urogenital ridge
Gm33756	7.60597078995248e-266	2.41869871120489e-263	0.777824798984342	0.957042957042957	-0.874392458952359	0.835229927314404	Urogenital ridge_matched	Urogenital ridge_reference	Urogenital ridge
Hsd3b6	1.54894266803582e-36	2.38537170877516e-34	0.358442657638595	0.122877122877123	0.42850827926514	0.507829738238951	Urogenital ridge_matched	Urogenital ridge_reference	Urogenital ridge
Cxcl13	1.56882499718908e-72	3.57692099359111e-70	0.0550148116800677	0.261738261738262	-0.740294007689735	0.711033840158123	Urogenital ridge_matched	Urogenital ridge_reference	Urogenital ridge
Map2	2.14339912092908e-19	1.30747346376674e-17	0.0622090562843843	0.150849150849151	-0.430829563753359	0.371362644176656	Urogenital ridge_matched	Urogenital ridge_reference	Urogenital ridge
Gm45368	3.6085675198944e-97	9.45444690212332e-95	0.644519678374947	0.777222777222777	-0.601711101497293	0.820632464087897	Urogenital ridge_matched	Urogenital ridge_reference	Urogenital ridge
Tcf7l2	1.95930160216745e-20	1.41069715356056e-18	0.261955141768938	0.364635364635365	-0.406450726782295	0.381130689146628	Urogenital ridge_matched	Urogenital ridge_reference	Urogenital ridge
Fez1	1.97261100525196e-25	1.97261100525196e-23	0.0410495133305121	0.136863136863137	-0.504739915034785	0.42476764968206	Urogenital ridge_matched	Urogenital ridge_reference	Urogenital ridge
Cdk5r1	8.33489726177855e-26	8.58494417963191e-24	0.20863309352518	0.32967032967033	-0.501157508203556	0.427843799903971	Urogenital ridge_matched	Urogenital ridge_reference	Urogenital ridge
Prl7a1	0	0	0.11426153195091	0.921078921078921	-1.44171750002157	0.835229927314404	Urogenital ridge_matched	Urogenital ridge_reference	Urogenital ridge
Unc5c	0	0	0.00253914515446466	0.996003996003996	-1.44748674504241	0.835229927314404	Urogenital ridge_matched	Urogenital ridge_reference	Urogenital ridge
Prrx1	1.12543152205906e-130	3.18497120742715e-128	0.499365213711384	0.728271728271728	-0.832038982049178	0.835229927314404	Urogenital ridge_matched	Urogenital ridge_reference	Urogenital ridge
Pdlim3	1.0993934132724e-44	1.93493240735942e-42	0.112145577655523	0.282717282717283	-0.565399155874202	0.560622321483675	Urogenital ridge_matched	Urogenital ridge_reference	Urogenital ridge
Hist3h2ba	1.56882063088068e-199	4.86334395573009e-197	0.729157850190436	0.902097902097902	-0.930714780795631	0.835229927314404	Urogenital ridge_matched	Urogenital ridge_reference	Urogenital ridge
Ybx1	3.58295053884391e-36	5.48191432443119e-34	0.437156157427	0.174825174825175	0.510243599044327	0.505307458387467	Urogenital ridge_matched	Urogenital ridge_reference	Urogenital ridge
Snca	6.84443553295668e-28	7.87110086290018e-26	0.421074904782057	0.484515484515485	-0.418470619665705	0.444569864108861	Urogenital ridge_matched	Urogenital ridge_reference	Urogenital ridge
Gjb2	7.52708698759959e-115	2.02478639966429e-112	0.301735082522218	0.581418581418581	-0.947228955446534	0.835229927314404	Urogenital ridge_matched	Urogenital ridge_reference	Urogenital ridge
Stmn4	1.16966886419429e-16	5.84834432097146e-15	0.101565806178587	0.193806193806194	-0.306032834793111	0.344219955617003	Urogenital ridge_matched	Urogenital ridge_reference	Urogenital ridge
Barx1	5.43047922626983e-92	1.35218932734119e-89	0.242065171392298	0.509490509490509	-0.920610447379081	0.798904539403193	Urogenital ridge_matched	Urogenital ridge_reference	Urogenital ridge
Npy	1.49030311379698e-19	9.23987930554126e-18	0.359712230215827	0.175824175824176	0.365299630937975	0.372876717541246	Urogenital ridge_matched	Urogenital ridge_reference	Urogenital ridge
Col1a1	2.17788544783248e-10	3.26682817174872e-09	0.106644096487516	0.03996003996004	0.46257712690459	0.271159693268233	Urogenital ridge_matched	Urogenital ridge_reference	Urogenital ridge
4930479H17Rik	1.34482148175628e-06	2.68964296351256e-06	0.206517139229793	0.244755244755245	-0.307632810580301	0.214018764554404	Urogenital ridge_matched	Urogenital ridge_reference	Urogenital ridge
Hnrnpa3	6.6129089213191e-57	1.32919469318514e-54	0.0160812526449429	0.152847152847153	-0.989517784631423	0.631267168202966	Urogenital ridge_matched	Urogenital ridge_reference	Urogenital ridge
Gm41300	2.93756559689248e-30	3.76008396402238e-28	0.53152771900127	0.25974025974026	0.387026150970655	0.462811774107141	Urogenital ridge_matched	Urogenital ridge_reference	Urogenital ridge
Gm11588	1.47189330080567e-172	4.47455563444924e-170	0.267033432077867	0.772227772227772	-0.777613465729808	0.835229927314404	Urogenital ridge_matched	Urogenital ridge_reference	Urogenital ridge
Foxp2	6.93551480919319e-23	6.31131847636581e-21	0.116800677105375	0.228771228771229	-0.54755963035272	0.403176201231086	Urogenital ridge_matched	Urogenital ridge_reference	Urogenital ridge
Bex2	3.22076611388185e-19	1.90025200719029e-17	0.0490901396529835	0.131868131868132	-0.31689807371037	0.369672911688438	Urogenital ridge_matched	Urogenital ridge_reference	Urogenital ridge
Gm28822	5.37641368149593e-25	5.21512127105105e-23	0.127380448582311	0.246753246753247	-0.366571550295999	0.421158110723811	Urogenital ridge_matched	Urogenital ridge_reference	Urogenital ridge
Ccr2	8.03982756422489e-87	1.97779758079932e-84	0.36098180279306	0.587412587412587	-0.725059900260448	0.776556482099975	Urogenital ridge_matched	Urogenital ridge_reference	Urogenital ridge
Tmem238l	3.40818633885629e-92	8.52046584714072e-90	0.156580617858654	0.435564435564436	-0.79733803070805	0.799767789437238	Urogenital ridge_matched	Urogenital ridge_reference	Urogenital ridge
Vcan	2.83628764384953e-81	6.7220017159234e-79	0.296233601354211	0.542457542457542	-0.73929735200915	0.751823567303976	Urogenital ridge_matched	Urogenital ridge_reference	Urogenital ridge
Tmem45a2	4.97383065384459e-71	1.10916423580734e-68	0.603470165044435	0.213786213786214	0.625097126844959	0.703738284776292	Urogenital ridge_matched	Urogenital ridge_reference	Urogenital ridge
Zpld1	6.79152622890501e-81	1.60280019002158e-78	0.639441388066018	0.343656343656344	0.721480759422504	0.750101442086637	Urogenital ridge_matched	Urogenital ridge_reference	Urogenital ridge
Gm15569	3.54146069820792e-31	4.74555733559861e-29	0.451544646635633	0.211788211788212	0.48845966860006	0.469683011593288	Urogenital ridge_matched	Urogenital ridge_reference	Urogenital ridge
Pgam2	7.96768366032326e-24	7.48962264070386e-22	0.136690647482014	0.252747252747253	-0.366739936422013	0.411288359059292	Urogenital ridge_matched	Urogenital ridge_reference	Urogenital ridge
D730003K21Rik	0	0	0.011426153195091	0.997002997002997	-1.49287061341684	0.835229927314404	Urogenital ridge_matched	Urogenital ridge_reference	Urogenital ridge
Gm40884	8.60496948422819e-35	1.24772057521309e-32	0.363520947947524	0.524475524475524	-0.535526397257793	0.495775793028498	Urogenital ridge_matched	Urogenital ridge_reference	Urogenital ridge
Flrt2	3.66338249058076e-34	5.2752707864363e-32	0.342361404993652	0.465534465534466	-0.480607192122405	0.491329452897817	Urogenital ridge_matched	Urogenital ridge_reference	Urogenital ridge
Zfp474	1.21252793935354e-37	1.91579414417859e-35	0.297079983072366	0.572427572427572	-0.371868218108464	0.515341928578423	Urogenital ridge_matched	Urogenital ridge_reference	Urogenital ridge
Psip1	1.90332734469693e-16	9.32630398901498e-15	0.146847228099873	0.045954045954046	0.257678086868236	0.34200498625395	Urogenital ridge_matched	Urogenital ridge_reference	Urogenital ridge
Nexn	9.70690675789215e-20	6.11535125747205e-18	0.157003808717732	0.268731268731269	-0.502620851870258	0.374631910092172	Urogenital ridge_matched	Urogenital ridge_reference	Urogenital ridge
Spp1	4.43154987187516e-21	3.36797790262512e-19	0.430808294540838	0.471528471528472	-0.368391569217555	0.387055842492356	Urogenital ridge_matched	Urogenital ridge_reference	Urogenital ridge
Syt8	3.37831284170603e-58	6.82419194024618e-56	0.0757511637748625	0.266733266733267	-0.61292553790768	0.638245559097519	Urogenital ridge_matched	Urogenital ridge_reference	Urogenital ridge
Gm8883	9.56972692072116e-83	2.28716473405236e-80	0.0503597122302158	0.272727272727273	-0.735007139251545	0.758464476323125	Urogenital ridge_matched	Urogenital ridge_reference	Urogenital ridge
Gbx2	4.56977806835379e-85	1.10131651447326e-82	0.268303004655099	0.511488511488511	-0.817140081553595	0.768785776907863	Urogenital ridge_matched	Urogenital ridge_reference	Urogenital ridge
Jpt1	3.89801900934867e-12	9.74504752337169e-11	0.163774862462971	0.237762237762238	-0.4282606784328	0.293501204281985	Urogenital ridge_matched	Urogenital ridge_reference	Urogenital ridge
Bmp4	7.22349197063546e-115	1.95034283207157e-112	0.644942869234025	0.804195804195804	-0.638043084905735	0.835229927314404	Urogenital ridge_matched	Urogenital ridge_reference	Urogenital ridge
Gm10248	5.62297116671533e-30	6.97248424672701e-28	0.0215827338129496	0.111888111888112	-0.327925951756047	0.460681178457163	Urogenital ridge_matched	Urogenital ridge_reference	Urogenital ridge
Meg3	9.43724916496839e-43	1.60433235804463e-40	0.18874312314854	0.361638361638362	-0.593795880052384	0.548592384066691	Urogenital ridge_matched	Urogenital ridge_reference	Urogenital ridge
Cryga	2.49463576015802e-10	3.49249006422123e-09	0.0473973762166737	0.101898101898102	-0.302574617924027	0.270364290350487	Urogenital ridge_matched	Urogenital ridge_reference	Urogenital ridge
Clic6	1.98332057156774e-82	4.72030296033123e-80	0.257300042319086	0.4995004995005	-0.770719881460862	0.757042061186156	Urogenital ridge_matched	Urogenital ridge_reference	Urogenital ridge
Asxl3	3.00931700633205e-103	7.97469006677992e-101	0.269995768091409	0.545454545454545	-1.0761702624275	0.835229927314404	Urogenital ridge_matched	Urogenital ridge_reference	Urogenital ridge
Fgb	3.96604782347028e-13	1.15015386880638e-11	0.110452814219213	0.187812187812188	-0.320693038521307	0.305396643887918	Urogenital ridge_matched	Urogenital ridge_reference	Urogenital ridge
Ranbp3l	3.80501274252112e-20	2.54935853748915e-18	0.133728311468472	0.027972027972028	0.299922527894161	0.378467494303386	Urogenital ridge_matched	Urogenital ridge_reference	Urogenital ridge
Ptchd4	1.25194343394442e-64	2.62908121128329e-62	0.465086754126111	0.611388611388611	-0.590623376696963	0.671914505321966	Urogenital ridge_matched	Urogenital ridge_reference	Urogenital ridge
Skor1	4.18297560410925e-101	1.10430555948484e-98	0.404570461278036	0.658341658341658	-0.798150792237292	0.835229927314404	Urogenital ridge_matched	Urogenital ridge_reference	Urogenital ridge
Trim55	0	0	0.0143884892086331	0.999000999000999	-1.67096372672867	0.835229927314404	Urogenital ridge_matched	Urogenital ridge_reference	Urogenital ridge
Ascl2	3.11562206207515e-11	6.23124412415029e-10	0.0630554380025391	0.124875124875125	-0.325104178183793	0.282189309385765	Urogenital ridge_matched	Urogenital ridge_reference	Urogenital ridge
Fn1	4.23482989361925e-26	4.44657138830021e-24	0.130342784595853	0.256743256743257	-0.38376312068213	0.430245547187943	Urogenital ridge_matched	Urogenital ridge_reference	Urogenital ridge
Gm10717	3.79008425264273e-45	6.74634996970405e-43	0.443927211172239	0.152847152847153	0.441759460541207	0.563456806152371	Urogenital ridge_matched	Urogenital ridge_reference	Urogenital ridge
Gm34333	1.70442367100285e-18	9.54477255761594e-17	0.141768937790944	0.237762237762238	-0.427601625452763	0.362667764433741	Urogenital ridge_matched	Urogenital ridge_reference	Urogenital ridge
C030018K13Rik	4.33298214037986e-42	7.27940999583816e-40	0.11087600507829	0.271728271728272	-0.612512777034331	0.544427778457932	Urogenital ridge_matched	Urogenital ridge_reference	Urogenital ridge
Synpo2l	4.59711283250642e-31	6.11416006723353e-29	0.237833262801523	0.0599400599400599	0.366848597567581	0.468841352493649	Urogenital ridge_matched	Urogenital ridge_reference	Urogenital ridge
Ndn	1.29287819291133e-54	2.5211124761771e-52	0.277613203554803	0.473526473526474	-0.708984733405977	0.618662002652403	Urogenital ridge_matched	Urogenital ridge_reference	Urogenital ridge
Apod	5.78269332300866e-10	6.93923198761039e-09	0.0236986881083369	0.0659340659340659	-0.269373442896397	0.26538237732411	Urogenital ridge_matched	Urogenital ridge_reference	Urogenital ridge
Rnd2	2.61427438816473e-140	7.633681213441e-138	0.626745662293694	0.776223776223776	-0.822824870831803	0.835229927314404	Urogenital ridge_matched	Urogenital ridge_reference	Urogenital ridge
Meis2	0	0	0.272111722386796	0.991008991008991	-1.32197282219139	0.835229927314404	Urogenital ridge_matched	Urogenital ridge_reference	Urogenital ridge
Gpx3	2.08436097457762e-17	1.08386770678036e-15	0.133728311468472	0.224775224775225	-0.406049368725215	0.351881732240184	Urogenital ridge_matched	Urogenital ridge_reference	Urogenital ridge
Gm38509	1.36198801701391e-36	2.11108142637156e-34	0.316969953449006	0.450549450549451	-0.53619010160754	0.508211088389009	Urogenital ridge_matched	Urogenital ridge_reference	Urogenital ridge
Flna	6.60923079488265e-59	1.34167385136118e-56	0.131612357173085	0.33966033966034	-0.694633099433763	0.642043743757584	Urogenital ridge_matched	Urogenital ridge_reference	Urogenital ridge
Klc1	2.9056422055159e-38	4.70714037293576e-36	0.126534066864156	0.283716283716284	-0.586622107975133	0.519495948748531	Urogenital ridge_matched	Urogenital ridge_reference	Urogenital ridge
Zfhx3	1.2045833638093e-20	8.79345855580791e-19	0.11087600507829	0.013986013986014	0.463178124432364	0.383101885809219	Urogenital ridge_matched	Urogenital ridge_reference	Urogenital ridge
Tnmd	2.06501733817874e-26	2.20956855185126e-24	0.0850613626745662	0.203796203796204	-0.448980467243405	0.432778022513616	Urogenital ridge_matched	Urogenital ridge_reference	Urogenital ridge
Ldb3	1.99652988840715e-22	1.77691160068236e-20	0.191705459162082	0.304695304695305	-0.326510227169091	0.399122131538983	Urogenital ridge_matched	Urogenital ridge_reference	Urogenital ridge
Gm37134	9.75883471835619e-131	2.77150906001316e-128	0.473127380448582	0.729270729270729	-0.864547073252023	0.835229927314404	Urogenital ridge_matched	Urogenital ridge_reference	Urogenital ridge
Rab11fip4os2	1.85694190894373e-10	2.97110705430997e-09	0.628861616589082	0.391608391608392	0.268696646836246	0.272047387701572	Urogenital ridge_matched	Urogenital ridge_reference	Urogenital ridge
Slc22a2	1.02326278094496e-12	2.76280950855138e-11	0.0863309352517986	0.158841158841159	-0.278971282095886	0.300523577410944	Urogenital ridge_matched	Urogenital ridge_reference	Urogenital ridge
Grb10	1.2081336444834e-28	1.42559770049041e-26	0.2814219212865	0.394605394605395	-0.470535404922507	0.45046851875713	Urogenital ridge_matched	Urogenital ridge_reference	Urogenital ridge
Zc3h12d	1.79199920988265e-95	4.62335796149724e-93	0.0596699111299196	0.311688311688312	-0.98072657375415	0.813573080687014	Urogenital ridge_matched	Urogenital ridge_reference	Urogenital ridge
Gm1720	4.70103144612425e-110	1.2598764275613e-107	0.134574693186627	0.445554445554446	-0.806735570173107	0.835229927314404	Urogenital ridge_matched	Urogenital ridge_reference	Urogenital ridge
Cntn2	6.27308228637843e-74	1.44280892586704e-71	0.0740584003385527	0.293706293706294	-0.761690420221713	0.717716459086111	Urogenital ridge_matched	Urogenital ridge_reference	Urogenital ridge
Mir9-3hg	1.03890327539663e-66	2.21286397659482e-64	0.0668641557342361	0.268731268731269	-0.517206472362992	0.682426852255724	Urogenital ridge_matched	Urogenital ridge_reference	Urogenital ridge
Lrrc15	0	0	0.0249682606855692	0.979020979020979	-1.51879841009639	0.835229927314404	Urogenital ridge_matched	Urogenital ridge_reference	Urogenital ridge
Mpped2	3.16003378633422e-49	5.87766284258165e-47	0.1125687685146	0.294705294705295	-0.658605988589268	0.587927571200933	Urogenital ridge_matched	Urogenital ridge_reference	Urogenital ridge
Vmn1r219	3.20960041153903e-14	1.15545614815405e-12	0.0774439272111722	0.152847152847153	-0.3455762043071	0.317958070477465	Urogenital ridge_matched	Urogenital ridge_reference	Urogenital ridge
Tnni3k	3.38143457716718e-20	2.29937551247368e-18	0.217520101565806	0.0769230769230769	0.270801394948829	0.378899132981028	Urogenital ridge_matched	Urogenital ridge_reference	Urogenital ridge
Lyve1	4.06535677241859e-14	1.38222130262232e-12	0.0410495133305121	0.105894105894106	-0.367555255769858	0.316800832145535	Urogenital ridge_matched	Urogenital ridge_reference	Urogenital ridge
S100a10	2.02026259735073e-28	2.36370723890036e-26	0.442657638595006	0.203796203796204	0.347877010890861	0.448731728073764	Urogenital ridge_matched	Urogenital ridge_reference	Urogenital ridge
Ptms	5.96333089430622e-21	4.47249817072967e-19	0.137537029200169	0.244755244755245	-0.520600876134278	0.385878712716286	Urogenital ridge_matched	Urogenital ridge_reference	Urogenital ridge
Gm12784	1.81053598457786e-13	5.79371515064916e-12	0.13415150232755	0.045954045954046	0.300178656136102	0.309362038720184	Urogenital ridge_matched	Urogenital ridge_reference	Urogenital ridge
Gm26725	3.56137476898594e-16	1.67384614142339e-14	0.177316969953449	0.267732267732268	-0.347570438848238	0.339192827462962	Urogenital ridge_matched	Urogenital ridge_reference	Urogenital ridge
Olig3	1.59573009482288e-27	1.80317500714986e-25	0.03808717731697	0.136863136863137	-0.638247226122593	0.441690655172741	Urogenital ridge_matched	Urogenital ridge_reference	Urogenital ridge
Gm47143	2.65359784614472e-39	4.37843644613879e-37	0.184934405416843	0.014985014985015	0.586173981624694	0.526395026402884	Urogenital ridge_matched	Urogenital ridge_reference	Urogenital ridge
Calb2	2.74382268889521e-13	8.50585033557515e-12	0.0503597122302158	0.114885114885115	-0.322904022360034	0.307266940470794	Urogenital ridge_matched	Urogenital ridge_reference	Urogenital ridge
1810011H11Rik	2.34632376047978e-105	6.24122120287622e-103	0.119763013118917	0.416583416583417	-0.900277948215743	0.835229927314404	Urogenital ridge_matched	Urogenital ridge_reference	Urogenital ridge
9530059O14Rik	3.91963825428247e-136	1.13277545548763e-133	0.110029623360135	0.453546453546454	-1.06828607765743	0.835229927314404	Urogenital ridge_matched	Urogenital ridge_reference	Urogenital ridge
Lum	4.9630647939883e-15	2.23337915729474e-13	0.090562843842573	0.172827172827173	-0.319397288907618	0.326932137285438	Urogenital ridge_matched	Urogenital ridge_reference	Urogenital ridge
Smoc2	5.35253467611414e-31	7.06534577247067e-29	0.363944138806602	0.134865134865135	0.33114510949879	0.468349806246921	Urogenital ridge_matched	Urogenital ridge_reference	Urogenital ridge
Sox9	5.47534710676439e-32	7.55597900733485e-30	0.0622090562843843	0.185814185814186	-0.475427560213961	0.475661218204449	Urogenital ridge_matched	Urogenital ridge_reference	Urogenital ridge
Tceal9	6.2377654107542e-20	4.05454751699023e-18	0.32289462547609	0.406593406593407	-0.366568496119216	0.376434439142639	Urogenital ridge_matched	Urogenital ridge_reference	Urogenital ridge
Sprr1a	1.19948431958816e-24	1.15150494680463e-22	0.291578501904359	0.397602397602398	-0.409319865053292	0.418246019604687	Urogenital ridge_matched	Urogenital ridge_reference	Urogenital ridge
Dkk2	1.1472796214254e-25	1.15875241763965e-23	0.381294964028777	0.45954045954046	-0.509321308397377	0.426705536694243	Urogenital ridge_matched	Urogenital ridge_reference	Urogenital ridge
Gyg	1.1740589296144e-92	2.95862850262828e-90	0.360135421074905	0.584415584415584	-0.778387647230532	0.801725732880761	Urogenital ridge_matched	Urogenital ridge_reference	Urogenital ridge
Sfrp1	3.16743704704896e-75	7.3484539491536e-73	0.181548878544223	0.421578421578422	-0.835489120227346	0.723849571845336	Urogenital ridge_matched	Urogenital ridge_reference	Urogenital ridge
Gm13346	5.87831795522254e-10	6.93923198761039e-09	0.22344477359289	0.275724275724276	-0.278503502111124	0.26534430212536	Urogenital ridge_matched	Urogenital ridge_reference	Urogenital ridge
Nkx6-1	6.07930161228468e-52	1.1489880047218e-49	0.269572577232332	0.460539460539461	-0.547892211804971	0.603644947131748	Urogenital ridge_matched	Urogenital ridge_reference	Urogenital ridge
Foxe1	2.38130097372555e-25	2.33367495425104e-23	0.158696572154041	0.285714285714286	-0.366545344106944	0.424092244195984	Urogenital ridge_matched	Urogenital ridge_reference	Urogenital ridge
Gm27199	7.98685746988344e-29	9.66409753855896e-27	0.315700380871773	0.117882117882118	0.538632641068957	0.45188868558917	Urogenital ridge_matched	Urogenital ridge_reference	Urogenital ridge
Rbp1	5.1525377633198e-35	7.5742305120801e-33	0.0778671180702497	0.218781218781219	-0.717159090640181	0.49729861108779	Urogenital ridge_matched	Urogenital ridge_reference	Urogenital ridge
Tmsb15a	6.64804758296974e-36	1.0105032326114e-33	0.24164198053322	0.395604395604396	-0.653017557825753	0.503491662945054	Urogenital ridge_matched	Urogenital ridge_reference	Urogenital ridge
Gm15969	9.16965533432183e-18	4.95161388053379e-16	0.420651713922979	0.226773226773227	0.414266543896062	0.355455393427757	Urogenital ridge_matched	Urogenital ridge_reference	Urogenital ridge
Cbln1	2.5926095847414e-76	6.06670642829487e-74	0.425730004231909	0.605394605394605	-0.753721526299593	0.72894774574204	Urogenital ridge_matched	Urogenital ridge_reference	Urogenital ridge
Clec5a	1.6903935569445e-86	4.12456027894458e-84	0.346593313584427	0.572427572427572	-0.770131422452021	0.775129241245391	Urogenital ridge_matched	Urogenital ridge_reference	Urogenital ridge
Fcrls	6.68134652000726e-22	5.54551761160603e-20	0.0181972069403301	0.0869130869130869	-0.29794878609086	0.394468154902765	Urogenital ridge_matched	Urogenital ridge_reference	Urogenital ridge
Gm11789	3.46130809193674e-115	9.38014492914857e-113	0.365213711383834	0.625374625374625	-1.11704995012067	0.835229927314404	Urogenital ridge_matched	Urogenital ridge_reference	Urogenital ridge
Lyz2	1.19483792717951e-85	2.9034561630462e-83	0.227253491324587	0.488511488511489	-1.00314429002608	0.771382232175439	Urogenital ridge_matched	Urogenital ridge_reference	Urogenital ridge
5430431A17Rik	1.69830313587715e-129	4.78921484317355e-127	0.489631823952603	0.715284715284715	-0.945263474046638	0.835229927314404	Urogenital ridge_matched	Urogenital ridge_reference	Urogenital ridge
Rax	2.99651594730609e-31	4.04529652886322e-29	0.363944138806602	0.141858141858142	0.360217191348751	0.470221247296291	Urogenital ridge_matched	Urogenital ridge_reference	Urogenital ridge
Twist1	6.2140809906398e-17	3.1691813052263e-15	0.227253491324587	0.311688311688312	-0.459281076485864	0.347052133466741	Urogenital ridge_matched	Urogenital ridge_reference	Urogenital ridge
Bmp6	6.91934085292423e-35	1.01022376452694e-32	0.478628861616589	0.214785214785215	0.522008193466222	0.496388744405328	Urogenital ridge_matched	Urogenital ridge_reference	Urogenital ridge
Col4a1	1.57890807371344e-30	2.06836957656461e-28	0.328396106644096	0.438561438561439	-0.473730804935353	0.464839265327066	Urogenital ridge_matched	Urogenital ridge_reference	Urogenital ridge
Tpm4	4.76891715422033e-43	8.15484833371677e-41	0.218789674143039	0.384615384615385	-0.705320802677279	0.55045639356019	Urogenital ridge_matched	Urogenital ridge_reference	Urogenital ridge
Gm40645	4.18812901761522e-45	7.41298836117894e-43	0.0355480321625053	0.170829170829171	-0.524235300973634	0.563191627282292	Urogenital ridge_matched	Urogenital ridge_reference	Urogenital ridge
Osr1	2.28728084590048e-25	2.26440803744147e-23	0.127803639441388	0.246753246753247	-0.39028521711045	0.424236836630487	Urogenital ridge_matched	Urogenital ridge_reference	Urogenital ridge
Ifitm1	7.5972427183514e-69	1.64860166988225e-66	0.14727041895895	0.384615384615385	-0.702651280247052	0.693061840866783	Urogenital ridge_matched	Urogenital ridge_reference	Urogenital ridge
Tbx18	1.8848305430418e-85	4.56128991416116e-83	0.457469318662717	0.649350649350649	-0.699413299607548	0.770503139974595	Urogenital ridge_matched	Urogenital ridge_reference	Urogenital ridge
Tac1	4.26113263930325e-11	7.67003875074585e-10	0.129496402877698	0.04995004995005	0.29131042243491	0.280445522833937	Urogenital ridge_matched	Urogenital ridge_reference	Urogenital ridge
Gm48903	1.72125479201114e-30	2.23763122961448e-28	0.134574693186627	0.277722277722278	-0.467346295143553	0.464557935390338	Urogenital ridge_matched	Urogenital ridge_reference	Urogenital ridge
Tgfbi	6.26585440797629e-66	1.32836113449097e-63	0.0220059246720271	0.185814185814186	-0.826024657265388	0.678507507737765	Urogenital ridge_matched	Urogenital ridge_reference	Urogenital ridge
Sbk1	5.65874773792692e-27	6.22462251171961e-25	0.113838341091832	0.237762237762238	-0.556129490695083	0.437322107660712	Urogenital ridge_matched	Urogenital ridge_reference	Urogenital ridge
Itih2	1.18305089997475e-35	1.78640685896188e-33	0.177740160812526	0.017982017982018	0.435390556568612	0.501772111012038	Urogenital ridge_matched	Urogenital ridge_reference	Urogenital ridge
Kcnt2	4.28787339255345e-32	5.96014401564929e-30	0.217943292424884	0.372627372627373	-0.601089151274688	0.476438355175459	Urogenital ridge_matched	Urogenital ridge_reference	Urogenital ridge
Ptchd1	1.21921715256586e-86	2.98708202378635e-84	0.314430808294541	0.566433566433566	-1.02174526592806	0.77572816595501	Urogenital ridge_matched	Urogenital ridge_reference	Urogenital ridge
Twist2	1.48755352681668e-254	4.71554468000889e-252	0.355057130765975	0.811188811188811	-1.26037290770545	0.835229927314404	Urogenital ridge_matched	Urogenital ridge_reference	Urogenital ridge
Rxfp1	6.61690133599477e-119	1.81303096606257e-116	0.115107913669065	0.431568431568432	-1.10174616414554	0.835229927314404	Urogenital ridge_matched	Urogenital ridge_reference	Urogenital ridge
Serpina1a	5.76600851549773e-11	9.80221447634615e-10	0.0270842149809564	0.0749250749250749	-0.259233087409006	0.27874992740692	Urogenital ridge_matched	Urogenital ridge_reference	Urogenital ridge
9230102K24Rik	1.81464560651755e-26	1.95981725503896e-24	0.0232754972492594	0.106893106893107	-0.416411038866047	0.4332269591533	Urogenital ridge_matched	Urogenital ridge_reference	Urogenital ridge
Gm29325	4.56935294879299e-22	3.90788343293618e-20	0.242065171392298	0.338661338661339	-0.436188120060904	0.395938452916858	Urogenital ridge_matched	Urogenital ridge_reference	Urogenital ridge
AC130815.2	5.32122184354852e-19	3.03309645082266e-17	0.298349555649598	0.133866133866134	0.255461268244161	0.367575184932229	Urogenital ridge_matched	Urogenital ridge_reference	Urogenital ridge
Hoxc9	2.13693744896191e-165	6.43218172137536e-163	0.164198053322048	0.563436563436563	-1.15269054089767	0.835229927314404	Urogenital ridge_matched	Urogenital ridge_reference	Urogenital ridge
Fev	2.94778172861463e-94	7.45788777339502e-92	0.157003808717732	0.43956043956044	-0.835630211209876	0.808474854849413	Urogenital ridge_matched	Urogenital ridge_reference	Urogenital ridge
Abca8a	1.97699791720509e-67	4.23077554281889e-65	0.218366483283961	0.44955044955045	-0.625874048602859	0.686056041653078	Urogenital ridge_matched	Urogenital ridge_reference	Urogenital ridge
Pax3	1.06286099484366e-61	2.18949364937795e-59	0.170122725349132	0.385614385614386	-0.716285120536972	0.656819851373929	Urogenital ridge_matched	Urogenital ridge_reference	Urogenital ridge
Cst3	1.33634435368322e-55	2.61923493321912e-53	0.272534913245874	0.461538461538462	-0.660223998192848	0.624123493912275	Urogenital ridge_matched	Urogenital ridge_reference	Urogenital ridge
Cxcl15	3.65078677427617e-38	5.87776670658464e-36	0.366060093101989	0.497502497502497	-0.42462435378249	0.518832623529177	Urogenital ridge_matched	Urogenital ridge_reference	Urogenital ridge
Smim1	7.57813802652153e-09	6.82032422386938e-08	0.164198053322048	0.220779220779221	-0.371847118013005	0.249633831005562	Urogenital ridge_matched	Urogenital ridge_reference	Urogenital ridge
4930503O07Rik	2.83874362010061e-10	3.6903667061308e-09	0.079136690647482	0.141858141858142	-0.305246150166074	0.269607139376835	Urogenital ridge_matched	Urogenital ridge_reference	Urogenital ridge
Hoxc5	3.98347565809821e-69	8.68397693465409e-67	0.314853999153618	0.528471528471528	-0.822732219712251	0.694452823560297	Urogenital ridge_matched	Urogenital ridge_reference	Urogenital ridge
Fgfbp1	4.72063204050647e-38	7.55301126481035e-36	0.0994498518831993	0.250749250749251	-0.607898997684606	0.518077779071033	Urogenital ridge_matched	Urogenital ridge_reference	Urogenital ridge
Rtl3	6.90073482219608e-57	1.38014696443922e-54	0.0952179432924249	0.28971028971029	-0.659164904122222	0.631165789982449	Urogenital ridge_matched	Urogenital ridge_reference	Urogenital ridge
Mlana	8.15172526235945e-30	1.00266220727021e-27	0.104528142192129	0.235764235764236	-0.331026345541896	0.459457722667092	Urogenital ridge_matched	Urogenital ridge_reference	Urogenital ridge
Lrrc24	1.44726832612743e-72	3.3142444668318e-70	0.168429961912823	0.407592407592408	-0.9289939896314	0.711199055777519	Urogenital ridge_matched	Urogenital ridge_reference	Urogenital ridge
Gm26685	3.04171369253782e-30	3.86297638952303e-28	0.0435886584849767	0.152847152847153	-0.450330484442745	0.46269771656689	Urogenital ridge_matched	Urogenital ridge_reference	Urogenital ridge
Gm42418	1.93651641980445e-32	2.71112298772623e-30	0.560727888277613	0.26973026973027	0.893994557415182	0.478956245696618	Urogenital ridge_matched	Urogenital ridge_reference	Urogenital ridge
Cldn34c2	1.80832804954542e-21	1.41049587864542e-19	0.200169276343631	0.0659340659340659	0.481382301603968	0.390586545841122	Urogenital ridge_matched	Urogenital ridge_reference	Urogenital ridge
Gm26561	1.08477854669643e-08	7.59344982687499e-08	0.0414727041895895	0.0879120879120879	-0.285703370672872	0.247329778863247	Urogenital ridge_matched	Urogenital ridge_reference	Urogenital ridge
Gphn	1.53536167279529e-09	1.53536167279529e-08	0.203977994075328	0.268731268731269	-0.262475568591729	0.259569221214342	Urogenital ridge_matched	Urogenital ridge_reference	Urogenital ridge
Nxnl1	1.20852435436111e-21	9.789047270325e-20	0.0105797714769361	0.0699300699300699	-0.401191961375003	0.39216269975988	Urogenital ridge_matched	Urogenital ridge_reference	Urogenital ridge
Btn2a2	2.18489180746728e-47	3.9328052534411e-45	0.086754126110876	0.25974025974026	-0.980049160195578	0.577023055592724	Urogenital ridge_matched	Urogenital ridge_reference	Urogenital ridge
1700072B07Rik	1.57641337868526e-22	1.41877204081674e-20	0.124418112568769	0.235764235764236	-0.524594057213924	0.400025597448859	Urogenital ridge_matched	Urogenital ridge_reference	Urogenital ridge
Mmp12	4.39271009582717e-22	3.82165778336963e-20	0.0325856961489632	0.113886113886114	-0.424023850954738	0.396090678535729	Urogenital ridge_matched	Urogenital ridge_reference	Urogenital ridge
Gm39323	2.71531668872375e-11	5.70216504631988e-10	0.297503173931443	0.166833166833167	0.344548880071282	0.282951606930066	Urogenital ridge_matched	Urogenital ridge_reference	Urogenital ridge
Gm36426	5.3405717642082e-38	8.49150910509104e-36	0.109183241641981	0.265734265734266	-0.64297176770266	0.517707185677763	Urogenital ridge_matched	Urogenital ridge_reference	Urogenital ridge
Gm34158	1.84441689567617e-40	3.06173204682244e-38	0.604739737621667	0.672327672327672	-0.385918619903076	0.533951271115605	Urogenital ridge_matched	Urogenital ridge_reference	Urogenital ridge
Gm20356	9.66313136252621e-44	1.68138485707956e-41	0.0681337283114685	0.223776223776224	-0.648714603569624	0.55478767241629	Urogenital ridge_matched	Urogenital ridge_reference	Urogenital ridge
Gm46355	1.87060175872133e-151	5.49956917064071e-149	0.240372407955988	0.611388611388611	-1.05007478726496	0.835229927314404	Urogenital ridge_matched	Urogenital ridge_reference	Urogenital ridge
Gm48324	4.07756972635513e-19	2.36499044128598e-17	0.0503597122302158	0.132867132867133	-0.343745693802028	0.368690447152588	Urogenital ridge_matched	Urogenital ridge_reference	Urogenital ridge
Gm47078	2.13555262073601e-26	2.26368577798017e-24	0.0397799407532797	0.136863136863137	-0.464907260558154	0.432659958557428	Urogenital ridge_matched	Urogenital ridge_reference	Urogenital ridge
AC139580.1	1.9487776108885e-64	4.05345743064809e-62	0.0203131612357173	0.176823176823177	-0.66061542226977	0.670934835400804	Urogenital ridge_matched	Urogenital ridge_reference	Urogenital ridge
Slco1b2	6.85623128418491e-15	2.87961713935766e-13	0.0135421074904782	0.0609390609390609	-0.299476083012292	0.325404173924867	Urogenital ridge_matched	Urogenital ridge_reference	Urogenital ridge
Eddm3b	9.83412627650548e-28	1.12109039552162e-25	0.00973338975878121	0.0799200799200799	-0.399211754429569	0.443318196659877	Urogenital ridge_matched	Urogenital ridge_reference	Urogenital ridge
AC125117.1	3.3302292414892e-16	1.59851003591481e-14	0.0681337283114685	0.148851148851149	-0.328717786024476	0.339498196268224	Urogenital ridge_matched	Urogenital ridge_reference	Urogenital ridge
Gm27166	7.81870622943915e-09	6.82032422386938e-08	0.105374523910284	0.161838161838162	-0.273230637797111	0.24944928867636	Urogenital ridge_matched	Urogenital ridge_reference	Urogenital ridge
Efna5	1.34670109051174e-17	7.13751577971224e-16	0.0825222175201016	0.171828171828172	-0.360924436963757	0.353811446765156	Urogenital ridge_matched	Urogenital ridge_reference	Urogenital ridge
Gm17514	2.01740007785022e-20	1.43235405527366e-18	0.230639018197207	0.0899100899100899	0.459172052157549	0.381012297650177	Urogenital ridge_matched	Urogenital ridge_reference	Urogenital ridge
Gm10165	8.02008087668635e-49	1.47569488131029e-46	0.104104951333051	0.284715284715285	-0.623883415089373	0.585559602849985	Urogenital ridge_matched	Urogenital ridge_reference	Urogenital ridge
Gm28872	2.20910351437697e-23	2.05446626837058e-21	0.177316969953449	0.042957042957043	0.264600736231578	0.407487801551177	Urogenital ridge_matched	Urogenital ridge_reference	Urogenital ridge
Nkx3-1	1.09057585055555e-28	1.29778526216111e-26	0.16716038933559	0.025974025974026	0.350308880186312	0.450813381014138	Urogenital ridge_matched	Urogenital ridge_reference	Urogenital ridge
Gm39075	2.10040487382997e-72	4.74691501485573e-70	0.0854845535336437	0.310689310689311	-0.640552662289338	0.710372977906192	Urogenital ridge_matched	Urogenital ridge_reference	Urogenital ridge
Slit3	9.34317950517785e-12	2.24236308124268e-10	0.0698264917477782	0.011988011988012	0.302275714582856	0.288814958024881	Urogenital ridge_matched	Urogenital ridge_reference	Urogenital ridge
Gm40493	5.11932195864348e-133	1.46412608017204e-130	0.0909860347016504	0.424575424575425	-1.34706087434809	0.835229927314404	Urogenital ridge_matched	Urogenital ridge_reference	Urogenital ridge
D930019O06Rik	9.26848558488193e-22	7.60015817960318e-20	0.150232754972493	0.263736263736264	-0.528539065460118	0.393196786966601	Urogenital ridge_matched	Urogenital ridge_reference	Urogenital ridge
Gm15564	3.97103065675836e-22	3.49450697794735e-20	0.160812526449429	0.036963036963037	0.26162101227292	0.396480056736274	Urogenital ridge_matched	Urogenital ridge_reference	Urogenital ridge
Olfr1440	2.39960283295435e-07	7.19880849886305e-07	0.0558611933982226	0.100899100899101	-0.25551583292863	0.226537793554806	Urogenital ridge_matched	Urogenital ridge_reference	Urogenital ridge
Tenm3	5.3655688135626e-15	2.36085027796754e-13	0.124418112568769	0.210789210789211	-0.434389289905066	0.326564110430264	Urogenital ridge_matched	Urogenital ridge_reference	Urogenital ridge
Gm47316	0	0	0.201438848920863	0.939060939060939	-1.32359624477786	0.835229927314404	Urogenital ridge_matched	Urogenital ridge_reference	Urogenital ridge
Rbms3	3.45535286149778e-35	5.11392223501671e-33	0.015234870926788	0.108891108891109	-0.527599584529233	0.498520696978997	Urogenital ridge_matched	Urogenital ridge_reference	Urogenital ridge
Naa11	1.53571781018775e-31	2.10393339995722e-29	0.284384257300042	0.0849150849150849	0.328871308338011	0.472368217075051	Urogenital ridge_matched	Urogenital ridge_reference	Urogenital ridge
Cdh11	6.34723218552611e-20	4.06222859873671e-18	0.0325856961489632	0.108891108891109	-0.357538018000949	0.376363660274698	Urogenital ridge_matched	Urogenital ridge_reference	Urogenital ridge
Nrxn3	4.88487602017026e-13	1.36776528564767e-11	0.252221752010157	0.127872127872128	0.33583844486006	0.304332990818533	Urogenital ridge_matched	Urogenital ridge_reference	Urogenital ridge
Col11a1	5.57548847318438e-15	2.39746004346928e-13	0.0194667795175624	0.0729270729270729	-0.308305132393704	0.326382823062046	Urogenital ridge_matched	Urogenital ridge_reference	Urogenital ridge
Ctnna3	9.01143877134147e-57	1.79327631549695e-54	0.228099873042742	0.426573426573427	-0.581615096370333	0.63053106578506	Urogenital ridge_matched	Urogenital ridge_reference	Urogenital ridge
Ceacam9	6.24530300459104e-08	2.49812120183641e-07	0.0892932712653407	0.036963036963037	0.421961509624136	0.235826976750581	Urogenital ridge_matched	Urogenital ridge_reference	Urogenital ridge
Cacna2d3	2.41549133873091e-27	2.70535029937862e-25	0.19212865002116	0.042957042957043	0.295712053982098	0.440259944814251	Urogenital ridge_matched	Urogenital ridge_reference	Urogenital ridge
Cnmd	1.04033183216893e-13	3.43309504615748e-12	0.063901819720694	0.004995004995005	0.357653889910055	0.312130177615353	Urogenital ridge_matched	Urogenital ridge_reference	Urogenital ridge
Hmcn1	2.98539672532758e-23	2.74656498730137e-21	0.114684722809987	0.010989010989011	0.663892929647911	0.406357899523549	Urogenital ridge_matched	Urogenital ridge_reference	Urogenital ridge
Gm34549	5.41356045810429e-18	2.97745825195736e-16	0.0567075751163775	0.13986013986014	-0.400659868901508	0.357732189501898	Urogenital ridge_matched	Urogenital ridge_reference	Urogenital ridge
6820426E19Rik	4.54405050341416e-22	3.90788343293618e-20	0.00719424460431655	0.0619380619380619	-0.391773756544445	0.395959896841715	Urogenital ridge_matched	Urogenital ridge_reference	Urogenital ridge
Gm38100	1.44763870598383e-14	5.76284756399608e-13	0.0143884892086331	0.0619380619380619	-0.308690060954029	0.32182344366219	Urogenital ridge_matched	Urogenital ridge_reference	Urogenital ridge
Fgf16	1.2222859124903e-21	9.789047270325e-20	0.101142615319509	0.00699300699300699	0.725845927510618	0.392118510618506	Urogenital ridge_matched	Urogenital ridge_reference	Urogenital ridge
Gm11571	1.44071189099902e-14	5.76284756399608e-13	0.0507829030892933	0.121878121878122	-0.292771059250823	0.321846577132129	Urogenital ridge_matched	Urogenital ridge_reference	Urogenital ridge
Cfl1	5.33052256224317e-29	6.50323752593667e-27	0.019043588658485	0.104895104895105	-0.832000959676642	0.453220322991567	Urogenital ridge_matched	Urogenital ridge_reference	Urogenital ridge
Gm21844	4.71835888817699e-08	2.3591794440885e-07	0.0643250105797715	0.018981018981019	0.400882199314456	0.237708658544409	Urogenital ridge_matched	Urogenital ridge_reference	Urogenital ridge
Hba-a1	0	0	0.576943140323422	0.957463263727765	-1.15820718922926	0.667526900810921	Jaw and tooth_matched	Jaw and tooth_reference	Jaw and tooth
Hba-x	5.5924233459004e-110	1.18000132598498e-107	0.179968701095462	0.463650425367363	-0.765141742045493	0.667526900810921	Jaw and tooth_matched	Jaw and tooth_reference	Jaw and tooth
Hba-a2	1.18672135920964e-185	3.28721816501071e-183	0.832550860719875	0.445862335653519	0.625173942362062	0.667526900810921	Jaw and tooth_matched	Jaw and tooth_reference	Jaw and tooth
Hbb-bh1	1.15305877271695e-99	2.2715257822524e-97	0.754303599374022	0.465197215777262	0.621603669825146	0.664021467639892	Jaw and tooth_matched	Jaw and tooth_reference	Jaw and tooth
H19	1.9009938963498e-128	4.42931577849504e-126	0.825247782994262	0.505800464037123	0.47058593237352	0.667526900810921	Jaw and tooth_matched	Jaw and tooth_reference	Jaw and tooth
Actc1	1.65310373208887e-227	5.05849742019193e-225	0.825769431403234	0.393271461716937	0.589760619305816	0.667526900810921	Jaw and tooth_matched	Jaw and tooth_reference	Jaw and tooth
Hbb-bs	8.72068741313372e-110	1.83134435675808e-107	0.22848200312989	0.0197215777262181	0.583196297468588	0.667526900810921	Jaw and tooth_matched	Jaw and tooth_reference	Jaw and tooth
Tuba1a	0	0	0.0396452790818988	0.951662799690642	-1.23373132842104	0.667526900810921	Jaw and tooth_matched	Jaw and tooth_reference	Jaw and tooth
Tubb3	0	0	0.921752738654147	0.511214230471771	1.11974759765529	0.667526900810921	Jaw and tooth_matched	Jaw and tooth_reference	Jaw and tooth
Afp	2.30092040029262e-89	4.23369353653843e-87	0.517475221700574	0.663573085846868	-0.54001213353012	0.629435852508703	Jaw and tooth_matched	Jaw and tooth_reference	Jaw and tooth
Cdkn1c	0	0	0.809076682316119	0.305491105955143	1.05249703217941	0.667526900810921	Jaw and tooth_matched	Jaw and tooth_reference	Jaw and tooth
Rtn1	0	0	0.78925404277517	0.281515854601701	0.830824194588549	0.667526900810921	Jaw and tooth_matched	Jaw and tooth_reference	Jaw and tooth
Fabp7	3.4059373292236e-96	6.57345904540155e-94	0.381846635367762	0.636117556071152	-0.631509293649915	0.652599499345098	Jaw and tooth_matched	Jaw and tooth_reference	Jaw and tooth
Myh6	0	0	0.0876369327073552	0.993039443155452	-1.06718382581104	0.667526900810921	Jaw and tooth_matched	Jaw and tooth_reference	Jaw and tooth
Nppa	0	0	0.0292123109024517	0.797757153905646	-0.720353239490628	0.667526900810921	Jaw and tooth_matched	Jaw and tooth_reference	Jaw and tooth
Myl2	8.07900792482352e-91	1.50269547401718e-88	0.676056338028169	0.390177880897138	0.375033121919586	0.634457883092731	Jaw and tooth_matched	Jaw and tooth_reference	Jaw and tooth
Tnnt2	0	0	0.907668231611894	0.250193348801237	1.23692367697309	0.667526900810921	Jaw and tooth_matched	Jaw and tooth_reference	Jaw and tooth
Ina	0	0	0.517475221700574	0.91415313225058	-0.720503221952248	0.667526900810921	Jaw and tooth_matched	Jaw and tooth_reference	Jaw and tooth
Tpm1	4.16841164354322e-285	1.35890219579509e-282	0.499217527386541	0.885150812064965	-0.411636949602628	0.667526900810921	Jaw and tooth_matched	Jaw and tooth_reference	Jaw and tooth
Mest	1.55852619322035e-264	5.00286908023732e-262	0.904538341158059	0.494972931167827	0.626554348969175	0.667526900810921	Jaw and tooth_matched	Jaw and tooth_reference	Jaw and tooth
Nefl	0	0	0.772039645279082	0.132637277648879	1.12374267605394	0.667526900810921	Jaw and tooth_matched	Jaw and tooth_reference	Jaw and tooth
Gap43	0	0	0.7981220657277	0.170533642691415	1.04599068591953	0.667526900810921	Jaw and tooth_matched	Jaw and tooth_reference	Jaw and tooth
Col3a1	0	0	0.914971309337506	0.129930394431555	1.40109796146874	0.667526900810921	Jaw and tooth_matched	Jaw and tooth_reference	Jaw and tooth
Nnat	0	0	1	0.116782675947409	1.68813772859422	0.667526900810921	Jaw and tooth_matched	Jaw and tooth_reference	Jaw and tooth
Acta2	0	0	0.664580073030777	0.112142304717711	0.929444428293206	0.667526900810921	Jaw and tooth_matched	Jaw and tooth_reference	Jaw and tooth
Myh3	7.32262017825569e-187	2.05033364991159e-184	0.847678664580073	0.465583913379737	0.746876354741959	0.667526900810921	Jaw and tooth_matched	Jaw and tooth_reference	Jaw and tooth
Peg3	2.58584940323864e-38	1.75837759420228e-36	0.886802295252999	0.702242846094354	0.37234387789927	0.415415479998184	Jaw and tooth_matched	Jaw and tooth_reference	Jaw and tooth
Apoa2	1.38498366458187e-171	3.73945589437106e-169	0.392801251956182	0.668986852281516	-0.779106386312106	0.667526900810921	Jaw and tooth_matched	Jaw and tooth_reference	Jaw and tooth
Malat1	6.34415482337073e-231	1.96034384042156e-228	0.763171622326552	0.331786542923434	0.905925793927736	0.667526900810921	Jaw and tooth_matched	Jaw and tooth_reference	Jaw and tooth
Acta1	2.69288637505482e-176	7.32465094014912e-174	0.859154929577465	0.493812838360402	0.611335846228141	0.667526900810921	Jaw and tooth_matched	Jaw and tooth_reference	Jaw and tooth
Ttr	3.3220582786679e-32	1.66102913933395e-30	0.85811163275952	0.64230471771075	0.364155529045599	0.381424802544905	Jaw and tooth_matched	Jaw and tooth_reference	Jaw and tooth
Myl1	3.24096624460313e-55	3.92156915596979e-53	0.00678142931664058	0.134570765661253	-0.551092552092837	0.497064320639479	Jaw and tooth_matched	Jaw and tooth_reference	Jaw and tooth
Tnni1	1.10397970302766e-110	2.35147676744891e-108	0.463223787167449	0.638824439288476	-0.653704895646694	0.667526900810921	Jaw and tooth_matched	Jaw and tooth_reference	Jaw and tooth
Stmn1	1.05457043054048e-146	2.62588037204579e-144	0.839853938445488	0.491492652745553	0.453408236710795	0.667526900810921	Jaw and tooth_matched	Jaw and tooth_reference	Jaw and tooth
Stmn3	1.16696001280295e-217	3.53588883879295e-215	0.437663015127804	0.745166279969064	-1.03474673894625	0.667526900810921	Jaw and tooth_matched	Jaw and tooth_reference	Jaw and tooth
Mylpf	3.8696373334783e-179	1.05641099203958e-176	0.551904016692749	0.166666666666667	0.771406663707958	0.667526900810921	Jaw and tooth_matched	Jaw and tooth_reference	Jaw and tooth
Msx1	1.2971501361278e-186	3.61904887979655e-184	0.861763171622327	0.574245939675174	0.649894679164289	0.667526900810921	Jaw and tooth_matched	Jaw and tooth_reference	Jaw and tooth
Tnni3	5.45931107606999e-43	4.80419374694159e-41	0.741262389149713	0.48569218870843	0.43300867727659	0.439624600293257	Jaw and tooth_matched	Jaw and tooth_reference	Jaw and tooth
Ckb	6.1610132590514e-14	4.73242433487035e-13	0.672926447574335	0.486078886310905	0.282286582239255	0.251554249941148	Jaw and tooth_matched	Jaw and tooth_reference	Jaw and tooth
Csrp3	2.31431996588096e-144	5.69322711606717e-142	0.329160146061555	0.609435421500387	-0.801049773394823	0.667526900810921	Jaw and tooth_matched	Jaw and tooth_reference	Jaw and tooth
Gpx1	0	0	0.380281690140845	0.880123743232792	-1.05647171872608	0.667526900810921	Jaw and tooth_matched	Jaw and tooth_reference	Jaw and tooth
Ankrd1	1.28959381020343e-209	3.81719767820216e-207	0.47887323943662	0.810518174787316	-0.827907597348192	0.667526900810921	Jaw and tooth_matched	Jaw and tooth_reference	Jaw and tooth
Sncg	3.3880721973587e-89	6.20017212116643e-87	0.0239958268127282	0.232405259087394	-1.11359540413353	0.628867786487576	Jaw and tooth_matched	Jaw and tooth_reference	Jaw and tooth
Lgals1	1.11661389145176e-282	3.61782900830371e-280	0.694314032342201	0.227764887857695	0.626674681843473	0.667526900810921	Jaw and tooth_matched	Jaw and tooth_reference	Jaw and tooth
Tnnt1	8.94653080934559e-82	1.54774983001679e-79	0.883150756390193	0.688321732405259	0.345987118498302	0.602660910191251	Jaw and tooth_matched	Jaw and tooth_reference	Jaw and tooth
Kcne2	3.55656132943831e-96	6.82859775252156e-94	0.363067292644757	0.573472544470224	-0.711589616366856	0.652536970249159	Jaw and tooth_matched	Jaw and tooth_reference	Jaw and tooth
Crmp1	8.78949659059974e-39	6.32843754523181e-37	0.782994261867501	0.622969837587007	0.314293070301559	0.417955891631414	Jaw and tooth_matched	Jaw and tooth_reference	Jaw and tooth
Pantr1	2.68737527265877e-295	8.84146464704736e-293	0.6207616066771	0.903325599381284	-0.860923084844086	0.667526900810921	Jaw and tooth_matched	Jaw and tooth_reference	Jaw and tooth
Apoa1	0	0	0.460093896713615	0.0522041763341067	1.48905625492605	0.667526900810921	Jaw and tooth_matched	Jaw and tooth_reference	Jaw and tooth
Mdk	9.42371585728536e-145	2.32765781674948e-142	0.803860198226395	0.475638051044084	0.562484260907254	0.667526900810921	Jaw and tooth_matched	Jaw and tooth_reference	Jaw and tooth
Gm49106	0	0	0.84924360980699	0.307424593967517	0.668441318182078	0.667526900810921	Jaw and tooth_matched	Jaw and tooth_reference	Jaw and tooth
Ttn	0	0	0.0699008868022953	0.95707656612529	-0.916252898015844	0.667526900810921	Jaw and tooth_matched	Jaw and tooth_reference	Jaw and tooth
Vim	9.08509482824072e-98	1.77159349150694e-95	0.575899843505477	0.721577726218097	-0.509904239261356	0.65781395648018	Jaw and tooth_matched	Jaw and tooth_reference	Jaw and tooth
Mapt	1.42556190295409e-116	3.13623618649899e-114	0.618153364632238	0.808584686774942	-0.528899888808515	0.667526900810921	Jaw and tooth_matched	Jaw and tooth_reference	Jaw and tooth
Gm30302	1.06837060050468e-147	2.68161020726674e-145	0.799687010954617	0.431167826759474	0.655571904882107	0.667526900810921	Jaw and tooth_matched	Jaw and tooth_reference	Jaw and tooth
Sst	9.84030321191331e-157	2.56831913830937e-154	0.716744913928013	0.851508120649652	-0.584660284436289	0.667526900810921	Jaw and tooth_matched	Jaw and tooth_reference	Jaw and tooth
Camk1d	1.24161721725412e-68	1.91209051457135e-66	0.759520083463745	0.516241299303944	0.532557872512953	0.55303379181636	Jaw and tooth_matched	Jaw and tooth_reference	Jaw and tooth
Col2a1	2.64453517445181e-131	6.29399371519531e-129	0.786124152321335	0.464037122969838	0.628767264050544	0.667526900810921	Jaw and tooth_matched	Jaw and tooth_reference	Jaw and tooth
Gpc3	7.73347133885546e-107	1.58536162446537e-104	0.305685967657799	0.551817478731632	-0.706360050096914	0.667526900810921	Jaw and tooth_matched	Jaw and tooth_reference	Jaw and tooth
Sparc	8.05744716649281e-62	1.11192770897601e-59	0.401669274908712	0.691028615622583	-0.401286982379766	0.52540625167658	Jaw and tooth_matched	Jaw and tooth_reference	Jaw and tooth
4930573C15Rik	0	0	0.697965571205008	0.165506573859242	0.856725139261527	0.667526900810921	Jaw and tooth_matched	Jaw and tooth_reference	Jaw and tooth
Nkx2-6	2.76865577522517e-287	9.08119094273857e-285	0.836724047991654	0.40139211136891	1.06003799757723	0.667526900810921	Jaw and tooth_matched	Jaw and tooth_reference	Jaw and tooth
Hspb7	0	0	0.105894627021388	0.954756380510441	-1.18014382070697	0.667526900810921	Jaw and tooth_matched	Jaw and tooth_reference	Jaw and tooth
Cxcl14	1.94748091974112e-136	4.71290382577352e-134	0.507042253521127	0.168986852281516	0.908982014142571	0.667526900810921	Jaw and tooth_matched	Jaw and tooth_reference	Jaw and tooth
Penk	2.44581890694862e-248	7.75324593502713e-246	0.721439749608764	0.259474091260634	0.921965987316006	0.667526900810921	Jaw and tooth_matched	Jaw and tooth_reference	Jaw and tooth
Dpysl3	1.49396343917343e-135	3.60045188840796e-133	0.619196661450183	0.258700696055684	0.675080121281708	0.667526900810921	Jaw and tooth_matched	Jaw and tooth_reference	Jaw and tooth
Igfbp5	1.26127253022996e-211	3.74597941478298e-209	0.767344809598331	0.335266821345708	0.64099876189141	0.667526900810921	Jaw and tooth_matched	Jaw and tooth_reference	Jaw and tooth
Mybpc3	2.58514105469113e-230	7.93638303790177e-228	0.404277516953573	0.733952049497293	-0.957090965870325	0.667526900810921	Jaw and tooth_matched	Jaw and tooth_reference	Jaw and tooth
Fgf17	7.50820424185133e-20	1.42655880595175e-18	0.218570683359416	0.321732405259087	-0.275098046785286	0.300231972325524	Jaw and tooth_matched	Jaw and tooth_reference	Jaw and tooth
Alx1	9.44648277016029e-22	2.26715586483847e-20	0.272300469483568	0.365815931941222	-0.259886650829716	0.314180872707402	Jaw and tooth_matched	Jaw and tooth_reference	Jaw and tooth
Fabp5	1.10648336406893e-57	1.39416903872685e-55	0.357850808555034	0.135730858468677	0.313856055141694	0.50784649361578	Jaw and tooth_matched	Jaw and tooth_reference	Jaw and tooth
Dynlrb2	0	0	0.595722483046427	0.106341840680588	1.11077163726082	0.667526900810921	Jaw and tooth_matched	Jaw and tooth_reference	Jaw and tooth
Cox6a2	3.74380329428717e-186	1.04077731581183e-183	0.832550860719875	0.445862335653519	0.776234832408465	0.667526900810921	Jaw and tooth_matched	Jaw and tooth_reference	Jaw and tooth
Serpina6	2.88104494654432e-63	4.11989427355838e-61	0.48774126238915	0.629156999226605	-0.496405630685788	0.531401774024205	Jaw and tooth_matched	Jaw and tooth_reference	Jaw and tooth
Otp	1.77669704035472e-216	5.34785809146771e-214	0.449139280125196	0.774168600154679	-0.976274840790339	0.667526900810921	Jaw and tooth_matched	Jaw and tooth_reference	Jaw and tooth
Pln	4.97421288037038e-35	2.88504347061482e-33	0.182576943140323	0.306651198762568	-0.439321039982684	0.397516008624334	Jaw and tooth_matched	Jaw and tooth_reference	Jaw and tooth
Pax1	3.08885597687529e-203	8.98857089270709e-201	0.391236306729264	0.715777262180974	-0.927352137244754	0.667526900810921	Jaw and tooth_matched	Jaw and tooth_reference	Jaw and tooth
A330070K13Rik	2.00673496936453e-36	1.24417568100601e-34	0.110589462702139	0.0208816705336427	0.312566027948104	0.405236071435347	Jaw and tooth_matched	Jaw and tooth_reference	Jaw and tooth
Cmss1	1.60148213033863e-33	8.64800350382858e-32	0.0693792383933229	0.183294663573086	-0.445629169486685	0.389012650102948	Jaw and tooth_matched	Jaw and tooth_reference	Jaw and tooth
Cnn2	0	0	0.054773082942097	0.939675174013921	-0.964589914119828	0.667526900810921	Jaw and tooth_matched	Jaw and tooth_reference	Jaw and tooth
Pcdh9	1.47484120660001e-49	1.56333167899601e-47	0.171622326551904	0.0398298530549111	0.304203792684429	0.471427772850815	Jaw and tooth_matched	Jaw and tooth_reference	Jaw and tooth
Platr6	4.38085623283279e-153	1.13026090807086e-150	0.811684924360981	0.505413766434648	0.745984573826815	0.667526900810921	Jaw and tooth_matched	Jaw and tooth_reference	Jaw and tooth
Krt5	8.34814024560762e-32	4.09058872034773e-30	0.25717266562337	0.116009280742459	0.32189240094022	0.379062174915355	Jaw and tooth_matched	Jaw and tooth_reference	Jaw and tooth
Myl9	2.30222682762177e-58	2.92382807107965e-56	0.947835159102765	0.782289249806651	0.365310108936888	0.510795608167073	Jaw and tooth_matched	Jaw and tooth_reference	Jaw and tooth
Gm37662	2.84228603944833e-90	5.25822917297941e-88	0.678142931664058	0.445862335653519	0.585084426208129	0.632583229364546	Jaw and tooth_matched	Jaw and tooth_reference	Jaw and tooth
Tubb2a	3.30847766711259e-76	5.4920729274069e-74	0.707876890975483	0.444315545243619	0.563336369077888	0.582141123173646	Jaw and tooth_matched	Jaw and tooth_reference	Jaw and tooth
Basp1	1.28878636048885e-36	8.11935407107973e-35	0.530516431924883	0.332173240525909	0.38551733043313	0.406286879088631	Jaw and tooth_matched	Jaw and tooth_reference	Jaw and tooth
Olfr432	5.34984967308034e-205	1.57285580388562e-202	0.836724047991654	0.424980665119876	0.812408868327632	0.667526900810921	Jaw and tooth_matched	Jaw and tooth_reference	Jaw and tooth
Dcx	8.3595141698418e-107	1.70534089064773e-104	0.814814814814815	0.527068832173241	0.514024185926792	0.667526900810921	Jaw and tooth_matched	Jaw and tooth_reference	Jaw and tooth
Aldh1a2	1.63880146567147e-242	5.14583660220841e-240	0.895670318205529	0.484145398298531	0.787886154086866	0.667526900810921	Jaw and tooth_matched	Jaw and tooth_reference	Jaw and tooth
Mt4	8.39261466488191e-80	1.41835187836504e-77	0.844027125717267	0.660866202629544	0.435819672868989	0.59545885785321	Jaw and tooth_matched	Jaw and tooth_reference	Jaw and tooth
Ppp1r1c	2.93541380024049e-31	1.31614964757165e-29	0.0850286906624935	0.20030935808198	-0.337795820110793	0.375853108354808	Jaw and tooth_matched	Jaw and tooth_reference	Jaw and tooth
BB019430	1.48325161159093e-87	2.66985290086368e-85	0.747000521648409	0.534802784222738	0.564887366735233	0.623177603368864	Jaw and tooth_matched	Jaw and tooth_reference	Jaw and tooth
Ppy	3.30505727705852e-216	9.91517183117555e-214	0.415232133541993	0.732791956689869	-1.04007808097811	0.667526900810921	Jaw and tooth_matched	Jaw and tooth_reference	Jaw and tooth
Cd24a	2.18368728576229e-203	6.37636687442589e-201	0.888367240479917	0.55645784996133	0.581207357965393	0.667526900810921	Jaw and tooth_matched	Jaw and tooth_reference	Jaw and tooth
Msx3	8.38975127554542e-50	9.06528945834817e-48	0.362023995826813	0.17014694508894	0.39020617530397	0.472570734569329	Jaw and tooth_matched	Jaw and tooth_reference	Jaw and tooth
Apoe	1.16573341009941e-174	3.15913754136941e-172	0.644235785080856	0.84416086620263	-0.557441667069825	0.667526900810921	Jaw and tooth_matched	Jaw and tooth_reference	Jaw and tooth
Apom	3.75171654912294e-146	9.30425704182488e-144	0.720918101199791	0.354601701469451	0.593393080388103	0.667526900810921	Jaw and tooth_matched	Jaw and tooth_reference	Jaw and tooth
Galntl6	4.07077787588906e-39	3.0530834069168e-37	0.218049034950443	0.0788863109048724	0.294084578978578	0.419716300720931	Jaw and tooth_matched	Jaw and tooth_reference	Jaw and tooth
Lmo1	2.31578541240008e-34	1.29683983094404e-32	0.516953573291601	0.555297757153906	-0.324918826120316	0.393775262096884	Jaw and tooth_matched	Jaw and tooth_reference	Jaw and tooth
Gm44968	5.84212573972055e-43	5.02422813615968e-41	0.782994261867501	0.591260634184068	0.362611216115722	0.439477006052101	Jaw and tooth_matched	Jaw and tooth_reference	Jaw and tooth
Lhx2	2.78316573450499e-212	8.29383388882487e-210	0.873761085028691	0.469450889404486	0.813945946736862	0.667526900810921	Jaw and tooth_matched	Jaw and tooth_reference	Jaw and tooth
Serpinh1	9.62466035109938e-46	8.95093412652242e-44	0.756911841418884	0.552590873936582	0.362992609716403	0.453211961757515	Jaw and tooth_matched	Jaw and tooth_reference	Jaw and tooth
Serpina1b	4.58868452900507e-103	9.2232559033002e-101	0.785602503912363	0.578499613302398	0.598873322479516	0.667526900810921	Jaw and tooth_matched	Jaw and tooth_reference	Jaw and tooth
Lamp5	0	0	0.25508607198748	0.944702242846094	-0.977813089726337	0.667526900810921	Jaw and tooth_matched	Jaw and tooth_reference	Jaw and tooth
Sh3bgr	6.77545476719107e-236	2.11394188736361e-233	0.809598330725091	0.385150812064965	0.885669165245083	0.667526900810921	Jaw and tooth_matched	Jaw and tooth_reference	Jaw and tooth
Ube2c	7.61846802226898e-121	1.70653683698825e-118	0.66301512780386	0.803170920340294	-0.510940463709209	0.667526900810921	Jaw and tooth_matched	Jaw and tooth_reference	Jaw and tooth
Atoh1	2.38818836383257e-27	8.358659273414e-26	0.118414188836724	0.237432327919567	-0.3797440498006	0.351879831386743	Jaw and tooth_matched	Jaw and tooth_reference	Jaw and tooth
1700012B09Rik	4.6732111938984e-65	6.7294241192137e-63	0.338028169014085	0.504253673627224	-0.542615229880005	0.538715264175519	Jaw and tooth_matched	Jaw and tooth_reference	Jaw and tooth
Smpx	1.61261541304168e-110	3.41874467564836e-108	0.419405320813772	0.117169373549884	0.503448714560268	0.667526900810921	Jaw and tooth_matched	Jaw and tooth_reference	Jaw and tooth
Papss2	3.87708822943994e-198	1.1166014100787e-195	0.37037037037037	0.709590100541377	-0.878916183069826	0.667526900810921	Jaw and tooth_matched	Jaw and tooth_reference	Jaw and tooth
Cryab	3.51383900181344e-158	9.20625818475121e-156	0.182055294731351	0.525522041763341	-1.06813125934268	0.667526900810921	Jaw and tooth_matched	Jaw and tooth_reference	Jaw and tooth
Gm45774	2.47504477515427e-35	1.46027641734102e-33	0.200312989045383	0.332173240525909	-0.351980727519676	0.39920054184962	Jaw and tooth_matched	Jaw and tooth_reference	Jaw and tooth
Nsg2	7.93828568548826e-45	7.22383997379432e-43	0.0892018779342723	0.236658932714617	-0.607470485474925	0.448750776573598	Jaw and tooth_matched	Jaw and tooth_reference	Jaw and tooth
Rps12	1.81080043483721e-37	1.18475443414396e-35	0.730829420970266	0.562258313998453	0.390522527642631	0.410906640347651	Jaw and tooth_matched	Jaw and tooth_reference	Jaw and tooth
Prph	2.18588316771124e-58	2.79793045467039e-56	0.692227438706312	0.537509667440062	0.466551796593031	0.510892817730214	Jaw and tooth_matched	Jaw and tooth_reference	Jaw and tooth
Krt15	1.79759019396511e-49	1.88746970366337e-47	0.321335419926969	0.465970610982212	-0.519371825208569	0.471026311769438	Jaw and tooth_matched	Jaw and tooth_reference	Jaw and tooth
Ppp1r17	8.15261663052057e-62	1.11690847838132e-59	0.828377673448096	0.575019334880124	0.517404128170775	0.525384999808577	Jaw and tooth_matched	Jaw and tooth_reference	Jaw and tooth
Tbx20	5.00163551620671e-204	1.46547920624856e-201	0.643192488262911	0.245166279969064	0.806219078519645	0.667526900810921	Jaw and tooth_matched	Jaw and tooth_reference	Jaw and tooth
Pcp4	2.14722678347412e-49	2.21164358697834e-47	0.198748043818466	0.0529775715390565	0.319828855445201	0.470665539819787	Jaw and tooth_matched	Jaw and tooth_reference	Jaw and tooth
Slc25a37	2.21733638702611e-193	6.25288861141363e-191	0.932707355242567	0.711910286156226	0.693128248397761	0.667526900810921	Jaw and tooth_matched	Jaw and tooth_reference	Jaw and tooth
Neurog2	2.81165952799159e-165	7.50713093973754e-163	0.161711006781429	0.518174787316319	-1.13974810069068	0.667526900810921	Jaw and tooth_matched	Jaw and tooth_reference	Jaw and tooth
Akr1cl	3.8626265475312e-61	5.25317210464243e-59	0.719874804381847	0.479505027068832	0.517697065580293	0.522561528634939	Jaw and tooth_matched	Jaw and tooth_reference	Jaw and tooth
CT009718.1	2.46204431131261e-32	1.25564259876943e-30	0.386541471048513	0.211523588553751	0.32226388222409	0.38217548541675	Jaw and tooth_matched	Jaw and tooth_reference	Jaw and tooth
Gm37853	9.96331383176838e-220	3.03881071868935e-217	0.75378195096505	0.388244392884764	0.905799817894784	0.667526900810921	Jaw and tooth_matched	Jaw and tooth_reference	Jaw and tooth
Onecut2	1.92476800549099e-156	4.98514913422167e-154	0.34585289514867	0.0425367362722351	0.677433491672916	0.667526900810921	Jaw and tooth_matched	Jaw and tooth_reference	Jaw and tooth
Nr2f1	1.08119894331146e-108	2.24889380208784e-106	0.38810641627543	0.101701469450889	0.604568436978325	0.667526900810921	Jaw and tooth_matched	Jaw and tooth_reference	Jaw and tooth
Myod1	1.0344031964517e-67	1.55160479467754e-65	0.028169014084507	0.197602474864656	-0.71772948477642	0.549389165568988	Jaw and tooth_matched	Jaw and tooth_reference	Jaw and tooth
H2afv	4.76004919343732e-13	1.90401967737493e-12	0.713615023474178	0.469064191802011	0.467695782030839	0.243329802461663	Jaw and tooth_matched	Jaw and tooth_reference	Jaw and tooth
Apol10b	1.29970709340426e-54	1.53365437021702e-52	0.358372456964006	0.136890951276102	0.347325451331397	0.494417412727588	Jaw and tooth_matched	Jaw and tooth_reference	Jaw and tooth
Ebf1	1.43484337306075e-103	2.89838361358271e-101	0.732916014606155	0.507347254447022	0.593821320369574	0.667526900810921	Jaw and tooth_matched	Jaw and tooth_reference	Jaw and tooth
Nrep	2.32883574150957e-92	4.3549228366229e-90	0.121544079290558	0.380123743232792	-0.67948863407064	0.639707317924983	Jaw and tooth_matched	Jaw and tooth_reference	Jaw and tooth
Cnih2	1.11137206779279e-243	3.50082201354727e-241	0.748565466875326	0.321345707656613	0.960729725433502	0.667526900810921	Jaw and tooth_matched	Jaw and tooth_reference	Jaw and tooth
Calm1	2.63361189702983e-40	2.10688951762387e-38	0.24830464267084	0.401005413766435	-0.492876447583171	0.425925002325369	Jaw and tooth_matched	Jaw and tooth_reference	Jaw and tooth
Gm10631	4.83185366575877e-286	1.58001614870312e-283	0.84924360980699	0.363882443928848	1.04417381833378	0.667526900810921	Jaw and tooth_matched	Jaw and tooth_reference	Jaw and tooth
Igfbp3	2.04863848015111e-19	3.68754926427199e-18	0.00834637454355764	0.059938128383604	-0.345055032971627	0.296946182241024	Jaw and tooth_matched	Jaw and tooth_reference	Jaw and tooth
Igfbp4	2.47380052425488e-255	7.91616167761563e-253	0.330203442879499	0.769528228924981	-0.83171512361049	0.667526900810921	Jaw and tooth_matched	Jaw and tooth_reference	Jaw and tooth
Nes	5.55236118297423e-248	1.75454613381986e-245	0.174752217005738	0.631477184841454	-1.16833364363026	0.667526900810921	Jaw and tooth_matched	Jaw and tooth_reference	Jaw and tooth
Gm17250	3.54881681921078e-33	1.84538474598961e-31	0.781429316640584	0.612529002320186	0.376826810441356	0.387025170415642	Jaw and tooth_matched	Jaw and tooth_reference	Jaw and tooth
Cacng4	5.67340399286016e-43	4.93586147378834e-41	0.0662493479394888	0.209203402938902	-0.514783268438444	0.439540831424514	Jaw and tooth_matched	Jaw and tooth_reference	Jaw and tooth
Gm14014	3.17491476116784e-218	9.65174087395023e-216	0.531559728742827	0.104021655065739	0.834052900695193	0.667526900810921	Jaw and tooth_matched	Jaw and tooth_reference	Jaw and tooth
Dppa5a	4.61087407206448e-189	1.29565561425012e-186	0.564423578508086	0.248259860788863	0.77143926884173	0.667526900810921	Jaw and tooth_matched	Jaw and tooth_reference	Jaw and tooth
Gm47752	9.33509057779539e-74	1.54028994533624e-71	0.755346896191967	0.741299303944316	-0.387740982787197	0.572887378559125	Jaw and tooth_matched	Jaw and tooth_reference	Jaw and tooth
Vtn	6.28418631924897e-67	9.23775388929598e-65	0.350547730829421	0.12877030162413	0.463328797926648	0.546264654798467	Jaw and tooth_matched	Jaw and tooth_reference	Jaw and tooth
Gm33838	5.16660916638096e-27	1.75664711656953e-25	0.418883672404799	0.2846094354215	0.256483000437866	0.349738726814892	Jaw and tooth_matched	Jaw and tooth_reference	Jaw and tooth
1700048F04Rik	5.60471426615684e-232	1.74306613677478e-229	0.309859154929577	0.690255220417633	-1.07997952650624	0.667526900810921	Jaw and tooth_matched	Jaw and tooth_reference	Jaw and tooth
Crym	5.87086462912862e-184	1.6203586376395e-181	0.732916014606155	0.903712296983759	-0.579809924356788	0.667526900810921	Jaw and tooth_matched	Jaw and tooth_reference	Jaw and tooth
Des	0	0	0.498174230568597	0.82753286929621	-1.12452114101064	0.667526900810921	Jaw and tooth_matched	Jaw and tooth_reference	Jaw and tooth
Nkx2-1	9.09976087893991e-112	1.95644858897208e-109	0.344287949921753	0.609435421500387	-0.627215058352127	0.667526900810921	Jaw and tooth_matched	Jaw and tooth_reference	Jaw and tooth
Lcn8	1.77634385129407e-54	2.07832230601406e-52	0.00938967136150235	0.138437741686002	-0.863428275241396	0.493821240464942	Jaw and tooth_matched	Jaw and tooth_reference	Jaw and tooth
Upk3b	3.15110719240289e-80	5.35688222708491e-78	0.246739697443923	0.462103634957463	-0.526682918871364	0.597027223836398	Jaw and tooth_matched	Jaw and tooth_reference	Jaw and tooth
Ceacam5	0	0	0.353155972874283	0.870843000773395	-1.3085382119245	0.667526900810921	Jaw and tooth_matched	Jaw and tooth_reference	Jaw and tooth
Gm33756	3.13224220299902e-205	9.2401144988471e-203	0.449660928534168	0.80123743232792	-0.720426297060004	0.667526900810921	Jaw and tooth_matched	Jaw and tooth_reference	Jaw and tooth
Hsd3b6	2.3304392011e-149	5.872706786772e-147	0.395409494001043	0.0765661252900232	0.728500748821338	0.667526900810921	Jaw and tooth_matched	Jaw and tooth_reference	Jaw and tooth
Actl7b	3.52689078990662e-48	3.52689078990662e-46	0.210224308815858	0.0626450116009281	0.289003860972965	0.464895108002678	Jaw and tooth_matched	Jaw and tooth_reference	Jaw and tooth
Chchd10	1.74055940957303e-46	1.65353143909438e-44	0.357850808555034	0.150038669760247	0.338148422967355	0.456827004674184	Jaw and tooth_matched	Jaw and tooth_reference	Jaw and tooth
Gm7298	5.44354785738246e-39	3.9737899358892e-37	0.0130412102243088	0.112529002320186	-0.489921538427763	0.41905246843271	Jaw and tooth_matched	Jaw and tooth_reference	Jaw and tooth
Elavl4	1.30461957752814e-216	3.93995112413497e-214	0.510693792383933	0.097061098221191	0.804587193395145	0.667526900810921	Jaw and tooth_matched	Jaw and tooth_reference	Jaw and tooth
Cxcl13	5.00448475414601e-86	8.80789316729697e-84	0.0735524256651017	0.305104408352668	-0.814642190927092	0.617824008335665	Jaw and tooth_matched	Jaw and tooth_reference	Jaw and tooth
Gm45368	2.63531093111366e-198	7.61604859091849e-196	0.78038601982264	0.909512761020882	-0.617554163215518	0.667526900810921	Jaw and tooth_matched	Jaw and tooth_reference	Jaw and tooth
Tcf7l2	2.77643368788674e-122	6.27474013462403e-120	0.165884194053208	0.479505027068832	-0.842520774228248	0.667526900810921	Jaw and tooth_matched	Jaw and tooth_reference	Jaw and tooth
Gm30692	1.35881203938315e-29	5.02760454571765e-28	0.0166927490871153	0.0986078886310905	-0.347709604893979	0.365852947078523	Jaw and tooth_matched	Jaw and tooth_reference	Jaw and tooth
Tnnc2	1.49840973682144e-57	1.8730121710268e-55	0.263432446531038	0.0850734725444702	0.416752952383849	0.507282000277737	Jaw and tooth_matched	Jaw and tooth_reference	Jaw and tooth
Cdk5r1	5.09606848175147e-60	6.77777108072946e-58	0.304642670839854	0.482598607888631	-0.684971592613085	0.517858018768941	Jaw and tooth_matched	Jaw and tooth_reference	Jaw and tooth
Prl7a1	0	0	0.147626499739176	0.907579273008507	-1.39660107307094	0.667526900810921	Jaw and tooth_matched	Jaw and tooth_reference	Jaw and tooth
Unc5c	0	0	0.0469483568075117	0.989945862335654	-1.05509055994983	0.667526900810921	Jaw and tooth_matched	Jaw and tooth_reference	Jaw and tooth
Prrx1	3.00815356045348e-197	8.60331918289697e-195	0.452790818988002	0.753673627223511	-0.846255547432497	0.667526900810921	Jaw and tooth_matched	Jaw and tooth_reference	Jaw and tooth
Pdlim3	3.17064971396851e-88	5.77058247942269e-86	0.170579029733959	0.409512761020882	-0.752133100320201	0.625508458195802	Jaw and tooth_matched	Jaw and tooth_reference	Jaw and tooth
Ybx1	3.60879894547774e-42	3.00397487307488e-40	0.719874804381847	0.468290796597061	0.608183288611879	0.435504009115128	Jaw and tooth_matched	Jaw and tooth_reference	Jaw and tooth
Snca	5.60084293016498e-147	1.40021073254125e-144	0.394366197183099	0.663573085846868	-0.816440775890996	0.667526900810921	Jaw and tooth_matched	Jaw and tooth_reference	Jaw and tooth
Gjb2	6.93416320428171e-231	2.13572226691877e-228	0.291079812206573	0.680587780355762	-1.15047546153808	0.667526900810921	Jaw and tooth_matched	Jaw and tooth_reference	Jaw and tooth
Barx1	2.01756617696662e-33	1.06931007379231e-31	0.161189358372457	0.280742459396752	-0.386668292401828	0.388439348151442	Jaw and tooth_matched	Jaw and tooth_reference	Jaw and tooth
Fbn2	6.63583876854353e-36	3.98150326112612e-34	0.344809598330725	0.179427687548337	0.272392044463695	0.40238337332474	Jaw and tooth_matched	Jaw and tooth_reference	Jaw and tooth
Rspo2	3.9495876266912e-25	1.14538041174045e-23	0.498174230568597	0.347254447022428	0.309036801422829	0.337453769823849	Jaw and tooth_matched	Jaw and tooth_reference	Jaw and tooth
Gm41300	8.12079697406769e-162	2.14389040115387e-159	0.560250391236307	0.177880897138438	0.706319440124276	0.667526900810921	Jaw and tooth_matched	Jaw and tooth_reference	Jaw and tooth
Gm11588	4.19298826815317e-150	1.0650190201109e-147	0.429316640584246	0.716937354988399	-0.575748269506072	0.667526900810921	Jaw and tooth_matched	Jaw and tooth_reference	Jaw and tooth
Foxp2	1.80171064571095e-39	1.40533430365454e-37	0.179447052686489	0.0552977571539056	0.359638090968452	0.421573276974989	Jaw and tooth_matched	Jaw and tooth_reference	Jaw and tooth
Epha3	1.7483367926322e-126	4.05614135890671e-124	0.247782994261868	0.535962877030162	-0.920125718631672	0.667526900810921	Jaw and tooth_matched	Jaw and tooth_reference	Jaw and tooth
Bex2	1.48156980775866e-68	2.26680180587075e-66	0.0970266040688576	0.296983758700696	-0.720252830249796	0.552731374961558	Jaw and tooth_matched	Jaw and tooth_reference	Jaw and tooth
Gm28822	7.51689082071295e-119	1.66874976219827e-116	0.103286384976526	0.397138437741686	-0.72459131252413	0.667526900810921	Jaw and tooth_matched	Jaw and tooth_reference	Jaw and tooth
Apoc2	2.04467564866541e-14	2.04467564866541e-13	0.063641105894627	0.127610208816705	-0.305721478251164	0.255844756506551	Jaw and tooth_matched	Jaw and tooth_reference	Jaw and tooth
Calm2	9.20792544498369e-115	2.00732774700644e-112	0.812206572769953	0.464423820572312	0.6976038067942	0.667526900810921	Jaw and tooth_matched	Jaw and tooth_reference	Jaw and tooth
Ccr2	0	0	0.391236306729264	0.797757153905646	-1.1625681020284	0.667526900810921	Jaw and tooth_matched	Jaw and tooth_reference	Jaw and tooth
Cdkn2a	1.79416037213073e-156	4.66481696753989e-154	0.628064684402713	0.784222737819026	-0.652780742353797	0.667526900810921	Jaw and tooth_matched	Jaw and tooth_reference	Jaw and tooth
Tmem238l	5.91553041858793e-14	4.73242433487035e-13	0.314032342201356	0.398298530549111	-0.265559272461253	0.251717973229913	Jaw and tooth_matched	Jaw and tooth_reference	Jaw and tooth
Sema3a	3.15466152222313e-195	8.92769210789145e-193	0.417318727177882	0.0560711523588554	1.3299628209766	0.667526900810921	Jaw and tooth_matched	Jaw and tooth_reference	Jaw and tooth
Tmem45a2	3.76331230732569e-73	6.13419906094087e-71	0.54094940010433	0.269141531322506	0.488305402158514	0.570601030633781	Jaw and tooth_matched	Jaw and tooth_reference	Jaw and tooth
Zpld1	7.10214688158388e-51	8.02542597618978e-49	0.66510172143975	0.474477958236659	0.420460044585682	0.477514622596209	Jaw and tooth_matched	Jaw and tooth_reference	Jaw and tooth
Pgam2	5.12670511191137e-122	1.15350865018006e-119	0.186750130412102	0.478344934261408	-0.831815533605598	0.667526900810921	Jaw and tooth_matched	Jaw and tooth_reference	Jaw and tooth
Cxcl12	2.3510324525947e-68	3.57356932794395e-66	0.251956181533646	0.0649651972157773	0.502408852980574	0.551939845263658	Jaw and tooth_matched	Jaw and tooth_reference	Jaw and tooth
Pitx2	7.56121097203312e-34	4.15866603461822e-32	0.209702660406886	0.0815931941221964	0.313403762184934	0.390868959938272	Jaw and tooth_matched	Jaw and tooth_reference	Jaw and tooth
D730003K21Rik	0	0	0.0563380281690141	0.992652745552978	-1.22623825495669	0.667526900810921	Jaw and tooth_matched	Jaw and tooth_reference	Jaw and tooth
Gpr88	2.92477699460366e-31	1.31614964757165e-29	0.464788732394366	0.28692962103635	0.304642820744326	0.375862437044919	Jaw and tooth_matched	Jaw and tooth_reference	Jaw and tooth
Flrt2	0	0	0.330725091288472	0.879350348027842	-1.78286456232161	0.667526900810921	Jaw and tooth_matched	Jaw and tooth_reference	Jaw and tooth
Gm11680	2.09690206984782e-50	2.32756129753108e-48	0.0490349504434011	0.196442382057231	-0.604486890590894	0.475344774987515	Jaw and tooth_matched	Jaw and tooth_reference	Jaw and tooth
Helt	0	0	0.0850286906624935	0.617556071152359	-1.76825611169718	0.667526900810921	Jaw and tooth_matched	Jaw and tooth_reference	Jaw and tooth
Hoxa7	2.28193132337016e-139	5.56791242902319e-137	0.483568075117371	0.667826759474091	-0.856684501180528	0.667526900810921	Jaw and tooth_matched	Jaw and tooth_reference	Jaw and tooth
Spp1	1.6264097161223e-67	2.407086379861e-65	0.374543557642149	0.549110595514308	-0.555635655996319	0.548609189129449	Jaw and tooth_matched	Jaw and tooth_reference	Jaw and tooth
Syt8	9.30835026860186e-69	1.44279429163329e-66	0.117892540427752	0.322505800464037	-0.694839285164005	0.553526326530129	Jaw and tooth_matched	Jaw and tooth_reference	Jaw and tooth
Hemgn	6.59436387021989e-50	7.25380025724188e-48	0.545644235785081	0.281902552204176	0.374321675807681	0.473057943313823	Jaw and tooth_matched	Jaw and tooth_reference	Jaw and tooth
Cnn1	3.58878430893119e-162	9.51027841866764e-160	0.349504434011476	0.711910286156226	-1.92618356209972	0.667526900810921	Jaw and tooth_matched	Jaw and tooth_reference	Jaw and tooth
Rufy3	1.03183013682197e-62	1.45488049291897e-60	0.081377151799687	0.268368136117556	-0.669052636782374	0.529114254718989	Jaw and tooth_matched	Jaw and tooth_reference	Jaw and tooth
Gm8883	1.49414360739651e-22	4.03418773997057e-21	0.333333333333333	0.18522815158546	0.332500391384708	0.319860365504676	Jaw and tooth_matched	Jaw and tooth_reference	Jaw and tooth
Gbx2	1.23770685179877e-31	5.81722220345422e-30	0.294209702660407	0.40061871616396	-0.36004086380584	0.378065853244718	Jaw and tooth_matched	Jaw and tooth_reference	Jaw and tooth
Jpt1	6.66610786101324e-13	1.99983235830397e-12	0.109024517475222	0.174787316318639	-0.288429625118215	0.241934979632428	Jaw and tooth_matched	Jaw and tooth_reference	Jaw and tooth
Bmp4	3.68511659418015e-40	2.91124210940232e-38	0.739175795513824	0.793890177880897	-0.267972366963301	0.42516772387466	Jaw and tooth_matched	Jaw and tooth_reference	Jaw and tooth
Fstl1	4.07164045350145e-86	7.20680360269757e-84	0.353155972874283	0.571152358855375	-0.638995690922823	0.618139477031612	Jaw and tooth_matched	Jaw and tooth_reference	Jaw and tooth
Meg3	9.05136243667681e-117	2.00035109850558e-114	0.22170057381325	0.493039443155452	-0.87223499088998	0.667526900810921	Jaw and tooth_matched	Jaw and tooth_reference	Jaw and tooth
Cryga	4.95361642822825e-125	1.13437816206427e-122	0.0605112154407929	0.347254447022428	-1.35084432031586	0.667526900810921	Jaw and tooth_matched	Jaw and tooth_reference	Jaw and tooth
Clic6	6.07898662162297e-129	1.42248286945977e-126	0.302034428794992	0.575406032482599	-0.817129670077193	0.667526900810921	Jaw and tooth_matched	Jaw and tooth_reference	Jaw and tooth
Asxl3	8.43891612283153e-63	1.19832608944208e-60	0.235263432446531	0.424207269914927	-0.642973128124065	0.529475416145264	Jaw and tooth_matched	Jaw and tooth_reference	Jaw and tooth
Fgb	7.7872067721753e-47	7.6314626367318e-45	0.0897235263432447	0.247486465583913	-0.474762831399779	0.458505414602911	Jaw and tooth_matched	Jaw and tooth_reference	Jaw and tooth
Ptchd4	0	0	0.545644235785081	0.835266821345708	-1.14711032665251	0.667526900810921	Jaw and tooth_matched	Jaw and tooth_reference	Jaw and tooth
Wnt7b	2.09312641222741e-43	1.86288250688239e-41	0.576943140323422	0.317865429234339	0.372093569681057	0.441708466384378	Jaw and tooth_matched	Jaw and tooth_reference	Jaw and tooth
Skor1	2.1831848331272e-73	3.58042312632861e-71	0.367240479916536	0.559551430781129	-0.524135928926324	0.571482988676053	Jaw and tooth_matched	Jaw and tooth_reference	Jaw and tooth
Meox1	6.59365606036524e-48	6.52771949976159e-46	0.202399582681273	0.355761794276875	-0.788161268390119	0.463610788117861	Jaw and tooth_matched	Jaw and tooth_reference	Jaw and tooth
Trim55	0	0	0.0855503390714658	0.988399071925754	-1.24103359749248	0.667526900810921	Jaw and tooth_matched	Jaw and tooth_reference	Jaw and tooth
Ascl2	1.79508247597569e-37	1.18475443414396e-35	0.0490349504434011	0.167053364269142	-0.51795130159778	0.410926953401737	Jaw and tooth_matched	Jaw and tooth_reference	Jaw and tooth
Fn1	2.91108146347842e-77	4.86150604400896e-75	0.0970266040688576	0.315158546017015	-0.592481905582841	0.586088294463801	Jaw and tooth_matched	Jaw and tooth_reference	Jaw and tooth
Gm10717	6.89833755378787e-181	1.89014448973788e-178	0.556077203964528	0.148491879350348	0.788482418598343	0.667526900810921	Jaw and tooth_matched	Jaw and tooth_reference	Jaw and tooth
Gm34333	1.65550461720326e-25	5.13206431333012e-24	0.174752217005738	0.283062645011601	-0.393316676048893	0.339979351879244	Jaw and tooth_matched	Jaw and tooth_reference	Jaw and tooth
C030018K13Rik	6.70137939620384e-56	8.24269665733072e-54	0.135628586332812	0.313611755607115	-0.570288451607675	0.500101136389598	Jaw and tooth_matched	Jaw and tooth_reference	Jaw and tooth
Synpo2l	2.10051792499862e-87	3.75992708574754e-85	0.229525299947835	0.0351894818252127	0.438719783527351	0.62265067045538	Jaw and tooth_matched	Jaw and tooth_reference	Jaw and tooth
Ndn	1.03935596235739e-20	2.07871192471477e-19	0.347939488784559	0.436968290796597	-0.319442960223829	0.306596407793981	Jaw and tooth_matched	Jaw and tooth_reference	Jaw and tooth
Meis2	0	0	0.33489827856025	0.989945862335654	-1.29782017657028	0.667526900810921	Jaw and tooth_matched	Jaw and tooth_reference	Jaw and tooth
Gm35208	2.53432889587211e-37	1.62197049335815e-35	0.302034428794992	0.416086620262954	-0.472328825454075	0.410121866552208	Jaw and tooth_matched	Jaw and tooth_reference	Jaw and tooth
Gpx3	6.06870218873594e-52	6.97900751704633e-50	0.10641627543036	0.273008507347254	-0.540014041755113	0.48243652975887	Jaw and tooth_matched	Jaw and tooth_reference	Jaw and tooth
Gm38509	4.55015414292421e-201	1.31954470144802e-198	0.326551904016693	0.681747873163186	-1.19982568640073	0.667526900810921	Jaw and tooth_matched	Jaw and tooth_reference	Jaw and tooth
Flna	6.60086207144884e-182	1.81523706964843e-179	0.252477829942619	0.616395978344934	-1.32077666690714	0.667526900810921	Jaw and tooth_matched	Jaw and tooth_reference	Jaw and tooth
Klc1	1.1559309025442e-55	1.41023570110392e-53	0.179447052686489	0.355375096674401	-0.62027669122621	0.499056974223956	Jaw and tooth_matched	Jaw and tooth_reference	Jaw and tooth
Tnmd	8.74384734509276e-79	1.46896635397558e-76	0.0271257172665623	0.220030935808198	-0.598290174682391	0.591745328295563	Jaw and tooth_matched	Jaw and tooth_reference	Jaw and tooth
C1qtnf3	1.48902213323927e-119	3.32051935712357e-117	0.135628586332812	0.418406805877804	-1.01571709244202	0.667526900810921	Jaw and tooth_matched	Jaw and tooth_reference	Jaw and tooth
Dbh	1.49561608119005e-86	2.66219662451828e-84	0.328638497652582	0.538283062645012	-0.676803892454892	0.619668117329183	Jaw and tooth_matched	Jaw and tooth_reference	Jaw and tooth
Gm37134	1.07435491172915e-301	3.5453712087062e-299	0.468961919666145	0.845320959010054	-1.12664682979066	0.667526900810921	Jaw and tooth_matched	Jaw and tooth_reference	Jaw and tooth
Gm48006	1.94070171770967e-93	3.66792624647128e-91	0.236828377673448	0.484532095901005	-1.00352336135634	0.643358389694763	Jaw and tooth_matched	Jaw and tooth_reference	Jaw and tooth
[truncated: 1,448 more rows]
