# Supplementary material for: Multi-scale and multi-context interpretable mapping of cell states across heterogeneous spatial samples
Source: Nat Commun. 2025 Aug 21;16:7814. doi: 10.1038/s41467-025-62782-y (PMC12370880; doi:10.1038/s41467-025-62782-y)
Supplement: Supplementary file 9 — Source Data [file 41467_2025_62782_MOESM9_ESM.zip]

Archive with 92 entries (91 files):
- SourceData/
- SourceData/figure_3c.tsv
- SourceData/figure_s7c.tsv
- SourceData/figure_s13_2.tsv
- SourceData/figure_s7b.tsv
- SourceData/figure_3b.tsv
- SourceData/figure_2d.tsv
- SourceData/figure_s6d.tsv
- SourceData/figure_5a3.tsv
- SourceData/figure_5a2.tsv
- SourceData/figure_s13_1.tsv
- __MACOSX/SourceData/._figure_s13_1.tsv
- SourceData/figure_s6e.tsv
- SourceData/figure_s7a.tsv
- SourceData/figure_2e.tsv
- SourceData/figure_3a.tsv
- SourceData/figure_3e.tsv
- SourceData/figure_s11c.tsv
- SourceData/figure_2a.tsv
- SourceData/figure_s7e.tsv
- __MACOSX/SourceData/._figure_s7e.tsv
- SourceData/figure_s6a.tsv
- SourceData/.DS_Store
- __MACOSX/SourceData/._.DS_Store
- SourceData/figure_s7d.tsv
- SourceData/figure_5b_c.tsv
- SourceData/figure_s11b.tsv
- SourceData/figure_3d.tsv
- SourceData/figure_2b.tsv
- SourceData/figure_3f.tsv
- SourceData/figure_s6b.tsv
- SourceData/figure_s6c.tsv
- SourceData/figure_2c.tsv
- SourceData/figure_s11a.tsv
- SourceData/figure_s16_4.tsv
- SourceData/figure_4a3.tsv
- __MACOSX/SourceData/._figure_4a3.tsv
- SourceData/figure_s17.tsv
- SourceData/figure_5a.tsv
- SourceData/figure_4a2.tsv
- SourceData/figure_s16_5.tsv
- SourceData/figure_s15.tsv
- SourceData/figure_s14_5.tsv
- SourceData/figure_s14_4.tsv
- SourceData/figure_4a1.tsv
- __MACOSX/SourceData/._figure_4a1.tsv
- SourceData/figure_s16_6.tsv
- SourceData/figure_4b.tsv
- SourceData/figure_s16_2.tsv
- SourceData/figure_s14_1.tsv
- SourceData/figure_s16_3.tsv
- SourceData/figure_s16_1.tsv
- SourceData/figure_s14_3.tsv
- SourceData/figure_s14_2.tsv
- SourceData/figure_s12.tsv
- __MACOSX/SourceData/._figure_s12.tsv
- SourceData/figure_4c2.tsv
- SourceData/figure_s10c_d.tsv
- SourceData/figure_6c1.tsv
- SourceData/figure_4c3.tsv
- SourceData/figure_6d.tsv
- __MACOSX/SourceData/._figure_6d.tsv
- SourceData/figure_4c1.tsv
- SourceData/figure_6c3.tsv
- SourceData/figure_6c2.tsv
- SourceData/figure_6c6.tsv
- SourceData/figure_5d1.tsv
- SourceData/figure_6b.tsv
- __MACOSX/SourceData/._figure_6b.tsv
- SourceData/figure_6c5.tsv
- SourceData/figure_4d_e.tsv
- __MACOSX/SourceData/._figure_4d_e.tsv
- SourceData/figure_5d3.tsv
- SourceData/figure_5d2.tsv
- SourceData/figure_6c4.tsv
- SourceData/figure_s10a_b.tsv
- SourceData/figure_6a.tsv
- __MACOSX/SourceData/._figure_6a.tsv
- SourceData/figure_s8e.tsv
- SourceData/figure_s9a.tsv
- SourceData/figure_s8d.tsv
- SourceData/figure_s9b.tsv
- SourceData/figure_s9c.tsv
- SourceData/figure_s8c.tsv
- SourceData/figure_5e_f_g.tsv
- __MACOSX/SourceData/._figure_5e_f_g.tsv
- SourceData/figure_s8b.tsv
- SourceData/figure_s9d.tsv
- SourceData/Figure_s1_to_s5.tsv
- SourceData/figure_s9e.tsv
- SourceData/figure_s8a.tsv
- __MACOSX/SourceData/._figure_s8a.tsv
