# Supplementary material for: Multi-scale and multi-context interpretable mapping of cell states across heterogeneous spatial samples
Source: Nat Commun. 2025 Aug 21;16:7814. doi: 10.1038/s41467-025-62782-y (PMC12370880; doi:10.1038/s41467-025-62782-y)
Supplement: Supplementary file 9 — Source Data [file 41467_2025_62782_MOESM9_ESM.zip › SourceData/figure_3c.tsv]

barcodes	x	y	sample	cell_labels	interactions
embryo1_Pos0_cell10_z5	278.130866010645	59.7218347202196	Reference	Lateral plate mesoderm	Lateral plate mesoderm@Lateral plate mesoderm@Intermediate mesoderm@Lateral plate mesoderm@Lateral plate mesoderm@Lateral plate mesoderm@Lateral plate mesoderm@Intermediate mesoderm@Lateral plate mesoderm@Lateral plate mesoderm@Lateral plate mesoderm
embryo1_Pos0_cell100_z2	299.755096599828	41.6753751344835	Reference	Erythroid	Erythroid@Erythroid@Erythroid@Erythroid@Erythroid@Erythroid@Erythroid@Erythroid@Erythroid@Erythroid@Erythroid
embryo1_Pos0_cell100_z5	300.999702108427	74.1357962916556	Reference	Lateral plate mesoderm	Lateral plate mesoderm@Lateral plate mesoderm@Intermediate mesoderm@Intermediate mesoderm@Erythroid@Lateral plate mesoderm@Lateral plate mesoderm@Erythroid@Lateral plate mesoderm@Lateral plate mesoderm@Lateral plate mesoderm
embryo1_Pos0_cell101_z2	299.597458832396	37.3500852124654	Reference	Erythroid	Erythroid@Erythroid@Erythroid@Erythroid@Erythroid@Erythroid@Erythroid@Erythroid@Erythroid@Erythroid@Erythroid
embryo1_Pos0_cell101_z5	300.882776590815	62.2489004150294	Reference	Allantois	Allantois@Allantois@Allantois@Allantois@Haematoendothelial progenitors@Erythroid@Lateral plate mesoderm@Lateral plate mesoderm@Haematoendothelial progenitors@Endothelium@Allantois
embryo1_Pos0_cell102_z2	301.575923966297	15.7346790425956	Reference	Gut tube	Gut tube@Gut tube@Gut tube@Gut tube@Gut tube@Gut tube@Gut tube@Gut tube@Gut tube@Gut tube@Gut tube
embryo1_Pos0_cell102_z5	302.458229623861	22.1265761896527	Reference	Endothelium	Endothelium@Gut tube@Gut tube@Gut tube@Gut tube@Gut tube@Gut tube@Haematoendothelial progenitors@Gut tube@Gut tube@Gut tube
embryo1_Pos0_cell103_z5	301.644354384009	65.2796874692692	Reference	Lateral plate mesoderm	Lateral plate mesoderm@Allantois@Allantois@Allantois@Haematoendothelial progenitors@Allantois@Allantois@Lateral plate mesoderm@Allantois@Haematoendothelial progenitors@Allantois
embryo1_Pos0_cell105_z2	300.381338420192	50.4151042966239	Reference	Erythroid	Erythroid@Erythroid@Erythroid@Erythroid@Erythroid@Erythroid@Erythroid@Erythroid@Erythroid@Erythroid@Erythroid
embryo1_Pos0_cell105_z5	302.321164233437	39.9381376855861	Reference	Erythroid	Erythroid@Erythroid@Erythroid@Erythroid@Erythroid@Erythroid@Erythroid@Erythroid@Erythroid@Erythroid@Gut tube
embryo1_Pos0_cell106_z2	300.270612749676	57.5290856470594	Reference	Haematoendothelial progenitors	Haematoendothelial progenitors@Endothelium@Allantois@Erythroid@Erythroid@Erythroid@Lateral plate mesoderm@Endothelium@Haematoendothelial progenitors@Allantois@Erythroid
embryo1_Pos0_cell106_z5	302.652169856023	15.7166397857911	Reference	Gut tube	Gut tube@Gut tube@Gut tube@Gut tube@Gut tube@Gut tube@Gut tube@Gut tube@Gut tube@Gut tube@Gut tube
embryo1_Pos0_cell107_z2	301.41191097145	52.9802870430706	Reference	Erythroid	Erythroid@Erythroid@Erythroid@Erythroid@Erythroid@Erythroid@Haematoendothelial progenitors@Erythroid@Erythroid@Erythroid@Erythroid
embryo1_Pos0_cell107_z5	303.51392308715	60.4138766282757	Reference	Erythroid	Erythroid@Haematoendothelial progenitors@Endothelium@Allantois@Allantois@Haematoendothelial progenitors@Endothelium@Allantois@Haematoendothelial progenitors@Erythroid@Endothelium
embryo1_Pos0_cell108_z2	300.425685628026	62.5171788105322	Reference	Allantois	Allantois@Allantois@Allantois@Allantois@Lateral plate mesoderm@Lateral plate mesoderm@Haematoendothelial progenitors@Erythroid@Allantois@Haematoendothelial progenitors@Endothelium
embryo1_Pos0_cell108_z5	303.410853548254	43.2508555587508	Reference	Erythroid	Erythroid@Erythroid@Erythroid@Erythroid@Erythroid@Erythroid@Erythroid@Erythroid@Erythroid@Erythroid@Erythroid
embryo1_Pos0_cell109_z2	301.258051670126	71.2716948977353	Reference	Lateral plate mesoderm	Lateral plate mesoderm@Erythroid@Lateral plate mesoderm@Allantois@Lateral plate mesoderm@Lateral plate mesoderm@Erythroid@Erythroid@Lateral plate mesoderm@Lateral plate mesoderm@Lateral plate mesoderm
embryo1_Pos0_cell109_z5	303.824344402343	53.759762307364	Reference	Erythroid	Erythroid@Erythroid@Erythroid@Erythroid@Erythroid@Erythroid@Erythroid@Erythroid@Endothelium@Erythroid@Haematoendothelial progenitors
embryo1_Pos0_cell11_z2	278.287836648366	54.4543408825197	Reference	Lateral plate mesoderm	Lateral plate mesoderm@Lateral plate mesoderm@Lateral plate mesoderm@Lateral plate mesoderm@Lateral plate mesoderm@Lateral plate mesoderm@Lateral plate mesoderm@Lateral plate mesoderm@Lateral plate mesoderm@Lateral plate mesoderm@Lateral plate mesoderm
embryo1_Pos0_cell11_z5	280.378013414281	61.9554697881186	Reference	Intermediate mesoderm	Intermediate mesoderm@Lateral plate mesoderm@Lateral plate mesoderm@Haematoendothelial progenitors@Lateral plate mesoderm@Intermediate mesoderm@Lateral plate mesoderm@Lateral plate mesoderm@Lateral plate mesoderm@Lateral plate mesoderm@Lateral plate mesoderm
embryo1_Pos0_cell110_z2	301.256027396514	23.8218458692221	Reference	Gut tube	Gut tube@Endothelium@Gut tube@Gut tube@Gut tube@Gut tube@Endothelium@Gut tube@Gut tube@Gut tube@Haematoendothelial progenitors
embryo1_Pos0_cell110_z5	303.964173623269	73.78323975411	Reference	Erythroid	Erythroid@Lateral plate mesoderm@Lateral plate mesoderm@Erythroid@Lateral plate mesoderm@Lateral plate mesoderm@Intermediate mesoderm@Allantois@Intermediate mesoderm@Lateral plate mesoderm@Mixed mesenchymal mesoderm
embryo1_Pos0_cell111_z2	301.819377208649	74.5993124651259	Reference	Lateral plate mesoderm	Lateral plate mesoderm@Lateral plate mesoderm@Intermediate mesoderm@Erythroid@Intermediate mesoderm@Lateral plate mesoderm@Lateral plate mesoderm@Lateral plate mesoderm@Lateral plate mesoderm@Erythroid@Erythroid
embryo1_Pos0_cell111_z5	304.110074396862	48.7374390868251	Reference	Erythroid	Erythroid@Erythroid@Erythroid@Erythroid@Erythroid@Erythroid@Erythroid@Erythroid@Erythroid@Erythroid@Erythroid
embryo1_Pos0_cell112_z2	302.799475603084	20.0868030604543	Reference	Gut tube	Gut tube@Gut tube@Endothelium@Gut tube@Gut tube@Gut tube@Gut tube@Gut tube@Haematoendothelial progenitors@Gut tube@Gut tube
embryo1_Pos0_cell112_z5	304.94619311305	50.9373291921933	Reference	Erythroid	Erythroid@Erythroid@Erythroid@Erythroid@Erythroid@Erythroid@Erythroid@Erythroid@Erythroid@Erythroid@Erythroid
embryo1_Pos0_cell113_z2	302.813624259676	39.6121531351166	Reference	Erythroid	Erythroid@Erythroid@Erythroid@Erythroid@Erythroid@Erythroid@Erythroid@Erythroid@Erythroid@Erythroid@Gut tube
embryo1_Pos0_cell113_z5	304.379279817239	18.6592637415702	Reference	Gut tube	Gut tube@Gut tube@Gut tube@Gut tube@Gut tube@Gut tube@Haematoendothelial progenitors@Gut tube@Gut tube@Gut tube@Gut tube
embryo1_Pos0_cell114_z2	302.709852825608	43.6842800836659	Reference	Erythroid	Erythroid@Erythroid@Erythroid@Erythroid@Erythroid@Erythroid@Erythroid@Erythroid@Erythroid@Erythroid@Erythroid
embryo1_Pos0_cell115_z2	302.263821321477	68.4227436179467	Reference	Allantois	Allantois@Allantois@Lateral plate mesoderm@Allantois@Lateral plate mesoderm@Lateral plate mesoderm@Erythroid@Allantois@Erythroid@Lateral plate mesoderm@Mixed mesenchymal mesoderm
embryo1_Pos0_cell115_z5	304.787865466008	63.9600347310653	Reference	Haematoendothelial progenitors	Haematoendothelial progenitors@Allantois@Lateral plate mesoderm@Haematoendothelial progenitors@Haematoendothelial progenitors@Erythroid@Endothelium@Allantois@Allantois@Allantois@Endothelium
embryo1_Pos0_cell116_z2	303.868437369619	24.5933475274625	Reference	Gut tube	Gut tube@Gut tube@Gut tube@Gut tube@Endothelium@Gut tube@Haematoendothelial progenitors@Gut tube@Gut tube@Gut tube@Gut tube
embryo1_Pos0_cell117_z2	303.711428100477	26.8246278309113	Reference	Gut tube	Gut tube@Gut tube@Gut tube@Gut tube@Gut tube@Gut tube@Endothelium@Gut tube@Endothelium@Endothelium@Gut tube
embryo1_Pos0_cell118_z2	303.673653529778	60.8397328105405	Reference	Haematoendothelial progenitors	Haematoendothelial progenitors@Erythroid@Endothelium@Allantois@Haematoendothelial progenitors@Allantois@Allantois@Endothelium@Haematoendothelial progenitors@Endothelium@Lateral plate mesoderm
embryo1_Pos0_cell118_z5	305.200992967369	71.5576482894355	Reference	Erythroid	Erythroid@Lateral plate mesoderm@Erythroid@Mixed mesenchymal mesoderm@Lateral plate mesoderm@Allantois@Allantois@Allantois@Lateral plate mesoderm@Lateral plate mesoderm@Allantois
embryo1_Pos0_cell119_z2	303.484560239563	55.826389893103	Reference	Erythroid	Erythroid@Erythroid@Endothelium@Haematoendothelial progenitors@Erythroid@Endothelium@Erythroid@Erythroid@Erythroid@Erythroid@Haematoendothelial progenitors
embryo1_Pos0_cell119_z5	306.125937910702	14.9953767625081	Reference	Gut tube	Gut tube@Gut tube@Gut tube@Gut tube@Gut tube@Gut tube@Gut tube@Gut tube@Gut tube@Gut tube@Gut tube
embryo1_Pos0_cell12_z2	278.147178677423	59.3409147548689	Reference	Lateral plate mesoderm	Lateral plate mesoderm@Lateral plate mesoderm@Intermediate mesoderm@Lateral plate mesoderm@Lateral plate mesoderm@Lateral plate mesoderm@Lateral plate mesoderm@Lateral plate mesoderm@Lateral plate mesoderm@Intermediate mesoderm@Lateral plate mesoderm
embryo1_Pos0_cell12_z5	280.620380652557	67.0053988310235	Reference	Endothelium	Endothelium@Haematoendothelial progenitors@Endothelium@Haematoendothelial progenitors@Haematoendothelial progenitors@Lateral plate mesoderm@Haematoendothelial progenitors@Lateral plate mesoderm@Haematoendothelial progenitors@Endothelium@Endothelium
embryo1_Pos0_cell120_z2	303.0159476859	64.2992632716913	Reference	Allantois	Allantois@Lateral plate mesoderm@Haematoendothelial progenitors@Allantois@Allantois@Haematoendothelial progenitors@Allantois@Erythroid@Allantois@Allantois@Lateral plate mesoderm
embryo1_Pos0_cell120_z5	305.728529193826	45.9210555646443	Reference	Erythroid	Erythroid@Erythroid@Erythroid@Erythroid@Erythroid@Erythroid@Erythroid@Erythroid@Erythroid@Erythroid@Erythroid
embryo1_Pos0_cell121_z2	303.601995425471	48.4855700770099	Reference	Erythroid	Erythroid@Erythroid@Erythroid@Erythroid@Erythroid@Erythroid@Erythroid@Erythroid@Erythroid@Erythroid@Erythroid
embryo1_Pos0_cell121_z5	305.956669388826	19.7874429638518	Reference	Gut tube	Gut tube@Haematoendothelial progenitors@Gut tube@Gut tube@Gut tube@Gut tube@Gut tube@Gut tube@Gut tube@Gut tube@Gut tube
embryo1_Pos0_cell122_z2	304.947919024121	67.8621708316779	Reference	Allantois	Allantois@Allantois@Mixed mesenchymal mesoderm@Erythroid@Haematoendothelial progenitors@Lateral plate mesoderm@Allantois@Haematoendothelial progenitors@Lateral plate mesoderm@Lateral plate mesoderm@Endothelium
embryo1_Pos0_cell123_z2	304.320657523974	17.5123030319704	Reference	Gut tube	Gut tube@Gut tube@Gut tube@Gut tube@Gut tube@Gut tube@Gut tube@Gut tube@Gut tube@Gut tube@Gut tube
embryo1_Pos0_cell124_z2	304.754882693204	72.517686268756	Reference	Lateral plate mesoderm	Lateral plate mesoderm@Erythroid@Erythroid@Lateral plate mesoderm@Lateral plate mesoderm@Mixed mesenchymal mesoderm@Allantois@Lateral plate mesoderm@Allantois@Allantois@Intermediate mesoderm
embryo1_Pos0_cell124_z5	306.208733990674	21.4571154735684	Reference	Haematoendothelial progenitors	Haematoendothelial progenitors@Gut tube@Gut tube@Gut tube@Gut tube@Gut tube@Gut tube@Gut tube@Gut tube@Endothelium@Gut tube
embryo1_Pos0_cell125_z2	304.678900820221	28.8360431180489	Reference	Gut tube	Gut tube@Gut tube@Endothelium@Endothelium@Gut tube@Gut tube@Endothelium@Gut tube@Gut tube@Gut tube@Gut tube
embryo1_Pos0_cell125_z5	307.624045758011	28.9829980978915	Reference	Endothelium	Endothelium@Gut tube@Gut tube@Gut tube@Endothelium@Gut tube@Endothelium@Gut tube@Gut tube@Gut tube@Gut tube
embryo1_Pos0_cell126_z2	305.112199313197	58.3998767271278	Reference	Endothelium	Endothelium@Erythroid@Haematoendothelial progenitors@Erythroid@Erythroid@Endothelium@Haematoendothelial progenitors@Endothelium@Erythroid@Blood progenitors@Erythroid
embryo1_Pos0_cell126_z5	307.291045780351	17.2054696691602	Reference	Gut tube	Gut tube@Gut tube@Gut tube@Gut tube@Gut tube@Gut tube@Gut tube@Gut tube@Gut tube@Gut tube@Gut tube
embryo1_Pos0_cell127_z2	305.188575749177	22.1193278931778	Reference	Gut tube	Gut tube@Haematoendothelial progenitors@Gut tube@Endothelium@Gut tube@Gut tube@Gut tube@Gut tube@Gut tube@Gut tube@Gut tube
embryo1_Pos0_cell127_z5	307.906310870179	22.7272183575393	Reference	Gut tube	Gut tube@Gut tube@Gut tube@Gut tube@Haematoendothelial progenitors@Gut tube@Gut tube@Gut tube@Gut tube@Gut tube@Gut tube
embryo1_Pos0_cell128_z2	305.564280803073	30.8809793681285	Reference	Endothelium	Endothelium@Gut tube@Endothelium@Endothelium@Gut tube@Gut tube@Gut tube@Gut tube@Gut tube@Gut tube@Gut tube
embryo1_Pos0_cell128_z5	309.675032033493	44.8456187048644	Reference	Erythroid	Erythroid@Erythroid@Erythroid@Erythroid@Erythroid@Erythroid@Erythroid@Erythroid@Erythroid@Erythroid@Erythroid
embryo1_Pos0_cell129_z2	305.370934125291	45.8946723839471	Reference	Erythroid	Erythroid@Erythroid@Erythroid@Erythroid@Erythroid@Erythroid@Erythroid@Erythroid@Erythroid@Erythroid@Erythroid
embryo1_Pos0_cell129_z5	307.255833684118	53.6312772278041	Reference	Erythroid	Erythroid@Erythroid@Erythroid@Erythroid@Erythroid@Erythroid@Erythroid@Erythroid@Erythroid@Erythroid@Erythroid
embryo1_Pos0_cell13_z2	278.795724529698	64.4116470148084	Reference	Haematoendothelial progenitors	Haematoendothelial progenitors@Haematoendothelial progenitors@Haematoendothelial progenitors@Lateral plate mesoderm@Intermediate mesoderm@Endothelium@Endothelium@Lateral plate mesoderm@Haematoendothelial progenitors@Lateral plate mesoderm@Endothelium
embryo1_Pos0_cell13_z5	279.228115502995	69.3680182123992	Reference	Endothelium	Endothelium@Haematoendothelial progenitors@Haematoendothelial progenitors@Endothelium@Endothelium@Haematoendothelial progenitors@Endothelium@Intermediate mesoderm@Haematoendothelial progenitors@Haematoendothelial progenitors@Endothelium
embryo1_Pos0_cell130_z2	305.813784351682	42.8443623320666	Reference	Erythroid	Erythroid@Erythroid@Erythroid@Erythroid@Erythroid@Erythroid@Erythroid@Erythroid@Erythroid@Erythroid@Erythroid
embryo1_Pos0_cell130_z5	308.207155986604	50.1147169371715	Reference	Erythroid	Erythroid@Erythroid@Erythroid@Erythroid@Erythroid@Erythroid@Erythroid@Erythroid@Erythroid@Erythroid@Erythroid
embryo1_Pos0_cell131_z2	306.147175448083	50.3620951667816	Reference	Erythroid	Erythroid@Erythroid@Erythroid@Erythroid@Erythroid@Erythroid@Erythroid@Erythroid@Erythroid@Erythroid@Erythroid
embryo1_Pos0_cell131_z5	307.449058697676	41.1456977280996	Reference	Erythroid	Erythroid@Erythroid@Erythroid@Erythroid@Gut tube@Erythroid@Erythroid@Erythroid@Erythroid@Erythroid@Erythroid
embryo1_Pos0_cell132_z2	308.646622683199	64.816356616185	Reference	Haematoendothelial progenitors	Haematoendothelial progenitors@Endothelium@Haematoendothelial progenitors@Allantois@Blood progenitors@Endothelium@Allantois@Allantois@Allantois@Mixed mesenchymal mesoderm@Allantois
embryo1_Pos0_cell132_z5	308.920779722103	64.5459129425259	Reference	Endothelium	Endothelium@Haematoendothelial progenitors@Haematoendothelial progenitors@Blood progenitors@Endothelium@Allantois@Allantois@Allantois@Allantois@Mixed mesenchymal mesoderm@Erythroid
embryo1_Pos0_cell133_z2	307.02570162478	53.593369152767	Reference	Erythroid	Erythroid@Erythroid@Erythroid@Erythroid@Erythroid@Erythroid@Erythroid@Erythroid@Erythroid@Erythroid@Erythroid
embryo1_Pos0_cell133_z5	309.541766558826	18.044914227654	Reference	Gut tube	Gut tube@Gut tube@Gut tube@Gut tube@Gut tube@Gut tube@Gut tube@Gut tube@Gut tube@Gut tube@Gut tube
embryo1_Pos0_cell134_z5	308.451591884397	26.5350531343506	Reference	Gut tube	Gut tube@Gut tube@Gut tube@Gut tube@Gut tube@Endothelium@Gut tube@Gut tube@Gut tube@Gut tube@Gut tube
embryo1_Pos0_cell135_z2	306.747118512079	16.772112171034	Reference	Gut tube	Gut tube@Gut tube@Gut tube@Gut tube@Gut tube@Gut tube@Gut tube@Gut tube@Gut tube@Gut tube@Gut tube
embryo1_Pos0_cell135_z5	309.721021652175	20.2277837131028	Reference	Gut tube	Gut tube@Gut tube@Gut tube@Gut tube@Gut tube@Gut tube@Gut tube@Gut tube@Haematoendothelial progenitors@Gut tube@Gut tube
embryo1_Pos0_cell136_z2	308.539877022818	73.8841912663498	Reference	Allantois	Allantois@Allantois@Lateral plate mesoderm@Erythroid@Mixed mesenchymal mesoderm@Mixed mesenchymal mesoderm@Erythroid@Allantois@Allantois@Mixed mesenchymal mesoderm@Lateral plate mesoderm
embryo1_Pos0_cell136_z5	310.807462472075	68.7820163019871	Reference	Allantois	Allantois@Allantois@Allantois@Mixed mesenchymal mesoderm@Mixed mesenchymal mesoderm@Allantois@Haematoendothelial progenitors@Allantois@Endothelium@Allantois@Mixed mesenchymal mesoderm
embryo1_Pos0_cell137_z2	307.923458504465	13.7707697499919	Reference	Gut tube	Gut tube@Gut tube@Gut tube@Gut tube@Gut tube@Gut tube@Gut tube@Gut tube@Gut tube@Gut tube@Gut tube
embryo1_Pos0_cell137_z5	309.819269745	54.7157526142176	Reference	Erythroid	Erythroid@Erythroid@Erythroid@Erythroid@Erythroid@Erythroid@Erythroid@Erythroid@Erythroid@Erythroid@Erythroid
embryo1_Pos0_cell138_z5	309.337840364047	15.4305257188757	Reference	Gut tube	Gut tube@Gut tube@Gut tube@Gut tube@Gut tube@Gut tube@Gut tube@Gut tube@Gut tube@Gut tube@Gut tube
embryo1_Pos0_cell139_z2	308.054495803837	56.879486114636	Reference	Erythroid	Erythroid@Erythroid@Erythroid@Endothelium@Erythroid@Erythroid@Erythroid@Endothelium@Erythroid@Blood progenitors@Erythroid
embryo1_Pos0_cell139_z5	310.429535981682	48.0064046437038	Reference	Erythroid	Erythroid@Erythroid@Erythroid@Erythroid@Erythroid@Erythroid@Erythroid@Erythroid@Erythroid@Erythroid@Erythroid
embryo1_Pos0_cell14_z2	278.612400411763	69.7928306801093	Reference	Haematoendothelial progenitors	Haematoendothelial progenitors@Endothelium@Haematoendothelial progenitors@Endothelium@Endothelium@Endothelium@Haematoendothelial progenitors@Intermediate mesoderm@Haematoendothelial progenitors@Haematoendothelial progenitors@Haematoendothelial progenitors
embryo1_Pos0_cell14_z5	279.003005779104	73.2701721884972	Reference	Intermediate mesoderm	Intermediate mesoderm@Intermediate mesoderm@Endothelium@Endothelium@Haematoendothelial progenitors@Intermediate mesoderm@Lateral plate mesoderm@Endothelium@Intermediate mesoderm@Lateral plate mesoderm@Endothelium
embryo1_Pos0_cell140_z2	307.642377035514	47.4555409383867	Reference	Erythroid	Erythroid@Erythroid@Erythroid@Erythroid@Erythroid@Erythroid@Erythroid@Erythroid@Erythroid@Erythroid@Erythroid
embryo1_Pos0_cell140_z5	310.208361964412	13.1317503904232	Reference	Gut tube	Gut tube@Gut tube@Gut tube@Gut tube@Gut tube@Gut tube@Gut tube@Gut tube@Gut tube@Gut tube@Gut tube
embryo1_Pos0_cell141_z2	307.611626093075	27.6377942533529	Reference	Gut tube	Gut tube@Gut tube@Endothelium@Gut tube@Gut tube@Gut tube@Gut tube@Gut tube@Endothelium@Gut tube@Gut tube
embryo1_Pos0_cell141_z5	310.936293184093	26.2878908466588	Reference	Gut tube	Gut tube@Gut tube@Gut tube@Gut tube@Gut tube@Gut tube@Gut tube@Gut tube@Gut tube@Gut tube@Gut tube
embryo1_Pos0_cell142_z2	307.214123561847	24.3179065291774	Reference	Gut tube	Gut tube@Gut tube@Gut tube@Gut tube@Gut tube@Gut tube@Gut tube@Haematoendothelial progenitors@Gut tube@Gut tube@Gut tube
embryo1_Pos0_cell142_z5	310.819661815133	41.6942301855842	Reference	Erythroid	Erythroid@Erythroid@Erythroid@Erythroid@Endothelium@Erythroid@Erythroid@Erythroid@Gut tube@Endothelium@Erythroid
embryo1_Pos0_cell143_z2	308.781753246545	60.5372066565757	Reference	Endothelium	Endothelium@Blood progenitors@Erythroid@Erythroid@Erythroid@Endothelium@Endothelium@Haematoendothelial progenitors@Haematoendothelial progenitors@Erythroid@Haematoendothelial progenitors
embryo1_Pos0_cell143_z5	310.115483176458	60.8417400583173	Reference	Blood progenitors	Blood progenitors@Endothelium@Erythroid@Erythroid@Endothelium@Haematoendothelial progenitors@Erythroid@Endothelium@Erythroid@Haematoendothelial progenitors@Haematoendothelial progenitors
embryo1_Pos0_cell144_z2	307.499516812427	69.9894939122262	Reference	Mixed mesenchymal mesoderm	Mixed mesenchymal mesoderm@Erythroid@Allantois@Allantois@Allantois@Allantois@Lateral plate mesoderm@Allantois@Allantois@Erythroid@Haematoendothelial progenitors
embryo1_Pos0_cell144_z5	311.312999062779	57.5887637851763	Reference	Erythroid	Erythroid@Erythroid@Erythroid@Erythroid@Blood progenitors@Erythroid@Endothelium@Erythroid@Erythroid@Erythroid@Erythroid
embryo1_Pos0_cell145_z2	308.81452451426	18.8340790525377	Reference	Gut tube	Gut tube@Gut tube@Gut tube@Gut tube@Gut tube@Gut tube@Gut tube@Gut tube@Gut tube@Gut tube@Haematoendothelial progenitors
embryo1_Pos0_cell146_z2	307.891490551668	32.0106552751765	Reference	Endothelium	Endothelium@Endothelium@Endothelium@Gut tube@Gut tube@Gut tube@Gut tube@Gut tube@Gut tube@Gut tube@Gut tube
embryo1_Pos0_cell146_z5	311.358159302757	22.1036819470021	Reference	Gut tube	Gut tube@Gut tube@Gut tube@Gut tube@Gut tube@Gut tube@Gut tube@Gut tube@Gut tube@Gut tube@Gut tube
embryo1_Pos0_cell147_z5	311.682386666683	51.009409012541	Reference	Erythroid	Erythroid@Erythroid@Erythroid@Erythroid@Erythroid@Erythroid@Erythroid@Erythroid@Erythroid@Erythroid@Erythroid
embryo1_Pos0_cell148_z2	308.321370018806	21.9703351323051	Reference	Gut tube	Gut tube@Gut tube@Gut tube@Haematoendothelial progenitors@Gut tube@Gut tube@Gut tube@Gut tube@Gut tube@Gut tube@Gut tube
embryo1_Pos0_cell149_z2	308.326986432565	44.5973191847575	Reference	Erythroid	Erythroid@Erythroid@Erythroid@Erythroid@Erythroid@Erythroid@Erythroid@Erythroid@Erythroid@Erythroid@Erythroid
embryo1_Pos0_cell149_z5	312.54099068756	13.9688818347805	Reference	Gut tube	Gut tube@Gut tube@Gut tube@Gut tube@Gut tube@Gut tube@Gut tube@Gut tube@Gut tube@Gut tube@Gut tube
embryo1_Pos0_cell15_z2	279.002906372758	74.2025686383585	Reference	Intermediate mesoderm	Intermediate mesoderm@Intermediate mesoderm@Endothelium@Endothelium@Lateral plate mesoderm@Intermediate mesoderm@Lateral plate mesoderm@Lateral plate mesoderm@Intermediate mesoderm@Intermediate mesoderm@Intermediate mesoderm
embryo1_Pos0_cell15_z5	279.444792579594	59.0421387931187	Reference	Intermediate mesoderm	Intermediate mesoderm@Lateral plate mesoderm@Lateral plate mesoderm@Lateral plate mesoderm@Lateral plate mesoderm@Lateral plate mesoderm@Lateral plate mesoderm@Intermediate mesoderm@Lateral plate mesoderm@Lateral plate mesoderm@Lateral plate mesoderm
embryo1_Pos0_cell150_z2	308.787957580801	37.4071498422729	Reference	Gut tube	Gut tube@Gut tube@Endothelium@Erythroid@Endothelium@Erythroid@Endothelium@Erythroid@Erythroid@Erythroid@Endothelium
embryo1_Pos0_cell151_z2	309.706980964122	51.2485878496708	Reference	Erythroid	Erythroid@Erythroid@Erythroid@Erythroid@Erythroid@Erythroid@Erythroid@Erythroid@Erythroid@Erythroid@Erythroid
embryo1_Pos0_cell151_z5	312.162021944066	53.8527665332207	Reference	Erythroid	Erythroid@Erythroid@Erythroid@Erythroid@Erythroid@Erythroid@Erythroid@Erythroid@Erythroid@Erythroid@Erythroid
embryo1_Pos0_cell152_z2	310.477220719804	68.3287490868932	Reference	Allantois	Allantois@Allantois@Allantois@Mixed mesenchymal mesoderm@Mixed mesenchymal mesoderm@Allantois@Haematoendothelial progenitors@Endothelium@Allantois@Allantois@Allantois
embryo1_Pos0_cell152_z5	312.353868154259	16.1368255926803	Reference	Gut tube	Gut tube@Gut tube@Gut tube@Gut tube@Gut tube@Gut tube@Gut tube@Gut tube@Gut tube@Gut tube@Gut tube
embryo1_Pos0_cell153_z2	310.730773205125	30.155345281793	Reference	Gut tube	Gut tube@Gut tube@Endothelium@Endothelium@Gut tube@Gut tube@Gut tube@Endothelium@Gut tube@Gut tube@Endothelium
embryo1_Pos0_cell153_z5	313.417385301223	18.674318136375	Reference	Gut tube	Gut tube@Gut tube@Gut tube@Gut tube@Gut tube@Gut tube@Gut tube@Gut tube@Gut tube@Gut tube@Gut tube
embryo1_Pos0_cell154_z2	310.838228447847	11.8582284762686	Reference	Gut tube	Gut tube@Gut tube@Gut tube@Gut tube@Gut tube@Gut tube@Gut tube@Gut tube@Gut tube@Gut tube@Gut tube
embryo1_Pos0_cell154_z5	312.557831635322	23.7778451484619	Reference	Gut tube	Gut tube@Gut tube@Gut tube@Gut tube@Gut tube@Gut tube@Gut tube@Gut tube@Gut tube@Gut tube@Gut tube
embryo1_Pos0_cell155_z2	310.172175221716	25.0492851022557	Reference	Gut tube	Gut tube@Gut tube@Gut tube@Gut tube@Gut tube@Gut tube@Gut tube@Gut tube@Gut tube@Gut tube@Gut tube
embryo1_Pos0_cell156_z2	310.59877500645	70.8136365605139	Reference	Allantois	Allantois@Allantois@Allantois@Mixed mesenchymal mesoderm@Mixed mesenchymal mesoderm@Allantois@Mixed mesenchymal mesoderm@Allantois@Mixed mesenchymal mesoderm@Allantois@Erythroid
embryo1_Pos0_cell156_z5	313.126472538477	37.8978617544136	Reference	Endothelium	Endothelium@Endothelium@Gut tube@Gut tube@Endothelium@Erythroid@Erythroid@Erythroid@Erythroid@Endothelium@Gut tube
embryo1_Pos0_cell157_z2	309.841125055316	23.2625886864007	Reference	Gut tube	Gut tube@Gut tube@Gut tube@Gut tube@Gut tube@Gut tube@Gut tube@Gut tube@Gut tube@Gut tube@Gut tube
embryo1_Pos0_cell158_z5	314.596340069494	27.4941112601081	Reference	Gut tube	Gut tube@Gut tube@Gut tube@Gut tube@Endothelium@Endothelium@Gut tube@Gut tube@Gut tube@Gut tube@Gut tube
embryo1_Pos0_cell159_z2	310.617509310873	16.1556264209438	Reference	Gut tube	Gut tube@Gut tube@Gut tube@Gut tube@Gut tube@Gut tube@Gut tube@Gut tube@Gut tube@Gut tube@Gut tube
embryo1_Pos0_cell16_z2	280.2560593229	60.4308702084262	Reference	Lateral plate mesoderm	Lateral plate mesoderm@Intermediate mesoderm@Intermediate mesoderm@Lateral plate mesoderm@Lateral plate mesoderm@Lateral plate mesoderm@Lateral plate mesoderm@Lateral plate mesoderm@Lateral plate mesoderm@Lateral plate mesoderm@Haematoendothelial progenitors
embryo1_Pos0_cell16_z5	281.131600679476	38.3813519691276	Reference	Endothelium	Endothelium@Haematoendothelial progenitors@Haematoendothelial progenitors@Lateral plate mesoderm@Endothelium@Blood progenitors@Haematoendothelial progenitors@Endothelium@Erythroid@Endothelium@Lateral plate mesoderm
embryo1_Pos0_cell160_z2	310.433788165367	48.3420744092002	Reference	Erythroid	Erythroid@Erythroid@Erythroid@Erythroid@Erythroid@Erythroid@Erythroid@Erythroid@Erythroid@Erythroid@Erythroid
embryo1_Pos0_cell160_z5	314.801988050631	46.9408021846827	Reference	Erythroid	Erythroid@Erythroid@Erythroid@Erythroid@Erythroid@Erythroid@Erythroid@Erythroid@Erythroid@Erythroid@Erythroid
embryo1_Pos0_cell161_z2	311.483949768761	20.5594652913651	Reference	Gut tube	Gut tube@Gut tube@Gut tube@Gut tube@Gut tube@Gut tube@Gut tube@Gut tube@Gut tube@Gut tube@Gut tube
embryo1_Pos0_cell161_z5	315.074113681324	73.2265413581824	Reference	Mixed mesenchymal mesoderm	Mixed mesenchymal mesoderm@Lateral plate mesoderm@Mixed mesenchymal mesoderm@Mixed mesenchymal mesoderm@Allantois@Allantois@Haematoendothelial progenitors@Splanchnic mesoderm@Endothelium@Allantois@Allantois
embryo1_Pos0_cell162_z2	311.755820586093	37.7330953547539	Reference	Gut tube	Gut tube@Endothelium@Endothelium@Gut tube@Erythroid@Erythroid@Endothelium@Erythroid@Erythroid@Endothelium@Gut tube
embryo1_Pos0_cell162_z5	314.588098626072	43.1062097205552	Reference	Erythroid	Erythroid@Erythroid@Erythroid@Erythroid@Erythroid@Erythroid@Endothelium@Erythroid@Erythroid@Endothelium@Erythroid
embryo1_Pos0_cell163_z2	311.611381859477	45.6334905029422	Reference	Erythroid	Erythroid@Erythroid@Erythroid@Erythroid@Erythroid@Erythroid@Erythroid@Erythroid@Erythroid@Erythroid@Erythroid
embryo1_Pos0_cell163_z5	314.775028984971	49.9419343874858	Reference	Erythroid	Erythroid@Erythroid@Erythroid@Erythroid@Erythroid@Erythroid@Erythroid@Erythroid@Endothelium@Erythroid@Erythroid
embryo1_Pos0_cell164_z2	312.09511175905	26.599026308238	Reference	Gut tube	Gut tube@Gut tube@Gut tube@Gut tube@Gut tube@Gut tube@Gut tube@Gut tube@Gut tube@Gut tube@Gut tube
embryo1_Pos0_cell164_z5	314.449772486423	68.5096333819347	Reference	Mixed mesenchymal mesoderm	Mixed mesenchymal mesoderm@Allantois@Allantois@Allantois@Endothelium@Haematoendothelial progenitors@Allantois@Allantois@Allantois@Erythroid@Lateral plate mesoderm
embryo1_Pos0_cell165_z5	314.676600640217	55.59702985039	Reference	Erythroid	Erythroid@Erythroid@Erythroid@Erythroid@Erythroid@Erythroid@Erythroid@Erythroid@Erythroid@Erythroid@Erythroid
embryo1_Pos0_cell166_z2	311.708094066177	57.675111388896	Reference	Erythroid	Erythroid@Erythroid@Erythroid@Erythroid@Erythroid@Blood progenitors@Erythroid@Endothelium@Erythroid@Erythroid@Erythroid
embryo1_Pos0_cell166_z5	315.473809940156	21.595375030766	Reference	Gut tube	Gut tube@Gut tube@Gut tube@Gut tube@Gut tube@Gut tube@Gut tube@Gut tube@Gut tube@Gut tube@Gut tube
embryo1_Pos0_cell167_z2	312.680702389585	53.7172757354779	Reference	Erythroid	Erythroid@Erythroid@Erythroid@Erythroid@Erythroid@Erythroid@Erythroid@Erythroid@Erythroid@Erythroid@Erythroid
embryo1_Pos0_cell167_z5	315.329631550084	30.0170325522456	Reference	Endothelium	Endothelium@Gut tube@Gut tube@Gut tube@Endothelium@Gut tube@Gut tube@Gut tube@Gut tube@Gut tube@Gut tube
embryo1_Pos0_cell168_z2	312.986256370048	38.9359390359996	Reference	Endothelium	Endothelium@Endothelium@Gut tube@Erythroid@Erythroid@Gut tube@Erythroid@Endothelium@Erythroid@Erythroid@Endothelium
embryo1_Pos0_cell168_z5	315.723092176106	52.6490894394854	Reference	Erythroid	Erythroid@Erythroid@Erythroid@Erythroid@Erythroid@Erythroid@Erythroid@Erythroid@Erythroid@Erythroid@Erythroid
embryo1_Pos0_cell169_z5	314.764452021301	24.6174140823505	Reference	Gut tube	Gut tube@Gut tube@Gut tube@Gut tube@Gut tube@Gut tube@Gut tube@Gut tube@Gut tube@Gut tube@Gut tube
embryo1_Pos0_cell17_z2	281.022656081441	14.6079662162559	Reference	Erythroid	Erythroid@Erythroid@Erythroid@Erythroid@Erythroid@Erythroid@Erythroid@Erythroid@Endothelium@Erythroid@Erythroid
embryo1_Pos0_cell170_z2	313.917815198782	15.671480769225	Reference	Gut tube	Gut tube@Gut tube@Gut tube@Gut tube@Gut tube@Gut tube@Gut tube@Gut tube@Gut tube@Gut tube@Gut tube
embryo1_Pos0_cell170_z5	315.346663012577	16.4838602720072	Reference	Gut tube	Gut tube@Gut tube@Gut tube@Gut tube@Gut tube@Gut tube@Gut tube@Gut tube@Gut tube@Gut tube@Gut tube
embryo1_Pos0_cell171_z2	313.219269755518	23.5793520432317	Reference	Gut tube	Gut tube@Gut tube@Gut tube@Gut tube@Gut tube@Gut tube@Gut tube@Gut tube@Gut tube@Gut tube@Gut tube
embryo1_Pos0_cell171_z5	316.210872677589	13.553496744576	Reference	Gut tube	Gut tube@Gut tube@Gut tube@Gut tube@Gut tube@Gut tube@Gut tube@Gut tube@Gut tube@Gut tube@Gut tube
embryo1_Pos0_cell172_z2	312.950509938486	17.7950820743929	Reference	Gut tube	Gut tube@Gut tube@Gut tube@Gut tube@Gut tube@Gut tube@Gut tube@Gut tube@Gut tube@Gut tube@Gut tube
embryo1_Pos0_cell173_z5	317.257487167759	70.2023418562053	Reference	Haematoendothelial progenitors	Haematoendothelial progenitors@Allantois@Allantois@Endothelium@Lateral plate mesoderm@Mixed mesenchymal mesoderm@Endothelium@Mixed mesenchymal mesoderm@Allantois@Mixed mesenchymal mesoderm@Mixed mesenchymal mesoderm
embryo1_Pos0_cell174_z2	313.035977032017	73.2105495039048	Reference	Mixed mesenchymal mesoderm	Mixed mesenchymal mesoderm@Mixed mesenchymal mesoderm@Lateral plate mesoderm@Mixed mesenchymal mesoderm@Allantois@Allantois@Allantois@Allantois@Splanchnic mesoderm@Haematoendothelial progenitors@Allantois
embryo1_Pos0_cell174_z5	317.131272437426	67.0891741187253	Reference	Endothelium	Endothelium@Erythroid@Allantois@Allantois@Mixed mesenchymal mesoderm@Haematoendothelial progenitors@Erythroid@Allantois@Erythroid@Erythroid@Erythroid
embryo1_Pos0_cell175_z2	313.75929452361	47.7836884661279	Reference	Erythroid	Erythroid@Erythroid@Erythroid@Erythroid@Erythroid@Erythroid@Erythroid@Erythroid@Erythroid@Erythroid@Erythroid
embryo1_Pos0_cell176_z2	314.624638710344	50.0166680097169	Reference	Erythroid	Erythroid@Erythroid@Erythroid@Erythroid@Erythroid@Erythroid@Erythroid@Erythroid@Erythroid@Erythroid@Endothelium
embryo1_Pos0_cell177_z2	313.931170655871	30.6832013294949	Reference	Gut tube	Gut tube@Endothelium@Gut tube@Gut tube@Gut tube@Endothelium@Gut tube@Gut tube@Gut tube@Endothelium@Endothelium
embryo1_Pos0_cell177_z5	317.981479525853	18.2166418871834	Reference	Gut tube	Gut tube@Gut tube@Gut tube@Gut tube@Gut tube@Gut tube@Gut tube@Gut tube@Haematoendothelial progenitors@Gut tube@Gut tube
embryo1_Pos0_cell178_z2	314.167126229234	42.7298146244038	Reference	Erythroid	Erythroid@Erythroid@Erythroid@Erythroid@Erythroid@Endothelium@Erythroid@Erythroid@Endothelium@Erythroid@Gut tube
embryo1_Pos0_cell178_z5	317.614288964356	28.3153573164392	Reference	Endothelium	Endothelium@Gut tube@Gut tube@Endothelium@Gut tube@Gut tube@Gut tube@Gut tube@Endothelium@Gut tube@Gut tube
embryo1_Pos0_cell179_z2	314.396549050861	67.3231047411122	Reference	Allantois	Allantois@Mixed mesenchymal mesoderm@Allantois@Endothelium@Allantois@Allantois@Erythroid@Allantois@Erythroid@Haematoendothelial progenitors@Allantois
embryo1_Pos0_cell179_z5	317.678264471156	65.2933605001216	Reference	Erythroid	Erythroid@Endothelium@Erythroid@Erythroid@Erythroid@Erythroid@Allantois@Allantois@Mixed mesenchymal mesoderm@Haematoendothelial progenitors@Erythroid
embryo1_Pos0_cell18_z2	281.397626453968	37.1574881643964	Reference	Haematoendothelial progenitors	Haematoendothelial progenitors@Endothelium@Erythroid@Erythroid@Blood progenitors@Haematoendothelial progenitors@Lateral plate mesoderm@Endothelium@Endothelium@Lateral plate mesoderm@Haematoendothelial progenitors
embryo1_Pos0_cell18_z5	280.797371054872	14.3872335959983	Reference	Erythroid	Erythroid@Erythroid@Erythroid@Erythroid@Erythroid@Erythroid@Erythroid@Erythroid@Endothelium@Erythroid@Erythroid
embryo1_Pos0_cell180_z2	314.408962884999	10.8339188553293	Reference	Gut tube	Gut tube@Gut tube@Gut tube@Gut tube@Gut tube@Gut tube@Gut tube@Gut tube@Gut tube@Gut tube@Gut tube
embryo1_Pos0_cell180_z5	318.436888823595	49.0888730840029	Reference	Erythroid	Erythroid@Endothelium@Erythroid@Erythroid@Erythroid@Erythroid@Erythroid@Erythroid@Erythroid@Erythroid@Erythroid
embryo1_Pos0_cell181_z2	315.735446969043	28.5213446430022	Reference	Gut tube	Gut tube@Gut tube@Endothelium@Endothelium@Gut tube@Gut tube@Gut tube@Gut tube@Gut tube@Gut tube@Gut tube
embryo1_Pos0_cell181_z5	319.539716131325	15.9014719051567	Reference	Gut tube	Gut tube@Gut tube@Gut tube@Gut tube@Gut tube@Gut tube@Gut tube@Gut tube@Endothelium@Gut tube@Gut tube
embryo1_Pos0_cell182_z2	315.103775816322	63.6245154516524	Reference	Erythroid	Erythroid@Erythroid@Erythroid@Erythroid@Allantois@Endothelium@Erythroid@Mixed mesenchymal mesoderm@Erythroid@Blood progenitors@Allantois
embryo1_Pos0_cell182_z5	320.050787124373	20.9915027527876	Reference	Haematoendothelial progenitors	Haematoendothelial progenitors@Gut tube@Gut tube@Gut tube@Gut tube@Gut tube@Gut tube@Gut tube@Gut tube@Haematoendothelial progenitors@Gut tube
embryo1_Pos0_cell183_z2	316.190838747747	74.5733531182984	Reference	Mixed mesenchymal mesoderm	Mixed mesenchymal mesoderm@Mixed mesenchymal mesoderm@Lateral plate mesoderm@Allantois@Splanchnic mesoderm@Mixed mesenchymal mesoderm@Lateral plate mesoderm@Allantois@Endothelium@Haematoendothelial progenitors@Lateral plate mesoderm
embryo1_Pos0_cell183_z5	319.641775788191	13.4481531993421	Reference	Gut tube	Gut tube@Gut tube@Gut tube@Gut tube@Gut tube@Gut tube@Gut tube@Gut tube@Gut tube@Gut tube@Gut tube
embryo1_Pos0_cell184_z2	315.899818025387	68.856693481078	Reference	Allantois	Allantois@Mixed mesenchymal mesoderm@Allantois@Haematoendothelial progenitors@Allantois@Endothelium@Lateral plate mesoderm@Erythroid@Endothelium@Mixed mesenchymal mesoderm@Allantois
embryo1_Pos0_cell184_z5	318.835731438046	63.5270439001689	Reference	Erythroid	Erythroid@Erythroid@Erythroid@Erythroid@Erythroid@Erythroid@Endothelium@Erythroid@Erythroid@Allantois@Erythroid
embryo1_Pos0_cell185_z2	315.549770663604	70.614526866206	Reference	Allantois	Allantois@Haematoendothelial progenitors@Allantois@Lateral plate mesoderm@Mixed mesenchymal mesoderm@Mixed mesenchymal mesoderm@Mixed mesenchymal mesoderm@Allantois@Endothelium@Endothelium@Mixed mesenchymal mesoderm
embryo1_Pos0_cell186_z2	315.85210574449	22.3143614407965	Reference	Gut tube	Gut tube@Gut tube@Gut tube@Gut tube@Gut tube@Gut tube@Gut tube@Gut tube@Haematoendothelial progenitors@Gut tube@Gut tube
embryo1_Pos0_cell187_z2	315.795673960043	12.0994471409998	Reference	Gut tube	Gut tube@Gut tube@Gut tube@Gut tube@Gut tube@Gut tube@Gut tube@Gut tube@Gut tube@Gut tube@Gut tube
embryo1_Pos0_cell188_z2	316.080662301876	19.900500272272	Reference	Gut tube	Gut tube@Gut tube@Gut tube@Gut tube@Gut tube@Gut tube@Gut tube@Gut tube@Gut tube@Haematoendothelial progenitors@Gut tube
embryo1_Pos0_cell188_z5	320.589852340649	46.2204466351883	Reference	Erythroid	Erythroid@Erythroid@Endothelium@Endothelium@Endothelium@Erythroid@Erythroid@Erythroid@Endothelium@Endothelium@Endothelium
embryo1_Pos0_cell189_z2	318.39978008114	59.8694771720919	Reference	Erythroid	Erythroid@Erythroid@Erythroid@Erythroid@Erythroid@Erythroid@Erythroid@Erythroid@Erythroid@Erythroid@Erythroid
embryo1_Pos0_cell19_z2	280.570786032406	54.9213593626143	Reference	Lateral plate mesoderm	Lateral plate mesoderm@Lateral plate mesoderm@Lateral plate mesoderm@Lateral plate mesoderm@Lateral plate mesoderm@Lateral plate mesoderm@Lateral plate mesoderm@Lateral plate mesoderm@Lateral plate mesoderm@Lateral plate mesoderm@Intermediate mesoderm
embryo1_Pos0_cell19_z5	281.160615422975	46.6363412996488	Reference	Allantois	Allantois@Lateral plate mesoderm@Allantois@Lateral plate mesoderm@Allantois@Lateral plate mesoderm@Lateral plate mesoderm@Lateral plate mesoderm@Lateral plate mesoderm@Endothelium@Endothelium
embryo1_Pos0_cell190_z2	316.319175785873	56.667051372794	Reference	Erythroid	Erythroid@Erythroid@Erythroid@Erythroid@Erythroid@Erythroid@Erythroid@Erythroid@Erythroid@Erythroid@Erythroid
embryo1_Pos0_cell191_z2	316.643671034236	45.4999682614238	Reference	Erythroid	Erythroid@Erythroid@Erythroid@Erythroid@Erythroid@Erythroid@Erythroid@Erythroid@Endothelium@Erythroid@Erythroid
embryo1_Pos0_cell192_z5	322.087838715682	12.168296168682	Reference	Gut tube	Gut tube@Gut tube@Gut tube@Gut tube@Gut tube@Gut tube@Gut tube@Gut tube@Endothelium@Endothelium@Gut tube
embryo1_Pos0_cell193_z2	315.823067863852	26.0620387606986	Reference	Gut tube	Gut tube@Gut tube@Gut tube@Gut tube@Gut tube@Endothelium@Gut tube@Gut tube@Gut tube@Gut tube@Gut tube
embryo1_Pos0_cell194_z5	322.83667854461	73.845294211858	Reference	Erythroid	Erythroid@Endothelium@Erythroid@Erythroid@Endothelium@Endothelium@Lateral plate mesoderm@Erythroid@Lateral plate mesoderm@Lateral plate mesoderm@Mixed mesenchymal mesoderm
embryo1_Pos0_cell195_z2	316.580472692468	52.6930090696432	Reference	Erythroid	Erythroid@Erythroid@Erythroid@Erythroid@Erythroid@Erythroid@Erythroid@Erythroid@Erythroid@Erythroid@Endothelium
embryo1_Pos0_cell195_z5	322.957684353212	15.9008537240339	Reference	Endothelium	Endothelium@Gut tube@Gut tube@Endothelium@Gut tube@Gut tube@Endothelium@Gut tube@Gut tube@Gut tube@Gut tube
embryo1_Pos0_cell196_z2	316.254333790015	14.2751705828053	Reference	Gut tube	Gut tube@Gut tube@Gut tube@Gut tube@Gut tube@Gut tube@Gut tube@Gut tube@Gut tube@Gut tube@Gut tube
embryo1_Pos0_cell197_z2	317.311555374808	36.373381979843	Reference	Endothelium	Endothelium@Endothelium@Endothelium@Endothelium@Gut tube@Endothelium@Gut tube@Endothelium@Erythroid@Endothelium@Erythroid
embryo1_Pos0_cell197_z5	324.320465848517	18.1952209866097	Reference	Endothelium	Endothelium@Gut tube@Endothelium@Haematoendothelial progenitors@Lateral plate mesoderm@Lateral plate mesoderm@Lateral plate mesoderm@Gut tube@Gut tube@Gut tube@Endothelium
embryo1_Pos0_cell198_z2	316.375328853338	72.6273680289612	Reference	Lateral plate mesoderm	Lateral plate mesoderm@Mixed mesenchymal mesoderm@Mixed mesenchymal mesoderm@Allantois@Haematoendothelial progenitors@Endothelium@Mixed mesenchymal mesoderm@Allantois@Allantois@Splanchnic mesoderm@Mixed mesenchymal mesoderm
embryo1_Pos0_cell199_z2	317.194251853441	18.1413365411492	Reference	Gut tube	Gut tube@Gut tube@Gut tube@Gut tube@Gut tube@Gut tube@Gut tube@Gut tube@Gut tube@Gut tube@Gut tube
embryo1_Pos0_cell199_z5	325.68435826701	13.7399479232251	Reference	Endothelium	Endothelium@Gut tube@Gut tube@Gut tube@Endothelium@Endothelium@Gut tube@Lateral plate mesoderm@Gut tube@Gut tube@Lateral plate mesoderm
embryo1_Pos0_cell2_z5	278.446202625037	15.4663886420704	Reference	Erythroid	Erythroid@Erythroid@Erythroid@Erythroid@Erythroid@Erythroid@Erythroid@Erythroid@Erythroid@Erythroid@Lateral plate mesoderm
embryo1_Pos0_cell20_z2	281.013988470808	66.3891343294819	Reference	Haematoendothelial progenitors	Haematoendothelial progenitors@Endothelium@Lateral plate mesoderm@Haematoendothelial progenitors@Lateral plate mesoderm@Endothelium@Haematoendothelial progenitors@Haematoendothelial progenitors@Haematoendothelial progenitors@Lateral plate mesoderm@Endothelium
embryo1_Pos0_cell20_z5	280.965149165018	57.7494997333168	Reference	Lateral plate mesoderm	Lateral plate mesoderm@Lateral plate mesoderm@Intermediate mesoderm@Lateral plate mesoderm@Lateral plate mesoderm@Lateral plate mesoderm@Lateral plate mesoderm@Lateral plate mesoderm@Lateral plate mesoderm@Lateral plate mesoderm@Lateral plate mesoderm
embryo1_Pos0_cell201_z2	317.143207312181	16.0848104365484	Reference	Gut tube	Gut tube@Gut tube@Gut tube@Gut tube@Gut tube@Gut tube@Gut tube@Gut tube@Gut tube@Gut tube@Gut tube
embryo1_Pos0_cell202_z5	325.878620234063	8.87729238925271	Reference	Endothelium	Endothelium@Gut tube@Haematoendothelial progenitors@Gut tube@Gut tube@Endothelium@Lateral plate mesoderm@Lateral plate mesoderm@Gut tube@Endothelium@Gut tube
embryo1_Pos0_cell203_z2	318.210133687346	25.0796996259198	Reference	Gut tube	Gut tube@Gut tube@Gut tube@Gut tube@Gut tube@Endothelium@Gut tube@Gut tube@Gut tube@Gut tube@Gut tube
embryo1_Pos0_cell203_z5	325.362520468444	64.2983903293668	Reference	Erythroid	Erythroid@Erythroid@Gut tube@Erythroid@Endothelium@Gut tube@Erythroid@Endothelium@Gut tube@Erythroid@Erythroid
embryo1_Pos0_cell204_z2	318.902984553328	11.6898535818702	Reference	Gut tube	Gut tube@Gut tube@Gut tube@Gut tube@Gut tube@Gut tube@Gut tube@Gut tube@Gut tube@Gut tube@Gut tube
embryo1_Pos0_cell205_z2	319.054142809998	48.8874300552535	Reference	Endothelium	Endothelium@Erythroid@Erythroid@Erythroid@Erythroid@Erythroid@Erythroid@Erythroid@Erythroid@Endothelium@Erythroid
embryo1_Pos0_cell205_z5	326.331178376932	26.0613254519582	Reference	Endothelium	Endothelium@Endothelium@Lateral plate mesoderm@Endothelium@Lateral plate mesoderm@Lateral plate mesoderm@Gut tube@Lateral plate mesoderm@Haematoendothelial progenitors@Lateral plate mesoderm@Lateral plate mesoderm
embryo1_Pos0_cell206_z2	319.027376591941	63.16837617977	Reference	Erythroid	Erythroid@Erythroid@Erythroid@Erythroid@Erythroid@Erythroid@Endothelium@Erythroid@Erythroid@Erythroid@Allantois
embryo1_Pos0_cell207_z2	319.311939884527	71.4447625297495	Reference	Endothelium	Endothelium@Haematoendothelial progenitors@Lateral plate mesoderm@Allantois@Endothelium@Erythroid@Allantois@Mixed mesenchymal mesoderm@Mixed mesenchymal mesoderm@Endothelium@Endothelium
embryo1_Pos0_cell208_z2	319.270550424044	8.19746485675716	Reference	Gut tube	Gut tube@Gut tube@Gut tube@Gut tube@Gut tube@Gut tube@Gut tube@Gut tube@Gut tube@Gut tube@Endothelium
embryo1_Pos0_cell209_z2	319.84327925302	27.216759638248	Reference	Gut tube	Gut tube@Endothelium@Gut tube@Endothelium@Gut tube@Gut tube@Gut tube@Endothelium@Gut tube@Endothelium@Gut tube
embryo1_Pos0_cell209_z5	326.896291061902	42.0120236473206	Reference	Erythroid	Erythroid@Endothelium@Endothelium@Endothelium@Endothelium@Endothelium@Endothelium@Endothelium@Endothelium@Endothelium@Endothelium
embryo1_Pos0_cell21_z2	280.703603689116	72.6067845758713	Reference	Endothelium	Endothelium@Endothelium@Intermediate mesoderm@Intermediate mesoderm@Endothelium@Lateral plate mesoderm@Haematoendothelial progenitors@Neural crest@Haematoendothelial progenitors@Endothelium@Lateral plate mesoderm
embryo1_Pos0_cell21_z5	281.846326990478	70.6217273407288	Reference	Endothelium	Endothelium@Haematoendothelial progenitors@Endothelium@Endothelium@Endothelium@Haematoendothelial progenitors@Intermediate mesoderm@Intermediate mesoderm@Endothelium@Lateral plate mesoderm@Intermediate mesoderm
embryo1_Pos0_cell210_z5	327.424397155246	19.3583130639197	Reference	Lateral plate mesoderm	Lateral plate mesoderm@Lateral plate mesoderm@Lateral plate mesoderm@Lateral plate mesoderm@Haematoendothelial progenitors@Lateral plate mesoderm@Endothelium@Lateral plate mesoderm@Lateral plate mesoderm@Lateral plate mesoderm@Gut tube
embryo1_Pos0_cell211_z5	328.274320276196	11.8936038048801	Reference	Endothelium	Endothelium@Gut tube@Haematoendothelial progenitors@Endothelium@Lateral plate mesoderm@Gut tube@Gut tube@Haematoendothelial progenitors@Endothelium@Lateral plate mesoderm@Lateral plate mesoderm
embryo1_Pos0_cell212_z2	320.031174353993	54.573330956471	Reference	Erythroid	Erythroid@Erythroid@Erythroid@Erythroid@Erythroid@Erythroid@Endothelium@Erythroid@Endothelium@Gut tube@Erythroid
embryo1_Pos0_cell212_z5	328.222623797637	50.3563582795446	Reference	Endothelium	Endothelium@Gut tube@Gut tube@Gut tube@Gut tube@Endothelium@Gut tube@Endothelium@Endothelium@Gut tube@Endothelium
embryo1_Pos0_cell213_z2	319.605595982544	13.8827089360793	Reference	Gut tube	Gut tube@Gut tube@Gut tube@Gut tube@Gut tube@Gut tube@Gut tube@Gut tube@Gut tube@Gut tube@Gut tube
embryo1_Pos0_cell213_z5	328.601061587686	60.1121304832094	Reference	Endothelium	Endothelium@Gut tube@Gut tube@Gut tube@Gut tube@Gut tube@Gut tube@Endothelium@Gut tube@Gut tube@Gut tube
embryo1_Pos0_cell214_z5	329.112269691755	15.7712291958098	Reference	Lateral plate mesoderm	Lateral plate mesoderm@Lateral plate mesoderm@Lateral plate mesoderm@Gut tube@Lateral plate mesoderm@Lateral plate mesoderm@Lateral plate mesoderm@Lateral plate mesoderm@Endothelium@Lateral plate mesoderm@Endothelium
embryo1_Pos0_cell215_z2	319.428946130837	18.856511096348	Reference	Gut tube	Gut tube@Gut tube@Gut tube@Haematoendothelial progenitors@Gut tube@Gut tube@Gut tube@Gut tube@Gut tube@Gut tube@Endothelium
embryo1_Pos0_cell216_z2	320.571954975695	22.2499240927326	Reference	Gut tube	Gut tube@Haematoendothelial progenitors@Gut tube@Gut tube@Gut tube@Haematoendothelial progenitors@Gut tube@Gut tube@Gut tube@Gut tube@Gut tube
embryo1_Pos0_cell216_z5	329.841404483834	22.9235645359967	Reference	Lateral plate mesoderm	Lateral plate mesoderm@Lateral plate mesoderm@Lateral plate mesoderm@Lateral plate mesoderm@Lateral plate mesoderm@Lateral plate mesoderm@Lateral plate mesoderm@Lateral plate mesoderm@Lateral plate mesoderm@Lateral plate mesoderm@Endothelium
embryo1_Pos0_cell217_z2	320.39640956258	65.4848528980134	Reference	Erythroid	Erythroid@Erythroid@Erythroid@Erythroid@Endothelium@Erythroid@Erythroid@Erythroid@Erythroid@Allantois@Haematoendothelial progenitors
embryo1_Pos0_cell217_z5	330.498187921142	7.05973328365984	Reference	Lateral plate mesoderm	Lateral plate mesoderm@Lateral plate mesoderm@Haematoendothelial progenitors@Lateral plate mesoderm@Lateral plate mesoderm@Haematoendothelial progenitors@Endothelium@Gut tube@Endothelium@Lateral plate mesoderm@Lateral plate mesoderm
embryo1_Pos0_cell218_z2	319.920698109193	16.2574253934623	Reference	Gut tube	Gut tube@Gut tube@Gut tube@Gut tube@Gut tube@Gut tube@Endothelium@Gut tube@Gut tube@Gut tube@Gut tube
embryo1_Pos0_cell218_z5	331.119108963352	26.5434879401387	Reference	Lateral plate mesoderm	Lateral plate mesoderm@Lateral plate mesoderm@Lateral plate mesoderm@Lateral plate mesoderm@Lateral plate mesoderm@Lateral plate mesoderm@Endothelium@Lateral plate mesoderm@Lateral plate mesoderm@Lateral plate mesoderm@Lateral plate mesoderm
embryo1_Pos0_cell219_z2	320.457938929522	38.1205773462811	Reference	Endothelium	Endothelium@Endothelium@Endothelium@Endothelium@Endothelium@Endothelium@Endothelium@Endothelium@Endothelium@Erythroid@Erythroid
embryo1_Pos0_cell219_z5	329.577090401457	54.3901129220896	Reference	Endothelium	Endothelium@Gut tube@Gut tube@Gut tube@Haematoendothelial progenitors@Gut tube@Gut tube@Gut tube@Gut tube@Endothelium@Endothelium
embryo1_Pos0_cell22_z2	281.175655401137	41.8309118605319	Reference	Endothelium	Endothelium@Lateral plate mesoderm@Haematoendothelial progenitors@Haematoendothelial progenitors@Endothelium@Endothelium@Lateral plate mesoderm@Endothelium@Allantois@Lateral plate mesoderm@Lateral plate mesoderm
embryo1_Pos0_cell22_z5	281.902918751176	63.8628879913037	Reference	Lateral plate mesoderm	Lateral plate mesoderm@Intermediate mesoderm@Haematoendothelial progenitors@Lateral plate mesoderm@Haematoendothelial progenitors@Lateral plate mesoderm@Lateral plate mesoderm@Endothelium@Lateral plate mesoderm@Lateral plate mesoderm@Haematoendothelial progenitors
embryo1_Pos0_cell220_z5	330.970706381143	18.0101888963831	Reference	Lateral plate mesoderm	Lateral plate mesoderm@Lateral plate mesoderm@Lateral plate mesoderm@Lateral plate mesoderm@Lateral plate mesoderm@Lateral plate mesoderm@Lateral plate mesoderm@Lateral plate mesoderm@Lateral plate mesoderm@Lateral plate mesoderm@Lateral plate mesoderm
embryo1_Pos0_cell221_z2	320.579581688456	45.9803973941404	Reference	Erythroid	Erythroid@Erythroid@Endothelium@Endothelium@Endothelium@Erythroid@Erythroid@Erythroid@Endothelium@Endothelium@Endothelium
embryo1_Pos0_cell223_z5	332.224496761638	10.0285500350401	Reference	Lateral plate mesoderm	Lateral plate mesoderm@Haematoendothelial progenitors@Lateral plate mesoderm@Lateral plate mesoderm@Lateral plate mesoderm@Lateral plate mesoderm@Lateral plate mesoderm@Haematoendothelial progenitors@Endothelium@Lateral plate mesoderm@Lateral plate mesoderm
embryo1_Pos0_cell224_z2	321.172196395966	24.882553291026	Reference	Gut tube	Gut tube@Gut tube@Gut tube@Gut tube@Endothelium@Endothelium@Haematoendothelial progenitors@Endothelium@Endothelium@Gut tube@Haematoendothelial progenitors
embryo1_Pos0_cell224_z5	330.644734354643	20.1093319864324	Reference	Lateral plate mesoderm	Lateral plate mesoderm@Lateral plate mesoderm@Lateral plate mesoderm@Lateral plate mesoderm@Lateral plate mesoderm@Lateral plate mesoderm@Lateral plate mesoderm@Lateral plate mesoderm@Lateral plate mesoderm@Lateral plate mesoderm@Lateral plate mesoderm
embryo1_Pos0_cell226_z2	322.23152923625	9.93180663064996	Reference	Gut tube	Gut tube@Gut tube@Gut tube@Gut tube@Gut tube@Gut tube@Endothelium@Gut tube@Gut tube@Gut tube@Gut tube
embryo1_Pos0_cell226_z5	331.706336121922	13.0979741980164	Reference	Lateral plate mesoderm	Lateral plate mesoderm@Lateral plate mesoderm@Haematoendothelial progenitors@Lateral plate mesoderm@Lateral plate mesoderm@Lateral plate mesoderm@Endothelium@Lateral plate mesoderm@Lateral plate mesoderm@Lateral plate mesoderm@Gut tube
embryo1_Pos0_cell227_z2	322.795939419826	43.7089859148289	Reference	Endothelium	Endothelium@Endothelium@Erythroid@Erythroid@Endothelium@Endothelium@Endothelium@Erythroid@Endothelium@Endothelium@Endothelium
embryo1_Pos0_cell227_z5	331.748845466113	57.544458796686	Reference	Endothelium	Endothelium@Gut tube@Haematoendothelial progenitors@Gut tube@Gut tube@Gut tube@Gut tube@Gut tube@Gut tube@Gut tube@Haematoendothelial progenitors
embryo1_Pos0_cell228_z2	321.540122029545	12.2773478101208	Reference	Gut tube	Gut tube@Gut tube@Gut tube@Gut tube@Gut tube@Gut tube@Gut tube@Gut tube@Endothelium@Endothelium@Gut tube
embryo1_Pos0_cell228_z5	331.492504182634	55.6502486402167	Reference	Haematoendothelial progenitors	Haematoendothelial progenitors@Gut tube@Gut tube@Endothelium@Endothelium@Gut tube@Gut tube@Gut tube@Gut tube@Gut tube@Gut tube
embryo1_Pos0_cell229_z2	322.501448516718	14.4395463693769	Reference	Gut tube	Gut tube@Endothelium@Gut tube@Gut tube@Gut tube@Gut tube@Endothelium@Gut tube@Gut tube@Gut tube@Gut tube
embryo1_Pos0_cell229_z5	331.494872622373	61.772062049706	Reference	Gut tube	Gut tube@Gut tube@Gut tube@Gut tube@Gut tube@Gut tube@Endothelium@Haematoendothelial progenitors@Gut tube@Gut tube@Gut tube
embryo1_Pos0_cell23_z2	281.61964216039	69.9133414395304	Reference	Haematoendothelial progenitors	Haematoendothelial progenitors@Endothelium@Endothelium@Haematoendothelial progenitors@Endothelium@Endothelium@Haematoendothelial progenitors@Intermediate mesoderm@Endothelium@Intermediate mesoderm@Lateral plate mesoderm
embryo1_Pos0_cell23_z5	281.209081421006	41.4578103885164	Reference	Lateral plate mesoderm	Lateral plate mesoderm@Endothelium@Haematoendothelial progenitors@Endothelium@Haematoendothelial progenitors@Endothelium@Endothelium@Lateral plate mesoderm@Blood progenitors@Lateral plate mesoderm@Endothelium
embryo1_Pos0_cell230_z2	322.634157092684	17.7725836432811	Reference	Gut tube	Gut tube@Endothelium@Endothelium@Gut tube@Gut tube@Gut tube@Gut tube@Haematoendothelial progenitors@Haematoendothelial progenitors@Gut tube@Lateral plate mesoderm
embryo1_Pos0_cell230_z5	334.525223455618	60.0544225240914	Reference	Haematoendothelial progenitors	Haematoendothelial progenitors@Gut tube@Gut tube@Gut tube@Gut tube@Gut tube@Gut tube@Gut tube@Gut tube@Gut tube@Endothelium
embryo1_Pos0_cell231_z2	322.448479348861	28.3903861905375	Reference	Endothelium	Endothelium@Gut tube@Endothelium@Gut tube@Endothelium@Endothelium@Gut tube@Gut tube@Lateral plate mesoderm@Gut tube@Gut tube
embryo1_Pos0_cell231_z5	331.852697298924	15.4637273055871	Reference	Lateral plate mesoderm	Lateral plate mesoderm@Lateral plate mesoderm@Lateral plate mesoderm@Lateral plate mesoderm@Lateral plate mesoderm@Lateral plate mesoderm@Lateral plate mesoderm@Lateral plate mesoderm@Lateral plate mesoderm@Lateral plate mesoderm@Lateral plate mesoderm
embryo1_Pos0_cell232_z2	322.549397225138	73.5341854169033	Reference	Endothelium	Endothelium@Erythroid@Erythroid@Erythroid@Endothelium@Endothelium@Lateral plate mesoderm@Lateral plate mesoderm@Erythroid@Lateral plate mesoderm@Mixed mesenchymal mesoderm
embryo1_Pos0_cell233_z2	323.052970637358	41.1840367531954	Reference	Endothelium	Endothelium@Endothelium@Endothelium@Endothelium@Endothelium@Erythroid@Endothelium@Endothelium@Erythroid@Endothelium@Erythroid
embryo1_Pos0_cell233_z5	334.272252470209	63.2233501555224	Reference	Gut tube	Gut tube@Gut tube@Gut tube@Gut tube@Gut tube@Gut tube@Endothelium@Haematoendothelial progenitors@Gut tube@Gut tube@Gut tube
embryo1_Pos0_cell234_z2	323.618129031199	61.8361010561847	Reference	Erythroid	Erythroid@Erythroid@Erythroid@Gut tube@Gut tube@Erythroid@Erythroid@Erythroid@Endothelium@Erythroid@Gut tube
embryo1_Pos0_cell234_z5	334.076284495911	21.2607724281153	Reference	Lateral plate mesoderm	Lateral plate mesoderm@Lateral plate mesoderm@Lateral plate mesoderm@Lateral plate mesoderm@Lateral plate mesoderm@Lateral plate mesoderm@Lateral plate mesoderm@Lateral plate mesoderm@Lateral plate mesoderm@Lateral plate mesoderm@Lateral plate mesoderm
embryo1_Pos0_cell235_z2	323.049662480513	38.1434315564324	Reference	Endothelium	Endothelium@Endothelium@Endothelium@Endothelium@Endothelium@Erythroid@Endothelium@Endothelium@Endothelium@Endothelium@Erythroid
embryo1_Pos0_cell235_z5	336.101327219037	24.2074089140367	Reference	Lateral plate mesoderm	Lateral plate mesoderm@Lateral plate mesoderm@Lateral plate mesoderm@Lateral plate mesoderm@Lateral plate mesoderm@Lateral plate mesoderm@Lateral plate mesoderm@Lateral plate mesoderm@Lateral plate mesoderm@Lateral plate mesoderm@Lateral plate mesoderm
embryo1_Pos0_cell236_z5	336.454154672138	6.65648490127488	Reference	Lateral plate mesoderm	Lateral plate mesoderm@Lateral plate mesoderm@Lateral plate mesoderm@Lateral plate mesoderm@Lateral plate mesoderm@Lateral plate mesoderm@Lateral plate mesoderm@Lateral plate mesoderm@Lateral plate mesoderm@Lateral plate mesoderm@Lateral plate mesoderm
embryo1_Pos0_cell237_z2	324.668346457989	20.8931963836476	Reference	Haematoendothelial progenitors	Haematoendothelial progenitors@Lateral plate mesoderm@Endothelium@Lateral plate mesoderm@Gut tube@Gut tube@Haematoendothelial progenitors@Endothelium@Lateral plate mesoderm@Lateral plate mesoderm@Lateral plate mesoderm
embryo1_Pos0_cell237_z5	334.66971613372	13.7569808642591	Reference	Lateral plate mesoderm	Lateral plate mesoderm@Lateral plate mesoderm@Lateral plate mesoderm@Lateral plate mesoderm@Lateral plate mesoderm@Lateral plate mesoderm@Lateral plate mesoderm@Lateral plate mesoderm@Lateral plate mesoderm@Haematoendothelial progenitors@Lateral plate mesoderm
embryo1_Pos0_cell238_z2	324.525525220159	25.6718173311534	Reference	Endothelium	Endothelium@Endothelium@Gut tube@Lateral plate mesoderm@Endothelium@Gut tube@Haematoendothelial progenitors@Gut tube@Lateral plate mesoderm@Gut tube@Lateral plate mesoderm
embryo1_Pos0_cell238_z5	333.822113257846	16.0851597354073	Reference	Lateral plate mesoderm	Lateral plate mesoderm@Lateral plate mesoderm@Lateral plate mesoderm@Lateral plate mesoderm@Lateral plate mesoderm@Lateral plate mesoderm@Lateral plate mesoderm@Lateral plate mesoderm@Lateral plate mesoderm@Lateral plate mesoderm@Lateral plate mesoderm
embryo1_Pos0_cell239_z2	324.033261565114	47.1313794774035	Reference	Endothelium	Endothelium@Erythroid@Erythroid@Endothelium@Endothelium@Endothelium@Endothelium@Gut tube@Endothelium@Endothelium@Erythroid
embryo1_Pos0_cell239_z5	336.050803765334	18.5082951056191	Reference	Lateral plate mesoderm	Lateral plate mesoderm@Lateral plate mesoderm@Lateral plate mesoderm@Lateral plate mesoderm@Lateral plate mesoderm@Lateral plate mesoderm@Lateral plate mesoderm@Lateral plate mesoderm@Lateral plate mesoderm@Lateral plate mesoderm@Lateral plate mesoderm
embryo1_Pos0_cell24_z2	281.301486111792	34.2903133830426	Reference	Erythroid	Erythroid@Haematoendothelial progenitors@Erythroid@Endothelium@Lateral plate mesoderm@Endothelium@Erythroid@Blood progenitors@Haematoendothelial progenitors@Endothelium@Haematoendothelial progenitors
embryo1_Pos0_cell24_z5	281.533269490598	48.4906030326305	Reference	Allantois	Allantois@Lateral plate mesoderm@Allantois@Lateral plate mesoderm@Endothelium@Lateral plate mesoderm@Lateral plate mesoderm@Lateral plate mesoderm@Allantois@Lateral plate mesoderm@Lateral plate mesoderm
embryo1_Pos0_cell240_z2	324.408605816741	50.6025374292541	Reference	Endothelium	Endothelium@Gut tube@Gut tube@Endothelium@Endothelium@Gut tube@Endothelium@Endothelium@Gut tube@Erythroid@Erythroid
embryo1_Pos0_cell240_z5	335.030420846025	57.0198826320446	Reference	Gut tube	Gut tube@Gut tube@Gut tube@Gut tube@Endothelium@Haematoendothelial progenitors@Haematoendothelial progenitors@Gut tube@Gut tube@Gut tube@Gut tube
embryo1_Pos0_cell241_z2	324.509908654292	11.9689605766166	Reference	Gut tube	Gut tube@Endothelium@Gut tube@Gut tube@Gut tube@Gut tube@Gut tube@Gut tube@Endothelium@Endothelium@Endothelium
embryo1_Pos0_cell241_z5	334.684502964796	29.7861423125356	Reference	Lateral plate mesoderm	Lateral plate mesoderm@Lateral plate mesoderm@Lateral plate mesoderm@Lateral plate mesoderm@Lateral plate mesoderm@Mixed mesenchymal mesoderm@Lateral plate mesoderm@Lateral plate mesoderm@Lateral plate mesoderm@Lateral plate mesoderm@Mixed mesenchymal mesoderm
embryo1_Pos0_cell242_z2	324.716515750401	64.8374392935667	Reference	Erythroid	Erythroid@Erythroid@Erythroid@Gut tube@Erythroid@Endothelium@Gut tube@Erythroid@Erythroid@Endothelium@Gut tube
embryo1_Pos0_cell242_z5	335.299524293933	66.0380374319406	Reference	Endothelium	Endothelium@Gut tube@Gut tube@Gut tube@Gut tube@Gut tube@Gut tube@Gut tube@Gut tube@Gut tube@Haematoendothelial progenitors
embryo1_Pos0_cell243_z2	324.934683900821	74.6031688462112	Reference	Erythroid	Erythroid@Erythroid@Endothelium@Erythroid@Endothelium@Erythroid@Endothelium@Lateral plate mesoderm@Lateral plate mesoderm@Endothelium@Erythroid
embryo1_Pos0_cell243_z5	334.71037635262	74.7266393919144	Reference	Endothelium	Endothelium@Gut tube@Endothelium@Gut tube@Gut tube@Gut tube@Gut tube@Gut tube@Gut tube@Gut tube@Endothelium
embryo1_Pos0_cell244_z2	325.405006627839	9.42610014671392	Reference	Gut tube	Gut tube@Endothelium@Haematoendothelial progenitors@Gut tube@Gut tube@Endothelium@Gut tube@Endothelium@Gut tube@Gut tube@Lateral plate mesoderm
embryo1_Pos0_cell244_z5	335.842462388118	27.4520445756898	Reference	Lateral plate mesoderm	Lateral plate mesoderm@Lateral plate mesoderm@Lateral plate mesoderm@Lateral plate mesoderm@Lateral plate mesoderm@Lateral plate mesoderm@Lateral plate mesoderm@Lateral plate mesoderm@Lateral plate mesoderm@Lateral plate mesoderm@Lateral plate mesoderm
embryo1_Pos0_cell245_z2	325.467250726962	38.7581582405684	Reference	Endothelium	Endothelium@Endothelium@Endothelium@Endothelium@Erythroid@Endothelium@Endothelium@Endothelium@Endothelium@Endothelium@Blood progenitors
embryo1_Pos0_cell245_z5	336.214833904387	70.9780463466899	Reference	Gut tube	Gut tube@Gut tube@Gut tube@Gut tube@Gut tube@Gut tube@Gut tube@Gut tube@Gut tube@Gut tube@Gut tube
embryo1_Pos0_cell246_z2	327.197018303411	13.7101236741563	Reference	Gut tube	Gut tube@Endothelium@Endothelium@Lateral plate mesoderm@Gut tube@Lateral plate mesoderm@Lateral plate mesoderm@Gut tube@Endothelium@Lateral plate mesoderm@Gut tube
embryo1_Pos0_cell246_z5	336.415635305671	15.997514169971	Reference	Lateral plate mesoderm	Lateral plate mesoderm@Lateral plate mesoderm@Lateral plate mesoderm@Lateral plate mesoderm@Lateral plate mesoderm@Lateral plate mesoderm@Lateral plate mesoderm@Lateral plate mesoderm@Lateral plate mesoderm@Lateral plate mesoderm@Lateral plate mesoderm
embryo1_Pos0_cell247_z5	336.306532691987	72.9819926674883	Reference	Gut tube	Gut tube@Gut tube@Endothelium@Gut tube@Gut tube@Endothelium@Gut tube@Gut tube@Gut tube@Gut tube@Gut tube
embryo1_Pos0_cell248_z5	337.718057766295	10.8549770831216	Reference	Lateral plate mesoderm	Lateral plate mesoderm@Lateral plate mesoderm@Lateral plate mesoderm@Lateral plate mesoderm@Lateral plate mesoderm@Lateral plate mesoderm@Lateral plate mesoderm@Lateral plate mesoderm@Lateral plate mesoderm@Lateral plate mesoderm@Lateral plate mesoderm
embryo1_Pos0_cell249_z2	326.369144297038	56.1208131079421	Reference	Gut tube	Gut tube@Gut tube@Endothelium@Gut tube@Gut tube@Gut tube@Gut tube@Endothelium@Haematoendothelial progenitors@Gut tube@Endothelium
embryo1_Pos0_cell249_z5	337.61750855589	68.2191253762959	Reference	Gut tube	Gut tube@Gut tube@Gut tube@Gut tube@Gut tube@Gut tube@Endothelium@Gut tube@Gut tube@Gut tube@Haematoendothelial progenitors
embryo1_Pos0_cell25_z2	281.936004266652	11.140955239582	Reference	Erythroid	Erythroid@Erythroid@Erythroid@Erythroid@Erythroid@Erythroid@Endothelium@Erythroid@Erythroid@Gut tube@Lateral plate mesoderm
embryo1_Pos0_cell25_z5	282.598704077845	50.9752707334308	Reference	Lateral plate mesoderm	Lateral plate mesoderm@Endothelium@Allantois@Lateral plate mesoderm@Lateral plate mesoderm@Lateral plate mesoderm@Lateral plate mesoderm@Lateral plate mesoderm@Lateral plate mesoderm@Lateral plate mesoderm@Allantois
embryo1_Pos0_cell250_z2	326.431871885238	41.674388195404	Reference	Endothelium	Endothelium@Erythroid@Endothelium@Endothelium@Endothelium@Endothelium@Endothelium@Endothelium@Endothelium@Endothelium@Endothelium
embryo1_Pos0_cell250_z5	337.010685984776	74.7605642618863	Reference	Endothelium	Endothelium@Gut tube@Gut tube@Gut tube@Gut tube@Endothelium@Gut tube@Gut tube@Endothelium@Gut tube@Gut tube
embryo1_Pos0_cell251_z2	326.644935134718	60.0086608978914	Reference	Gut tube	Gut tube@Endothelium@Gut tube@Gut tube@Erythroid@Gut tube@Gut tube@Erythroid@Gut tube@Gut tube@Gut tube
embryo1_Pos0_cell251_z5	337.13687311313	30.2094156266155	Reference	Lateral plate mesoderm	Lateral plate mesoderm@Lateral plate mesoderm@Lateral plate mesoderm@Lateral plate mesoderm@Mixed mesenchymal mesoderm@Mixed mesenchymal mesoderm@Lateral plate mesoderm@Lateral plate mesoderm@Lateral plate mesoderm@Lateral plate mesoderm@Lateral plate mesoderm
embryo1_Pos0_cell252_z2	328.544914302989	17.5220608763876	Reference	Lateral plate mesoderm	Lateral plate mesoderm@Lateral plate mesoderm@Lateral plate mesoderm@Lateral plate mesoderm@Lateral plate mesoderm@Lateral plate mesoderm@Lateral plate mesoderm@Lateral plate mesoderm@Endothelium@Gut tube@Lateral plate mesoderm
embryo1_Pos0_cell253_z2	327.014497555746	44.0736077514409	Reference	Endothelium	Endothelium@Erythroid@Endothelium@Endothelium@Endothelium@Endothelium@Endothelium@Endothelium@Endothelium@Endothelium@Gut tube
embryo1_Pos0_cell253_z5	337.481854733411	20.9958987889528	Reference	Lateral plate mesoderm	Lateral plate mesoderm@Lateral plate mesoderm@Lateral plate mesoderm@Lateral plate mesoderm@Lateral plate mesoderm@Lateral plate mesoderm@Lateral plate mesoderm@Lateral plate mesoderm@Lateral plate mesoderm@Lateral plate mesoderm@Lateral plate mesoderm
embryo1_Pos0_cell254_z2	327.512092937491	52.5189088114554	Reference	Gut tube	Gut tube@Gut tube@Gut tube@Endothelium@Endothelium@Endothelium@Gut tube@Gut tube@Gut tube@Gut tube@Gut tube
embryo1_Pos0_cell254_z5	339.285539195867	64.7075397437395	Reference	Haematoendothelial progenitors	Haematoendothelial progenitors@Gut tube@Gut tube@Gut tube@Gut tube@Gut tube@Endothelium@Gut tube@Haematoendothelial progenitors@Gut tube@Gut tube
embryo1_Pos0_cell255_z2	327.690148605679	62.8190787149335	Reference	Gut tube	Gut tube@Erythroid@Gut tube@Endothelium@Gut tube@Erythroid@Gut tube@Endothelium@Erythroid@Gut tube@Gut tube
embryo1_Pos0_cell256_z2	327.002810762153	50.6212935702181	Reference	Gut tube	Gut tube@Endothelium@Gut tube@Endothelium@Gut tube@Gut tube@Gut tube@Endothelium@Endothelium@Endothelium@Gut tube
embryo1_Pos0_cell256_z5	338.354753734971	14.8555323246239	Reference	Lateral plate mesoderm	Lateral plate mesoderm@Lateral plate mesoderm@Lateral plate mesoderm@Lateral plate mesoderm@Lateral plate mesoderm@Lateral plate mesoderm@Lateral plate mesoderm@Lateral plate mesoderm@Lateral plate mesoderm@Lateral plate mesoderm@Lateral plate mesoderm
embryo1_Pos0_cell257_z2	327.593508089035	20.5420931098278	Reference	Lateral plate mesoderm	Lateral plate mesoderm@Lateral plate mesoderm@Haematoendothelial progenitors@Lateral plate mesoderm@Lateral plate mesoderm@Lateral plate mesoderm@Lateral plate mesoderm@Endothelium@Lateral plate mesoderm@Lateral plate mesoderm@Lateral plate mesoderm
embryo1_Pos0_cell257_z5	338.78352606141	60.9139472493979	Reference	Haematoendothelial progenitors	Haematoendothelial progenitors@Gut tube@Gut tube@Gut tube@Gut tube@Endothelium@Gut tube@Gut tube@Haematoendothelial progenitors@Haematoendothelial progenitors@Gut tube
embryo1_Pos0_cell258_z2	328.074471478784	46.3404309617671	Reference	Endothelium	Endothelium@Endothelium@Gut tube@Endothelium@Endothelium@Endothelium@Gut tube@Erythroid@Endothelium@Endothelium@Endothelium
embryo1_Pos0_cell258_z5	339.233301443613	72.777245062702	Reference	Gut tube	Gut tube@Gut tube@Gut tube@Gut tube@Gut tube@Gut tube@Endothelium@Gut tube@Gut tube@Gut tube@Gut tube
embryo1_Pos0_cell259_z2	328.024230862749	24.782091752796	Reference	Lateral plate mesoderm	Lateral plate mesoderm@Endothelium@Lateral plate mesoderm@Endothelium@Lateral plate mesoderm@Lateral plate mesoderm@Lateral plate mesoderm@Lateral plate mesoderm@Haematoendothelial progenitors@Lateral plate mesoderm@Lateral plate mesoderm
embryo1_Pos0_cell259_z5	340.335291043861	27.4274562335888	Reference	Lateral plate mesoderm	Lateral plate mesoderm@Lateral plate mesoderm@Lateral plate mesoderm@Lateral plate mesoderm@Lateral plate mesoderm@Lateral plate mesoderm@Lateral plate mesoderm@Lateral plate mesoderm@Lateral plate mesoderm@Lateral plate mesoderm@Lateral plate mesoderm
embryo1_Pos0_cell26_z2	282.102410118916	20.9215101339799	Reference	Erythroid	Erythroid@Erythroid@Erythroid@Erythroid@Erythroid@Erythroid@Erythroid@Erythroid@Erythroid@Erythroid@Erythroid
embryo1_Pos0_cell26_z5	281.839794289789	56.0767736147693	Reference	Lateral plate mesoderm	Lateral plate mesoderm@Lateral plate mesoderm@Lateral plate mesoderm@Lateral plate mesoderm@Lateral plate mesoderm@Lateral plate mesoderm@Lateral plate mesoderm@Lateral plate mesoderm@Lateral plate mesoderm@Lateral plate mesoderm@Intermediate mesoderm
embryo1_Pos0_cell260_z5	340.54364038864	19.2270791190692	Reference	Lateral plate mesoderm	Lateral plate mesoderm@Lateral plate mesoderm@Lateral plate mesoderm@Lateral plate mesoderm@Lateral plate mesoderm@Lateral plate mesoderm@Lateral plate mesoderm@Lateral plate mesoderm@Lateral plate mesoderm@Lateral plate mesoderm@Lateral plate mesoderm
embryo1_Pos0_cell261_z2	328.836857297565	66.3452947095836	Reference	Endothelium	Endothelium@Gut tube@Erythroid@Erythroid@Gut tube@Gut tube@Gut tube@Gut tube@Gut tube@Gut tube@Endothelium
embryo1_Pos0_cell261_z5	339.607987260756	31.0299003596521	Reference	Lateral plate mesoderm	Lateral plate mesoderm@Mixed mesenchymal mesoderm@Lateral plate mesoderm@Lateral plate mesoderm@Lateral plate mesoderm@Lateral plate mesoderm@Mixed mesenchymal mesoderm@Lateral plate mesoderm@Lateral plate mesoderm@Lateral plate mesoderm@Lateral plate mesoderm
embryo1_Pos0_cell262_z2	329.620618657258	49.2172038812788	Reference	Gut tube	Gut tube@Endothelium@Gut tube@Gut tube@Endothelium@Gut tube@Gut tube@Gut tube@Endothelium@Gut tube@Endothelium
embryo1_Pos0_cell262_z5	340.876541634746	23.7173535117061	Reference	Lateral plate mesoderm	Lateral plate mesoderm@Lateral plate mesoderm@Lateral plate mesoderm@Lateral plate mesoderm@Lateral plate mesoderm@Lateral plate mesoderm@Lateral plate mesoderm@Lateral plate mesoderm@Lateral plate mesoderm@Lateral plate mesoderm@Lateral plate mesoderm
embryo1_Pos0_cell263_z5	340.372777881762	34.223740090375	Reference	Lateral plate mesoderm	Lateral plate mesoderm@Lateral plate mesoderm@Mixed mesenchymal mesoderm@Lateral plate mesoderm@Lateral plate mesoderm@Lateral plate mesoderm@Lateral plate mesoderm@Mixed mesenchymal mesoderm@Haematoendothelial progenitors@Lateral plate mesoderm@Lateral plate mesoderm
embryo1_Pos0_cell264_z2	328.318558878622	9.02946603923992	Reference	Haematoendothelial progenitors	Haematoendothelial progenitors@Endothelium@Gut tube@Lateral plate mesoderm@Lateral plate mesoderm@Endothelium@Lateral plate mesoderm@Haematoendothelial progenitors@Gut tube@Gut tube@Lateral plate mesoderm
embryo1_Pos0_cell264_z5	340.261441829179	69.6891245063068	Reference	Gut tube	Gut tube@Gut tube@Gut tube@Gut tube@Gut tube@Gut tube@Gut tube@Gut tube@Gut tube@Gut tube@Gut tube
embryo1_Pos0_cell265_z2	328.74068139763	58.7252375460405	Reference	Gut tube	Gut tube@Endothelium@Gut tube@Gut tube@Gut tube@Endothelium@Gut tube@Gut tube@Haematoendothelial progenitors@Gut tube@Gut tube
embryo1_Pos0_cell265_z5	341.03824098459	74.746645742952	Reference	Gut tube	Gut tube@Gut tube@Gut tube@Gut tube@Gut tube@Gut tube@Gut tube@Gut tube@Gut tube@Gut tube@Gut tube
embryo1_Pos0_cell266_z5	342.162229761603	14.5688250485527	Reference	Lateral plate mesoderm	Lateral plate mesoderm@Lateral plate mesoderm@Lateral plate mesoderm@Lateral plate mesoderm@Lateral plate mesoderm@Lateral plate mesoderm@Lateral plate mesoderm@Lateral plate mesoderm@Lateral plate mesoderm@Lateral plate mesoderm@Lateral plate mesoderm
embryo1_Pos0_cell267_z2	330.552350880888	7.25324300064434	Reference	Lateral plate mesoderm	Lateral plate mesoderm@Lateral plate mesoderm@Haematoendothelial progenitors@Lateral plate mesoderm@Lateral plate mesoderm@Haematoendothelial progenitors@Endothelium@Endothelium@Gut tube@Lateral plate mesoderm@Lateral plate mesoderm
embryo1_Pos0_cell267_z5	342.610533474726	10.7086791896444	Reference	Lateral plate mesoderm	Lateral plate mesoderm@Lateral plate mesoderm@Lateral plate mesoderm@Lateral plate mesoderm@Lateral plate mesoderm@Lateral plate mesoderm@Lateral plate mesoderm@Lateral plate mesoderm@Lateral plate mesoderm@Lateral plate mesoderm@Lateral plate mesoderm
embryo1_Pos0_cell268_z2	331.356420151805	22.6440204152156	Reference	Lateral plate mesoderm	Lateral plate mesoderm@Lateral plate mesoderm@Lateral plate mesoderm@Lateral plate mesoderm@Lateral plate mesoderm@Lateral plate mesoderm@Lateral plate mesoderm@Lateral plate mesoderm@Lateral plate mesoderm@Lateral plate mesoderm@Lateral plate mesoderm
embryo1_Pos0_cell268_z5	340.921519133573	39.5630185329054	Reference	Lateral plate mesoderm	Lateral plate mesoderm@Lateral plate mesoderm@Lateral plate mesoderm@Haematoendothelial progenitors@Lateral plate mesoderm@Lateral plate mesoderm@Haematoendothelial progenitors@Allantois@Lateral plate mesoderm@Lateral plate mesoderm@Mixed mesenchymal mesoderm
embryo1_Pos0_cell269_z2	329.047849884624	42.2635786918733	Reference	Endothelium	Endothelium@Erythroid@Endothelium@Endothelium@Endothelium@Endothelium@Endothelium@Haematoendothelial progenitors@Endothelium@Blood progenitors@Endothelium
embryo1_Pos0_cell269_z5	342.139932637424	60.860384861259	Reference	Endothelium	Endothelium@Gut tube@Gut tube@Gut tube@Haematoendothelial progenitors@Gut tube@Gut tube@Gut tube@Endothelium@Endothelium@Haematoendothelial progenitors
embryo1_Pos0_cell27_z2	282.68205414022	58.8383324490417	Reference	Lateral plate mesoderm	Lateral plate mesoderm@Lateral plate mesoderm@Lateral plate mesoderm@Lateral plate mesoderm@Lateral plate mesoderm@Lateral plate mesoderm@Intermediate mesoderm@Lateral plate mesoderm@Intermediate mesoderm@Lateral plate mesoderm@Lateral plate mesoderm
embryo1_Pos0_cell27_z5	281.988143912433	73.5161345698624	Reference	Endothelium	Endothelium@Lateral plate mesoderm@Endothelium@Neural crest@Intermediate mesoderm@Lateral plate mesoderm@Intermediate mesoderm@Lateral plate mesoderm@Endothelium@Intermediate mesoderm@Intermediate mesoderm
embryo1_Pos0_cell270_z2	329.48837850906	53.7434343516495	Reference	Gut tube	Gut tube@Endothelium@Gut tube@Gut tube@Gut tube@Gut tube@Haematoendothelial progenitors@Gut tube@Endothelium@Gut tube@Gut tube
embryo1_Pos0_cell270_z5	341.966569895849	29.5148517660733	Reference	Lateral plate mesoderm	Lateral plate mesoderm@Lateral plate mesoderm@Lateral plate mesoderm@Lateral plate mesoderm@Lateral plate mesoderm@Lateral plate mesoderm@Lateral plate mesoderm@Mixed mesenchymal mesoderm@Lateral plate mesoderm@Lateral plate mesoderm@Lateral plate mesoderm
embryo1_Pos0_cell271_z2	329.682469021079	56.0591793018872	Reference	Gut tube	Gut tube@Haematoendothelial progenitors@Endothelium@Gut tube@Gut tube@Endothelium@Gut tube@Gut tube@Gut tube@Gut tube@Gut tube
embryo1_Pos0_cell271_z5	341.881362146783	32.1876694839567	Reference	Lateral plate mesoderm	Lateral plate mesoderm@Mixed mesenchymal mesoderm@Lateral plate mesoderm@Lateral plate mesoderm@Lateral plate mesoderm@Lateral plate mesoderm@Lateral plate mesoderm@Lateral plate mesoderm@Lateral plate mesoderm@Lateral plate mesoderm@Lateral plate mesoderm
embryo1_Pos0_cell272_z2	330.510732871865	19.9975313815272	Reference	Lateral plate mesoderm	Lateral plate mesoderm@Lateral plate mesoderm@Lateral plate mesoderm@Lateral plate mesoderm@Lateral plate mesoderm@Lateral plate mesoderm@Lateral plate mesoderm@Lateral plate mesoderm@Lateral plate mesoderm@Lateral plate mesoderm@Lateral plate mesoderm
embryo1_Pos0_cell272_z5	341.735728910912	44.3388758874045	Reference	Allantois	Allantois@Lateral plate mesoderm@Lateral plate mesoderm@Mixed mesenchymal mesoderm@Lateral plate mesoderm@Spinal cord@Lateral plate mesoderm@Lateral plate mesoderm@Lateral plate mesoderm@Lateral plate mesoderm@Lateral plate mesoderm
embryo1_Pos0_cell273_z2	331.637291647042	26.6913814427199	Reference	Lateral plate mesoderm	Lateral plate mesoderm@Lateral plate mesoderm@Lateral plate mesoderm@Lateral plate mesoderm@Lateral plate mesoderm@Lateral plate mesoderm@Lateral plate mesoderm@Lateral plate mesoderm@Lateral plate mesoderm@Lateral plate mesoderm@Endothelium
embryo1_Pos0_cell273_z5	342.633764655072	71.7069688605365	Reference	Gut tube	Gut tube@Gut tube@Gut tube@Gut tube@Gut tube@Gut tube@Gut tube@Gut tube@Gut tube@Gut tube@Gut tube
embryo1_Pos0_cell274_z2	332.165710784099	10.9289500080852	Reference	Haematoendothelial progenitors	Haematoendothelial progenitors@Lateral plate mesoderm@Lateral plate mesoderm@Lateral plate mesoderm@Lateral plate mesoderm@Lateral plate mesoderm@Endothelium@Haematoendothelial progenitors@Lateral plate mesoderm@Lateral plate mesoderm@Lateral plate mesoderm
embryo1_Pos0_cell274_z5	342.513804820112	70.0069727799488	Reference	Gut tube	Gut tube@Gut tube@Gut tube@Gut tube@Endothelium@Gut tube@Gut tube@Gut tube@Gut tube@Gut tube@Gut tube
embryo1_Pos0_cell275_z2	332.028985199463	42.3691235791339	Reference	Endothelium	Endothelium@Endothelium@Haematoendothelial progenitors@Blood progenitors@Erythroid@Endothelium@Haematoendothelial progenitors@Endothelium@Endothelium@Mixed mesenchymal mesoderm@Lateral plate mesoderm
embryo1_Pos0_cell276_z2	330.767335671317	62.5242961921487	Reference	Gut tube	Gut tube@Gut tube@Gut tube@Gut tube@Gut tube@Gut tube@Endothelium@Gut tube@Gut tube@Haematoendothelial progenitors@Endothelium
embryo1_Pos0_cell277_z2	331.519206296028	51.738766608199	Reference	Gut tube	Gut tube@Gut tube@Gut tube@Gut tube@Gut tube@Gut tube@Endothelium@Endothelium@Gut tube@Gut tube@Haematoendothelial progenitors
embryo1_Pos0_cell277_z5	344.202375777515	64.3911478233057	Reference	Endothelium	Endothelium@Gut tube@Gut tube@Gut tube@Gut tube@Gut tube@Endothelium@Gut tube@Endothelium@Haematoendothelial progenitors@Haematoendothelial progenitors
embryo1_Pos0_cell278_z2	332.432836159773	13.6346950641696	Reference	Lateral plate mesoderm	Lateral plate mesoderm@Lateral plate mesoderm@Lateral plate mesoderm@Lateral plate mesoderm@Lateral plate mesoderm@Haematoendothelial progenitors@Lateral plate mesoderm@Lateral plate mesoderm@Lateral plate mesoderm@Lateral plate mesoderm@Endothelium
embryo1_Pos0_cell278_z5	344.154846705743	72.9384752284924	Reference	Gut tube	Gut tube@Gut tube@Gut tube@Gut tube@Endothelium@Gut tube@Gut tube@Gut tube@Gut tube@Gut tube@Gut tube
embryo1_Pos0_cell279_z2	331.287002849796	59.5048550258219	Reference	Gut tube	Gut tube@Endothelium@Gut tube@Gut tube@Gut tube@Gut tube@Endothelium@Haematoendothelial progenitors@Gut tube@Gut tube@Haematoendothelial progenitors
embryo1_Pos0_cell279_z5	343.845793113868	68.031946257447	Reference	Endothelium	Endothelium@Gut tube@Gut tube@Gut tube@Gut tube@Gut tube@Gut tube@Endothelium@Gut tube@Gut tube@Gut tube
embryo1_Pos0_cell28_z2	284.656608908687	62.7445143532464	Reference	Lateral plate mesoderm	Lateral plate mesoderm@Lateral plate mesoderm@Lateral plate mesoderm@Lateral plate mesoderm@Lateral plate mesoderm@Lateral plate mesoderm@Lateral plate mesoderm@Intermediate mesoderm@Lateral plate mesoderm@Lateral plate mesoderm@Lateral plate mesoderm
embryo1_Pos0_cell28_z5	283.235181806681	44.0295566454009	Reference	Lateral plate mesoderm	Lateral plate mesoderm@Endothelium@Endothelium@Lateral plate mesoderm@Lateral plate mesoderm@Lateral plate mesoderm@Allantois@Endothelium@Endothelium@Lateral plate mesoderm@Allantois
embryo1_Pos0_cell280_z2	334.358432781656	44.6086711517882	Reference	Haematoendothelial progenitors	Haematoendothelial progenitors@Endothelium@Lateral plate mesoderm@Mixed mesenchymal mesoderm@Gut tube@Endothelium@Lateral plate mesoderm@Haematoendothelial progenitors@Blood progenitors@Endothelium@Gut tube
embryo1_Pos0_cell280_z5	343.307919591237	47.4360990580067	Reference	Spinal cord	Spinal cord@Lateral plate mesoderm@Lateral plate mesoderm@Lateral plate mesoderm@Allantois@Lateral plate mesoderm@Lateral plate mesoderm@Haematoendothelial progenitors@Lateral plate mesoderm@Mixed mesenchymal mesoderm@Lateral plate mesoderm
embryo1_Pos0_cell281_z2	331.759297711701	55.035714662277	Reference	Gut tube	Gut tube@Haematoendothelial progenitors@Gut tube@Endothelium@Gut tube@Gut tube@Endothelium@Gut tube@Gut tube@Gut tube@Gut tube
embryo1_Pos0_cell282_z2	332.862356016376	16.3171927791402	Reference	Lateral plate mesoderm	Lateral plate mesoderm@Lateral plate mesoderm@Lateral plate mesoderm@Lateral plate mesoderm@Lateral plate mesoderm@Lateral plate mesoderm@Lateral plate mesoderm@Lateral plate mesoderm@Lateral plate mesoderm@Lateral plate mesoderm@Lateral plate mesoderm
embryo1_Pos0_cell282_z5	345.065717836134	19.1933185173758	Reference	Lateral plate mesoderm	Lateral plate mesoderm@Lateral plate mesoderm@Lateral plate mesoderm@Lateral plate mesoderm@Lateral plate mesoderm@Lateral plate mesoderm@Lateral plate mesoderm@Lateral plate mesoderm@Lateral plate mesoderm@Lateral plate mesoderm@Lateral plate mesoderm
embryo1_Pos0_cell283_z2	332.19311263802	53.5054240346906	Reference	Gut tube	Gut tube@Gut tube@Gut tube@Gut tube@Haematoendothelial progenitors@Gut tube@Endothelium@Gut tube@Gut tube@Endothelium@Gut tube
embryo1_Pos0_cell283_z5	344.66915452074	24.9793695171528	Reference	Lateral plate mesoderm	Lateral plate mesoderm@Lateral plate mesoderm@Lateral plate mesoderm@Lateral plate mesoderm@Lateral plate mesoderm@Lateral plate mesoderm@Lateral plate mesoderm@Lateral plate mesoderm@Lateral plate mesoderm@Lateral plate mesoderm@Lateral plate mesoderm
embryo1_Pos0_cell284_z2	333.060691816653	64.7413439280503	Reference	Gut tube	Gut tube@Gut tube@Endothelium@Gut tube@Gut tube@Gut tube@Gut tube@Gut tube@Endothelium@Gut tube@Gut tube
embryo1_Pos0_cell284_z5	344.370433679454	33.8511982863553	Reference	Lateral plate mesoderm	Lateral plate mesoderm@Lateral plate mesoderm@Lateral plate mesoderm@Lateral plate mesoderm@Lateral plate mesoderm@Lateral plate mesoderm@Lateral plate mesoderm@Lateral plate mesoderm@Lateral plate mesoderm@Lateral plate mesoderm@Lateral plate mesoderm
embryo1_Pos0_cell285_z5	344.946288858001	28.9096819956167	Reference	Lateral plate mesoderm	Lateral plate mesoderm@Lateral plate mesoderm@Lateral plate mesoderm@Lateral plate mesoderm@Lateral plate mesoderm@Lateral plate mesoderm@Lateral plate mesoderm@Lateral plate mesoderm@Lateral plate mesoderm@Lateral plate mesoderm@Lateral plate mesoderm
embryo1_Pos0_cell286_z2	333.472273061882	58.1608397858942	Reference	Gut tube	Gut tube@Endothelium@Gut tube@Haematoendothelial progenitors@Gut tube@Gut tube@Gut tube@Gut tube@Haematoendothelial progenitors@Gut tube@Gut tube
embryo1_Pos0_cell287_z2	332.580653044573	69.5824221717973	Reference	Gut tube	Gut tube@Gut tube@Gut tube@Gut tube@Gut tube@Gut tube@Endothelium@Gut tube@Endothelium@Gut tube@Gut tube
embryo1_Pos0_cell287_z5	346.325716498234	59.4125507445495	Reference	Endothelium	Endothelium@Haematoendothelial progenitors@Mixed mesenchymal mesoderm@Gut tube@Lateral plate mesoderm@Gut tube@Haematoendothelial progenitors@Endothelium@Lateral plate mesoderm@Gut tube@Lateral plate mesoderm
embryo1_Pos0_cell288_z2	333.311335046376	30.4304785264265	Reference	Lateral plate mesoderm	Lateral plate mesoderm@Lateral plate mesoderm@Lateral plate mesoderm@Lateral plate mesoderm@Mixed mesenchymal mesoderm@Lateral plate mesoderm@Lateral plate mesoderm@Lateral plate mesoderm@Lateral plate mesoderm@Lateral plate mesoderm@Mixed mesenchymal mesoderm
embryo1_Pos0_cell288_z5	346.093015767291	74.4769947964631	Reference	Endothelium	Endothelium@Gut tube@Gut tube@Gut tube@Gut tube@Endothelium@Gut tube@Gut tube@Endothelium@Gut tube@Endothelium
embryo1_Pos0_cell289_z2	333.40493978256	67.1906808587008	Reference	Gut tube	Gut tube@Endothelium@Gut tube@Gut tube@Gut tube@Gut tube@Gut tube@Gut tube@Endothelium@Gut tube@Gut tube
embryo1_Pos0_cell29_z2	282.309843560571	23.4751269709231	Reference	Erythroid	Erythroid@Erythroid@Erythroid@Erythroid@Erythroid@Erythroid@Erythroid@Erythroid@Erythroid@Erythroid@Erythroid
embryo1_Pos0_cell29_z5	283.018897244317	53.724278722967	Reference	Lateral plate mesoderm	Lateral plate mesoderm@Lateral plate mesoderm@Lateral plate mesoderm@Lateral plate mesoderm@Lateral plate mesoderm@Lateral plate mesoderm@Lateral plate mesoderm@Endothelium@Lateral plate mesoderm@Lateral plate mesoderm@Lateral plate mesoderm
embryo1_Pos0_cell290_z2	333.035074491011	18.8797131300431	Reference	Lateral plate mesoderm	Lateral plate mesoderm@Lateral plate mesoderm@Lateral plate mesoderm@Lateral plate mesoderm@Lateral plate mesoderm@Lateral plate mesoderm@Lateral plate mesoderm@Lateral plate mesoderm@Lateral plate mesoderm@Lateral plate mesoderm@Lateral plate mesoderm
embryo1_Pos0_cell290_z5	346.431566882591	54.6792361933454	Reference	Lateral plate mesoderm	Lateral plate mesoderm@Haematoendothelial progenitors@Endothelium@Lateral plate mesoderm@Lateral plate mesoderm@Lateral plate mesoderm@Mixed mesenchymal mesoderm@Gut tube@Haematoendothelial progenitors@Lateral plate mesoderm@Lateral plate mesoderm
embryo1_Pos0_cell291_z2	332.773916011573	71.8446694688014	Reference	Gut tube	Gut tube@Gut tube@Gut tube@Gut tube@Gut tube@Gut tube@Endothelium@Gut tube@Gut tube@Endothelium@Gut tube
embryo1_Pos0_cell291_z5	346.681526329525	14.8352216122294	Reference	Lateral plate mesoderm	Lateral plate mesoderm@Lateral plate mesoderm@Lateral plate mesoderm@Lateral plate mesoderm@Lateral plate mesoderm@Lateral plate mesoderm@Lateral plate mesoderm@Lateral plate mesoderm@Lateral plate mesoderm@Lateral plate mesoderm@Lateral plate mesoderm
embryo1_Pos0_cell292_z2	333.86564735363	49.4637026546432	Reference	Gut tube	Gut tube@Gut tube@Gut tube@Gut tube@Lateral plate mesoderm@Gut tube@Gut tube@Gut tube@Haematoendothelial progenitors@Endothelium@Lateral plate mesoderm
embryo1_Pos0_cell292_z5	347.836089283655	30.7671576660996	Reference	Lateral plate mesoderm	Lateral plate mesoderm@Lateral plate mesoderm@Lateral plate mesoderm@Lateral plate mesoderm@Lateral plate mesoderm@Lateral plate mesoderm@Lateral plate mesoderm@Lateral plate mesoderm@Lateral plate mesoderm@Lateral plate mesoderm@Lateral plate mesoderm
embryo1_Pos0_cell293_z2	334.091663774225	62.5005539943622	Reference	Gut tube	Gut tube@Gut tube@Gut tube@Gut tube@Gut tube@Haematoendothelial progenitors@Gut tube@Gut tube@Gut tube@Endothelium@Gut tube
embryo1_Pos0_cell293_z5	347.813991566728	24.80892910513	Reference	Lateral plate mesoderm	Lateral plate mesoderm@Lateral plate mesoderm@Lateral plate mesoderm@Lateral plate mesoderm@Lateral plate mesoderm@Lateral plate mesoderm@Lateral plate mesoderm@Lateral plate mesoderm@Lateral plate mesoderm@Lateral plate mesoderm@Lateral plate mesoderm
embryo1_Pos0_cell294_z2	333.889178230607	8.11257511440302	Reference	Lateral plate mesoderm	Lateral plate mesoderm@Lateral plate mesoderm@Lateral plate mesoderm@Lateral plate mesoderm@Lateral plate mesoderm@Lateral plate mesoderm@Haematoendothelial progenitors@Lateral plate mesoderm@Lateral plate mesoderm@Haematoendothelial progenitors@Lateral plate mesoderm
embryo1_Pos0_cell294_z5	348.105545812896	36.2294581249663	Reference	Lateral plate mesoderm	Lateral plate mesoderm@Lateral plate mesoderm@Lateral plate mesoderm@Lateral plate mesoderm@Lateral plate mesoderm@Lateral plate mesoderm@Lateral plate mesoderm@Lateral plate mesoderm@Lateral plate mesoderm@Lateral plate mesoderm@Lateral plate mesoderm
embryo1_Pos0_cell295_z2	333.98548031258	38.9810671086457	Reference	Blood progenitors	Blood progenitors@Haematoendothelial progenitors@Haematoendothelial progenitors@Endothelium@Endothelium@Haematoendothelial progenitors@Lateral plate mesoderm@Mixed mesenchymal mesoderm@Lateral plate mesoderm@Lateral plate mesoderm@Erythroid
embryo1_Pos0_cell295_z5	349.003831177107	40.6628030610383	Reference	Lateral plate mesoderm	Lateral plate mesoderm@Lateral plate mesoderm@Lateral plate mesoderm@Lateral plate mesoderm@Lateral plate mesoderm@Lateral plate mesoderm@Lateral plate mesoderm@Haematoendothelial progenitors@Lateral plate mesoderm@Lateral plate mesoderm@Lateral plate mesoderm
embryo1_Pos0_cell296_z2	334.993677079825	27.9540085284564	Reference	Lateral plate mesoderm	Lateral plate mesoderm@Lateral plate mesoderm@Lateral plate mesoderm@Lateral plate mesoderm@Lateral plate mesoderm@Lateral plate mesoderm@Lateral plate mesoderm@Lateral plate mesoderm@Lateral plate mesoderm@Lateral plate mesoderm@Lateral plate mesoderm
embryo1_Pos0_cell296_z5	347.241186698977	49.5461269970346	Reference	Lateral plate mesoderm	Lateral plate mesoderm@Lateral plate mesoderm@Lateral plate mesoderm@Lateral plate mesoderm@Lateral plate mesoderm@Lateral plate mesoderm@Lateral plate mesoderm@Haematoendothelial progenitors@Lateral plate mesoderm@Spinal cord@Lateral plate mesoderm
embryo1_Pos0_cell297_z2	333.781873063848	60.5548089218791	Reference	Gut tube	Gut tube@Haematoendothelial progenitors@Gut tube@Gut tube@Gut tube@Gut tube@Gut tube@Gut tube@Gut tube@Endothelium@Gut tube
embryo1_Pos0_cell297_z5	349.734718736778	68.8726554094633	Reference	Endothelium	Endothelium@Gut tube@Gut tube@Gut tube@Gut tube@Endothelium@Endothelium@Gut tube@Endothelium@Gut tube@Gut tube
embryo1_Pos0_cell298_z2	336.818320106648	5.20814081996368	Reference	Lateral plate mesoderm	Lateral plate mesoderm@Lateral plate mesoderm@Lateral plate mesoderm@Lateral plate mesoderm@Lateral plate mesoderm@Lateral plate mesoderm@Lateral plate mesoderm@Lateral plate mesoderm@Lateral plate mesoderm@Lateral plate mesoderm@Lateral plate mesoderm
embryo1_Pos0_cell298_z5	348.277551285613	62.3843355457987	Reference	Haematoendothelial progenitors	Haematoendothelial progenitors@Haematoendothelial progenitors@Endothelium@Endothelium@Lateral plate mesoderm@Gut tube@Endothelium@Gut tube@Lateral plate mesoderm@Endothelium@Mixed mesenchymal mesoderm
embryo1_Pos0_cell299_z2	334.321070618618	52.5884655385223	Reference	Gut tube	Gut tube@Gut tube@Gut tube@Gut tube@Gut tube@Gut tube@Gut tube@Gut tube@Haematoendothelial progenitors@Gut tube@Gut tube
embryo1_Pos0_cell299_z5	349.321641638988	72.8754844799092	Reference	Endothelium	Endothelium@Gut tube@Gut tube@Gut tube@Gut tube@Gut tube@Endothelium@Endothelium@Gut tube@Gut tube@Endothelium
embryo1_Pos0_cell30_z2	282.877052016845	74.3837350953644	Reference	Lateral plate mesoderm	Lateral plate mesoderm@Neural crest@Endothelium@Lateral plate mesoderm@Lateral plate mesoderm@Endothelium@Intermediate mesoderm@Intermediate mesoderm@Lateral plate mesoderm@Intermediate mesoderm@Allantois
embryo1_Pos0_cell30_z5	282.690661717914	21.1077349804187	Reference	Erythroid	Erythroid@Erythroid@Erythroid@Erythroid@Erythroid@Erythroid@Erythroid@Erythroid@Erythroid@Erythroid@Erythroid
embryo1_Pos0_cell300_z2	334.991781905963	55.5716361992413	Reference	Gut tube	Gut tube@Gut tube@Gut tube@Gut tube@Gut tube@Gut tube@Haematoendothelial progenitors@Gut tube@Endothelium@Gut tube@Gut tube
embryo1_Pos0_cell300_z5	348.473072085564	51.8821035391082	Reference	Lateral plate mesoderm	Lateral plate mesoderm@Lateral plate mesoderm@Lateral plate mesoderm@Lateral plate mesoderm@Lateral plate mesoderm@Haematoendothelial progenitors@Lateral plate mesoderm@Lateral plate mesoderm@Lateral plate mesoderm@Lateral plate mesoderm@Lateral plate mesoderm
embryo1_Pos0_cell301_z2	335.878565040589	73.7211438929763	Reference	Gut tube	Gut tube@Gut tube@Endothelium@Endothelium@Gut tube@Gut tube@Gut tube@Gut tube@Gut tube@Gut tube@Gut tube
embryo1_Pos0_cell301_z5	349.44426620341	65.2575981369549	Reference	Endothelium	Endothelium@Gut tube@Endothelium@Endothelium@Haematoendothelial progenitors@Gut tube@Haematoendothelial progenitors@Gut tube@Lateral plate mesoderm@Endothelium@Endothelium
embryo1_Pos0_cell302_z2	336.044704469799	22.0735830887586	Reference	Lateral plate mesoderm	Lateral plate mesoderm@Lateral plate mesoderm@Lateral plate mesoderm@Lateral plate mesoderm@Lateral plate mesoderm@Lateral plate mesoderm@Lateral plate mesoderm@Lateral plate mesoderm@Lateral plate mesoderm@Lateral plate mesoderm@Lateral plate mesoderm
embryo1_Pos0_cell302_z5	349.031449066275	46.1042630751236	Reference	Lateral plate mesoderm	Lateral plate mesoderm@Lateral plate mesoderm@Lateral plate mesoderm@Lateral plate mesoderm@Lateral plate mesoderm@Lateral plate mesoderm@Haematoendothelial progenitors@Lateral plate mesoderm@Lateral plate mesoderm@Lateral plate mesoderm@Lateral plate mesoderm
embryo1_Pos0_cell303_z2	336.16301247732	15.3750559564243	Reference	Lateral plate mesoderm	Lateral plate mesoderm@Lateral plate mesoderm@Lateral plate mesoderm@Lateral plate mesoderm@Lateral plate mesoderm@Lateral plate mesoderm@Lateral plate mesoderm@Lateral plate mesoderm@Lateral plate mesoderm@Lateral plate mesoderm@Lateral plate mesoderm
embryo1_Pos0_cell303_z5	349.833784055964	26.2996551273317	Reference	Lateral plate mesoderm	Lateral plate mesoderm@Lateral plate mesoderm@Lateral plate mesoderm@Lateral plate mesoderm@Lateral plate mesoderm@Lateral plate mesoderm@Lateral plate mesoderm@Lateral plate mesoderm@Lateral plate mesoderm@Lateral plate mesoderm@Lateral plate mesoderm
embryo1_Pos0_cell304_z2	336.239120961875	32.9957708922715	Reference	Mixed mesenchymal mesoderm	Mixed mesenchymal mesoderm@Lateral plate mesoderm@Mixed mesenchymal mesoderm@Lateral plate mesoderm@Lateral plate mesoderm@Lateral plate mesoderm@Lateral plate mesoderm@Haematoendothelial progenitors@Lateral plate mesoderm@Lateral plate mesoderm@Lateral plate mesoderm
embryo1_Pos0_cell304_z5	348.972154758963	43.3141199374023	Reference	Lateral plate mesoderm	Lateral plate mesoderm@Lateral plate mesoderm@Lateral plate mesoderm@Lateral plate mesoderm@Lateral plate mesoderm@Haematoendothelial progenitors@Lateral plate mesoderm@Lateral plate mesoderm@Lateral plate mesoderm@Lateral plate mesoderm@Lateral plate mesoderm
embryo1_Pos0_cell305_z2	335.731407110641	70.8367717530354	Reference	Gut tube	Gut tube@Gut tube@Gut tube@Gut tube@Gut tube@Gut tube@Gut tube@Gut tube@Gut tube@Gut tube@Gut tube
embryo1_Pos0_cell305_z5	348.979038675867	57.9082525403376	Reference	Lateral plate mesoderm	Lateral plate mesoderm@Mixed mesenchymal mesoderm@Lateral plate mesoderm@Lateral plate mesoderm@Lateral plate mesoderm@Endothelium@Lateral plate mesoderm@Haematoendothelial progenitors@Haematoendothelial progenitors@Lateral plate mesoderm@Lateral plate mesoderm
embryo1_Pos0_cell306_z2	336.928747591051	47.3483054264821	Reference	Lateral plate mesoderm	Lateral plate mesoderm@Mixed mesenchymal mesoderm@Gut tube@Lateral plate mesoderm@Gut tube@Haematoendothelial progenitors@Lateral plate mesoderm@Lateral plate mesoderm@Allantois@Gut tube@Spinal cord
embryo1_Pos0_cell306_z5	349.471923601842	55.2248219462115	Reference	Lateral plate mesoderm	Lateral plate mesoderm@Haematoendothelial progenitors@Lateral plate mesoderm@Lateral plate mesoderm@Lateral plate mesoderm@Lateral plate mesoderm@Lateral plate mesoderm@Mixed mesenchymal mesoderm@Lateral plate mesoderm@Lateral plate mesoderm@Lateral plate mesoderm
embryo1_Pos0_cell307_z2	335.730987773163	68.8675319594143	Reference	Gut tube	Gut tube@Gut tube@Gut tube@Gut tube@Gut tube@Gut tube@Endothelium@Gut tube@Gut tube@Gut tube@Gut tube
embryo1_Pos0_cell307_z5	350.6566195056	48.5942784809807	Reference	Lateral plate mesoderm	Lateral plate mesoderm@Lateral plate mesoderm@Lateral plate mesoderm@Lateral plate mesoderm@Lateral plate mesoderm@Lateral plate mesoderm@Lateral plate mesoderm@Lateral plate mesoderm@Lateral plate mesoderm@Lateral plate mesoderm@Lateral plate mesoderm
embryo1_Pos0_cell308_z2	336.696403727048	18.3523580139386	Reference	Lateral plate mesoderm	Lateral plate mesoderm@Lateral plate mesoderm@Lateral plate mesoderm@Lateral plate mesoderm@Lateral plate mesoderm@Lateral plate mesoderm@Lateral plate mesoderm@Lateral plate mesoderm@Lateral plate mesoderm@Lateral plate mesoderm@Lateral plate mesoderm
embryo1_Pos0_cell308_z5	351.35213788622	32.5882613620014	Reference	Lateral plate mesoderm	Lateral plate mesoderm@Lateral plate mesoderm@Lateral plate mesoderm@Lateral plate mesoderm@Lateral plate mesoderm@Lateral plate mesoderm@Lateral plate mesoderm@Lateral plate mesoderm@Lateral plate mesoderm@Lateral plate mesoderm@Lateral plate mesoderm
embryo1_Pos0_cell309_z2	337.115010296546	64.062366105973	Reference	Gut tube	Gut tube@Haematoendothelial progenitors@Endothelium@Gut tube@Gut tube@Gut tube@Gut tube@Haematoendothelial progenitors@Gut tube@Gut tube@Gut tube
embryo1_Pos0_cell309_z5	351.390725489743	51.844234867844	Reference	Lateral plate mesoderm	Lateral plate mesoderm@Lateral plate mesoderm@Lateral plate mesoderm@Lateral plate mesoderm@Lateral plate mesoderm@Haematoendothelial progenitors@Endothelium@Lateral plate mesoderm@Lateral plate mesoderm@Lateral plate mesoderm@Lateral plate mesoderm
embryo1_Pos0_cell31_z2	283.591316055244	17.7467707304075	Reference	Erythroid	Erythroid@Erythroid@Endothelium@Erythroid@Erythroid@Erythroid@Erythroid@Erythroid@Erythroid@Erythroid@Erythroid
embryo1_Pos0_cell31_z5	282.913003541088	22.9385503967126	Reference	Erythroid	Erythroid@Erythroid@Erythroid@Erythroid@Erythroid@Erythroid@Erythroid@Erythroid@Erythroid@Erythroid@Erythroid
embryo1_Pos0_cell310_z2	336.37121511408	60.453431796592	Reference	Gut tube	Gut tube@Haematoendothelial progenitors@Gut tube@Haematoendothelial progenitors@Gut tube@Gut tube@Gut tube@Gut tube@Gut tube@Gut tube@Gut tube
embryo1_Pos0_cell310_z5	350.899684995471	60.3588048458332	Reference	Lateral plate mesoderm	Lateral plate mesoderm@Lateral plate mesoderm@Lateral plate mesoderm@Lateral plate mesoderm@Lateral plate mesoderm@Lateral plate mesoderm@Endothelium@Haematoendothelial progenitors@Haematoendothelial progenitors@Mixed mesenchymal mesoderm@Lateral plate mesoderm
embryo1_Pos0_cell311_z2	338.919678642241	11.2411587915251	Reference	Lateral plate mesoderm	Lateral plate mesoderm@Lateral plate mesoderm@Lateral plate mesoderm@Lateral plate mesoderm@Lateral plate mesoderm@Lateral plate mesoderm@Lateral plate mesoderm@Lateral plate mesoderm@Lateral plate mesoderm@Lateral plate mesoderm@Lateral plate mesoderm
embryo1_Pos0_cell311_z5	351.090596687708	57.3650691136318	Reference	Lateral plate mesoderm	Lateral plate mesoderm@Lateral plate mesoderm@Lateral plate mesoderm@Lateral plate mesoderm@Lateral plate mesoderm@Lateral plate mesoderm@Mixed mesenchymal mesoderm@Lateral plate mesoderm@Lateral plate mesoderm@Lateral plate mesoderm@Lateral plate mesoderm
embryo1_Pos0_cell312_z2	336.309058279059	39.3268878026882	Reference	Haematoendothelial progenitors	Haematoendothelial progenitors@Blood progenitors@Haematoendothelial progenitors@Lateral plate mesoderm@Lateral plate mesoderm@Endothelium@Lateral plate mesoderm@Lateral plate mesoderm@Haematoendothelial progenitors@Mixed mesenchymal mesoderm@Lateral plate mesoderm
embryo1_Pos0_cell312_z5	352.541257919879	28.402128912609	Reference	Lateral plate mesoderm	Lateral plate mesoderm@Lateral plate mesoderm@Lateral plate mesoderm@Lateral plate mesoderm@Lateral plate mesoderm@Lateral plate mesoderm@Lateral plate mesoderm@Lateral plate mesoderm@Lateral plate mesoderm@Lateral plate mesoderm@Lateral plate mesoderm
embryo1_Pos0_cell313_z2	336.599668274418	50.615176430719	Reference	Gut tube	Gut tube@Gut tube@Gut tube@Gut tube@Lateral plate mesoderm@Lateral plate mesoderm@Gut tube@Gut tube@Gut tube@Gut tube@Mixed mesenchymal mesoderm
embryo1_Pos0_cell313_z5	352.301172461555	43.6733455106983	Reference	Haematoendothelial progenitors	Haematoendothelial progenitors@Lateral plate mesoderm@Lateral plate mesoderm@Lateral plate mesoderm@Lateral plate mesoderm@Lateral plate mesoderm@Lateral plate mesoderm@Lateral plate mesoderm@Lateral plate mesoderm@Lateral plate mesoderm@Lateral plate mesoderm
embryo1_Pos0_cell314_z2	336.871219500373	57.8778596011044	Reference	Gut tube	Gut tube@Gut tube@Gut tube@Gut tube@Haematoendothelial progenitors@Gut tube@Gut tube@Haematoendothelial progenitors@Gut tube@Gut tube@Gut tube
embryo1_Pos0_cell314_z5	352.844260040911	36.4518954477918	Reference	Lateral plate mesoderm	Lateral plate mesoderm@Lateral plate mesoderm@Lateral plate mesoderm@Lateral plate mesoderm@Lateral plate mesoderm@Lateral plate mesoderm@Lateral plate mesoderm@Lateral plate mesoderm@Lateral plate mesoderm@Lateral plate mesoderm@Lateral plate mesoderm
embryo1_Pos0_cell315_z2	337.673457925578	37.5273055344013	Reference	Haematoendothelial progenitors	Haematoendothelial progenitors@Haematoendothelial progenitors@Lateral plate mesoderm@Lateral plate mesoderm@Blood progenitors@Lateral plate mesoderm@Mixed mesenchymal mesoderm@Lateral plate mesoderm@Mixed mesenchymal mesoderm@Lateral plate mesoderm@Lateral plate mesoderm
embryo1_Pos0_cell315_z5	353.326394831689	64.3575430991462	Reference	Lateral plate mesoderm	Lateral plate mesoderm@Haematoendothelial progenitors@Lateral plate mesoderm@Endothelium@Haematoendothelial progenitors@Endothelium@Lateral plate mesoderm@Lateral plate mesoderm@Lateral plate mesoderm@Endothelium@Lateral plate mesoderm
embryo1_Pos0_cell316_z2	337.527653728264	52.6950372359064	Reference	Gut tube	Gut tube@Gut tube@Gut tube@Gut tube@Gut tube@Lateral plate mesoderm@Gut tube@Gut tube@Gut tube@Gut tube@Gut tube
embryo1_Pos0_cell316_z5	352.092417851516	74.8937686223044	Reference	Endothelium	Endothelium@Gut tube@Gut tube@Endothelium@Gut tube@Gut tube@Haematoendothelial progenitors@Endothelium@Gut tube@Endothelium@Haematoendothelial progenitors
embryo1_Pos0_cell317_z2	338.360587301358	66.5343962946677	Reference	Gut tube	Gut tube@Gut tube@Haematoendothelial progenitors@Gut tube@Gut tube@Endothelium@Gut tube@Gut tube@Gut tube@Gut tube@Gut tube
embryo1_Pos0_cell317_z5	352.99885850432	55.8849118006934	Reference	Lateral plate mesoderm	Lateral plate mesoderm@Lateral plate mesoderm@Lateral plate mesoderm@Lateral plate mesoderm@Lateral plate mesoderm@Lateral plate mesoderm@Haematoendothelial progenitors@Lateral plate mesoderm@Lateral plate mesoderm@Lateral plate mesoderm@Lateral plate mesoderm
embryo1_Pos0_cell318_z2	336.873192726322	8.96933255276209	Reference	Lateral plate mesoderm	Lateral plate mesoderm@Lateral plate mesoderm@Lateral plate mesoderm@Lateral plate mesoderm@Lateral plate mesoderm@Lateral plate mesoderm@Lateral plate mesoderm@Lateral plate mesoderm@Haematoendothelial progenitors@Lateral plate mesoderm@Lateral plate mesoderm
embryo1_Pos0_cell318_z5	354.247251728939	58.4501228707923	Reference	Lateral plate mesoderm	Lateral plate mesoderm@Lateral plate mesoderm@Lateral plate mesoderm@Lateral plate mesoderm@Lateral plate mesoderm@Lateral plate mesoderm@Lateral plate mesoderm@Lateral plate mesoderm@Lateral plate mesoderm@Lateral plate mesoderm@Lateral plate mesoderm
embryo1_Pos0_cell319_z5	354.131666049839	54.0318110205971	Reference	Lateral plate mesoderm	Lateral plate mesoderm@Haematoendothelial progenitors@Endothelium@Lateral plate mesoderm@Lateral plate mesoderm@Lateral plate mesoderm@Lateral plate mesoderm@Lateral plate mesoderm@Lateral plate mesoderm@Lateral plate mesoderm@Lateral plate mesoderm
embryo1_Pos0_cell32_z5	283.286201854739	74.5255254876025	Reference	Neural crest	Neural crest@Lateral plate mesoderm@Lateral plate mesoderm@Endothelium@Lateral plate mesoderm@Lateral plate mesoderm@Intermediate mesoderm@Intermediate mesoderm@Intermediate mesoderm@Allantois@Endothelium
embryo1_Pos0_cell320_z2	337.654715484794	27.4923900935165	Reference	Lateral plate mesoderm	Lateral plate mesoderm@Lateral plate mesoderm@Lateral plate mesoderm@Lateral plate mesoderm@Lateral plate mesoderm@Lateral plate mesoderm@Lateral plate mesoderm@Lateral plate mesoderm@Lateral plate mesoderm@Lateral plate mesoderm@Lateral plate mesoderm
embryo1_Pos0_cell320_z5	352.965668549235	40.2969780027448	Reference	Lateral plate mesoderm	Lateral plate mesoderm@Lateral plate mesoderm@Lateral plate mesoderm@Lateral plate mesoderm@Mixed mesenchymal mesoderm@Lateral plate mesoderm@Lateral plate mesoderm@Haematoendothelial progenitors@Lateral plate mesoderm@Lateral plate mesoderm@Lateral plate mesoderm
embryo1_Pos0_cell321_z2	338.516948006851	45.0403768955864	Reference	Mixed mesenchymal mesoderm	Mixed mesenchymal mesoderm@Lateral plate mesoderm@Lateral plate mesoderm@Allantois@Haematoendothelial progenitors@Lateral plate mesoderm@Lateral plate mesoderm@Spinal cord@Lateral plate mesoderm@Lateral plate mesoderm@Gut tube
embryo1_Pos0_cell321_z5	354.413139467163	46.7000265382941	Reference	Lateral plate mesoderm	Lateral plate mesoderm@Lateral plate mesoderm@Lateral plate mesoderm@Lateral plate mesoderm@Lateral plate mesoderm@Lateral plate mesoderm@Haematoendothelial progenitors@Lateral plate mesoderm@Lateral plate mesoderm@Lateral plate mesoderm@Lateral plate mesoderm
embryo1_Pos0_cell322_z2	337.670774033888	68.7113548643019	Reference	Gut tube	Gut tube@Gut tube@Gut tube@Gut tube@Gut tube@Gut tube@Gut tube@Gut tube@Gut tube@Endothelium@Gut tube
embryo1_Pos0_cell322_z5	353.518677407451	60.9571353101722	Reference	Lateral plate mesoderm	Lateral plate mesoderm@Lateral plate mesoderm@Lateral plate mesoderm@Lateral plate mesoderm@Lateral plate mesoderm@Lateral plate mesoderm@Lateral plate mesoderm@Lateral plate mesoderm@Lateral plate mesoderm@Endothelium@Haematoendothelial progenitors
embryo1_Pos0_cell323_z2	339.914631066404	23.5446915321046	Reference	Lateral plate mesoderm	Lateral plate mesoderm@Lateral plate mesoderm@Lateral plate mesoderm@Lateral plate mesoderm@Lateral plate mesoderm@Lateral plate mesoderm@Lateral plate mesoderm@Lateral plate mesoderm@Lateral plate mesoderm@Lateral plate mesoderm@Lateral plate mesoderm
embryo1_Pos0_cell323_z5	354.361961932423	72.6163116979851	Reference	Haematoendothelial progenitors	Haematoendothelial progenitors@Gut tube@Haematoendothelial progenitors@Lateral plate mesoderm@Endothelium@Gut tube@Endothelium@Gut tube@Gut tube@Lateral plate mesoderm@Lateral plate mesoderm
embryo1_Pos0_cell324_z2	339.702205105364	31.8630491731719	Reference	Mixed mesenchymal mesoderm	Mixed mesenchymal mesoderm@Lateral plate mesoderm@Lateral plate mesoderm@Lateral plate mesoderm@Lateral plate mesoderm@Lateral plate mesoderm@Mixed mesenchymal mesoderm@Lateral plate mesoderm@Lateral plate mesoderm@Lateral plate mesoderm@Lateral plate mesoderm
embryo1_Pos0_cell324_z5	354.114808115939	49.3556503416111	Reference	Lateral plate mesoderm	Lateral plate mesoderm@Lateral plate mesoderm@Lateral plate mesoderm@Lateral plate mesoderm@Lateral plate mesoderm@Endothelium@Lateral plate mesoderm@Lateral plate mesoderm@Lateral plate mesoderm@Haematoendothelial progenitors@Lateral plate mesoderm
embryo1_Pos0_cell325_z2	339.298653578225	54.4601950246728	Reference	Gut tube	Gut tube@Gut tube@Gut tube@Gut tube@Gut tube@Gut tube@Gut tube@Gut tube@Haematoendothelial progenitors@Endothelium@Lateral plate mesoderm
embryo1_Pos0_cell325_z5	354.517202892289	31.5473619768809	Reference	Lateral plate mesoderm	Lateral plate mesoderm@Lateral plate mesoderm@Lateral plate mesoderm@Lateral plate mesoderm@Lateral plate mesoderm@Lateral plate mesoderm@Lateral plate mesoderm@Lateral plate mesoderm@Lateral plate mesoderm@Lateral plate mesoderm@Lateral plate mesoderm
embryo1_Pos0_cell326_z2	339.810744465723	13.9838427015679	Reference	Lateral plate mesoderm	Lateral plate mesoderm@Lateral plate mesoderm@Lateral plate mesoderm@Lateral plate mesoderm@Lateral plate mesoderm@Lateral plate mesoderm@Lateral plate mesoderm@Lateral plate mesoderm@Lateral plate mesoderm@Lateral plate mesoderm@Lateral plate mesoderm
embryo1_Pos0_cell326_z5	354.899944038353	52.0575305798394	Reference	Endothelium	Endothelium@Haematoendothelial progenitors@Lateral plate mesoderm@Lateral plate mesoderm@Lateral plate mesoderm@Lateral plate mesoderm@Lateral plate mesoderm@Lateral plate mesoderm@Lateral plate mesoderm@Lateral plate mesoderm@Lateral plate mesoderm
embryo1_Pos0_cell327_z2	338.673220694882	60.6287444261612	Reference	Gut tube	Gut tube@Haematoendothelial progenitors@Gut tube@Gut tube@Gut tube@Endothelium@Gut tube@Gut tube@Haematoendothelial progenitors@Haematoendothelial progenitors@Gut tube
embryo1_Pos0_cell327_z5	355.257604009057	69.3151487279593	Reference	Lateral plate mesoderm	Lateral plate mesoderm@Lateral plate mesoderm@Endothelium@Lateral plate mesoderm@Haematoendothelial progenitors@Gut tube@Lateral plate mesoderm@Lateral plate mesoderm@Haematoendothelial progenitors@Gut tube@Lateral plate mesoderm
embryo1_Pos0_cell328_z2	338.952353989964	71.6882629500247	Reference	Gut tube	Gut tube@Gut tube@Gut tube@Gut tube@Gut tube@Gut tube@Gut tube@Gut tube@Gut tube@Gut tube@Gut tube
embryo1_Pos0_cell328_z5	356.203348977262	74.5802623225641	Reference	Haematoendothelial progenitors	Haematoendothelial progenitors@Endothelium@Haematoendothelial progenitors@Gut tube@Haematoendothelial progenitors@Endothelium@Lateral plate mesoderm@Lateral plate mesoderm@Lateral plate mesoderm@Endothelium@Endothelium
embryo1_Pos0_cell329_z2	338.441139169538	74.8293010018254	Reference	Gut tube	Gut tube@Endothelium@Gut tube@Gut tube@Gut tube@Gut tube@Gut tube@Gut tube@Gut tube@Gut tube@Gut tube
embryo1_Pos0_cell329_z5	356.543097910575	37.5453440845707	Reference	Lateral plate mesoderm	Lateral plate mesoderm@Lateral plate mesoderm@Lateral plate mesoderm@Lateral plate mesoderm@Mixed mesenchymal mesoderm@Lateral plate mesoderm@Lateral plate mesoderm@Lateral plate mesoderm@Lateral plate mesoderm@Lateral plate mesoderm@Lateral plate mesoderm
embryo1_Pos0_cell33_z2	283.397355905136	43.0436448569439	Reference	Endothelium	Endothelium@Lateral plate mesoderm@Endothelium@Endothelium@Lateral plate mesoderm@Endothelium@Lateral plate mesoderm@Blood progenitors@Lateral plate mesoderm@Allantois@Lateral plate mesoderm
embryo1_Pos0_cell330_z2	340.505007074677	36.3907635477828	Reference	Lateral plate mesoderm	Lateral plate mesoderm@Lateral plate mesoderm@Haematoendothelial progenitors@Lateral plate mesoderm@Lateral plate mesoderm@Lateral plate mesoderm@Lateral plate mesoderm@Lateral plate mesoderm@Mixed mesenchymal mesoderm@Haematoendothelial progenitors@Lateral plate mesoderm
embryo1_Pos0_cell330_z5	356.206690345398	33.3804946098087	Reference	Lateral plate mesoderm	Lateral plate mesoderm@Lateral plate mesoderm@Lateral plate mesoderm@Lateral plate mesoderm@Lateral plate mesoderm@Lateral plate mesoderm@Lateral plate mesoderm@Lateral plate mesoderm@Lateral plate mesoderm@Lateral plate mesoderm@Lateral plate mesoderm
embryo1_Pos0_cell331_z2	339.83049505652	49.5283123089355	Reference	Lateral plate mesoderm	Lateral plate mesoderm@Lateral plate mesoderm@Gut tube@Lateral plate mesoderm@Spinal cord@Gut tube@Haematoendothelial progenitors@Mixed mesenchymal mesoderm@Gut tube@Gut tube@Lateral plate mesoderm
embryo1_Pos0_cell331_z5	356.340154087084	40.8489648640645	Reference	Mixed mesenchymal mesoderm	Mixed mesenchymal mesoderm@Lateral plate mesoderm@Lateral plate mesoderm@Lateral plate mesoderm@Lateral plate mesoderm@Lateral plate mesoderm@Lateral plate mesoderm@Lateral plate mesoderm@Haematoendothelial progenitors@Lateral plate mesoderm@Lateral plate mesoderm
embryo1_Pos0_cell332_z2	340.421195646704	19.3248074952255	Reference	Lateral plate mesoderm	Lateral plate mesoderm@Lateral plate mesoderm@Lateral plate mesoderm@Lateral plate mesoderm@Lateral plate mesoderm@Lateral plate mesoderm@Lateral plate mesoderm@Lateral plate mesoderm@Lateral plate mesoderm@Lateral plate mesoderm@Lateral plate mesoderm
embryo1_Pos0_cell332_z5	357.031478554837	44.0833843268373	Reference	Lateral plate mesoderm	Lateral plate mesoderm@Lateral plate mesoderm@Lateral plate mesoderm@Lateral plate mesoderm@Mixed mesenchymal mesoderm@Lateral plate mesoderm@Lateral plate mesoderm@Lateral plate mesoderm@Lateral plate mesoderm@Lateral plate mesoderm@Haematoendothelial progenitors
embryo1_Pos0_cell333_z2	341.005243579022	27.3845818130004	Reference	Lateral plate mesoderm	Lateral plate mesoderm@Lateral plate mesoderm@Lateral plate mesoderm@Lateral plate mesoderm@Lateral plate mesoderm@Lateral plate mesoderm@Lateral plate mesoderm@Lateral plate mesoderm@Lateral plate mesoderm@Lateral plate mesoderm@Lateral plate mesoderm
embryo1_Pos0_cell333_z5	357.196533821233	50.2132229425326	Reference	Lateral plate mesoderm	Lateral plate mesoderm@Lateral plate mesoderm@Lateral plate mesoderm@Lateral plate mesoderm@Endothelium@Lateral plate mesoderm@Lateral plate mesoderm@Lateral plate mesoderm@Haematoendothelial progenitors@Lateral plate mesoderm@Lateral plate mesoderm
embryo1_Pos0_cell334_z2	339.949182538818	69.2718753904599	Reference	Gut tube	Gut tube@Gut tube@Gut tube@Gut tube@Gut tube@Gut tube@Gut tube@Gut tube@Gut tube@Gut tube@Gut tube
embryo1_Pos0_cell334_z5	356.905079519502	56.0396817272407	Reference	Lateral plate mesoderm	Lateral plate mesoderm@Lateral plate mesoderm@Lateral plate mesoderm@Lateral plate mesoderm@Lateral plate mesoderm@Lateral plate mesoderm@Lateral plate mesoderm@Lateral plate mesoderm@Haematoendothelial progenitors@Lateral plate mesoderm@Lateral plate mesoderm
embryo1_Pos0_cell335_z2	339.945231640407	2.77996854831196	Reference	Lateral plate mesoderm	Lateral plate mesoderm@Lateral plate mesoderm@Lateral plate mesoderm@Lateral plate mesoderm@Lateral plate mesoderm@Lateral plate mesoderm@Lateral plate mesoderm@Lateral plate mesoderm@Lateral plate mesoderm@Lateral plate mesoderm@Lateral plate mesoderm
embryo1_Pos0_cell335_z5	356.168913503068	60.9185481061935	Reference	Lateral plate mesoderm	Lateral plate mesoderm@Lateral plate mesoderm@Lateral plate mesoderm@Lateral plate mesoderm@Lateral plate mesoderm@Lateral plate mesoderm@Lateral plate mesoderm@Lateral plate mesoderm@Lateral plate mesoderm@Lateral plate mesoderm@Lateral plate mesoderm
embryo1_Pos0_cell336_z2	340.18382468365	43.1130217682405	Reference	Lateral plate mesoderm	Lateral plate mesoderm@Allantois@Mixed mesenchymal mesoderm@Lateral plate mesoderm@Lateral plate mesoderm@Lateral plate mesoderm@Haematoendothelial progenitors@Lateral plate mesoderm@Spinal cord@Lateral plate mesoderm@Haematoendothelial progenitors
embryo1_Pos0_cell336_z5	356.371783413951	65.5262619788535	Reference	Lateral plate mesoderm	Lateral plate mesoderm@Haematoendothelial progenitors@Lateral plate mesoderm@Lateral plate mesoderm@Lateral plate mesoderm@Lateral plate mesoderm@Lateral plate mesoderm@Haematoendothelial progenitors@Lateral plate mesoderm@Lateral plate mesoderm@Lateral plate mesoderm
embryo1_Pos0_cell337_z2	342.136677406647	41.1151449806515	Reference	Lateral plate mesoderm	Lateral plate mesoderm@Lateral plate mesoderm@Lateral plate mesoderm@Allantois@Lateral plate mesoderm@Lateral plate mesoderm@Lateral plate mesoderm@Lateral plate mesoderm@Mixed mesenchymal mesoderm@Haematoendothelial progenitors@Haematoendothelial progenitors
embryo1_Pos0_cell337_z5	358.755640587426	62.2014670116792	Reference	Lateral plate mesoderm	Lateral plate mesoderm@Lateral plate mesoderm@Lateral plate mesoderm@Lateral plate mesoderm@Lateral plate mesoderm@Lateral plate mesoderm@Lateral plate mesoderm@Lateral plate mesoderm@Lateral plate mesoderm@Lateral plate mesoderm@Lateral plate mesoderm
embryo1_Pos0_cell338_z2	340.731715605257	7.88553995737749	Reference	Lateral plate mesoderm	Lateral plate mesoderm@Lateral plate mesoderm@Lateral plate mesoderm@Lateral plate mesoderm@Lateral plate mesoderm@Lateral plate mesoderm@Lateral plate mesoderm@Lateral plate mesoderm@Lateral plate mesoderm@Lateral plate mesoderm@Lateral plate mesoderm
embryo1_Pos0_cell338_z5	358.809024735436	53.4115341536145	Reference	Lateral plate mesoderm	Lateral plate mesoderm@Lateral plate mesoderm@Lateral plate mesoderm@Lateral plate mesoderm@Lateral plate mesoderm@Lateral plate mesoderm@Lateral plate mesoderm@Endothelium@Haematoendothelial progenitors@Lateral plate mesoderm@Lateral plate mesoderm
embryo1_Pos0_cell339_z2	341.052029218609	56.3178283959938	Reference	Gut tube	Gut tube@Gut tube@Gut tube@Endothelium@Gut tube@Gut tube@Endothelium@Gut tube@Gut tube@Haematoendothelial progenitors@Lateral plate mesoderm
embryo1_Pos0_cell339_z5	357.612537969887	70.4073139585732	Reference	Lateral plate mesoderm	Lateral plate mesoderm@Lateral plate mesoderm@Lateral plate mesoderm@Lateral plate mesoderm@Lateral plate mesoderm@Lateral plate mesoderm@Lateral plate mesoderm@Lateral plate mesoderm@Lateral plate mesoderm@Haematoendothelial progenitors@Endothelium
embryo1_Pos0_cell34_z2	284.515511471113	56.584425888674	Reference	Lateral plate mesoderm	Lateral plate mesoderm@Lateral plate mesoderm@Lateral plate mesoderm@Lateral plate mesoderm@Lateral plate mesoderm@Lateral plate mesoderm@Lateral plate mesoderm@Lateral plate mesoderm@Lateral plate mesoderm@Lateral plate mesoderm@Lateral plate mesoderm
embryo1_Pos0_cell34_z5	283.371267209567	18.7645173993457	Reference	Erythroid	Erythroid@Erythroid@Erythroid@Erythroid@Erythroid@Erythroid@Erythroid@Erythroid@Endothelium@Erythroid@Erythroid
embryo1_Pos0_cell340_z2	340.476836892693	62.6799493321161	Reference	Gut tube	Gut tube@Gut tube@Haematoendothelial progenitors@Gut tube@Haematoendothelial progenitors@Endothelium@Gut tube@Gut tube@Gut tube@Endothelium@Gut tube
embryo1_Pos0_cell340_z5	359.071849120797	58.6250587744917	Reference	Lateral plate mesoderm	Lateral plate mesoderm@Lateral plate mesoderm@Lateral plate mesoderm@Lateral plate mesoderm@Lateral plate mesoderm@Lateral plate mesoderm@Lateral plate mesoderm@Lateral plate mesoderm@Lateral plate mesoderm@Lateral plate mesoderm@Lateral plate mesoderm
embryo1_Pos0_cell341_z2	341.689800171319	16.2789921987297	Reference	Lateral plate mesoderm	Lateral plate mesoderm@Lateral plate mesoderm@Lateral plate mesoderm@Lateral plate mesoderm@Lateral plate mesoderm@Lateral plate mesoderm@Lateral plate mesoderm@Lateral plate mesoderm@Lateral plate mesoderm@Lateral plate mesoderm@Lateral plate mesoderm
embryo1_Pos0_cell341_z5	358.604377205606	67.9917768569208	Reference	Lateral plate mesoderm	Lateral plate mesoderm@Lateral plate mesoderm@Lateral plate mesoderm@Lateral plate mesoderm@Lateral plate mesoderm@Lateral plate mesoderm@Lateral plate mesoderm@Lateral plate mesoderm@Haematoendothelial progenitors@Intermediate mesoderm@Lateral plate mesoderm
embryo1_Pos0_cell342_z2	341.819929593618	74.376626377673	Reference	Gut tube	Gut tube@Gut tube@Gut tube@Gut tube@Gut tube@Gut tube@Gut tube@Gut tube@Gut tube@Gut tube@Gut tube
embryo1_Pos0_cell342_z5	360.285970003111	47.0872485019994	Reference	Lateral plate mesoderm	Lateral plate mesoderm@Lateral plate mesoderm@Lateral plate mesoderm@Lateral plate mesoderm@Lateral plate mesoderm@Lateral plate mesoderm@Lateral plate mesoderm@Lateral plate mesoderm@Lateral plate mesoderm@Lateral plate mesoderm@Lateral plate mesoderm
embryo1_Pos0_cell343_z5	360.069843096318	72.0037238853388	Reference	Lateral plate mesoderm	Lateral plate mesoderm@Lateral plate mesoderm@Lateral plate mesoderm@Lateral plate mesoderm@Lateral plate mesoderm@Lateral plate mesoderm@Lateral plate mesoderm@Lateral plate mesoderm@Lateral plate mesoderm@Lateral plate mesoderm@Endothelium
embryo1_Pos0_cell344_z5	358.549330232329	65.4641323355255	Reference	Lateral plate mesoderm	Lateral plate mesoderm@Lateral plate mesoderm@Lateral plate mesoderm@Lateral plate mesoderm@Lateral plate mesoderm@Lateral plate mesoderm@Lateral plate mesoderm@Lateral plate mesoderm@Haematoendothelial progenitors@Lateral plate mesoderm@Lateral plate mesoderm
embryo1_Pos0_cell345_z2	341.168907175548	72.3605096391177	Reference	Gut tube	Gut tube@Gut tube@Gut tube@Gut tube@Gut tube@Gut tube@Gut tube@Gut tube@Gut tube@Gut tube@Gut tube
embryo1_Pos0_cell345_z5	359.650471705919	74.7530743555285	Reference	Lateral plate mesoderm	Lateral plate mesoderm@Lateral plate mesoderm@Lateral plate mesoderm@Lateral plate mesoderm@Lateral plate mesoderm@Lateral plate mesoderm@Endothelium@Lateral plate mesoderm@Lateral plate mesoderm@Haematoendothelial progenitors@Lateral plate mesoderm
embryo1_Pos0_cell346_z2	342.081974681054	64.0954929156048	Reference	Gut tube	Gut tube@Endothelium@Gut tube@Haematoendothelial progenitors@Gut tube@Gut tube@Endothelium@Gut tube@Gut tube@Gut tube@Endothelium
embryo1_Pos0_cell347_z2	341.32899573304	60.4888456833932	Reference	Gut tube	Gut tube@Endothelium@Haematoendothelial progenitors@Gut tube@Gut tube@Gut tube@Gut tube@Gut tube@Gut tube@Gut tube@Endothelium
embryo1_Pos0_cell347_z5	361.292023697948	56.6939920102981	Reference	Lateral plate mesoderm	Lateral plate mesoderm@Lateral plate mesoderm@Lateral plate mesoderm@Lateral plate mesoderm@Lateral plate mesoderm@Lateral plate mesoderm@Lateral plate mesoderm@Lateral plate mesoderm@Lateral plate mesoderm@Lateral plate mesoderm@Lateral plate mesoderm
embryo1_Pos0_cell348_z5	361.076328477318	43.3295872820797	Reference	Lateral plate mesoderm	Lateral plate mesoderm@Lateral plate mesoderm@Lateral plate mesoderm@Lateral plate mesoderm@Lateral plate mesoderm@Lateral plate mesoderm@Lateral plate mesoderm@Mixed mesenchymal mesoderm@Lateral plate mesoderm@Lateral plate mesoderm@Lateral plate mesoderm
embryo1_Pos0_cell349_z2	342.254540048909	66.7477557991424	Reference	Gut tube	Gut tube@Endothelium@Gut tube@Endothelium@Gut tube@Gut tube@Gut tube@Haematoendothelial progenitors@Gut tube@Gut tube@Gut tube
embryo1_Pos0_cell349_z5	361.253085874807	69.1137510150537	Reference	Lateral plate mesoderm	Lateral plate mesoderm@Splanchnic mesoderm@Lateral plate mesoderm@Lateral plate mesoderm@Intermediate mesoderm@Lateral plate mesoderm@Lateral plate mesoderm@Lateral plate mesoderm@Lateral plate mesoderm@Lateral plate mesoderm@Lateral plate mesoderm
embryo1_Pos0_cell35_z2	284.533464976102	39.7787822687616	Reference	Blood progenitors	Blood progenitors@Endothelium@Erythroid@Endothelium@Erythroid@Endothelium@Lateral plate mesoderm@Endothelium@Endothelium@Haematoendothelial progenitors@Lateral plate mesoderm
embryo1_Pos0_cell35_z5	283.488810251464	40.805303767454	Reference	Endothelium	Endothelium@Blood progenitors@Lateral plate mesoderm@Endothelium@Endothelium@Endothelium@Erythroid@Endothelium@Lateral plate mesoderm@Haematoendothelial progenitors@Haematoendothelial progenitors
embryo1_Pos0_cell350_z2	342.661691539403	47.9056156135229	Reference	Lateral plate mesoderm	Lateral plate mesoderm@Spinal cord@Lateral plate mesoderm@Lateral plate mesoderm@Lateral plate mesoderm@Allantois@Haematoendothelial progenitors@Lateral plate mesoderm@Mixed mesenchymal mesoderm@Lateral plate mesoderm@Lateral plate mesoderm
embryo1_Pos0_cell350_z5	361.615829326349	51.5118922734815	Reference	Lateral plate mesoderm	Lateral plate mesoderm@Lateral plate mesoderm@Lateral plate mesoderm@Lateral plate mesoderm@Lateral plate mesoderm@Lateral plate mesoderm@Lateral plate mesoderm@Lateral plate mesoderm@Lateral plate mesoderm@Lateral plate mesoderm@Lateral plate mesoderm
embryo1_Pos0_cell351_z2	343.68255637801	51.5995630743988	Reference	Haematoendothelial progenitors	Haematoendothelial progenitors@Lateral plate mesoderm@Endothelium@Lateral plate mesoderm@Lateral plate mesoderm@Lateral plate mesoderm@Lateral plate mesoderm@Spinal cord@Lateral plate mesoderm@Lateral plate mesoderm@Haematoendothelial progenitors
embryo1_Pos0_cell351_z5	361.062327163953	64.9635369223801	Reference	Lateral plate mesoderm	Lateral plate mesoderm@Lateral plate mesoderm@Lateral plate mesoderm@Intermediate mesoderm@Lateral plate mesoderm@Lateral plate mesoderm@Lateral plate mesoderm@Lateral plate mesoderm@Lateral plate mesoderm@Lateral plate mesoderm@Lateral plate mesoderm
embryo1_Pos0_cell352_z5	361.906954283245	74.0313044315305	Reference	Lateral plate mesoderm	Lateral plate mesoderm@Lateral plate mesoderm@Lateral plate mesoderm@Lateral plate mesoderm@Lateral plate mesoderm@Lateral plate mesoderm@Lateral plate mesoderm@Lateral plate mesoderm@Lateral plate mesoderm@Lateral plate mesoderm@Lateral plate mesoderm
embryo1_Pos0_cell353_z2	344.386486466711	44.7412338907813	Reference	Lateral plate mesoderm	Lateral plate mesoderm@Allantois@Spinal cord@Lateral plate mesoderm@Lateral plate mesoderm@Lateral plate mesoderm@Lateral plate mesoderm@Lateral plate mesoderm@Lateral plate mesoderm@Lateral plate mesoderm@Lateral plate mesoderm
embryo1_Pos0_cell353_z5	361.896786175362	61.2626197086786	Reference	Lateral plate mesoderm	Lateral plate mesoderm@Lateral plate mesoderm@Lateral plate mesoderm@Lateral plate mesoderm@Lateral plate mesoderm@Lateral plate mesoderm@Lateral plate mesoderm@Lateral plate mesoderm@Lateral plate mesoderm@Lateral plate mesoderm@Lateral plate mesoderm
embryo1_Pos0_cell354_z2	343.678373839036	20.9694686198648	Reference	Lateral plate mesoderm	Lateral plate mesoderm@Lateral plate mesoderm@Lateral plate mesoderm@Lateral plate mesoderm@Lateral plate mesoderm@Lateral plate mesoderm@Lateral plate mesoderm@Lateral plate mesoderm@Lateral plate mesoderm@Lateral plate mesoderm@Lateral plate mesoderm
embryo1_Pos0_cell354_z5	361.981215934499	66.7681068056376	Reference	Intermediate mesoderm	Intermediate mesoderm@Lateral plate mesoderm@Lateral plate mesoderm@Lateral plate mesoderm@Splanchnic mesoderm@Lateral plate mesoderm@Lateral plate mesoderm@Lateral plate mesoderm@Lateral plate mesoderm@Lateral plate mesoderm@Lateral plate mesoderm
embryo1_Pos0_cell355_z2	344.159930698577	58.0347455463002	Reference	Gut tube	Gut tube@Endothelium@Endothelium@Gut tube@Endothelium@Mixed mesenchymal mesoderm@Gut tube@Gut tube@Lateral plate mesoderm@Haematoendothelial progenitors@Lateral plate mesoderm
embryo1_Pos0_cell356_z2	344.945807101578	28.9596637848083	Reference	Lateral plate mesoderm	Lateral plate mesoderm@Lateral plate mesoderm@Lateral plate mesoderm@Lateral plate mesoderm@Lateral plate mesoderm@Lateral plate mesoderm@Lateral plate mesoderm@Lateral plate mesoderm@Lateral plate mesoderm@Lateral plate mesoderm@Lateral plate mesoderm
embryo1_Pos0_cell357_z2	343.507319518785	34.0192900746232	Reference	Lateral plate mesoderm	Lateral plate mesoderm@Lateral plate mesoderm@Lateral plate mesoderm@Lateral plate mesoderm@Lateral plate mesoderm@Lateral plate mesoderm@Lateral plate mesoderm@Mixed mesenchymal mesoderm@Lateral plate mesoderm@Lateral plate mesoderm@Lateral plate mesoderm
embryo1_Pos0_cell358_z2	343.489762858524	71.8445709013347	Reference	Gut tube	Gut tube@Gut tube@Gut tube@Gut tube@Gut tube@Gut tube@Gut tube@Gut tube@Endothelium@Gut tube@Gut tube
embryo1_Pos0_cell36_z2	284.048291406339	49.8977584953059	Reference	Endothelium	Endothelium@Lateral plate mesoderm@Lateral plate mesoderm@Allantois@Lateral plate mesoderm@Lateral plate mesoderm@Lateral plate mesoderm@Endothelium@Allantois@Lateral plate mesoderm@Lateral plate mesoderm
embryo1_Pos0_cell360_z2	343.813926227156	11.3253506365164	Reference	Lateral plate mesoderm	Lateral plate mesoderm@Lateral plate mesoderm@Lateral plate mesoderm@Lateral plate mesoderm@Lateral plate mesoderm@Lateral plate mesoderm@Lateral plate mesoderm@Lateral plate mesoderm@Lateral plate mesoderm@Lateral plate mesoderm@Lateral plate mesoderm
embryo1_Pos0_cell361_z2	344.616748763681	14.1616019185066	Reference	Lateral plate mesoderm	Lateral plate mesoderm@Lateral plate mesoderm@Lateral plate mesoderm@Lateral plate mesoderm@Lateral plate mesoderm@Lateral plate mesoderm@Lateral plate mesoderm@Lateral plate mesoderm@Lateral plate mesoderm@Lateral plate mesoderm@Lateral plate mesoderm
embryo1_Pos0_cell362_z2	345.29223155214	24.5501322515862	Reference	Lateral plate mesoderm	Lateral plate mesoderm@Lateral plate mesoderm@Lateral plate mesoderm@Lateral plate mesoderm@Lateral plate mesoderm@Lateral plate mesoderm@Lateral plate mesoderm@Lateral plate mesoderm@Lateral plate mesoderm@Lateral plate mesoderm@Lateral plate mesoderm
embryo1_Pos0_cell363_z2	344.06945804934	61.7506076573094	Reference	Gut tube	Gut tube@Endothelium@Endothelium@Gut tube@Gut tube@Endothelium@Haematoendothelial progenitors@Gut tube@Gut tube@Gut tube@Haematoendothelial progenitors
embryo1_Pos0_cell364_z2	344.356726464085	37.4966813446085	Reference	Lateral plate mesoderm	Lateral plate mesoderm@Lateral plate mesoderm@Lateral plate mesoderm@Lateral plate mesoderm@Lateral plate mesoderm@Lateral plate mesoderm@Lateral plate mesoderm@Lateral plate mesoderm@Lateral plate mesoderm@Lateral plate mesoderm@Lateral plate mesoderm
embryo1_Pos0_cell365_z2	344.761873101565	54.8989885137108	Reference	Endothelium	Endothelium@Lateral plate mesoderm@Haematoendothelial progenitors@Gut tube@Haematoendothelial progenitors@Gut tube@Lateral plate mesoderm@Mixed mesenchymal mesoderm@Lateral plate mesoderm@Lateral plate mesoderm@Endothelium
embryo1_Pos0_cell366_z2	345.931708550047	64.994956261698	Reference	Gut tube	Gut tube@Endothelium@Gut tube@Gut tube@Endothelium@Haematoendothelial progenitors@Gut tube@Endothelium@Gut tube@Gut tube@Haematoendothelial progenitors
embryo1_Pos0_cell367_z2	345.434063695597	70.3231168086125	Reference	Gut tube	Gut tube@Gut tube@Gut tube@Gut tube@Endothelium@Gut tube@Gut tube@Gut tube@Gut tube@Gut tube@Endothelium
embryo1_Pos0_cell368_z2	346.364006180162	17.9864526847314	Reference	Lateral plate mesoderm	Lateral plate mesoderm@Lateral plate mesoderm@Lateral plate mesoderm@Lateral plate mesoderm@Lateral plate mesoderm@Lateral plate mesoderm@Lateral plate mesoderm@Lateral plate mesoderm@Lateral plate mesoderm@Lateral plate mesoderm@Lateral plate mesoderm
embryo1_Pos0_cell369_z2	345.747278600187	73.9524063786625	Reference	Gut tube	Gut tube@Endothelium@Gut tube@Gut tube@Gut tube@Gut tube@Gut tube@Endothelium@Gut tube@Endothelium@Gut tube
embryo1_Pos0_cell37_z2	285.722269049217	53.3784346905495	Reference	Lateral plate mesoderm	Lateral plate mesoderm@Lateral plate mesoderm@Lateral plate mesoderm@Lateral plate mesoderm@Lateral plate mesoderm@Endothelium@Lateral plate mesoderm@Lateral plate mesoderm@Lateral plate mesoderm@Lateral plate mesoderm@Lateral plate mesoderm
embryo1_Pos0_cell370_z2	346.177332130748	32.4464154362928	Reference	Lateral plate mesoderm	Lateral plate mesoderm@Lateral plate mesoderm@Lateral plate mesoderm@Lateral plate mesoderm@Lateral plate mesoderm@Lateral plate mesoderm@Lateral plate mesoderm@Lateral plate mesoderm@Lateral plate mesoderm@Lateral plate mesoderm@Lateral plate mesoderm
embryo1_Pos0_cell371_z2	345.816822319678	49.1427249166163	Reference	Lateral plate mesoderm	Lateral plate mesoderm@Lateral plate mesoderm@Spinal cord@Lateral plate mesoderm@Haematoendothelial progenitors@Lateral plate mesoderm@Lateral plate mesoderm@Lateral plate mesoderm@Lateral plate mesoderm@Lateral plate mesoderm@Lateral plate mesoderm
embryo1_Pos0_cell372_z2	345.463737771263	67.8572334631186	Reference	Gut tube	Gut tube@Endothelium@Gut tube@Gut tube@Gut tube@Gut tube@Gut tube@Gut tube@Endothelium@Endothelium@Gut tube
embryo1_Pos0_cell373_z2	346.799238047826	40.7653426248923	Reference	Lateral plate mesoderm	Lateral plate mesoderm@Lateral plate mesoderm@Lateral plate mesoderm@Lateral plate mesoderm@Lateral plate mesoderm@Lateral plate mesoderm@Lateral plate mesoderm@Lateral plate mesoderm@Lateral plate mesoderm@Lateral plate mesoderm@Lateral plate mesoderm
embryo1_Pos0_cell374_z2	348.242152500799	34.4168621585166	Reference	Lateral plate mesoderm	Lateral plate mesoderm@Lateral plate mesoderm@Lateral plate mesoderm@Lateral plate mesoderm@Lateral plate mesoderm@Lateral plate mesoderm@Lateral plate mesoderm@Lateral plate mesoderm@Lateral plate mesoderm@Lateral plate mesoderm@Lateral plate mesoderm
embryo1_Pos0_cell375_z2	347.550916039632	54.4854414435052	Reference	Haematoendothelial progenitors	Haematoendothelial progenitors@Lateral plate mesoderm@Lateral plate mesoderm@Endothelium@Lateral plate mesoderm@Lateral plate mesoderm@Lateral plate mesoderm@Lateral plate mesoderm@Mixed mesenchymal mesoderm@Lateral plate mesoderm@Lateral plate mesoderm
embryo1_Pos0_cell376_z2	347.526610557404	61.083434979557	Reference	Haematoendothelial progenitors	Haematoendothelial progenitors@Haematoendothelial progenitors@Endothelium@Mixed mesenchymal mesoderm@Lateral plate mesoderm@Gut tube@Endothelium@Lateral plate mesoderm@Gut tube@Lateral plate mesoderm@Gut tube
embryo1_Pos0_cell377_z2	347.435106430236	21.4289675915118	Reference	Lateral plate mesoderm	Lateral plate mesoderm@Lateral plate mesoderm@Lateral plate mesoderm@Lateral plate mesoderm@Lateral plate mesoderm@Lateral plate mesoderm@Lateral plate mesoderm@Lateral plate mesoderm@Lateral plate mesoderm@Lateral plate mesoderm@Lateral plate mesoderm
embryo1_Pos0_cell378_z2	347.29053220712	30.6540074215387	Reference	Lateral plate mesoderm	Lateral plate mesoderm@Lateral plate mesoderm@Lateral plate mesoderm@Lateral plate mesoderm@Lateral plate mesoderm@Lateral plate mesoderm@Lateral plate mesoderm@Lateral plate mesoderm@Lateral plate mesoderm@Lateral plate mesoderm@Lateral plate mesoderm
embryo1_Pos0_cell379_z2	347.907462556851	46.3507994077427	Reference	Lateral plate mesoderm	Lateral plate mesoderm@Lateral plate mesoderm@Lateral plate mesoderm@Lateral plate mesoderm@Lateral plate mesoderm@Lateral plate mesoderm@Lateral plate mesoderm@Lateral plate mesoderm@Spinal cord@Lateral plate mesoderm@Haematoendothelial progenitors
embryo1_Pos0_cell38_z5	285.240723650147	57.7894827539854	Reference	Lateral plate mesoderm	Lateral plate mesoderm@Lateral plate mesoderm@Lateral plate mesoderm@Lateral plate mesoderm@Lateral plate mesoderm@Lateral plate mesoderm@Lateral plate mesoderm@Lateral plate mesoderm@Lateral plate mesoderm@Lateral plate mesoderm@Lateral plate mesoderm
embryo1_Pos0_cell380_z2	347.873978349648	36.7956869750838	Reference	Lateral plate mesoderm	Lateral plate mesoderm@Lateral plate mesoderm@Lateral plate mesoderm@Lateral plate mesoderm@Lateral plate mesoderm@Lateral plate mesoderm@Lateral plate mesoderm@Lateral plate mesoderm@Lateral plate mesoderm@Lateral plate mesoderm@Lateral plate mesoderm
embryo1_Pos0_cell381_z2	347.604045816285	14.727070585894	Reference	Lateral plate mesoderm	Lateral plate mesoderm@Lateral plate mesoderm@Lateral plate mesoderm@Lateral plate mesoderm@Lateral plate mesoderm@Lateral plate mesoderm@Lateral plate mesoderm@Lateral plate mesoderm@Lateral plate mesoderm@Lateral plate mesoderm@Lateral plate mesoderm
embryo1_Pos0_cell382_z2	348.097751455156	58.1951309086696	Reference	Mixed mesenchymal mesoderm	Mixed mesenchymal mesoderm@Lateral plate mesoderm@Endothelium@Lateral plate mesoderm@Haematoendothelial progenitors@Lateral plate mesoderm@Lateral plate mesoderm@Lateral plate mesoderm@Gut tube@Haematoendothelial progenitors@Lateral plate mesoderm
embryo1_Pos0_cell383_z2	348.694382739861	70.0599280251714	Reference	Gut tube	Gut tube@Endothelium@Gut tube@Gut tube@Endothelium@Gut tube@Gut tube@Gut tube@Gut tube@Gut tube@Endothelium
embryo1_Pos0_cell384_z2	348.51308823532	51.7440572451129	Reference	Lateral plate mesoderm	Lateral plate mesoderm@Lateral plate mesoderm@Lateral plate mesoderm@Lateral plate mesoderm@Lateral plate mesoderm@Haematoendothelial progenitors@Lateral plate mesoderm@Lateral plate mesoderm@Lateral plate mesoderm@Lateral plate mesoderm@Lateral plate mesoderm
embryo1_Pos0_cell385_z2	348.608384561509	67.0217180300926	Reference	Gut tube	Gut tube@Endothelium@Endothelium@Gut tube@Endothelium@Gut tube@Gut tube@Gut tube@Endothelium@Endothelium@Gut tube
embryo1_Pos0_cell386_z2	348.529508683584	72.2284726704034	Reference	Gut tube	Gut tube@Endothelium@Gut tube@Gut tube@Gut tube@Gut tube@Endothelium@Gut tube@Gut tube@Endothelium@Gut tube
embryo1_Pos0_cell387_z2	350.231376688741	38.9281667980049	Reference	Lateral plate mesoderm	Lateral plate mesoderm@Lateral plate mesoderm@Lateral plate mesoderm@Lateral plate mesoderm@Lateral plate mesoderm@Lateral plate mesoderm@Lateral plate mesoderm@Lateral plate mesoderm@Lateral plate mesoderm@Lateral plate mesoderm@Lateral plate mesoderm
embryo1_Pos0_cell388_z2	348.505537773606	74.4306477885175	Reference	Gut tube	Gut tube@Endothelium@Endothelium@Gut tube@Gut tube@Endothelium@Gut tube@Gut tube@Gut tube@Endothelium@Endothelium
embryo1_Pos0_cell389_z2	349.714708340135	22.6867162911392	Reference	Lateral plate mesoderm	Lateral plate mesoderm@Lateral plate mesoderm@Lateral plate mesoderm@Lateral plate mesoderm@Lateral plate mesoderm@Lateral plate mesoderm@Lateral plate mesoderm@Lateral plate mesoderm@Lateral plate mesoderm@Lateral plate mesoderm@Lateral plate mesoderm
embryo1_Pos0_cell39_z2	284.150161192244	66.0198225332524	Reference	Lateral plate mesoderm	Lateral plate mesoderm@Lateral plate mesoderm@Haematoendothelial progenitors@Lateral plate mesoderm@Lateral plate mesoderm@Lateral plate mesoderm@Endothelium@Lateral plate mesoderm@Lateral plate mesoderm@Lateral plate mesoderm@Haematoendothelial progenitors
embryo1_Pos0_cell39_z5	285.34050916507	64.7974434241842	Reference	Lateral plate mesoderm	Lateral plate mesoderm@Lateral plate mesoderm@Lateral plate mesoderm@Lateral plate mesoderm@Lateral plate mesoderm@Lateral plate mesoderm@Lateral plate mesoderm@Lateral plate mesoderm@Haematoendothelial progenitors@Lateral plate mesoderm@Endothelium
embryo1_Pos0_cell390_z2	349.854137403743	30.2427740200597	Reference	Lateral plate mesoderm	Lateral plate mesoderm@Lateral plate mesoderm@Lateral plate mesoderm@Lateral plate mesoderm@Lateral plate mesoderm@Lateral plate mesoderm@Lateral plate mesoderm@Lateral plate mesoderm@Lateral plate mesoderm@Lateral plate mesoderm@Lateral plate mesoderm
embryo1_Pos0_cell391_z2	351.416659663573	49.2882001886917	Reference	Lateral plate mesoderm	Lateral plate mesoderm@Lateral plate mesoderm@Lateral plate mesoderm@Lateral plate mesoderm@Lateral plate mesoderm@Lateral plate mesoderm@Lateral plate mesoderm@Lateral plate mesoderm@Lateral plate mesoderm@Lateral plate mesoderm@Lateral plate mesoderm
embryo1_Pos0_cell392_z2	350.323031372195	26.3967805305192	Reference	Lateral plate mesoderm	Lateral plate mesoderm@Lateral plate mesoderm@Lateral plate mesoderm@Lateral plate mesoderm@Lateral plate mesoderm@Lateral plate mesoderm@Lateral plate mesoderm@Lateral plate mesoderm@Lateral plate mesoderm@Lateral plate mesoderm@Lateral plate mesoderm
embryo1_Pos0_cell393_z2	350.281280808349	63.3073924442617	Reference	Endothelium	Endothelium@Haematoendothelial progenitors@Endothelium@Haematoendothelial progenitors@Lateral plate mesoderm@Lateral plate mesoderm@Lateral plate mesoderm@Endothelium@Haematoendothelial progenitors@Lateral plate mesoderm@Gut tube
embryo1_Pos0_cell394_z2	350.76131233424	42.0748223134498	Reference	Lateral plate mesoderm	Lateral plate mesoderm@Lateral plate mesoderm@Haematoendothelial progenitors@Lateral plate mesoderm@Lateral plate mesoderm@Lateral plate mesoderm@Lateral plate mesoderm@Lateral plate mesoderm@Lateral plate mesoderm@Lateral plate mesoderm@Lateral plate mesoderm
embryo1_Pos0_cell396_z2	351.278559413111	44.9468786958832	Reference	Lateral plate mesoderm	Lateral plate mesoderm@Haematoendothelial progenitors@Lateral plate mesoderm@Lateral plate mesoderm@Lateral plate mesoderm@Lateral plate mesoderm@Lateral plate mesoderm@Lateral plate mesoderm@Lateral plate mesoderm@Lateral plate mesoderm@Lateral plate mesoderm
embryo1_Pos0_cell397_z2	350.271293693332	68.6215835329276	Reference	Gut tube	Gut tube@Endothelium@Gut tube@Gut tube@Gut tube@Endothelium@Endothelium@Endothelium@Gut tube@Gut tube@Endothelium
embryo1_Pos0_cell398_z2	350.85871863493	52.8685554283082	Reference	Lateral plate mesoderm	Lateral plate mesoderm@Lateral plate mesoderm@Lateral plate mesoderm@Lateral plate mesoderm@Lateral plate mesoderm@Lateral plate mesoderm@Lateral plate mesoderm@Haematoendothelial progenitors@Haematoendothelial progenitors@Lateral plate mesoderm@Lateral plate mesoderm
embryo1_Pos0_cell399_z2	351.836951249397	24.2643209340844	Reference	Lateral plate mesoderm	Lateral plate mesoderm@Lateral plate mesoderm@Lateral plate mesoderm@Lateral plate mesoderm@Lateral plate mesoderm@Lateral plate mesoderm@Lateral plate mesoderm@Lateral plate mesoderm@Lateral plate mesoderm@Lateral plate mesoderm@Lateral plate mesoderm
embryo1_Pos0_cell4_z2	279.72027229042	18.4127911661357	Reference	Erythroid	Erythroid@Erythroid@Erythroid@Erythroid@Erythroid@Erythroid@Erythroid@Erythroid@Erythroid@Erythroid@Erythroid
embryo1_Pos0_cell40_z2	285.794822826753	72.6885681335441	Reference	Intermediate mesoderm	Intermediate mesoderm@Intermediate mesoderm@Intermediate mesoderm@Lateral plate mesoderm@Neural crest@Lateral plate mesoderm@Endothelium@Haematoendothelial progenitors@Intermediate mesoderm@Lateral plate mesoderm@Lateral plate mesoderm
embryo1_Pos0_cell40_z5	284.994882731853	48.3414283096323	Reference	Lateral plate mesoderm	Lateral plate mesoderm@Endothelium@Endothelium@Lateral plate mesoderm@Allantois@Lateral plate mesoderm@Intermediate mesoderm@Lateral plate mesoderm@Allantois@Lateral plate mesoderm@Lateral plate mesoderm
embryo1_Pos0_cell400_z2	351.641994431615	58.4828603656462	Reference	Lateral plate mesoderm	Lateral plate mesoderm@Lateral plate mesoderm@Lateral plate mesoderm@Lateral plate mesoderm@Lateral plate mesoderm@Lateral plate mesoderm@Lateral plate mesoderm@Lateral plate mesoderm@Lateral plate mesoderm@Mixed mesenchymal mesoderm@Lateral plate mesoderm
embryo1_Pos0_cell401_z2	350.959503309071	72.5530532371006	Reference	Gut tube	Gut tube@Endothelium@Gut tube@Gut tube@Endothelium@Gut tube@Gut tube@Gut tube@Haematoendothelial progenitors@Gut tube@Endothelium
embryo1_Pos0_cell402_z2	351.511201031902	74.4480716424131	Reference	Gut tube	Gut tube@Endothelium@Gut tube@Gut tube@Endothelium@Gut tube@Endothelium@Gut tube@Haematoendothelial progenitors@Endothelium@Gut tube
embryo1_Pos0_cell403_z2	352.375224624068	55.6237767770363	Reference	Lateral plate mesoderm	Lateral plate mesoderm@Lateral plate mesoderm@Lateral plate mesoderm@Lateral plate mesoderm@Lateral plate mesoderm@Lateral plate mesoderm@Lateral plate mesoderm@Haematoendothelial progenitors@Lateral plate mesoderm@Lateral plate mesoderm@Lateral plate mesoderm
embryo1_Pos0_cell404_z2	351.210334148856	66.4015978953686	Reference	Endothelium	Endothelium@Endothelium@Haematoendothelial progenitors@Gut tube@Gut tube@Endothelium@Lateral plate mesoderm@Endothelium@Endothelium@Haematoendothelial progenitors@Gut tube
embryo1_Pos0_cell405_z2	352.299501573207	60.7813896707925	Reference	Lateral plate mesoderm	Lateral plate mesoderm@Lateral plate mesoderm@Lateral plate mesoderm@Lateral plate mesoderm@Lateral plate mesoderm@Lateral plate mesoderm@Endothelium@Lateral plate mesoderm@Lateral plate mesoderm@Lateral plate mesoderm@Haematoendothelial progenitors
embryo1_Pos0_cell406_z2	353.014950785496	37.148756366417	Reference	Lateral plate mesoderm	Lateral plate mesoderm@Lateral plate mesoderm@Lateral plate mesoderm@Lateral plate mesoderm@Lateral plate mesoderm@Lateral plate mesoderm@Lateral plate mesoderm@Lateral plate mesoderm@Lateral plate mesoderm@Lateral plate mesoderm@Lateral plate mesoderm
embryo1_Pos0_cell407_z2	352.34142446701	32.1934613391048	Reference	Lateral plate mesoderm	Lateral plate mesoderm@Lateral plate mesoderm@Lateral plate mesoderm@Lateral plate mesoderm@Lateral plate mesoderm@Lateral plate mesoderm@Lateral plate mesoderm@Lateral plate mesoderm@Lateral plate mesoderm@Lateral plate mesoderm@Lateral plate mesoderm
embryo1_Pos0_cell408_z2	353.121388558457	34.2657129106532	Reference	Lateral plate mesoderm	Lateral plate mesoderm@Lateral plate mesoderm@Lateral plate mesoderm@Lateral plate mesoderm@Lateral plate mesoderm@Lateral plate mesoderm@Lateral plate mesoderm@Lateral plate mesoderm@Lateral plate mesoderm@Lateral plate mesoderm@Lateral plate mesoderm
embryo1_Pos0_cell409_z2	352.586092252534	28.9863115310407	Reference	Lateral plate mesoderm	Lateral plate mesoderm@Lateral plate mesoderm@Lateral plate mesoderm@Lateral plate mesoderm@Lateral plate mesoderm@Lateral plate mesoderm@Lateral plate mesoderm@Lateral plate mesoderm@Lateral plate mesoderm@Lateral plate mesoderm@Lateral plate mesoderm
embryo1_Pos0_cell41_z5	286.146500703908	38.7222631818744	Reference	Erythroid	Erythroid@Blood progenitors@Erythroid@Endothelium@Endothelium@Erythroid@Endothelium@Haematoendothelial progenitors@Endothelium@Lateral plate mesoderm@Endothelium
embryo1_Pos0_cell410_z2	352.990004379176	64.760382159328	Reference	Haematoendothelial progenitors	Haematoendothelial progenitors@Lateral plate mesoderm@Endothelium@Haematoendothelial progenitors@Endothelium@Lateral plate mesoderm@Lateral plate mesoderm@Endothelium@Endothelium@Lateral plate mesoderm@Lateral plate mesoderm
embryo1_Pos0_cell411_z2	352.248374325854	70.2000936915431	Reference	Gut tube	Gut tube@Endothelium@Gut tube@Endothelium@Gut tube@Lateral plate mesoderm@Haematoendothelial progenitors@Gut tube@Gut tube@Lateral plate mesoderm@Endothelium
embryo1_Pos0_cell412_z2	353.980970747729	40.2461340307388	Reference	Lateral plate mesoderm	Lateral plate mesoderm@Lateral plate mesoderm@Mixed mesenchymal mesoderm@Lateral plate mesoderm@Lateral plate mesoderm@Lateral plate mesoderm@Lateral plate mesoderm@Lateral plate mesoderm@Lateral plate mesoderm@Haematoendothelial progenitors@Lateral plate mesoderm
embryo1_Pos0_cell413_z2	353.040237100315	68.2413143987159	Reference	Endothelium	Endothelium@Gut tube@Lateral plate mesoderm@Endothelium@Gut tube@Haematoendothelial progenitors@Endothelium@Haematoendothelial progenitors@Lateral plate mesoderm@Lateral plate mesoderm@Lateral plate mesoderm
embryo1_Pos0_cell414_z2	354.230428671084	73.0411117748366	Reference	Gut tube	Gut tube@Haematoendothelial progenitors@Haematoendothelial progenitors@Endothelium@Endothelium@Gut tube@Gut tube@Lateral plate mesoderm@Gut tube@Haematoendothelial progenitors@Lateral plate mesoderm
embryo1_Pos0_cell415_z2	354.396985677616	53.1147748071719	Reference	Haematoendothelial progenitors	Haematoendothelial progenitors@Lateral plate mesoderm@Endothelium@Lateral plate mesoderm@Lateral plate mesoderm@Lateral plate mesoderm@Lateral plate mesoderm@Lateral plate mesoderm@Lateral plate mesoderm@Lateral plate mesoderm@Lateral plate mesoderm
embryo1_Pos0_cell416_z2	355.069173742689	42.7540205555465	Reference	Lateral plate mesoderm	Lateral plate mesoderm@Lateral plate mesoderm@Mixed mesenchymal mesoderm@Haematoendothelial progenitors@Lateral plate mesoderm@Lateral plate mesoderm@Lateral plate mesoderm@Lateral plate mesoderm@Lateral plate mesoderm@Lateral plate mesoderm@Lateral plate mesoderm
embryo1_Pos0_cell417_z2	355.364771946492	66.5307784891144	Reference	Haematoendothelial progenitors	Haematoendothelial progenitors@Lateral plate mesoderm@Endothelium@Haematoendothelial progenitors@Lateral plate mesoderm@Lateral plate mesoderm@Lateral plate mesoderm@Lateral plate mesoderm@Lateral plate mesoderm@Lateral plate mesoderm@Endothelium
embryo1_Pos0_cell418_z2	355.70081121658	26.4578640292816	Reference	Lateral plate mesoderm	Lateral plate mesoderm@Lateral plate mesoderm@Lateral plate mesoderm@Lateral plate mesoderm@Lateral plate mesoderm@Lateral plate mesoderm@Lateral plate mesoderm@Lateral plate mesoderm@Lateral plate mesoderm@Lateral plate mesoderm@Lateral plate mesoderm
embryo1_Pos0_cell419_z2	354.928537487562	61.2848756963858	Reference	Lateral plate mesoderm	Lateral plate mesoderm@Lateral plate mesoderm@Lateral plate mesoderm@Lateral plate mesoderm@Lateral plate mesoderm@Lateral plate mesoderm@Lateral plate mesoderm@Lateral plate mesoderm@Lateral plate mesoderm@Lateral plate mesoderm@Lateral plate mesoderm
embryo1_Pos0_cell42_z2	286.04040620515	68.6799155381915	Reference	Lateral plate mesoderm	Lateral plate mesoderm@Lateral plate mesoderm@Lateral plate mesoderm@Intermediate mesoderm@Lateral plate mesoderm@Lateral plate mesoderm@Lateral plate mesoderm@Lateral plate mesoderm@Intermediate mesoderm@Haematoendothelial progenitors@Endothelium
embryo1_Pos0_cell42_z5	285.14873684032	71.5862163496107	Reference	Intermediate mesoderm	Intermediate mesoderm@Intermediate mesoderm@Lateral plate mesoderm@Lateral plate mesoderm@Lateral plate mesoderm@Endothelium@Intermediate mesoderm@Neural crest@Endothelium@Lateral plate mesoderm@Haematoendothelial progenitors
embryo1_Pos0_cell420_z2	355.34228767474	47.5497731230551	Reference	Lateral plate mesoderm	Lateral plate mesoderm@Lateral plate mesoderm@Lateral plate mesoderm@Lateral plate mesoderm@Lateral plate mesoderm@Lateral plate mesoderm@Lateral plate mesoderm@Lateral plate mesoderm@Lateral plate mesoderm@Lateral plate mesoderm@Lateral plate mesoderm
embryo1_Pos0_cell421_z2	355.516268100332	29.607507806686	Reference	Lateral plate mesoderm	Lateral plate mesoderm@Lateral plate mesoderm@Lateral plate mesoderm@Lateral plate mesoderm@Lateral plate mesoderm@Lateral plate mesoderm@Lateral plate mesoderm@Lateral plate mesoderm@Lateral plate mesoderm@Lateral plate mesoderm@Lateral plate mesoderm
embryo1_Pos0_cell422_z2	355.856005395569	50.4255302819668	Reference	Lateral plate mesoderm	Lateral plate mesoderm@Lateral plate mesoderm@Endothelium@Lateral plate mesoderm@Lateral plate mesoderm@Haematoendothelial progenitors@Lateral plate mesoderm@Lateral plate mesoderm@Lateral plate mesoderm@Lateral plate mesoderm@Lateral plate mesoderm
embryo1_Pos0_cell423_z2	357.229440054787	45.4066901652727	Reference	Lateral plate mesoderm	Lateral plate mesoderm@Lateral plate mesoderm@Lateral plate mesoderm@Lateral plate mesoderm@Lateral plate mesoderm@Lateral plate mesoderm@Lateral plate mesoderm@Lateral plate mesoderm@Lateral plate mesoderm@Lateral plate mesoderm@Mixed mesenchymal mesoderm
embryo1_Pos0_cell424_z2	356.175866709956	70.3409767162193	Reference	Lateral plate mesoderm	Lateral plate mesoderm@Lateral plate mesoderm@Lateral plate mesoderm@Haematoendothelial progenitors@Lateral plate mesoderm@Lateral plate mesoderm@Lateral plate mesoderm@Gut tube@Endothelium@Gut tube@Lateral plate mesoderm
embryo1_Pos0_cell425_z2	355.730217995979	31.8515618789377	Reference	Lateral plate mesoderm	Lateral plate mesoderm@Lateral plate mesoderm@Lateral plate mesoderm@Lateral plate mesoderm@Lateral plate mesoderm@Lateral plate mesoderm@Lateral plate mesoderm@Lateral plate mesoderm@Lateral plate mesoderm@Lateral plate mesoderm@Lateral plate mesoderm
embryo1_Pos0_cell426_z2	356.305720421592	63.7042357884349	Reference	Lateral plate mesoderm	Lateral plate mesoderm@Lateral plate mesoderm@Lateral plate mesoderm@Lateral plate mesoderm@Lateral plate mesoderm@Lateral plate mesoderm@Lateral plate mesoderm@Lateral plate mesoderm@Haematoendothelial progenitors@Haematoendothelial progenitors@Lateral plate mesoderm
embryo1_Pos0_cell427_z2	357.234312300174	36.047523613365	Reference	Lateral plate mesoderm	Lateral plate mesoderm@Lateral plate mesoderm@Lateral plate mesoderm@Lateral plate mesoderm@Lateral plate mesoderm@Lateral plate mesoderm@Lateral plate mesoderm@Lateral plate mesoderm@Lateral plate mesoderm@Mixed mesenchymal mesoderm@Lateral plate mesoderm
embryo1_Pos0_cell428_z2	357.028108938475	56.1249555376255	Reference	Lateral plate mesoderm	Lateral plate mesoderm@Lateral plate mesoderm@Lateral plate mesoderm@Lateral plate mesoderm@Lateral plate mesoderm@Lateral plate mesoderm@Lateral plate mesoderm@Lateral plate mesoderm@Lateral plate mesoderm@Haematoendothelial progenitors@Lateral plate mesoderm
embryo1_Pos0_cell429_z2	357.186704661073	58.7450344101374	Reference	Lateral plate mesoderm	Lateral plate mesoderm@Lateral plate mesoderm@Lateral plate mesoderm@Lateral plate mesoderm@Lateral plate mesoderm@Lateral plate mesoderm@Lateral plate mesoderm@Lateral plate mesoderm@Lateral plate mesoderm@Lateral plate mesoderm@Lateral plate mesoderm
embryo1_Pos0_cell43_z2	284.803441930771	36.8053832591646	Reference	Erythroid	Erythroid@Erythroid@Blood progenitors@Haematoendothelial progenitors@Endothelium@Erythroid@Endothelium@Endothelium@Lateral plate mesoderm@Endothelium@Haematoendothelial progenitors
embryo1_Pos0_cell43_z5	285.47925747801	21.2949291116331	Reference	Erythroid	Erythroid@Erythroid@Erythroid@Erythroid@Erythroid@Erythroid@Erythroid@Erythroid@Erythroid@Erythroid@Erythroid
embryo1_Pos0_cell430_z2	356.909624932505	74.3101387847468	Reference	Endothelium	Endothelium@Haematoendothelial progenitors@Haematoendothelial progenitors@Lateral plate mesoderm@Lateral plate mesoderm@Gut tube@Haematoendothelial progenitors@Lateral plate mesoderm@Endothelium@Lateral plate mesoderm@Lateral plate mesoderm
embryo1_Pos0_cell431_z2	357.734393683403	33.2677831331954	Reference	Lateral plate mesoderm	Lateral plate mesoderm@Lateral plate mesoderm@Lateral plate mesoderm@Lateral plate mesoderm@Lateral plate mesoderm@Lateral plate mesoderm@Lateral plate mesoderm@Lateral plate mesoderm@Lateral plate mesoderm@Lateral plate mesoderm@Lateral plate mesoderm
embryo1_Pos0_cell432_z2	357.830161039982	39.6744802219957	Reference	Lateral plate mesoderm	Lateral plate mesoderm@Mixed mesenchymal mesoderm@Lateral plate mesoderm@Lateral plate mesoderm@Lateral plate mesoderm@Lateral plate mesoderm@Lateral plate mesoderm@Lateral plate mesoderm@Lateral plate mesoderm@Lateral plate mesoderm@Lateral plate mesoderm
embryo1_Pos0_cell433_z2	358.815422258184	52.3209108349925	Reference	Lateral plate mesoderm	Lateral plate mesoderm@Lateral plate mesoderm@Lateral plate mesoderm@Lateral plate mesoderm@Lateral plate mesoderm@Lateral plate mesoderm@Endothelium@Lateral plate mesoderm@Haematoendothelial progenitors@Lateral plate mesoderm@Lateral plate mesoderm
embryo1_Pos0_cell434_z2	358.223649939763	67.9401395601	Reference	Lateral plate mesoderm	Lateral plate mesoderm@Lateral plate mesoderm@Lateral plate mesoderm@Lateral plate mesoderm@Lateral plate mesoderm@Haematoendothelial progenitors@Lateral plate mesoderm@Lateral plate mesoderm@Lateral plate mesoderm@Lateral plate mesoderm@Lateral plate mesoderm
embryo1_Pos0_cell435_z2	357.943998205081	60.8748024516889	Reference	Lateral plate mesoderm	Lateral plate mesoderm@Lateral plate mesoderm@Lateral plate mesoderm@Lateral plate mesoderm@Lateral plate mesoderm@Lateral plate mesoderm@Lateral plate mesoderm@Lateral plate mesoderm@Lateral plate mesoderm@Lateral plate mesoderm@Lateral plate mesoderm
embryo1_Pos0_cell436_z2	358.081351258113	30.8307698874054	Reference	Lateral plate mesoderm	Lateral plate mesoderm@Lateral plate mesoderm@Lateral plate mesoderm@Lateral plate mesoderm@Lateral plate mesoderm@Lateral plate mesoderm@Lateral plate mesoderm@Lateral plate mesoderm@Lateral plate mesoderm@Lateral plate mesoderm@Lateral plate mesoderm
embryo1_Pos0_cell437_z2	359.067887147693	48.6918373370314	Reference	Lateral plate mesoderm	Lateral plate mesoderm@Lateral plate mesoderm@Lateral plate mesoderm@Lateral plate mesoderm@Lateral plate mesoderm@Lateral plate mesoderm@Lateral plate mesoderm@Lateral plate mesoderm@Lateral plate mesoderm@Lateral plate mesoderm@Lateral plate mesoderm
embryo1_Pos0_cell438_z2	359.379708439201	64.7070782868865	Reference	Lateral plate mesoderm	Lateral plate mesoderm@Lateral plate mesoderm@Lateral plate mesoderm@Lateral plate mesoderm@Lateral plate mesoderm@Lateral plate mesoderm@Lateral plate mesoderm@Lateral plate mesoderm@Lateral plate mesoderm@Lateral plate mesoderm@Intermediate mesoderm
embryo1_Pos0_cell439_z2	359.742823466858	42.219877029669	Reference	Lateral plate mesoderm	Lateral plate mesoderm@Lateral plate mesoderm@Lateral plate mesoderm@Lateral plate mesoderm@Lateral plate mesoderm@Mixed mesenchymal mesoderm@Lateral plate mesoderm@Lateral plate mesoderm@Lateral plate mesoderm@Lateral plate mesoderm@Lateral plate mesoderm
embryo1_Pos0_cell44_z2	284.616812689965	20.7218455946006	Reference	Erythroid	Erythroid@Erythroid@Erythroid@Erythroid@Erythroid@Erythroid@Erythroid@Erythroid@Erythroid@Erythroid@Erythroid
embryo1_Pos0_cell44_z5	286.37350466948	60.9421400510234	Reference	Lateral plate mesoderm	Lateral plate mesoderm@Lateral plate mesoderm@Lateral plate mesoderm@Lateral plate mesoderm@Lateral plate mesoderm@Lateral plate mesoderm@Lateral plate mesoderm@Lateral plate mesoderm@Lateral plate mesoderm@Lateral plate mesoderm@Lateral plate mesoderm
embryo1_Pos0_cell440_z2	360.033023903253	62.2282471288686	Reference	Lateral plate mesoderm	Lateral plate mesoderm@Lateral plate mesoderm@Lateral plate mesoderm@Lateral plate mesoderm@Lateral plate mesoderm@Lateral plate mesoderm@Lateral plate mesoderm@Lateral plate mesoderm@Lateral plate mesoderm@Lateral plate mesoderm@Lateral plate mesoderm
embryo1_Pos0_cell441_z2	359.14533025693	72.0372455392044	Reference	Lateral plate mesoderm	Lateral plate mesoderm@Lateral plate mesoderm@Lateral plate mesoderm@Lateral plate mesoderm@Lateral plate mesoderm@Lateral plate mesoderm@Lateral plate mesoderm@Endothelium@Lateral plate mesoderm@Lateral plate mesoderm@Lateral plate mesoderm
embryo1_Pos0_cell442_z2	361.04473631141	56.8336130761767	Reference	Lateral plate mesoderm	Lateral plate mesoderm@Lateral plate mesoderm@Lateral plate mesoderm@Lateral plate mesoderm@Lateral plate mesoderm@Lateral plate mesoderm@Lateral plate mesoderm@Lateral plate mesoderm@Lateral plate mesoderm@Lateral plate mesoderm@Lateral plate mesoderm
embryo1_Pos0_cell443_z2	360.063690320764	59.5532151669424	Reference	Lateral plate mesoderm	Lateral plate mesoderm@Lateral plate mesoderm@Lateral plate mesoderm@Lateral plate mesoderm@Lateral plate mesoderm@Lateral plate mesoderm@Lateral plate mesoderm@Lateral plate mesoderm@Lateral plate mesoderm@Lateral plate mesoderm@Lateral plate mesoderm
embryo1_Pos0_cell444_z2	359.738331200041	74.5768349481687	Reference	Lateral plate mesoderm	Lateral plate mesoderm@Lateral plate mesoderm@Lateral plate mesoderm@Lateral plate mesoderm@Lateral plate mesoderm@Lateral plate mesoderm@Endothelium@Lateral plate mesoderm@Lateral plate mesoderm@Lateral plate mesoderm@Haematoendothelial progenitors
embryo1_Pos0_cell445_z2	361.058913061732	70.4461926543165	Reference	Lateral plate mesoderm	Lateral plate mesoderm@Lateral plate mesoderm@Lateral plate mesoderm@Splanchnic mesoderm@Lateral plate mesoderm@Lateral plate mesoderm@Lateral plate mesoderm@Lateral plate mesoderm@Lateral plate mesoderm@Lateral plate mesoderm@Lateral plate mesoderm
embryo1_Pos0_cell447_z2	361.291732785892	44.6844803781232	Reference	Lateral plate mesoderm	Lateral plate mesoderm@Lateral plate mesoderm@Lateral plate mesoderm@Lateral plate mesoderm@Lateral plate mesoderm@Lateral plate mesoderm@Lateral plate mesoderm@Lateral plate mesoderm@Mixed mesenchymal mesoderm@Lateral plate mesoderm@Lateral plate mesoderm
embryo1_Pos0_cell449_z2	360.923954381129	67.4647109084512	Reference	Lateral plate mesoderm	Lateral plate mesoderm@Intermediate mesoderm@Lateral plate mesoderm@Splanchnic mesoderm@Lateral plate mesoderm@Lateral plate mesoderm@Lateral plate mesoderm@Lateral plate mesoderm@Lateral plate mesoderm@Lateral plate mesoderm@Lateral plate mesoderm
embryo1_Pos0_cell45_z2	285.615808523791	23.8143714088184	Reference	Erythroid	Erythroid@Erythroid@Erythroid@Erythroid@Erythroid@Erythroid@Erythroid@Erythroid@Erythroid@Erythroid@Erythroid
embryo1_Pos0_cell45_z5	285.360072341178	23.5269470686033	Reference	Erythroid	Erythroid@Erythroid@Erythroid@Erythroid@Erythroid@Erythroid@Erythroid@Erythroid@Erythroid@Erythroid@Erythroid
embryo1_Pos0_cell450_z2	361.787641521626	48.9993245793148	Reference	Lateral plate mesoderm	Lateral plate mesoderm@Lateral plate mesoderm@Lateral plate mesoderm@Lateral plate mesoderm@Lateral plate mesoderm@Lateral plate mesoderm@Lateral plate mesoderm@Lateral plate mesoderm@Lateral plate mesoderm@Lateral plate mesoderm@Lateral plate mesoderm
embryo1_Pos0_cell451_z2	361.625193143203	53.6123173183624	Reference	Lateral plate mesoderm	Lateral plate mesoderm@Lateral plate mesoderm@Lateral plate mesoderm@Lateral plate mesoderm@Lateral plate mesoderm@Lateral plate mesoderm@Lateral plate mesoderm@Lateral plate mesoderm@Lateral plate mesoderm@Lateral plate mesoderm@Lateral plate mesoderm
embryo1_Pos0_cell452_z2	362.023506564485	60.3071164997968	Reference	Lateral plate mesoderm	Lateral plate mesoderm@Lateral plate mesoderm@Lateral plate mesoderm@Lateral plate mesoderm@Lateral plate mesoderm@Lateral plate mesoderm@Lateral plate mesoderm@Lateral plate mesoderm@Lateral plate mesoderm@Lateral plate mesoderm@Lateral plate mesoderm
embryo1_Pos0_cell453_z2	361.998620530156	65.5726771038202	Reference	Lateral plate mesoderm	Lateral plate mesoderm@Lateral plate mesoderm@Intermediate mesoderm@Lateral plate mesoderm@Lateral plate mesoderm@Lateral plate mesoderm@Lateral plate mesoderm@Splanchnic mesoderm@Lateral plate mesoderm@Lateral plate mesoderm@Lateral plate mesoderm
embryo1_Pos0_cell454_z2	362.129542709093	0.307161512902452	Reference	Lateral plate mesoderm	Lateral plate mesoderm@Lateral plate mesoderm@Lateral plate mesoderm@Lateral plate mesoderm@Lateral plate mesoderm@Lateral plate mesoderm@Lateral plate mesoderm@Lateral plate mesoderm@Lateral plate mesoderm@Lateral plate mesoderm@Lateral plate mesoderm
embryo1_Pos0_cell455_z2	361.837035185929	74.5098102605853	Reference	Lateral plate mesoderm	Lateral plate mesoderm@Lateral plate mesoderm@Lateral plate mesoderm@Lateral plate mesoderm@Lateral plate mesoderm@Lateral plate mesoderm@Lateral plate mesoderm@Lateral plate mesoderm@Lateral plate mesoderm@Lateral plate mesoderm@Lateral plate mesoderm
embryo1_Pos0_cell456_z2	362.234561898958	72.5217211489027	Reference	Lateral plate mesoderm	Lateral plate mesoderm@Lateral plate mesoderm@Lateral plate mesoderm@Lateral plate mesoderm@Lateral plate mesoderm@Lateral plate mesoderm@Lateral plate mesoderm@Lateral plate mesoderm@Lateral plate mesoderm@Splanchnic mesoderm@Lateral plate mesoderm
embryo1_Pos0_cell457_z2	362.266843552568	63.0927005805684	Reference	Lateral plate mesoderm	Lateral plate mesoderm@Lateral plate mesoderm@Lateral plate mesoderm@Lateral plate mesoderm@Lateral plate mesoderm@Lateral plate mesoderm@Lateral plate mesoderm@Lateral plate mesoderm@Intermediate mesoderm@Lateral plate mesoderm@Lateral plate mesoderm
embryo1_Pos0_cell458_z2	362.393524015637	68.7774049996854	Reference	Splanchnic mesoderm	Splanchnic mesoderm@Lateral plate mesoderm@Lateral plate mesoderm@Intermediate mesoderm@Lateral plate mesoderm@Lateral plate mesoderm@Lateral plate mesoderm@Lateral plate mesoderm@Lateral plate mesoderm@Lateral plate mesoderm@Lateral plate mesoderm
embryo1_Pos0_cell46_z2	286.256548046297	21.069346291915	Reference	Erythroid	Erythroid@Erythroid@Erythroid@Erythroid@Erythroid@Erythroid@Erythroid@Erythroid@Erythroid@Erythroid@Erythroid
embryo1_Pos0_cell46_z5	286.768987613515	68.9297728334397	Reference	Lateral plate mesoderm	Lateral plate mesoderm@Lateral plate mesoderm@Lateral plate mesoderm@Intermediate mesoderm@Lateral plate mesoderm@Lateral plate mesoderm@Haematoendothelial progenitors@Intermediate mesoderm@Lateral plate mesoderm@Lateral plate mesoderm@Lateral plate mesoderm
embryo1_Pos0_cell47_z2	286.559530119534	59.3633946360735	Reference	Lateral plate mesoderm	Lateral plate mesoderm@Lateral plate mesoderm@Lateral plate mesoderm@Lateral plate mesoderm@Lateral plate mesoderm@Lateral plate mesoderm@Lateral plate mesoderm@Lateral plate mesoderm@Lateral plate mesoderm@Lateral plate mesoderm@Lateral plate mesoderm
embryo1_Pos0_cell47_z5	284.90022265705	74.5578963332827	Reference	Lateral plate mesoderm	Lateral plate mesoderm@Neural crest@Lateral plate mesoderm@Intermediate mesoderm@Intermediate mesoderm@Allantois@Intermediate mesoderm@Lateral plate mesoderm@Endothelium@Intermediate mesoderm@Lateral plate mesoderm
embryo1_Pos0_cell48_z2	286.929304468955	16.985428928135	Reference	Endothelium	Endothelium@Gut tube@Erythroid@Gut tube@Erythroid@Erythroid@Erythroid@Erythroid@Endothelium@Gut tube@Erythroid
embryo1_Pos0_cell48_z5	286.338099739789	44.9117721459383	Reference	Lateral plate mesoderm	Lateral plate mesoderm@Lateral plate mesoderm@Lateral plate mesoderm@Endothelium@Endothelium@Endothelium@Lateral plate mesoderm@Intermediate mesoderm@Lateral plate mesoderm@Erythroid@Erythroid
embryo1_Pos0_cell49_z5	287.94181002239	53.1050559936308	Reference	Lateral plate mesoderm	Lateral plate mesoderm@Lateral plate mesoderm@Lateral plate mesoderm@Endothelium@Lateral plate mesoderm@Haematoendothelial progenitors@Lateral plate mesoderm@Endothelium@Lateral plate mesoderm@Intermediate mesoderm@Endothelium
embryo1_Pos0_cell5_z5	278.767700310795	41.0161112015449	Reference	Haematoendothelial progenitors	Haematoendothelial progenitors@Haematoendothelial progenitors@Lateral plate mesoderm@Endothelium@Lateral plate mesoderm@Endothelium@Lateral plate mesoderm@Endothelium@Endothelium@Haematoendothelial progenitors@Lateral plate mesoderm
embryo1_Pos0_cell50_z2	287.999863102098	47.9196280443506	Reference	Endothelium	Endothelium@Intermediate mesoderm@Lateral plate mesoderm@Lateral plate mesoderm@Lateral plate mesoderm@Endothelium@Endothelium@Erythroid@Lateral plate mesoderm@Lateral plate mesoderm@Lateral plate mesoderm
embryo1_Pos0_cell50_z5	287.960834006932	66.5067710375284	Reference	Lateral plate mesoderm	Lateral plate mesoderm@Lateral plate mesoderm@Lateral plate mesoderm@Lateral plate mesoderm@Lateral plate mesoderm@Lateral plate mesoderm@Lateral plate mesoderm@Lateral plate mesoderm@Lateral plate mesoderm@Lateral plate mesoderm@Lateral plate mesoderm
embryo1_Pos0_cell51_z2	287.700880278878	65.1405192869836	Reference	Lateral plate mesoderm	Lateral plate mesoderm@Lateral plate mesoderm@Lateral plate mesoderm@Lateral plate mesoderm@Lateral plate mesoderm@Lateral plate mesoderm@Lateral plate mesoderm@Lateral plate mesoderm@Lateral plate mesoderm@Lateral plate mesoderm@Lateral plate mesoderm
embryo1_Pos0_cell51_z5	286.296366578372	41.9429892233428	Reference	Endothelium	Endothelium@Blood progenitors@Endothelium@Endothelium@Lateral plate mesoderm@Erythroid@Erythroid@Lateral plate mesoderm@Lateral plate mesoderm@Lateral plate mesoderm@Endothelium
embryo1_Pos0_cell53_z2	289.814640515661	74.4826210852599	Reference	Lateral plate mesoderm	Lateral plate mesoderm@Lateral plate mesoderm@Intermediate mesoderm@Intermediate mesoderm@Intermediate mesoderm@Haematoendothelial progenitors@Intermediate mesoderm@Lateral plate mesoderm@Lateral plate mesoderm@Lateral plate mesoderm@Lateral plate mesoderm
embryo1_Pos0_cell53_z5	287.318741019726	74.1008297390092	Reference	Intermediate mesoderm	Intermediate mesoderm@Intermediate mesoderm@Intermediate mesoderm@Lateral plate mesoderm@Lateral plate mesoderm@Lateral plate mesoderm@Intermediate mesoderm@Haematoendothelial progenitors@Allantois@Intermediate mesoderm@Lateral plate mesoderm
embryo1_Pos0_cell54_z2	289.857783014798	70.435905326527	Reference	Lateral plate mesoderm	Lateral plate mesoderm@Haematoendothelial progenitors@Lateral plate mesoderm@Lateral plate mesoderm@Lateral plate mesoderm@Lateral plate mesoderm@Lateral plate mesoderm@Lateral plate mesoderm@Lateral plate mesoderm@Intermediate mesoderm@Lateral plate mesoderm
embryo1_Pos0_cell54_z5	288.951897705633	48.0125793571425	Reference	Intermediate mesoderm	Intermediate mesoderm@Endothelium@Lateral plate mesoderm@Endothelium@Lateral plate mesoderm@Lateral plate mesoderm@Erythroid@Endothelium@Lateral plate mesoderm@Erythroid@Lateral plate mesoderm
embryo1_Pos0_cell55_z2	288.892206323786	22.2042673443761	Reference	Erythroid	Erythroid@Endothelium@Erythroid@Erythroid@Erythroid@Erythroid@Erythroid@Erythroid@Erythroid@Gut tube@Erythroid
embryo1_Pos0_cell55_z5	289.737498309209	71.6693061049517	Reference	Haematoendothelial progenitors	Haematoendothelial progenitors@Lateral plate mesoderm@Lateral plate mesoderm@Lateral plate mesoderm@Lateral plate mesoderm@Intermediate mesoderm@Intermediate mesoderm@Intermediate mesoderm@Lateral plate mesoderm@Lateral plate mesoderm@Intermediate mesoderm
embryo1_Pos0_cell56_z2	290.018654349268	56.7250576720785	Reference	Lateral plate mesoderm	Lateral plate mesoderm@Lateral plate mesoderm@Lateral plate mesoderm@Lateral plate mesoderm@Endothelium@Haematoendothelial progenitors@Endothelium@Lateral plate mesoderm@Lateral plate mesoderm@Lateral plate mesoderm@Lateral plate mesoderm
embryo1_Pos0_cell57_z2	290.852775008298	20.3583484326391	Reference	Endothelium	Endothelium@Erythroid@Gut tube@Gut tube@Erythroid@Erythroid@Erythroid@Endothelium@Erythroid@Erythroid@Gut tube
embryo1_Pos0_cell57_z5	289.196113474399	45.0040148850101	Reference	Lateral plate mesoderm	Lateral plate mesoderm@Erythroid@Lateral plate mesoderm@Intermediate mesoderm@Endothelium@Erythroid@Endothelium@Endothelium@Lateral plate mesoderm@Lateral plate mesoderm@Endothelium
embryo1_Pos0_cell58_z5	289.733166646091	41.583081257374	Reference	Erythroid	Erythroid@Erythroid@Endothelium@Lateral plate mesoderm@Erythroid@Erythroid@Erythroid@Erythroid@Lateral plate mesoderm@Erythroid@Blood progenitors
embryo1_Pos0_cell59_z2	290.211024116099	15.0829124019019	Reference	Gut tube	Gut tube@Gut tube@Gut tube@Gut tube@Endothelium@Gut tube@Gut tube@Endothelium@Gut tube@Gut tube@Gut tube
embryo1_Pos0_cell59_z5	290.004075587626	74.6269385514851	Reference	Lateral plate mesoderm	Lateral plate mesoderm@Lateral plate mesoderm@Intermediate mesoderm@Intermediate mesoderm@Intermediate mesoderm@Intermediate mesoderm@Haematoendothelial progenitors@Lateral plate mesoderm@Lateral plate mesoderm@Lateral plate mesoderm@Lateral plate mesoderm
embryo1_Pos0_cell6_z5	279.254726017843	45.0198024483737	Reference	Lateral plate mesoderm	Lateral plate mesoderm@Allantois@Allantois@Lateral plate mesoderm@Lateral plate mesoderm@Lateral plate mesoderm@Lateral plate mesoderm@Endothelium@Lateral plate mesoderm@Lateral plate mesoderm@Lateral plate mesoderm
embryo1_Pos0_cell60_z5	290.789164072453	57.4312290963494	Reference	Lateral plate mesoderm	Lateral plate mesoderm@Lateral plate mesoderm@Lateral plate mesoderm@Lateral plate mesoderm@Endothelium@Haematoendothelial progenitors@Endothelium@Lateral plate mesoderm@Lateral plate mesoderm@Lateral plate mesoderm@Lateral plate mesoderm
embryo1_Pos0_cell61_z2	289.825590966501	61.6578619976259	Reference	Lateral plate mesoderm	Lateral plate mesoderm@Lateral plate mesoderm@Lateral plate mesoderm@Lateral plate mesoderm@Lateral plate mesoderm@Lateral plate mesoderm@Lateral plate mesoderm@Lateral plate mesoderm@Allantois@Lateral plate mesoderm@Lateral plate mesoderm
embryo1_Pos0_cell61_z5	290.100026179201	62.0865911676515	Reference	Lateral plate mesoderm	Lateral plate mesoderm@Lateral plate mesoderm@Lateral plate mesoderm@Lateral plate mesoderm@Lateral plate mesoderm@Lateral plate mesoderm@Lateral plate mesoderm@Allantois@Lateral plate mesoderm@Lateral plate mesoderm@Lateral plate mesoderm
embryo1_Pos0_cell62_z2	290.152731394457	17.6508947497831	Reference	Gut tube	Gut tube@Gut tube@Gut tube@Endothelium@Endothelium@Gut tube@Gut tube@Erythroid@Erythroid@Gut tube@Gut tube
embryo1_Pos0_cell62_z5	291.61737961622	67.9958130415218	Reference	Lateral plate mesoderm	Lateral plate mesoderm@Lateral plate mesoderm@Lateral plate mesoderm@Lateral plate mesoderm@Lateral plate mesoderm@Lateral plate mesoderm@Lateral plate mesoderm@Lateral plate mesoderm@Haematoendothelial progenitors@Lateral plate mesoderm@Lateral plate mesoderm
embryo1_Pos0_cell63_z2	291.329779442735	43.886123036869	Reference	Erythroid	Erythroid@Lateral plate mesoderm@Erythroid@Endothelium@Erythroid@Erythroid@Erythroid@Lateral plate mesoderm@Intermediate mesoderm@Endothelium@Endothelium
embryo1_Pos0_cell63_z5	291.616941892182	59.5492647685186	Reference	Lateral plate mesoderm	Lateral plate mesoderm@Lateral plate mesoderm@Lateral plate mesoderm@Lateral plate mesoderm@Lateral plate mesoderm@Lateral plate mesoderm@Allantois@Lateral plate mesoderm@Endothelium@Lateral plate mesoderm@Lateral plate mesoderm
embryo1_Pos0_cell64_z2	292.059813255759	66.4705956016873	Reference	Lateral plate mesoderm	Lateral plate mesoderm@Lateral plate mesoderm@Lateral plate mesoderm@Lateral plate mesoderm@Lateral plate mesoderm@Lateral plate mesoderm@Lateral plate mesoderm@Lateral plate mesoderm@Lateral plate mesoderm@Lateral plate mesoderm@Allantois
embryo1_Pos0_cell64_z5	292.565224104601	38.8571200925688	Reference	Erythroid	Erythroid@Erythroid@Erythroid@Erythroid@Erythroid@Erythroid@Erythroid@Erythroid@Erythroid@Erythroid@Erythroid
embryo1_Pos0_cell65_z2	292.139788517132	25.222973423309	Reference	Erythroid	Erythroid@Erythroid@Erythroid@Erythroid@Erythroid@Erythroid@Endothelium@Endothelium@Erythroid@Erythroid@Erythroid
embryo1_Pos0_cell65_z5	291.986089679587	64.2079259600631	Reference	Lateral plate mesoderm	Lateral plate mesoderm@Lateral plate mesoderm@Lateral plate mesoderm@Lateral plate mesoderm@Lateral plate mesoderm@Allantois@Lateral plate mesoderm@Lateral plate mesoderm@Lateral plate mesoderm@Lateral plate mesoderm@Lateral plate mesoderm
embryo1_Pos0_cell66_z2	292.415029604629	63.7347730733334	Reference	Lateral plate mesoderm	Lateral plate mesoderm@Lateral plate mesoderm@Allantois@Lateral plate mesoderm@Lateral plate mesoderm@Lateral plate mesoderm@Lateral plate mesoderm@Lateral plate mesoderm@Lateral plate mesoderm@Lateral plate mesoderm@Lateral plate mesoderm
embryo1_Pos0_cell67_z2	292.753369282906	72.7424352641674	Reference	Lateral plate mesoderm	Lateral plate mesoderm@Intermediate mesoderm@Lateral plate mesoderm@Haematoendothelial progenitors@Mixed mesenchymal mesoderm@Lateral plate mesoderm@Lateral plate mesoderm@Lateral plate mesoderm@Lateral plate mesoderm@Lateral plate mesoderm@Lateral plate mesoderm
embryo1_Pos0_cell67_z5	292.375005947754	47.1915030090839	Reference	Endothelium	Endothelium@Intermediate mesoderm@Erythroid@Erythroid@Lateral plate mesoderm@Endothelium@Erythroid@Erythroid@Lateral plate mesoderm@Erythroid@Erythroid
embryo1_Pos0_cell68_z2	292.490383525208	37.8602767650845	Reference	Erythroid	Erythroid@Erythroid@Erythroid@Erythroid@Erythroid@Erythroid@Erythroid@Erythroid@Erythroid@Erythroid@Erythroid
embryo1_Pos0_cell68_z5	292.546271795937	53.9058852763888	Reference	Endothelium	Endothelium@Haematoendothelial progenitors@Erythroid@Endothelium@Lateral plate mesoderm@Lateral plate mesoderm@Lateral plate mesoderm@Lateral plate mesoderm@Erythroid@Erythroid@Lateral plate mesoderm
embryo1_Pos0_cell7_z2	279.133734578551	40.4913036415252	Reference	Haematoendothelial progenitors	Haematoendothelial progenitors@Haematoendothelial progenitors@Lateral plate mesoderm@Lateral plate mesoderm@Endothelium@Endothelium@Endothelium@Endothelium@Haematoendothelial progenitors@Lateral plate mesoderm@Haematoendothelial progenitors
embryo1_Pos0_cell7_z5	278.844445679592	49.3978120628076	Reference	Lateral plate mesoderm	Lateral plate mesoderm@Allantois@Lateral plate mesoderm@Lateral plate mesoderm@Lateral plate mesoderm@Lateral plate mesoderm@Allantois@Lateral plate mesoderm@Lateral plate mesoderm@Lateral plate mesoderm@Lateral plate mesoderm
embryo1_Pos0_cell70_z2	292.897463769169	54.1716640313841	Reference	Haematoendothelial progenitors	Haematoendothelial progenitors@Endothelium@Endothelium@Erythroid@Lateral plate mesoderm@Lateral plate mesoderm@Lateral plate mesoderm@Erythroid@Lateral plate mesoderm@Erythroid@Allantois
embryo1_Pos0_cell70_z5	293.098679035707	74.012811160155	Reference	Intermediate mesoderm	Intermediate mesoderm@Lateral plate mesoderm@Lateral plate mesoderm@Mixed mesenchymal mesoderm@Lateral plate mesoderm@Lateral plate mesoderm@Erythroid@Lateral plate mesoderm@Lateral plate mesoderm@Haematoendothelial progenitors@Intermediate mesoderm
embryo1_Pos0_cell71_z2	294.395001893498	13.0758336274703	Reference	Gut tube	Gut tube@Gut tube@Gut tube@Gut tube@Gut tube@Gut tube@Gut tube@Gut tube@Gut tube@Gut tube@Gut tube
embryo1_Pos0_cell71_z5	292.714209586788	24.9232345228726	Reference	Erythroid	Erythroid@Erythroid@Erythroid@Erythroid@Erythroid@Erythroid@Endothelium@Endothelium@Gut tube@Erythroid@Erythroid
embryo1_Pos0_cell72_z2	292.866294262416	17.5270090979773	Reference	Gut tube	Gut tube@Gut tube@Gut tube@Gut tube@Gut tube@Gut tube@Endothelium@Gut tube@Gut tube@Gut tube@Gut tube
embryo1_Pos0_cell72_z5	294.86432065317	15.8225549107495	Reference	Gut tube	Gut tube@Gut tube@Gut tube@Gut tube@Gut tube@Gut tube@Gut tube@Gut tube@Gut tube@Gut tube@Gut tube
embryo1_Pos0_cell73_z2	294.507212791461	22.4715298438833	Reference	Erythroid	Erythroid@Erythroid@Erythroid@Erythroid@Endothelium@Gut tube@Gut tube@Gut tube@Gut tube@Erythroid@Erythroid
embryo1_Pos0_cell73_z5	294.851776362816	70.1563218574985	Reference	Lateral plate mesoderm	Lateral plate mesoderm@Lateral plate mesoderm@Lateral plate mesoderm@Lateral plate mesoderm@Lateral plate mesoderm@Erythroid@Intermediate mesoderm@Lateral plate mesoderm@Lateral plate mesoderm@Lateral plate mesoderm@Lateral plate mesoderm
embryo1_Pos0_cell74_z2	294.476725809194	62.3841202892642	Reference	Allantois	Allantois@Lateral plate mesoderm@Lateral plate mesoderm@Lateral plate mesoderm@Lateral plate mesoderm@Allantois@Lateral plate mesoderm@Lateral plate mesoderm@Lateral plate mesoderm@Lateral plate mesoderm@Lateral plate mesoderm
embryo1_Pos0_cell75_z2	293.653297480575	57.8078796934173	Reference	Lateral plate mesoderm	Lateral plate mesoderm@Endothelium@Lateral plate mesoderm@Lateral plate mesoderm@Allantois@Lateral plate mesoderm@Haematoendothelial progenitors@Endothelium@Erythroid@Lateral plate mesoderm@Lateral plate mesoderm
embryo1_Pos0_cell75_z5	294.750030602505	40.6232222528361	Reference	Erythroid	Erythroid@Erythroid@Erythroid@Erythroid@Erythroid@Erythroid@Erythroid@Erythroid@Erythroid@Erythroid@Erythroid
embryo1_Pos0_cell76_z2	293.669425963583	69.4896900448986	Reference	Lateral plate mesoderm	Lateral plate mesoderm@Lateral plate mesoderm@Lateral plate mesoderm@Lateral plate mesoderm@Lateral plate mesoderm@Lateral plate mesoderm@Lateral plate mesoderm@Lateral plate mesoderm@Haematoendothelial progenitors@Intermediate mesoderm@Erythroid
embryo1_Pos0_cell76_z5	294.496326087403	56.3742314628416	Reference	Endothelium	Endothelium@Lateral plate mesoderm@Haematoendothelial progenitors@Allantois@Erythroid@Endothelium@Lateral plate mesoderm@Erythroid@Lateral plate mesoderm@Lateral plate mesoderm@Lateral plate mesoderm
embryo1_Pos0_cell77_z2	294.007420345324	15.8664730277817	Reference	Gut tube	Gut tube@Gut tube@Gut tube@Gut tube@Gut tube@Gut tube@Gut tube@Gut tube@Gut tube@Gut tube@Gut tube
embryo1_Pos0_cell77_z5	294.811838123189	62.1212146929945	Reference	Lateral plate mesoderm	Lateral plate mesoderm@Allantois@Lateral plate mesoderm@Lateral plate mesoderm@Allantois@Lateral plate mesoderm@Lateral plate mesoderm@Lateral plate mesoderm@Lateral plate mesoderm@Allantois@Lateral plate mesoderm
embryo1_Pos0_cell78_z5	294.533912448416	23.9488786609094	Reference	Erythroid	Erythroid@Erythroid@Erythroid@Erythroid@Erythroid@Endothelium@Gut tube@Endothelium@Erythroid@Gut tube@Gut tube
embryo1_Pos0_cell79_z2	294.1923638326	41.1227789425016	Reference	Erythroid	Erythroid@Erythroid@Erythroid@Erythroid@Erythroid@Erythroid@Erythroid@Erythroid@Erythroid@Erythroid@Erythroid
embryo1_Pos0_cell79_z5	294.348635972813	65.551603590529	Reference	Lateral plate mesoderm	Lateral plate mesoderm@Lateral plate mesoderm@Lateral plate mesoderm@Lateral plate mesoderm@Allantois@Lateral plate mesoderm@Lateral plate mesoderm@Lateral plate mesoderm@Lateral plate mesoderm@Lateral plate mesoderm@Allantois
embryo1_Pos0_cell8_z2	279.160191486661	44.9039209231436	Reference	Allantois	Allantois@Lateral plate mesoderm@Allantois@Lateral plate mesoderm@Lateral plate mesoderm@Lateral plate mesoderm@Lateral plate mesoderm@Endothelium@Lateral plate mesoderm@Lateral plate mesoderm@Lateral plate mesoderm
embryo1_Pos0_cell8_z5	279.597773096377	53.4368075737708	Reference	Lateral plate mesoderm	Lateral plate mesoderm@Lateral plate mesoderm@Lateral plate mesoderm@Lateral plate mesoderm@Lateral plate mesoderm@Lateral plate mesoderm@Lateral plate mesoderm@Lateral plate mesoderm@Lateral plate mesoderm@Lateral plate mesoderm@Lateral plate mesoderm
embryo1_Pos0_cell80_z2	295.542871492897	52.6526742655048	Reference	Erythroid	Erythroid@Haematoendothelial progenitors@Erythroid@Endothelium@Erythroid@Endothelium@Erythroid@Erythroid@Lateral plate mesoderm@Allantois@Endothelium
embryo1_Pos0_cell80_z5	295.039169418386	74.8459236121377	Reference	Mixed mesenchymal mesoderm	Mixed mesenchymal mesoderm@Lateral plate mesoderm@Intermediate mesoderm@Lateral plate mesoderm@Erythroid@Lateral plate mesoderm@Lateral plate mesoderm@Lateral plate mesoderm@Intermediate mesoderm@Intermediate mesoderm@Lateral plate mesoderm
embryo1_Pos0_cell81_z2	294.800749366848	74.4350949665172	Reference	Lateral plate mesoderm	Lateral plate mesoderm@Mixed mesenchymal mesoderm@Intermediate mesoderm@Lateral plate mesoderm@Erythroid@Lateral plate mesoderm@Lateral plate mesoderm@Lateral plate mesoderm@Lateral plate mesoderm@Lateral plate mesoderm@Lateral plate mesoderm
embryo1_Pos0_cell82_z2	295.007647468014	49.8091933850319	Reference	Erythroid	Erythroid@Erythroid@Endothelium@Erythroid@Endothelium@Haematoendothelial progenitors@Erythroid@Intermediate mesoderm@Erythroid@Erythroid@Endothelium
embryo1_Pos0_cell82_z5	295.096556070926	27.5146192650961	Reference	Erythroid	Erythroid@Endothelium@Erythroid@Erythroid@Erythroid@Erythroid@Erythroid@Gut tube@Gut tube@Erythroid@Gut tube
embryo1_Pos0_cell83_z2	296.084967461387	18.7263870178582	Reference	Gut tube	Gut tube@Gut tube@Gut tube@Gut tube@Gut tube@Gut tube@Gut tube@Gut tube@Gut tube@Erythroid@Gut tube
embryo1_Pos0_cell83_z5	296.106430969642	18.3665732585383	Reference	Gut tube	Gut tube@Gut tube@Gut tube@Gut tube@Gut tube@Gut tube@Gut tube@Gut tube@Gut tube@Gut tube@Gut tube
embryo1_Pos0_cell84_z2	295.869776020518	37.1075310602489	Reference	Erythroid	Erythroid@Erythroid@Erythroid@Erythroid@Erythroid@Erythroid@Erythroid@Erythroid@Erythroid@Erythroid@Erythroid
embryo1_Pos0_cell85_z2	296.521711354325	32.9541647776073	Reference	Erythroid	Erythroid@Erythroid@Erythroid@Erythroid@Erythroid@Erythroid@Endothelium@Erythroid@Erythroid@Erythroid@Endothelium
embryo1_Pos0_cell85_z5	297.242609121222	60.819333911416	Reference	Lateral plate mesoderm	Lateral plate mesoderm@Allantois@Lateral plate mesoderm@Allantois@Allantois@Allantois@Allantois@Endothelium@Haematoendothelial progenitors@Lateral plate mesoderm@Endothelium
embryo1_Pos0_cell86_z2	296.257382860333	43.5235452871524	Reference	Erythroid	Erythroid@Erythroid@Erythroid@Erythroid@Erythroid@Erythroid@Erythroid@Endothelium@Erythroid@Erythroid@Erythroid
embryo1_Pos0_cell86_z5	296.938668926731	73.9128061306986	Reference	Lateral plate mesoderm	Lateral plate mesoderm@Lateral plate mesoderm@Mixed mesenchymal mesoderm@Lateral plate mesoderm@Erythroid@Intermediate mesoderm@Intermediate mesoderm@Erythroid@Lateral plate mesoderm@Lateral plate mesoderm@Lateral plate mesoderm
embryo1_Pos0_cell87_z2	298.542349612544	46.9527049405922	Reference	Erythroid	Erythroid@Erythroid@Erythroid@Erythroid@Erythroid@Erythroid@Erythroid@Erythroid@Endothelium@Erythroid@Erythroid
embryo1_Pos0_cell88_z2	296.984139302484	70.2635152500163	Reference	Lateral plate mesoderm	Lateral plate mesoderm@Lateral plate mesoderm@Erythroid@Lateral plate mesoderm@Lateral plate mesoderm@Lateral plate mesoderm@Lateral plate mesoderm@Lateral plate mesoderm@Lateral plate mesoderm@Lateral plate mesoderm@Allantois
embryo1_Pos0_cell9_z2	282.071137293973	46.9487749165575	Reference	Lateral plate mesoderm	Lateral plate mesoderm@Allantois@Allantois@Lateral plate mesoderm@Lateral plate mesoderm@Lateral plate mesoderm@Allantois@Endothelium@Lateral plate mesoderm@Lateral plate mesoderm@Endothelium
embryo1_Pos0_cell9_z5	278.470435337056	56.1304316357672	Reference	Lateral plate mesoderm	Lateral plate mesoderm@Lateral plate mesoderm@Lateral plate mesoderm@Lateral plate mesoderm@Lateral plate mesoderm@Lateral plate mesoderm@Lateral plate mesoderm@Lateral plate mesoderm@Intermediate mesoderm@Lateral plate mesoderm@Lateral plate mesoderm
embryo1_Pos0_cell90_z2	297.304961662962	14.9917796856054	Reference	Gut tube	Gut tube@Gut tube@Gut tube@Gut tube@Gut tube@Gut tube@Gut tube@Gut tube@Gut tube@Gut tube@Gut tube
embryo1_Pos0_cell90_z5	298.541478182739	66.9549827105571	Reference	Lateral plate mesoderm	Lateral plate mesoderm@Allantois@Lateral plate mesoderm@Lateral plate mesoderm@Allantois@Lateral plate mesoderm@Lateral plate mesoderm@Erythroid@Allantois@Allantois@Lateral plate mesoderm
embryo1_Pos0_cell91_z2	298.005125194358	26.5285934910783	Reference	Endothelium	Endothelium@Erythroid@Gut tube@Erythroid@Gut tube@Erythroid@Gut tube@Erythroid@Erythroid@Gut tube@Endothelium
embryo1_Pos0_cell91_z5	297.53118560827	16.7613871389336	Reference	Gut tube	Gut tube@Gut tube@Gut tube@Gut tube@Gut tube@Gut tube@Gut tube@Gut tube@Gut tube@Gut tube@Gut tube
embryo1_Pos0_cell92_z2	297.462084642163	55.1244753562439	Reference	Erythroid	Erythroid@Endothelium@Erythroid@Allantois@Haematoendothelial progenitors@Endothelium@Erythroid@Haematoendothelial progenitors@Lateral plate mesoderm@Endothelium@Erythroid
embryo1_Pos0_cell93_z2	297.157471795247	39.9739951735514	Reference	Erythroid	Erythroid@Erythroid@Erythroid@Erythroid@Erythroid@Erythroid@Erythroid@Erythroid@Erythroid@Erythroid@Erythroid
embryo1_Pos0_cell93_z5	300.111052019118	58.177836604238	Reference	Endothelium	Endothelium@Haematoendothelial progenitors@Allantois@Lateral plate mesoderm@Erythroid@Erythroid@Erythroid@Allantois@Allantois@Haematoendothelial progenitors@Allantois
embryo1_Pos0_cell94_z2	296.873910236288	58.1244339009289	Reference	Allantois	Allantois@Lateral plate mesoderm@Endothelium@Endothelium@Lateral plate mesoderm@Erythroid@Haematoendothelial progenitors@Allantois@Lateral plate mesoderm@Allantois@Lateral plate mesoderm
embryo1_Pos0_cell94_z5	298.777454051749	71.6138216704524	Reference	Erythroid	Erythroid@Lateral plate mesoderm@Lateral plate mesoderm@Lateral plate mesoderm@Lateral plate mesoderm@Lateral plate mesoderm@Lateral plate mesoderm@Lateral plate mesoderm@Allantois@Lateral plate mesoderm@Intermediate mesoderm
embryo1_Pos0_cell95_z2	297.856642167254	61.5955052428696	Reference	Allantois	Allantois@Lateral plate mesoderm@Allantois@Lateral plate mesoderm@Allantois@Allantois@Allantois@Endothelium@Haematoendothelial progenitors@Allantois@Lateral plate mesoderm
embryo1_Pos0_cell95_z5	298.847100228054	38.9240528616817	Reference	Erythroid	Erythroid@Erythroid@Erythroid@Erythroid@Erythroid@Erythroid@Erythroid@Erythroid@Erythroid@Erythroid@Erythroid
embryo1_Pos0_cell96_z2	298.028327745816	74.7896739890236	Reference	Lateral plate mesoderm	Lateral plate mesoderm@Lateral plate mesoderm@Intermediate mesoderm@Mixed mesenchymal mesoderm@Lateral plate mesoderm@Lateral plate mesoderm@Intermediate mesoderm@Erythroid@Lateral plate mesoderm@Erythroid@Lateral plate mesoderm
embryo1_Pos0_cell96_z5	299.840412296778	19.8620472976399	Reference	Gut tube	Gut tube@Gut tube@Gut tube@Gut tube@Gut tube@Endothelium@Gut tube@Gut tube@Gut tube@Gut tube@Gut tube
embryo1_Pos0_cell97_z2	298.392259103947	19.8313489569375	Reference	Gut tube	Gut tube@Gut tube@Gut tube@Gut tube@Gut tube@Gut tube@Gut tube@Gut tube@Gut tube@Endothelium@Erythroid
embryo1_Pos0_cell98_z2	299.712476797643	66.261461745644	Reference	Allantois	Allantois@Lateral plate mesoderm@Lateral plate mesoderm@Allantois@Allantois@Allantois@Allantois@Lateral plate mesoderm@Lateral plate mesoderm@Allantois@Allantois
embryo1_Pos0_cell98_z5	300.609487747869	18.0493164956454	Reference	Gut tube	Gut tube@Gut tube@Gut tube@Gut tube@Gut tube@Gut tube@Gut tube@Gut tube@Gut tube@Gut tube@Gut tube
embryo1_Pos0_cell99_z2	298.925039146555	22.3669939665361	Reference	Gut tube	Gut tube@Gut tube@Gut tube@Gut tube@Endothelium@Erythroid@Gut tube@Erythroid@Endothelium@Gut tube@Gut tube
embryo1_Pos0_cell99_z5	299.58232159238	15.7113767095912	Reference	Gut tube	Gut tube@Gut tube@Gut tube@Gut tube@Gut tube@Gut tube@Gut tube@Gut tube@Gut tube@Gut tube@Gut tube
embryo1_Pos1_cell1_z2	193.639104800025	1.83283467159053	Reference	Forebrain/Midbrain/Hindbrain	Forebrain/Midbrain/Hindbrain@Neural crest@Forebrain/Midbrain/Hindbrain@Forebrain/Midbrain/Hindbrain@Forebrain/Midbrain/Hindbrain@Forebrain/Midbrain/Hindbrain@Forebrain/Midbrain/Hindbrain@Forebrain/Midbrain/Hindbrain@Forebrain/Midbrain/Hindbrain@Forebrain/Midbrain/Hindbrain@Forebrain/Midbrain/Hindbrain
embryo1_Pos1_cell10_z2	193.242836589244	28.0869608568554	Reference	Forebrain/Midbrain/Hindbrain	Forebrain/Midbrain/Hindbrain@Forebrain/Midbrain/Hindbrain@Forebrain/Midbrain/Hindbrain@Forebrain/Midbrain/Hindbrain@Forebrain/Midbrain/Hindbrain@Forebrain/Midbrain/Hindbrain@Forebrain/Midbrain/Hindbrain@Forebrain/Midbrain/Hindbrain@Forebrain/Midbrain/Hindbrain@Forebrain/Midbrain/Hindbrain@Forebrain/Midbrain/Hindbrain
embryo1_Pos1_cell10_z5	192.839950723832	34.9556085742712	Reference	Forebrain/Midbrain/Hindbrain	Forebrain/Midbrain/Hindbrain@Forebrain/Midbrain/Hindbrain@Forebrain/Midbrain/Hindbrain@Forebrain/Midbrain/Hindbrain@Forebrain/Midbrain/Hindbrain@Forebrain/Midbrain/Hindbrain@Forebrain/Midbrain/Hindbrain@Forebrain/Midbrain/Hindbrain@Forebrain/Midbrain/Hindbrain@Forebrain/Midbrain/Hindbrain@Forebrain/Midbrain/Hindbrain
embryo1_Pos1_cell100_z2	206.937994925926	49.0392695738565	Reference	Forebrain/Midbrain/Hindbrain	Forebrain/Midbrain/Hindbrain@Forebrain/Midbrain/Hindbrain@Forebrain/Midbrain/Hindbrain@Forebrain/Midbrain/Hindbrain@Forebrain/Midbrain/Hindbrain@Forebrain/Midbrain/Hindbrain@Forebrain/Midbrain/Hindbrain@Forebrain/Midbrain/Hindbrain@Forebrain/Midbrain/Hindbrain@Forebrain/Midbrain/Hindbrain@Forebrain/Midbrain/Hindbrain
embryo1_Pos1_cell100_z5	205.333171937841	55.1425315386382	Reference	Forebrain/Midbrain/Hindbrain	Forebrain/Midbrain/Hindbrain@Forebrain/Midbrain/Hindbrain@Forebrain/Midbrain/Hindbrain@Forebrain/Midbrain/Hindbrain@Forebrain/Midbrain/Hindbrain@Forebrain/Midbrain/Hindbrain@Forebrain/Midbrain/Hindbrain@Forebrain/Midbrain/Hindbrain@Forebrain/Midbrain/Hindbrain@Forebrain/Midbrain/Hindbrain@Forebrain/Midbrain/Hindbrain
embryo1_Pos1_cell101_z2	206.234672081067	13.1351061664836	Reference	Forebrain/Midbrain/Hindbrain	Forebrain/Midbrain/Hindbrain@Forebrain/Midbrain/Hindbrain@Forebrain/Midbrain/Hindbrain@Forebrain/Midbrain/Hindbrain@Forebrain/Midbrain/Hindbrain@Forebrain/Midbrain/Hindbrain@Forebrain/Midbrain/Hindbrain@Forebrain/Midbrain/Hindbrain@Forebrain/Midbrain/Hindbrain@Forebrain/Midbrain/Hindbrain@Forebrain/Midbrain/Hindbrain
embryo1_Pos1_cell101_z5	205.412236320162	57.6896859668697	Reference	Forebrain/Midbrain/Hindbrain	Forebrain/Midbrain/Hindbrain@Forebrain/Midbrain/Hindbrain@Forebrain/Midbrain/Hindbrain@Forebrain/Midbrain/Hindbrain@Forebrain/Midbrain/Hindbrain@Forebrain/Midbrain/Hindbrain@Forebrain/Midbrain/Hindbrain@Forebrain/Midbrain/Hindbrain@Forebrain/Midbrain/Hindbrain@Forebrain/Midbrain/Hindbrain@Forebrain/Midbrain/Hindbrain
embryo1_Pos1_cell102_z2	205.75902283832	51.6285857717009	Reference	Forebrain/Midbrain/Hindbrain	Forebrain/Midbrain/Hindbrain@Forebrain/Midbrain/Hindbrain@Forebrain/Midbrain/Hindbrain@Forebrain/Midbrain/Hindbrain@Forebrain/Midbrain/Hindbrain@Forebrain/Midbrain/Hindbrain@Forebrain/Midbrain/Hindbrain@Forebrain/Midbrain/Hindbrain@Forebrain/Midbrain/Hindbrain@Forebrain/Midbrain/Hindbrain@Forebrain/Midbrain/Hindbrain
embryo1_Pos1_cell103_z2	206.440930636065	57.920357590015	Reference	Forebrain/Midbrain/Hindbrain	Forebrain/Midbrain/Hindbrain@Forebrain/Midbrain/Hindbrain@Forebrain/Midbrain/Hindbrain@Forebrain/Midbrain/Hindbrain@Forebrain/Midbrain/Hindbrain@Forebrain/Midbrain/Hindbrain@Forebrain/Midbrain/Hindbrain@Forebrain/Midbrain/Hindbrain@Forebrain/Midbrain/Hindbrain@Forebrain/Midbrain/Hindbrain@Forebrain/Midbrain/Hindbrain
embryo1_Pos1_cell103_z5	206.523276968495	51.7559923719346	Reference	Forebrain/Midbrain/Hindbrain	Forebrain/Midbrain/Hindbrain@Forebrain/Midbrain/Hindbrain@Forebrain/Midbrain/Hindbrain@Forebrain/Midbrain/Hindbrain@Forebrain/Midbrain/Hindbrain@Forebrain/Midbrain/Hindbrain@Forebrain/Midbrain/Hindbrain@Forebrain/Midbrain/Hindbrain@Forebrain/Midbrain/Hindbrain@Forebrain/Midbrain/Hindbrain@Forebrain/Midbrain/Hindbrain
embryo1_Pos1_cell104_z2	207.374328727313	17.5111195412081	Reference	Forebrain/Midbrain/Hindbrain	Forebrain/Midbrain/Hindbrain@Forebrain/Midbrain/Hindbrain@Forebrain/Midbrain/Hindbrain@Forebrain/Midbrain/Hindbrain@Forebrain/Midbrain/Hindbrain@Forebrain/Midbrain/Hindbrain@Forebrain/Midbrain/Hindbrain@Forebrain/Midbrain/Hindbrain@Forebrain/Midbrain/Hindbrain@Forebrain/Midbrain/Hindbrain@Forebrain/Midbrain/Hindbrain
embryo1_Pos1_cell104_z5	205.737516370335	60.0042406884072	Reference	Forebrain/Midbrain/Hindbrain	Forebrain/Midbrain/Hindbrain@Forebrain/Midbrain/Hindbrain@Forebrain/Midbrain/Hindbrain@Forebrain/Midbrain/Hindbrain@Forebrain/Midbrain/Hindbrain@Forebrain/Midbrain/Hindbrain@Forebrain/Midbrain/Hindbrain@Forebrain/Midbrain/Hindbrain@Forebrain/Midbrain/Hindbrain@Forebrain/Midbrain/Hindbrain@Forebrain/Midbrain/Hindbrain
embryo1_Pos1_cell105_z2	205.782903768922	37.3902112831338	Reference	Forebrain/Midbrain/Hindbrain	Forebrain/Midbrain/Hindbrain@Forebrain/Midbrain/Hindbrain@Forebrain/Midbrain/Hindbrain@Forebrain/Midbrain/Hindbrain@Forebrain/Midbrain/Hindbrain@Forebrain/Midbrain/Hindbrain@Forebrain/Midbrain/Hindbrain@Forebrain/Midbrain/Hindbrain@Forebrain/Midbrain/Hindbrain@Forebrain/Midbrain/Hindbrain@Forebrain/Midbrain/Hindbrain
embryo1_Pos1_cell105_z5	205.175381914696	16.7906219347158	Reference	Forebrain/Midbrain/Hindbrain	Forebrain/Midbrain/Hindbrain@Forebrain/Midbrain/Hindbrain@Forebrain/Midbrain/Hindbrain@Forebrain/Midbrain/Hindbrain@Forebrain/Midbrain/Hindbrain@Forebrain/Midbrain/Hindbrain@Forebrain/Midbrain/Hindbrain@Forebrain/Midbrain/Hindbrain@Forebrain/Midbrain/Hindbrain@Forebrain/Midbrain/Hindbrain@Forebrain/Midbrain/Hindbrain
embryo1_Pos1_cell106_z2	206.910394588514	43.879235073939	Reference	Forebrain/Midbrain/Hindbrain	Forebrain/Midbrain/Hindbrain@Forebrain/Midbrain/Hindbrain@Forebrain/Midbrain/Hindbrain@Forebrain/Midbrain/Hindbrain@Forebrain/Midbrain/Hindbrain@Forebrain/Midbrain/Hindbrain@Forebrain/Midbrain/Hindbrain@Forebrain/Midbrain/Hindbrain@Forebrain/Midbrain/Hindbrain@Forebrain/Midbrain/Hindbrain@Forebrain/Midbrain/Hindbrain
embryo1_Pos1_cell106_z5	206.08860385491	20.6523037709712	Reference	Forebrain/Midbrain/Hindbrain	Forebrain/Midbrain/Hindbrain@Forebrain/Midbrain/Hindbrain@Forebrain/Midbrain/Hindbrain@Forebrain/Midbrain/Hindbrain@Forebrain/Midbrain/Hindbrain@Forebrain/Midbrain/Hindbrain@Forebrain/Midbrain/Hindbrain@Forebrain/Midbrain/Hindbrain@Forebrain/Midbrain/Hindbrain@Forebrain/Midbrain/Hindbrain@Forebrain/Midbrain/Hindbrain
embryo1_Pos1_cell107_z5	207.604873495355	28.5851197570796	Reference	Forebrain/Midbrain/Hindbrain	Forebrain/Midbrain/Hindbrain@Forebrain/Midbrain/Hindbrain@Forebrain/Midbrain/Hindbrain@Forebrain/Midbrain/Hindbrain@Forebrain/Midbrain/Hindbrain@Forebrain/Midbrain/Hindbrain@Erythroid@Forebrain/Midbrain/Hindbrain@Forebrain/Midbrain/Hindbrain@Forebrain/Midbrain/Hindbrain@Forebrain/Midbrain/Hindbrain
embryo1_Pos1_cell108_z2	208.202316850873	40.2209470548944	Reference	Forebrain/Midbrain/Hindbrain	Forebrain/Midbrain/Hindbrain@Forebrain/Midbrain/Hindbrain@Forebrain/Midbrain/Hindbrain@Forebrain/Midbrain/Hindbrain@Forebrain/Midbrain/Hindbrain@Forebrain/Midbrain/Hindbrain@Forebrain/Midbrain/Hindbrain@Forebrain/Midbrain/Hindbrain@Forebrain/Midbrain/Hindbrain@Forebrain/Midbrain/Hindbrain@Forebrain/Midbrain/Hindbrain
embryo1_Pos1_cell108_z5	206.103165818184	34.9393795870579	Reference	Forebrain/Midbrain/Hindbrain	Forebrain/Midbrain/Hindbrain@Forebrain/Midbrain/Hindbrain@Forebrain/Midbrain/Hindbrain@Forebrain/Midbrain/Hindbrain@Forebrain/Midbrain/Hindbrain@Forebrain/Midbrain/Hindbrain@Forebrain/Midbrain/Hindbrain@Forebrain/Midbrain/Hindbrain@Forebrain/Midbrain/Hindbrain@Forebrain/Midbrain/Hindbrain@Forebrain/Midbrain/Hindbrain
embryo1_Pos1_cell109_z2	207.615525998017	28.5099026430167	Reference	Forebrain/Midbrain/Hindbrain	Forebrain/Midbrain/Hindbrain@Forebrain/Midbrain/Hindbrain@Forebrain/Midbrain/Hindbrain@Forebrain/Midbrain/Hindbrain@Forebrain/Midbrain/Hindbrain@Forebrain/Midbrain/Hindbrain@Erythroid@Forebrain/Midbrain/Hindbrain@Forebrain/Midbrain/Hindbrain@Forebrain/Midbrain/Hindbrain@Forebrain/Midbrain/Hindbrain
embryo1_Pos1_cell109_z5	206.47626187043	63.2725613065149	Reference	Forebrain/Midbrain/Hindbrain	Forebrain/Midbrain/Hindbrain@Forebrain/Midbrain/Hindbrain@Forebrain/Midbrain/Hindbrain@Forebrain/Midbrain/Hindbrain@Forebrain/Midbrain/Hindbrain@Forebrain/Midbrain/Hindbrain@Forebrain/Midbrain/Hindbrain@Forebrain/Midbrain/Hindbrain@Forebrain/Midbrain/Hindbrain@Forebrain/Midbrain/Hindbrain@Forebrain/Midbrain/Hindbrain
embryo1_Pos1_cell11_z2	194.133586754906	32.1833617819615	Reference	Forebrain/Midbrain/Hindbrain	Forebrain/Midbrain/Hindbrain@Forebrain/Midbrain/Hindbrain@Forebrain/Midbrain/Hindbrain@Forebrain/Midbrain/Hindbrain@Forebrain/Midbrain/Hindbrain@Forebrain/Midbrain/Hindbrain@Forebrain/Midbrain/Hindbrain@Forebrain/Midbrain/Hindbrain@Forebrain/Midbrain/Hindbrain@Forebrain/Midbrain/Hindbrain@Forebrain/Midbrain/Hindbrain
embryo1_Pos1_cell11_z5	193.113875967599	40.2169002443136	Reference	Forebrain/Midbrain/Hindbrain	Forebrain/Midbrain/Hindbrain@Forebrain/Midbrain/Hindbrain@Forebrain/Midbrain/Hindbrain@Forebrain/Midbrain/Hindbrain@Forebrain/Midbrain/Hindbrain@Forebrain/Midbrain/Hindbrain@Forebrain/Midbrain/Hindbrain@Forebrain/Midbrain/Hindbrain@Forebrain/Midbrain/Hindbrain@Forebrain/Midbrain/Hindbrain@Forebrain/Midbrain/Hindbrain
embryo1_Pos1_cell110_z2	207.144685116919	61.9495834857666	Reference	Forebrain/Midbrain/Hindbrain	Forebrain/Midbrain/Hindbrain@Forebrain/Midbrain/Hindbrain@Forebrain/Midbrain/Hindbrain@Forebrain/Midbrain/Hindbrain@Forebrain/Midbrain/Hindbrain@Forebrain/Midbrain/Hindbrain@Forebrain/Midbrain/Hindbrain@Forebrain/Midbrain/Hindbrain@Forebrain/Midbrain/Hindbrain@Forebrain/Midbrain/Hindbrain@Forebrain/Midbrain/Hindbrain
embryo1_Pos1_cell110_z5	206.13631053569	66.4348873018261	Reference	Forebrain/Midbrain/Hindbrain	Forebrain/Midbrain/Hindbrain@Forebrain/Midbrain/Hindbrain@Forebrain/Midbrain/Hindbrain@Forebrain/Midbrain/Hindbrain@Forebrain/Midbrain/Hindbrain@Forebrain/Midbrain/Hindbrain@Forebrain/Midbrain/Hindbrain@Forebrain/Midbrain/Hindbrain@Forebrain/Midbrain/Hindbrain@Forebrain/Midbrain/Hindbrain@Forebrain/Midbrain/Hindbrain
embryo1_Pos1_cell111_z2	208.625578033332	22.0324921228237	Reference	Forebrain/Midbrain/Hindbrain	Forebrain/Midbrain/Hindbrain@Forebrain/Midbrain/Hindbrain@Forebrain/Midbrain/Hindbrain@Forebrain/Midbrain/Hindbrain@Forebrain/Midbrain/Hindbrain@Forebrain/Midbrain/Hindbrain@Forebrain/Midbrain/Hindbrain@Forebrain/Midbrain/Hindbrain@Forebrain/Midbrain/Hindbrain@Forebrain/Midbrain/Hindbrain@Forebrain/Midbrain/Hindbrain
embryo1_Pos1_cell111_z5	207.521545088153	46.325043065482	Reference	Forebrain/Midbrain/Hindbrain	Forebrain/Midbrain/Hindbrain@Forebrain/Midbrain/Hindbrain@Forebrain/Midbrain/Hindbrain@Forebrain/Midbrain/Hindbrain@Forebrain/Midbrain/Hindbrain@Forebrain/Midbrain/Hindbrain@Forebrain/Midbrain/Hindbrain@Forebrain/Midbrain/Hindbrain@Forebrain/Midbrain/Hindbrain@Forebrain/Midbrain/Hindbrain@Forebrain/Midbrain/Hindbrain
embryo1_Pos1_cell112_z2	209.292854543375	35.1006403039075	Reference	Forebrain/Midbrain/Hindbrain	Forebrain/Midbrain/Hindbrain@Forebrain/Midbrain/Hindbrain@Forebrain/Midbrain/Hindbrain@Forebrain/Midbrain/Hindbrain@Forebrain/Midbrain/Hindbrain@Forebrain/Midbrain/Hindbrain@Forebrain/Midbrain/Hindbrain@Forebrain/Midbrain/Hindbrain@Forebrain/Midbrain/Hindbrain@Forebrain/Midbrain/Hindbrain@Forebrain/Midbrain/Hindbrain
embryo1_Pos1_cell112_z5	207.326813776965	23.4058377136804	Reference	Forebrain/Midbrain/Hindbrain	Forebrain/Midbrain/Hindbrain@Forebrain/Midbrain/Hindbrain@Forebrain/Midbrain/Hindbrain@Forebrain/Midbrain/Hindbrain@Forebrain/Midbrain/Hindbrain@Forebrain/Midbrain/Hindbrain@Forebrain/Midbrain/Hindbrain@Forebrain/Midbrain/Hindbrain@Forebrain/Midbrain/Hindbrain@Forebrain/Midbrain/Hindbrain@Forebrain/Midbrain/Hindbrain
embryo1_Pos1_cell113_z2	207.826534873163	54.3134775581054	Reference	Forebrain/Midbrain/Hindbrain	Forebrain/Midbrain/Hindbrain@Forebrain/Midbrain/Hindbrain@Forebrain/Midbrain/Hindbrain@Forebrain/Midbrain/Hindbrain@Forebrain/Midbrain/Hindbrain@Forebrain/Midbrain/Hindbrain@Forebrain/Midbrain/Hindbrain@Forebrain/Midbrain/Hindbrain@Forebrain/Midbrain/Hindbrain@Forebrain/Midbrain/Hindbrain@Forebrain/Midbrain/Hindbrain
embryo1_Pos1_cell113_z5	207.045867958226	39.0060907319263	Reference	Forebrain/Midbrain/Hindbrain	Forebrain/Midbrain/Hindbrain@Forebrain/Midbrain/Hindbrain@Forebrain/Midbrain/Hindbrain@Forebrain/Midbrain/Hindbrain@Forebrain/Midbrain/Hindbrain@Forebrain/Midbrain/Hindbrain@Forebrain/Midbrain/Hindbrain@Forebrain/Midbrain/Hindbrain@Forebrain/Midbrain/Hindbrain@Forebrain/Midbrain/Hindbrain@Forebrain/Midbrain/Hindbrain
embryo1_Pos1_cell114_z2	209.3570010881	32.0788676567359	Reference	Forebrain/Midbrain/Hindbrain	Forebrain/Midbrain/Hindbrain@Forebrain/Midbrain/Hindbrain@Forebrain/Midbrain/Hindbrain@Forebrain/Midbrain/Hindbrain@Forebrain/Midbrain/Hindbrain@Erythroid@Forebrain/Midbrain/Hindbrain@Forebrain/Midbrain/Hindbrain@Forebrain/Midbrain/Hindbrain@Forebrain/Midbrain/Hindbrain@Forebrain/Midbrain/Hindbrain
embryo1_Pos1_cell114_z5	206.790966628312	15.7303240227131	Reference	Forebrain/Midbrain/Hindbrain	Forebrain/Midbrain/Hindbrain@Forebrain/Midbrain/Hindbrain@Forebrain/Midbrain/Hindbrain@Forebrain/Midbrain/Hindbrain@Forebrain/Midbrain/Hindbrain@Forebrain/Midbrain/Hindbrain@Forebrain/Midbrain/Hindbrain@Forebrain/Midbrain/Hindbrain@Forebrain/Midbrain/Hindbrain@Forebrain/Midbrain/Hindbrain@Forebrain/Midbrain/Hindbrain
embryo1_Pos1_cell115_z2	208.470974112351	52.1633959766866	Reference	Forebrain/Midbrain/Hindbrain	Forebrain/Midbrain/Hindbrain@Forebrain/Midbrain/Hindbrain@Forebrain/Midbrain/Hindbrain@Forebrain/Midbrain/Hindbrain@Forebrain/Midbrain/Hindbrain@Forebrain/Midbrain/Hindbrain@Forebrain/Midbrain/Hindbrain@Forebrain/Midbrain/Hindbrain@Forebrain/Midbrain/Hindbrain@Forebrain/Midbrain/Hindbrain@Forebrain/Midbrain/Hindbrain
embryo1_Pos1_cell115_z5	207.42620932984	25.7350575362835	Reference	Forebrain/Midbrain/Hindbrain	Forebrain/Midbrain/Hindbrain@Forebrain/Midbrain/Hindbrain@Forebrain/Midbrain/Hindbrain@Forebrain/Midbrain/Hindbrain@Forebrain/Midbrain/Hindbrain@Forebrain/Midbrain/Hindbrain@Forebrain/Midbrain/Hindbrain@Forebrain/Midbrain/Hindbrain@Forebrain/Midbrain/Hindbrain@Forebrain/Midbrain/Hindbrain@Forebrain/Midbrain/Hindbrain
embryo1_Pos1_cell116_z2	208.564936547139	59.952011386497	Reference	Forebrain/Midbrain/Hindbrain	Forebrain/Midbrain/Hindbrain@Forebrain/Midbrain/Hindbrain@Forebrain/Midbrain/Hindbrain@Forebrain/Midbrain/Hindbrain@Forebrain/Midbrain/Hindbrain@Forebrain/Midbrain/Hindbrain@Forebrain/Midbrain/Hindbrain@Forebrain/Midbrain/Hindbrain@Forebrain/Midbrain/Hindbrain@Forebrain/Midbrain/Hindbrain@Forebrain/Midbrain/Hindbrain
embryo1_Pos1_cell116_z5	206.689625965184	74.6250211178057	Reference	Forebrain/Midbrain/Hindbrain	Forebrain/Midbrain/Hindbrain@Forebrain/Midbrain/Hindbrain@Forebrain/Midbrain/Hindbrain@Forebrain/Midbrain/Hindbrain@Forebrain/Midbrain/Hindbrain@Forebrain/Midbrain/Hindbrain@Forebrain/Midbrain/Hindbrain@Forebrain/Midbrain/Hindbrain@Forebrain/Midbrain/Hindbrain@Forebrain/Midbrain/Hindbrain@Forebrain/Midbrain/Hindbrain
embryo1_Pos1_cell117_z2	209.299806628545	46.4355012755125	Reference	Forebrain/Midbrain/Hindbrain	Forebrain/Midbrain/Hindbrain@Forebrain/Midbrain/Hindbrain@Forebrain/Midbrain/Hindbrain@Forebrain/Midbrain/Hindbrain@Forebrain/Midbrain/Hindbrain@Forebrain/Midbrain/Hindbrain@Forebrain/Midbrain/Hindbrain@Forebrain/Midbrain/Hindbrain@Forebrain/Midbrain/Hindbrain@Forebrain/Midbrain/Hindbrain@Forebrain/Midbrain/Hindbrain
embryo1_Pos1_cell117_z5	207.558497519259	68.1215704781278	Reference	Forebrain/Midbrain/Hindbrain	Forebrain/Midbrain/Hindbrain@Forebrain/Midbrain/Hindbrain@Forebrain/Midbrain/Hindbrain@Forebrain/Midbrain/Hindbrain@Forebrain/Midbrain/Hindbrain@Forebrain/Midbrain/Hindbrain@Forebrain/Midbrain/Hindbrain@Forebrain/Midbrain/Hindbrain@Forebrain/Midbrain/Hindbrain@Forebrain/Midbrain/Hindbrain@Forebrain/Midbrain/Hindbrain
embryo1_Pos1_cell118_z2	212.597224461529	43.7003067862227	Reference	Forebrain/Midbrain/Hindbrain	Forebrain/Midbrain/Hindbrain@Forebrain/Midbrain/Hindbrain@Forebrain/Midbrain/Hindbrain@Forebrain/Midbrain/Hindbrain@Forebrain/Midbrain/Hindbrain@Forebrain/Midbrain/Hindbrain@Forebrain/Midbrain/Hindbrain@Forebrain/Midbrain/Hindbrain@Forebrain/Midbrain/Hindbrain@Forebrain/Midbrain/Hindbrain@Forebrain/Midbrain/Hindbrain
embryo1_Pos1_cell118_z5	208.006083134104	41.4368356024884	Reference	Forebrain/Midbrain/Hindbrain	Forebrain/Midbrain/Hindbrain@Forebrain/Midbrain/Hindbrain@Forebrain/Midbrain/Hindbrain@Forebrain/Midbrain/Hindbrain@Forebrain/Midbrain/Hindbrain@Forebrain/Midbrain/Hindbrain@Forebrain/Midbrain/Hindbrain@Forebrain/Midbrain/Hindbrain@Forebrain/Midbrain/Hindbrain@Forebrain/Midbrain/Hindbrain@Forebrain/Midbrain/Hindbrain
embryo1_Pos1_cell12_z2	193.516152527948	36.7219320336963	Reference	Forebrain/Midbrain/Hindbrain	Forebrain/Midbrain/Hindbrain@Forebrain/Midbrain/Hindbrain@Forebrain/Midbrain/Hindbrain@Forebrain/Midbrain/Hindbrain@Forebrain/Midbrain/Hindbrain@Forebrain/Midbrain/Hindbrain@Forebrain/Midbrain/Hindbrain@Forebrain/Midbrain/Hindbrain@Forebrain/Midbrain/Hindbrain@Forebrain/Midbrain/Hindbrain@Forebrain/Midbrain/Hindbrain
embryo1_Pos1_cell12_z5	192.850889701764	46.1916093315093	Reference	Forebrain/Midbrain/Hindbrain	Forebrain/Midbrain/Hindbrain@Forebrain/Midbrain/Hindbrain@Forebrain/Midbrain/Hindbrain@Forebrain/Midbrain/Hindbrain@Forebrain/Midbrain/Hindbrain@Spinal cord@Forebrain/Midbrain/Hindbrain@Forebrain/Midbrain/Hindbrain@Forebrain/Midbrain/Hindbrain@Forebrain/Midbrain/Hindbrain@Forebrain/Midbrain/Hindbrain
embryo1_Pos1_cell120_z2	211.489434606792	25.2674283302046	Reference	Forebrain/Midbrain/Hindbrain	Forebrain/Midbrain/Hindbrain@Forebrain/Midbrain/Hindbrain@Forebrain/Midbrain/Hindbrain@Forebrain/Midbrain/Hindbrain@Erythroid@Forebrain/Midbrain/Hindbrain@Forebrain/Midbrain/Hindbrain@Forebrain/Midbrain/Hindbrain@Forebrain/Midbrain/Hindbrain@Forebrain/Midbrain/Hindbrain@Forebrain/Midbrain/Hindbrain
embryo1_Pos1_cell120_z5	207.50981893497	57.0013922637986	Reference	Forebrain/Midbrain/Hindbrain	Forebrain/Midbrain/Hindbrain@Forebrain/Midbrain/Hindbrain@Forebrain/Midbrain/Hindbrain@Forebrain/Midbrain/Hindbrain@Forebrain/Midbrain/Hindbrain@Forebrain/Midbrain/Hindbrain@Forebrain/Midbrain/Hindbrain@Forebrain/Midbrain/Hindbrain@Forebrain/Midbrain/Hindbrain@Forebrain/Midbrain/Hindbrain@Forebrain/Midbrain/Hindbrain
embryo1_Pos1_cell121_z2	210.095594609776	37.1752026750425	Reference	Forebrain/Midbrain/Hindbrain	Forebrain/Midbrain/Hindbrain@Forebrain/Midbrain/Hindbrain@Forebrain/Midbrain/Hindbrain@Forebrain/Midbrain/Hindbrain@Forebrain/Midbrain/Hindbrain@Forebrain/Midbrain/Hindbrain@Forebrain/Midbrain/Hindbrain@Forebrain/Midbrain/Hindbrain@Forebrain/Midbrain/Hindbrain@Forebrain/Midbrain/Hindbrain@Forebrain/Midbrain/Hindbrain
embryo1_Pos1_cell121_z5	208.218050046452	62.273728778137	Reference	Forebrain/Midbrain/Hindbrain	Forebrain/Midbrain/Hindbrain@Forebrain/Midbrain/Hindbrain@Forebrain/Midbrain/Hindbrain@Forebrain/Midbrain/Hindbrain@Forebrain/Midbrain/Hindbrain@Forebrain/Midbrain/Hindbrain@Forebrain/Midbrain/Hindbrain@Forebrain/Midbrain/Hindbrain@Forebrain/Midbrain/Hindbrain@Forebrain/Midbrain/Hindbrain@Forebrain/Midbrain/Hindbrain
embryo1_Pos1_cell122_z2	210.581067465755	18.2789886874659	Reference	Forebrain/Midbrain/Hindbrain	Forebrain/Midbrain/Hindbrain@Forebrain/Midbrain/Hindbrain@Forebrain/Midbrain/Hindbrain@Forebrain/Midbrain/Hindbrain@Forebrain/Midbrain/Hindbrain@Forebrain/Midbrain/Hindbrain@Forebrain/Midbrain/Hindbrain@Forebrain/Midbrain/Hindbrain@Forebrain/Midbrain/Hindbrain@Forebrain/Midbrain/Hindbrain@Forebrain/Midbrain/Hindbrain
embryo1_Pos1_cell122_z5	208.527542523717	17.4212217951526	Reference	Forebrain/Midbrain/Hindbrain	Forebrain/Midbrain/Hindbrain@Forebrain/Midbrain/Hindbrain@Forebrain/Midbrain/Hindbrain@Forebrain/Midbrain/Hindbrain@Forebrain/Midbrain/Hindbrain@Forebrain/Midbrain/Hindbrain@Forebrain/Midbrain/Hindbrain@Forebrain/Midbrain/Hindbrain@Forebrain/Midbrain/Hindbrain@Forebrain/Midbrain/Hindbrain@Forebrain/Midbrain/Hindbrain
embryo1_Pos1_cell123_z2	210.928117704827	28.8840600286508	Reference	Erythroid	Erythroid@Forebrain/Midbrain/Hindbrain@Forebrain/Midbrain/Hindbrain@Forebrain/Midbrain/Hindbrain@Forebrain/Midbrain/Hindbrain@Forebrain/Midbrain/Hindbrain@Forebrain/Midbrain/Hindbrain@Forebrain/Midbrain/Hindbrain@Forebrain/Midbrain/Hindbrain@Forebrain/Midbrain/Hindbrain@Forebrain/Midbrain/Hindbrain
embryo1_Pos1_cell123_z5	209.433003516293	19.8008705693093	Reference	Forebrain/Midbrain/Hindbrain	Forebrain/Midbrain/Hindbrain@Forebrain/Midbrain/Hindbrain@Forebrain/Midbrain/Hindbrain@Forebrain/Midbrain/Hindbrain@Forebrain/Midbrain/Hindbrain@Forebrain/Midbrain/Hindbrain@Forebrain/Midbrain/Hindbrain@Forebrain/Midbrain/Hindbrain@Forebrain/Midbrain/Hindbrain@Forebrain/Midbrain/Hindbrain@Forebrain/Midbrain/Hindbrain
embryo1_Pos1_cell124_z2	210.631441170361	48.5908453724329	Reference	Forebrain/Midbrain/Hindbrain	Forebrain/Midbrain/Hindbrain@Forebrain/Midbrain/Hindbrain@Forebrain/Midbrain/Hindbrain@Forebrain/Midbrain/Hindbrain@Forebrain/Midbrain/Hindbrain@Forebrain/Midbrain/Hindbrain@Forebrain/Midbrain/Hindbrain@Forebrain/Midbrain/Hindbrain@Forebrain/Midbrain/Hindbrain@Forebrain/Midbrain/Hindbrain@Forebrain/Midbrain/Hindbrain
embryo1_Pos1_cell124_z5	208.291053021732	44.1119179742113	Reference	Forebrain/Midbrain/Hindbrain	Forebrain/Midbrain/Hindbrain@Forebrain/Midbrain/Hindbrain@Forebrain/Midbrain/Hindbrain@Forebrain/Midbrain/Hindbrain@Forebrain/Midbrain/Hindbrain@Forebrain/Midbrain/Hindbrain@Forebrain/Midbrain/Hindbrain@Forebrain/Midbrain/Hindbrain@Forebrain/Midbrain/Hindbrain@Forebrain/Midbrain/Hindbrain@Forebrain/Midbrain/Hindbrain
embryo1_Pos1_cell125_z2	213.868604800625	38.2728062875594	Reference	Forebrain/Midbrain/Hindbrain	Forebrain/Midbrain/Hindbrain@Forebrain/Midbrain/Hindbrain@Forebrain/Midbrain/Hindbrain@Forebrain/Midbrain/Hindbrain@Forebrain/Midbrain/Hindbrain@Forebrain/Midbrain/Hindbrain@Forebrain/Midbrain/Hindbrain@Forebrain/Midbrain/Hindbrain@Forebrain/Midbrain/Hindbrain@Forebrain/Midbrain/Hindbrain@Forebrain/Midbrain/Hindbrain
embryo1_Pos1_cell125_z5	208.114680662132	31.88468519786	Reference	Forebrain/Midbrain/Hindbrain	Forebrain/Midbrain/Hindbrain@Forebrain/Midbrain/Hindbrain@Forebrain/Midbrain/Hindbrain@Forebrain/Midbrain/Hindbrain@Forebrain/Midbrain/Hindbrain@Forebrain/Midbrain/Hindbrain@Forebrain/Midbrain/Hindbrain@Forebrain/Midbrain/Hindbrain@Forebrain/Midbrain/Hindbrain@Erythroid@Forebrain/Midbrain/Hindbrain
embryo1_Pos1_cell126_z2	211.444105955135	59.5983360858132	Reference	Forebrain/Midbrain/Hindbrain	Forebrain/Midbrain/Hindbrain@Forebrain/Midbrain/Hindbrain@Forebrain/Midbrain/Hindbrain@Forebrain/Midbrain/Hindbrain@Forebrain/Midbrain/Hindbrain@Forebrain/Midbrain/Hindbrain@Forebrain/Midbrain/Hindbrain@Forebrain/Midbrain/Hindbrain@Forebrain/Midbrain/Hindbrain@Forebrain/Midbrain/Hindbrain@Forebrain/Midbrain/Hindbrain
embryo1_Pos1_cell127_z2	212.704950005476	41.2942516194083	Reference	Forebrain/Midbrain/Hindbrain	Forebrain/Midbrain/Hindbrain@Forebrain/Midbrain/Hindbrain@Forebrain/Midbrain/Hindbrain@Forebrain/Midbrain/Hindbrain@Forebrain/Midbrain/Hindbrain@Forebrain/Midbrain/Hindbrain@Forebrain/Midbrain/Hindbrain@Forebrain/Midbrain/Hindbrain@Forebrain/Midbrain/Hindbrain@Forebrain/Midbrain/Hindbrain@Forebrain/Midbrain/Hindbrain
embryo1_Pos1_cell127_z5	210.128772355036	36.2505437296128	Reference	Forebrain/Midbrain/Hindbrain	Forebrain/Midbrain/Hindbrain@Forebrain/Midbrain/Hindbrain@Forebrain/Midbrain/Hindbrain@Forebrain/Midbrain/Hindbrain@Forebrain/Midbrain/Hindbrain@Forebrain/Midbrain/Hindbrain@Forebrain/Midbrain/Hindbrain@Forebrain/Midbrain/Hindbrain@Forebrain/Midbrain/Hindbrain@Forebrain/Midbrain/Hindbrain@Forebrain/Midbrain/Hindbrain
embryo1_Pos1_cell128_z5	208.423725650388	55.2119819664675	Reference	Forebrain/Midbrain/Hindbrain	Forebrain/Midbrain/Hindbrain@Forebrain/Midbrain/Hindbrain@Forebrain/Midbrain/Hindbrain@Forebrain/Midbrain/Hindbrain@Forebrain/Midbrain/Hindbrain@Forebrain/Midbrain/Hindbrain@Forebrain/Midbrain/Hindbrain@Forebrain/Midbrain/Hindbrain@Forebrain/Midbrain/Hindbrain@Forebrain/Midbrain/Hindbrain@Forebrain/Midbrain/Hindbrain
embryo1_Pos1_cell129_z2	214.227119425489	21.9117306806924	Reference	Forebrain/Midbrain/Hindbrain	Forebrain/Midbrain/Hindbrain@Forebrain/Midbrain/Hindbrain@Forebrain/Midbrain/Hindbrain@Forebrain/Midbrain/Hindbrain@Forebrain/Midbrain/Hindbrain@Forebrain/Midbrain/Hindbrain@Forebrain/Midbrain/Hindbrain@Forebrain/Midbrain/Hindbrain@Erythroid@Forebrain/Midbrain/Hindbrain@Erythroid
embryo1_Pos1_cell129_z5	209.437465599243	71.8801304785547	Reference	Forebrain/Midbrain/Hindbrain	Forebrain/Midbrain/Hindbrain@Forebrain/Midbrain/Hindbrain@Forebrain/Midbrain/Hindbrain@Forebrain/Midbrain/Hindbrain@Forebrain/Midbrain/Hindbrain@Forebrain/Midbrain/Hindbrain@Forebrain/Midbrain/Hindbrain@Forebrain/Midbrain/Hindbrain@Forebrain/Midbrain/Hindbrain@Forebrain/Midbrain/Hindbrain@Forebrain/Midbrain/Hindbrain
embryo1_Pos1_cell13_z2	193.082175460047	41.0875755593174	Reference	Forebrain/Midbrain/Hindbrain	Forebrain/Midbrain/Hindbrain@Forebrain/Midbrain/Hindbrain@Forebrain/Midbrain/Hindbrain@Forebrain/Midbrain/Hindbrain@Forebrain/Midbrain/Hindbrain@Forebrain/Midbrain/Hindbrain@Forebrain/Midbrain/Hindbrain@Spinal cord@Forebrain/Midbrain/Hindbrain@Forebrain/Midbrain/Hindbrain@Forebrain/Midbrain/Hindbrain
embryo1_Pos1_cell13_z5	192.839162329026	49.3124127859988	Reference	Forebrain/Midbrain/Hindbrain	Forebrain/Midbrain/Hindbrain@Forebrain/Midbrain/Hindbrain@Forebrain/Midbrain/Hindbrain@Forebrain/Midbrain/Hindbrain@Forebrain/Midbrain/Hindbrain@Forebrain/Midbrain/Hindbrain@Forebrain/Midbrain/Hindbrain@Forebrain/Midbrain/Hindbrain@Forebrain/Midbrain/Hindbrain@Forebrain/Midbrain/Hindbrain@Forebrain/Midbrain/Hindbrain
embryo1_Pos1_cell130_z2	213.143332805911	47.8221443555996	Reference	Forebrain/Midbrain/Hindbrain	Forebrain/Midbrain/Hindbrain@Forebrain/Midbrain/Hindbrain@Forebrain/Midbrain/Hindbrain@Forebrain/Midbrain/Hindbrain@Forebrain/Midbrain/Hindbrain@Forebrain/Midbrain/Hindbrain@Forebrain/Midbrain/Hindbrain@Forebrain/Midbrain/Hindbrain@Endothelium@Forebrain/Midbrain/Hindbrain@Forebrain/Midbrain/Hindbrain
embryo1_Pos1_cell130_z5	208.848155643271	21.8367930136618	Reference	Forebrain/Midbrain/Hindbrain	Forebrain/Midbrain/Hindbrain@Forebrain/Midbrain/Hindbrain@Forebrain/Midbrain/Hindbrain@Forebrain/Midbrain/Hindbrain@Forebrain/Midbrain/Hindbrain@Forebrain/Midbrain/Hindbrain@Forebrain/Midbrain/Hindbrain@Forebrain/Midbrain/Hindbrain@Forebrain/Midbrain/Hindbrain@Forebrain/Midbrain/Hindbrain@Forebrain/Midbrain/Hindbrain
embryo1_Pos1_cell131_z5	210.164245356441	33.2092894812591	Reference	Forebrain/Midbrain/Hindbrain	Forebrain/Midbrain/Hindbrain@Forebrain/Midbrain/Hindbrain@Forebrain/Midbrain/Hindbrain@Forebrain/Midbrain/Hindbrain@Forebrain/Midbrain/Hindbrain@Forebrain/Midbrain/Hindbrain@Forebrain/Midbrain/Hindbrain@Forebrain/Midbrain/Hindbrain@Erythroid@Forebrain/Midbrain/Hindbrain@Forebrain/Midbrain/Hindbrain
embryo1_Pos1_cell132_z5	209.244496873636	57.9657669585586	Reference	Forebrain/Midbrain/Hindbrain	Forebrain/Midbrain/Hindbrain@Forebrain/Midbrain/Hindbrain@Forebrain/Midbrain/Hindbrain@Forebrain/Midbrain/Hindbrain@Forebrain/Midbrain/Hindbrain@Forebrain/Midbrain/Hindbrain@Forebrain/Midbrain/Hindbrain@Forebrain/Midbrain/Hindbrain@Forebrain/Midbrain/Hindbrain@Forebrain/Midbrain/Hindbrain@Forebrain/Midbrain/Hindbrain
embryo1_Pos1_cell133_z2	216.414599149072	34.4640338212096	Reference	Forebrain/Midbrain/Hindbrain	Forebrain/Midbrain/Hindbrain@Forebrain/Midbrain/Hindbrain@Forebrain/Midbrain/Hindbrain@Forebrain/Midbrain/Hindbrain@Forebrain/Midbrain/Hindbrain@Forebrain/Midbrain/Hindbrain@Forebrain/Midbrain/Hindbrain@Forebrain/Midbrain/Hindbrain@Forebrain/Midbrain/Hindbrain@Endothelium@Forebrain/Midbrain/Hindbrain
embryo1_Pos1_cell133_z5	210.808165776496	49.0992470519237	Reference	Forebrain/Midbrain/Hindbrain	Forebrain/Midbrain/Hindbrain@Forebrain/Midbrain/Hindbrain@Forebrain/Midbrain/Hindbrain@Forebrain/Midbrain/Hindbrain@Forebrain/Midbrain/Hindbrain@Forebrain/Midbrain/Hindbrain@Forebrain/Midbrain/Hindbrain@Forebrain/Midbrain/Hindbrain@Forebrain/Midbrain/Hindbrain@Forebrain/Midbrain/Hindbrain@Forebrain/Midbrain/Hindbrain
embryo1_Pos1_cell134_z5	208.882797914851	60.2461199065103	Reference	Forebrain/Midbrain/Hindbrain	Forebrain/Midbrain/Hindbrain@Forebrain/Midbrain/Hindbrain@Forebrain/Midbrain/Hindbrain@Forebrain/Midbrain/Hindbrain@Forebrain/Midbrain/Hindbrain@Forebrain/Midbrain/Hindbrain@Forebrain/Midbrain/Hindbrain@Forebrain/Midbrain/Hindbrain@Forebrain/Midbrain/Hindbrain@Forebrain/Midbrain/Hindbrain@Forebrain/Midbrain/Hindbrain
embryo1_Pos1_cell135_z5	209.617034363365	74.7964742330264	Reference	Forebrain/Midbrain/Hindbrain	Forebrain/Midbrain/Hindbrain@Forebrain/Midbrain/Hindbrain@Forebrain/Midbrain/Hindbrain@Forebrain/Midbrain/Hindbrain@Forebrain/Midbrain/Hindbrain@Forebrain/Midbrain/Hindbrain@Forebrain/Midbrain/Hindbrain@Forebrain/Midbrain/Hindbrain@Forebrain/Midbrain/Hindbrain@Forebrain/Midbrain/Hindbrain@Forebrain/Midbrain/Hindbrain
embryo1_Pos1_cell136_z5	210.582644158892	51.7361941145955	Reference	Forebrain/Midbrain/Hindbrain	Forebrain/Midbrain/Hindbrain@Forebrain/Midbrain/Hindbrain@Forebrain/Midbrain/Hindbrain@Forebrain/Midbrain/Hindbrain@Forebrain/Midbrain/Hindbrain@Forebrain/Midbrain/Hindbrain@Forebrain/Midbrain/Hindbrain@Forebrain/Midbrain/Hindbrain@Forebrain/Midbrain/Hindbrain@Forebrain/Midbrain/Hindbrain@Forebrain/Midbrain/Hindbrain
embryo1_Pos1_cell137_z5	209.853502751233	27.7781212731068	Reference	Forebrain/Midbrain/Hindbrain	Forebrain/Midbrain/Hindbrain@Erythroid@Forebrain/Midbrain/Hindbrain@Forebrain/Midbrain/Hindbrain@Forebrain/Midbrain/Hindbrain@Forebrain/Midbrain/Hindbrain@Forebrain/Midbrain/Hindbrain@Forebrain/Midbrain/Hindbrain@Forebrain/Midbrain/Hindbrain@Forebrain/Midbrain/Hindbrain@Forebrain/Midbrain/Hindbrain
embryo1_Pos1_cell138_z2	218.875805351416	41.5472857914859	Reference	Forebrain/Midbrain/Hindbrain	Forebrain/Midbrain/Hindbrain@Forebrain/Midbrain/Hindbrain@Forebrain/Midbrain/Hindbrain@Endothelium@Endothelium@Forebrain/Midbrain/Hindbrain@Forebrain/Midbrain/Hindbrain@Erythroid@Forebrain/Midbrain/Hindbrain@Forebrain/Midbrain/Hindbrain@Erythroid
embryo1_Pos1_cell138_z5	210.008103473377	69.3742698773136	Reference	Forebrain/Midbrain/Hindbrain	Forebrain/Midbrain/Hindbrain@Forebrain/Midbrain/Hindbrain@Forebrain/Midbrain/Hindbrain@Forebrain/Midbrain/Hindbrain@Forebrain/Midbrain/Hindbrain@Forebrain/Midbrain/Hindbrain@Forebrain/Midbrain/Hindbrain@Forebrain/Midbrain/Hindbrain@Forebrain/Midbrain/Hindbrain@Forebrain/Midbrain/Hindbrain@Forebrain/Midbrain/Hindbrain
embryo1_Pos1_cell139_z5	210.540601794942	39.0490009457451	Reference	Forebrain/Midbrain/Hindbrain	Forebrain/Midbrain/Hindbrain@Forebrain/Midbrain/Hindbrain@Forebrain/Midbrain/Hindbrain@Forebrain/Midbrain/Hindbrain@Forebrain/Midbrain/Hindbrain@Forebrain/Midbrain/Hindbrain@Forebrain/Midbrain/Hindbrain@Forebrain/Midbrain/Hindbrain@Forebrain/Midbrain/Hindbrain@Forebrain/Midbrain/Hindbrain@Forebrain/Midbrain/Hindbrain
embryo1_Pos1_cell14_z2	193.263503959886	44.0403441299647	Reference	Forebrain/Midbrain/Hindbrain	Forebrain/Midbrain/Hindbrain@Spinal cord@Forebrain/Midbrain/Hindbrain@Forebrain/Midbrain/Hindbrain@Forebrain/Midbrain/Hindbrain@Forebrain/Midbrain/Hindbrain@Forebrain/Midbrain/Hindbrain@Forebrain/Midbrain/Hindbrain@Forebrain/Midbrain/Hindbrain@Forebrain/Midbrain/Hindbrain@Forebrain/Midbrain/Hindbrain
embryo1_Pos1_cell14_z5	193.688778214083	51.6890580634126	Reference	Forebrain/Midbrain/Hindbrain	Forebrain/Midbrain/Hindbrain@Forebrain/Midbrain/Hindbrain@Forebrain/Midbrain/Hindbrain@Forebrain/Midbrain/Hindbrain@Forebrain/Midbrain/Hindbrain@Forebrain/Midbrain/Hindbrain@Forebrain/Midbrain/Hindbrain@Forebrain/Midbrain/Hindbrain@Forebrain/Midbrain/Hindbrain@Forebrain/Midbrain/Hindbrain@Forebrain/Midbrain/Hindbrain
embryo1_Pos1_cell140_z5	211.312368809808	41.6891926317487	Reference	Forebrain/Midbrain/Hindbrain	Forebrain/Midbrain/Hindbrain@Forebrain/Midbrain/Hindbrain@Forebrain/Midbrain/Hindbrain@Forebrain/Midbrain/Hindbrain@Forebrain/Midbrain/Hindbrain@Forebrain/Midbrain/Hindbrain@Forebrain/Midbrain/Hindbrain@Forebrain/Midbrain/Hindbrain@Forebrain/Midbrain/Hindbrain@Forebrain/Midbrain/Hindbrain@Forebrain/Midbrain/Hindbrain
embryo1_Pos1_cell141_z2	218.699182984008	29.0251301434063	Reference	Haematoendothelial progenitors	Haematoendothelial progenitors@Blood progenitors@Erythroid@Forebrain/Midbrain/Hindbrain@Neural crest@Forebrain/Midbrain/Hindbrain@Forebrain/Midbrain/Hindbrain@Forebrain/Midbrain/Hindbrain@Cranial mesoderm@Forebrain/Midbrain/Hindbrain@Endothelium
embryo1_Pos1_cell141_z5	210.411113319952	64.4040809051813	Reference	Forebrain/Midbrain/Hindbrain	Forebrain/Midbrain/Hindbrain@Forebrain/Midbrain/Hindbrain@Forebrain/Midbrain/Hindbrain@Forebrain/Midbrain/Hindbrain@Forebrain/Midbrain/Hindbrain@Forebrain/Midbrain/Hindbrain@Forebrain/Midbrain/Hindbrain@Forebrain/Midbrain/Hindbrain@Forebrain/Midbrain/Hindbrain@Forebrain/Midbrain/Hindbrain@Forebrain/Midbrain/Hindbrain
embryo1_Pos1_cell142_z2	219.950570691107	44.3415817113796	Reference	Endothelium	Endothelium@Endothelium@Forebrain/Midbrain/Hindbrain@Forebrain/Midbrain/Hindbrain@Erythroid@Erythroid@Endothelium@Erythroid@Forebrain/Midbrain/Hindbrain@Forebrain/Midbrain/Hindbrain@Erythroid
embryo1_Pos1_cell142_z5	212.215240814625	23.513187590549	Reference	Forebrain/Midbrain/Hindbrain	Forebrain/Midbrain/Hindbrain@Forebrain/Midbrain/Hindbrain@Forebrain/Midbrain/Hindbrain@Forebrain/Midbrain/Hindbrain@Forebrain/Midbrain/Hindbrain@Forebrain/Midbrain/Hindbrain@Forebrain/Midbrain/Hindbrain@Forebrain/Midbrain/Hindbrain@Forebrain/Midbrain/Hindbrain@Forebrain/Midbrain/Hindbrain@Forebrain/Midbrain/Hindbrain
embryo1_Pos1_cell143_z5	213.490220796339	27.4729624323484	Reference	Forebrain/Midbrain/Hindbrain	Forebrain/Midbrain/Hindbrain@Erythroid@Forebrain/Midbrain/Hindbrain@Forebrain/Midbrain/Hindbrain@Forebrain/Midbrain/Hindbrain@Forebrain/Midbrain/Hindbrain@Forebrain/Midbrain/Hindbrain@Haematoendothelial progenitors@Forebrain/Midbrain/Hindbrain@Forebrain/Midbrain/Hindbrain@Forebrain/Midbrain/Hindbrain
embryo1_Pos1_cell144_z2	220.838922536215	38.2383591263789	Reference	Forebrain/Midbrain/Hindbrain	Forebrain/Midbrain/Hindbrain@Forebrain/Midbrain/Hindbrain@Forebrain/Midbrain/Hindbrain@Forebrain/Midbrain/Hindbrain@Endothelium@Forebrain/Midbrain/Hindbrain@Erythroid@Forebrain/Midbrain/Hindbrain@Endothelium@Erythroid@Forebrain/Midbrain/Hindbrain
embryo1_Pos1_cell144_z5	211.078789952492	73.3910953699349	Reference	Forebrain/Midbrain/Hindbrain	Forebrain/Midbrain/Hindbrain@Forebrain/Midbrain/Hindbrain@Forebrain/Midbrain/Hindbrain@Forebrain/Midbrain/Hindbrain@Forebrain/Midbrain/Hindbrain@Forebrain/Midbrain/Hindbrain@Forebrain/Midbrain/Hindbrain@Forebrain/Midbrain/Hindbrain@Forebrain/Midbrain/Hindbrain@Forebrain/Midbrain/Hindbrain@Spinal cord
embryo1_Pos1_cell145_z5	212.511314322036	53.9586871121247	Reference	Forebrain/Midbrain/Hindbrain	Forebrain/Midbrain/Hindbrain@Forebrain/Midbrain/Hindbrain@Forebrain/Midbrain/Hindbrain@Forebrain/Midbrain/Hindbrain@Forebrain/Midbrain/Hindbrain@Forebrain/Midbrain/Hindbrain@Forebrain/Midbrain/Hindbrain@Forebrain/Midbrain/Hindbrain@Forebrain/Midbrain/Hindbrain@Forebrain/Midbrain/Hindbrain@Forebrain/Midbrain/Hindbrain
embryo1_Pos1_cell146_z5	211.226897169631	67.217117723025	Reference	Forebrain/Midbrain/Hindbrain	Forebrain/Midbrain/Hindbrain@Forebrain/Midbrain/Hindbrain@Forebrain/Midbrain/Hindbrain@Forebrain/Midbrain/Hindbrain@Forebrain/Midbrain/Hindbrain@Forebrain/Midbrain/Hindbrain@Forebrain/Midbrain/Hindbrain@Forebrain/Midbrain/Hindbrain@Forebrain/Midbrain/Hindbrain@Forebrain/Midbrain/Hindbrain@Forebrain/Midbrain/Hindbrain
embryo1_Pos1_cell147_z2	221.025551146062	26.4031169012416	Reference	Neural crest	Neural crest@Erythroid@Blood progenitors@Cranial mesoderm@Erythroid@Haematoendothelial progenitors@Erythroid@Surface ectoderm@Forebrain/Midbrain/Hindbrain@Forebrain/Midbrain/Hindbrain@Forebrain/Midbrain/Hindbrain
embryo1_Pos1_cell147_z5	210.831335656433	46.091167119174	Reference	Forebrain/Midbrain/Hindbrain	Forebrain/Midbrain/Hindbrain@Forebrain/Midbrain/Hindbrain@Forebrain/Midbrain/Hindbrain@Forebrain/Midbrain/Hindbrain@Forebrain/Midbrain/Hindbrain@Forebrain/Midbrain/Hindbrain@Forebrain/Midbrain/Hindbrain@Forebrain/Midbrain/Hindbrain@Forebrain/Midbrain/Hindbrain@Forebrain/Midbrain/Hindbrain@Forebrain/Midbrain/Hindbrain
embryo1_Pos1_cell148_z2	221.325543476086	60.7286952996617	Reference	Cranial mesoderm	Cranial mesoderm@Haematoendothelial progenitors@Endothelium@Forebrain/Midbrain/Hindbrain@Neural crest@Endothelium@Endothelium@Cranial mesoderm@Forebrain/Midbrain/Hindbrain@Erythroid@Forebrain/Midbrain/Hindbrain
embryo1_Pos1_cell149_z2	221.843433706507	34.3567258521909	Reference	Endothelium	Endothelium@Forebrain/Midbrain/Hindbrain@Neural crest@Forebrain/Midbrain/Hindbrain@Endothelium@Forebrain/Midbrain/Hindbrain@Forebrain/Midbrain/Hindbrain@Forebrain/Midbrain/Hindbrain@Erythroid@Erythroid@Forebrain/Midbrain/Hindbrain
embryo1_Pos1_cell149_z5	211.460646765698	60.4124057766818	Reference	Forebrain/Midbrain/Hindbrain	Forebrain/Midbrain/Hindbrain@Forebrain/Midbrain/Hindbrain@Forebrain/Midbrain/Hindbrain@Forebrain/Midbrain/Hindbrain@Forebrain/Midbrain/Hindbrain@Forebrain/Midbrain/Hindbrain@Forebrain/Midbrain/Hindbrain@Forebrain/Midbrain/Hindbrain@Forebrain/Midbrain/Hindbrain@Forebrain/Midbrain/Hindbrain@Forebrain/Midbrain/Hindbrain
embryo1_Pos1_cell15_z2	194.245250386872	46.800582756479	Reference	Forebrain/Midbrain/Hindbrain	Forebrain/Midbrain/Hindbrain@Forebrain/Midbrain/Hindbrain@Forebrain/Midbrain/Hindbrain@Forebrain/Midbrain/Hindbrain@Forebrain/Midbrain/Hindbrain@Forebrain/Midbrain/Hindbrain@Forebrain/Midbrain/Hindbrain@Forebrain/Midbrain/Hindbrain@Forebrain/Midbrain/Hindbrain@Forebrain/Midbrain/Hindbrain@Spinal cord
embryo1_Pos1_cell15_z5	194.233782524435	53.9578995168542	Reference	Forebrain/Midbrain/Hindbrain	Forebrain/Midbrain/Hindbrain@Forebrain/Midbrain/Hindbrain@Forebrain/Midbrain/Hindbrain@Forebrain/Midbrain/Hindbrain@Forebrain/Midbrain/Hindbrain@Forebrain/Midbrain/Hindbrain@Forebrain/Midbrain/Hindbrain@Forebrain/Midbrain/Hindbrain@Forebrain/Midbrain/Hindbrain@Forebrain/Midbrain/Hindbrain@Forebrain/Midbrain/Hindbrain
embryo1_Pos1_cell150_z2	220.663417719983	50.2172487957891	Reference	Erythroid	Erythroid@Erythroid@Endothelium@Endothelium@Erythroid@Haematoendothelial progenitors@Erythroid@Neural crest@Forebrain/Midbrain/Hindbrain@Erythroid@Neural crest
embryo1_Pos1_cell150_z5	212.087989840273	63.0241808077328	Reference	Forebrain/Midbrain/Hindbrain	Forebrain/Midbrain/Hindbrain@Forebrain/Midbrain/Hindbrain@Forebrain/Midbrain/Hindbrain@Forebrain/Midbrain/Hindbrain@Forebrain/Midbrain/Hindbrain@Forebrain/Midbrain/Hindbrain@Forebrain/Midbrain/Hindbrain@Forebrain/Midbrain/Hindbrain@Forebrain/Midbrain/Hindbrain@Forebrain/Midbrain/Hindbrain@Forebrain/Midbrain/Hindbrain
embryo1_Pos1_cell151_z2	221.590750298831	56.0178870836899	Reference	Cranial mesoderm	Cranial mesoderm@Endothelium@Forebrain/Midbrain/Hindbrain@Haematoendothelial progenitors@Neural crest@Neural crest@Cranial mesoderm@Neural crest@Forebrain/Midbrain/Hindbrain@Erythroid@Blood progenitors
embryo1_Pos1_cell151_z5	213.449425498527	57.61724634756	Reference	Forebrain/Midbrain/Hindbrain	Forebrain/Midbrain/Hindbrain@Forebrain/Midbrain/Hindbrain@Forebrain/Midbrain/Hindbrain@Forebrain/Midbrain/Hindbrain@Forebrain/Midbrain/Hindbrain@Forebrain/Midbrain/Hindbrain@Forebrain/Midbrain/Hindbrain@Forebrain/Midbrain/Hindbrain@Forebrain/Midbrain/Hindbrain@Forebrain/Midbrain/Hindbrain@Forebrain/Midbrain/Hindbrain
embryo1_Pos1_cell152_z5	212.992972393552	31.2810631251951	Reference	Forebrain/Midbrain/Hindbrain	Forebrain/Midbrain/Hindbrain@Forebrain/Midbrain/Hindbrain@Erythroid@Forebrain/Midbrain/Hindbrain@Forebrain/Midbrain/Hindbrain@Forebrain/Midbrain/Hindbrain@Forebrain/Midbrain/Hindbrain@Forebrain/Midbrain/Hindbrain@Forebrain/Midbrain/Hindbrain@Forebrain/Midbrain/Hindbrain@Forebrain/Midbrain/Hindbrain
embryo1_Pos1_cell153_z5	213.446534816436	69.8165244309075	Reference	Forebrain/Midbrain/Hindbrain	Forebrain/Midbrain/Hindbrain@Forebrain/Midbrain/Hindbrain@Forebrain/Midbrain/Hindbrain@Forebrain/Midbrain/Hindbrain@Forebrain/Midbrain/Hindbrain@Forebrain/Midbrain/Hindbrain@Forebrain/Midbrain/Hindbrain@Forebrain/Midbrain/Hindbrain@Forebrain/Midbrain/Hindbrain@Forebrain/Midbrain/Hindbrain@Forebrain/Midbrain/Hindbrain
embryo1_Pos1_cell155_z5	213.531391836976	47.2739543665434	Reference	Forebrain/Midbrain/Hindbrain	Forebrain/Midbrain/Hindbrain@Forebrain/Midbrain/Hindbrain@Forebrain/Midbrain/Hindbrain@Forebrain/Midbrain/Hindbrain@Forebrain/Midbrain/Hindbrain@Forebrain/Midbrain/Hindbrain@Forebrain/Midbrain/Hindbrain@Forebrain/Midbrain/Hindbrain@Endothelium@Forebrain/Midbrain/Hindbrain@Forebrain/Midbrain/Hindbrain
embryo1_Pos1_cell156_z5	214.044449960015	64.972616357075	Reference	Forebrain/Midbrain/Hindbrain	Forebrain/Midbrain/Hindbrain@Forebrain/Midbrain/Hindbrain@Forebrain/Midbrain/Hindbrain@Forebrain/Midbrain/Hindbrain@Forebrain/Midbrain/Hindbrain@Forebrain/Midbrain/Hindbrain@Forebrain/Midbrain/Hindbrain@Forebrain/Midbrain/Hindbrain@Forebrain/Midbrain/Hindbrain@Forebrain/Midbrain/Hindbrain@Forebrain/Midbrain/Hindbrain
embryo1_Pos1_cell157_z2	224.897045141842	48.5274081156753	Reference	Neural crest	Neural crest@Erythroid@Erythroid@Erythroid@Erythroid@Erythroid@Neural crest@Neural crest@Erythroid@Neural crest@Erythroid
embryo1_Pos1_cell157_z5	213.292872647608	73.5059748776706	Reference	Forebrain/Midbrain/Hindbrain	Forebrain/Midbrain/Hindbrain@Forebrain/Midbrain/Hindbrain@Forebrain/Midbrain/Hindbrain@Forebrain/Midbrain/Hindbrain@Spinal cord@Forebrain/Midbrain/Hindbrain@Forebrain/Midbrain/Hindbrain@Forebrain/Midbrain/Hindbrain@Forebrain/Midbrain/Hindbrain@Forebrain/Midbrain/Hindbrain@Forebrain/Midbrain/Hindbrain
embryo1_Pos1_cell158_z2	223.714900800455	42.5583042497668	Reference	Erythroid	Erythroid@Erythroid@Erythroid@Erythroid@Endothelium@Erythroid@Endothelium@Forebrain/Midbrain/Hindbrain@Erythroid@Erythroid@Forebrain/Midbrain/Hindbrain
embryo1_Pos1_cell158_z5	213.805627667094	36.5017570759306	Reference	Forebrain/Midbrain/Hindbrain	Forebrain/Midbrain/Hindbrain@Forebrain/Midbrain/Hindbrain@Forebrain/Midbrain/Hindbrain@Forebrain/Midbrain/Hindbrain@Forebrain/Midbrain/Hindbrain@Forebrain/Midbrain/Hindbrain@Forebrain/Midbrain/Hindbrain@Forebrain/Midbrain/Hindbrain@Forebrain/Midbrain/Hindbrain@Forebrain/Midbrain/Hindbrain@Forebrain/Midbrain/Hindbrain
embryo1_Pos1_cell159_z2	223.862727729482	70.3759282940456	Reference	Haematoendothelial progenitors	Haematoendothelial progenitors@Cranial mesoderm@Cranial mesoderm@Forebrain/Midbrain/Hindbrain@Neural crest@Neural crest@Forebrain/Midbrain/Hindbrain@Forebrain/Midbrain/Hindbrain@Forebrain/Midbrain/Hindbrain@Neural crest@Forebrain/Midbrain/Hindbrain
embryo1_Pos1_cell159_z5	217.000233150269	32.4516529437451	Reference	Forebrain/Midbrain/Hindbrain	Forebrain/Midbrain/Hindbrain@Forebrain/Midbrain/Hindbrain@Forebrain/Midbrain/Hindbrain@Forebrain/Midbrain/Hindbrain@Haematoendothelial progenitors@Forebrain/Midbrain/Hindbrain@Forebrain/Midbrain/Hindbrain@Forebrain/Midbrain/Hindbrain@Endothelium@Forebrain/Midbrain/Hindbrain@Blood progenitors
embryo1_Pos1_cell16_z5	193.208198643248	57.2596718708283	Reference	Forebrain/Midbrain/Hindbrain	Forebrain/Midbrain/Hindbrain@Forebrain/Midbrain/Hindbrain@Forebrain/Midbrain/Hindbrain@Forebrain/Midbrain/Hindbrain@Forebrain/Midbrain/Hindbrain@Forebrain/Midbrain/Hindbrain@Forebrain/Midbrain/Hindbrain@Forebrain/Midbrain/Hindbrain@Forebrain/Midbrain/Hindbrain@Forebrain/Midbrain/Hindbrain@Forebrain/Midbrain/Hindbrain
embryo1_Pos1_cell160_z2	225.052548642804	58.8607341097329	Reference	Neural crest	Neural crest@Blood progenitors@Erythroid@Endothelium@Endothelium@Neural crest@Cranial mesoderm@Erythroid@Erythroid@Cranial mesoderm@Cranial mesoderm
embryo1_Pos1_cell162_z2	225.614006290636	29.8700134029269	Reference	Surface ectoderm	Surface ectoderm@Cranial mesoderm@Blood progenitors@Surface ectoderm@Neural crest@Erythroid@Surface ectoderm@Surface ectoderm@Neural crest@Endothelium@Haematoendothelial progenitors
embryo1_Pos1_cell162_z5	215.143781693843	39.2986861059829	Reference	Forebrain/Midbrain/Hindbrain	Forebrain/Midbrain/Hindbrain@Forebrain/Midbrain/Hindbrain@Forebrain/Midbrain/Hindbrain@Forebrain/Midbrain/Hindbrain@Forebrain/Midbrain/Hindbrain@Forebrain/Midbrain/Hindbrain@Forebrain/Midbrain/Hindbrain@Forebrain/Midbrain/Hindbrain@Forebrain/Midbrain/Hindbrain@Forebrain/Midbrain/Hindbrain@Forebrain/Midbrain/Hindbrain
embryo1_Pos1_cell163_z2	224.463573656395	72.914822242062	Reference	Cranial mesoderm	Cranial mesoderm@Forebrain/Midbrain/Hindbrain@Haematoendothelial progenitors@Forebrain/Midbrain/Hindbrain@Neural crest@Neural crest@Neural crest@Forebrain/Midbrain/Hindbrain@Cranial mesoderm@Forebrain/Midbrain/Hindbrain@Neural crest
embryo1_Pos1_cell163_z5	215.272358701212	61.3780764993929	Reference	Forebrain/Midbrain/Hindbrain	Forebrain/Midbrain/Hindbrain@Forebrain/Midbrain/Hindbrain@Forebrain/Midbrain/Hindbrain@Forebrain/Midbrain/Hindbrain@Forebrain/Midbrain/Hindbrain@Forebrain/Midbrain/Hindbrain@Forebrain/Midbrain/Hindbrain@Haematoendothelial progenitors@Forebrain/Midbrain/Hindbrain@Forebrain/Midbrain/Hindbrain@Forebrain/Midbrain/Hindbrain
embryo1_Pos1_cell164_z2	224.427942952322	26.4223165524742	Reference	Cranial mesoderm	Cranial mesoderm@Erythroid@Neural crest@Blood progenitors@Surface ectoderm@Erythroid@Surface ectoderm@Haematoendothelial progenitors@Erythroid@Surface ectoderm@Neural crest
embryo1_Pos1_cell164_z5	215.405850040286	45.6466056356988	Reference	Forebrain/Midbrain/Hindbrain	Forebrain/Midbrain/Hindbrain@Forebrain/Midbrain/Hindbrain@Forebrain/Midbrain/Hindbrain@Forebrain/Midbrain/Hindbrain@Forebrain/Midbrain/Hindbrain@Endothelium@Forebrain/Midbrain/Hindbrain@Endothelium@Endothelium@Forebrain/Midbrain/Hindbrain@Forebrain/Midbrain/Hindbrain
embryo1_Pos1_cell165_z2	226.171716867762	36.6651239849263	Reference	Endothelium	Endothelium@Erythroid@Erythroid@Neural crest@Surface ectoderm@Surface ectoderm@Endothelium@Erythroid@Surface ectoderm@Forebrain/Midbrain/Hindbrain@Surface ectoderm
embryo1_Pos1_cell165_z5	216.244046087043	72.2276149020223	Reference	Forebrain/Midbrain/Hindbrain	Forebrain/Midbrain/Hindbrain@Forebrain/Midbrain/Hindbrain@Forebrain/Midbrain/Hindbrain@Forebrain/Midbrain/Hindbrain@Forebrain/Midbrain/Hindbrain@Spinal cord@Forebrain/Midbrain/Hindbrain@Forebrain/Midbrain/Hindbrain@Forebrain/Midbrain/Hindbrain@Forebrain/Midbrain/Hindbrain@Forebrain/Midbrain/Hindbrain
embryo1_Pos1_cell166_z5	215.786363741664	52.522160596227	Reference	Forebrain/Midbrain/Hindbrain	Forebrain/Midbrain/Hindbrain@Endothelium@Forebrain/Midbrain/Hindbrain@Forebrain/Midbrain/Hindbrain@Forebrain/Midbrain/Hindbrain@Erythroid@Endothelium@Forebrain/Midbrain/Hindbrain@Forebrain/Midbrain/Hindbrain@Forebrain/Midbrain/Hindbrain@Forebrain/Midbrain/Hindbrain
embryo1_Pos1_cell167_z5	215.54007148429	30.0325725162503	Reference	Forebrain/Midbrain/Hindbrain	Forebrain/Midbrain/Hindbrain@Forebrain/Midbrain/Hindbrain@Forebrain/Midbrain/Hindbrain@Haematoendothelial progenitors@Forebrain/Midbrain/Hindbrain@Erythroid@Forebrain/Midbrain/Hindbrain@Forebrain/Midbrain/Hindbrain@Erythroid@Forebrain/Midbrain/Hindbrain@Blood progenitors
embryo1_Pos1_cell168_z2	225.638360554116	62.3890344525194	Reference	Endothelium	Endothelium@Erythroid@Endothelium@Neural crest@Neural crest@Erythroid@Erythroid@Cranial mesoderm@Blood progenitors@Cranial mesoderm@Haematoendothelial progenitors
embryo1_Pos1_cell168_z5	215.728290845268	66.1752792338801	Reference	Forebrain/Midbrain/Hindbrain	Forebrain/Midbrain/Hindbrain@Forebrain/Midbrain/Hindbrain@Forebrain/Midbrain/Hindbrain@Forebrain/Midbrain/Hindbrain@Forebrain/Midbrain/Hindbrain@Forebrain/Midbrain/Hindbrain@Forebrain/Midbrain/Hindbrain@Forebrain/Midbrain/Hindbrain@Forebrain/Midbrain/Hindbrain@Forebrain/Midbrain/Hindbrain@Haematoendothelial progenitors
embryo1_Pos1_cell17_z2	194.047276416076	51.4428436098404	Reference	Forebrain/Midbrain/Hindbrain	Forebrain/Midbrain/Hindbrain@Forebrain/Midbrain/Hindbrain@Forebrain/Midbrain/Hindbrain@Forebrain/Midbrain/Hindbrain@Forebrain/Midbrain/Hindbrain@Forebrain/Midbrain/Hindbrain@Forebrain/Midbrain/Hindbrain@Forebrain/Midbrain/Hindbrain@Forebrain/Midbrain/Hindbrain@Forebrain/Midbrain/Hindbrain@Forebrain/Midbrain/Hindbrain
embryo1_Pos1_cell17_z5	193.225588411747	61.5756713641654	Reference	Forebrain/Midbrain/Hindbrain	Forebrain/Midbrain/Hindbrain@Forebrain/Midbrain/Hindbrain@Forebrain/Midbrain/Hindbrain@Forebrain/Midbrain/Hindbrain@Forebrain/Midbrain/Hindbrain@Forebrain/Midbrain/Hindbrain@Forebrain/Midbrain/Hindbrain@Forebrain/Midbrain/Hindbrain@Forebrain/Midbrain/Hindbrain@Forebrain/Midbrain/Hindbrain@Forebrain/Midbrain/Hindbrain
embryo1_Pos1_cell170_z2	225.569721023175	53.7543922207292	Reference	Neural crest	Neural crest@Haematoendothelial progenitors@Neural crest@Neural crest@Erythroid@Erythroid@Cranial mesoderm@Neural crest@Erythroid@Blood progenitors@Erythroid
embryo1_Pos1_cell170_z5	216.431124336942	37.1357758249641	Reference	Forebrain/Midbrain/Hindbrain	Forebrain/Midbrain/Hindbrain@Forebrain/Midbrain/Hindbrain@Forebrain/Midbrain/Hindbrain@Forebrain/Midbrain/Hindbrain@Forebrain/Midbrain/Hindbrain@Forebrain/Midbrain/Hindbrain@Forebrain/Midbrain/Hindbrain@Forebrain/Midbrain/Hindbrain@Forebrain/Midbrain/Hindbrain@Forebrain/Midbrain/Hindbrain@Forebrain/Midbrain/Hindbrain
embryo1_Pos1_cell171_z2	225.730374178164	33.6683670082678	Reference	Neural crest	Neural crest@Erythroid@Endothelium@Surface ectoderm@Endothelium@Surface ectoderm@Erythroid@Surface ectoderm@Surface ectoderm@Surface ectoderm@Forebrain/Midbrain/Hindbrain
embryo1_Pos1_cell171_z5	216.729699450717	35.0570291582334	Reference	Forebrain/Midbrain/Hindbrain	Forebrain/Midbrain/Hindbrain@Forebrain/Midbrain/Hindbrain@Forebrain/Midbrain/Hindbrain@Forebrain/Midbrain/Hindbrain@Forebrain/Midbrain/Hindbrain@Forebrain/Midbrain/Hindbrain@Forebrain/Midbrain/Hindbrain@Forebrain/Midbrain/Hindbrain@Endothelium@Forebrain/Midbrain/Hindbrain@Forebrain/Midbrain/Hindbrain
embryo1_Pos1_cell172_z2	227.337502437811	55.7695758204985	Reference	Neural crest	Neural crest@Erythroid@Neural crest@Blood progenitors@Erythroid@Neural crest@Neural crest@Neural crest@Haematoendothelial progenitors@Erythroid@Blood progenitors
embryo1_Pos1_cell172_z5	217.432800415627	43.4336961198195	Reference	Forebrain/Midbrain/Hindbrain	Forebrain/Midbrain/Hindbrain@Forebrain/Midbrain/Hindbrain@Endothelium@Forebrain/Midbrain/Hindbrain@Endothelium@Forebrain/Midbrain/Hindbrain@Forebrain/Midbrain/Hindbrain@Endothelium@Forebrain/Midbrain/Hindbrain@Forebrain/Midbrain/Hindbrain@Forebrain/Midbrain/Hindbrain
embryo1_Pos1_cell173_z2	227.31155833715	51.7000393637385	Reference	Neural crest	Neural crest@Neural crest@Neural crest@Erythroid@Erythroid@Blood progenitors@Neural crest@Neural crest@Haematoendothelial progenitors@Neural crest@Neural crest
embryo1_Pos1_cell173_z5	218.639441761989	56.1248443203839	Reference	Forebrain/Midbrain/Hindbrain	Forebrain/Midbrain/Hindbrain@Cranial mesoderm@Endothelium@Forebrain/Midbrain/Hindbrain@Forebrain/Midbrain/Hindbrain@Haematoendothelial progenitors@Forebrain/Midbrain/Hindbrain@Endothelium@Cranial mesoderm@Forebrain/Midbrain/Hindbrain@Forebrain/Midbrain/Hindbrain
embryo1_Pos1_cell174_z2	226.779481291441	43.2317861925871	Reference	Erythroid	Erythroid@Erythroid@Erythroid@Erythroid@Cranial mesoderm@Erythroid@Erythroid@Erythroid@Erythroid@Surface ectoderm@Neural crest
embryo1_Pos1_cell174_z5	218.091400156791	47.8829447547139	Reference	Endothelium	Endothelium@Endothelium@Erythroid@Forebrain/Midbrain/Hindbrain@Erythroid@Endothelium@Forebrain/Midbrain/Hindbrain@Endothelium@Forebrain/Midbrain/Hindbrain@Forebrain/Midbrain/Hindbrain@Forebrain/Midbrain/Hindbrain
embryo1_Pos1_cell175_z2	228.429690216786	72.4932533428816	Reference	Neural crest	Neural crest@Neural crest@Cranial mesoderm@Forebrain/Midbrain/Hindbrain@Neural crest@Neural crest@Neural crest@Haematoendothelial progenitors@Neural crest@Neural crest@Neural crest
embryo1_Pos1_cell175_z5	217.318415698326	59.5871035056159	Reference	Forebrain/Midbrain/Hindbrain	Forebrain/Midbrain/Hindbrain@Forebrain/Midbrain/Hindbrain@Endothelium@Forebrain/Midbrain/Hindbrain@Haematoendothelial progenitors@Cranial mesoderm@Forebrain/Midbrain/Hindbrain@Cranial mesoderm@Forebrain/Midbrain/Hindbrain@Forebrain/Midbrain/Hindbrain@Forebrain/Midbrain/Hindbrain
embryo1_Pos1_cell176_z2	228.180495312243	68.1210377751135	Reference	Neural crest	Neural crest@Cranial mesoderm@Neural crest@Neural crest@Cranial mesoderm@Neural crest@Neural crest@Haematoendothelial progenitors@Neural crest@Neural crest@Erythroid
embryo1_Pos1_cell176_z5	218.368125534483	70.0502930294215	Reference	Forebrain/Midbrain/Hindbrain	Forebrain/Midbrain/Hindbrain@Forebrain/Midbrain/Hindbrain@Forebrain/Midbrain/Hindbrain@Forebrain/Midbrain/Hindbrain@Forebrain/Midbrain/Hindbrain@Forebrain/Midbrain/Hindbrain@Forebrain/Midbrain/Hindbrain@Haematoendothelial progenitors@Forebrain/Midbrain/Hindbrain@Forebrain/Midbrain/Hindbrain@Cranial mesoderm
embryo1_Pos1_cell177_z2	228.836460293883	32.2785939234796	Reference	Surface ectoderm	Surface ectoderm@Surface ectoderm@Neural crest@Erythroid@Surface ectoderm@Haematoendothelial progenitors@Surface ectoderm@Surface ectoderm@Surface ectoderm@Lateral plate mesoderm@Surface ectoderm
embryo1_Pos1_cell177_z5	218.489307001701	50.9814047451523	Reference	Endothelium	Endothelium@Erythroid@Forebrain/Midbrain/Hindbrain@Erythroid@Endothelium@Haematoendothelial progenitors@Forebrain/Midbrain/Hindbrain@Erythroid@Forebrain/Midbrain/Hindbrain@Cranial mesoderm@Forebrain/Midbrain/Hindbrain
embryo1_Pos1_cell178_z2	227.919327954052	65.1089671269837	Reference	Neural crest	Neural crest@Neural crest@Erythroid@Neural crest@Cranial mesoderm@Erythroid@Endothelium@Endothelium@Neural crest@Cranial mesoderm@Cranial mesoderm
embryo1_Pos1_cell178_z5	217.783645233266	66.0318183326087	Reference	Forebrain/Midbrain/Hindbrain	Forebrain/Midbrain/Hindbrain@Forebrain/Midbrain/Hindbrain@Forebrain/Midbrain/Hindbrain@Forebrain/Midbrain/Hindbrain@Forebrain/Midbrain/Hindbrain@Haematoendothelial progenitors@Forebrain/Midbrain/Hindbrain@Forebrain/Midbrain/Hindbrain@Forebrain/Midbrain/Hindbrain@Forebrain/Midbrain/Hindbrain@Cranial mesoderm
embryo1_Pos1_cell179_z5	218.294054164376	74.118639018744	Reference	Forebrain/Midbrain/Hindbrain	Forebrain/Midbrain/Hindbrain@Forebrain/Midbrain/Hindbrain@Forebrain/Midbrain/Hindbrain@Forebrain/Midbrain/Hindbrain@Spinal cord@Forebrain/Midbrain/Hindbrain@Forebrain/Midbrain/Hindbrain@Forebrain/Midbrain/Hindbrain@Forebrain/Midbrain/Hindbrain@Forebrain/Midbrain/Hindbrain@Forebrain/Midbrain/Hindbrain
embryo1_Pos1_cell18_z2	194.325873454283	54.6056760661179	Reference	Forebrain/Midbrain/Hindbrain	Forebrain/Midbrain/Hindbrain@Forebrain/Midbrain/Hindbrain@Forebrain/Midbrain/Hindbrain@Forebrain/Midbrain/Hindbrain@Forebrain/Midbrain/Hindbrain@Forebrain/Midbrain/Hindbrain@Forebrain/Midbrain/Hindbrain@Forebrain/Midbrain/Hindbrain@Forebrain/Midbrain/Hindbrain@Forebrain/Midbrain/Hindbrain@Forebrain/Midbrain/Hindbrain
embryo1_Pos1_cell18_z5	193.482609684464	64.1430658622169	Reference	Forebrain/Midbrain/Hindbrain	Forebrain/Midbrain/Hindbrain@Forebrain/Midbrain/Hindbrain@Forebrain/Midbrain/Hindbrain@Forebrain/Midbrain/Hindbrain@Forebrain/Midbrain/Hindbrain@Forebrain/Midbrain/Hindbrain@Forebrain/Midbrain/Hindbrain@Forebrain/Midbrain/Hindbrain@Forebrain/Midbrain/Hindbrain@Forebrain/Midbrain/Hindbrain@Forebrain/Midbrain/Hindbrain
embryo1_Pos1_cell180_z2	230.029934482549	60.4123861340209	Reference	Cranial mesoderm	Cranial mesoderm@Erythroid@Endothelium@Erythroid@Erythroid@Blood progenitors@Erythroid@Neural crest@Neural crest@Endothelium@Endothelium
embryo1_Pos1_cell180_z5	218.110871407969	39.7857591875755	Reference	Forebrain/Midbrain/Hindbrain	Forebrain/Midbrain/Hindbrain@Forebrain/Midbrain/Hindbrain@Forebrain/Midbrain/Hindbrain@Forebrain/Midbrain/Hindbrain@Forebrain/Midbrain/Hindbrain@Forebrain/Midbrain/Hindbrain@Forebrain/Midbrain/Hindbrain@Forebrain/Midbrain/Hindbrain@Endothelium@Forebrain/Midbrain/Hindbrain@Endothelium
embryo1_Pos1_cell181_z2	229.087573911142	50.2746648928889	Reference	Neural crest	Neural crest@Neural crest@Neural crest@Endothelium@Blood progenitors@Neural crest@Haematoendothelial progenitors@Erythroid@Neural crest@Neural crest@Erythroid
embryo1_Pos1_cell181_z5	219.608870035015	26.148026133552	Reference	Erythroid	Erythroid@Neural crest@Haematoendothelial progenitors@Blood progenitors@Cranial mesoderm@Erythroid@Erythroid@Forebrain/Midbrain/Hindbrain@Forebrain/Midbrain/Hindbrain@Forebrain/Midbrain/Hindbrain@Surface ectoderm
embryo1_Pos1_cell182_z2	230.350485917482	28.2695631092652	Reference	Surface ectoderm	Surface ectoderm@Lateral plate mesoderm@Surface ectoderm@Lateral plate mesoderm@Lateral plate mesoderm@Surface ectoderm@Surface ectoderm@Erythroid@Cranial mesoderm@Haematoendothelial progenitors@Lateral plate mesoderm
embryo1_Pos1_cell182_z5	220.279384333205	62.1874458213547	Reference	Haematoendothelial progenitors	Haematoendothelial progenitors@Cranial mesoderm@Forebrain/Midbrain/Hindbrain@Endothelium@Endothelium@Forebrain/Midbrain/Hindbrain@Forebrain/Midbrain/Hindbrain@Forebrain/Midbrain/Hindbrain@Endothelium@Neural crest@Forebrain/Midbrain/Hindbrain
embryo1_Pos1_cell183_z2	230.890671032264	35.9388107580089	Reference	Surface ectoderm	Surface ectoderm@Surface ectoderm@Surface ectoderm@Erythroid@Haematoendothelial progenitors@Lateral plate mesoderm@Surface ectoderm@Surface ectoderm@Surface ectoderm@Endothelium@Lateral plate mesoderm
embryo1_Pos1_cell183_z5	219.798005951049	35.9606748416422	Reference	Forebrain/Midbrain/Hindbrain	Forebrain/Midbrain/Hindbrain@Endothelium@Forebrain/Midbrain/Hindbrain@Forebrain/Midbrain/Hindbrain@Forebrain/Midbrain/Hindbrain@Forebrain/Midbrain/Hindbrain@Forebrain/Midbrain/Hindbrain@Forebrain/Midbrain/Hindbrain@Forebrain/Midbrain/Hindbrain@Forebrain/Midbrain/Hindbrain@Forebrain/Midbrain/Hindbrain
embryo1_Pos1_cell184_z2	229.906392548792	42.861874559345	Reference	Cranial mesoderm	Cranial mesoderm@Erythroid@Erythroid@Neural crest@Erythroid@Surface ectoderm@Neural crest@Surface ectoderm@Mixed mesenchymal mesoderm@Haematoendothelial progenitors@Erythroid
embryo1_Pos1_cell184_z5	221.680015609284	28.6985030563502	Reference	Blood progenitors	Blood progenitors@Neural crest@Haematoendothelial progenitors@Erythroid@Cranial mesoderm@Surface ectoderm@Erythroid@Forebrain/Midbrain/Hindbrain@Forebrain/Midbrain/Hindbrain@Endothelium@Neural crest
embryo1_Pos1_cell185_z2	230.118692295639	47.967415312711	Reference	Neural crest	Neural crest@Haematoendothelial progenitors@Endothelium@Neural crest@Neural crest@Erythroid@Neural crest@Neural crest@Erythroid@Blood progenitors@Neural crest
embryo1_Pos1_cell186_z2	231.061828196422	39.8099488998976	Reference	Surface ectoderm	Surface ectoderm@Surface ectoderm@Surface ectoderm@Lateral plate mesoderm@Cranial mesoderm@Erythroid@Mixed mesenchymal mesoderm@Surface ectoderm@Erythroid@Surface ectoderm@Neural crest
embryo1_Pos1_cell186_z5	220.965035187499	58.4564855336009	Reference	Endothelium	Endothelium@Cranial mesoderm@Cranial mesoderm@Forebrain/Midbrain/Hindbrain@Forebrain/Midbrain/Hindbrain@Neural crest@Haematoendothelial progenitors@Blood progenitors@Haematoendothelial progenitors@Endothelium@Forebrain/Midbrain/Hindbrain
embryo1_Pos1_cell187_z2	230.551556880207	65.8597045126884	Reference	Neural crest	Neural crest@Neural crest@Cranial mesoderm@Neural crest@Erythroid@Neural crest@Neural crest@Neural crest@Endothelium@Neural crest@Surface ectoderm
embryo1_Pos1_cell187_z5	220.71151782139	66.1810035295579	Reference	Forebrain/Midbrain/Hindbrain	Forebrain/Midbrain/Hindbrain@Forebrain/Midbrain/Hindbrain@Haematoendothelial progenitors@Endothelium@Forebrain/Midbrain/Hindbrain@Cranial mesoderm@Forebrain/Midbrain/Hindbrain@Haematoendothelial progenitors@Cranial mesoderm@Endothelium@Forebrain/Midbrain/Hindbrain
embryo1_Pos1_cell188_z2	231.084259289926	74.4768356181871	Reference	Neural crest	Neural crest@Neural crest@Neural crest@Neural crest@Neural crest@Cranial mesoderm@Neural crest@Neural crest@Neural crest@Neural crest@Neural crest
embryo1_Pos1_cell188_z5	221.382824610069	74.4930273008372	Reference	Forebrain/Midbrain/Hindbrain	Forebrain/Midbrain/Hindbrain@Forebrain/Midbrain/Hindbrain@Neural crest@Forebrain/Midbrain/Hindbrain@Forebrain/Midbrain/Hindbrain@Cranial mesoderm@Forebrain/Midbrain/Hindbrain@Forebrain/Midbrain/Hindbrain@Haematoendothelial progenitors@Forebrain/Midbrain/Hindbrain@Forebrain/Midbrain/Hindbrain
embryo1_Pos1_cell189_z2	231.604509035229	53.7186043426533	Reference	Neural crest	Neural crest@Erythroid@Blood progenitors@Neural crest@Endothelium@Neural crest@Erythroid@Neural crest@Neural crest@Neural crest@Neural crest
embryo1_Pos1_cell19_z2	195.119460213355	56.7330211162024	Reference	Forebrain/Midbrain/Hindbrain	Forebrain/Midbrain/Hindbrain@Forebrain/Midbrain/Hindbrain@Forebrain/Midbrain/Hindbrain@Forebrain/Midbrain/Hindbrain@Forebrain/Midbrain/Hindbrain@Forebrain/Midbrain/Hindbrain@Forebrain/Midbrain/Hindbrain@Forebrain/Midbrain/Hindbrain@Forebrain/Midbrain/Hindbrain@Forebrain/Midbrain/Hindbrain@Forebrain/Midbrain/Hindbrain
embryo1_Pos1_cell19_z5	193.737753873459	67.8079396963994	Reference	Forebrain/Midbrain/Hindbrain	Forebrain/Midbrain/Hindbrain@Forebrain/Midbrain/Hindbrain@Forebrain/Midbrain/Hindbrain@Forebrain/Midbrain/Hindbrain@Forebrain/Midbrain/Hindbrain@Forebrain/Midbrain/Hindbrain@Forebrain/Midbrain/Hindbrain@Forebrain/Midbrain/Hindbrain@Forebrain/Midbrain/Hindbrain@Forebrain/Midbrain/Hindbrain@Forebrain/Midbrain/Hindbrain
embryo1_Pos1_cell190_z2	233.052480831661	49.7219097228588	Reference	Neural crest	Neural crest@Endothelium@Neural crest@Blood progenitors@Neural crest@Haematoendothelial progenitors@Surface ectoderm@Neural crest@Neural crest@Surface ectoderm@Surface ectoderm
embryo1_Pos1_cell190_z5	220.572725228817	44.184118606755	Reference	Endothelium	Endothelium@Endothelium@Forebrain/Midbrain/Hindbrain@Forebrain/Midbrain/Hindbrain@Erythroid@Erythroid@Erythroid@Endothelium@Forebrain/Midbrain/Hindbrain@Forebrain/Midbrain/Hindbrain@Erythroid
embryo1_Pos1_cell191_z2	232.697202319324	68.7312296742241	Reference	Neural crest	Neural crest@Cranial mesoderm@Neural crest@Neural crest@Surface ectoderm@Neural crest@Surface ectoderm@Neural crest@Neural crest@Surface ectoderm@Neural crest
embryo1_Pos1_cell191_z5	220.659624940189	21.7157542405517	Reference	Erythroid	Erythroid@Erythroid@Neural crest@Erythroid@Forebrain/Midbrain/Hindbrain@Cranial mesoderm@Blood progenitors@Haematoendothelial progenitors@Forebrain/Midbrain/Hindbrain@Forebrain/Midbrain/Hindbrain@Forebrain/Midbrain/Hindbrain
embryo1_Pos1_cell192_z2	232.466996005302	44.542249348796	Reference	Neural crest	Neural crest@Neural crest@Haematoendothelial progenitors@Mixed mesenchymal mesoderm@Cranial mesoderm@Erythroid@Surface ectoderm@Surface ectoderm@Surface ectoderm@Neural crest@Surface ectoderm
embryo1_Pos1_cell193_z2	233.053315206528	33.4601652515242	Reference	Haematoendothelial progenitors	Haematoendothelial progenitors@Lateral plate mesoderm@Surface ectoderm@Surface ectoderm@Lateral plate mesoderm@Surface ectoderm@Lateral plate mesoderm@Lateral plate mesoderm@Lateral plate mesoderm@Surface ectoderm@Surface ectoderm
embryo1_Pos1_cell193_z5	222.931352429808	53.43308973459	Reference	Haematoendothelial progenitors	Haematoendothelial progenitors@Neural crest@Erythroid@Cranial mesoderm@Erythroid@Erythroid@Neural crest@Neural crest@Erythroid@Endothelium@Forebrain/Midbrain/Hindbrain
embryo1_Pos1_cell194_z2	232.793777883105	65.8139411566414	Reference	Neural crest	Neural crest@Neural crest@Cranial mesoderm@Neural crest@Endothelium@Neural crest@Surface ectoderm@Surface ectoderm@Neural crest@Erythroid@Neural crest
embryo1_Pos1_cell195_z2	234.610916852061	39.3791740997502	Reference	Lateral plate mesoderm	Lateral plate mesoderm@Surface ectoderm@Lateral plate mesoderm@Mixed mesenchymal mesoderm@Surface ectoderm@Lateral plate mesoderm@Lateral plate mesoderm@Surface ectoderm@Surface ectoderm@Surface ectoderm@Surface ectoderm
embryo1_Pos1_cell195_z5	221.611879083716	49.7555223511461	Reference	Erythroid	Erythroid@Erythroid@Erythroid@Erythroid@Endothelium@Neural crest@Endothelium@Haematoendothelial progenitors@Erythroid@Erythroid@Neural crest
embryo1_Pos1_cell196_z2	233.152996333624	71.0189594210583	Reference	Neural crest	Neural crest@Neural crest@Neural crest@Surface ectoderm@Neural crest@Cranial mesoderm@Neural crest@Surface ectoderm@Neural crest@Neural crest@Surface ectoderm
embryo1_Pos1_cell197_z2	234.547159725886	73.5172478781584	Reference	Neural crest	Neural crest@Neural crest@Neural crest@Neural crest@Surface ectoderm@Neural crest@Surface ectoderm@Neural crest@Neural crest@Neural crest@Surface ectoderm
embryo1_Pos1_cell198_z2	233.697140657634	63.2322405033213	Reference	Neural crest	Neural crest@Endothelium@Neural crest@Surface ectoderm@Endothelium@Erythroid@Surface ectoderm@Neural crest@Neural crest@Cranial mesoderm@Surface ectoderm
embryo1_Pos1_cell199_z2	234.356748255029	30.3253676619351	Reference	Lateral plate mesoderm	Lateral plate mesoderm@Lateral plate mesoderm@Lateral plate mesoderm@Lateral plate mesoderm@Lateral plate mesoderm@Haematoendothelial progenitors@Lateral plate mesoderm@Surface ectoderm@Lateral plate mesoderm@Surface ectoderm@Lateral plate mesoderm
embryo1_Pos1_cell199_z5	224.417909952846	63.5725237649228	Reference	Endothelium	Endothelium@Endothelium@Erythroid@Neural crest@Haematoendothelial progenitors@Cranial mesoderm@Cranial mesoderm@Forebrain/Midbrain/Hindbrain@Neural crest@Erythroid@Erythroid
embryo1_Pos1_cell2_z2	193.449771702554	5.24799855171592	Reference	Forebrain/Midbrain/Hindbrain	Forebrain/Midbrain/Hindbrain@Forebrain/Midbrain/Hindbrain@Forebrain/Midbrain/Hindbrain@Forebrain/Midbrain/Hindbrain@Forebrain/Midbrain/Hindbrain@Forebrain/Midbrain/Hindbrain@Forebrain/Midbrain/Hindbrain@Forebrain/Midbrain/Hindbrain@Forebrain/Midbrain/Hindbrain@Forebrain/Midbrain/Hindbrain@Neural crest
embryo1_Pos1_cell20_z2	193.631460033995	59.3128222360969	Reference	Forebrain/Midbrain/Hindbrain	Forebrain/Midbrain/Hindbrain@Forebrain/Midbrain/Hindbrain@Forebrain/Midbrain/Hindbrain@Forebrain/Midbrain/Hindbrain@Forebrain/Midbrain/Hindbrain@Forebrain/Midbrain/Hindbrain@Forebrain/Midbrain/Hindbrain@Forebrain/Midbrain/Hindbrain@Forebrain/Midbrain/Hindbrain@Forebrain/Midbrain/Hindbrain@Forebrain/Midbrain/Hindbrain
embryo1_Pos1_cell200_z2	234.302971073602	59.0656174991365	Reference	Neural crest	Neural crest@Endothelium@Surface ectoderm@Endothelium@Neural crest@Cranial mesoderm@Endothelium@Neural crest@Surface ectoderm@Erythroid@Erythroid
embryo1_Pos1_cell200_z5	223.648556417688	45.6619204382091	Reference	Erythroid	Erythroid@Erythroid@Erythroid@Neural crest@Erythroid@Endothelium@Endothelium@Erythroid@Erythroid@Erythroid@Erythroid
embryo1_Pos1_cell201_z2	234.562915665748	26.966710212084	Reference	Lateral plate mesoderm	Lateral plate mesoderm@Lateral plate mesoderm@Lateral plate mesoderm@Lateral plate mesoderm@Surface ectoderm@Lateral plate mesoderm@Lateral plate mesoderm@Lateral plate mesoderm@Lateral plate mesoderm@Surface ectoderm@Lateral plate mesoderm
embryo1_Pos1_cell201_z5	224.681223911288	26.0474213628075	Reference	Erythroid	Erythroid@Cranial mesoderm@Neural crest@Blood progenitors@Surface ectoderm@Erythroid@Surface ectoderm@Erythroid@Haematoendothelial progenitors@Surface ectoderm@Neural crest
embryo1_Pos1_cell202_z2	234.130325637983	42.4888566358692	Reference	Mixed mesenchymal mesoderm	Mixed mesenchymal mesoderm@Surface ectoderm@Neural crest@Neural crest@Surface ectoderm@Lateral plate mesoderm@Surface ectoderm@Surface ectoderm@Cranial mesoderm@Surface ectoderm@Surface ectoderm
embryo1_Pos1_cell202_z5	224.276988626494	51.3552254163287	Reference	Erythroid	Erythroid@Erythroid@Haematoendothelial progenitors@Neural crest@Neural crest@Erythroid@Neural crest@Erythroid@Neural crest@Erythroid@Endothelium
embryo1_Pos1_cell203_z2	234.604454919921	55.2178435775852	Reference	Neural crest	Neural crest@Endothelium@Surface ectoderm@Neural crest@Erythroid@Neural crest@Blood progenitors@Neural crest@Surface ectoderm@Surface ectoderm@Endothelium
embryo1_Pos1_cell204_z2	234.130764153437	74.9750663415837	Reference	Neural crest	Neural crest@Neural crest@Neural crest@Neural crest@Neural crest@Neural crest@Cranial mesoderm@Surface ectoderm@Neural crest@Surface ectoderm@Surface ectoderm
embryo1_Pos1_cell204_z5	224.615608866011	43.520469483743	Reference	Erythroid	Erythroid@Erythroid@Erythroid@Erythroid@Erythroid@Erythroid@Endothelium@Erythroid@Endothelium@Cranial mesoderm@Neural crest
embryo1_Pos1_cell205_z2	235.395143419064	46.8975070962549	Reference	Surface ectoderm	Surface ectoderm@Surface ectoderm@Surface ectoderm@Neural crest@Neural crest@Neural crest@Surface ectoderm@Surface ectoderm@Haematoendothelial progenitors@Endothelium@Neural crest
embryo1_Pos1_cell205_z5	225.402446416141	67.5736290025606	Reference	Cranial mesoderm	Cranial mesoderm@Neural crest@Haematoendothelial progenitors@Neural crest@Endothelium@Forebrain/Midbrain/Hindbrain@Neural crest@Endothelium@Cranial mesoderm@Neural crest@Cranial mesoderm
embryo1_Pos1_cell206_z2	236.355782006281	35.4016607848792	Reference	Lateral plate mesoderm	Lateral plate mesoderm@Lateral plate mesoderm@Lateral plate mesoderm@Lateral plate mesoderm@Lateral plate mesoderm@Lateral plate mesoderm@Haematoendothelial progenitors@Surface ectoderm@Lateral plate mesoderm@Lateral plate mesoderm@Lateral plate mesoderm
embryo1_Pos1_cell206_z5	225.601161001284	38.2923429773822	Reference	Erythroid	Erythroid@Endothelium@Erythroid@Erythroid@Forebrain/Midbrain/Hindbrain@Erythroid@Neural crest@Surface ectoderm@Erythroid@Surface ectoderm@Endothelium
embryo1_Pos1_cell207_z2	235.543906365933	67.6871128052886	Reference	Surface ectoderm	Surface ectoderm@Neural crest@Surface ectoderm@Surface ectoderm@Neural crest@Neural crest@Cranial mesoderm@Surface ectoderm@Neural crest@Neural crest@Endothelium
embryo1_Pos1_cell207_z5	224.762573394973	49.1134283439012	Reference	Erythroid	Erythroid@Neural crest@Erythroid@Erythroid@Erythroid@Neural crest@Erythroid@Erythroid@Neural crest@Haematoendothelial progenitors@Neural crest
embryo1_Pos1_cell208_z2	236.093176479847	70.1269349584348	Reference	Surface ectoderm	Surface ectoderm@Neural crest@Surface ectoderm@Neural crest@Surface ectoderm@Neural crest@Neural crest@Surface ectoderm@Cranial mesoderm@Surface ectoderm@Surface ectoderm
embryo1_Pos1_cell208_z5	224.647185725206	74.6185088514363	Reference	Forebrain/Midbrain/Hindbrain	Forebrain/Midbrain/Hindbrain@Cranial mesoderm@Neural crest@Forebrain/Midbrain/Hindbrain@Neural crest@Forebrain/Midbrain/Hindbrain@Neural crest@Haematoendothelial progenitors@Forebrain/Midbrain/Hindbrain@Forebrain/Midbrain/Hindbrain@Neural crest
embryo1_Pos1_cell209_z2	236.229049638755	65.0982393728618	Reference	Surface ectoderm	Surface ectoderm@Surface ectoderm@Surface ectoderm@Endothelium@Neural crest@Neural crest@Surface ectoderm@Neural crest@Cranial mesoderm@Neural crest@Surface ectoderm
embryo1_Pos1_cell21_z2	193.214067247314	62.1043990611436	Reference	Forebrain/Midbrain/Hindbrain	Forebrain/Midbrain/Hindbrain@Forebrain/Midbrain/Hindbrain@Forebrain/Midbrain/Hindbrain@Forebrain/Midbrain/Hindbrain@Forebrain/Midbrain/Hindbrain@Forebrain/Midbrain/Hindbrain@Forebrain/Midbrain/Hindbrain@Forebrain/Midbrain/Hindbrain@Forebrain/Midbrain/Hindbrain@Forebrain/Midbrain/Hindbrain@Forebrain/Midbrain/Hindbrain
embryo1_Pos1_cell21_z5	193.030671119036	72.7340030324991	Reference	Forebrain/Midbrain/Hindbrain	Forebrain/Midbrain/Hindbrain@Forebrain/Midbrain/Hindbrain@Forebrain/Midbrain/Hindbrain@Forebrain/Midbrain/Hindbrain@Forebrain/Midbrain/Hindbrain@Forebrain/Midbrain/Hindbrain@Forebrain/Midbrain/Hindbrain@Forebrain/Midbrain/Hindbrain@Forebrain/Midbrain/Hindbrain@Forebrain/Midbrain/Hindbrain@Forebrain/Midbrain/Hindbrain
embryo1_Pos1_cell210_z2	237.219912683509	61.2885011186447	Reference	Surface ectoderm	Surface ectoderm@Neural crest@Endothelium@Surface ectoderm@Neural crest@Surface ectoderm@Surface ectoderm@Endothelium@Surface ectoderm@Surface ectoderm@Surface ectoderm
embryo1_Pos1_cell210_z5	226.151615753483	46.7223937027526	Reference	Erythroid	Erythroid@Neural crest@Erythroid@Erythroid@Erythroid@Erythroid@Neural crest@Erythroid@Neural crest@Haematoendothelial progenitors@Erythroid
embryo1_Pos1_cell211_z2	237.206060099789	28.2968582337705	Reference	Lateral plate mesoderm	Lateral plate mesoderm@Lateral plate mesoderm@Lateral plate mesoderm@Lateral plate mesoderm@Lateral plate mesoderm@Lateral plate mesoderm@Lateral plate mesoderm@Lateral plate mesoderm@Lateral plate mesoderm@Lateral plate mesoderm@Lateral plate mesoderm
embryo1_Pos1_cell212_z2	236.121675375387	32.310148100584	Reference	Lateral plate mesoderm	Lateral plate mesoderm@Lateral plate mesoderm@Lateral plate mesoderm@Lateral plate mesoderm@Lateral plate mesoderm@Lateral plate mesoderm@Haematoendothelial progenitors@Lateral plate mesoderm@Lateral plate mesoderm@Lateral plate mesoderm@Lateral plate mesoderm
embryo1_Pos1_cell212_z5	227.094522448031	41.1984469511136	Reference	Erythroid	Erythroid@Erythroid@Cranial mesoderm@Erythroid@Erythroid@Erythroid@Erythroid@Surface ectoderm@Endothelium@Erythroid@Erythroid
embryo1_Pos1_cell213_z2	237.999621130673	51.3506126165171	Reference	Surface ectoderm	Surface ectoderm@Neural crest@Surface ectoderm@Surface ectoderm@Surface ectoderm@Neural crest@Neural crest@Endothelium@Surface ectoderm@Surface ectoderm@Surface ectoderm
embryo1_Pos1_cell214_z2	237.02948547814	43.5197008580582	Reference	Surface ectoderm	Surface ectoderm@Surface ectoderm@Surface ectoderm@Surface ectoderm@Lateral plate mesoderm@Mixed mesenchymal mesoderm@Surface ectoderm@Surface ectoderm@Neural crest@Neural crest@Endothelium
embryo1_Pos1_cell215_z2	238.331966943555	38.173270494779	Reference	Lateral plate mesoderm	Lateral plate mesoderm@Lateral plate mesoderm@Lateral plate mesoderm@Lateral plate mesoderm@Lateral plate mesoderm@Lateral plate mesoderm@Lateral plate mesoderm@Lateral plate mesoderm@Surface ectoderm@Lateral plate mesoderm@Lateral plate mesoderm
embryo1_Pos1_cell216_z2	237.71128342274	72.8795058951366	Reference	Surface ectoderm	Surface ectoderm@Surface ectoderm@Neural crest@Surface ectoderm@Surface ectoderm@Neural crest@Neural crest@Neural crest@Neural crest@Surface ectoderm@Neural crest
embryo1_Pos1_cell217_z2	237.870925215126	55.8758331863129	Reference	Surface ectoderm	Surface ectoderm@Surface ectoderm@Endothelium@Neural crest@Surface ectoderm@Neural crest@Surface ectoderm@Surface ectoderm@Neural crest@Neural crest@Erythroid
embryo1_Pos1_cell217_z5	226.889334815848	58.3421966423179	Reference	Blood progenitors	Blood progenitors@Neural crest@Erythroid@Neural crest@Erythroid@Erythroid@Cranial mesoderm@Endothelium@Neural crest@Erythroid@Cranial mesoderm
embryo1_Pos1_cell218_z2	238.850586040199	31.394882227138	Reference	Lateral plate mesoderm	Lateral plate mesoderm@Lateral plate mesoderm@Lateral plate mesoderm@Lateral plate mesoderm@Lateral plate mesoderm@Lateral plate mesoderm@Lateral plate mesoderm@Lateral plate mesoderm@Lateral plate mesoderm@Lateral plate mesoderm@Lateral plate mesoderm
embryo1_Pos1_cell219_z2	238.472348629234	46.9670236688662	Reference	Surface ectoderm	Surface ectoderm@Surface ectoderm@Surface ectoderm@Surface ectoderm@Surface ectoderm@Lateral plate mesoderm@Lateral plate mesoderm@Surface ectoderm@Endothelium@Surface ectoderm@Surface ectoderm
embryo1_Pos1_cell219_z5	227.173968836505	61.8064973125009	Reference	Erythroid	Erythroid@Endothelium@Erythroid@Erythroid@Cranial mesoderm@Endothelium@Neural crest@Blood progenitors@Neural crest@Endothelium@Neural crest
embryo1_Pos1_cell22_z2	194.769895985266	64.658328891805	Reference	Forebrain/Midbrain/Hindbrain	Forebrain/Midbrain/Hindbrain@Forebrain/Midbrain/Hindbrain@Forebrain/Midbrain/Hindbrain@Forebrain/Midbrain/Hindbrain@Forebrain/Midbrain/Hindbrain@Forebrain/Midbrain/Hindbrain@Forebrain/Midbrain/Hindbrain@Forebrain/Midbrain/Hindbrain@Forebrain/Midbrain/Hindbrain@Forebrain/Midbrain/Hindbrain@Forebrain/Midbrain/Hindbrain
embryo1_Pos1_cell22_z5	194.173370120583	74.6146700417871	Reference	Forebrain/Midbrain/Hindbrain	Forebrain/Midbrain/Hindbrain@Forebrain/Midbrain/Hindbrain@Forebrain/Midbrain/Hindbrain@Forebrain/Midbrain/Hindbrain@Forebrain/Midbrain/Hindbrain@Forebrain/Midbrain/Hindbrain@Forebrain/Midbrain/Hindbrain@Forebrain/Midbrain/Hindbrain@Forebrain/Midbrain/Hindbrain@Forebrain/Midbrain/Hindbrain@Forebrain/Midbrain/Hindbrain
embryo1_Pos1_cell220_z2	239.137962663498	66.1576968886155	Reference	Surface ectoderm	Surface ectoderm@Surface ectoderm@Surface ectoderm@Surface ectoderm@Surface ectoderm@Surface ectoderm@Endothelium@Neural crest@Neural crest@Neural crest@Surface ectoderm
embryo1_Pos1_cell220_z5	227.712979308728	35.8722592364729	Reference	Erythroid	Erythroid@Endothelium@Surface ectoderm@Neural crest@Surface ectoderm@Erythroid@Surface ectoderm@Surface ectoderm@Surface ectoderm@Surface ectoderm@Haematoendothelial progenitors
embryo1_Pos1_cell221_z2	240.04740270001	58.6639490668611	Reference	Surface ectoderm	Surface ectoderm@Surface ectoderm@Surface ectoderm@Surface ectoderm@Surface ectoderm@Neural crest@Endothelium@Neural crest@Endothelium@Surface ectoderm@Endothelium
embryo1_Pos1_cell221_z5	229.154644171516	43.9063951290789	Reference	Erythroid	Erythroid@Cranial mesoderm@Erythroid@Neural crest@Erythroid@Haematoendothelial progenitors@Neural crest@Erythroid@Erythroid@Neural crest@Surface ectoderm
embryo1_Pos1_cell222_z2	239.670473812748	43.413899875707	Reference	Lateral plate mesoderm	Lateral plate mesoderm@Surface ectoderm@Surface ectoderm@Endothelium@Surface ectoderm@Lateral plate mesoderm@Lateral plate mesoderm@Surface ectoderm@Lateral plate mesoderm@Lateral plate mesoderm@Lateral plate mesoderm
embryo1_Pos1_cell222_z5	229.160046677894	60.0950226311423	Reference	Erythroid	Erythroid@Cranial mesoderm@Erythroid@Blood progenitors@Erythroid@Endothelium@Erythroid@Neural crest@Endothelium@Neural crest@Neural crest
embryo1_Pos1_cell223_z2	240.302930837115	56.0499883026537	Reference	Surface ectoderm	Surface ectoderm@Surface ectoderm@Surface ectoderm@Surface ectoderm@Endothelium@Surface ectoderm@Surface ectoderm@Neural crest@Surface ectoderm@Neural crest@Surface ectoderm
embryo1_Pos1_cell223_z5	228.761543067348	56.7901171378649	Reference	Erythroid	Erythroid@Neural crest@Blood progenitors@Erythroid@Erythroid@Cranial mesoderm@Neural crest@Neural crest@Neural crest@Endothelium@Blood progenitors
embryo1_Pos1_cell224_z2	240.468043325283	39.8181383773024	Reference	Lateral plate mesoderm	Lateral plate mesoderm@Lateral plate mesoderm@Lateral plate mesoderm@Lateral plate mesoderm@Lateral plate mesoderm@Lateral plate mesoderm@Surface ectoderm@Lateral plate mesoderm@Lateral plate mesoderm@Endothelium@Surface ectoderm
embryo1_Pos1_cell225_z2	240.585629503447	71.5557830891206	Reference	Surface ectoderm	Surface ectoderm@Surface ectoderm@Surface ectoderm@Surface ectoderm@Surface ectoderm@Neural crest@Surface ectoderm@Neural crest@Neural crest@Neural crest@Neural crest
embryo1_Pos1_cell226_z2	240.566816197807	33.8349264124765	Reference	Lateral plate mesoderm	Lateral plate mesoderm@Lateral plate mesoderm@Lateral plate mesoderm@Lateral plate mesoderm@Lateral plate mesoderm@Lateral plate mesoderm@Lateral plate mesoderm@Lateral plate mesoderm@Lateral plate mesoderm@Lateral plate mesoderm@Lateral plate mesoderm
embryo1_Pos1_cell226_z5	229.885028421156	63.052636139434	Reference	Erythroid	Erythroid@Cranial mesoderm@Neural crest@Erythroid@Neural crest@Erythroid@Neural crest@Endothelium@Endothelium@Neural crest@Endothelium
embryo1_Pos1_cell227_z2	240.695982978492	28.7251830662019	Reference	Lateral plate mesoderm	Lateral plate mesoderm@Lateral plate mesoderm@Lateral plate mesoderm@Lateral plate mesoderm@Lateral plate mesoderm@Lateral plate mesoderm@Lateral plate mesoderm@Lateral plate mesoderm@Lateral plate mesoderm@Lateral plate mesoderm@Lateral plate mesoderm
embryo1_Pos1_cell227_z5	230.533371680002	36.6974685447593	Reference	Surface ectoderm	Surface ectoderm@Surface ectoderm@Surface ectoderm@Erythroid@Surface ectoderm@Endothelium@Haematoendothelial progenitors@Lateral plate mesoderm@Lateral plate mesoderm@Surface ectoderm@Surface ectoderm
embryo1_Pos1_cell228_z2	241.908657949617	60.905045321007	Reference	Surface ectoderm	Surface ectoderm@Surface ectoderm@Surface ectoderm@Surface ectoderm@Surface ectoderm@Surface ectoderm@Surface ectoderm@Neural crest@Endothelium@Neural crest@Endothelium
embryo1_Pos1_cell229_z2	243.314777287284	45.4110231144043	Reference	Lateral plate mesoderm	Lateral plate mesoderm@Lateral plate mesoderm@Endothelium@Intermediate mesoderm@Endothelium@Lateral plate mesoderm@Lateral plate mesoderm@Lateral plate mesoderm@Surface ectoderm@Surface ectoderm@Haematoendothelial progenitors
embryo1_Pos1_cell229_z5	231.025768170972	54.9702944462941	Reference	Erythroid	Erythroid@Neural crest@Erythroid@Blood progenitors@Neural crest@Endothelium@Neural crest@Neural crest@Blood progenitors@Neural crest@Neural crest
embryo1_Pos1_cell23_z2	192.67188747678	66.5338927288069	Reference	Forebrain/Midbrain/Hindbrain	Forebrain/Midbrain/Hindbrain@Forebrain/Midbrain/Hindbrain@Forebrain/Midbrain/Hindbrain@Forebrain/Midbrain/Hindbrain@Forebrain/Midbrain/Hindbrain@Forebrain/Midbrain/Hindbrain@Forebrain/Midbrain/Hindbrain@Forebrain/Midbrain/Hindbrain@Forebrain/Midbrain/Hindbrain@Forebrain/Midbrain/Hindbrain@Forebrain/Midbrain/Hindbrain
embryo1_Pos1_cell23_z5	195.137089713362	36.0080272203125	Reference	Forebrain/Midbrain/Hindbrain	Forebrain/Midbrain/Hindbrain@Forebrain/Midbrain/Hindbrain@Forebrain/Midbrain/Hindbrain@Forebrain/Midbrain/Hindbrain@Forebrain/Midbrain/Hindbrain@Forebrain/Midbrain/Hindbrain@Forebrain/Midbrain/Hindbrain@Forebrain/Midbrain/Hindbrain@Forebrain/Midbrain/Hindbrain@Forebrain/Midbrain/Hindbrain@Forebrain/Midbrain/Hindbrain
embryo1_Pos1_cell230_z2	243.674380614604	52.4521705187397	Reference	Surface ectoderm	Surface ectoderm@Surface ectoderm@Surface ectoderm@Intermediate mesoderm@Lateral plate mesoderm@Surface ectoderm@Haematoendothelial progenitors@Surface ectoderm@Haematoendothelial progenitors@Surface ectoderm@Haematoendothelial progenitors
embryo1_Pos1_cell230_z5	231.956875486413	67.8168783051492	Reference	Cranial mesoderm	Cranial mesoderm@Neural crest@Neural crest@Neural crest@Neural crest@Surface ectoderm@Neural crest@Neural crest@Surface ectoderm@Neural crest@Surface ectoderm
embryo1_Pos1_cell231_z2	243.055664883821	41.3813938970224	Reference	Lateral plate mesoderm	Lateral plate mesoderm@Lateral plate mesoderm@Lateral plate mesoderm@Endothelium@Lateral plate mesoderm@Lateral plate mesoderm@Lateral plate mesoderm@Lateral plate mesoderm@Lateral plate mesoderm@Lateral plate mesoderm@Lateral plate mesoderm
embryo1_Pos1_cell231_z5	230.712725410605	32.1032108910876	Reference	Surface ectoderm	Surface ectoderm@Surface ectoderm@Haematoendothelial progenitors@Lateral plate mesoderm@Surface ectoderm@Lateral plate mesoderm@Lateral plate mesoderm@Surface ectoderm@Surface ectoderm@Surface ectoderm@Erythroid
embryo1_Pos1_cell232_z2	241.844902316711	36.9617771903366	Reference	Lateral plate mesoderm	Lateral plate mesoderm@Lateral plate mesoderm@Lateral plate mesoderm@Lateral plate mesoderm@Lateral plate mesoderm@Lateral plate mesoderm@Lateral plate mesoderm@Lateral plate mesoderm@Lateral plate mesoderm@Lateral plate mesoderm@Lateral plate mesoderm
embryo1_Pos1_cell232_z5	231.412954997356	52.1953376980046	Reference	Blood progenitors	Blood progenitors@Neural crest@Erythroid@Neural crest@Neural crest@Neural crest@Endothelium@Neural crest@Neural crest@Endothelium@Neural crest
embryo1_Pos1_cell233_z5	233.487475114184	29.4827614257276	Reference	Lateral plate mesoderm	Lateral plate mesoderm@Lateral plate mesoderm@Lateral plate mesoderm@Surface ectoderm@Lateral plate mesoderm@Surface ectoderm@Lateral plate mesoderm@Haematoendothelial progenitors@Lateral plate mesoderm@Lateral plate mesoderm@Surface ectoderm
embryo1_Pos1_cell234_z2	242.485955072139	49.7477441681127	Reference	Surface ectoderm	Surface ectoderm@Intermediate mesoderm@Surface ectoderm@Lateral plate mesoderm@Surface ectoderm@Lateral plate mesoderm@Surface ectoderm@Lateral plate mesoderm@Endothelium@Haematoendothelial progenitors@Surface ectoderm
embryo1_Pos1_cell234_z5	232.245756140699	35.2848195173344	Reference	Surface ectoderm	Surface ectoderm@Surface ectoderm@Haematoendothelial progenitors@Surface ectoderm@Lateral plate mesoderm@Surface ectoderm@Lateral plate mesoderm@Erythroid@Surface ectoderm@Lateral plate mesoderm@Lateral plate mesoderm
embryo1_Pos1_cell235_z5	231.79588861771	48.817726003124	Reference	Endothelium	Endothelium@Neural crest@Neural crest@Haematoendothelial progenitors@Neural crest@Neural crest@Blood progenitors@Surface ectoderm@Neural crest@Neural crest@Surface ectoderm
embryo1_Pos1_cell236_z2	242.540996483648	34.9167414241383	Reference	Lateral plate mesoderm	Lateral plate mesoderm@Lateral plate mesoderm@Lateral plate mesoderm@Lateral plate mesoderm@Lateral plate mesoderm@Lateral plate mesoderm@Lateral plate mesoderm@Lateral plate mesoderm@Lateral plate mesoderm@Lateral plate mesoderm@Lateral plate mesoderm
embryo1_Pos1_cell237_z2	243.815400315119	31.5186078077163	Reference	Lateral plate mesoderm	Lateral plate mesoderm@Lateral plate mesoderm@Lateral plate mesoderm@Lateral plate mesoderm@Lateral plate mesoderm@Lateral plate mesoderm@Lateral plate mesoderm@Lateral plate mesoderm@Lateral plate mesoderm@Lateral plate mesoderm@Lateral plate mesoderm
embryo1_Pos1_cell237_z5	232.546812096719	60.284643004131	Reference	Endothelium	Endothelium@Neural crest@Cranial mesoderm@Erythroid@Endothelium@Neural crest@Erythroid@Surface ectoderm@Erythroid@Erythroid@Endothelium
embryo1_Pos1_cell238_z5	233.351731704317	40.7759049155791	Reference	Surface ectoderm	Surface ectoderm@Lateral plate mesoderm@Mixed mesenchymal mesoderm@Surface ectoderm@Cranial mesoderm@Neural crest@Neural crest@Lateral plate mesoderm@Surface ectoderm@Surface ectoderm@Surface ectoderm
embryo1_Pos1_cell239_z2	243.817893941198	39.1364595664796	Reference	Lateral plate mesoderm	Lateral plate mesoderm@Lateral plate mesoderm@Lateral plate mesoderm@Lateral plate mesoderm@Lateral plate mesoderm@Lateral plate mesoderm@Lateral plate mesoderm@Lateral plate mesoderm@Lateral plate mesoderm@Lateral plate mesoderm@Lateral plate mesoderm
embryo1_Pos1_cell239_z5	231.245424441758	46.8101625200687	Reference	Haematoendothelial progenitors	Haematoendothelial progenitors@Neural crest@Endothelium@Neural crest@Neural crest@Neural crest@Erythroid@Surface ectoderm@Neural crest@Cranial mesoderm@Surface ectoderm
embryo1_Pos1_cell24_z2	194.223032729792	67.8986227859006	Reference	Forebrain/Midbrain/Hindbrain	Forebrain/Midbrain/Hindbrain@Forebrain/Midbrain/Hindbrain@Forebrain/Midbrain/Hindbrain@Forebrain/Midbrain/Hindbrain@Forebrain/Midbrain/Hindbrain@Forebrain/Midbrain/Hindbrain@Forebrain/Midbrain/Hindbrain@Forebrain/Midbrain/Hindbrain@Forebrain/Midbrain/Hindbrain@Forebrain/Midbrain/Hindbrain@Forebrain/Midbrain/Hindbrain
embryo1_Pos1_cell24_z5	195.416704239175	49.2741169131612	Reference	Forebrain/Midbrain/Hindbrain	Forebrain/Midbrain/Hindbrain@Forebrain/Midbrain/Hindbrain@Forebrain/Midbrain/Hindbrain@Forebrain/Midbrain/Hindbrain@Forebrain/Midbrain/Hindbrain@Forebrain/Midbrain/Hindbrain@Forebrain/Midbrain/Hindbrain@Forebrain/Midbrain/Hindbrain@Forebrain/Midbrain/Hindbrain@Forebrain/Midbrain/Hindbrain@Forebrain/Midbrain/Hindbrain
embryo1_Pos1_cell240_z2	246.668176100713	36.5795759161292	Reference	Lateral plate mesoderm	Lateral plate mesoderm@Lateral plate mesoderm@Lateral plate mesoderm@Lateral plate mesoderm@Lateral plate mesoderm@Lateral plate mesoderm@Lateral plate mesoderm@Lateral plate mesoderm@Lateral plate mesoderm@Lateral plate mesoderm@Lateral plate mesoderm
embryo1_Pos1_cell241_z2	245.200682953447	48.3109028568241	Reference	Intermediate mesoderm	Intermediate mesoderm@Endothelium@Surface ectoderm@Lateral plate mesoderm@Lateral plate mesoderm@Haematoendothelial progenitors@Lateral plate mesoderm@Haematoendothelial progenitors@Surface ectoderm@Lateral plate mesoderm@Endothelium
embryo1_Pos1_cell241_z5	232.905433808154	44.8755894439514	Reference	Neural crest	Neural crest@Neural crest@Haematoendothelial progenitors@Surface ectoderm@Mixed mesenchymal mesoderm@Surface ectoderm@Cranial mesoderm@Erythroid@Surface ectoderm@Neural crest@Endothelium
embryo1_Pos1_cell242_z2	247.262962434415	41.7347336136841	Reference	Lateral plate mesoderm	Lateral plate mesoderm@Lateral plate mesoderm@Lateral plate mesoderm@Lateral plate mesoderm@Lateral plate mesoderm@Lateral plate mesoderm@Lateral plate mesoderm@Lateral plate mesoderm@Haematoendothelial progenitors@Lateral plate mesoderm@Lateral plate mesoderm
embryo1_Pos1_cell243_z2	247.580476967203	32.7885741356676	Reference	Lateral plate mesoderm	Lateral plate mesoderm@Lateral plate mesoderm@Lateral plate mesoderm@Lateral plate mesoderm@Lateral plate mesoderm@Lateral plate mesoderm@Lateral plate mesoderm@Lateral plate mesoderm@Lateral plate mesoderm@Lateral plate mesoderm@Lateral plate mesoderm
embryo1_Pos1_cell243_z5	233.898698120795	69.2204884331344	Reference	Neural crest	Neural crest@Neural crest@Neural crest@Surface ectoderm@Surface ectoderm@Cranial mesoderm@Neural crest@Neural crest@Neural crest@Surface ectoderm@Surface ectoderm
embryo1_Pos1_cell244_z2	247.076872013318	38.9619424101917	Reference	Lateral plate mesoderm	Lateral plate mesoderm@Lateral plate mesoderm@Lateral plate mesoderm@Lateral plate mesoderm@Lateral plate mesoderm@Lateral plate mesoderm@Lateral plate mesoderm@Lateral plate mesoderm@Lateral plate mesoderm@Lateral plate mesoderm@Lateral plate mesoderm
embryo1_Pos1_cell244_z5	233.829880300311	33.50230764256	Reference	Lateral plate mesoderm	Lateral plate mesoderm@Haematoendothelial progenitors@Surface ectoderm@Lateral plate mesoderm@Lateral plate mesoderm@Surface ectoderm@Lateral plate mesoderm@Lateral plate mesoderm@Surface ectoderm@Lateral plate mesoderm@Surface ectoderm
embryo1_Pos1_cell245_z2	248.021427007745	49.8981708325396	Reference	Lateral plate mesoderm	Lateral plate mesoderm@Haematoendothelial progenitors@Haematoendothelial progenitors@Haematoendothelial progenitors@Intermediate mesoderm@Endothelium@Surface ectoderm@Endothelium@Intermediate mesoderm@Haematoendothelial progenitors@Endothelium
embryo1_Pos1_cell245_z5	234.583261929974	50.8279319793136	Reference	Neural crest	Neural crest@Neural crest@Surface ectoderm@Blood progenitors@Endothelium@Neural crest@Surface ectoderm@Neural crest@Endothelium@Neural crest@Neural crest
embryo1_Pos1_cell246_z2	248.332079799365	45.7638252384863	Reference	Haematoendothelial progenitors	Haematoendothelial progenitors@Endothelium@Endothelium@Lateral plate mesoderm@Lateral plate mesoderm@Haematoendothelial progenitors@Intermediate mesoderm@Intermediate mesoderm@Lateral plate mesoderm@Lateral plate mesoderm@Endothelium
embryo1_Pos1_cell246_z5	234.773953790482	55.365047501077	Reference	Endothelium	Endothelium@Neural crest@Surface ectoderm@Neural crest@Erythroid@Neural crest@Blood progenitors@Neural crest@Surface ectoderm@Surface ectoderm@Endothelium
embryo1_Pos1_cell247_z2	248.30293402288	53.3033362487119	Reference	Surface ectoderm	Surface ectoderm@Haematoendothelial progenitors@Surface ectoderm@Haematoendothelial progenitors@Lateral plate mesoderm@Haematoendothelial progenitors@Surface ectoderm@Endothelium@Endothelium@Surface ectoderm@Intermediate mesoderm
embryo1_Pos1_cell247_z5	233.901697775319	63.1256470823571	Reference	Endothelium	Endothelium@Neural crest@Neural crest@Surface ectoderm@Endothelium@Surface ectoderm@Erythroid@Neural crest@Neural crest@Cranial mesoderm@Surface ectoderm
embryo1_Pos1_cell248_z2	249.836905053245	39.7186749539945	Reference	Lateral plate mesoderm	Lateral plate mesoderm@Lateral plate mesoderm@Lateral plate mesoderm@Lateral plate mesoderm@Lateral plate mesoderm@Lateral plate mesoderm@Lateral plate mesoderm@Lateral plate mesoderm@Lateral plate mesoderm@Lateral plate mesoderm@Lateral plate mesoderm
embryo1_Pos1_cell248_z5	236.587462789528	37.7530290893638	Reference	Lateral plate mesoderm	Lateral plate mesoderm@Lateral plate mesoderm@Lateral plate mesoderm@Lateral plate mesoderm@Lateral plate mesoderm@Lateral plate mesoderm@Surface ectoderm@Lateral plate mesoderm@Surface ectoderm@Lateral plate mesoderm@Lateral plate mesoderm
embryo1_Pos1_cell249_z2	251.554307377445	31.80512360897	Reference	Lateral plate mesoderm	Lateral plate mesoderm@Lateral plate mesoderm@Lateral plate mesoderm@Lateral plate mesoderm@Lateral plate mesoderm@Lateral plate mesoderm@Lateral plate mesoderm@Lateral plate mesoderm@Lateral plate mesoderm@Lateral plate mesoderm@Lateral plate mesoderm
embryo1_Pos1_cell249_z5	235.744164998185	45.5572679174653	Reference	Surface ectoderm	Surface ectoderm@Surface ectoderm@Surface ectoderm@Neural crest@Surface ectoderm@Surface ectoderm@Neural crest@Mixed mesenchymal mesoderm@Surface ectoderm@Lateral plate mesoderm@Haematoendothelial progenitors
embryo1_Pos1_cell25_z2	192.873722828258	70.673894172712	Reference	Forebrain/Midbrain/Hindbrain	Forebrain/Midbrain/Hindbrain@Forebrain/Midbrain/Hindbrain@Forebrain/Midbrain/Hindbrain@Forebrain/Midbrain/Hindbrain@Forebrain/Midbrain/Hindbrain@Forebrain/Midbrain/Hindbrain@Forebrain/Midbrain/Hindbrain@Forebrain/Midbrain/Hindbrain@Forebrain/Midbrain/Hindbrain@Forebrain/Midbrain/Hindbrain@Forebrain/Midbrain/Hindbrain
embryo1_Pos1_cell25_z5	194.690697379679	59.447588110372	Reference	Forebrain/Midbrain/Hindbrain	Forebrain/Midbrain/Hindbrain@Forebrain/Midbrain/Hindbrain@Forebrain/Midbrain/Hindbrain@Forebrain/Midbrain/Hindbrain@Forebrain/Midbrain/Hindbrain@Forebrain/Midbrain/Hindbrain@Forebrain/Midbrain/Hindbrain@Forebrain/Midbrain/Hindbrain@Forebrain/Midbrain/Hindbrain@Forebrain/Midbrain/Hindbrain@Forebrain/Midbrain/Hindbrain
embryo1_Pos1_cell250_z2	252.159342382851	48.0349079521496	Reference	Intermediate mesoderm	Intermediate mesoderm@Endothelium@Endothelium@Lateral plate mesoderm@Endothelium@Haematoendothelial progenitors@Haematoendothelial progenitors@Lateral plate mesoderm@Lateral plate mesoderm@Lateral plate mesoderm@Haematoendothelial progenitors
embryo1_Pos1_cell250_z5	237.360718812327	33.6762508284069	Reference	Lateral plate mesoderm	Lateral plate mesoderm@Lateral plate mesoderm@Lateral plate mesoderm@Lateral plate mesoderm@Lateral plate mesoderm@Lateral plate mesoderm@Lateral plate mesoderm@Lateral plate mesoderm@Haematoendothelial progenitors@Lateral plate mesoderm@Lateral plate mesoderm
embryo1_Pos1_cell251_z2	250.564356660331	54.3946064777751	Reference	Surface ectoderm	Surface ectoderm@Haematoendothelial progenitors@Surface ectoderm@Endothelium@Haematoendothelial progenitors@Surface ectoderm@Endothelium@Lateral plate mesoderm@Haematoendothelial progenitors@Endothelium@Endothelium
embryo1_Pos1_cell251_z5	238.592742408211	30.6429371314636	Reference	Lateral plate mesoderm	Lateral plate mesoderm@Lateral plate mesoderm@Lateral plate mesoderm@Lateral plate mesoderm@Lateral plate mesoderm@Lateral plate mesoderm@Lateral plate mesoderm@Lateral plate mesoderm@Lateral plate mesoderm@Lateral plate mesoderm@Lateral plate mesoderm
embryo1_Pos1_cell252_z2	253.392658842208	34.1075431502191	Reference	Lateral plate mesoderm	Lateral plate mesoderm@Lateral plate mesoderm@Lateral plate mesoderm@Lateral plate mesoderm@Lateral plate mesoderm@Lateral plate mesoderm@Lateral plate mesoderm@Lateral plate mesoderm@Lateral plate mesoderm@Lateral plate mesoderm@Lateral plate mesoderm
embryo1_Pos1_cell253_z2	252.176978105105	40.4972863720353	Reference	Lateral plate mesoderm	Lateral plate mesoderm@Lateral plate mesoderm@Lateral plate mesoderm@Lateral plate mesoderm@Lateral plate mesoderm@Lateral plate mesoderm@Lateral plate mesoderm@Lateral plate mesoderm@Lateral plate mesoderm@Lateral plate mesoderm@Lateral plate mesoderm
embryo1_Pos1_cell253_z5	238.148184401742	42.7751786306387	Reference	Surface ectoderm	Surface ectoderm@Surface ectoderm@Lateral plate mesoderm@Surface ectoderm@Endothelium@Surface ectoderm@Mixed mesenchymal mesoderm@Lateral plate mesoderm@Lateral plate mesoderm@Surface ectoderm@Lateral plate mesoderm
embryo1_Pos1_cell254_z2	253.063182082865	57.1048147162784	Reference	Surface ectoderm	Surface ectoderm@Surface ectoderm@Lateral plate mesoderm@Haematoendothelial progenitors@Endothelium@Surface ectoderm@Surface ectoderm@Haematoendothelial progenitors@Haematoendothelial progenitors@Surface ectoderm@Endothelium
embryo1_Pos1_cell254_z5	240.815714269285	39.8319437415556	Reference	Lateral plate mesoderm	Lateral plate mesoderm@Lateral plate mesoderm@Lateral plate mesoderm@Lateral plate mesoderm@Lateral plate mesoderm@Lateral plate mesoderm@Lateral plate mesoderm@Surface ectoderm@Endothelium@Lateral plate mesoderm@Surface ectoderm
embryo1_Pos1_cell255_z2	253.621708982221	52.567538321633	Reference	Endothelium	Endothelium@Endothelium@Endothelium@Haematoendothelial progenitors@Surface ectoderm@Haematoendothelial progenitors@Endothelium@Lateral plate mesoderm@Surface ectoderm@Intermediate mesoderm@Surface ectoderm
embryo1_Pos1_cell255_z5	238.800778334165	45.0212263329197	Reference	Surface ectoderm	Surface ectoderm@Lateral plate mesoderm@Surface ectoderm@Surface ectoderm@Surface ectoderm@Surface ectoderm@Endothelium@Surface ectoderm@Lateral plate mesoderm@Lateral plate mesoderm@Mixed mesenchymal mesoderm
embryo1_Pos1_cell256_z2	254.299124355857	43.358115116596	Reference	Lateral plate mesoderm	Lateral plate mesoderm@Lateral plate mesoderm@Lateral plate mesoderm@Lateral plate mesoderm@Lateral plate mesoderm@Lateral plate mesoderm@Lateral plate mesoderm@Lateral plate mesoderm@Lateral plate mesoderm@Lateral plate mesoderm@Lateral plate mesoderm
embryo1_Pos1_cell256_z5	241.802032615205	43.7607329236114	Reference	Endothelium	Endothelium@Lateral plate mesoderm@Lateral plate mesoderm@Lateral plate mesoderm@Lateral plate mesoderm@Surface ectoderm@Surface ectoderm@Lateral plate mesoderm@Lateral plate mesoderm@Surface ectoderm@Surface ectoderm
embryo1_Pos1_cell257_z2	255.102580204688	36.1563574650586	Reference	Lateral plate mesoderm	Lateral plate mesoderm@Lateral plate mesoderm@Lateral plate mesoderm@Lateral plate mesoderm@Lateral plate mesoderm@Lateral plate mesoderm@Lateral plate mesoderm@Lateral plate mesoderm@Lateral plate mesoderm@Lateral plate mesoderm@Lateral plate mesoderm
embryo1_Pos1_cell257_z5	240.61719133237	33.7520051516718	Reference	Lateral plate mesoderm	Lateral plate mesoderm@Lateral plate mesoderm@Lateral plate mesoderm@Lateral plate mesoderm@Lateral plate mesoderm@Lateral plate mesoderm@Lateral plate mesoderm@Lateral plate mesoderm@Lateral plate mesoderm@Lateral plate mesoderm@Lateral plate mesoderm
embryo1_Pos1_cell258_z2	255.24448761068	30.1291177631091	Reference	Lateral plate mesoderm	Lateral plate mesoderm@Lateral plate mesoderm@Lateral plate mesoderm@Lateral plate mesoderm@Haematoendothelial progenitors@Endothelium@Lateral plate mesoderm@Lateral plate mesoderm@Lateral plate mesoderm@Lateral plate mesoderm@Lateral plate mesoderm
embryo1_Pos1_cell258_z5	242.553699757851	34.6457348077371	Reference	Lateral plate mesoderm	Lateral plate mesoderm@Lateral plate mesoderm@Lateral plate mesoderm@Lateral plate mesoderm@Lateral plate mesoderm@Lateral plate mesoderm@Lateral plate mesoderm@Lateral plate mesoderm@Lateral plate mesoderm@Lateral plate mesoderm@Lateral plate mesoderm
embryo1_Pos1_cell259_z2	256.364220058746	39.2733809320219	Reference	Lateral plate mesoderm	Lateral plate mesoderm@Lateral plate mesoderm@Lateral plate mesoderm@Lateral plate mesoderm@Lateral plate mesoderm@Lateral plate mesoderm@Lateral plate mesoderm@Lateral plate mesoderm@Lateral plate mesoderm@Lateral plate mesoderm@Lateral plate mesoderm
embryo1_Pos1_cell259_z5	242.515174733638	31.7449374736936	Reference	Lateral plate mesoderm	Lateral plate mesoderm@Lateral plate mesoderm@Lateral plate mesoderm@Lateral plate mesoderm@Lateral plate mesoderm@Lateral plate mesoderm@Lateral plate mesoderm@Lateral plate mesoderm@Lateral plate mesoderm@Lateral plate mesoderm@Lateral plate mesoderm
embryo1_Pos1_cell26_z5	195.805063624113	33.6395520820993	Reference	Forebrain/Midbrain/Hindbrain	Forebrain/Midbrain/Hindbrain@Forebrain/Midbrain/Hindbrain@Forebrain/Midbrain/Hindbrain@Forebrain/Midbrain/Hindbrain@Forebrain/Midbrain/Hindbrain@Forebrain/Midbrain/Hindbrain@Forebrain/Midbrain/Hindbrain@Forebrain/Midbrain/Hindbrain@Forebrain/Midbrain/Hindbrain@Forebrain/Midbrain/Hindbrain@Forebrain/Midbrain/Hindbrain
embryo1_Pos1_cell260_z2	256.580008759464	47.0132725432161	Reference	Lateral plate mesoderm	Lateral plate mesoderm@Lateral plate mesoderm@Lateral plate mesoderm@Lateral plate mesoderm@Lateral plate mesoderm@Endothelium@Intermediate mesoderm@Lateral plate mesoderm@Intermediate mesoderm@Endothelium@Lateral plate mesoderm
embryo1_Pos1_cell260_z5	242.865890175727	46.016813947936	Reference	Lateral plate mesoderm	Lateral plate mesoderm@Lateral plate mesoderm@Endothelium@Intermediate mesoderm@Surface ectoderm@Surface ectoderm@Lateral plate mesoderm@Endothelium@Surface ectoderm@Lateral plate mesoderm@Lateral plate mesoderm
embryo1_Pos1_cell261_z2	256.985408977082	60.4392925109651	Reference	Surface ectoderm	Surface ectoderm@Surface ectoderm@Haematoendothelial progenitors@Surface ectoderm@Lateral plate mesoderm@Haematoendothelial progenitors@Haematoendothelial progenitors@Surface ectoderm@Lateral plate mesoderm@Lateral plate mesoderm@Surface ectoderm
embryo1_Pos1_cell261_z5	245.185105378986	35.5473471191622	Reference	Lateral plate mesoderm	Lateral plate mesoderm@Lateral plate mesoderm@Lateral plate mesoderm@Lateral plate mesoderm@Lateral plate mesoderm@Lateral plate mesoderm@Lateral plate mesoderm@Lateral plate mesoderm@Lateral plate mesoderm@Lateral plate mesoderm@Lateral plate mesoderm
embryo1_Pos1_cell262_z2	257.754256714616	55.6961038580988	Reference	Haematoendothelial progenitors	Haematoendothelial progenitors@Lateral plate mesoderm@Haematoendothelial progenitors@Endothelium@Lateral plate mesoderm@Surface ectoderm@Haematoendothelial progenitors@Surface ectoderm@Endothelium@Lateral plate mesoderm@Surface ectoderm
embryo1_Pos1_cell262_z5	246.733324600831	39.6200166378183	Reference	Lateral plate mesoderm	Lateral plate mesoderm@Lateral plate mesoderm@Lateral plate mesoderm@Lateral plate mesoderm@Lateral plate mesoderm@Lateral plate mesoderm@Lateral plate mesoderm@Lateral plate mesoderm@Lateral plate mesoderm@Lateral plate mesoderm@Lateral plate mesoderm
embryo1_Pos1_cell263_z2	258.530190509804	49.7014000105635	Reference	Endothelium	Endothelium@Intermediate mesoderm@Lateral plate mesoderm@Haematoendothelial progenitors@Endothelium@Lateral plate mesoderm@Lateral plate mesoderm@Lateral plate mesoderm@Endothelium@Endothelium@Lateral plate mesoderm
embryo1_Pos1_cell263_z5	247.113499673391	43.5549697282682	Reference	Lateral plate mesoderm	Lateral plate mesoderm@Lateral plate mesoderm@Haematoendothelial progenitors@Endothelium@Endothelium@Lateral plate mesoderm@Lateral plate mesoderm@Lateral plate mesoderm@Lateral plate mesoderm@Lateral plate mesoderm@Lateral plate mesoderm
embryo1_Pos1_cell264_z2	258.307279113531	43.1222660187078	Reference	Lateral plate mesoderm	Lateral plate mesoderm@Lateral plate mesoderm@Lateral plate mesoderm@Lateral plate mesoderm@Lateral plate mesoderm@Lateral plate mesoderm@Lateral plate mesoderm@Lateral plate mesoderm@Lateral plate mesoderm@Lateral plate mesoderm@Lateral plate mesoderm
embryo1_Pos1_cell264_z5	247.176728324716	46.9004047548306	Reference	Endothelium	Endothelium@Haematoendothelial progenitors@Intermediate mesoderm@Haematoendothelial progenitors@Endothelium@Lateral plate mesoderm@Lateral plate mesoderm@Lateral plate mesoderm@Lateral plate mesoderm@Intermediate mesoderm@Endothelium
embryo1_Pos1_cell265_z2	258.799692211265	36.040951273883	Reference	Lateral plate mesoderm	Lateral plate mesoderm@Lateral plate mesoderm@Lateral plate mesoderm@Lateral plate mesoderm@Lateral plate mesoderm@Lateral plate mesoderm@Lateral plate mesoderm@Lateral plate mesoderm@Lateral plate mesoderm@Lateral plate mesoderm@Lateral plate mesoderm
embryo1_Pos1_cell265_z5	248.483453161536	49.5129271239083	Reference	Haematoendothelial progenitors	Haematoendothelial progenitors@Lateral plate mesoderm@Haematoendothelial progenitors@Endothelium@Haematoendothelial progenitors@Intermediate mesoderm@Endothelium@Intermediate mesoderm@Haematoendothelial progenitors@Surface ectoderm@Endothelium
embryo1_Pos1_cell266_z2	258.431854485422	32.5678302764203	Reference	Lateral plate mesoderm	Lateral plate mesoderm@Lateral plate mesoderm@Endothelium@Haematoendothelial progenitors@Lateral plate mesoderm@Lateral plate mesoderm@Lateral plate mesoderm@Lateral plate mesoderm@Lateral plate mesoderm@Endothelium@Lateral plate mesoderm
embryo1_Pos1_cell267_z2	259.431954957498	29.9701603310704	Reference	Endothelium	Endothelium@Haematoendothelial progenitors@Lateral plate mesoderm@Lateral plate mesoderm@Lateral plate mesoderm@Endothelium@Lateral plate mesoderm@Lateral plate mesoderm@Lateral plate mesoderm@Lateral plate mesoderm@Lateral plate mesoderm
embryo1_Pos1_cell267_z5	249.274373795572	52.5581462563727	Reference	Haematoendothelial progenitors	Haematoendothelial progenitors@Surface ectoderm@Haematoendothelial progenitors@Surface ectoderm@Lateral plate mesoderm@Haematoendothelial progenitors@Endothelium@Endothelium@Endothelium@Surface ectoderm@Intermediate mesoderm
embryo1_Pos1_cell268_z2	259.298147877187	58.2311919110578	Reference	Haematoendothelial progenitors	Haematoendothelial progenitors@Lateral plate mesoderm@Surface ectoderm@Haematoendothelial progenitors@Surface ectoderm@Lateral plate mesoderm@Lateral plate mesoderm@Lateral plate mesoderm@Lateral plate mesoderm@Haematoendothelial progenitors@Surface ectoderm
embryo1_Pos1_cell268_z5	249.435900928146	36.1540553223732	Reference	Lateral plate mesoderm	Lateral plate mesoderm@Lateral plate mesoderm@Lateral plate mesoderm@Lateral plate mesoderm@Lateral plate mesoderm@Lateral plate mesoderm@Lateral plate mesoderm@Lateral plate mesoderm@Lateral plate mesoderm@Lateral plate mesoderm@Lateral plate mesoderm
embryo1_Pos1_cell269_z2	262.081971606727	51.434423881068	Reference	Lateral plate mesoderm	Lateral plate mesoderm@Lateral plate mesoderm@Haematoendothelial progenitors@Endothelium@Lateral plate mesoderm@Intermediate mesoderm@Endothelium@Lateral plate mesoderm@Lateral plate mesoderm@Lateral plate mesoderm@Lateral plate mesoderm
embryo1_Pos1_cell269_z5	250.367926973451	45.8582165719417	Reference	Endothelium	Endothelium@Haematoendothelial progenitors@Lateral plate mesoderm@Intermediate mesoderm@Endothelium@Endothelium@Lateral plate mesoderm@Lateral plate mesoderm@Haematoendothelial progenitors@Lateral plate mesoderm@Lateral plate mesoderm
embryo1_Pos1_cell27_z2	195.546791662064	18.0754764442902	Reference	Forebrain/Midbrain/Hindbrain	Forebrain/Midbrain/Hindbrain@Forebrain/Midbrain/Hindbrain@Forebrain/Midbrain/Hindbrain@Forebrain/Midbrain/Hindbrain@Forebrain/Midbrain/Hindbrain@Forebrain/Midbrain/Hindbrain@Forebrain/Midbrain/Hindbrain@Forebrain/Midbrain/Hindbrain@Forebrain/Midbrain/Hindbrain@Forebrain/Midbrain/Hindbrain@Forebrain/Midbrain/Hindbrain
embryo1_Pos1_cell27_z5	195.32791333524	45.164554194279	Reference	Forebrain/Midbrain/Hindbrain	Forebrain/Midbrain/Hindbrain@Forebrain/Midbrain/Hindbrain@Forebrain/Midbrain/Hindbrain@Forebrain/Midbrain/Hindbrain@Forebrain/Midbrain/Hindbrain@Forebrain/Midbrain/Hindbrain@Forebrain/Midbrain/Hindbrain@Spinal cord@Forebrain/Midbrain/Hindbrain@Forebrain/Midbrain/Hindbrain@Forebrain/Midbrain/Hindbrain
embryo1_Pos1_cell270_z2	259.95753510438	62.4515340337576	Reference	Surface ectoderm	Surface ectoderm@Surface ectoderm@Haematoendothelial progenitors@Haematoendothelial progenitors@Surface ectoderm@Lateral plate mesoderm@Surface ectoderm@Lateral plate mesoderm@Haematoendothelial progenitors@Haematoendothelial progenitors@Surface ectoderm
embryo1_Pos1_cell270_z5	250.60260234151	51.0525564457447	Reference	Haematoendothelial progenitors	Haematoendothelial progenitors@Haematoendothelial progenitors@Haematoendothelial progenitors@Lateral plate mesoderm@Endothelium@Endothelium@Surface ectoderm@Endothelium@Intermediate mesoderm@Surface ectoderm@Endothelium
embryo1_Pos1_cell271_z2	261.330114742764	41.6648402117771	Reference	Lateral plate mesoderm	Lateral plate mesoderm@Lateral plate mesoderm@Lateral plate mesoderm@Lateral plate mesoderm@Lateral plate mesoderm@Lateral plate mesoderm@Lateral plate mesoderm@Lateral plate mesoderm@Lateral plate mesoderm@Lateral plate mesoderm@Lateral plate mesoderm
embryo1_Pos1_cell271_z5	250.999653284073	40.7016273003164	Reference	Lateral plate mesoderm	Lateral plate mesoderm@Lateral plate mesoderm@Lateral plate mesoderm@Lateral plate mesoderm@Lateral plate mesoderm@Lateral plate mesoderm@Lateral plate mesoderm@Lateral plate mesoderm@Lateral plate mesoderm@Lateral plate mesoderm@Lateral plate mesoderm
embryo1_Pos1_cell272_z2	261.646398197814	45.8783075435583	Reference	Lateral plate mesoderm	Lateral plate mesoderm@Lateral plate mesoderm@Lateral plate mesoderm@Lateral plate mesoderm@Intermediate mesoderm@Lateral plate mesoderm@Lateral plate mesoderm@Lateral plate mesoderm@Lateral plate mesoderm@Lateral plate mesoderm@Lateral plate mesoderm
embryo1_Pos1_cell272_z5	251.899122736951	44.3456346547668	Reference	Lateral plate mesoderm	Lateral plate mesoderm@Endothelium@Lateral plate mesoderm@Lateral plate mesoderm@Lateral plate mesoderm@Haematoendothelial progenitors@Intermediate mesoderm@Lateral plate mesoderm@Lateral plate mesoderm@Endothelium@Lateral plate mesoderm
embryo1_Pos1_cell273_z5	252.162223630973	48.3435121392775	Reference	Endothelium	Endothelium@Intermediate mesoderm@Endothelium@Endothelium@Haematoendothelial progenitors@Lateral plate mesoderm@Haematoendothelial progenitors@Lateral plate mesoderm@Lateral plate mesoderm@Lateral plate mesoderm@Lateral plate mesoderm
embryo1_Pos1_cell274_z2	262.566533431504	60.2010516434711	Reference	Lateral plate mesoderm	Lateral plate mesoderm@Haematoendothelial progenitors@Lateral plate mesoderm@Lateral plate mesoderm@Lateral plate mesoderm@Haematoendothelial progenitors@Lateral plate mesoderm@Surface ectoderm@Surface ectoderm@Lateral plate mesoderm@Haematoendothelial progenitors
embryo1_Pos1_cell274_z5	253.096296621501	35.243394239952	Reference	Lateral plate mesoderm	Lateral plate mesoderm@Lateral plate mesoderm@Lateral plate mesoderm@Lateral plate mesoderm@Lateral plate mesoderm@Lateral plate mesoderm@Lateral plate mesoderm@Lateral plate mesoderm@Lateral plate mesoderm@Lateral plate mesoderm@Lateral plate mesoderm
embryo1_Pos1_cell275_z2	261.986146196067	37.6120304618017	Reference	Lateral plate mesoderm	Lateral plate mesoderm@Lateral plate mesoderm@Lateral plate mesoderm@Lateral plate mesoderm@Lateral plate mesoderm@Lateral plate mesoderm@Lateral plate mesoderm@Lateral plate mesoderm@Lateral plate mesoderm@Lateral plate mesoderm@Lateral plate mesoderm
embryo1_Pos1_cell275_z5	254.294822261811	31.1275874938888	Reference	Lateral plate mesoderm	Lateral plate mesoderm@Lateral plate mesoderm@Lateral plate mesoderm@Lateral plate mesoderm@Lateral plate mesoderm@Lateral plate mesoderm@Lateral plate mesoderm@Haematoendothelial progenitors@Endothelium@Lateral plate mesoderm@Lateral plate mesoderm
embryo1_Pos1_cell276_z2	261.88224257611	34.5382369267574	Reference	Lateral plate mesoderm	Lateral plate mesoderm@Lateral plate mesoderm@Lateral plate mesoderm@Lateral plate mesoderm@Endothelium@Lateral plate mesoderm@Lateral plate mesoderm@Haematoendothelial progenitors@Lateral plate mesoderm@Lateral plate mesoderm@Lateral plate mesoderm
embryo1_Pos1_cell277_z2	263.005500908592	56.9202677189189	Reference	Lateral plate mesoderm	Lateral plate mesoderm@Lateral plate mesoderm@Lateral plate mesoderm@Lateral plate mesoderm@Lateral plate mesoderm@Lateral plate mesoderm@Lateral plate mesoderm@Lateral plate mesoderm@Lateral plate mesoderm@Haematoendothelial progenitors@Endothelium
embryo1_Pos1_cell277_z5	253.831877487231	50.8475235077961	Reference	Endothelium	Endothelium@Endothelium@Endothelium@Haematoendothelial progenitors@Endothelium@Intermediate mesoderm@Lateral plate mesoderm@Endothelium@Haematoendothelial progenitors@Lateral plate mesoderm@Surface ectoderm
embryo1_Pos1_cell278_z2	264.030487536595	54.6621314781645	Reference	Lateral plate mesoderm	Lateral plate mesoderm@Lateral plate mesoderm@Lateral plate mesoderm@Lateral plate mesoderm@Lateral plate mesoderm@Endothelium@Lateral plate mesoderm@Lateral plate mesoderm@Lateral plate mesoderm@Lateral plate mesoderm@Lateral plate mesoderm
embryo1_Pos1_cell278_z5	254.190458485178	39.7635780398257	Reference	Lateral plate mesoderm	Lateral plate mesoderm@Lateral plate mesoderm@Lateral plate mesoderm@Lateral plate mesoderm@Lateral plate mesoderm@Lateral plate mesoderm@Lateral plate mesoderm@Lateral plate mesoderm@Lateral plate mesoderm@Lateral plate mesoderm@Lateral plate mesoderm
embryo1_Pos1_cell279_z2	262.239854935202	63.2810664020503	Reference	Haematoendothelial progenitors	Haematoendothelial progenitors@Surface ectoderm@Haematoendothelial progenitors@Surface ectoderm@Haematoendothelial progenitors@Lateral plate mesoderm@Lateral plate mesoderm@Surface ectoderm@Surface ectoderm@Lateral plate mesoderm@Surface ectoderm
embryo1_Pos1_cell279_z5	254.612032336256	45.9223118706858	Reference	Lateral plate mesoderm	Lateral plate mesoderm@Lateral plate mesoderm@Lateral plate mesoderm@Lateral plate mesoderm@Lateral plate mesoderm@Intermediate mesoderm@Lateral plate mesoderm@Lateral plate mesoderm@Endothelium@Endothelium@Lateral plate mesoderm
embryo1_Pos1_cell28_z2	195.04658998343	22.335581454322	Reference	Forebrain/Midbrain/Hindbrain	Forebrain/Midbrain/Hindbrain@Forebrain/Midbrain/Hindbrain@Forebrain/Midbrain/Hindbrain@Forebrain/Midbrain/Hindbrain@Forebrain/Midbrain/Hindbrain@Forebrain/Midbrain/Hindbrain@Forebrain/Midbrain/Hindbrain@Forebrain/Midbrain/Hindbrain@Forebrain/Midbrain/Hindbrain@Forebrain/Midbrain/Hindbrain@Forebrain/Midbrain/Hindbrain
embryo1_Pos1_cell28_z5	195.153339304359	18.7045992220345	Reference	Forebrain/Midbrain/Hindbrain	Forebrain/Midbrain/Hindbrain@Forebrain/Midbrain/Hindbrain@Forebrain/Midbrain/Hindbrain@Forebrain/Midbrain/Hindbrain@Forebrain/Midbrain/Hindbrain@Forebrain/Midbrain/Hindbrain@Forebrain/Midbrain/Hindbrain@Forebrain/Midbrain/Hindbrain@Forebrain/Midbrain/Hindbrain@Forebrain/Midbrain/Hindbrain@Forebrain/Midbrain/Hindbrain
embryo1_Pos1_cell280_z2	263.295753575831	31.6139729918286	Reference	Endothelium	Endothelium@Lateral plate mesoderm@Haematoendothelial progenitors@Lateral plate mesoderm@Endothelium@Haematoendothelial progenitors@Lateral plate mesoderm@Lateral plate mesoderm@Lateral plate mesoderm@Lateral plate mesoderm@Lateral plate mesoderm
embryo1_Pos1_cell280_z5	254.504764715827	42.8365055216829	Reference	Lateral plate mesoderm	Lateral plate mesoderm@Lateral plate mesoderm@Lateral plate mesoderm@Lateral plate mesoderm@Lateral plate mesoderm@Lateral plate mesoderm@Lateral plate mesoderm@Lateral plate mesoderm@Lateral plate mesoderm@Lateral plate mesoderm@Lateral plate mesoderm
embryo1_Pos1_cell281_z2	263.601231979379	66.5140988698447	Reference	Surface ectoderm	Surface ectoderm@Surface ectoderm@Haematoendothelial progenitors@Surface ectoderm@Haematoendothelial progenitors@Surface ectoderm@Surface ectoderm@Lateral plate mesoderm@Endothelium@Intermediate mesoderm@Haematoendothelial progenitors
embryo1_Pos1_cell281_z5	257.170223580118	32.5308779089883	Reference	Lateral plate mesoderm	Lateral plate mesoderm@Lateral plate mesoderm@Lateral plate mesoderm@Lateral plate mesoderm@Endothelium@Haematoendothelial progenitors@Lateral plate mesoderm@Lateral plate mesoderm@Lateral plate mesoderm@Lateral plate mesoderm@Lateral plate mesoderm
embryo1_Pos1_cell282_z2	264.77809893906	39.8225262526402	Reference	Lateral plate mesoderm	Lateral plate mesoderm@Lateral plate mesoderm@Allantois@Lateral plate mesoderm@Lateral plate mesoderm@Lateral plate mesoderm@Lateral plate mesoderm@Lateral plate mesoderm@Lateral plate mesoderm@Lateral plate mesoderm@Lateral plate mesoderm
embryo1_Pos1_cell282_z5	256.666505561465	48.4215815185391	Reference	Lateral plate mesoderm	Lateral plate mesoderm@Lateral plate mesoderm@Endothelium@Lateral plate mesoderm@Endothelium@Intermediate mesoderm@Lateral plate mesoderm@Endothelium@Endothelium@Intermediate mesoderm@Haematoendothelial progenitors
embryo1_Pos1_cell283_z2	265.00808476057	69.2980564167726	Reference	Surface ectoderm	Surface ectoderm@Surface ectoderm@Surface ectoderm@Surface ectoderm@Intermediate mesoderm@Endothelium@Surface ectoderm@Surface ectoderm@Haematoendothelial progenitors@Haematoendothelial progenitors@Endothelium
embryo1_Pos1_cell283_z5	256.152303126983	51.4998662983115	Reference	Endothelium	Endothelium@Endothelium@Endothelium@Endothelium@Haematoendothelial progenitors@Lateral plate mesoderm@Lateral plate mesoderm@Haematoendothelial progenitors@Lateral plate mesoderm@Endothelium@Endothelium
embryo1_Pos1_cell284_z2	265.724476756223	58.8685268911487	Reference	Lateral plate mesoderm	Lateral plate mesoderm@Lateral plate mesoderm@Lateral plate mesoderm@Lateral plate mesoderm@Lateral plate mesoderm@Lateral plate mesoderm@Lateral plate mesoderm@Lateral plate mesoderm@Lateral plate mesoderm@Lateral plate mesoderm@Haematoendothelial progenitors
embryo1_Pos1_cell284_z5	258.086898093258	37.4752183378139	Reference	Lateral plate mesoderm	Lateral plate mesoderm@Lateral plate mesoderm@Lateral plate mesoderm@Lateral plate mesoderm@Lateral plate mesoderm@Lateral plate mesoderm@Lateral plate mesoderm@Lateral plate mesoderm@Lateral plate mesoderm@Lateral plate mesoderm@Lateral plate mesoderm
embryo1_Pos1_cell285_z2	265.925284346756	46.262147785103	Reference	Lateral plate mesoderm	Lateral plate mesoderm@Lateral plate mesoderm@Lateral plate mesoderm@Lateral plate mesoderm@Lateral plate mesoderm@Lateral plate mesoderm@Lateral plate mesoderm@Lateral plate mesoderm@Lateral plate mesoderm@Lateral plate mesoderm@Lateral plate mesoderm
embryo1_Pos1_cell285_z5	257.437067719338	55.4178672820791	Reference	Lateral plate mesoderm	Lateral plate mesoderm@Haematoendothelial progenitors@Haematoendothelial progenitors@Endothelium@Lateral plate mesoderm@Endothelium@Surface ectoderm@Haematoendothelial progenitors@Endothelium@Surface ectoderm@Surface ectoderm
embryo1_Pos1_cell286_z2	265.481797090874	35.628220710037	Reference	Lateral plate mesoderm	Lateral plate mesoderm@Haematoendothelial progenitors@Lateral plate mesoderm@Lateral plate mesoderm@Lateral plate mesoderm@Lateral plate mesoderm@Lateral plate mesoderm@Lateral plate mesoderm@Endothelium@Endothelium@Lateral plate mesoderm
embryo1_Pos1_cell286_z5	256.867387672069	44.1576652013448	Reference	Lateral plate mesoderm	Lateral plate mesoderm@Lateral plate mesoderm@Lateral plate mesoderm@Lateral plate mesoderm@Lateral plate mesoderm@Lateral plate mesoderm@Lateral plate mesoderm@Lateral plate mesoderm@Lateral plate mesoderm@Lateral plate mesoderm@Lateral plate mesoderm
embryo1_Pos1_cell287_z2	265.922450336216	63.5779502110694	Reference	Lateral plate mesoderm	Lateral plate mesoderm@Haematoendothelial progenitors@Haematoendothelial progenitors@Haematoendothelial progenitors@Haematoendothelial progenitors@Lateral plate mesoderm@Endothelium@Endothelium@Surface ectoderm@Surface ectoderm@Surface ectoderm
embryo1_Pos1_cell287_z5	257.907232526605	41.7463439809283	Reference	Lateral plate mesoderm	Lateral plate mesoderm@Lateral plate mesoderm@Lateral plate mesoderm@Lateral plate mesoderm@Lateral plate mesoderm@Lateral plate mesoderm@Lateral plate mesoderm@Lateral plate mesoderm@Lateral plate mesoderm@Lateral plate mesoderm@Lateral plate mesoderm
embryo1_Pos1_cell288_z2	265.996544765277	33.6607758888077	Reference	Haematoendothelial progenitors	Haematoendothelial progenitors@Lateral plate mesoderm@Endothelium@Lateral plate mesoderm@Lateral plate mesoderm@Lateral plate mesoderm@Endothelium@Lateral plate mesoderm@Lateral plate mesoderm@Lateral plate mesoderm@Lateral plate mesoderm
embryo1_Pos1_cell288_z5	257.940977374007	60.0215761974765	Reference	Surface ectoderm	Surface ectoderm@Surface ectoderm@Haematoendothelial progenitors@Lateral plate mesoderm@Surface ectoderm@Haematoendothelial progenitors@Lateral plate mesoderm@Haematoendothelial progenitors@Lateral plate mesoderm@Surface ectoderm@Haematoendothelial progenitors
embryo1_Pos1_cell289_z2	266.45280532135	43.0366952893984	Reference	Lateral plate mesoderm	Lateral plate mesoderm@Lateral plate mesoderm@Lateral plate mesoderm@Lateral plate mesoderm@Allantois@Lateral plate mesoderm@Lateral plate mesoderm@Lateral plate mesoderm@Lateral plate mesoderm@Lateral plate mesoderm@Lateral plate mesoderm
embryo1_Pos1_cell289_z5	259.281847579481	45.8260125287081	Reference	Lateral plate mesoderm	Lateral plate mesoderm@Lateral plate mesoderm@Lateral plate mesoderm@Lateral plate mesoderm@Lateral plate mesoderm@Lateral plate mesoderm@Intermediate mesoderm@Lateral plate mesoderm@Lateral plate mesoderm@Endothelium@Lateral plate mesoderm
embryo1_Pos1_cell29_z5	195.745584346974	55.7229658105425	Reference	Forebrain/Midbrain/Hindbrain	Forebrain/Midbrain/Hindbrain@Forebrain/Midbrain/Hindbrain@Forebrain/Midbrain/Hindbrain@Forebrain/Midbrain/Hindbrain@Forebrain/Midbrain/Hindbrain@Forebrain/Midbrain/Hindbrain@Forebrain/Midbrain/Hindbrain@Forebrain/Midbrain/Hindbrain@Forebrain/Midbrain/Hindbrain@Forebrain/Midbrain/Hindbrain@Forebrain/Midbrain/Hindbrain
embryo1_Pos1_cell290_z2	266.00984136139	49.1827382287506	Reference	Lateral plate mesoderm	Lateral plate mesoderm@Lateral plate mesoderm@Lateral plate mesoderm@Lateral plate mesoderm@Lateral plate mesoderm@Lateral plate mesoderm@Lateral plate mesoderm@Lateral plate mesoderm@Lateral plate mesoderm@Lateral plate mesoderm@Lateral plate mesoderm
embryo1_Pos1_cell290_z5	259.589239286499	51.6048769643947	Reference	Haematoendothelial progenitors	Haematoendothelial progenitors@Endothelium@Lateral plate mesoderm@Endothelium@Endothelium@Intermediate mesoderm@Lateral plate mesoderm@Lateral plate mesoderm@Lateral plate mesoderm@Haematoendothelial progenitors@Lateral plate mesoderm
embryo1_Pos1_cell291_z2	266.233392286206	52.1930521165328	Reference	Lateral plate mesoderm	Lateral plate mesoderm@Lateral plate mesoderm@Lateral plate mesoderm@Lateral plate mesoderm@Lateral plate mesoderm@Lateral plate mesoderm@Lateral plate mesoderm@Lateral plate mesoderm@Lateral plate mesoderm@Lateral plate mesoderm@Lateral plate mesoderm
embryo1_Pos1_cell291_z5	260.426826130373	58.3728233357767	Reference	Lateral plate mesoderm	Lateral plate mesoderm@Haematoendothelial progenitors@Lateral plate mesoderm@Lateral plate mesoderm@Lateral plate mesoderm@Surface ectoderm@Haematoendothelial progenitors@Haematoendothelial progenitors@Surface ectoderm@Lateral plate mesoderm@Surface ectoderm
embryo1_Pos1_cell292_z2	266.587900363836	72.7561597281806	Reference	Surface ectoderm	Surface ectoderm@Surface ectoderm@Surface ectoderm@Lateral plate mesoderm@Surface ectoderm@Surface ectoderm@Surface ectoderm@Intermediate mesoderm@Haematoendothelial progenitors@Intermediate mesoderm@Intermediate mesoderm
embryo1_Pos1_cell292_z5	259.37706167741	29.8697457293835	Reference	Haematoendothelial progenitors	Haematoendothelial progenitors@Endothelium@Lateral plate mesoderm@Lateral plate mesoderm@Lateral plate mesoderm@Endothelium@Lateral plate mesoderm@Lateral plate mesoderm@Lateral plate mesoderm@Lateral plate mesoderm@Lateral plate mesoderm
embryo1_Pos1_cell293_z5	260.340001201253	48.5508159957162	Reference	Intermediate mesoderm	Intermediate mesoderm@Endothelium@Lateral plate mesoderm@Lateral plate mesoderm@Haematoendothelial progenitors@Lateral plate mesoderm@Lateral plate mesoderm@Lateral plate mesoderm@Lateral plate mesoderm@Lateral plate mesoderm@Lateral plate mesoderm
embryo1_Pos1_cell294_z2	266.650383015728	56.5817268801691	Reference	Lateral plate mesoderm	Lateral plate mesoderm@Lateral plate mesoderm@Lateral plate mesoderm@Lateral plate mesoderm@Lateral plate mesoderm@Lateral plate mesoderm@Lateral plate mesoderm@Lateral plate mesoderm@Lateral plate mesoderm@Lateral plate mesoderm@Lateral plate mesoderm
embryo1_Pos1_cell294_z5	260.765286179387	53.8746592509779	Reference	Endothelium	Endothelium@Haematoendothelial progenitors@Lateral plate mesoderm@Lateral plate mesoderm@Haematoendothelial progenitors@Lateral plate mesoderm@Lateral plate mesoderm@Lateral plate mesoderm@Lateral plate mesoderm@Lateral plate mesoderm@Lateral plate mesoderm
embryo1_Pos1_cell295_z5	259.707136907074	44.1656349389729	Reference	Lateral plate mesoderm	Lateral plate mesoderm@Lateral plate mesoderm@Lateral plate mesoderm@Lateral plate mesoderm@Lateral plate mesoderm@Lateral plate mesoderm@Lateral plate mesoderm@Lateral plate mesoderm@Lateral plate mesoderm@Lateral plate mesoderm@Intermediate mesoderm
embryo1_Pos1_cell296_z2	267.332740691133	74.878663439423	Reference	Surface ectoderm	Surface ectoderm@Surface ectoderm@Intermediate mesoderm@Surface ectoderm@Lateral plate mesoderm@Surface ectoderm@Surface ectoderm@Surface ectoderm@Intermediate mesoderm@Surface ectoderm@Haematoendothelial progenitors
embryo1_Pos1_cell296_z5	262.221115141473	34.5661128811435	Reference	Lateral plate mesoderm	Lateral plate mesoderm@Lateral plate mesoderm@Lateral plate mesoderm@Lateral plate mesoderm@Endothelium@Lateral plate mesoderm@Haematoendothelial progenitors@Lateral plate mesoderm@Lateral plate mesoderm@Lateral plate mesoderm@Lateral plate mesoderm
embryo1_Pos1_cell297_z2	268.0786242418	38.8506503733982	Reference	Lateral plate mesoderm	Lateral plate mesoderm@Allantois@Lateral plate mesoderm@Lateral plate mesoderm@Lateral plate mesoderm@Lateral plate mesoderm@Lateral plate mesoderm@Lateral plate mesoderm@Endothelium@Lateral plate mesoderm@Lateral plate mesoderm
embryo1_Pos1_cell297_z5	261.576901460196	42.0706753301332	Reference	Lateral plate mesoderm	Lateral plate mesoderm@Lateral plate mesoderm@Lateral plate mesoderm@Lateral plate mesoderm@Lateral plate mesoderm@Lateral plate mesoderm@Lateral plate mesoderm@Lateral plate mesoderm@Lateral plate mesoderm@Lateral plate mesoderm@Lateral plate mesoderm
embryo1_Pos1_cell298_z2	268.411887685367	68.2983455396916	Reference	Intermediate mesoderm	Intermediate mesoderm@Endothelium@Surface ectoderm@Haematoendothelial progenitors@Endothelium@Surface ectoderm@Endothelium@Intermediate mesoderm@Surface ectoderm@Surface ectoderm@Lateral plate mesoderm
embryo1_Pos1_cell298_z5	261.648501405324	61.2288832441109	Reference	Haematoendothelial progenitors	Haematoendothelial progenitors@Lateral plate mesoderm@Surface ectoderm@Haematoendothelial progenitors@Surface ectoderm@Lateral plate mesoderm@Surface ectoderm@Haematoendothelial progenitors@Lateral plate mesoderm@Lateral plate mesoderm@Surface ectoderm
embryo1_Pos1_cell299_z2	268.625754468779	49.6112166339362	Reference	Lateral plate mesoderm	Lateral plate mesoderm@Lateral plate mesoderm@Lateral plate mesoderm@Lateral plate mesoderm@Lateral plate mesoderm@Lateral plate mesoderm@Lateral plate mesoderm@Lateral plate mesoderm@Lateral plate mesoderm@Lateral plate mesoderm@Lateral plate mesoderm
embryo1_Pos1_cell3_z2	194.48676206138	8.09112357866586	Reference	Forebrain/Midbrain/Hindbrain	Forebrain/Midbrain/Hindbrain@Forebrain/Midbrain/Hindbrain@Forebrain/Midbrain/Hindbrain@Forebrain/Midbrain/Hindbrain@Forebrain/Midbrain/Hindbrain@Forebrain/Midbrain/Hindbrain@Forebrain/Midbrain/Hindbrain@Forebrain/Midbrain/Hindbrain@Forebrain/Midbrain/Hindbrain@Forebrain/Midbrain/Hindbrain@Forebrain/Midbrain/Hindbrain
embryo1_Pos1_cell3_z5	194.72459665863	6.14263950683543	Reference	Forebrain/Midbrain/Hindbrain	Forebrain/Midbrain/Hindbrain@Forebrain/Midbrain/Hindbrain@Forebrain/Midbrain/Hindbrain@Forebrain/Midbrain/Hindbrain@Forebrain/Midbrain/Hindbrain@Forebrain/Midbrain/Hindbrain@Forebrain/Midbrain/Hindbrain@Forebrain/Midbrain/Hindbrain@Forebrain/Midbrain/Hindbrain@Forebrain/Midbrain/Hindbrain@Forebrain/Midbrain/Hindbrain
embryo1_Pos1_cell30_z2	196.825681885491	38.8557451868356	Reference	Forebrain/Midbrain/Hindbrain	Forebrain/Midbrain/Hindbrain@Forebrain/Midbrain/Hindbrain@Forebrain/Midbrain/Hindbrain@Forebrain/Midbrain/Hindbrain@Forebrain/Midbrain/Hindbrain@Forebrain/Midbrain/Hindbrain@Forebrain/Midbrain/Hindbrain@Forebrain/Midbrain/Hindbrain@Forebrain/Midbrain/Hindbrain@Forebrain/Midbrain/Hindbrain@Forebrain/Midbrain/Hindbrain
embryo1_Pos1_cell30_z5	195.529135467718	65.8894578012393	Reference	Forebrain/Midbrain/Hindbrain	Forebrain/Midbrain/Hindbrain@Forebrain/Midbrain/Hindbrain@Forebrain/Midbrain/Hindbrain@Forebrain/Midbrain/Hindbrain@Forebrain/Midbrain/Hindbrain@Forebrain/Midbrain/Hindbrain@Forebrain/Midbrain/Hindbrain@Forebrain/Midbrain/Hindbrain@Forebrain/Midbrain/Hindbrain@Forebrain/Midbrain/Hindbrain@Forebrain/Midbrain/Hindbrain
embryo1_Pos1_cell300_z2	268.855647167707	54.6774044187286	Reference	Lateral plate mesoderm	Lateral plate mesoderm@Lateral plate mesoderm@Lateral plate mesoderm@Lateral plate mesoderm@Lateral plate mesoderm@Lateral plate mesoderm@Lateral plate mesoderm@Lateral plate mesoderm@Lateral plate mesoderm@Lateral plate mesoderm@Lateral plate mesoderm
embryo1_Pos1_cell300_z5	261.810161100017	63.3797104055155	Reference	Surface ectoderm	Surface ectoderm@Haematoendothelial progenitors@Surface ectoderm@Haematoendothelial progenitors@Haematoendothelial progenitors@Lateral plate mesoderm@Surface ectoderm@Lateral plate mesoderm@Surface ectoderm@Surface ectoderm@Lateral plate mesoderm
embryo1_Pos1_cell301_z2	269.024628381754	65.5915340433048	Reference	Endothelium	Endothelium@Endothelium@Haematoendothelial progenitors@Haematoendothelial progenitors@Endothelium@Intermediate mesoderm@Lateral plate mesoderm@Endothelium@Lateral plate mesoderm@Haematoendothelial progenitors@Endothelium
embryo1_Pos1_cell301_z5	265.12170558094	38.0378566632253	Reference	Lateral plate mesoderm	Lateral plate mesoderm@Lateral plate mesoderm@Lateral plate mesoderm@Lateral plate mesoderm@Lateral plate mesoderm@Allantois@Lateral plate mesoderm@Haematoendothelial progenitors@Lateral plate mesoderm@Lateral plate mesoderm@Lateral plate mesoderm
embryo1_Pos1_cell302_z2	269.376817912593	59.3481833551256	Reference	Lateral plate mesoderm	Lateral plate mesoderm@Lateral plate mesoderm@Lateral plate mesoderm@Lateral plate mesoderm@Lateral plate mesoderm@Lateral plate mesoderm@Lateral plate mesoderm@Lateral plate mesoderm@Lateral plate mesoderm@Haematoendothelial progenitors@Endothelium
embryo1_Pos1_cell302_z5	263.051920024938	44.9230496407365	Reference	Lateral plate mesoderm	Lateral plate mesoderm@Lateral plate mesoderm@Lateral plate mesoderm@Lateral plate mesoderm@Lateral plate mesoderm@Lateral plate mesoderm@Lateral plate mesoderm@Lateral plate mesoderm@Lateral plate mesoderm@Lateral plate mesoderm@Intermediate mesoderm
embryo1_Pos1_cell303_z2	269.655373135664	72.6369335627499	Reference	Lateral plate mesoderm	Lateral plate mesoderm@Surface ectoderm@Surface ectoderm@Intermediate mesoderm@Surface ectoderm@Haematoendothelial progenitors@Surface ectoderm@Surface ectoderm@Intermediate mesoderm@Surface ectoderm@Intermediate mesoderm
embryo1_Pos1_cell303_z5	264.58185847415	53.7271298883112	Reference	Lateral plate mesoderm	Lateral plate mesoderm@Lateral plate mesoderm@Lateral plate mesoderm@Lateral plate mesoderm@Lateral plate mesoderm@Lateral plate mesoderm@Lateral plate mesoderm@Endothelium@Lateral plate mesoderm@Lateral plate mesoderm@Lateral plate mesoderm
embryo1_Pos1_cell304_z2	269.1224286065	63.2245220872324	Reference	Haematoendothelial progenitors	Haematoendothelial progenitors@Haematoendothelial progenitors@Lateral plate mesoderm@Endothelium@Endothelium@Lateral plate mesoderm@Lateral plate mesoderm@Endothelium@Lateral plate mesoderm@Haematoendothelial progenitors@Endothelium
embryo1_Pos1_cell304_z5	262.700279825271	57.2471395409592	Reference	Lateral plate mesoderm	Lateral plate mesoderm@Lateral plate mesoderm@Lateral plate mesoderm@Lateral plate mesoderm@Lateral plate mesoderm@Lateral plate mesoderm@Haematoendothelial progenitors@Lateral plate mesoderm@Lateral plate mesoderm@Endothelium@Lateral plate mesoderm
embryo1_Pos1_cell305_z5	263.849165773999	50.4334110526694	Reference	Lateral plate mesoderm	Lateral plate mesoderm@Lateral plate mesoderm@Lateral plate mesoderm@Lateral plate mesoderm@Lateral plate mesoderm@Lateral plate mesoderm@Intermediate mesoderm@Lateral plate mesoderm@Haematoendothelial progenitors@Lateral plate mesoderm@Lateral plate mesoderm
embryo1_Pos1_cell306_z2	270.495302539717	35.7434436617951	Reference	Endothelium	Endothelium@Lateral plate mesoderm@Lateral plate mesoderm@Lateral plate mesoderm@Lateral plate mesoderm@Lateral plate mesoderm@Haematoendothelial progenitors@Allantois@Endothelium@Lateral plate mesoderm@Lateral plate mesoderm
embryo1_Pos1_cell306_z5	265.13607866243	47.9917502625194	Reference	Lateral plate mesoderm	Lateral plate mesoderm@Lateral plate mesoderm@Lateral plate mesoderm@Lateral plate mesoderm@Lateral plate mesoderm@Lateral plate mesoderm@Lateral plate mesoderm@Lateral plate mesoderm@Lateral plate mesoderm@Lateral plate mesoderm@Intermediate mesoderm
embryo1_Pos1_cell307_z2	270.360320852805	51.2989729784766	Reference	Lateral plate mesoderm	Lateral plate mesoderm@Lateral plate mesoderm@Lateral plate mesoderm@Lateral plate mesoderm@Lateral plate mesoderm@Lateral plate mesoderm@Lateral plate mesoderm@Lateral plate mesoderm@Lateral plate mesoderm@Lateral plate mesoderm@Lateral plate mesoderm
embryo1_Pos1_cell307_z5	264.985373934161	64.4869902088047	Reference	Haematoendothelial progenitors	Haematoendothelial progenitors@Lateral plate mesoderm@Surface ectoderm@Haematoendothelial progenitors@Surface ectoderm@Haematoendothelial progenitors@Surface ectoderm@Endothelium@Endothelium@Haematoendothelial progenitors@Haematoendothelial progenitors
embryo1_Pos1_cell308_z2	271.124344074467	43.8951508746097	Reference	Lateral plate mesoderm	Lateral plate mesoderm@Lateral plate mesoderm@Lateral plate mesoderm@Lateral plate mesoderm@Lateral plate mesoderm@Lateral plate mesoderm@Lateral plate mesoderm@Lateral plate mesoderm@Lateral plate mesoderm@Lateral plate mesoderm@Lateral plate mesoderm
embryo1_Pos1_cell308_z5	264.092416539443	67.1258497052192	Reference	Surface ectoderm	Surface ectoderm@Surface ectoderm@Surface ectoderm@Surface ectoderm@Haematoendothelial progenitors@Endothelium@Lateral plate mesoderm@Intermediate mesoderm@Haematoendothelial progenitors@Surface ectoderm@Endothelium
embryo1_Pos1_cell309_z5	265.524543627442	59.2328731241919	Reference	Lateral plate mesoderm	Lateral plate mesoderm@Lateral plate mesoderm@Lateral plate mesoderm@Lateral plate mesoderm@Lateral plate mesoderm@Lateral plate mesoderm@Lateral plate mesoderm@Haematoendothelial progenitors@Lateral plate mesoderm@Lateral plate mesoderm@Lateral plate mesoderm
embryo1_Pos1_cell31_z2	195.358598999282	71.1783190140586	Reference	Forebrain/Midbrain/Hindbrain	Forebrain/Midbrain/Hindbrain@Forebrain/Midbrain/Hindbrain@Forebrain/Midbrain/Hindbrain@Forebrain/Midbrain/Hindbrain@Forebrain/Midbrain/Hindbrain@Forebrain/Midbrain/Hindbrain@Forebrain/Midbrain/Hindbrain@Spinal cord@Forebrain/Midbrain/Hindbrain@Forebrain/Midbrain/Hindbrain@Forebrain/Midbrain/Hindbrain
embryo1_Pos1_cell31_z5	195.470749909815	71.8363163952935	Reference	Forebrain/Midbrain/Hindbrain	Forebrain/Midbrain/Hindbrain@Forebrain/Midbrain/Hindbrain@Forebrain/Midbrain/Hindbrain@Forebrain/Midbrain/Hindbrain@Forebrain/Midbrain/Hindbrain@Forebrain/Midbrain/Hindbrain@Forebrain/Midbrain/Hindbrain@Forebrain/Midbrain/Hindbrain@Spinal cord@Forebrain/Midbrain/Hindbrain@Forebrain/Midbrain/Hindbrain
embryo1_Pos1_cell310_z2	272.304026302441	48.2310078529232	Reference	Lateral plate mesoderm	Lateral plate mesoderm@Lateral plate mesoderm@Lateral plate mesoderm@Lateral plate mesoderm@Lateral plate mesoderm@Lateral plate mesoderm@Lateral plate mesoderm@Lateral plate mesoderm@Lateral plate mesoderm@Lateral plate mesoderm@Lateral plate mesoderm
embryo1_Pos1_cell310_z5	266.558714297297	44.0909683437886	Reference	Lateral plate mesoderm	Lateral plate mesoderm@Lateral plate mesoderm@Lateral plate mesoderm@Lateral plate mesoderm@Lateral plate mesoderm@Lateral plate mesoderm@Lateral plate mesoderm@Lateral plate mesoderm@Lateral plate mesoderm@Allantois@Lateral plate mesoderm
embryo1_Pos1_cell311_z2	271.370299391754	39.3980823271646	Reference	Lateral plate mesoderm	Lateral plate mesoderm@Lateral plate mesoderm@Lateral plate mesoderm@Lateral plate mesoderm@Lateral plate mesoderm@Endothelium@Allantois@Haematoendothelial progenitors@Endothelium@Lateral plate mesoderm@Lateral plate mesoderm
embryo1_Pos1_cell311_z5	266.155718305254	69.1578627538798	Reference	Surface ectoderm	Surface ectoderm@Surface ectoderm@Intermediate mesoderm@Surface ectoderm@Endothelium@Surface ectoderm@Surface ectoderm@Surface ectoderm@Haematoendothelial progenitors@Endothelium@Lateral plate mesoderm
embryo1_Pos1_cell312_z2	272.22126972279	18.5582935261461	Reference	Erythroid	Erythroid@Lateral plate mesoderm@Lateral plate mesoderm@Erythroid@Erythroid@Erythroid@Erythroid@Erythroid@Erythroid@Erythroid@Erythroid
embryo1_Pos1_cell312_z5	267.878628471309	66.7166885707786	Reference	Endothelium	Endothelium@Endothelium@Intermediate mesoderm@Surface ectoderm@Haematoendothelial progenitors@Endothelium@Surface ectoderm@Haematoendothelial progenitors@Lateral plate mesoderm@Surface ectoderm@Haematoendothelial progenitors
embryo1_Pos1_cell313_z2	271.527346869654	13.2693092259376	Reference	Lateral plate mesoderm	Lateral plate mesoderm@Lateral plate mesoderm@Erythroid@Erythroid@Erythroid@Erythroid@Erythroid@Erythroid@Erythroid@Erythroid@Erythroid
embryo1_Pos1_cell313_z5	268.093618452829	50.182571384	Reference	Lateral plate mesoderm	Lateral plate mesoderm@Lateral plate mesoderm@Lateral plate mesoderm@Lateral plate mesoderm@Lateral plate mesoderm@Lateral plate mesoderm@Lateral plate mesoderm@Lateral plate mesoderm@Lateral plate mesoderm@Lateral plate mesoderm@Lateral plate mesoderm
embryo1_Pos1_cell314_z2	272.875879635067	54.49543619925	Reference	Lateral plate mesoderm	Lateral plate mesoderm@Lateral plate mesoderm@Lateral plate mesoderm@Lateral plate mesoderm@Lateral plate mesoderm@Lateral plate mesoderm@Lateral plate mesoderm@Lateral plate mesoderm@Lateral plate mesoderm@Lateral plate mesoderm@Lateral plate mesoderm
embryo1_Pos1_cell314_z5	267.270007391023	54.83715315596	Reference	Lateral plate mesoderm	Lateral plate mesoderm@Lateral plate mesoderm@Lateral plate mesoderm@Lateral plate mesoderm@Lateral plate mesoderm@Lateral plate mesoderm@Lateral plate mesoderm@Lateral plate mesoderm@Lateral plate mesoderm@Lateral plate mesoderm@Lateral plate mesoderm
embryo1_Pos1_cell315_z2	271.500965361296	66.6536549496794	Reference	Endothelium	Endothelium@Endothelium@Endothelium@Haematoendothelial progenitors@Intermediate mesoderm@Endothelium@Haematoendothelial progenitors@Haematoendothelial progenitors@Endothelium@Intermediate mesoderm@Haematoendothelial progenitors
embryo1_Pos1_cell315_z5	268.118528576398	63.7021510017477	Reference	Haematoendothelial progenitors	Haematoendothelial progenitors@Haematoendothelial progenitors@Lateral plate mesoderm@Lateral plate mesoderm@Endothelium@Haematoendothelial progenitors@Endothelium@Endothelium@Lateral plate mesoderm@Endothelium@Lateral plate mesoderm
embryo1_Pos1_cell316_z2	271.448730988742	70.6857372957241	Reference	Intermediate mesoderm	Intermediate mesoderm@Haematoendothelial progenitors@Lateral plate mesoderm@Haematoendothelial progenitors@Surface ectoderm@Haematoendothelial progenitors@Surface ectoderm@Intermediate mesoderm@Intermediate mesoderm@Endothelium@Intermediate mesoderm
embryo1_Pos1_cell316_z5	269.165320425956	41.6823357145155	Reference	Lateral plate mesoderm	Lateral plate mesoderm@Allantois@Lateral plate mesoderm@Lateral plate mesoderm@Lateral plate mesoderm@Lateral plate mesoderm@Lateral plate mesoderm@Lateral plate mesoderm@Lateral plate mesoderm@Lateral plate mesoderm@Lateral plate mesoderm
embryo1_Pos1_cell317_z2	271.614964552247	62.9380128476101	Reference	Endothelium	Endothelium@Lateral plate mesoderm@Endothelium@Haematoendothelial progenitors@Lateral plate mesoderm@Haematoendothelial progenitors@Haematoendothelial progenitors@Endothelium@Endothelium@Lateral plate mesoderm@Lateral plate mesoderm
embryo1_Pos1_cell317_z5	267.877382762593	39.7957594435837	Reference	Allantois	Allantois@Lateral plate mesoderm@Lateral plate mesoderm@Lateral plate mesoderm@Lateral plate mesoderm@Lateral plate mesoderm@Lateral plate mesoderm@Lateral plate mesoderm@Lateral plate mesoderm@Lateral plate mesoderm@Endothelium
embryo1_Pos1_cell318_z2	273.200648218893	59.4473711987032	Reference	Lateral plate mesoderm	Lateral plate mesoderm@Lateral plate mesoderm@Lateral plate mesoderm@Lateral plate mesoderm@Lateral plate mesoderm@Lateral plate mesoderm@Lateral plate mesoderm@Endothelium@Lateral plate mesoderm@Lateral plate mesoderm@Lateral plate mesoderm
embryo1_Pos1_cell318_z5	267.87155010102	71.9316794269321	Reference	Surface ectoderm	Surface ectoderm@Surface ectoderm@Lateral plate mesoderm@Surface ectoderm@Surface ectoderm@Haematoendothelial progenitors@Intermediate mesoderm@Surface ectoderm@Intermediate mesoderm@Surface ectoderm@Intermediate mesoderm
embryo1_Pos1_cell319_z5	267.892296792461	13.2279634123624	Reference	Erythroid	Erythroid@Lateral plate mesoderm@Lateral plate mesoderm@Erythroid@Erythroid@Erythroid@Erythroid@Erythroid@Erythroid@Erythroid@Erythroid
embryo1_Pos1_cell32_z2	195.192625119021	28.9663721100349	Reference	Forebrain/Midbrain/Hindbrain	Forebrain/Midbrain/Hindbrain@Forebrain/Midbrain/Hindbrain@Forebrain/Midbrain/Hindbrain@Forebrain/Midbrain/Hindbrain@Forebrain/Midbrain/Hindbrain@Forebrain/Midbrain/Hindbrain@Forebrain/Midbrain/Hindbrain@Forebrain/Midbrain/Hindbrain@Forebrain/Midbrain/Hindbrain@Forebrain/Midbrain/Hindbrain@Forebrain/Midbrain/Hindbrain
embryo1_Pos1_cell32_z5	196.192815907654	40.2913336208597	Reference	Forebrain/Midbrain/Hindbrain	Forebrain/Midbrain/Hindbrain@Forebrain/Midbrain/Hindbrain@Forebrain/Midbrain/Hindbrain@Forebrain/Midbrain/Hindbrain@Forebrain/Midbrain/Hindbrain@Forebrain/Midbrain/Hindbrain@Forebrain/Midbrain/Hindbrain@Forebrain/Midbrain/Hindbrain@Forebrain/Midbrain/Hindbrain@Forebrain/Midbrain/Hindbrain@Forebrain/Midbrain/Hindbrain
embryo1_Pos1_cell320_z2	274.900229897823	73.8233595276819	Reference	Intermediate mesoderm	Intermediate mesoderm@Intermediate mesoderm@Intermediate mesoderm@Intermediate mesoderm@Surface ectoderm@Intermediate mesoderm@Intermediate mesoderm@Intermediate mesoderm@Surface ectoderm@Surface ectoderm@Haematoendothelial progenitors
embryo1_Pos1_cell320_z5	269.81270461308	55.8590466492943	Reference	Lateral plate mesoderm	Lateral plate mesoderm@Lateral plate mesoderm@Lateral plate mesoderm@Lateral plate mesoderm@Lateral plate mesoderm@Lateral plate mesoderm@Lateral plate mesoderm@Lateral plate mesoderm@Lateral plate mesoderm@Lateral plate mesoderm@Lateral plate mesoderm
embryo1_Pos1_cell321_z2	274.615169134315	64.3693990500183	Reference	Haematoendothelial progenitors	Haematoendothelial progenitors@Endothelium@Endothelium@Haematoendothelial progenitors@Lateral plate mesoderm@Endothelium@Lateral plate mesoderm@Endothelium@Haematoendothelial progenitors@Haematoendothelial progenitors@Lateral plate mesoderm
embryo1_Pos1_cell321_z5	270.455010332442	69.7044666274087	Reference	Haematoendothelial progenitors	Haematoendothelial progenitors@Intermediate mesoderm@Intermediate mesoderm@Lateral plate mesoderm@Endothelium@Surface ectoderm@Endothelium@Haematoendothelial progenitors@Haematoendothelial progenitors@Surface ectoderm@Endothelium
embryo1_Pos1_cell322_z2	274.748822639022	69.4735865387538	Reference	Haematoendothelial progenitors	Haematoendothelial progenitors@Haematoendothelial progenitors@Intermediate mesoderm@Haematoendothelial progenitors@Endothelium@Intermediate mesoderm@Haematoendothelial progenitors@Haematoendothelial progenitors@Endothelium@Endothelium@Intermediate mesoderm
embryo1_Pos1_cell322_z5	270.111462534918	46.8546228335309	Reference	Lateral plate mesoderm	Lateral plate mesoderm@Lateral plate mesoderm@Lateral plate mesoderm@Lateral plate mesoderm@Lateral plate mesoderm@Lateral plate mesoderm@Lateral plate mesoderm@Lateral plate mesoderm@Lateral plate mesoderm@Lateral plate mesoderm@Lateral plate mesoderm
embryo1_Pos1_cell323_z2	274.908797074627	40.4490914163012	Reference	Haematoendothelial progenitors	Haematoendothelial progenitors@Endothelium@Lateral plate mesoderm@Endothelium@Lateral plate mesoderm@Endothelium@Lateral plate mesoderm@Lateral plate mesoderm@Lateral plate mesoderm@Haematoendothelial progenitors@Haematoendothelial progenitors
embryo1_Pos1_cell323_z5	269.10521773415	61.8793255965978	Reference	Lateral plate mesoderm	Lateral plate mesoderm@Haematoendothelial progenitors@Haematoendothelial progenitors@Endothelium@Lateral plate mesoderm@Lateral plate mesoderm@Lateral plate mesoderm@Lateral plate mesoderm@Endothelium@Lateral plate mesoderm@Lateral plate mesoderm
embryo1_Pos1_cell324_z5	269.830395515276	52.5553302244415	Reference	Lateral plate mesoderm	Lateral plate mesoderm@Lateral plate mesoderm@Lateral plate mesoderm@Lateral plate mesoderm@Lateral plate mesoderm@Lateral plate mesoderm@Lateral plate mesoderm@Lateral plate mesoderm@Lateral plate mesoderm@Lateral plate mesoderm@Lateral plate mesoderm
embryo1_Pos1_cell325_z5	270.240558186771	59.1121172629192	Reference	Lateral plate mesoderm	Lateral plate mesoderm@Lateral plate mesoderm@Lateral plate mesoderm@Lateral plate mesoderm@Lateral plate mesoderm@Lateral plate mesoderm@Endothelium@Lateral plate mesoderm@Lateral plate mesoderm@Lateral plate mesoderm@Lateral plate mesoderm
embryo1_Pos1_cell326_z2	275.445667592795	45.2938936170303	Reference	Lateral plate mesoderm	Lateral plate mesoderm@Lateral plate mesoderm@Lateral plate mesoderm@Lateral plate mesoderm@Lateral plate mesoderm@Allantois@Lateral plate mesoderm@Lateral plate mesoderm@Lateral plate mesoderm@Lateral plate mesoderm@Endothelium
embryo1_Pos1_cell326_z5	270.940266349813	74.2279160923053	Reference	Surface ectoderm	Surface ectoderm@Lateral plate mesoderm@Surface ectoderm@Surface ectoderm@Intermediate mesoderm@Intermediate mesoderm@Surface ectoderm@Intermediate mesoderm@Surface ectoderm@Surface ectoderm@Intermediate mesoderm
embryo1_Pos1_cell327_z2	275.992133218536	50.8882716339914	Reference	Lateral plate mesoderm	Lateral plate mesoderm@Lateral plate mesoderm@Lateral plate mesoderm@Lateral plate mesoderm@Lateral plate mesoderm@Lateral plate mesoderm@Lateral plate mesoderm@Lateral plate mesoderm@Lateral plate mesoderm@Lateral plate mesoderm@Lateral plate mesoderm
embryo1_Pos1_cell328_z5	271.285587046178	13.2600035673358	Reference	Lateral plate mesoderm	Lateral plate mesoderm@Lateral plate mesoderm@Erythroid@Erythroid@Erythroid@Erythroid@Erythroid@Erythroid@Erythroid@Erythroid@Erythroid
embryo1_Pos1_cell329_z2	276.185645268186	47.4366610404652	Reference	Lateral plate mesoderm	Lateral plate mesoderm@Lateral plate mesoderm@Lateral plate mesoderm@Lateral plate mesoderm@Lateral plate mesoderm@Lateral plate mesoderm@Lateral plate mesoderm@Lateral plate mesoderm@Lateral plate mesoderm@Allantois@Lateral plate mesoderm
embryo1_Pos1_cell329_z5	270.250942693089	37.0548374378401	Reference	Lateral plate mesoderm	Lateral plate mesoderm@Endothelium@Lateral plate mesoderm@Lateral plate mesoderm@Lateral plate mesoderm@Allantois@Lateral plate mesoderm@Endothelium@Lateral plate mesoderm@Lateral plate mesoderm@Haematoendothelial progenitors
embryo1_Pos1_cell33_z2	195.928407013818	42.7816329102062	Reference	Forebrain/Midbrain/Hindbrain	Forebrain/Midbrain/Hindbrain@Forebrain/Midbrain/Hindbrain@Forebrain/Midbrain/Hindbrain@Forebrain/Midbrain/Hindbrain@Forebrain/Midbrain/Hindbrain@Forebrain/Midbrain/Hindbrain@Forebrain/Midbrain/Hindbrain@Forebrain/Midbrain/Hindbrain@Forebrain/Midbrain/Hindbrain@Forebrain/Midbrain/Hindbrain@Spinal cord
embryo1_Pos1_cell33_z5	195.857938489161	21.0436179625091	Reference	Forebrain/Midbrain/Hindbrain	Forebrain/Midbrain/Hindbrain@Forebrain/Midbrain/Hindbrain@Forebrain/Midbrain/Hindbrain@Forebrain/Midbrain/Hindbrain@Forebrain/Midbrain/Hindbrain@Forebrain/Midbrain/Hindbrain@Forebrain/Midbrain/Hindbrain@Forebrain/Midbrain/Hindbrain@Forebrain/Midbrain/Hindbrain@Forebrain/Midbrain/Hindbrain@Forebrain/Midbrain/Hindbrain
embryo1_Pos1_cell330_z2	276.439848645452	43.4585451831632	Reference	Lateral plate mesoderm	Lateral plate mesoderm@Lateral plate mesoderm@Endothelium@Lateral plate mesoderm@Lateral plate mesoderm@Lateral plate mesoderm@Allantois@Lateral plate mesoderm@Haematoendothelial progenitors@Haematoendothelial progenitors@Lateral plate mesoderm
embryo1_Pos1_cell330_z5	271.391102940609	39.2994858481617	Reference	Lateral plate mesoderm	Lateral plate mesoderm@Lateral plate mesoderm@Lateral plate mesoderm@Lateral plate mesoderm@Endothelium@Lateral plate mesoderm@Allantois@Haematoendothelial progenitors@Endothelium@Lateral plate mesoderm@Lateral plate mesoderm
embryo1_Pos1_cell331_z2	276.470175163689	59.8853686262194	Reference	Lateral plate mesoderm	Lateral plate mesoderm@Lateral plate mesoderm@Lateral plate mesoderm@Lateral plate mesoderm@Lateral plate mesoderm@Intermediate mesoderm@Lateral plate mesoderm@Lateral plate mesoderm@Intermediate mesoderm@Lateral plate mesoderm@Lateral plate mesoderm
embryo1_Pos1_cell331_z5	271.457236454868	43.3110257465795	Reference	Lateral plate mesoderm	Lateral plate mesoderm@Lateral plate mesoderm@Lateral plate mesoderm@Lateral plate mesoderm@Lateral plate mesoderm@Lateral plate mesoderm@Lateral plate mesoderm@Lateral plate mesoderm@Lateral plate mesoderm@Haematoendothelial progenitors@Lateral plate mesoderm
embryo1_Pos1_cell332_z5	272.356003191051	49.9154377272092	Reference	Lateral plate mesoderm	Lateral plate mesoderm@Lateral plate mesoderm@Lateral plate mesoderm@Lateral plate mesoderm@Lateral plate mesoderm@Lateral plate mesoderm@Lateral plate mesoderm@Lateral plate mesoderm@Lateral plate mesoderm@Lateral plate mesoderm@Lateral plate mesoderm
embryo1_Pos1_cell333_z2	276.565475273744	54.9142721393944	Reference	Lateral plate mesoderm	Lateral plate mesoderm@Lateral plate mesoderm@Lateral plate mesoderm@Lateral plate mesoderm@Lateral plate mesoderm@Lateral plate mesoderm@Lateral plate mesoderm@Lateral plate mesoderm@Lateral plate mesoderm@Lateral plate mesoderm@Lateral plate mesoderm
embryo1_Pos1_cell333_z5	272.0402382582	61.941689651877	Reference	Lateral plate mesoderm	Lateral plate mesoderm@Endothelium@Lateral plate mesoderm@Lateral plate mesoderm@Endothelium@Haematoendothelial progenitors@Lateral plate mesoderm@Haematoendothelial progenitors@Lateral plate mesoderm@Lateral plate mesoderm@Haematoendothelial progenitors
embryo1_Pos1_cell334_z2	276.823198148797	37.0637395077916	Reference	Lateral plate mesoderm	Lateral plate mesoderm@Endothelium@Endothelium@Haematoendothelial progenitors@Haematoendothelial progenitors@Endothelium@Haematoendothelial progenitors@Lateral plate mesoderm@Haematoendothelial progenitors@Endothelium@Erythroid
embryo1_Pos1_cell335_z2	276.852900153604	66.0846640227112	Reference	Haematoendothelial progenitors	Haematoendothelial progenitors@Endothelium@Haematoendothelial progenitors@Haematoendothelial progenitors@Haematoendothelial progenitors@Endothelium@Endothelium@Haematoendothelial progenitors@Haematoendothelial progenitors@Endothelium@Haematoendothelial progenitors
embryo1_Pos1_cell335_z5	273.598843848003	64.2992393898418	Reference	Endothelium	Endothelium@Haematoendothelial progenitors@Endothelium@Lateral plate mesoderm@Endothelium@Endothelium@Haematoendothelial progenitors@Lateral plate mesoderm@Haematoendothelial progenitors@Haematoendothelial progenitors@Endothelium
embryo1_Pos1_cell336_z5	274.483667468283	68.5061685873089	Reference	Haematoendothelial progenitors	Haematoendothelial progenitors@Haematoendothelial progenitors@Endothelium@Haematoendothelial progenitors@Endothelium@Intermediate mesoderm@Haematoendothelial progenitors@Haematoendothelial progenitors@Haematoendothelial progenitors@Endothelium@Endothelium
embryo1_Pos1_cell337_z2	277.040798203587	41.4865344642216	Reference	Endothelium	Endothelium@Lateral plate mesoderm@Haematoendothelial progenitors@Lateral plate mesoderm@Haematoendothelial progenitors@Lateral plate mesoderm@Haematoendothelial progenitors@Endothelium@Endothelium@Endothelium@Lateral plate mesoderm
embryo1_Pos1_cell337_z5	273.024837262595	53.1017943638601	Reference	Lateral plate mesoderm	Lateral plate mesoderm@Lateral plate mesoderm@Lateral plate mesoderm@Lateral plate mesoderm@Lateral plate mesoderm@Lateral plate mesoderm@Lateral plate mesoderm@Lateral plate mesoderm@Lateral plate mesoderm@Lateral plate mesoderm@Lateral plate mesoderm
embryo1_Pos1_cell339_z5	273.755940782674	56.5195968733456	Reference	Lateral plate mesoderm	Lateral plate mesoderm@Lateral plate mesoderm@Lateral plate mesoderm@Lateral plate mesoderm@Lateral plate mesoderm@Lateral plate mesoderm@Lateral plate mesoderm@Lateral plate mesoderm@Lateral plate mesoderm@Lateral plate mesoderm@Lateral plate mesoderm
embryo1_Pos1_cell34_z5	198.141058065907	29.5512130072435	Reference	Forebrain/Midbrain/Hindbrain	Forebrain/Midbrain/Hindbrain@Forebrain/Midbrain/Hindbrain@Forebrain/Midbrain/Hindbrain@Forebrain/Midbrain/Hindbrain@Forebrain/Midbrain/Hindbrain@Forebrain/Midbrain/Hindbrain@Forebrain/Midbrain/Hindbrain@Forebrain/Midbrain/Hindbrain@Forebrain/Midbrain/Hindbrain@Forebrain/Midbrain/Hindbrain@Forebrain/Midbrain/Hindbrain
embryo1_Pos1_cell340_z5	274.775309535122	45.1013952738941	Reference	Lateral plate mesoderm	Lateral plate mesoderm@Lateral plate mesoderm@Lateral plate mesoderm@Lateral plate mesoderm@Lateral plate mesoderm@Lateral plate mesoderm@Lateral plate mesoderm@Lateral plate mesoderm@Lateral plate mesoderm@Lateral plate mesoderm@Allantois
embryo1_Pos1_cell341_z5	274.976856202184	72.9773234948314	Reference	Intermediate mesoderm	Intermediate mesoderm@Intermediate mesoderm@Intermediate mesoderm@Haematoendothelial progenitors@Intermediate mesoderm@Intermediate mesoderm@Surface ectoderm@Intermediate mesoderm@Intermediate mesoderm@Haematoendothelial progenitors@Haematoendothelial progenitors
embryo1_Pos1_cell343_z5	274.695898397404	41.8641777137489	Reference	Lateral plate mesoderm	Lateral plate mesoderm@Haematoendothelial progenitors@Endothelium@Lateral plate mesoderm@Lateral plate mesoderm@Endothelium@Lateral plate mesoderm@Lateral plate mesoderm@Lateral plate mesoderm@Haematoendothelial progenitors@Lateral plate mesoderm
embryo1_Pos1_cell344_z5	275.319008319475	48.8420784561293	Reference	Lateral plate mesoderm	Lateral plate mesoderm@Lateral plate mesoderm@Lateral plate mesoderm@Lateral plate mesoderm@Lateral plate mesoderm@Lateral plate mesoderm@Lateral plate mesoderm@Lateral plate mesoderm@Lateral plate mesoderm@Lateral plate mesoderm@Lateral plate mesoderm
embryo1_Pos1_cell345_z5	274.795164950104	39.2223322977242	Reference	Endothelium	Endothelium@Haematoendothelial progenitors@Endothelium@Lateral plate mesoderm@Lateral plate mesoderm@Lateral plate mesoderm@Endothelium@Lateral plate mesoderm@Lateral plate mesoderm@Haematoendothelial progenitors@Haematoendothelial progenitors
embryo1_Pos1_cell347_z5	275.757539154781	58.6050404511468	Reference	Lateral plate mesoderm	Lateral plate mesoderm@Lateral plate mesoderm@Lateral plate mesoderm@Lateral plate mesoderm@Lateral plate mesoderm@Lateral plate mesoderm@Intermediate mesoderm@Lateral plate mesoderm@Lateral plate mesoderm@Lateral plate mesoderm@Lateral plate mesoderm
embryo1_Pos1_cell348_z5	276.229703171422	66.2614162545527	Reference	Endothelium	Endothelium@Haematoendothelial progenitors@Haematoendothelial progenitors@Haematoendothelial progenitors@Haematoendothelial progenitors@Endothelium@Haematoendothelial progenitors@Endothelium@Endothelium@Haematoendothelial progenitors@Endothelium
embryo1_Pos1_cell349_z5	276.241420856234	52.7554127701836	Reference	Lateral plate mesoderm	Lateral plate mesoderm@Lateral plate mesoderm@Lateral plate mesoderm@Lateral plate mesoderm@Lateral plate mesoderm@Lateral plate mesoderm@Lateral plate mesoderm@Lateral plate mesoderm@Lateral plate mesoderm@Lateral plate mesoderm@Lateral plate mesoderm
embryo1_Pos1_cell35_z2	195.593671485197	60.6053095039889	Reference	Forebrain/Midbrain/Hindbrain	Forebrain/Midbrain/Hindbrain@Forebrain/Midbrain/Hindbrain@Forebrain/Midbrain/Hindbrain@Forebrain/Midbrain/Hindbrain@Forebrain/Midbrain/Hindbrain@Forebrain/Midbrain/Hindbrain@Forebrain/Midbrain/Hindbrain@Forebrain/Midbrain/Hindbrain@Forebrain/Midbrain/Hindbrain@Forebrain/Midbrain/Hindbrain@Forebrain/Midbrain/Hindbrain
embryo1_Pos1_cell35_z5	196.606853192931	16.8581512294432	Reference	Forebrain/Midbrain/Hindbrain	Forebrain/Midbrain/Hindbrain@Forebrain/Midbrain/Hindbrain@Forebrain/Midbrain/Hindbrain@Forebrain/Midbrain/Hindbrain@Forebrain/Midbrain/Hindbrain@Forebrain/Midbrain/Hindbrain@Forebrain/Midbrain/Hindbrain@Forebrain/Midbrain/Hindbrain@Forebrain/Midbrain/Hindbrain@Forebrain/Midbrain/Hindbrain@Forebrain/Midbrain/Hindbrain
embryo1_Pos1_cell350_z5	276.400640919436	61.9249373863048	Reference	Lateral plate mesoderm	Lateral plate mesoderm@Lateral plate mesoderm@Lateral plate mesoderm@Haematoendothelial progenitors@Lateral plate mesoderm@Haematoendothelial progenitors@Lateral plate mesoderm@Endothelium@Intermediate mesoderm@Lateral plate mesoderm@Lateral plate mesoderm
embryo1_Pos1_cell351_z5	276.784048028064	38.2984920646794	Reference	Endothelium	Endothelium@Lateral plate mesoderm@Endothelium@Haematoendothelial progenitors@Lateral plate mesoderm@Haematoendothelial progenitors@Endothelium@Haematoendothelial progenitors@Endothelium@Lateral plate mesoderm@Haematoendothelial progenitors
embryo1_Pos1_cell352_z5	276.779634927326	14.4043988602463	Reference	Erythroid	Erythroid@Erythroid@Erythroid@Erythroid@Erythroid@Lateral plate mesoderm@Lateral plate mesoderm@Erythroid@Erythroid@Erythroid@Erythroid
embryo1_Pos1_cell353_z5	276.942999440542	46.7978187394232	Reference	Lateral plate mesoderm	Lateral plate mesoderm@Lateral plate mesoderm@Lateral plate mesoderm@Lateral plate mesoderm@Lateral plate mesoderm@Lateral plate mesoderm@Allantois@Lateral plate mesoderm@Lateral plate mesoderm@Allantois@Lateral plate mesoderm
embryo1_Pos1_cell354_z5	277.058088575187	55.3124485814414	Reference	Lateral plate mesoderm	Lateral plate mesoderm@Lateral plate mesoderm@Lateral plate mesoderm@Lateral plate mesoderm@Lateral plate mesoderm@Lateral plate mesoderm@Lateral plate mesoderm@Lateral plate mesoderm@Lateral plate mesoderm@Lateral plate mesoderm@Lateral plate mesoderm
embryo1_Pos1_cell355_z5	277.205466235071	41.3027974259892	Reference	Lateral plate mesoderm	Lateral plate mesoderm@Endothelium@Haematoendothelial progenitors@Haematoendothelial progenitors@Haematoendothelial progenitors@Lateral plate mesoderm@Lateral plate mesoderm@Endothelium@Endothelium@Lateral plate mesoderm@Endothelium
embryo1_Pos1_cell36_z2	196.739826460343	62.6256759020915	Reference	Forebrain/Midbrain/Hindbrain	Forebrain/Midbrain/Hindbrain@Forebrain/Midbrain/Hindbrain@Forebrain/Midbrain/Hindbrain@Forebrain/Midbrain/Hindbrain@Forebrain/Midbrain/Hindbrain@Forebrain/Midbrain/Hindbrain@Forebrain/Midbrain/Hindbrain@Forebrain/Midbrain/Hindbrain@Forebrain/Midbrain/Hindbrain@Forebrain/Midbrain/Hindbrain@Forebrain/Midbrain/Hindbrain
embryo1_Pos1_cell36_z5	196.63087606323	37.7375636960573	Reference	Forebrain/Midbrain/Hindbrain	Forebrain/Midbrain/Hindbrain@Forebrain/Midbrain/Hindbrain@Forebrain/Midbrain/Hindbrain@Forebrain/Midbrain/Hindbrain@Forebrain/Midbrain/Hindbrain@Forebrain/Midbrain/Hindbrain@Forebrain/Midbrain/Hindbrain@Forebrain/Midbrain/Hindbrain@Forebrain/Midbrain/Hindbrain@Forebrain/Midbrain/Hindbrain@Forebrain/Midbrain/Hindbrain
embryo1_Pos1_cell37_z2	197.097432809475	13.320111156454	Reference	Forebrain/Midbrain/Hindbrain	Forebrain/Midbrain/Hindbrain@Forebrain/Midbrain/Hindbrain@Forebrain/Midbrain/Hindbrain@Forebrain/Midbrain/Hindbrain@Forebrain/Midbrain/Hindbrain@Forebrain/Midbrain/Hindbrain@Forebrain/Midbrain/Hindbrain@Forebrain/Midbrain/Hindbrain@Forebrain/Midbrain/Hindbrain@Forebrain/Midbrain/Hindbrain@Forebrain/Midbrain/Hindbrain
embryo1_Pos1_cell37_z5	196.280669443029	62.0065445899214	Reference	Forebrain/Midbrain/Hindbrain	Forebrain/Midbrain/Hindbrain@Forebrain/Midbrain/Hindbrain@Forebrain/Midbrain/Hindbrain@Forebrain/Midbrain/Hindbrain@Forebrain/Midbrain/Hindbrain@Forebrain/Midbrain/Hindbrain@Forebrain/Midbrain/Hindbrain@Forebrain/Midbrain/Hindbrain@Forebrain/Midbrain/Hindbrain@Forebrain/Midbrain/Hindbrain@Forebrain/Midbrain/Hindbrain
embryo1_Pos1_cell38_z5	196.123519356755	57.9342560737807	Reference	Forebrain/Midbrain/Hindbrain	Forebrain/Midbrain/Hindbrain@Forebrain/Midbrain/Hindbrain@Forebrain/Midbrain/Hindbrain@Forebrain/Midbrain/Hindbrain@Forebrain/Midbrain/Hindbrain@Forebrain/Midbrain/Hindbrain@Forebrain/Midbrain/Hindbrain@Forebrain/Midbrain/Hindbrain@Forebrain/Midbrain/Hindbrain@Forebrain/Midbrain/Hindbrain@Forebrain/Midbrain/Hindbrain
embryo1_Pos1_cell39_z2	196.83799200379	4.31043917063317	Reference	Forebrain/Midbrain/Hindbrain	Forebrain/Midbrain/Hindbrain@Forebrain/Midbrain/Hindbrain@Forebrain/Midbrain/Hindbrain@Forebrain/Midbrain/Hindbrain@Forebrain/Midbrain/Hindbrain@Forebrain/Midbrain/Hindbrain@Forebrain/Midbrain/Hindbrain@Forebrain/Midbrain/Hindbrain@Forebrain/Midbrain/Hindbrain@Forebrain/Midbrain/Hindbrain@Neural crest
embryo1_Pos1_cell4_z2	194.949368024998	10.5532947416263	Reference	Forebrain/Midbrain/Hindbrain	Forebrain/Midbrain/Hindbrain@Forebrain/Midbrain/Hindbrain@Forebrain/Midbrain/Hindbrain@Forebrain/Midbrain/Hindbrain@Forebrain/Midbrain/Hindbrain@Forebrain/Midbrain/Hindbrain@Forebrain/Midbrain/Hindbrain@Forebrain/Midbrain/Hindbrain@Forebrain/Midbrain/Hindbrain@Forebrain/Midbrain/Hindbrain@Forebrain/Midbrain/Hindbrain
embryo1_Pos1_cell4_z5	193.728050595584	10.9422131190036	Reference	Forebrain/Midbrain/Hindbrain	Forebrain/Midbrain/Hindbrain@Forebrain/Midbrain/Hindbrain@Forebrain/Midbrain/Hindbrain@Forebrain/Midbrain/Hindbrain@Forebrain/Midbrain/Hindbrain@Forebrain/Midbrain/Hindbrain@Forebrain/Midbrain/Hindbrain@Forebrain/Midbrain/Hindbrain@Forebrain/Midbrain/Hindbrain@Forebrain/Midbrain/Hindbrain@Forebrain/Midbrain/Hindbrain
embryo1_Pos1_cell40_z2	198.196214317511	26.773556663702	Reference	Forebrain/Midbrain/Hindbrain	Forebrain/Midbrain/Hindbrain@Forebrain/Midbrain/Hindbrain@Forebrain/Midbrain/Hindbrain@Forebrain/Midbrain/Hindbrain@Forebrain/Midbrain/Hindbrain@Forebrain/Midbrain/Hindbrain@Forebrain/Midbrain/Hindbrain@Forebrain/Midbrain/Hindbrain@Forebrain/Midbrain/Hindbrain@Forebrain/Midbrain/Hindbrain@Forebrain/Midbrain/Hindbrain
embryo1_Pos1_cell40_z5	196.621712978165	12.4611731654642	Reference	Forebrain/Midbrain/Hindbrain	Forebrain/Midbrain/Hindbrain@Forebrain/Midbrain/Hindbrain@Forebrain/Midbrain/Hindbrain@Forebrain/Midbrain/Hindbrain@Forebrain/Midbrain/Hindbrain@Forebrain/Midbrain/Hindbrain@Forebrain/Midbrain/Hindbrain@Forebrain/Midbrain/Hindbrain@Forebrain/Midbrain/Hindbrain@Forebrain/Midbrain/Hindbrain@Forebrain/Midbrain/Hindbrain
embryo1_Pos1_cell41_z2	196.978264337268	52.1938609320698	Reference	Forebrain/Midbrain/Hindbrain	Forebrain/Midbrain/Hindbrain@Forebrain/Midbrain/Hindbrain@Forebrain/Midbrain/Hindbrain@Forebrain/Midbrain/Hindbrain@Forebrain/Midbrain/Hindbrain@Forebrain/Midbrain/Hindbrain@Forebrain/Midbrain/Hindbrain@Forebrain/Midbrain/Hindbrain@Forebrain/Midbrain/Hindbrain@Forebrain/Midbrain/Hindbrain@Forebrain/Midbrain/Hindbrain
embryo1_Pos1_cell41_z5	198.281925473701	7.9339442482583	Reference	Forebrain/Midbrain/Hindbrain	Forebrain/Midbrain/Hindbrain@Forebrain/Midbrain/Hindbrain@Forebrain/Midbrain/Hindbrain@Forebrain/Midbrain/Hindbrain@Forebrain/Midbrain/Hindbrain@Forebrain/Midbrain/Hindbrain@Forebrain/Midbrain/Hindbrain@Forebrain/Midbrain/Hindbrain@Forebrain/Midbrain/Hindbrain@Forebrain/Midbrain/Hindbrain@Forebrain/Midbrain/Hindbrain
embryo1_Pos1_cell42_z2	197.237436900438	34.3443765874321	Reference	Forebrain/Midbrain/Hindbrain	Forebrain/Midbrain/Hindbrain@Forebrain/Midbrain/Hindbrain@Forebrain/Midbrain/Hindbrain@Forebrain/Midbrain/Hindbrain@Forebrain/Midbrain/Hindbrain@Forebrain/Midbrain/Hindbrain@Forebrain/Midbrain/Hindbrain@Forebrain/Midbrain/Hindbrain@Forebrain/Midbrain/Hindbrain@Forebrain/Midbrain/Hindbrain@Forebrain/Midbrain/Hindbrain
embryo1_Pos1_cell42_z5	197.652255636062	23.2727945233746	Reference	Forebrain/Midbrain/Hindbrain	Forebrain/Midbrain/Hindbrain@Forebrain/Midbrain/Hindbrain@Forebrain/Midbrain/Hindbrain@Forebrain/Midbrain/Hindbrain@Forebrain/Midbrain/Hindbrain@Forebrain/Midbrain/Hindbrain@Forebrain/Midbrain/Hindbrain@Forebrain/Midbrain/Hindbrain@Forebrain/Midbrain/Hindbrain@Forebrain/Midbrain/Hindbrain@Forebrain/Midbrain/Hindbrain
embryo1_Pos1_cell43_z2	197.56252836351	49.0828423397382	Reference	Forebrain/Midbrain/Hindbrain	Forebrain/Midbrain/Hindbrain@Forebrain/Midbrain/Hindbrain@Forebrain/Midbrain/Hindbrain@Forebrain/Midbrain/Hindbrain@Forebrain/Midbrain/Hindbrain@Forebrain/Midbrain/Hindbrain@Forebrain/Midbrain/Hindbrain@Forebrain/Midbrain/Hindbrain@Forebrain/Midbrain/Hindbrain@Forebrain/Midbrain/Hindbrain@Forebrain/Midbrain/Hindbrain
embryo1_Pos1_cell43_z5	197.120431040024	69.2178732815521	Reference	Forebrain/Midbrain/Hindbrain	Forebrain/Midbrain/Hindbrain@Forebrain/Midbrain/Hindbrain@Forebrain/Midbrain/Hindbrain@Forebrain/Midbrain/Hindbrain@Forebrain/Midbrain/Hindbrain@Forebrain/Midbrain/Hindbrain@Forebrain/Midbrain/Hindbrain@Forebrain/Midbrain/Hindbrain@Forebrain/Midbrain/Hindbrain@Forebrain/Midbrain/Hindbrain@Spinal cord
embryo1_Pos1_cell44_z2	197.151010716322	69.3781294895544	Reference	Forebrain/Midbrain/Hindbrain	Forebrain/Midbrain/Hindbrain@Forebrain/Midbrain/Hindbrain@Forebrain/Midbrain/Hindbrain@Forebrain/Midbrain/Hindbrain@Forebrain/Midbrain/Hindbrain@Forebrain/Midbrain/Hindbrain@Forebrain/Midbrain/Hindbrain@Forebrain/Midbrain/Hindbrain@Forebrain/Midbrain/Hindbrain@Spinal cord@Forebrain/Midbrain/Hindbrain
embryo1_Pos1_cell44_z5	197.707357304759	27.4719532300071	Reference	Forebrain/Midbrain/Hindbrain	Forebrain/Midbrain/Hindbrain@Forebrain/Midbrain/Hindbrain@Forebrain/Midbrain/Hindbrain@Forebrain/Midbrain/Hindbrain@Forebrain/Midbrain/Hindbrain@Forebrain/Midbrain/Hindbrain@Forebrain/Midbrain/Hindbrain@Forebrain/Midbrain/Hindbrain@Forebrain/Midbrain/Hindbrain@Forebrain/Midbrain/Hindbrain@Forebrain/Midbrain/Hindbrain
embryo1_Pos1_cell45_z2	197.395677393687	58.6706719110189	Reference	Forebrain/Midbrain/Hindbrain	Forebrain/Midbrain/Hindbrain@Forebrain/Midbrain/Hindbrain@Forebrain/Midbrain/Hindbrain@Forebrain/Midbrain/Hindbrain@Forebrain/Midbrain/Hindbrain@Forebrain/Midbrain/Hindbrain@Forebrain/Midbrain/Hindbrain@Forebrain/Midbrain/Hindbrain@Forebrain/Midbrain/Hindbrain@Spinal cord@Forebrain/Midbrain/Hindbrain
embryo1_Pos1_cell45_z5	197.132506570267	53.0105117390522	Reference	Forebrain/Midbrain/Hindbrain	Forebrain/Midbrain/Hindbrain@Forebrain/Midbrain/Hindbrain@Forebrain/Midbrain/Hindbrain@Forebrain/Midbrain/Hindbrain@Forebrain/Midbrain/Hindbrain@Forebrain/Midbrain/Hindbrain@Forebrain/Midbrain/Hindbrain@Forebrain/Midbrain/Hindbrain@Forebrain/Midbrain/Hindbrain@Forebrain/Midbrain/Hindbrain@Forebrain/Midbrain/Hindbrain
embryo1_Pos1_cell46_z5	198.241707242303	67.0875316111095	Reference	Forebrain/Midbrain/Hindbrain	Forebrain/Midbrain/Hindbrain@Forebrain/Midbrain/Hindbrain@Forebrain/Midbrain/Hindbrain@Forebrain/Midbrain/Hindbrain@Forebrain/Midbrain/Hindbrain@Forebrain/Midbrain/Hindbrain@Forebrain/Midbrain/Hindbrain@Forebrain/Midbrain/Hindbrain@Forebrain/Midbrain/Hindbrain@Forebrain/Midbrain/Hindbrain@Forebrain/Midbrain/Hindbrain
embryo1_Pos1_cell47_z2	198.027786811628	46.0848885359075	Reference	Forebrain/Midbrain/Hindbrain	Forebrain/Midbrain/Hindbrain@Forebrain/Midbrain/Hindbrain@Forebrain/Midbrain/Hindbrain@Forebrain/Midbrain/Hindbrain@Forebrain/Midbrain/Hindbrain@Forebrain/Midbrain/Hindbrain@Forebrain/Midbrain/Hindbrain@Forebrain/Midbrain/Hindbrain@Forebrain/Midbrain/Hindbrain@Forebrain/Midbrain/Hindbrain@Forebrain/Midbrain/Hindbrain
embryo1_Pos1_cell48_z2	197.881873307236	67.5017677953331	Reference	Forebrain/Midbrain/Hindbrain	Forebrain/Midbrain/Hindbrain@Forebrain/Midbrain/Hindbrain@Forebrain/Midbrain/Hindbrain@Forebrain/Midbrain/Hindbrain@Forebrain/Midbrain/Hindbrain@Forebrain/Midbrain/Hindbrain@Forebrain/Midbrain/Hindbrain@Forebrain/Midbrain/Hindbrain@Forebrain/Midbrain/Hindbrain@Forebrain/Midbrain/Hindbrain@Forebrain/Midbrain/Hindbrain
embryo1_Pos1_cell49_z2	198.162902296244	29.5020374014153	Reference	Forebrain/Midbrain/Hindbrain	Forebrain/Midbrain/Hindbrain@Forebrain/Midbrain/Hindbrain@Forebrain/Midbrain/Hindbrain@Forebrain/Midbrain/Hindbrain@Forebrain/Midbrain/Hindbrain@Forebrain/Midbrain/Hindbrain@Forebrain/Midbrain/Hindbrain@Forebrain/Midbrain/Hindbrain@Forebrain/Midbrain/Hindbrain@Forebrain/Midbrain/Hindbrain@Forebrain/Midbrain/Hindbrain
embryo1_Pos1_cell49_z5	198.665003746231	46.0171298028466	Reference	Forebrain/Midbrain/Hindbrain	Forebrain/Midbrain/Hindbrain@Forebrain/Midbrain/Hindbrain@Forebrain/Midbrain/Hindbrain@Forebrain/Midbrain/Hindbrain@Forebrain/Midbrain/Hindbrain@Forebrain/Midbrain/Hindbrain@Forebrain/Midbrain/Hindbrain@Forebrain/Midbrain/Hindbrain@Forebrain/Midbrain/Hindbrain@Forebrain/Midbrain/Hindbrain@Forebrain/Midbrain/Hindbrain
embryo1_Pos1_cell5_z2	193.744566482647	12.6443811755335	Reference	Forebrain/Midbrain/Hindbrain	Forebrain/Midbrain/Hindbrain@Forebrain/Midbrain/Hindbrain@Forebrain/Midbrain/Hindbrain@Forebrain/Midbrain/Hindbrain@Forebrain/Midbrain/Hindbrain@Forebrain/Midbrain/Hindbrain@Forebrain/Midbrain/Hindbrain@Forebrain/Midbrain/Hindbrain@Forebrain/Midbrain/Hindbrain@Forebrain/Midbrain/Hindbrain@Forebrain/Midbrain/Hindbrain
embryo1_Pos1_cell5_z5	193.856222102752	14.797771204782	Reference	Forebrain/Midbrain/Hindbrain	Forebrain/Midbrain/Hindbrain@Forebrain/Midbrain/Hindbrain@Forebrain/Midbrain/Hindbrain@Forebrain/Midbrain/Hindbrain@Forebrain/Midbrain/Hindbrain@Forebrain/Midbrain/Hindbrain@Forebrain/Midbrain/Hindbrain@Forebrain/Midbrain/Hindbrain@Forebrain/Midbrain/Hindbrain@Forebrain/Midbrain/Hindbrain@Forebrain/Midbrain/Hindbrain
embryo1_Pos1_cell50_z2	198.147801312199	72.300396221981	Reference	Forebrain/Midbrain/Hindbrain	Forebrain/Midbrain/Hindbrain@Spinal cord@Forebrain/Midbrain/Hindbrain@Forebrain/Midbrain/Hindbrain@Forebrain/Midbrain/Hindbrain@Forebrain/Midbrain/Hindbrain@Forebrain/Midbrain/Hindbrain@Forebrain/Midbrain/Hindbrain@Forebrain/Midbrain/Hindbrain@Forebrain/Midbrain/Hindbrain@Forebrain/Midbrain/Hindbrain
embryo1_Pos1_cell50_z5	198.261292567729	14.9072692537133	Reference	Forebrain/Midbrain/Hindbrain	Forebrain/Midbrain/Hindbrain@Forebrain/Midbrain/Hindbrain@Forebrain/Midbrain/Hindbrain@Forebrain/Midbrain/Hindbrain@Forebrain/Midbrain/Hindbrain@Forebrain/Midbrain/Hindbrain@Forebrain/Midbrain/Hindbrain@Forebrain/Midbrain/Hindbrain@Forebrain/Midbrain/Hindbrain@Forebrain/Midbrain/Hindbrain@Forebrain/Midbrain/Hindbrain
embryo1_Pos1_cell51_z5	198.005422523465	25.294540188447	Reference	Forebrain/Midbrain/Hindbrain	Forebrain/Midbrain/Hindbrain@Forebrain/Midbrain/Hindbrain@Forebrain/Midbrain/Hindbrain@Forebrain/Midbrain/Hindbrain@Forebrain/Midbrain/Hindbrain@Forebrain/Midbrain/Hindbrain@Forebrain/Midbrain/Hindbrain@Forebrain/Midbrain/Hindbrain@Forebrain/Midbrain/Hindbrain@Forebrain/Midbrain/Hindbrain@Forebrain/Midbrain/Hindbrain
embryo1_Pos1_cell52_z2	198.253075923402	23.5805254903419	Reference	Forebrain/Midbrain/Hindbrain	Forebrain/Midbrain/Hindbrain@Forebrain/Midbrain/Hindbrain@Forebrain/Midbrain/Hindbrain@Forebrain/Midbrain/Hindbrain@Forebrain/Midbrain/Hindbrain@Forebrain/Midbrain/Hindbrain@Forebrain/Midbrain/Hindbrain@Forebrain/Midbrain/Hindbrain@Forebrain/Midbrain/Hindbrain@Forebrain/Midbrain/Hindbrain@Forebrain/Midbrain/Hindbrain
embryo1_Pos1_cell52_z5	198.031530520691	60.3577999102178	Reference	Forebrain/Midbrain/Hindbrain	Forebrain/Midbrain/Hindbrain@Forebrain/Midbrain/Hindbrain@Forebrain/Midbrain/Hindbrain@Forebrain/Midbrain/Hindbrain@Forebrain/Midbrain/Hindbrain@Forebrain/Midbrain/Hindbrain@Forebrain/Midbrain/Hindbrain@Forebrain/Midbrain/Hindbrain@Forebrain/Midbrain/Hindbrain@Forebrain/Midbrain/Hindbrain@Forebrain/Midbrain/Hindbrain
embryo1_Pos1_cell53_z2	197.799883490864	9.03447700304156	Reference	Forebrain/Midbrain/Hindbrain	Forebrain/Midbrain/Hindbrain@Forebrain/Midbrain/Hindbrain@Forebrain/Midbrain/Hindbrain@Forebrain/Midbrain/Hindbrain@Forebrain/Midbrain/Hindbrain@Forebrain/Midbrain/Hindbrain@Forebrain/Midbrain/Hindbrain@Forebrain/Midbrain/Hindbrain@Forebrain/Midbrain/Hindbrain@Forebrain/Midbrain/Hindbrain@Forebrain/Midbrain/Hindbrain
embryo1_Pos1_cell53_z5	198.717965599766	42.0351236414617	Reference	Forebrain/Midbrain/Hindbrain	Forebrain/Midbrain/Hindbrain@Forebrain/Midbrain/Hindbrain@Forebrain/Midbrain/Hindbrain@Forebrain/Midbrain/Hindbrain@Forebrain/Midbrain/Hindbrain@Forebrain/Midbrain/Hindbrain@Forebrain/Midbrain/Hindbrain@Forebrain/Midbrain/Hindbrain@Forebrain/Midbrain/Hindbrain@Forebrain/Midbrain/Hindbrain@Forebrain/Midbrain/Hindbrain
embryo1_Pos1_cell54_z2	197.707808757781	60.7081028000077	Reference	Forebrain/Midbrain/Hindbrain	Forebrain/Midbrain/Hindbrain@Forebrain/Midbrain/Hindbrain@Forebrain/Midbrain/Hindbrain@Forebrain/Midbrain/Hindbrain@Forebrain/Midbrain/Hindbrain@Forebrain/Midbrain/Hindbrain@Forebrain/Midbrain/Hindbrain@Forebrain/Midbrain/Hindbrain@Forebrain/Midbrain/Hindbrain@Forebrain/Midbrain/Hindbrain@Forebrain/Midbrain/Hindbrain
embryo1_Pos1_cell54_z5	198.775972316164	74.2376742104415	Reference	Forebrain/Midbrain/Hindbrain	Forebrain/Midbrain/Hindbrain@Spinal cord@Forebrain/Midbrain/Hindbrain@Forebrain/Midbrain/Hindbrain@Forebrain/Midbrain/Hindbrain@Forebrain/Midbrain/Hindbrain@Forebrain/Midbrain/Hindbrain@Forebrain/Midbrain/Hindbrain@Forebrain/Midbrain/Hindbrain@Forebrain/Midbrain/Hindbrain@Forebrain/Midbrain/Hindbrain
embryo1_Pos1_cell55_z2	198.3761716787	16.648559882485	Reference	Forebrain/Midbrain/Hindbrain	Forebrain/Midbrain/Hindbrain@Forebrain/Midbrain/Hindbrain@Forebrain/Midbrain/Hindbrain@Forebrain/Midbrain/Hindbrain@Forebrain/Midbrain/Hindbrain@Forebrain/Midbrain/Hindbrain@Forebrain/Midbrain/Hindbrain@Forebrain/Midbrain/Hindbrain@Forebrain/Midbrain/Hindbrain@Forebrain/Midbrain/Hindbrain@Forebrain/Midbrain/Hindbrain
embryo1_Pos1_cell55_z5	200.074037667714	32.8922697182965	Reference	Forebrain/Midbrain/Hindbrain	Forebrain/Midbrain/Hindbrain@Forebrain/Midbrain/Hindbrain@Forebrain/Midbrain/Hindbrain@Forebrain/Midbrain/Hindbrain@Forebrain/Midbrain/Hindbrain@Forebrain/Midbrain/Hindbrain@Forebrain/Midbrain/Hindbrain@Forebrain/Midbrain/Hindbrain@Forebrain/Midbrain/Hindbrain@Forebrain/Midbrain/Hindbrain@Forebrain/Midbrain/Hindbrain
embryo1_Pos1_cell56_z2	198.823771930283	55.6875605890514	Reference	Forebrain/Midbrain/Hindbrain	Forebrain/Midbrain/Hindbrain@Forebrain/Midbrain/Hindbrain@Forebrain/Midbrain/Hindbrain@Forebrain/Midbrain/Hindbrain@Forebrain/Midbrain/Hindbrain@Spinal cord@Forebrain/Midbrain/Hindbrain@Forebrain/Midbrain/Hindbrain@Forebrain/Midbrain/Hindbrain@Forebrain/Midbrain/Hindbrain@Forebrain/Midbrain/Hindbrain
embryo1_Pos1_cell56_z5	198.283457443301	35.5525341632731	Reference	Forebrain/Midbrain/Hindbrain	Forebrain/Midbrain/Hindbrain@Forebrain/Midbrain/Hindbrain@Forebrain/Midbrain/Hindbrain@Forebrain/Midbrain/Hindbrain@Forebrain/Midbrain/Hindbrain@Forebrain/Midbrain/Hindbrain@Forebrain/Midbrain/Hindbrain@Forebrain/Midbrain/Hindbrain@Forebrain/Midbrain/Hindbrain@Forebrain/Midbrain/Hindbrain@Forebrain/Midbrain/Hindbrain
embryo1_Pos1_cell57_z2	199.458055493182	64.5001238141137	Reference	Forebrain/Midbrain/Hindbrain	Forebrain/Midbrain/Hindbrain@Forebrain/Midbrain/Hindbrain@Forebrain/Midbrain/Hindbrain@Forebrain/Midbrain/Hindbrain@Forebrain/Midbrain/Hindbrain@Forebrain/Midbrain/Hindbrain@Forebrain/Midbrain/Hindbrain@Forebrain/Midbrain/Hindbrain@Forebrain/Midbrain/Hindbrain@Forebrain/Midbrain/Hindbrain@Forebrain/Midbrain/Hindbrain
embryo1_Pos1_cell57_z5	198.418115483304	56.9519628506472	Reference	Forebrain/Midbrain/Hindbrain	Forebrain/Midbrain/Hindbrain@Forebrain/Midbrain/Hindbrain@Forebrain/Midbrain/Hindbrain@Forebrain/Midbrain/Hindbrain@Spinal cord@Forebrain/Midbrain/Hindbrain@Forebrain/Midbrain/Hindbrain@Forebrain/Midbrain/Hindbrain@Forebrain/Midbrain/Hindbrain@Forebrain/Midbrain/Hindbrain@Forebrain/Midbrain/Hindbrain
embryo1_Pos1_cell58_z2	198.321273443597	31.3646692526038	Reference	Forebrain/Midbrain/Hindbrain	Forebrain/Midbrain/Hindbrain@Forebrain/Midbrain/Hindbrain@Forebrain/Midbrain/Hindbrain@Forebrain/Midbrain/Hindbrain@Forebrain/Midbrain/Hindbrain@Forebrain/Midbrain/Hindbrain@Forebrain/Midbrain/Hindbrain@Forebrain/Midbrain/Hindbrain@Forebrain/Midbrain/Hindbrain@Forebrain/Midbrain/Hindbrain@Forebrain/Midbrain/Hindbrain
embryo1_Pos1_cell58_z5	198.820429336129	72.3755364678093	Reference	Spinal cord	Spinal cord@Forebrain/Midbrain/Hindbrain@Forebrain/Midbrain/Hindbrain@Forebrain/Midbrain/Hindbrain@Forebrain/Midbrain/Hindbrain@Forebrain/Midbrain/Hindbrain@Forebrain/Midbrain/Hindbrain@Forebrain/Midbrain/Hindbrain@Forebrain/Midbrain/Hindbrain@Forebrain/Midbrain/Hindbrain@Forebrain/Midbrain/Hindbrain
embryo1_Pos1_cell59_z2	199.915016816141	44.098878364028	Reference	Forebrain/Midbrain/Hindbrain	Forebrain/Midbrain/Hindbrain@Forebrain/Midbrain/Hindbrain@Forebrain/Midbrain/Hindbrain@Forebrain/Midbrain/Hindbrain@Forebrain/Midbrain/Hindbrain@Forebrain/Midbrain/Hindbrain@Forebrain/Midbrain/Hindbrain@Forebrain/Midbrain/Hindbrain@Forebrain/Midbrain/Hindbrain@Forebrain/Midbrain/Hindbrain@Forebrain/Midbrain/Hindbrain
embryo1_Pos1_cell59_z5	199.493583091001	18.8818521116766	Reference	Forebrain/Midbrain/Hindbrain	Forebrain/Midbrain/Hindbrain@Forebrain/Midbrain/Hindbrain@Forebrain/Midbrain/Hindbrain@Forebrain/Midbrain/Hindbrain@Forebrain/Midbrain/Hindbrain@Forebrain/Midbrain/Hindbrain@Forebrain/Midbrain/Hindbrain@Forebrain/Midbrain/Hindbrain@Forebrain/Midbrain/Hindbrain@Forebrain/Midbrain/Hindbrain@Forebrain/Midbrain/Hindbrain
embryo1_Pos1_cell6_z5	192.815005215249	18.2379278693484	Reference	Forebrain/Midbrain/Hindbrain	Forebrain/Midbrain/Hindbrain@Forebrain/Midbrain/Hindbrain@Forebrain/Midbrain/Hindbrain@Forebrain/Midbrain/Hindbrain@Forebrain/Midbrain/Hindbrain@Forebrain/Midbrain/Hindbrain@Forebrain/Midbrain/Hindbrain@Forebrain/Midbrain/Hindbrain@Forebrain/Midbrain/Hindbrain@Forebrain/Midbrain/Hindbrain@Forebrain/Midbrain/Hindbrain
embryo1_Pos1_cell60_z2	199.938504529224	53.6866674999968	Reference	Forebrain/Midbrain/Hindbrain	Forebrain/Midbrain/Hindbrain@Forebrain/Midbrain/Hindbrain@Forebrain/Midbrain/Hindbrain@Forebrain/Midbrain/Hindbrain@Forebrain/Midbrain/Hindbrain@Forebrain/Midbrain/Hindbrain@Forebrain/Midbrain/Hindbrain@Forebrain/Midbrain/Hindbrain@Forebrain/Midbrain/Hindbrain@Forebrain/Midbrain/Hindbrain@Forebrain/Midbrain/Hindbrain
embryo1_Pos1_cell60_z5	198.734341874217	49.9779094312328	Reference	Forebrain/Midbrain/Hindbrain	Forebrain/Midbrain/Hindbrain@Forebrain/Midbrain/Hindbrain@Forebrain/Midbrain/Hindbrain@Forebrain/Midbrain/Hindbrain@Forebrain/Midbrain/Hindbrain@Forebrain/Midbrain/Hindbrain@Forebrain/Midbrain/Hindbrain@Forebrain/Midbrain/Hindbrain@Forebrain/Midbrain/Hindbrain@Forebrain/Midbrain/Hindbrain@Forebrain/Midbrain/Hindbrain
embryo1_Pos1_cell61_z2	199.967152858598	41.5274853588962	Reference	Forebrain/Midbrain/Hindbrain	Forebrain/Midbrain/Hindbrain@Forebrain/Midbrain/Hindbrain@Forebrain/Midbrain/Hindbrain@Forebrain/Midbrain/Hindbrain@Forebrain/Midbrain/Hindbrain@Forebrain/Midbrain/Hindbrain@Forebrain/Midbrain/Hindbrain@Forebrain/Midbrain/Hindbrain@Forebrain/Midbrain/Hindbrain@Forebrain/Midbrain/Hindbrain@Forebrain/Midbrain/Hindbrain
embryo1_Pos1_cell61_z5	199.875238378911	64.3066961739021	Reference	Forebrain/Midbrain/Hindbrain	Forebrain/Midbrain/Hindbrain@Forebrain/Midbrain/Hindbrain@Forebrain/Midbrain/Hindbrain@Forebrain/Midbrain/Hindbrain@Forebrain/Midbrain/Hindbrain@Forebrain/Midbrain/Hindbrain@Forebrain/Midbrain/Hindbrain@Forebrain/Midbrain/Hindbrain@Forebrain/Midbrain/Hindbrain@Forebrain/Midbrain/Hindbrain@Forebrain/Midbrain/Hindbrain
embryo1_Pos1_cell62_z5	200.923231269603	9.39152808192204	Reference	Forebrain/Midbrain/Hindbrain	Forebrain/Midbrain/Hindbrain@Forebrain/Midbrain/Hindbrain@Forebrain/Midbrain/Hindbrain@Forebrain/Midbrain/Hindbrain@Forebrain/Midbrain/Hindbrain@Forebrain/Midbrain/Hindbrain@Forebrain/Midbrain/Hindbrain@Forebrain/Midbrain/Hindbrain@Forebrain/Midbrain/Hindbrain@Forebrain/Midbrain/Hindbrain@Forebrain/Midbrain/Hindbrain
embryo1_Pos1_cell63_z2	200.722700731914	19.6855036407978	Reference	Forebrain/Midbrain/Hindbrain	Forebrain/Midbrain/Hindbrain@Forebrain/Midbrain/Hindbrain@Forebrain/Midbrain/Hindbrain@Forebrain/Midbrain/Hindbrain@Forebrain/Midbrain/Hindbrain@Forebrain/Midbrain/Hindbrain@Forebrain/Midbrain/Hindbrain@Forebrain/Midbrain/Hindbrain@Forebrain/Midbrain/Hindbrain@Forebrain/Midbrain/Hindbrain@Forebrain/Midbrain/Hindbrain
embryo1_Pos1_cell63_z5	199.635585452865	70.2411798216745	Reference	Forebrain/Midbrain/Hindbrain	Forebrain/Midbrain/Hindbrain@Spinal cord@Forebrain/Midbrain/Hindbrain@Forebrain/Midbrain/Hindbrain@Forebrain/Midbrain/Hindbrain@Forebrain/Midbrain/Hindbrain@Forebrain/Midbrain/Hindbrain@Forebrain/Midbrain/Hindbrain@Forebrain/Midbrain/Hindbrain@Forebrain/Midbrain/Hindbrain@Forebrain/Midbrain/Hindbrain
embryo1_Pos1_cell64_z2	202.542824149409	10.6882177594159	Reference	Forebrain/Midbrain/Hindbrain	Forebrain/Midbrain/Hindbrain@Forebrain/Midbrain/Hindbrain@Forebrain/Midbrain/Hindbrain@Forebrain/Midbrain/Hindbrain@Forebrain/Midbrain/Hindbrain@Forebrain/Midbrain/Hindbrain@Forebrain/Midbrain/Hindbrain@Forebrain/Midbrain/Hindbrain@Forebrain/Midbrain/Hindbrain@Forebrain/Midbrain/Hindbrain@Forebrain/Midbrain/Hindbrain
embryo1_Pos1_cell64_z5	201.512689681328	21.4948004201128	Reference	Forebrain/Midbrain/Hindbrain	Forebrain/Midbrain/Hindbrain@Forebrain/Midbrain/Hindbrain@Forebrain/Midbrain/Hindbrain@Forebrain/Midbrain/Hindbrain@Forebrain/Midbrain/Hindbrain@Forebrain/Midbrain/Hindbrain@Forebrain/Midbrain/Hindbrain@Forebrain/Midbrain/Hindbrain@Forebrain/Midbrain/Hindbrain@Forebrain/Midbrain/Hindbrain@Forebrain/Midbrain/Hindbrain
embryo1_Pos1_cell65_z2	200.058192269286	32.1260920911212	Reference	Forebrain/Midbrain/Hindbrain	Forebrain/Midbrain/Hindbrain@Forebrain/Midbrain/Hindbrain@Forebrain/Midbrain/Hindbrain@Forebrain/Midbrain/Hindbrain@Forebrain/Midbrain/Hindbrain@Forebrain/Midbrain/Hindbrain@Forebrain/Midbrain/Hindbrain@Forebrain/Midbrain/Hindbrain@Forebrain/Midbrain/Hindbrain@Forebrain/Midbrain/Hindbrain@Forebrain/Midbrain/Hindbrain
embryo1_Pos1_cell66_z2	201.479934732876	50.675464338415	Reference	Forebrain/Midbrain/Hindbrain	Forebrain/Midbrain/Hindbrain@Forebrain/Midbrain/Hindbrain@Forebrain/Midbrain/Hindbrain@Forebrain/Midbrain/Hindbrain@Forebrain/Midbrain/Hindbrain@Forebrain/Midbrain/Hindbrain@Forebrain/Midbrain/Hindbrain@Forebrain/Midbrain/Hindbrain@Forebrain/Midbrain/Hindbrain@Forebrain/Midbrain/Hindbrain@Forebrain/Midbrain/Hindbrain
embryo1_Pos1_cell66_z5	199.92147957947	53.8889689678548	Reference	Forebrain/Midbrain/Hindbrain	Forebrain/Midbrain/Hindbrain@Forebrain/Midbrain/Hindbrain@Forebrain/Midbrain/Hindbrain@Forebrain/Midbrain/Hindbrain@Forebrain/Midbrain/Hindbrain@Forebrain/Midbrain/Hindbrain@Forebrain/Midbrain/Hindbrain@Forebrain/Midbrain/Hindbrain@Forebrain/Midbrain/Hindbrain@Forebrain/Midbrain/Hindbrain@Forebrain/Midbrain/Hindbrain
embryo1_Pos1_cell67_z5	201.74975664844	12.3975502462215	Reference	Forebrain/Midbrain/Hindbrain	Forebrain/Midbrain/Hindbrain@Forebrain/Midbrain/Hindbrain@Forebrain/Midbrain/Hindbrain@Forebrain/Midbrain/Hindbrain@Forebrain/Midbrain/Hindbrain@Forebrain/Midbrain/Hindbrain@Forebrain/Midbrain/Hindbrain@Forebrain/Midbrain/Hindbrain@Forebrain/Midbrain/Hindbrain@Forebrain/Midbrain/Hindbrain@Forebrain/Midbrain/Hindbrain
embryo1_Pos1_cell68_z2	201.708930560991	60.8316823417704	Reference	Forebrain/Midbrain/Hindbrain	Forebrain/Midbrain/Hindbrain@Forebrain/Midbrain/Hindbrain@Forebrain/Midbrain/Hindbrain@Forebrain/Midbrain/Hindbrain@Forebrain/Midbrain/Hindbrain@Forebrain/Midbrain/Hindbrain@Spinal cord@Forebrain/Midbrain/Hindbrain@Forebrain/Midbrain/Hindbrain@Forebrain/Midbrain/Hindbrain@Forebrain/Midbrain/Hindbrain
embryo1_Pos1_cell68_z5	199.85820761081	16.5717683036146	Reference	Forebrain/Midbrain/Hindbrain	Forebrain/Midbrain/Hindbrain@Forebrain/Midbrain/Hindbrain@Forebrain/Midbrain/Hindbrain@Forebrain/Midbrain/Hindbrain@Forebrain/Midbrain/Hindbrain@Forebrain/Midbrain/Hindbrain@Forebrain/Midbrain/Hindbrain@Forebrain/Midbrain/Hindbrain@Forebrain/Midbrain/Hindbrain@Forebrain/Midbrain/Hindbrain@Forebrain/Midbrain/Hindbrain
embryo1_Pos1_cell69_z2	201.036175448489	8.32131874315309	Reference	Forebrain/Midbrain/Hindbrain	Forebrain/Midbrain/Hindbrain@Forebrain/Midbrain/Hindbrain@Forebrain/Midbrain/Hindbrain@Forebrain/Midbrain/Hindbrain@Forebrain/Midbrain/Hindbrain@Forebrain/Midbrain/Hindbrain@Forebrain/Midbrain/Hindbrain@Forebrain/Midbrain/Hindbrain@Forebrain/Midbrain/Hindbrain@Forebrain/Midbrain/Hindbrain@Forebrain/Midbrain/Hindbrain
embryo1_Pos1_cell69_z5	200.607079898624	44.570628858164	Reference	Forebrain/Midbrain/Hindbrain	Forebrain/Midbrain/Hindbrain@Forebrain/Midbrain/Hindbrain@Forebrain/Midbrain/Hindbrain@Forebrain/Midbrain/Hindbrain@Forebrain/Midbrain/Hindbrain@Forebrain/Midbrain/Hindbrain@Forebrain/Midbrain/Hindbrain@Forebrain/Midbrain/Hindbrain@Forebrain/Midbrain/Hindbrain@Forebrain/Midbrain/Hindbrain@Forebrain/Midbrain/Hindbrain
embryo1_Pos1_cell7_z2	193.40278741338	19.8576256695033	Reference	Forebrain/Midbrain/Hindbrain	Forebrain/Midbrain/Hindbrain@Forebrain/Midbrain/Hindbrain@Forebrain/Midbrain/Hindbrain@Forebrain/Midbrain/Hindbrain@Forebrain/Midbrain/Hindbrain@Forebrain/Midbrain/Hindbrain@Forebrain/Midbrain/Hindbrain@Forebrain/Midbrain/Hindbrain@Forebrain/Midbrain/Hindbrain@Forebrain/Midbrain/Hindbrain@Forebrain/Midbrain/Hindbrain
embryo1_Pos1_cell7_z5	193.493988428478	22.543286548259	Reference	Forebrain/Midbrain/Hindbrain	Forebrain/Midbrain/Hindbrain@Forebrain/Midbrain/Hindbrain@Forebrain/Midbrain/Hindbrain@Forebrain/Midbrain/Hindbrain@Forebrain/Midbrain/Hindbrain@Forebrain/Midbrain/Hindbrain@Forebrain/Midbrain/Hindbrain@Forebrain/Midbrain/Hindbrain@Forebrain/Midbrain/Hindbrain@Forebrain/Midbrain/Hindbrain@Forebrain/Midbrain/Hindbrain
embryo1_Pos1_cell70_z2	201.445001433252	13.112220587846	Reference	Forebrain/Midbrain/Hindbrain	Forebrain/Midbrain/Hindbrain@Forebrain/Midbrain/Hindbrain@Forebrain/Midbrain/Hindbrain@Forebrain/Midbrain/Hindbrain@Forebrain/Midbrain/Hindbrain@Forebrain/Midbrain/Hindbrain@Forebrain/Midbrain/Hindbrain@Forebrain/Midbrain/Hindbrain@Forebrain/Midbrain/Hindbrain@Forebrain/Midbrain/Hindbrain@Forebrain/Midbrain/Hindbrain
embryo1_Pos1_cell70_z5	201.319021040413	37.2986439489476	Reference	Forebrain/Midbrain/Hindbrain	Forebrain/Midbrain/Hindbrain@Forebrain/Midbrain/Hindbrain@Forebrain/Midbrain/Hindbrain@Forebrain/Midbrain/Hindbrain@Forebrain/Midbrain/Hindbrain@Forebrain/Midbrain/Hindbrain@Forebrain/Midbrain/Hindbrain@Forebrain/Midbrain/Hindbrain@Forebrain/Midbrain/Hindbrain@Forebrain/Midbrain/Hindbrain@Forebrain/Midbrain/Hindbrain
embryo1_Pos1_cell71_z2	201.86867804912	47.3449562957219	Reference	Forebrain/Midbrain/Hindbrain	Forebrain/Midbrain/Hindbrain@Forebrain/Midbrain/Hindbrain@Forebrain/Midbrain/Hindbrain@Forebrain/Midbrain/Hindbrain@Forebrain/Midbrain/Hindbrain@Forebrain/Midbrain/Hindbrain@Forebrain/Midbrain/Hindbrain@Forebrain/Midbrain/Hindbrain@Forebrain/Midbrain/Hindbrain@Forebrain/Midbrain/Hindbrain@Forebrain/Midbrain/Hindbrain
embryo1_Pos1_cell71_z5	201.571286389501	26.3125668903284	Reference	Forebrain/Midbrain/Hindbrain	Forebrain/Midbrain/Hindbrain@Forebrain/Midbrain/Hindbrain@Forebrain/Midbrain/Hindbrain@Forebrain/Midbrain/Hindbrain@Forebrain/Midbrain/Hindbrain@Forebrain/Midbrain/Hindbrain@Forebrain/Midbrain/Hindbrain@Forebrain/Midbrain/Hindbrain@Forebrain/Midbrain/Hindbrain@Forebrain/Midbrain/Hindbrain@Forebrain/Midbrain/Hindbrain
embryo1_Pos1_cell72_z2	200.936161765664	57.8474966495301	Reference	Spinal cord	Spinal cord@Forebrain/Midbrain/Hindbrain@Forebrain/Midbrain/Hindbrain@Forebrain/Midbrain/Hindbrain@Forebrain/Midbrain/Hindbrain@Forebrain/Midbrain/Hindbrain@Forebrain/Midbrain/Hindbrain@Forebrain/Midbrain/Hindbrain@Forebrain/Midbrain/Hindbrain@Forebrain/Midbrain/Hindbrain@Forebrain/Midbrain/Hindbrain
embryo1_Pos1_cell72_z5	200.443158158538	39.7748438424982	Reference	Forebrain/Midbrain/Hindbrain	Forebrain/Midbrain/Hindbrain@Forebrain/Midbrain/Hindbrain@Forebrain/Midbrain/Hindbrain@Forebrain/Midbrain/Hindbrain@Forebrain/Midbrain/Hindbrain@Forebrain/Midbrain/Hindbrain@Forebrain/Midbrain/Hindbrain@Forebrain/Midbrain/Hindbrain@Forebrain/Midbrain/Hindbrain@Forebrain/Midbrain/Hindbrain@Forebrain/Midbrain/Hindbrain
embryo1_Pos1_cell73_z2	202.141167519937	38.3096973466045	Reference	Forebrain/Midbrain/Hindbrain	Forebrain/Midbrain/Hindbrain@Forebrain/Midbrain/Hindbrain@Forebrain/Midbrain/Hindbrain@Forebrain/Midbrain/Hindbrain@Forebrain/Midbrain/Hindbrain@Forebrain/Midbrain/Hindbrain@Forebrain/Midbrain/Hindbrain@Forebrain/Midbrain/Hindbrain@Forebrain/Midbrain/Hindbrain@Forebrain/Midbrain/Hindbrain@Forebrain/Midbrain/Hindbrain
embryo1_Pos1_cell74_z2	201.341204261546	17.4702986829026	Reference	Forebrain/Midbrain/Hindbrain	Forebrain/Midbrain/Hindbrain@Forebrain/Midbrain/Hindbrain@Forebrain/Midbrain/Hindbrain@Forebrain/Midbrain/Hindbrain@Forebrain/Midbrain/Hindbrain@Forebrain/Midbrain/Hindbrain@Forebrain/Midbrain/Hindbrain@Forebrain/Midbrain/Hindbrain@Forebrain/Midbrain/Hindbrain@Forebrain/Midbrain/Hindbrain@Forebrain/Midbrain/Hindbrain
embryo1_Pos1_cell74_z5	202.28398196593	52.0879008720375	Reference	Forebrain/Midbrain/Hindbrain	Forebrain/Midbrain/Hindbrain@Forebrain/Midbrain/Hindbrain@Forebrain/Midbrain/Hindbrain@Forebrain/Midbrain/Hindbrain@Forebrain/Midbrain/Hindbrain@Forebrain/Midbrain/Hindbrain@Forebrain/Midbrain/Hindbrain@Forebrain/Midbrain/Hindbrain@Forebrain/Midbrain/Hindbrain@Forebrain/Midbrain/Hindbrain@Forebrain/Midbrain/Hindbrain
embryo1_Pos1_cell75_z2	201.243598783959	5.46808952561067	Reference	Forebrain/Midbrain/Hindbrain	Forebrain/Midbrain/Hindbrain@Forebrain/Midbrain/Hindbrain@Forebrain/Midbrain/Hindbrain@Forebrain/Midbrain/Hindbrain@Forebrain/Midbrain/Hindbrain@Forebrain/Midbrain/Hindbrain@Forebrain/Midbrain/Hindbrain@Forebrain/Midbrain/Hindbrain@Forebrain/Midbrain/Hindbrain@Forebrain/Midbrain/Hindbrain@Forebrain/Midbrain/Hindbrain
embryo1_Pos1_cell75_z5	200.321206732231	60.9933439764906	Reference	Forebrain/Midbrain/Hindbrain	Forebrain/Midbrain/Hindbrain@Forebrain/Midbrain/Hindbrain@Forebrain/Midbrain/Hindbrain@Forebrain/Midbrain/Hindbrain@Forebrain/Midbrain/Hindbrain@Forebrain/Midbrain/Hindbrain@Spinal cord@Forebrain/Midbrain/Hindbrain@Forebrain/Midbrain/Hindbrain@Forebrain/Midbrain/Hindbrain@Forebrain/Midbrain/Hindbrain
embryo1_Pos1_cell76_z2	202.983483875632	34.9146006943852	Reference	Forebrain/Midbrain/Hindbrain	Forebrain/Midbrain/Hindbrain@Forebrain/Midbrain/Hindbrain@Forebrain/Midbrain/Hindbrain@Forebrain/Midbrain/Hindbrain@Forebrain/Midbrain/Hindbrain@Forebrain/Midbrain/Hindbrain@Forebrain/Midbrain/Hindbrain@Forebrain/Midbrain/Hindbrain@Forebrain/Midbrain/Hindbrain@Forebrain/Midbrain/Hindbrain@Forebrain/Midbrain/Hindbrain
embryo1_Pos1_cell76_z5	201.925659729136	48.4055370051783	Reference	Forebrain/Midbrain/Hindbrain	Forebrain/Midbrain/Hindbrain@Forebrain/Midbrain/Hindbrain@Forebrain/Midbrain/Hindbrain@Forebrain/Midbrain/Hindbrain@Forebrain/Midbrain/Hindbrain@Forebrain/Midbrain/Hindbrain@Forebrain/Midbrain/Hindbrain@Forebrain/Midbrain/Hindbrain@Forebrain/Midbrain/Hindbrain@Forebrain/Midbrain/Hindbrain@Forebrain/Midbrain/Hindbrain
embryo1_Pos1_cell77_z2	201.489910888816	22.8035838880523	Reference	Forebrain/Midbrain/Hindbrain	Forebrain/Midbrain/Hindbrain@Forebrain/Midbrain/Hindbrain@Forebrain/Midbrain/Hindbrain@Forebrain/Midbrain/Hindbrain@Forebrain/Midbrain/Hindbrain@Forebrain/Midbrain/Hindbrain@Forebrain/Midbrain/Hindbrain@Forebrain/Midbrain/Hindbrain@Forebrain/Midbrain/Hindbrain@Forebrain/Midbrain/Hindbrain@Forebrain/Midbrain/Hindbrain
embryo1_Pos1_cell77_z5	203.30707436438	24.1702947734253	Reference	Forebrain/Midbrain/Hindbrain	Forebrain/Midbrain/Hindbrain@Forebrain/Midbrain/Hindbrain@Forebrain/Midbrain/Hindbrain@Forebrain/Midbrain/Hindbrain@Forebrain/Midbrain/Hindbrain@Forebrain/Midbrain/Hindbrain@Forebrain/Midbrain/Hindbrain@Forebrain/Midbrain/Hindbrain@Forebrain/Midbrain/Hindbrain@Forebrain/Midbrain/Hindbrain@Forebrain/Midbrain/Hindbrain
embryo1_Pos1_cell78_z2	201.510785803508	67.1671910245302	Reference	Forebrain/Midbrain/Hindbrain	Forebrain/Midbrain/Hindbrain@Forebrain/Midbrain/Hindbrain@Forebrain/Midbrain/Hindbrain@Forebrain/Midbrain/Hindbrain@Forebrain/Midbrain/Hindbrain@Forebrain/Midbrain/Hindbrain@Forebrain/Midbrain/Hindbrain@Forebrain/Midbrain/Hindbrain@Forebrain/Midbrain/Hindbrain@Forebrain/Midbrain/Hindbrain@Forebrain/Midbrain/Hindbrain
embryo1_Pos1_cell78_z5	202.213916843198	58.9705369671339	Reference	Forebrain/Midbrain/Hindbrain	Forebrain/Midbrain/Hindbrain@Spinal cord@Forebrain/Midbrain/Hindbrain@Forebrain/Midbrain/Hindbrain@Forebrain/Midbrain/Hindbrain@Forebrain/Midbrain/Hindbrain@Forebrain/Midbrain/Hindbrain@Forebrain/Midbrain/Hindbrain@Forebrain/Midbrain/Hindbrain@Forebrain/Midbrain/Hindbrain@Forebrain/Midbrain/Hindbrain
embryo1_Pos1_cell79_z5	202.902897768478	15.0995488464197	Reference	Forebrain/Midbrain/Hindbrain	Forebrain/Midbrain/Hindbrain@Forebrain/Midbrain/Hindbrain@Forebrain/Midbrain/Hindbrain@Forebrain/Midbrain/Hindbrain@Forebrain/Midbrain/Hindbrain@Forebrain/Midbrain/Hindbrain@Forebrain/Midbrain/Hindbrain@Forebrain/Midbrain/Hindbrain@Forebrain/Midbrain/Hindbrain@Forebrain/Midbrain/Hindbrain@Forebrain/Midbrain/Hindbrain
embryo1_Pos1_cell8_z5	194.285513507729	26.3564510394335	Reference	Forebrain/Midbrain/Hindbrain	Forebrain/Midbrain/Hindbrain@Forebrain/Midbrain/Hindbrain@Forebrain/Midbrain/Hindbrain@Forebrain/Midbrain/Hindbrain@Forebrain/Midbrain/Hindbrain@Forebrain/Midbrain/Hindbrain@Forebrain/Midbrain/Hindbrain@Forebrain/Midbrain/Hindbrain@Forebrain/Midbrain/Hindbrain@Forebrain/Midbrain/Hindbrain@Forebrain/Midbrain/Hindbrain
embryo1_Pos1_cell80_z2	201.622277817748	29.2866792588018	Reference	Forebrain/Midbrain/Hindbrain	Forebrain/Midbrain/Hindbrain@Forebrain/Midbrain/Hindbrain@Forebrain/Midbrain/Hindbrain@Forebrain/Midbrain/Hindbrain@Forebrain/Midbrain/Hindbrain@Forebrain/Midbrain/Hindbrain@Forebrain/Midbrain/Hindbrain@Forebrain/Midbrain/Hindbrain@Forebrain/Midbrain/Hindbrain@Forebrain/Midbrain/Hindbrain@Forebrain/Midbrain/Hindbrain
embryo1_Pos1_cell80_z5	201.610426517301	67.6060991715331	Reference	Forebrain/Midbrain/Hindbrain	Forebrain/Midbrain/Hindbrain@Forebrain/Midbrain/Hindbrain@Forebrain/Midbrain/Hindbrain@Forebrain/Midbrain/Hindbrain@Forebrain/Midbrain/Hindbrain@Forebrain/Midbrain/Hindbrain@Forebrain/Midbrain/Hindbrain@Forebrain/Midbrain/Hindbrain@Forebrain/Midbrain/Hindbrain@Forebrain/Midbrain/Hindbrain@Forebrain/Midbrain/Hindbrain
embryo1_Pos1_cell81_z5	202.023900649213	73.87292010197	Reference	Forebrain/Midbrain/Hindbrain	Forebrain/Midbrain/Hindbrain@Forebrain/Midbrain/Hindbrain@Forebrain/Midbrain/Hindbrain@Spinal cord@Forebrain/Midbrain/Hindbrain@Forebrain/Midbrain/Hindbrain@Forebrain/Midbrain/Hindbrain@Forebrain/Midbrain/Hindbrain@Forebrain/Midbrain/Hindbrain@Forebrain/Midbrain/Hindbrain@Forebrain/Midbrain/Hindbrain
embryo1_Pos1_cell82_z2	202.652559311966	31.1151502615561	Reference	Forebrain/Midbrain/Hindbrain	Forebrain/Midbrain/Hindbrain@Forebrain/Midbrain/Hindbrain@Forebrain/Midbrain/Hindbrain@Forebrain/Midbrain/Hindbrain@Forebrain/Midbrain/Hindbrain@Forebrain/Midbrain/Hindbrain@Forebrain/Midbrain/Hindbrain@Forebrain/Midbrain/Hindbrain@Forebrain/Midbrain/Hindbrain@Forebrain/Midbrain/Hindbrain@Forebrain/Midbrain/Hindbrain
embryo1_Pos1_cell82_z5	202.802546615513	34.8884457139877	Reference	Forebrain/Midbrain/Hindbrain	Forebrain/Midbrain/Hindbrain@Forebrain/Midbrain/Hindbrain@Forebrain/Midbrain/Hindbrain@Forebrain/Midbrain/Hindbrain@Forebrain/Midbrain/Hindbrain@Forebrain/Midbrain/Hindbrain@Forebrain/Midbrain/Hindbrain@Forebrain/Midbrain/Hindbrain@Forebrain/Midbrain/Hindbrain@Forebrain/Midbrain/Hindbrain@Forebrain/Midbrain/Hindbrain
embryo1_Pos1_cell83_z2	203.21561956129	63.3889880479996	Reference	Forebrain/Midbrain/Hindbrain	Forebrain/Midbrain/Hindbrain@Forebrain/Midbrain/Hindbrain@Forebrain/Midbrain/Hindbrain@Forebrain/Midbrain/Hindbrain@Forebrain/Midbrain/Hindbrain@Forebrain/Midbrain/Hindbrain@Forebrain/Midbrain/Hindbrain@Forebrain/Midbrain/Hindbrain@Forebrain/Midbrain/Hindbrain@Forebrain/Midbrain/Hindbrain@Forebrain/Midbrain/Hindbrain
embryo1_Pos1_cell83_z5	202.302607451465	55.8557093064634	Reference	Forebrain/Midbrain/Hindbrain	Forebrain/Midbrain/Hindbrain@Forebrain/Midbrain/Hindbrain@Forebrain/Midbrain/Hindbrain@Spinal cord@Forebrain/Midbrain/Hindbrain@Forebrain/Midbrain/Hindbrain@Forebrain/Midbrain/Hindbrain@Forebrain/Midbrain/Hindbrain@Forebrain/Midbrain/Hindbrain@Forebrain/Midbrain/Hindbrain@Forebrain/Midbrain/Hindbrain
embryo1_Pos1_cell84_z2	203.077859366712	43.221274620931	Reference	Forebrain/Midbrain/Hindbrain	Forebrain/Midbrain/Hindbrain@Forebrain/Midbrain/Hindbrain@Forebrain/Midbrain/Hindbrain@Forebrain/Midbrain/Hindbrain@Forebrain/Midbrain/Hindbrain@Forebrain/Midbrain/Hindbrain@Forebrain/Midbrain/Hindbrain@Forebrain/Midbrain/Hindbrain@Forebrain/Midbrain/Hindbrain@Forebrain/Midbrain/Hindbrain@Forebrain/Midbrain/Hindbrain
embryo1_Pos1_cell84_z5	202.098169478881	70.8431734570519	Reference	Forebrain/Midbrain/Hindbrain	Forebrain/Midbrain/Hindbrain@Forebrain/Midbrain/Hindbrain@Forebrain/Midbrain/Hindbrain@Forebrain/Midbrain/Hindbrain@Forebrain/Midbrain/Hindbrain@Forebrain/Midbrain/Hindbrain@Spinal cord@Forebrain/Midbrain/Hindbrain@Forebrain/Midbrain/Hindbrain@Forebrain/Midbrain/Hindbrain@Forebrain/Midbrain/Hindbrain
embryo1_Pos1_cell85_z2	203.996844191658	54.3070860089377	Reference	Forebrain/Midbrain/Hindbrain	Forebrain/Midbrain/Hindbrain@Forebrain/Midbrain/Hindbrain@Forebrain/Midbrain/Hindbrain@Forebrain/Midbrain/Hindbrain@Forebrain/Midbrain/Hindbrain@Forebrain/Midbrain/Hindbrain@Forebrain/Midbrain/Hindbrain@Forebrain/Midbrain/Hindbrain@Forebrain/Midbrain/Hindbrain@Forebrain/Midbrain/Hindbrain@Forebrain/Midbrain/Hindbrain
embryo1_Pos1_cell85_z5	204.315561020088	30.6168725082118	Reference	Forebrain/Midbrain/Hindbrain	Forebrain/Midbrain/Hindbrain@Forebrain/Midbrain/Hindbrain@Forebrain/Midbrain/Hindbrain@Forebrain/Midbrain/Hindbrain@Forebrain/Midbrain/Hindbrain@Forebrain/Midbrain/Hindbrain@Forebrain/Midbrain/Hindbrain@Forebrain/Midbrain/Hindbrain@Forebrain/Midbrain/Hindbrain@Forebrain/Midbrain/Hindbrain@Forebrain/Midbrain/Hindbrain
embryo1_Pos1_cell86_z5	202.065746742488	42.3405975590255	Reference	Forebrain/Midbrain/Hindbrain	Forebrain/Midbrain/Hindbrain@Forebrain/Midbrain/Hindbrain@Forebrain/Midbrain/Hindbrain@Forebrain/Midbrain/Hindbrain@Forebrain/Midbrain/Hindbrain@Forebrain/Midbrain/Hindbrain@Forebrain/Midbrain/Hindbrain@Forebrain/Midbrain/Hindbrain@Forebrain/Midbrain/Hindbrain@Forebrain/Midbrain/Hindbrain@Forebrain/Midbrain/Hindbrain
embryo1_Pos1_cell87_z2	202.792796133598	56.6311022295156	Reference	Forebrain/Midbrain/Hindbrain	Forebrain/Midbrain/Hindbrain@Forebrain/Midbrain/Hindbrain@Spinal cord@Forebrain/Midbrain/Hindbrain@Forebrain/Midbrain/Hindbrain@Forebrain/Midbrain/Hindbrain@Forebrain/Midbrain/Hindbrain@Forebrain/Midbrain/Hindbrain@Forebrain/Midbrain/Hindbrain@Forebrain/Midbrain/Hindbrain@Forebrain/Midbrain/Hindbrain
embryo1_Pos1_cell87_z5	203.421242455461	18.7530213689985	Reference	Forebrain/Midbrain/Hindbrain	Forebrain/Midbrain/Hindbrain@Forebrain/Midbrain/Hindbrain@Forebrain/Midbrain/Hindbrain@Forebrain/Midbrain/Hindbrain@Forebrain/Midbrain/Hindbrain@Forebrain/Midbrain/Hindbrain@Forebrain/Midbrain/Hindbrain@Forebrain/Midbrain/Hindbrain@Forebrain/Midbrain/Hindbrain@Forebrain/Midbrain/Hindbrain@Forebrain/Midbrain/Hindbrain
embryo1_Pos1_cell88_z2	204.819508170483	32.5766641764686	Reference	Forebrain/Midbrain/Hindbrain	Forebrain/Midbrain/Hindbrain@Forebrain/Midbrain/Hindbrain@Forebrain/Midbrain/Hindbrain@Forebrain/Midbrain/Hindbrain@Forebrain/Midbrain/Hindbrain@Forebrain/Midbrain/Hindbrain@Forebrain/Midbrain/Hindbrain@Forebrain/Midbrain/Hindbrain@Forebrain/Midbrain/Hindbrain@Forebrain/Midbrain/Hindbrain@Forebrain/Midbrain/Hindbrain
embryo1_Pos1_cell89_z2	203.36722184883	15.0104886424577	Reference	Forebrain/Midbrain/Hindbrain	Forebrain/Midbrain/Hindbrain@Forebrain/Midbrain/Hindbrain@Forebrain/Midbrain/Hindbrain@Forebrain/Midbrain/Hindbrain@Forebrain/Midbrain/Hindbrain@Forebrain/Midbrain/Hindbrain@Forebrain/Midbrain/Hindbrain@Forebrain/Midbrain/Hindbrain@Forebrain/Midbrain/Hindbrain@Forebrain/Midbrain/Hindbrain@Forebrain/Midbrain/Hindbrain
embryo1_Pos1_cell89_z5	203.663132427622	61.6819797124637	Reference	Forebrain/Midbrain/Hindbrain	Forebrain/Midbrain/Hindbrain@Forebrain/Midbrain/Hindbrain@Forebrain/Midbrain/Hindbrain@Forebrain/Midbrain/Hindbrain@Forebrain/Midbrain/Hindbrain@Forebrain/Midbrain/Hindbrain@Forebrain/Midbrain/Hindbrain@Forebrain/Midbrain/Hindbrain@Forebrain/Midbrain/Hindbrain@Forebrain/Midbrain/Hindbrain@Forebrain/Midbrain/Hindbrain
embryo1_Pos1_cell9_z2	194.294813502112	25.469047250278	Reference	Forebrain/Midbrain/Hindbrain	Forebrain/Midbrain/Hindbrain@Forebrain/Midbrain/Hindbrain@Forebrain/Midbrain/Hindbrain@Forebrain/Midbrain/Hindbrain@Forebrain/Midbrain/Hindbrain@Forebrain/Midbrain/Hindbrain@Forebrain/Midbrain/Hindbrain@Forebrain/Midbrain/Hindbrain@Forebrain/Midbrain/Hindbrain@Forebrain/Midbrain/Hindbrain@Forebrain/Midbrain/Hindbrain
embryo1_Pos1_cell9_z5	193.503338336292	31.1705574124902	Reference	Forebrain/Midbrain/Hindbrain	Forebrain/Midbrain/Hindbrain@Forebrain/Midbrain/Hindbrain@Forebrain/Midbrain/Hindbrain@Forebrain/Midbrain/Hindbrain@Forebrain/Midbrain/Hindbrain@Forebrain/Midbrain/Hindbrain@Forebrain/Midbrain/Hindbrain@Forebrain/Midbrain/Hindbrain@Forebrain/Midbrain/Hindbrain@Forebrain/Midbrain/Hindbrain@Forebrain/Midbrain/Hindbrain
embryo1_Pos1_cell90_z2	204.382420081961	20.8652929398927	Reference	Forebrain/Midbrain/Hindbrain	Forebrain/Midbrain/Hindbrain@Forebrain/Midbrain/Hindbrain@Forebrain/Midbrain/Hindbrain@Forebrain/Midbrain/Hindbrain@Forebrain/Midbrain/Hindbrain@Forebrain/Midbrain/Hindbrain@Forebrain/Midbrain/Hindbrain@Forebrain/Midbrain/Hindbrain@Forebrain/Midbrain/Hindbrain@Forebrain/Midbrain/Hindbrain@Forebrain/Midbrain/Hindbrain
embryo1_Pos1_cell90_z5	203.928045682013	40.2786244034969	Reference	Forebrain/Midbrain/Hindbrain	Forebrain/Midbrain/Hindbrain@Forebrain/Midbrain/Hindbrain@Forebrain/Midbrain/Hindbrain@Forebrain/Midbrain/Hindbrain@Forebrain/Midbrain/Hindbrain@Forebrain/Midbrain/Hindbrain@Forebrain/Midbrain/Hindbrain@Forebrain/Midbrain/Hindbrain@Forebrain/Midbrain/Hindbrain@Forebrain/Midbrain/Hindbrain@Forebrain/Midbrain/Hindbrain
embryo1_Pos1_cell91_z2	204.04655441428	59.0968380079701	Reference	Forebrain/Midbrain/Hindbrain	Forebrain/Midbrain/Hindbrain@Forebrain/Midbrain/Hindbrain@Forebrain/Midbrain/Hindbrain@Forebrain/Midbrain/Hindbrain@Forebrain/Midbrain/Hindbrain@Forebrain/Midbrain/Hindbrain@Forebrain/Midbrain/Hindbrain@Forebrain/Midbrain/Hindbrain@Spinal cord@Forebrain/Midbrain/Hindbrain@Forebrain/Midbrain/Hindbrain
embryo1_Pos1_cell91_z5	203.071940154964	44.5834821441959	Reference	Forebrain/Midbrain/Hindbrain	Forebrain/Midbrain/Hindbrain@Forebrain/Midbrain/Hindbrain@Forebrain/Midbrain/Hindbrain@Forebrain/Midbrain/Hindbrain@Forebrain/Midbrain/Hindbrain@Forebrain/Midbrain/Hindbrain@Forebrain/Midbrain/Hindbrain@Forebrain/Midbrain/Hindbrain@Forebrain/Midbrain/Hindbrain@Forebrain/Midbrain/Hindbrain@Forebrain/Midbrain/Hindbrain
embryo1_Pos1_cell92_z2	204.573209697409	28.8745026929826	Reference	Forebrain/Midbrain/Hindbrain	Forebrain/Midbrain/Hindbrain@Forebrain/Midbrain/Hindbrain@Forebrain/Midbrain/Hindbrain@Forebrain/Midbrain/Hindbrain@Forebrain/Midbrain/Hindbrain@Forebrain/Midbrain/Hindbrain@Forebrain/Midbrain/Hindbrain@Forebrain/Midbrain/Hindbrain@Forebrain/Midbrain/Hindbrain@Forebrain/Midbrain/Hindbrain@Forebrain/Midbrain/Hindbrain
embryo1_Pos1_cell92_z5	203.668172238376	66.7402858108416	Reference	Forebrain/Midbrain/Hindbrain	Forebrain/Midbrain/Hindbrain@Forebrain/Midbrain/Hindbrain@Forebrain/Midbrain/Hindbrain@Forebrain/Midbrain/Hindbrain@Forebrain/Midbrain/Hindbrain@Forebrain/Midbrain/Hindbrain@Forebrain/Midbrain/Hindbrain@Forebrain/Midbrain/Hindbrain@Forebrain/Midbrain/Hindbrain@Forebrain/Midbrain/Hindbrain@Forebrain/Midbrain/Hindbrain
embryo1_Pos1_cell93_z5	204.369510202911	64.6374802644644	Reference	Forebrain/Midbrain/Hindbrain	Forebrain/Midbrain/Hindbrain@Forebrain/Midbrain/Hindbrain@Forebrain/Midbrain/Hindbrain@Forebrain/Midbrain/Hindbrain@Forebrain/Midbrain/Hindbrain@Forebrain/Midbrain/Hindbrain@Forebrain/Midbrain/Hindbrain@Forebrain/Midbrain/Hindbrain@Forebrain/Midbrain/Hindbrain@Forebrain/Midbrain/Hindbrain@Forebrain/Midbrain/Hindbrain
embryo1_Pos1_cell94_z2	204.805850596236	16.8422277046618	Reference	Forebrain/Midbrain/Hindbrain	Forebrain/Midbrain/Hindbrain@Forebrain/Midbrain/Hindbrain@Forebrain/Midbrain/Hindbrain@Forebrain/Midbrain/Hindbrain@Forebrain/Midbrain/Hindbrain@Forebrain/Midbrain/Hindbrain@Forebrain/Midbrain/Hindbrain@Forebrain/Midbrain/Hindbrain@Forebrain/Midbrain/Hindbrain@Forebrain/Midbrain/Hindbrain@Forebrain/Midbrain/Hindbrain
embryo1_Pos1_cell94_z5	204.349420682849	68.8846325051645	Reference	Forebrain/Midbrain/Hindbrain	Forebrain/Midbrain/Hindbrain@Forebrain/Midbrain/Hindbrain@Forebrain/Midbrain/Hindbrain@Forebrain/Midbrain/Hindbrain@Forebrain/Midbrain/Hindbrain@Forebrain/Midbrain/Hindbrain@Forebrain/Midbrain/Hindbrain@Forebrain/Midbrain/Hindbrain@Forebrain/Midbrain/Hindbrain@Forebrain/Midbrain/Hindbrain@Forebrain/Midbrain/Hindbrain
embryo1_Pos1_cell95_z2	204.671549254953	41.22110595982	Reference	Forebrain/Midbrain/Hindbrain	Forebrain/Midbrain/Hindbrain@Forebrain/Midbrain/Hindbrain@Forebrain/Midbrain/Hindbrain@Forebrain/Midbrain/Hindbrain@Forebrain/Midbrain/Hindbrain@Forebrain/Midbrain/Hindbrain@Forebrain/Midbrain/Hindbrain@Forebrain/Midbrain/Hindbrain@Forebrain/Midbrain/Hindbrain@Forebrain/Midbrain/Hindbrain@Forebrain/Midbrain/Hindbrain
embryo1_Pos1_cell96_z5	204.905486319667	36.9945235288453	Reference	Forebrain/Midbrain/Hindbrain	Forebrain/Midbrain/Hindbrain@Forebrain/Midbrain/Hindbrain@Forebrain/Midbrain/Hindbrain@Forebrain/Midbrain/Hindbrain@Forebrain/Midbrain/Hindbrain@Forebrain/Midbrain/Hindbrain@Forebrain/Midbrain/Hindbrain@Forebrain/Midbrain/Hindbrain@Forebrain/Midbrain/Hindbrain@Forebrain/Midbrain/Hindbrain@Forebrain/Midbrain/Hindbrain
embryo1_Pos1_cell97_z2	205.615355227563	23.9283416200576	Reference	Forebrain/Midbrain/Hindbrain	Forebrain/Midbrain/Hindbrain@Forebrain/Midbrain/Hindbrain@Forebrain/Midbrain/Hindbrain@Forebrain/Midbrain/Hindbrain@Forebrain/Midbrain/Hindbrain@Forebrain/Midbrain/Hindbrain@Forebrain/Midbrain/Hindbrain@Forebrain/Midbrain/Hindbrain@Forebrain/Midbrain/Hindbrain@Forebrain/Midbrain/Hindbrain@Forebrain/Midbrain/Hindbrain
embryo1_Pos1_cell97_z5	205.264373297533	48.2171251925953	Reference	Forebrain/Midbrain/Hindbrain	Forebrain/Midbrain/Hindbrain@Forebrain/Midbrain/Hindbrain@Forebrain/Midbrain/Hindbrain@Forebrain/Midbrain/Hindbrain@Forebrain/Midbrain/Hindbrain@Forebrain/Midbrain/Hindbrain@Forebrain/Midbrain/Hindbrain@Forebrain/Midbrain/Hindbrain@Forebrain/Midbrain/Hindbrain@Forebrain/Midbrain/Hindbrain@Forebrain/Midbrain/Hindbrain
embryo1_Pos1_cell98_z2	205.977440187278	25.9976242943938	Reference	Forebrain/Midbrain/Hindbrain	Forebrain/Midbrain/Hindbrain@Forebrain/Midbrain/Hindbrain@Forebrain/Midbrain/Hindbrain@Forebrain/Midbrain/Hindbrain@Forebrain/Midbrain/Hindbrain@Forebrain/Midbrain/Hindbrain@Forebrain/Midbrain/Hindbrain@Forebrain/Midbrain/Hindbrain@Forebrain/Midbrain/Hindbrain@Forebrain/Midbrain/Hindbrain@Forebrain/Midbrain/Hindbrain
embryo1_Pos1_cell98_z5	204.787965764535	70.9516319941406	Reference	Forebrain/Midbrain/Hindbrain	Forebrain/Midbrain/Hindbrain@Forebrain/Midbrain/Hindbrain@Forebrain/Midbrain/Hindbrain@Forebrain/Midbrain/Hindbrain@Forebrain/Midbrain/Hindbrain@Forebrain/Midbrain/Hindbrain@Forebrain/Midbrain/Hindbrain@Forebrain/Midbrain/Hindbrain@Forebrain/Midbrain/Hindbrain@Forebrain/Midbrain/Hindbrain@Forebrain/Midbrain/Hindbrain
embryo1_Pos1_cell99_z2	205.589551030094	45.7978862299802	Reference	Forebrain/Midbrain/Hindbrain	Forebrain/Midbrain/Hindbrain@Forebrain/Midbrain/Hindbrain@Forebrain/Midbrain/Hindbrain@Forebrain/Midbrain/Hindbrain@Forebrain/Midbrain/Hindbrain@Forebrain/Midbrain/Hindbrain@Forebrain/Midbrain/Hindbrain@Forebrain/Midbrain/Hindbrain@Forebrain/Midbrain/Hindbrain@Forebrain/Midbrain/Hindbrain@Forebrain/Midbrain/Hindbrain
embryo1_Pos1_cell99_z5	205.258804749171	43.8061138663931	Reference	Forebrain/Midbrain/Hindbrain	Forebrain/Midbrain/Hindbrain@Forebrain/Midbrain/Hindbrain@Forebrain/Midbrain/Hindbrain@Forebrain/Midbrain/Hindbrain@Forebrain/Midbrain/Hindbrain@Forebrain/Midbrain/Hindbrain@Forebrain/Midbrain/Hindbrain@Forebrain/Midbrain/Hindbrain@Forebrain/Midbrain/Hindbrain@Forebrain/Midbrain/Hindbrain@Forebrain/Midbrain/Hindbrain
embryo1_Pos2_cell10_z2	111.692086641789	62.1698169107669	Reference	Forebrain/Midbrain/Hindbrain	Forebrain/Midbrain/Hindbrain@Forebrain/Midbrain/Hindbrain@Forebrain/Midbrain/Hindbrain@Forebrain/Midbrain/Hindbrain@Forebrain/Midbrain/Hindbrain@Forebrain/Midbrain/Hindbrain@Forebrain/Midbrain/Hindbrain@Definitive endoderm@Forebrain/Midbrain/Hindbrain@Forebrain/Midbrain/Hindbrain@Forebrain/Midbrain/Hindbrain
embryo1_Pos2_cell10_z5	114.899523766964	59.6329209949463	Reference	Forebrain/Midbrain/Hindbrain	Forebrain/Midbrain/Hindbrain@Forebrain/Midbrain/Hindbrain@Forebrain/Midbrain/Hindbrain@Forebrain/Midbrain/Hindbrain@Forebrain/Midbrain/Hindbrain@Forebrain/Midbrain/Hindbrain@Forebrain/Midbrain/Hindbrain@Forebrain/Midbrain/Hindbrain@Forebrain/Midbrain/Hindbrain@Forebrain/Midbrain/Hindbrain@Forebrain/Midbrain/Hindbrain
embryo1_Pos2_cell100_z2	145.458007018046	54.6260047040337	Reference	Forebrain/Midbrain/Hindbrain	Forebrain/Midbrain/Hindbrain@Forebrain/Midbrain/Hindbrain@Forebrain/Midbrain/Hindbrain@Forebrain/Midbrain/Hindbrain@Forebrain/Midbrain/Hindbrain@Forebrain/Midbrain/Hindbrain@Forebrain/Midbrain/Hindbrain@Forebrain/Midbrain/Hindbrain@Forebrain/Midbrain/Hindbrain@Forebrain/Midbrain/Hindbrain@Forebrain/Midbrain/Hindbrain
[truncated: 213,972 more rows]
