# Supplementary material for: Multi-scale and multi-context interpretable mapping of cell states across heterogeneous spatial samples
Source: Nat Commun. 2025 Aug 21;16:7814. doi: 10.1038/s41467-025-62782-y (PMC12370880; doi:10.1038/s41467-025-62782-y)
Supplement: Supplementary file 9 — Source Data [file 41467_2025_62782_MOESM9_ESM.zip › SourceData/figure_s7c.tsv]

target	source	Data_Type	pval
CytoSpace	CytoSpace	dropped	NA
CytoSpace_noLab	CytoSpace	dropped	8.78177065501245e-06
GPSA	CytoSpace	dropped	8.78177065501245e-06
PASTE	CytoSpace	dropped	8.26697777502723e-06
Scanorama	CytoSpace	dropped	8.78177065501245e-06
SLAT	CytoSpace	dropped	8.78177065501245e-06
Tangram	CytoSpace	dropped	8.78177065501245e-06
Vesalius_c	CytoSpace	dropped	8.78177065501245e-06
Vesalius_f	CytoSpace	dropped	8.78177065501245e-06
Vesalius_fc	CytoSpace	dropped	8.78177065501245e-06
Vesalius_fn	CytoSpace	dropped	8.78177065501245e-06
Vesalius_fnc	CytoSpace	dropped	8.78177065501245e-06
Vesalius_fnct	CytoSpace	dropped	8.78177065501245e-06
Vesalius_fncty	CytoSpace	dropped	8.78177065501245e-06
Vesalius_fnt	CytoSpace	dropped	8.78177065501245e-06
Vesalius_fny	CytoSpace	dropped	8.78177065501245e-06
Vesalius_ft	CytoSpace	dropped	8.78177065501245e-06
Vesalius_n	CytoSpace	dropped	8.78177065501245e-06
Vesalius_nc	CytoSpace	dropped	8.78177065501245e-06
Vesalius_nt	CytoSpace	dropped	8.78177065501245e-06
Vesalius_t	CytoSpace	dropped	8.78177065501245e-06
CytoSpace	CytoSpace_noLab	dropped	8.78177065501245e-06
CytoSpace_noLab	CytoSpace_noLab	dropped	1
GPSA	CytoSpace_noLab	dropped	9.02452270973513e-43
PASTE	CytoSpace_noLab	dropped	8.50767672171438e-44
Scanorama	CytoSpace_noLab	dropped	1.57137822053794e-42
SLAT	CytoSpace_noLab	dropped	1.99345906084429e-37
Tangram	CytoSpace_noLab	dropped	1.16107497992958e-16
Vesalius_c	CytoSpace_noLab	dropped	0.188078391627491
Vesalius_f	CytoSpace_noLab	dropped	8.37634794450525e-34
Vesalius_fc	CytoSpace_noLab	dropped	0.000170848635143177
Vesalius_fn	CytoSpace_noLab	dropped	6.86774183582394e-28
Vesalius_fnc	CytoSpace_noLab	dropped	0.000327420655220986
Vesalius_fnct	CytoSpace_noLab	dropped	0.000325400252330035
Vesalius_fncty	CytoSpace_noLab	dropped	7.09621089575912e-05
Vesalius_fnt	CytoSpace_noLab	dropped	1.1907503008234e-27
Vesalius_fny	CytoSpace_noLab	dropped	1.03165509439917e-26
Vesalius_ft	CytoSpace_noLab	dropped	6.05141243110178e-30
Vesalius_n	CytoSpace_noLab	dropped	7.09621089575912e-05
Vesalius_nc	CytoSpace_noLab	dropped	0.190797173647827
Vesalius_nt	CytoSpace_noLab	dropped	1.44294408613473e-13
Vesalius_t	CytoSpace_noLab	dropped	1.82872800342943e-10
CytoSpace	GPSA	dropped	8.78177065501245e-06
CytoSpace_noLab	GPSA	dropped	9.02452270973513e-43
GPSA	GPSA	dropped	1
PASTE	GPSA	dropped	0.580687532523464
Scanorama	GPSA	dropped	8.40015287994857e-45
SLAT	GPSA	dropped	8.79121092532293e-45
Tangram	GPSA	dropped	6.26086162458446e-41
Vesalius_c	GPSA	dropped	2.64892491691942e-43
Vesalius_f	GPSA	dropped	8.79121092532293e-45
Vesalius_fc	GPSA	dropped	1.20928854339051e-43
Vesalius_fn	GPSA	dropped	8.79121092532293e-45
Vesalius_fnc	GPSA	dropped	1.61873851224313e-43
Vesalius_fnct	GPSA	dropped	1.47988742087586e-43
Vesalius_fncty	GPSA	dropped	1.08085917120784e-43
Vesalius_fnt	GPSA	dropped	8.79121092532293e-45
Vesalius_fny	GPSA	dropped	8.99347994181031e-45
Vesalius_ft	GPSA	dropped	8.40015287994857e-45
Vesalius_n	GPSA	dropped	1.77736912745642e-44
Vesalius_nc	GPSA	dropped	8.96963470435915e-42
Vesalius_nt	GPSA	dropped	9.84992265587143e-45
Vesalius_t	GPSA	dropped	9.84992265587143e-45
CytoSpace	PASTE	dropped	8.26697777502723e-06
CytoSpace_noLab	PASTE	dropped	8.50767672171438e-44
GPSA	PASTE	dropped	0.580687532523464
PASTE	PASTE	dropped	1
Scanorama	PASTE	dropped	7.72257789303805e-45
SLAT	PASTE	dropped	7.72257789303805e-45
Tangram	PASTE	dropped	5.7054816310647e-43
Vesalius_c	PASTE	dropped	4.73568819273453e-44
Vesalius_f	PASTE	dropped	7.72257789303805e-45
Vesalius_fc	PASTE	dropped	2.6314517261083e-44
Vesalius_fn	PASTE	dropped	7.72257789303805e-45
Vesalius_fnc	PASTE	dropped	3.08300715250431e-44
Vesalius_fnct	PASTE	dropped	2.75329157563642e-44
Vesalius_fncty	PASTE	dropped	2.24574895102612e-44
Vesalius_fnt	PASTE	dropped	7.72257789303805e-45
Vesalius_fny	PASTE	dropped	7.72257789303805e-45
Vesalius_ft	PASTE	dropped	7.72257789303805e-45
Vesalius_n	PASTE	dropped	9.91943037775237e-45
Vesalius_nc	PASTE	dropped	3.26627301539549e-43
Vesalius_nt	PASTE	dropped	7.90045233994638e-45
Vesalius_t	PASTE	dropped	8.26852236331259e-45
CytoSpace	Scanorama	dropped	8.78177065501245e-06
CytoSpace_noLab	Scanorama	dropped	1.57137822053794e-42
GPSA	Scanorama	dropped	8.40015287994857e-45
PASTE	Scanorama	dropped	7.72257789303805e-45
Scanorama	Scanorama	dropped	1
SLAT	Scanorama	dropped	0.817052773992704
Tangram	Scanorama	dropped	8.40015287994857e-45
Vesalius_c	Scanorama	dropped	1.46388114268517e-29
Vesalius_f	Scanorama	dropped	2.25577333266641e-10
Vesalius_fc	Scanorama	dropped	1.73179374929529e-28
Vesalius_fn	Scanorama	dropped	8.7306576288211e-17
Vesalius_fnc	Scanorama	dropped	9.59391910847e-30
Vesalius_fnct	Scanorama	dropped	4.41938740887774e-30
Vesalius_fncty	Scanorama	dropped	1.12939606209353e-25
Vesalius_fnt	Scanorama	dropped	7.41439974357205e-17
Vesalius_fny	Scanorama	dropped	2.80966945220965e-08
Vesalius_ft	Scanorama	dropped	7.46857588529312e-10
Vesalius_n	Scanorama	dropped	9.37209008808952e-37
Vesalius_nc	Scanorama	dropped	3.18281433796501e-38
Vesalius_nt	Scanorama	dropped	1.09121313279502e-29
Vesalius_t	Scanorama	dropped	2.58170992709233e-29
CytoSpace	SLAT	dropped	8.78177065501245e-06
CytoSpace_noLab	SLAT	dropped	1.99345906084429e-37
GPSA	SLAT	dropped	8.79121092532293e-45
PASTE	SLAT	dropped	7.72257789303805e-45
Scanorama	SLAT	dropped	0.817052773992704
SLAT	SLAT	dropped	1
Tangram	SLAT	dropped	2.38597195506168e-44
Vesalius_c	SLAT	dropped	1.14880151237706e-25
Vesalius_f	SLAT	dropped	1.30002096747005e-07
Vesalius_fc	SLAT	dropped	9.27417915060273e-24
Vesalius_fn	SLAT	dropped	4.72775868560076e-12
Vesalius_fnc	SLAT	dropped	7.61768270406226e-25
Vesalius_fnct	SLAT	dropped	3.34279191045767e-25
Vesalius_fncty	SLAT	dropped	6.07218456561892e-22
Vesalius_fnt	SLAT	dropped	6.27702015591725e-12
Vesalius_fny	SLAT	dropped	4.85105256265883e-06
Vesalius_ft	SLAT	dropped	1.20094435468209e-07
Vesalius_n	SLAT	dropped	6.8532674875135e-31
Vesalius_nc	SLAT	dropped	1.55935118722943e-34
Vesalius_nt	SLAT	dropped	2.060768145088e-23
Vesalius_t	SLAT	dropped	6.05610790573909e-24
CytoSpace	Tangram	dropped	8.78177065501245e-06
CytoSpace_noLab	Tangram	dropped	1.16107497992958e-16
GPSA	Tangram	dropped	6.26086162458446e-41
PASTE	Tangram	dropped	5.7054816310647e-43
Scanorama	Tangram	dropped	8.40015287994857e-45
SLAT	Tangram	dropped	2.38597195506168e-44
Tangram	Tangram	dropped	1
Vesalius_c	Tangram	dropped	1.56020874766864e-14
Vesalius_f	Tangram	dropped	1.8181172457538e-44
Vesalius_fc	Tangram	dropped	2.16357394626747e-23
Vesalius_fn	Tangram	dropped	4.10456433622919e-44
Vesalius_fnc	Tangram	dropped	1.09926412191582e-22
Vesalius_fnct	Tangram	dropped	1.46458422707956e-22
Vesalius_fncty	Tangram	dropped	4.65501787323756e-24
Vesalius_fnt	Tangram	dropped	5.26059670609842e-44
Vesalius_fny	Tangram	dropped	1.35289063501712e-43
Vesalius_ft	Tangram	dropped	1.55127403421303e-44
Vesalius_n	Tangram	dropped	1.59067176622269e-34
Vesalius_nc	Tangram	dropped	1.50570356591234e-08
Vesalius_nt	Tangram	dropped	1.07789056780321e-42
Vesalius_t	Tangram	dropped	1.75536653390118e-42
CytoSpace	Vesalius_c	dropped	8.78177065501245e-06
CytoSpace_noLab	Vesalius_c	dropped	0.188078391627491
GPSA	Vesalius_c	dropped	2.64892491691942e-43
PASTE	Vesalius_c	dropped	4.73568819273453e-44
Scanorama	Vesalius_c	dropped	1.46388114268517e-29
SLAT	Vesalius_c	dropped	1.14880151237706e-25
Tangram	Vesalius_c	dropped	1.56020874766864e-14
Vesalius_c	Vesalius_c	dropped	1
Vesalius_f	Vesalius_c	dropped	1.46126982042956e-16
Vesalius_fc	Vesalius_c	dropped	0.118447031708685
Vesalius_fn	Vesalius_c	dropped	9.4145397248797e-12
Vesalius_fnc	Vesalius_c	dropped	0.194651915959764
Vesalius_fnct	Vesalius_c	dropped	0.200824318044596
Vesalius_fncty	Vesalius_c	dropped	0.0609202377120731
Vesalius_fnt	Vesalius_c	dropped	1.75709860558216e-11
Vesalius_fny	Vesalius_c	dropped	3.34659655714057e-14
Vesalius_ft	Vesalius_c	dropped	1.07645258261203e-15
Vesalius_n	Vesalius_c	dropped	0.0820951203021421
Vesalius_nc	Vesalius_c	dropped	0.011399710224143
Vesalius_nt	Vesalius_c	dropped	2.46394784529421e-05
Vesalius_t	Vesalius_c	dropped	5.11262624149722e-05
CytoSpace	Vesalius_f	dropped	8.78177065501245e-06
CytoSpace_noLab	Vesalius_f	dropped	8.37634794450525e-34
GPSA	Vesalius_f	dropped	8.79121092532293e-45
PASTE	Vesalius_f	dropped	7.72257789303805e-45
Scanorama	Vesalius_f	dropped	2.25577333266641e-10
SLAT	Vesalius_f	dropped	1.30002096747005e-07
Tangram	Vesalius_f	dropped	1.8181172457538e-44
Vesalius_c	Vesalius_f	dropped	1.46126982042956e-16
Vesalius_f	Vesalius_f	dropped	1
Vesalius_fc	Vesalius_f	dropped	4.66445326913874e-15
Vesalius_fn	Vesalius_f	dropped	0.0194522645357768
Vesalius_fnc	Vesalius_f	dropped	2.90008192558736e-16
Vesalius_fnct	Vesalius_f	dropped	9.34481828990683e-17
Vesalius_fncty	Vesalius_f	dropped	1.11788123865979e-13
Vesalius_fnt	Vesalius_f	dropped	0.0118256594531502
Vesalius_fny	Vesalius_f	dropped	0.748965935644706
Vesalius_ft	Vesalius_f	dropped	0.856083450088771
Vesalius_n	Vesalius_f	dropped	2.89611709086232e-23
Vesalius_nc	Vesalius_f	dropped	6.29775156581078e-29
Vesalius_nt	Vesalius_f	dropped	9.42369292817745e-14
Vesalius_t	Vesalius_f	dropped	4.54624977437349e-15
CytoSpace	Vesalius_fc	dropped	8.78177065501245e-06
CytoSpace_noLab	Vesalius_fc	dropped	0.000170848635143177
GPSA	Vesalius_fc	dropped	1.20928854339051e-43
PASTE	Vesalius_fc	dropped	2.6314517261083e-44
Scanorama	Vesalius_fc	dropped	1.73179374929529e-28
SLAT	Vesalius_fc	dropped	9.27417915060273e-24
Tangram	Vesalius_fc	dropped	2.16357394626747e-23
Vesalius_c	Vesalius_fc	dropped	0.118447031708685
Vesalius_f	Vesalius_fc	dropped	4.66445326913874e-15
Vesalius_fc	Vesalius_fc	dropped	1
Vesalius_fn	Vesalius_fc	dropped	1.86759897207041e-10
Vesalius_fnc	Vesalius_fc	dropped	0.813297951633499
Vesalius_fnct	Vesalius_fc	dropped	0.793346636011055
Vesalius_fncty	Vesalius_fc	dropped	0.712600079616301
Vesalius_fnt	Vesalius_fc	dropped	2.69415514484822e-10
Vesalius_fny	Vesalius_fc	dropped	3.8954093600965e-12
Vesalius_ft	Vesalius_fc	dropped	1.0139974442486e-13
Vesalius_n	Vesalius_fc	dropped	0.721030710544907
Vesalius_nc	Vesalius_fc	dropped	7.26795055870074e-06
Vesalius_nt	Vesalius_fc	dropped	0.00701253762444713
Vesalius_t	Vesalius_fc	dropped	0.0463976495676698
CytoSpace	Vesalius_fn	dropped	8.78177065501245e-06
CytoSpace_noLab	Vesalius_fn	dropped	6.86774183582394e-28
GPSA	Vesalius_fn	dropped	8.79121092532293e-45
PASTE	Vesalius_fn	dropped	7.72257789303805e-45
Scanorama	Vesalius_fn	dropped	8.7306576288211e-17
SLAT	Vesalius_fn	dropped	4.72775868560076e-12
Tangram	Vesalius_fn	dropped	4.10456433622919e-44
Vesalius_c	Vesalius_fn	dropped	9.4145397248797e-12
Vesalius_f	Vesalius_fn	dropped	0.0194522645357768
Vesalius_fc	Vesalius_fn	dropped	1.86759897207041e-10
Vesalius_fn	Vesalius_fn	dropped	1
Vesalius_fnc	Vesalius_fn	dropped	1.62596543377627e-11
Vesalius_fnct	Vesalius_fn	dropped	7.60440029129495e-12
Vesalius_fncty	Vesalius_fn	dropped	2.20791517314156e-09
Vesalius_fnt	Vesalius_fn	dropped	0.929988100422631
Vesalius_fny	Vesalius_fn	dropped	0.0749824406885522
Vesalius_ft	Vesalius_fn	dropped	0.0346293915761786
Vesalius_n	Vesalius_fn	dropped	5.79854259262926e-17
Vesalius_nc	Vesalius_fn	dropped	2.744846217126e-24
Vesalius_nt	Vesalius_fn	dropped	3.16701414996505e-08
Vesalius_t	Vesalius_fn	dropped	2.58600457882271e-09
CytoSpace	Vesalius_fnc	dropped	8.78177065501245e-06
CytoSpace_noLab	Vesalius_fnc	dropped	0.000327420655220986
GPSA	Vesalius_fnc	dropped	1.61873851224313e-43
PASTE	Vesalius_fnc	dropped	3.08300715250431e-44
Scanorama	Vesalius_fnc	dropped	9.59391910847e-30
SLAT	Vesalius_fnc	dropped	7.61768270406226e-25
Tangram	Vesalius_fnc	dropped	1.09926412191582e-22
Vesalius_c	Vesalius_fnc	dropped	0.194651915959764
Vesalius_f	Vesalius_fnc	dropped	2.90008192558736e-16
Vesalius_fc	Vesalius_fnc	dropped	0.813297951633499
Vesalius_fn	Vesalius_fnc	dropped	1.62596543377627e-11
Vesalius_fnc	Vesalius_fnc	dropped	1
Vesalius_fnct	Vesalius_fnc	dropped	0.995498061516656
Vesalius_fncty	Vesalius_fnc	dropped	0.536415248495938
Vesalius_fnt	Vesalius_fnc	dropped	2.50088359462793e-11
Vesalius_fny	Vesalius_fnc	dropped	4.10475349032542e-13
Vesalius_ft	Vesalius_fnc	dropped	7.67869129207477e-15
Vesalius_n	Vesalius_fnc	dropped	0.912068915749423
Vesalius_nc	Vesalius_fnc	dropped	1.91566156257098e-05
Vesalius_nt	Vesalius_fnc	dropped	0.00323463673928651
Vesalius_t	Vesalius_fnc	dropped	0.0257242510100656
CytoSpace	Vesalius_fnct	dropped	8.78177065501245e-06
CytoSpace_noLab	Vesalius_fnct	dropped	0.000325400252330035
GPSA	Vesalius_fnct	dropped	1.47988742087586e-43
PASTE	Vesalius_fnct	dropped	2.75329157563642e-44
Scanorama	Vesalius_fnct	dropped	4.41938740887774e-30
SLAT	Vesalius_fnct	dropped	3.34279191045767e-25
Tangram	Vesalius_fnct	dropped	1.46458422707956e-22
Vesalius_c	Vesalius_fnct	dropped	0.200824318044596
Vesalius_f	Vesalius_fnct	dropped	9.34481828990683e-17
Vesalius_fc	Vesalius_fnct	dropped	0.793346636011055
Vesalius_fn	Vesalius_fnct	dropped	7.60440029129495e-12
Vesalius_fnc	Vesalius_fnct	dropped	0.995498061516656
Vesalius_fnct	Vesalius_fnct	dropped	1
Vesalius_fncty	Vesalius_fnct	dropped	0.521644593874274
Vesalius_fnt	Vesalius_fnct	dropped	1.27318552792734e-11
Vesalius_fny	Vesalius_fnct	dropped	2.17615245164351e-13
Vesalius_ft	Vesalius_fnct	dropped	3.25335639622256e-15
Vesalius_n	Vesalius_fnct	dropped	0.936396899768176
Vesalius_nc	Vesalius_fnct	dropped	2.00056255810031e-05
Vesalius_nt	Vesalius_fnct	dropped	0.00307006772565523
Vesalius_t	Vesalius_fnct	dropped	0.0240616656037946
CytoSpace	Vesalius_fncty	dropped	8.78177065501245e-06
CytoSpace_noLab	Vesalius_fncty	dropped	7.09621089575912e-05
GPSA	Vesalius_fncty	dropped	1.08085917120784e-43
PASTE	Vesalius_fncty	dropped	2.24574895102612e-44
Scanorama	Vesalius_fncty	dropped	1.12939606209353e-25
SLAT	Vesalius_fncty	dropped	6.07218456561892e-22
Tangram	Vesalius_fncty	dropped	4.65501787323756e-24
Vesalius_c	Vesalius_fncty	dropped	0.0609202377120731
Vesalius_f	Vesalius_fncty	dropped	1.11788123865979e-13
Vesalius_fc	Vesalius_fncty	dropped	0.712600079616301
Vesalius_fn	Vesalius_fncty	dropped	2.20791517314156e-09
Vesalius_fnc	Vesalius_fncty	dropped	0.536415248495938
Vesalius_fnct	Vesalius_fncty	dropped	0.521644593874274
Vesalius_fncty	Vesalius_fncty	dropped	1
Vesalius_fnt	Vesalius_fncty	dropped	2.66360116899426e-09
Vesalius_fny	Vesalius_fncty	dropped	5.1367929088182e-11
Vesalius_ft	Vesalius_fncty	dropped	2.1693293598369e-12
Vesalius_n	Vesalius_fncty	dropped	0.523741805888738
Vesalius_nc	Vesalius_fncty	dropped	2.72639297924533e-06
Vesalius_nt	Vesalius_fncty	dropped	0.0180712831208588
Vesalius_t	Vesalius_fncty	dropped	0.103305881869575
CytoSpace	Vesalius_fnt	dropped	8.78177065501245e-06
CytoSpace_noLab	Vesalius_fnt	dropped	1.1907503008234e-27
GPSA	Vesalius_fnt	dropped	8.79121092532293e-45
PASTE	Vesalius_fnt	dropped	7.72257789303805e-45
Scanorama	Vesalius_fnt	dropped	7.41439974357205e-17
SLAT	Vesalius_fnt	dropped	6.27702015591725e-12
Tangram	Vesalius_fnt	dropped	5.26059670609842e-44
Vesalius_c	Vesalius_fnt	dropped	1.75709860558216e-11
Vesalius_f	Vesalius_fnt	dropped	0.0118256594531502
Vesalius_fc	Vesalius_fnt	dropped	2.69415514484822e-10
Vesalius_fn	Vesalius_fnt	dropped	0.929988100422631
Vesalius_fnc	Vesalius_fnt	dropped	2.50088359462793e-11
Vesalius_fnct	Vesalius_fnt	dropped	1.27318552792734e-11
Vesalius_fncty	Vesalius_fnt	dropped	2.66360116899426e-09
Vesalius_fnt	Vesalius_fnt	dropped	1
Vesalius_fny	Vesalius_fnt	dropped	0.0674093562918152
Vesalius_ft	Vesalius_fnt	dropped	0.0284041443019719
Vesalius_n	Vesalius_fnt	dropped	1.54234847339998e-16
Vesalius_nc	Vesalius_fnt	dropped	4.73229440773133e-24
Vesalius_nt	Vesalius_fnt	dropped	7.29984910354183e-08
Vesalius_t	Vesalius_fnt	dropped	3.47202153655314e-09
CytoSpace	Vesalius_fny	dropped	8.78177065501245e-06
CytoSpace_noLab	Vesalius_fny	dropped	1.03165509439917e-26
GPSA	Vesalius_fny	dropped	8.99347994181031e-45
PASTE	Vesalius_fny	dropped	7.72257789303805e-45
Scanorama	Vesalius_fny	dropped	2.80966945220965e-08
SLAT	Vesalius_fny	dropped	4.85105256265883e-06
Tangram	Vesalius_fny	dropped	1.35289063501712e-43
Vesalius_c	Vesalius_fny	dropped	3.34659655714057e-14
Vesalius_f	Vesalius_fny	dropped	0.748965935644706
Vesalius_fc	Vesalius_fny	dropped	3.8954093600965e-12
Vesalius_fn	Vesalius_fny	dropped	0.0749824406885522
Vesalius_fnc	Vesalius_fny	dropped	4.10475349032542e-13
Vesalius_fnct	Vesalius_fny	dropped	2.17615245164351e-13
Vesalius_fncty	Vesalius_fny	dropped	5.1367929088182e-11
Vesalius_fnt	Vesalius_fny	dropped	0.0674093562918152
Vesalius_fny	Vesalius_fny	dropped	1
Vesalius_ft	Vesalius_fny	dropped	0.904402394523209
Vesalius_n	Vesalius_fny	dropped	1.19897114845699e-17
Vesalius_nc	Vesalius_fny	dropped	5.63287366948e-25
Vesalius_nt	Vesalius_fny	dropped	1.84679021484628e-09
Vesalius_t	Vesalius_fny	dropped	2.92824446551142e-10
CytoSpace	Vesalius_ft	dropped	8.78177065501245e-06
CytoSpace_noLab	Vesalius_ft	dropped	6.05141243110178e-30
GPSA	Vesalius_ft	dropped	8.40015287994857e-45
PASTE	Vesalius_ft	dropped	7.72257789303805e-45
Scanorama	Vesalius_ft	dropped	7.46857588529312e-10
SLAT	Vesalius_ft	dropped	1.20094435468209e-07
Tangram	Vesalius_ft	dropped	1.55127403421303e-44
Vesalius_c	Vesalius_ft	dropped	1.07645258261203e-15
Vesalius_f	Vesalius_ft	dropped	0.856083450088771
Vesalius_fc	Vesalius_ft	dropped	1.0139974442486e-13
Vesalius_fn	Vesalius_ft	dropped	0.0346293915761786
Vesalius_fnc	Vesalius_ft	dropped	7.67869129207477e-15
Vesalius_fnct	Vesalius_ft	dropped	3.25335639622256e-15
Vesalius_fncty	Vesalius_ft	dropped	2.1693293598369e-12
Vesalius_fnt	Vesalius_ft	dropped	0.0284041443019719
Vesalius_fny	Vesalius_ft	dropped	0.904402394523209
Vesalius_ft	Vesalius_ft	dropped	1
Vesalius_n	Vesalius_ft	dropped	3.00355175502662e-20
Vesalius_nc	Vesalius_ft	dropped	3.61600430270133e-27
Vesalius_nt	Vesalius_ft	dropped	2.31556240527244e-11
Vesalius_t	Vesalius_ft	dropped	1.76161083654668e-12
CytoSpace	Vesalius_n	dropped	8.78177065501245e-06
CytoSpace_noLab	Vesalius_n	dropped	7.09621089575912e-05
GPSA	Vesalius_n	dropped	1.77736912745642e-44
PASTE	Vesalius_n	dropped	9.91943037775237e-45
Scanorama	Vesalius_n	dropped	9.37209008808952e-37
SLAT	Vesalius_n	dropped	6.8532674875135e-31
Tangram	Vesalius_n	dropped	1.59067176622269e-34
Vesalius_c	Vesalius_n	dropped	0.0820951203021421
Vesalius_f	Vesalius_n	dropped	2.89611709086232e-23
Vesalius_fc	Vesalius_n	dropped	0.721030710544907
Vesalius_fn	Vesalius_n	dropped	5.79854259262926e-17
Vesalius_fnc	Vesalius_n	dropped	0.912068915749423
Vesalius_fnct	Vesalius_n	dropped	0.936396899768176
Vesalius_fncty	Vesalius_n	dropped	0.523741805888738
Vesalius_fnt	Vesalius_n	dropped	1.54234847339998e-16
Vesalius_fny	Vesalius_n	dropped	1.19897114845699e-17
Vesalius_ft	Vesalius_n	dropped	3.00355175502662e-20
Vesalius_n	Vesalius_n	dropped	1
Vesalius_nc	Vesalius_n	dropped	8.82767207882119e-07
Vesalius_nt	Vesalius_n	dropped	0.000117095443422894
Vesalius_t	Vesalius_n	dropped	0.0050938960811124
CytoSpace	Vesalius_nc	dropped	8.78177065501245e-06
CytoSpace_noLab	Vesalius_nc	dropped	0.190797173647827
GPSA	Vesalius_nc	dropped	8.96963470435915e-42
PASTE	Vesalius_nc	dropped	3.26627301539549e-43
Scanorama	Vesalius_nc	dropped	3.18281433796501e-38
SLAT	Vesalius_nc	dropped	1.55935118722943e-34
Tangram	Vesalius_nc	dropped	1.50570356591234e-08
Vesalius_c	Vesalius_nc	dropped	0.011399710224143
Vesalius_f	Vesalius_nc	dropped	6.29775156581078e-29
Vesalius_fc	Vesalius_nc	dropped	7.26795055870074e-06
Vesalius_fn	Vesalius_nc	dropped	2.744846217126e-24
Vesalius_fnc	Vesalius_nc	dropped	1.91566156257098e-05
Vesalius_fnct	Vesalius_nc	dropped	2.00056255810031e-05
Vesalius_fncty	Vesalius_nc	dropped	2.72639297924533e-06
Vesalius_fnt	Vesalius_nc	dropped	4.73229440773133e-24
Vesalius_fny	Vesalius_nc	dropped	5.63287366948e-25
Vesalius_ft	Vesalius_nc	dropped	3.61600430270133e-27
Vesalius_n	Vesalius_nc	dropped	8.82767207882119e-07
Vesalius_nc	Vesalius_nc	dropped	1
Vesalius_nt	Vesalius_nc	dropped	4.34252642406457e-14
Vesalius_t	Vesalius_nc	dropped	1.80290928266348e-12
CytoSpace	Vesalius_nt	dropped	8.78177065501245e-06
CytoSpace_noLab	Vesalius_nt	dropped	1.44294408613473e-13
GPSA	Vesalius_nt	dropped	9.84992265587143e-45
PASTE	Vesalius_nt	dropped	7.90045233994638e-45
Scanorama	Vesalius_nt	dropped	1.09121313279502e-29
SLAT	Vesalius_nt	dropped	2.060768145088e-23
Tangram	Vesalius_nt	dropped	1.07789056780321e-42
Vesalius_c	Vesalius_nt	dropped	2.46394784529421e-05
Vesalius_f	Vesalius_nt	dropped	9.42369292817745e-14
Vesalius_fc	Vesalius_nt	dropped	0.00701253762444713
Vesalius_fn	Vesalius_nt	dropped	3.16701414996505e-08
Vesalius_fnc	Vesalius_nt	dropped	0.00323463673928651
Vesalius_fnct	Vesalius_nt	dropped	0.00307006772565523
Vesalius_fncty	Vesalius_nt	dropped	0.0180712831208588
Vesalius_fnt	Vesalius_nt	dropped	7.29984910354183e-08
Vesalius_fny	Vesalius_nt	dropped	1.84679021484628e-09
Vesalius_ft	Vesalius_nt	dropped	2.31556240527244e-11
Vesalius_n	Vesalius_nt	dropped	0.000117095443422894
Vesalius_nc	Vesalius_nt	dropped	4.34252642406457e-14
Vesalius_nt	Vesalius_nt	dropped	1
Vesalius_t	Vesalius_nt	dropped	0.250045835937235
CytoSpace	Vesalius_t	dropped	8.78177065501245e-06
CytoSpace_noLab	Vesalius_t	dropped	1.82872800342943e-10
GPSA	Vesalius_t	dropped	9.84992265587143e-45
PASTE	Vesalius_t	dropped	8.26852236331259e-45
Scanorama	Vesalius_t	dropped	2.58170992709233e-29
SLAT	Vesalius_t	dropped	6.05610790573909e-24
Tangram	Vesalius_t	dropped	1.75536653390118e-42
Vesalius_c	Vesalius_t	dropped	5.11262624149722e-05
Vesalius_f	Vesalius_t	dropped	4.54624977437349e-15
Vesalius_fc	Vesalius_t	dropped	0.0463976495676698
Vesalius_fn	Vesalius_t	dropped	2.58600457882271e-09
Vesalius_fnc	Vesalius_t	dropped	0.0257242510100656
Vesalius_fnct	Vesalius_t	dropped	0.0240616656037946
Vesalius_fncty	Vesalius_t	dropped	0.103305881869575
Vesalius_fnt	Vesalius_t	dropped	3.47202153655314e-09
Vesalius_fny	Vesalius_t	dropped	2.92824446551142e-10
Vesalius_ft	Vesalius_t	dropped	1.76161083654668e-12
Vesalius_n	Vesalius_t	dropped	0.0050938960811124
Vesalius_nc	Vesalius_t	dropped	1.80290928266348e-12
Vesalius_nt	Vesalius_t	dropped	0.250045835937235
Vesalius_t	Vesalius_t	dropped	1
