# Supplementary material for: Multi-scale and multi-context interpretable mapping of cell states across heterogeneous spatial samples
Source: Nat Commun. 2025 Aug 21;16:7814. doi: 10.1038/s41467-025-62782-y (PMC12370880; doi:10.1038/s41467-025-62782-y)
Supplement: Supplementary file 9 — Source Data [file 41467_2025_62782_MOESM9_ESM.zip › SourceData/figure_s13_2.tsv]

barcodes	x	y	Cells
178_150-0	411.26320470717	431.316357235803	Sclerotome
174_147-0	354.867467043315	474.354852894148	Sclerotome
171_143-0	356.348381712047	446.423963078887	Sclerotome
178_148-0	392.180899970051	443.935938903863	Sclerotome
182_146-0	360.942087576842	456.978161565368	Sclerotome
181_145-0	370.984923679617	425.775306595157	Sclerotome
181_145-0-1	355.458315377433	441.598024478297	Sclerotome
181_145-0-2	324.209920634921	490.284922506738	Sclerotome
174_147-0-1	333.170559574041	494.727745743628	Sclerotome
174_147-0-2	380.790981240981	448.703618394184	Sclerotome
167_140-0	280.689033189033	519.060772643444	Sclerotome
159_136-0	331.157626698278	505.468578681073	Sclerotome
182_146-0-1	418.704084713596	377.181351078167	Sclerotome
180_146-0	413.555573036851	404.225030278922	Sclerotome
171_147-0	387.473911676882	435.616278588775	Sclerotome
182_146-0-2	392.251134832777	423.810980097672	Sclerotome
176_145-0	390.021288029101	394.08073930568	Sclerotome
176_151-0	409.389756463172	431.590442512283	Sclerotome
165_142-0	360.704227264621	472.531184180458	Sclerotome
181_147-0	388.017595003073	400.190188126654	Sclerotome
174_147-0-3	375.895846923244	428.424685226895	Sclerotome
168_140-0	315.69611441799	474.553308750125	Sclerotome
158_133-0	330.851685126232	496.963197974307	Sclerotome
154_102-0	386.711575687186	450.374113854009	Dermomyotome
216_134-0	368.134771825397	110.756797506738	Brain
181_152-0	364.484879584018	439.675616780137	Sclerotome
174_147-0-4	385.387108181864	435.40629756307	Sclerotome
166_140-0	362.337939102736	444.639219696302	Sclerotome
158_133-0-1	259.129357581211	511.993254109729	Sclerotome
176_151-0-1	410.356334041048	381.202478239223	Sclerotome
182_146-0-3	320.833347355432	496.375397645558	Sclerotome
176_145-0-1	388.962931644338	344.226255077371	Sclerotome
165_142-0-1	358.121760461761	473.637016662583	Sclerotome
182_146-0-4	411.961544268917	398.626075683229	Sclerotome
173_147-0	342.335526135741	484.697976693931	Sclerotome
181_147-0-1	371.289042243724	452.14693517037	Sclerotome
169_142-0	250.847874895572	506.630599198468	Sclerotome
171_148-0	362.419305454838	451.396203326173	Sclerotome
179_150-0	391.096920004205	441.840439299549	Sclerotome
178_146-0	232.315316180236	498.867122967568	Sclerotome
188_146-0	389.055422598593	385.667037749743	Neural crest
155_135-0	412.580355503083	426.791231538616	Dermomyotome
178_148-0-1	415.131563492063	379.456577268644	Sclerotome
183_146-0	395.056419092603	371.295452437334	Sclerotome
179_148-0	388.496493170912	412.771155895443	Sclerotome
174_147-0-5	399.48385270775	411.511288052957	Sclerotome
163_139-0	367.251178075397	441.32404081031	Sclerotome
160_137-0	364.527632597755	473.83943397596	Sclerotome
182_146-0-5	301.768501252185	509.98489717027	Sclerotome
179_148-0-1	353.693681949364	489.042626166715	Sclerotome
168_140-0-1	368.849710326541	425.764537985653	Sclerotome
218_133-0	315.945450782231	124.006794295022	Brain
177_149-0	403.292485432992	414.349490770753	Sclerotome
159_136-0-1	386.342546215641	438.152251557261	Sclerotome
177_150-0	358.178963107817	476.014088315713	Sclerotome
242_118-0	246.697212112021	25.7743617697049	Brain
159_136-0-2	330.995156650724	496.344307254087	Sclerotome
166_140-0-1	360.785741652983	433.139571521517	Sclerotome
177_146-0	360.905201385657	409.2647765086	Sclerotome
188_146-0-1	373.978925353925	447.33438357495	Neural crest
174_145-0	251.164598703331	486.75695050808	Sclerotome
168_142-0	367.990592903828	439.878812562761	Sclerotome
176_149-0	416.113266283525	403.052810437773	Sclerotome
177_150-0-1	246.633962200699	522.69640858422	Sclerotome
176_148-0	409.003104198669	394.352866055126	Sclerotome
176_145-0-2	374.440406119077	392.699623117466	Sclerotome
166_140-0-2	348.370204195581	468.738085643853	Sclerotome
178_150-0-1	415.249319626115	386.783388459547	Sclerotome
176_151-0-2	418.58370050274	411.886469913958	Sclerotome
170_129-0	324.57316468254	420.383136792453	Liver
162_139-0	252.423658857482	522.36670249146	Sclerotome
182_144-0	383.065116451565	405.027220570824	Sclerotome
157_134-0	280.574613126337	496.889885001141	Dermomyotome
168_148-0	387.974206349206	452.141639360147	Dermomyotome
157_135-0	247.903775203775	516.18224393531	Dermomyotome
169_149-0	404.659737816932	435.869925313787	Dermomyotome
180_149-0	296.055029413256	503.255446810709	Sclerotome
177_151-0	374.711711480569	443.313009021517	Sclerotome
174_145-0-1	317.988858363858	498.412971360059	Sclerotome
182_146-0-6	413.268772893773	391.267126413943	Sclerotome
169_141-0	314.912079068388	485.787968234375	Sclerotome
180_145-0	352.163537851038	436.941138166079	Sclerotome
169_142-0-1	277.78787643388	505.36725617022	Sclerotome
168_140-0-2	322.626791118523	493.028401522859	Sclerotome
159_136-0-3	359.450059898173	479.302897574124	Sclerotome
180_146-0-1	399.099177313202	389.101248000351	Sclerotome
170_141-0	353.090763797874	439.654147605035	Sclerotome
171_148-0-1	340.192166372722	492.333289888671	Sclerotome
238_99-0	207.331600869514	93.283668567663	Brain
182_146-0-7	359.844593253968	469.80880643531	Sclerotome
159_131-0	313.956807081807	491.203901444468	Sclerotome
176_144-0	358.399057539682	443.212043042453	Sclerotome
178_150-0-2	408.15248015873	410.370004351977	Sclerotome
214_131-0	322.123768472906	124.89469604259	Brain
180_146-0-2	381.314910248216	399.664123129941	Sclerotome
171_148-0-2	228.90464323688	517.757842021434	Sclerotome
171_147-0-1	412.051172019195	405.520002333243	Sclerotome
160_138-0	347.673464259607	480.846676501099	Sclerotome
161_140-0	345.387320788531	485.944455916877	Dermomyotome
176_147-0	390.502338063592	424.861454323558	Sclerotome
173_150-0	326.689812147978	508.858554419181	Dermomyotome
178_146-0-1	411.918040630707	395.500883315841	Sclerotome
180_145-0-1	344.827491797464	474.312062371064	Sclerotome
176_151-0-3	194.235275102551	505.334959291115	Sclerotome
159_135-0	316.715181771634	513.109260064342	Sclerotome
181_148-0	410.917967580114	411.26097821204	Sclerotome
180_149-0-1	381.912896825397	290.371025986592	Sclerotome
168_140-0-3	331.757758559328	483.609728987627	Sclerotome
159_136-0-4	328.185594193818	506.873550326288	Sclerotome
167_139-0	347.754104776467	438.290309684546	Sclerotome
171_149-0	350.288012108664	493.552451445192	Sclerotome
171_147-0-2	317.211266390614	499.271963138209	Sclerotome
169_147-0	403.886608165603	417.581986203351	Dermomyotome
166_140-0-3	322.23324483676	506.921839105765	Sclerotome
170_149-0	379.345081864767	447.545957846071	Sclerotome
178_149-0	392.582311719014	425.730382233182	Sclerotome
180_145-0-2	374.188611111111	409.830458221024	Sclerotome
176_143-0	360.52955514203	441.811226901242	Sclerotome
177_150-0-2	332.325396825397	490.928092475456	Sclerotome
163_138-0	306.656317878028	479.762507093205	Sclerotome
169_141-0-1	306.902393023116	497.786949258504	Sclerotome
182_149-0	364.433404274187	422.050889186707	Sclerotome
177_150-0-3	374.781217302255	445.012591060135	Sclerotome
166_141-0	334.790245310245	497.896865147431	Sclerotome
182_146-0-8	272.069323157685	511.30211070647	Sclerotome
167_140-0-1	359.00084525589	449.141773083292	Sclerotome
183_146-0-1	401.648672687466	348.763334639958	Sclerotome
177_150-0-4	389.050610045013	423.209136259404	Sclerotome
180_146-0-3	371.543622631848	450.360872967568	Sclerotome
172_149-0	339.457643202208	496.787497558498	Sclerotome
178_146-0-2	293.599103721949	488.730150339251	Sclerotome
182_142-0	364.02516134659	435.017153668434	Neural crest
171_130-0	326.618847707009	401.972451743874	Liver
180_143-0	385.692340184772	400.415202919685	Sclerotome
160_137-0-1	311.161620332141	469.016757422786	Sclerotome
181_141-0	381.182907113463	376.400333784419	Neural crest
193_142-0	384.017777178042	331.241028570071	Neural crest
176_148-0-1	401.022585275245	401.70804180765	Sclerotome
194_143-0	412.483202255261	318.454359319925	Neural crest
172_129-0	333.674646307798	391.841094866987	Liver
172_147-0	361.925396825397	436.278439587484	Sclerotome
160_137-0-2	342.848290083824	491.336878766771	Sclerotome
172_151-0	265.230189571511	521.924882104567	Mesenchyme
169_141-0-2	310.361693409248	494.144083997422	Sclerotome
180_147-0	314.504432075861	495.37586638429	Sclerotome
181_145-0-3	349.112114746924	416.530640011662	Sclerotome
172_148-0	194.72640838609	495.020851835117	Sclerotome
174_147-0-6	385.549239417989	431.732706898273	Sclerotome
162_138-0	353.905350023525	459.550048147478	Sclerotome
182_142-0-1	349.441661384465	434.296449426158	Neural crest
160_142-0	418.86223893066	415.530458221024	Dermomyotome
164_141-0	300.700980255969	506.262567739277	Sclerotome
173_150-0-1	261.134799157758	520.999044226855	Dermomyotome
176_145-0-3	275.819153611499	489.099331340305	Sclerotome
188_146-0-2	392.456817371143	384.914446985069	Neural crest
158_133-0-2	358.437990810359	415.432713860122	Sclerotome
173_150-0-2	338.679733791791	485.544198976182	Dermomyotome
170_146-0	401.488205467372	416.433169861236	Sclerotome
177_146-0-1	327.550632674453	479.864358715184	Sclerotome
162_137-0	350.072961760462	424.978023156089	Sclerotome
171_143-0-1	256.485171261487	516.418428145836	Sclerotome
182_145-0	357.785273368607	459.849064922964	Sclerotome
177_149-0-1	393.213337354031	427.850030278922	Sclerotome
173_146-0	405.930510461761	380.719906272972	Sclerotome
176_152-0	286.254040550093	495.293934218711	Mesenchyme
179_148-0-2	390.009596825397	447.31004393531	Sclerotome
182_146-0-9	351.288770481311	444.391988558966	Sclerotome
191_135-0	381.390942069016	326.809593123245	Neural crest
160_137-0-3	227.814337844164	522.648664846838	Sclerotome
240_122-0	247.32252985292	24.25724393531	Brain
163_144-0	424.160936540264	398.429723568711	Dermomyotome
158_133-0-3	399.988532418617	416.003006647175	Sclerotome
181_148-0-1	405.291498520312	413.987469924011	Sclerotome
166_141-0-1	331.235963835706	499.825414038403	Sclerotome
173_147-0-1	221.789457355031	513.456408500253	Sclerotome
183_146-0-2	394.360980767003	393.243101599543	Sclerotome
180_143-0-1	352.990417981955	432.793827151107	Sclerotome
159_131-0-1	313.218520492774	486.845863338295	Sclerotome
158_136-0	335.025777536057	499.841190635818	Dermomyotome
186_145-0	420.210012210012	369.964508892575	Neural crest
243_117-0	290.023059427023	35.9806517943887	Brain
162_136-0	310.588571229412	475.484580823641	Sclerotome
173_150-0-3	303.182830042586	512.891462866785	Dermomyotome
176_148-0-2	395.821807716486	395.052788489765	Sclerotome
175_150-0	271.587167382426	517.866328815947	Sclerotome
158_136-0-1	377.865064008059	446.17075012726	Dermomyotome
177_151-0-1	376.963927753232	446.293111632904	Sclerotome
161_139-0	370.472574244752	419.69474393531	Dermomyotome
172_147-0-1	389.245071121172	428.092631259254	Sclerotome
197_113-0	270.796629702109	247.846113798324	Branchial arch
171_143-0-2	309.125017215852	470.479722243336	Sclerotome
158_134-0	359.435536685537	451.704650695217	Sclerotome
159_136-0-5	233.623222912353	515.445830891832	Sclerotome
159_134-0	361.788371782219	477.294808702149	Sclerotome
181_152-0-1	320.64522707231	509.573794861236	Sclerotome
166_141-0-2	357.702531550255	466.558358736069	Sclerotome
173_150-0-4	412.725845927193	424.351929564053	Dermomyotome
180_146-0-4	411.903914413336	378.086284973836	Sclerotome
171_149-0-1	373.216956654457	438.219049490866	Sclerotome
181_148-0-2	366.317623716153	437.312601078167	Sclerotome
172_147-0-2	391.687721318377	420.685578568695	Sclerotome
168_148-0-1	415.558587097214	414.064557955339	Dermomyotome
155_106-0	369.647205336035	433.238183651622	AGM
161_140-0-1	310.190781440781	510.842672929393	Dermomyotome
170_141-0-1	357.747028949749	451.840793158108	Sclerotome
178_149-0-1	395.708814333814	424.710316325883	Sclerotome
183_146-0-3	401.051971628547	337.43942897468	Sclerotome
182_147-0	367.368753823368	445.123496470807	Sclerotome
161_140-0-2	389.679515154863	439.454894747375	Dermomyotome
179_149-0	386.886281179138	403.445254139392	Sclerotome
163_139-0-1	425.575774468901	320.213751991705	Sclerotome
158_133-0-4	244.297000388871	513.708663757136	Sclerotome
172_150-0	396.496825396825	415.633704974271	Mesenchyme
172_148-0-1	356.774215723035	459.764297741084	Sclerotome
159_135-0-1	258.146329365079	521.979466157532	Sclerotome
162_139-0-1	334.496144248077	491.16768207964	Sclerotome
182_142-0-2	369.405721735144	442.66450927827	Neural crest
171_143-0-3	325.717854925955	469.823002780748	Sclerotome
165_141-0	361.588370877293	475.777079264651	Sclerotome
155_100-0	323.339133089133	458.3046340452	Dermomyotome
181_137-0	322.489331251626	446.301045164818	AGM
163_137-0	355.475278341985	431.543677584599	Sclerotome
180_146-0-5	400.46006290624	348.8133731093	Sclerotome
168_142-0-1	313.704713372159	490.954636021641	Sclerotome
181_137-0-1	352.187345781314	390.559883146447	AGM
157_135-0-1	283.639930849066	518.723220266671	Dermomyotome
169_142-0-2	337.03698622937	464.457988968423	Sclerotome
171_143-0-4	365.204998052391	419.586615100954	Sclerotome
178_147-0	210.733450829121	500.555544680189	Sclerotome
156_135-0	335.647512210012	494.444102909669	Dermomyotome
165_141-0-1	300.794146825397	515.514234066889	Sclerotome
176_147-0-1	324.761281838317	484.78809018854	Sclerotome
183_146-0-4	407.43837058633	345.013803702074	Sclerotome
181_143-0	380.883869379096	381.607333434117	Sclerotome
177_149-0-2	379.265260270775	443.793220826066	Sclerotome
157_135-0-2	268.27201140873	513.01310331031	Dermomyotome
165_142-0-2	307.126338606219	512.31246653805	Sclerotome
177_149-0-3	395.595059746745	427.1219108695	Sclerotome
176_145-0-4	406.854965727387	372.071954694337	Sclerotome
216_134-0-1	318.510019587545	75.5209907383792	Brain
181_145-0-4	332.97782176766	487.279328230922	Sclerotome
180_148-0	390.647737250929	382.683573722544	Sclerotome
171_145-0	319.958598182863	491.125173799564	Sclerotome
174_145-0-2	339.346441450143	468.382624259854	Sclerotome
181_142-0	362.197724616371	438.52461329398	Sclerotome
168_142-0-2	306.734699150978	478.055790446938	Sclerotome
158_133-0-5	249.906311194047	507.028742483931	Sclerotome
178_148-0-2	372.097392533551	435.480330487527	Sclerotome
166_141-0-3	327.259635955832	469.659689587484	Sclerotome
180_149-0-2	370.81507073844	430.490939587484	Sclerotome
172_148-0-2	412.429292929293	343.188250428816	Sclerotome
166_140-0-4	386.215715452848	425.051821141192	Sclerotome
157_130-0	336.953190121486	492.184269074975	Dermomyotome
176_148-0-3	378.235232890971	431.341539762434	Sclerotome
178_149-0-2	388.407329598506	430.174260742033	Sclerotome
171_144-0	367.384121657612	433.031153331283	Sclerotome
171_146-0	346.333498677249	495.434327268644	Sclerotome
210_131-0	320.987558987559	126.338888079454	Brain
176_148-0-4	379.775446037995	427.068513620349	Sclerotome
178_145-0	377.885367923663	377.664035842824	Sclerotome
166_140-0-5	343.369315744316	472.000640741207	Sclerotome
160_138-0-1	209.362115575397	487.475473101977	Sclerotome
174_145-0-3	247.418626570125	509.479150150626	Sclerotome
169_142-0-3	215.389637772472	503.786143656758	Sclerotome
161_139-0-1	356.860185692959	487.32286293723	Dermomyotome
169_147-0-1	397.827635631367	419.777206621877	Dermomyotome
169_142-0-4	323.545826932924	471.977808451439	Sclerotome
176_145-0-5	381.073831063393	401.859670866417	Sclerotome
162_136-0-1	318.967963016843	493.915976114536	Sclerotome
178_148-0-3	330.890292991531	455.082323807515	Sclerotome
169_139-0	366.082221538041	404.904693647954	Sclerotome
173_146-0-1	264.169225540762	487.751733859743	Sclerotome
168_140-0-4	354.093081712856	436.89128734367	Sclerotome
173_147-0-2	358.37323633157	480.297297246197	Sclerotome
170_148-0	422.686677313202	375.677298135852	Dermomyotome
180_146-0-6	223.786270809137	490.426705317424	Sclerotome
183_146-0-5	402.034913870852	409.781746776219	Sclerotome
160_137-0-4	379.607486377636	418.368251397997	Sclerotome
160_137-0-5	334.7192527576	503.18881173192	Sclerotome
181_143-0-1	307.47822529255	489.932882621441	Sclerotome
174_148-0	312.749485894223	477.942466607375	Sclerotome
165_141-0-2	318.400063492064	480.161577268643	Sclerotome
162_137-0-1	307.267990869284	491.871076223711	Sclerotome
170_129-0-1	330.824189928845	423.055950831862	Liver
181_143-0-2	355.552278795657	394.863308061704	Sclerotome
168_139-0	366.112590076931	432.66215191077	Sclerotome
169_142-0-5	280.345837076969	491.55814802336	Sclerotome
196_116-0	273.865769496204	236.772538966366	Branchial arch
156_136-0	397.378454379354	444.368305086389	Dermomyotome
157_134-0-1	329.965897394225	494.401228576948	Dermomyotome
174_147-0-7	416.065198690199	387.026329016895	Sclerotome
182_142-0-3	262.250099206349	508.703077268643	Neural crest
161_139-0-2	325.387611957575	506.717419413888	Dermomyotome
177_150-0-5	371.437567421791	455.363259885379	Sclerotome
182_141-0	353.977609439843	420.541386865117	Neural crest
182_135-0	342.136199992818	423.061825383274	AGM
171_130-0-1	332.223550234488	397.727698480765	Liver
157_138-0	357.292575596347	482.930777454863	Dermomyotome
176_151-0-4	376.788230370505	424.995728687534	Sclerotome
171_143-0-5	330.565450588838	470.388561139611	Sclerotome
176_149-0-1	389.443712333418	440.629570138518	Sclerotome
182_148-0	404.888714888224	392.272787129027	Sclerotome
180_149-0-3	427.774260461761	372.443407036914	Sclerotome
199_118-0	270.906866473959	243.680566619016	Branchial arch
180_146-0-7	365.975322420635	422.659401673405	Sclerotome
158_140-0	180.609504913076	516.508897374463	Dermomyotome
216_134-0-2	325.770680708181	125.566309869376	Brain
178_148-0-4	388.198974061169	433.253890276774	Sclerotome
157_134-0-2	360.678995310245	478.369365147431	Dermomyotome
187_142-0	384.939225793039	341.37444347306	Neural crest
171_149-0-2	254.953345435338	525.471913269767	Sclerotome
171_143-0-6	316.036431738115	499.674482089923	Sclerotome
194_143-0-1	412.951060836021	312.61589267369	Neural crest
174_147-0-8	288.306364567333	496.893292322407	Sclerotome
178_150-0-3	398.347135955832	375.130613500527	Sclerotome
176_150-0	411.220462614871	407.158888672152	Sclerotome
166_140-0-6	297.578972037261	499.367943087852	Sclerotome
170_129-0-2	335.155957661899	404.137234429607	Liver
160_135-0	272.027999968815	515.18811328698	Sclerotome
171_143-0-7	356.699538701827	433.393828603502	Sclerotome
182_146-0-10	192.444715007215	503.825966879033	Sclerotome
169_144-0	280.125668564527	495.344540130962	Sclerotome
173_147-0-3	282.218779178338	487.915857380688	Sclerotome
180_135-0	352.714223010498	422.678660413865	AGM
178_149-0-3	348.488830733443	457.660620372092	Sclerotome
168_140-0-5	307.817498473748	495.187017286959	Sclerotome
158_127-0	236.139291348723	520.25128551746	Sclerotome
159_136-0-6	259.155474950397	526.43185331031	Sclerotome
239_105-0	218.491986898926	124.729670405898	Notochord
172_147-0-3	390.468164383925	370.455613500528	Sclerotome
167_147-0	263.702313583338	511.455696837829	Dermomyotome
167_145-0	400.14876261121	442.758895534754	Sclerotome
158_133-0-6	252.470770339828	526.648479079623	Sclerotome
182_144-0-1	374.079460544513	396.039834962618	Sclerotome
216_139-0	360.776328842941	115.12950270724	Brain
174_148-0-1	384.089808590103	418.397685111781	Sclerotome
213_84-0	184.402483105453	216.847678871661	Brain
176_151-0-5	395.42715964591	420.728798422489	Sclerotome
166_140-0-7	270.986568085239	513.233129762082	Sclerotome
179_150-0-1	267.499996023794	511.560475398236	Sclerotome
214_133-0	317.314570053743	75.7606888171997	Brain
178_147-0-1	314.458272160517	494.664247956758	Sclerotome
180_145-0-3	365.306676076567	427.704104309725	Sclerotome
158_127-0-1	326.484916290117	496.587535906113	Sclerotome
176_150-0-1	421.210344922283	407.096128018355	Sclerotome
175_149-0	329.033174603175	490.517521713088	Sclerotome
177_146-0-2	409.787301587301	403.130061395628	Sclerotome
177_151-0-2	415.249260461761	349.548802376868	Sclerotome
172_148-0-3	345.601472094214	466.124045010579	Sclerotome
178_146-0-3	325.762807411949	473.975859815138	Sclerotome
178_150-0-4	393.833176908385	422.702005346099	Sclerotome
157_135-0-3	303.833325300431	495.040391708589	Dermomyotome
188_146-0-3	407.133412930814	340.12446575083	Neural crest
176_145-0-6	372.909109439181	416.368996210993	Sclerotome
180_149-0-4	322.355380617941	488.952239883446	Sclerotome
180_149-0-5	246.442767717416	517.500788536249	Sclerotome
159_134-0-1	367.762593427339	476.529695391621	Sclerotome
181_148-0-3	329.530819619514	491.211977391192	Sclerotome
169_145-0	322.913398939562	503.563929981822	Sclerotome
171_147-0-3	247.83369245134	502.763559923244	Sclerotome
163_139-0-2	261.912795199381	525.947792715798	Sclerotome
188_146-0-4	395.510227786251	347.226105145274	Neural crest
176_148-0-5	232.278928889525	498.043942332104	Sclerotome
167_147-0-1	251.236695952034	489.487593280288	Dermomyotome
180_144-0	341.067544261294	476.721025986592	Sclerotome
194_142-0	417.636082841228	281.010377180693	Neural crest
160_135-0-1	268.596095750128	508.722969741762	Sclerotome
201_114-0	267.247839069621	242.443093770293	Branchial arch
176_145-0-7	276.898250741059	487.53755267025	Sclerotome
196_116-0-1	269.671310286935	240.737532396849	Branchial arch
179_149-0-1	400.731211934741	409.988978527755	Sclerotome
167_140-0-2	339.470489052011	481.418722854941	Sclerotome
162_136-0-2	343.654655500476	480.151368540988	Sclerotome
176_148-0-6	412.438855863108	397.295199071851	Sclerotome
160_139-0	307.681266390614	501.050830891832	Dermomyotome
180_144-0-1	364.123359052037	435.026751887596	Sclerotome
156_126-0	240.004348868026	520.387683544546	Dermomyotome
171_130-0-2	329.646868844862	407.928472645772	Liver
162_138-0-1	227.311864715305	503.04726687109	Sclerotome
166_141-0-4	331.047068213499	486.242548467888	Sclerotome
161_135-0	358.958053075397	408.32615018531	Sclerotome
176_152-0-1	412.054667140488	408.855398993353	Mesenchyme
182_144-0-2	346.023430533262	435.253130773191	Sclerotome
158_134-0-1	234.762258478136	496.75939110337	Sclerotome
199_112-0	270.583893804249	236.518573240446	Branchial arch
216_134-0-3	321.897040543125	126.066731887117	Brain
162_135-0	314.90480412023	488.695883752939	Sclerotome
154_102-0-1	401.441954559602	418.673774436399	Dermomyotome
187_144-0	383.743587882307	328.728026455635	Neural crest
182_150-0	393.732068489565	380.65426417519	Sclerotome
214_133-0-1	294.708886286755	69.2152357385887	Brain
181_145-0-5	378.37750808545	435.910896750323	Sclerotome
188_141-0	409.932644263171	325.009897668838	Neural crest
182_145-0-1	392.510923141186	344.738164987942	Sclerotome
160_137-0-6	368.188122276299	430.684222893226	Sclerotome
171_147-0-4	347.683479532164	474.224192556864	Sclerotome
182_142-0-4	365.781469938604	409.318712095687	Neural crest
171_130-0-3	332.770093795094	403.408380298946	Liver
186_152-0	426.903584076393	334.682293736107	Neural crest
182_144-0-3	326.537612734488	490.399289389855	Sclerotome
160_138-0-2	230.722698587512	486.005178957337	Sclerotome
171_148-0-3	400.955831608006	389.526537413571	Sclerotome
157_135-0-4	253.108263204707	518.800886176689	Dermomyotome
162_135-0-1	377.807302290685	440.011398292769	Sclerotome
157_135-0-5	252.922324791499	514.798425079378	Dermomyotome
181_148-0-4	319.145275297619	494.323216157532	Sclerotome
159_136-0-7	362.301292729834	460.02814837217	Sclerotome
175_151-0	415.051056054606	414.374003570199	Sclerotome
172_150-0-1	323.447143029302	508.838859987371	Mesenchyme
171_147-0-5	228.980067155067	518.987601078167	Sclerotome
187_135-0	358.51574270981	380.724516264557	Neural crest
188_146-0-5	417.870548070948	294.046167422855	Neural crest
175_149-0-1	382.475772765247	447.96542062704	Sclerotome
170_149-0-1	340.953898980569	495.436123245655	Sclerotome
171_143-0-8	332.204057913263	469.002275316063	Sclerotome
159_136-0-8	328.257171634557	495.616976759738	Sclerotome
178_150-0-5	380.044146825397	443.229725278593	Sclerotome
157_130-0-1	312.281772664323	483.179363622111	Dermomyotome
179_150-0-2	383.173460205679	420.458300273338	Sclerotome
171_147-0-6	347.385407887344	471.28738774062	Sclerotome
180_146-0-8	385.289976350077	408.610191832933	Sclerotome
157_130-0-2	267.2869196267	520.535338397851	Dermomyotome
170_149-0-2	224.486999035342	524.790393106581	Sclerotome
185_137-0	374.931734853566	309.781715766296	Neural crest
155_121-0	295.052533006972	517.15886276041	Dermomyotome
164_140-0	259.452001675611	509.30369543317	Sclerotome
162_138-0-2	340.853578643579	451.041107571674	Sclerotome
172_129-0-1	333.140266814563	413.900188138994	Liver
200_114-0	266.988596251509	234.317412514937	Branchial arch
181_144-0	398.854722338593	315.917251266688	Sclerotome
171_143-0-9	187.192144398212	493.764889566378	Sclerotome
177_148-0	382.289217375325	444.718984166858	Sclerotome
180_147-0-1	315.761305517232	505.111995910727	Sclerotome
166_140-0-8	339.317063492063	456.884188379755	Sclerotome
180_146-0-9	228.362455648926	510.968273347075	Sclerotome
180_146-0-10	320.005054005216	486.007971619657	Sclerotome
163_139-0-3	366.34728398493	435.167749771886	Sclerotome
162_144-0	411.988559531064	429.139213770776	Dermomyotome
177_146-0-3	243.263947245565	493.938966624386	Sclerotome
182_151-0	424.801943217149	307.078506821908	Sclerotome
160_138-0-3	269.378324753325	505.672972163538	Sclerotome
182_149-0-1	357.264091092913	446.995964742104	Sclerotome
161_140-0-3	286.642640128968	519.104063131738	Dermomyotome
156_137-0	269.562558987559	517.433032223599	Dermomyotome
168_140-0-6	265.651616337592	501.179500032871	Sclerotome
216_132-0	298.217999954842	74.1751849025932	Brain
186_148-0	431.272725069672	312.308484393325	Neural crest
161_140-0-4	358.682919621749	488.020731777255	Dermomyotome
161_133-0	377.059255684256	440.000674866241	Sclerotome
217_134-0	349.610877174742	110.225584546664	Brain
165_143-0	430.010471452262	351.461908114414	Dermomyotome
179_149-0-2	381.836141377455	423.97591826945	Sclerotome
166_140-0-9	274.14197973997	491.214216297119	Sclerotome
179_145-0	307.600396825397	496.175731959262	Sclerotome
217_127-0	201.458512008643	194.462152312273	Brain
159_136-0-9	328.866524366987	504.872424157122	Sclerotome
159_140-0	194.469110488188	517.742345679496	Dermomyotome
177_151-0-3	401.226782049671	344.086894331088	Sclerotome
218_133-0-1	324.35141033891	123.609946638013	Brain
157_137-0	333.725396825397	501.059267744834	Dermomyotome
172_150-0-2	415.265089807853	405.773143058117	Mesenchyme
171_146-0-1	348.104614024956	469.032946801903	Sclerotome
167_145-0-1	393.611413774549	349.564094217796	Sclerotome
180_145-0-4	391.628419858027	378.709139328784	Sclerotome
175_150-0-1	234.24538090183	521.10198915824	Sclerotome
181_145-0-6	224.987241121817	509.390622369948	Sclerotome
171_148-0-4	390.222963197078	427.15956694416	Sclerotome
172_150-0-3	395.343923611111	373.965726078167	Mesenchyme
179_145-0-1	311.267200104085	488.017080000884	Sclerotome
172_147-0-4	355.591124524927	471.545448160662	Sclerotome
159_136-0-10	344.277141011444	490.170906726008	Sclerotome
161_135-0-1	349.953910881622	393.465326264627	Sclerotome
158_133-0-7	386.651216497528	428.268829685625	Sclerotome
173_144-0	255.274120054392	502.986959750796	Sclerotome
182_144-0-4	393.863740383679	416.248297105044	Sclerotome
174_151-0	423.731048166393	401.852789912322	Mesenchyme
182_147-0-1	407.919146825397	409.175954378348	Sclerotome
166_140-0-10	358.165547348957	457.125372207561	Sclerotome
171_149-0-3	285.394571582679	497.701782770262	Sclerotome
216_134-0-4	360.12357390873	118.672445758227	Brain
175_150-0-2	298.754844678157	485.055940254329	Sclerotome
157_135-0-6	229.470310453036	523.23625065316	Dermomyotome
160_135-0-2	360.01257045464	450.369678661159	Sclerotome
161_140-0-5	275.93875298978	515.489264483255	Dermomyotome
166_141-0-5	279.336192279942	487.189630298946	Sclerotome
162_137-0-2	355.927609214777	401.336558094602	Sclerotome
172_131-0	335.576782634709	419.542582072782	Liver
169_142-0-6	305.388902572523	497.005088762896	Sclerotome
171_143-0-10	353.000293944738	477.242069038191	Sclerotome
162_139-0-2	224.752807726864	496.528339323151	Sclerotome
167_140-0-3	358.620824378841	462.084391599602	Sclerotome
161_135-0-2	210.92199595709	489.735807611142	Sclerotome
163_135-0	318.34535480859	470.140472226627	Sclerotome
179_148-0-3	341.938435102909	481.458200873109	Sclerotome
161_135-0-3	339.803308471983	426.038619437318	Sclerotome
162_139-0-3	264.998147249845	506.008198943799	Sclerotome
190_140-0	388.093447366913	322.271458736754	Neural crest
171_149-0-4	223.207301587302	499.054505840072	Sclerotome
163_144-0-1	403.669819525984	440.325614776797	Dermomyotome
158_134-0-2	352.429151766108	474.756749864164	Sclerotome
172_147-0-5	221.325894833365	505.412373417382	Sclerotome
171_145-0-1	407.625593675791	394.494284617725	Sclerotome
159_135-0-2	304.675346218109	505.939177133691	Sclerotome
171_148-0-5	336.926739536394	482.384321940425	Sclerotome
172_150-0-4	348.245427881297	496.330613500528	Mesenchyme
158_141-0	265.537323430902	515.205065036228	Mesenchyme
178_146-0-4	383.79694048444	427.967353082919	Sclerotome
187_152-0	413.849435286935	386.380547102731	Neural crest
168_148-0-2	431.520124716553	362.463167971591	Dermomyotome
172_129-0-2	325.785563003305	408.955007864929	Liver
177_149-0-4	363.481098579783	431.293245397299	Sclerotome
183_146-0-6	322.614929119384	460.611503400789	Sclerotome
180_144-0-2	262.43238372496	498.188739568498	Sclerotome
172_129-0-3	325.095620996937	416.473009042523	Liver
177_136-0	352.723085181561	397.330231949009	AGM
182_141-0-1	344.34549594434	424.418312217249	Neural crest
162_144-0-1	413.594443358243	424.802978424361	Dermomyotome
168_139-0-1	359.899973096583	391.374193087853	Sclerotome
210_131-0-1	338.395859303582	154.626899258172	Brain
179_136-0	345.499309868875	406.767644984785	AGM
156_135-0-1	333.330402546221	456.326465903273	Dermomyotome
164_140-0-1	266.551485472364	486.747621073724	Sclerotome
175_149-0-2	280.641018639872	502.658046687604	Sclerotome
179_148-0-4	219.616195436508	525.100415231606	Sclerotome
182_142-0-5	355.774436313124	406.626174031361	Neural crest
177_150-0-6	235.954508667502	509.996964330047	Sclerotome
155_130-0	382.931940449558	462.137696955444	Dermomyotome
181_143-0-3	267.136443337025	505.844453237636	Sclerotome
168_140-0-7	335.262801113299	479.367599984315	Sclerotome
183_146-0-7	406.395387880853	347.570862003289	Sclerotome
176_144-0-1	351.15500040596	432.662135239658	Sclerotome
160_138-0-4	310.443452380953	456.312236427803	Sclerotome
159_140-0-1	403.197866461024	415.597071870533	Dermomyotome
170_129-0-3	330.124345940441	392.412111191947	Liver
242_120-0	278.002286982316	47.7329037070647	Brain
171_130-0-4	328.85340007215	401.036870558687	Liver
195_144-0	404.969354171368	326.3638790064	Neural crest
181_149-0	420.477916719296	378.689107330535	Sclerotome
153_129-0	407.091046587679	435.561027612014	Dermomyotome
162_135-0-2	327.108447672854	479.026947325141	Sclerotome
156_98-0	334.677370509607	478.03261987516	Dermomyotome
171_143-0-11	243.702902393326	489.118741708138	Sclerotome
169_142-0-7	263.338536029942	521.271270923946	Sclerotome
158_136-0-2	294.474990321332	504.99149190279	Dermomyotome
158_133-0-8	269.279297534617	505.986706110251	Sclerotome
178_147-0-2	183.604856919294	506.291105437658	Sclerotome
160_135-0-3	371.008183710643	432.977530820556	Sclerotome
160_138-0-5	247.78723893066	508.425007093205	Sclerotome
171_149-0-5	333.445960097002	502.885523256298	Sclerotome
185_144-0	416.541646825397	340.79424393531	Neural crest
167_147-0-2	395.052084928291	397.892493131452	Dermomyotome
156_137-0-1	257.848743128899	519.960672923637	Dermomyotome
173_146-0-2	386.376802150841	383.807539793298	Sclerotome
217_138-0	353.19405024703	93.9727516615794	Brain
181_147-0-2	310.874118870125	485.879248727642	Sclerotome
172_150-0-5	220.409771825397	519.551715089156	Mesenchyme
190_146-0	414.970989310946	334.211904339934	Neural crest
162_139-0-4	246.646608946609	513.142976258542	Sclerotome
243_120-0	274.487002763319	48.7419774035964	Brain
164_140-0-2	334.392976330697	456.213184748031	Sclerotome
196_142-0	412.964651211362	341.714115280339	Neural crest
172_147-0-6	327.745767951009	465.031102010351	Sclerotome
159_142-0	255.621707066361	520.049412610009	Mesenchyme
181_145-0-7	355.154136982877	457.281030024549	Sclerotome
175_151-0-1	425.028414658044	378.526019655475	Sclerotome
162_138-0-3	322.953452380953	462.803355046421	Sclerotome
176_145-0-8	351.087353347136	453.966483065745	Sclerotome
173_147-0-4	334.061058590103	466.023052758839	Sclerotome
170_141-0-2	349.460683608439	434.075354907879	Sclerotome
160_140-0	266.439277193495	526.135694855555	Dermomyotome
166_141-0-6	284.288769643352	502.898920992667	Sclerotome
214_141-0	362.890351508176	105.804260551624	Brain
176_150-0-2	397.754744651484	417.735776544006	Sclerotome
157_135-0-7	298.551406926407	503.235905551472	Dermomyotome
174_150-0	358.180335097002	485.026534058767	Dermomyotome
159_141-0	361.823665523458	452.668774406224	Dermomyotome
217_133-0	314.480070415901	125.120189039168	Brain
157_135-0-8	304.985297110297	505.227507468074	Dermomyotome
167_144-0	324.961565210277	492.851674061312	Sclerotome
176_151-0-6	429.185025042747	375.600725822822	Sclerotome
171_149-0-6	195.230499615412	516.161704287733	Sclerotome
165_141-0-3	243.53373015873	515.4209344115	Sclerotome
173_147-0-5	310.456669226831	500.449448236385	Sclerotome
179_148-0-5	278.783602346869	491.722351297273	Sclerotome
159_131-0-2	353.123243715349	419.237806136267	Sclerotome
218_133-0-2	315.274682539683	156.561886792453	Brain
171_142-0	346.110054146269	482.347391910388	Sclerotome
175_149-0-3	279.762054507338	499.808288409704	Sclerotome
157_137-0-1	255.433959516528	522.030753109622	Dermomyotome
159_132-0	340.47327264239	470.030936745768	Sclerotome
181_145-0-8	386.18403192289	420.184298252859	Sclerotome
162_137-0-3	320.581375690803	473.574610453664	Sclerotome
181_145-0-9	364.962348579783	458.636629900222	Sclerotome
180_145-0-5	389.178702610521	380.868642006935	Sclerotome
182_145-0-2	407.140437475804	405.234124016611	Sclerotome
180_143-0-2	370.846688034188	447.768919759486	Sclerotome
157_130-0-3	335.476121463078	454.146193210672	Dermomyotome
188_141-0-1	383.13717511639	312.200228923763	Neural crest
159_133-0	286.39522536522	492.105695262744	Sclerotome
238_100-0	210.233481522221	98.3926505763111	Brain
172_150-0-6	417.948443700397	407.66691190406	Mesenchyme
157_134-0-3	389.273227403909	421.819055230076	Dermomyotome
181_139-0	361.870818337025	402.36298521438	Neural crest
176_152-0-2	405.493982351713	378.054393058117	Mesenchyme
178_148-0-5	334.563734145971	485.908559724784	Sclerotome
183_146-0-8	309.978909222091	485.210653026219	Sclerotome
171_130-0-5	323.844646338067	415.538067522055	Liver
193_144-0	392.878142490137	329.912229484443	Neural crest
238_125-0	296.246780473196	49.8082135369873	Brain
171_143-0-12	330.985314180769	479.817057984897	Sclerotome
162_136-0-3	328.350897451179	469.07537597536	Sclerotome
155_98-0	251.098390954555	523.248315363882	Dermomyotome
177_150-0-7	399.175921300921	403.463319110135	Sclerotome
181_141-0-1	350.593618399741	436.137163760383	Neural crest
160_138-0-6	218.210200746966	502.096354579568	Sclerotome
179_151-0	377.044909020519	401.316525778128	Sclerotome
166_141-0-7	326.712610962611	504.147966388532	Sclerotome
170_148-0-1	412.918174603175	427.486966157532	Dermomyotome
165_141-0-4	344.725306245687	493.612089949803	Sclerotome
161_136-0	352.920429222805	445.395877844597	Sclerotome
159_145-0	369.516263335935	373.060961733905	Mesenchyme
176_145-0-9	415.94257295349	333.020799248265	Sclerotome
171_147-0-7	201.303445605885	517.930719545066	Sclerotome
176_144-0-2	316.145375457875	477.03849393531	Sclerotome
177_151-0-4	381.000595632554	425.147278726562	Sclerotome
157_135-0-9	248.956201361034	511.220796851077	Dermomyotome
179_151-0-1	381.300215884504	415.404786154852	Sclerotome
214_97-0	185.141251151793	202.969935611104	Brain
156_132-0	414.909969316103	422.196292882026	Dermomyotome
181_144-0-1	352.771113956871	434.342652301844	Sclerotome
216_133-0	337.452988991296	121.694167898444	Brain
167_142-0	321.554400731647	496.678386513435	Sclerotome
214_131-0-1	318.885512629212	126.269675815419	Brain
167_144-0-1	372.71994285314	441.65738580164	Sclerotome
169_128-0	329.627112002112	404.373018363584	Liver
214_94-0	205.058189033189	196.692146532713	Brain
155_130-0-1	278.300375710532	518.666027719094	Dermomyotome
182_144-0-5	352.75766470972	413.732034650683	Sclerotome
180_148-0-1	377.831646825397	412.981865147431	Sclerotome
171_149-0-7	203.789857609711	518.002750471258	Sclerotome
158_136-0-3	265.052999214475	508.566330966027	Dermomyotome
179_142-0	383.639436234264	401.905950831862	Sclerotome
171_149-0-8	274.184650701366	519.803392191124	Sclerotome
170_146-0-1	225.529980627422	513.953602203027	Sclerotome
177_151-0-5	383.796452805041	436.540799914954	Sclerotome
178_146-0-5	229.078381375959	500.512861912838	Sclerotome
168_145-0	279.839199554925	513.443503240521	Sclerotome
169_146-0	415.442126148705	400.884029649596	Dermomyotome
213_84-0-1	182.953727198399	241.943855835843	Brain
176_147-0-2	387.793702512601	432.475105309718	Sclerotome
166_146-0	416.371896825397	400.15024393531	Dermomyotome
176_145-0-10	391.392412034522	351.259858003751	Sclerotome
159_131-0-3	347.568843745449	492.984226241994	Sclerotome
159_141-0-1	193.296318275548	518.943988648301	Dermomyotome
176_147-0-3	354.773031960532	466.25259866504	Sclerotome
171_144-0-1	294.515894980378	495.09695795745	Sclerotome
181_142-0-1	406.219370039682	390.26505643531	Sclerotome
182_147-0-2	358.083786087142	438.737249528151	Sclerotome
179_150-0-3	361.922840007215	432.681391662583	Sclerotome
195_143-0	412.499668941858	308.865516611682	Neural crest
183_149-0	399.740473161275	381.763446225386	Sclerotome
170_149-0-3	268.821159537261	519.205337155649	Sclerotome
171_130-0-6	327.347789115646	407.94049223463	Liver
175_148-0	406.389805222344	408.942358439127	Sclerotome
174_148-0-2	304.720609591354	491.55449570836	Sclerotome
156_136-0-1	231.138663269098	517.31974393531	Dermomyotome
175_150-0-3	416.751349904576	403.209223407451	Sclerotome
172_148-0-4	220.165185557791	496.60636365362	Sclerotome
182_141-0-2	357.609407426103	440.002385278066	Neural crest
181_140-0	360.0715027444	418.181504059921	Neural crest
171_147-0-8	197.200131994888	493.838017240395	Sclerotome
239_100-0	211.869098624883	100.889795349192	Brain
175_145-0	334.490636551424	462.555617222981	Sclerotome
174_146-0	368.319210818571	434.997431648621	Sclerotome
160_138-0-7	208.557160751126	490.987847383586	Sclerotome
155_121-0-1	225.452834151302	502.831582375422	Dermomyotome
171_146-0-2	300.059671018945	492.081034257891	Sclerotome
171_149-0-9	318.724795221119	502.510586181299	Sclerotome
189_152-0	401.895939461056	399.473426105852	Neural crest
158_132-0	384.385476552048	447.253399971757	Dermomyotome
181_146-0	368.58945184932	431.626263074066	Sclerotome
158_140-0-1	193.376091269841	510.424836527902	Dermomyotome
195_143-0-1	390.733536360281	307.480209051589	Neural crest
164_140-0-3	253.453801494657	504.953985180446	Sclerotome
195_143-0-2	418.886165523458	327.215865818967	Neural crest
168_149-0	430.969517829963	370.133242793758	Mesenchyme
173_145-0	410.785792865001	372.49177363828	Sclerotome
159_139-0	386.33690695431	394.883510049491	Dermomyotome
155_135-0-1	228.146130358331	511.54354633052	Dermomyotome
180_147-0-2	254.870177753232	508.948609914692	Sclerotome
168_142-0-3	285.185331678817	502.216730905994	Sclerotome
173_150-0-5	228.569563492063	513.65599393531	Dermomyotome
213_140-0	356.017679988662	100.698570465922	Brain
169_149-0-1	370.854877957472	439.27296720575	Dermomyotome
172_130-0	324.242707218655	419.76040404767	Liver
198_116-0	269.292755875842	235.551939781007	Branchial arch
195_143-0-3	421.753072410681	325.762051627618	Neural crest
172_129-0-4	334.478703438623	398.001858163767	Liver
188_146-0-6	375.508306429917	448.251947325141	Neural crest
163_119-0	235.00640103888	441.067461631939	AGM
159_133-0-1	319.81693817878	503.218428145836	Sclerotome
158_131-0	322.414371680329	494.673467339565	AGM
174_148-0-3	369.718253968254	347.225497903564	Sclerotome
182_145-0-3	409.016219084533	392.023439948599	Sclerotome
169_144-0-1	340.680358657458	471.696652332257	Sclerotome
170_139-0	356.909126041549	418.891002842674	Sclerotome
160_135-0-4	379.689315265113	434.22444251687	Sclerotome
172_147-0-7	307.047873889617	480.864468705952	Sclerotome
156_126-0-1	356.291115888942	478.868656978788	Dermomyotome
157_131-0	310.573896225157	499.133669505538	Dermomyotome
176_150-0-3	380.331744481647	446.11613065406	Sclerotome
209_142-0	289.28044819526	72.9481685928445	Brain
159_140-0-2	302.293491230991	512.235682163748	Dermomyotome
179_148-0-6	309.066108412299	508.78369229803	Sclerotome
183_146-0-9	259.245021042516	508.950224102325	Sclerotome
166_140-0-11	348.100322420635	454.307095125786	Sclerotome
175_149-0-4	297.40418610451	496.012673695014	Sclerotome
174_145-0-4	228.323629473212	490.477520284924	Sclerotome
211_91-0	185.719979296066	198.367880581273	Brain
168_138-0	353.64152310526	416.387150078655	Sclerotome
180_142-0	385.470923141186	348.711849198468	Sclerotome
162_136-0-4	325.774644945698	454.474114236062	Sclerotome
175_151-0-2	307.303960299784	512.66105796649	Sclerotome
160_141-0	399.545518776616	416.647487837749	Dermomyotome
190_140-0-1	381.221305916306	310.098380298946	Neural crest
168_139-0-2	349.018666056166	476.603237525054	Sclerotome
152_122-0	420.625206470067	329.801660178965	Dermomyotome
159_135-0-3	403.668817878028	382.508779023029	Sclerotome
157_135-0-10	249.578312844059	514.51006275335	Dermomyotome
158_134-0-3	373.037315930388	437.76552706784	Sclerotome
169_142-0-8	341.029190599716	473.940366503403	Sclerotome
161_137-0	365.497058950737	427.560718049752	Sclerotome
175_147-0	380.232589984351	405.090870695873	Sclerotome
169_144-0-2	261.49581205031	507.785358122161	Sclerotome
175_150-0-4	321.010794378914	502.378612436839	Sclerotome
169_142-0-9	293.66199996441	498.517894159525	Sclerotome
194_143-0-2	408.377555098778	339.432753527636	Neural crest
160_141-0-1	218.987433862434	519.442963308529	Dermomyotome
188_147-0	376.980442696957	404.557358614209	Neural crest
158_131-0-1	362.422383642723	436.38024299369	AGM
180_146-0-11	202.198631288674	511.830337155649	Sclerotome
216_131-0	315.397788911728	125.359761920922	Brain
179_149-0-3	381.391869283024	422.366883765819	Sclerotome
158_133-0-9	365.770145184259	450.315094044719	Sclerotome
159_135-0-4	324.526143624828	496.238129426064	Sclerotome
174_147-0-9	396.725431595911	388.32895812168	Sclerotome
183_146-0-10	409.706716184213	374.934879570329	Sclerotome
177_146-0-4	329.892968610665	488.28353919124	Sclerotome
177_144-0	362.093253968254	417.541563131739	Sclerotome
189_151-0	416.776189427775	302.699202323685	Neural crest
172_131-0-1	331.396026906698	422.895963447505	Liver
158_140-0-2	264.938153089634	518.113593593625	Dermomyotome
164_144-0	339.839086232937	496.238505156136	Dermomyotome
171_149-0-10	348.592984765095	398.977407251893	Sclerotome
172_129-0-5	320.941455219557	390.778138095894	Liver
176_151-0-7	404.238078738079	388.309348924915	Sclerotome
188_139-0	381.782820406183	283.101403323956	Neural crest
166_125-0	286.335098317934	429.505564830832	AGM
159_140-0-3	199.231223383662	504.658497322844	Dermomyotome
172_149-0-1	283.216252282624	491.599426826165	Sclerotome
243_119-0	276.56417348084	44.7855127344121	Brain
234_113-0	287.729242979243	105.585212162735	Brain
181_148-0-5	402.575152684772	412.66349393531	Sclerotome
161_134-0	310.654039847756	492.24640160686	Sclerotome
176_145-0-11	346.772147727924	460.383071251796	Sclerotome
181_141-0-2	359.335901027077	388.861235531949	Neural crest
178_145-0-1	348.359759375198	463.987572620569	Sclerotome
162_138-0-4	355.42982069371	401.777305663705	Sclerotome
159_141-0-2	391.162289622717	450.50190473933	Dermomyotome
172_146-0	403.398061660562	395.29680437487	Sclerotome
166_147-0	264.695112272551	524.462426862139	Dermomyotome
182_144-0-6	345.033591500938	462.728645765593	Sclerotome
178_152-0	393.574038129745	400.669122817298	Mesenchyme
168_142-0-4	256.30863437329	510.836506387417	Sclerotome
164_141-0-1	344.577380952381	473.677427917994	Sclerotome
171_148-0-6	228.127767515052	487.637631866344	Sclerotome
189_144-0	393.458796034883	331.393854607247	Neural crest
160_142-0-1	416.018661388504	389.018166265407	Dermomyotome
161_138-0	296.717752197298	487.782553852665	Sclerotome
188_146-0-7	397.375167992445	327.414709610367	Neural crest
183_146-0-11	385.462107065048	377.820016266465	Sclerotome
173_147-0-6	191.040500992063	492.60333768531	Sclerotome
167_147-0-3	428.147906591022	379.016765419685	Dermomyotome
182_144-0-7	353.136082841228	441.71304868465	Sclerotome
186_148-0-1	395.048757481135	384.729067705802	Neural crest
193_121-0	283.681305185526	268.411182842063	Heart
242_120-0-1	296.109664738169	67.7621115365562	Brain
174_146-0-1	390.395380644167	331.220633902948	Sclerotome
174_145-0-5	276.942752197298	495.159206745227	Sclerotome
188_146-0-8	403.136186299081	343.882112356363	Neural crest
172_142-0	352.191391941392	470.255946621513	Sclerotome
176_149-0-2	388.134044085671	376.696456264077	Sclerotome
160_135-0-5	307.271570294785	486.735050057759	Sclerotome
163_137-0-1	361.180076628352	430.724300585556	Sclerotome
182_153-0	428.164857609711	390.471704719624	Mesenchyme
234_93-0	189.606135986733	91.8992570838529	Brain
182_145-0-4	237.452373109982	497.241186623057	Sclerotome
210_131-0-2	317.188272114081	127.1416261524	Brain
181_147-0-3	375.445812473319	441.740893079564	Sclerotome
181_147-0-4	367.512535553721	452.486651449761	Sclerotome
171_142-0-1	294.134677941277	490.647801875224	Sclerotome
170_149-0-4	258.64743881013	504.970030194852	Sclerotome
186_145-0-1	392.384505352529	309.703077268643	Neural crest
177_150-0-8	415.815389272527	375.490627621111	Sclerotome
168_139-0-3	341.711227150307	418.479039964191	Sclerotome
178_150-0-6	403.758744727495	416.70217400524	Sclerotome
185_144-0-1	419.87635501355	324.404674248899	Neural crest
243_120-0-1	296.304076731939	52.6039144960578	Brain
182_140-0	361.599393175762	421.403411818522	Neural crest
197_113-0-1	268.920008354219	243.6045183714	Branchial arch
163_136-0	351.183269753574	471.723887581719	Sclerotome
168_140-0-8	281.249357438089	485.512030587389	Sclerotome
177_150-0-9	215.314610023367	500.412595035141	Sclerotome
169_144-0-3	325.422879549977	460.202888061667	Sclerotome
217_132-0	318.541867413632	124.697096876487	Brain
177_148-0-1	385.59617768182	440.522514716167	Sclerotome
177_146-0-5	328.596324427207	487.977549365174	Sclerotome
191_135-0-1	385.443711502014	333.99993672138	Neural crest
176_145-0-12	403.350634355088	393.046584790417	Sclerotome
157_134-0-4	347.586000170677	492.13396137856	Dermomyotome
187_133-0	323.43403836167	408.728705528482	Branchial arch
177_143-0	317.311507936508	501.263964365417	Sclerotome
159_140-0-4	390.763870345646	433.679946427522	Dermomyotome
172_131-0-2	326.897503906571	405.255192985396	Liver
173_149-0	370.724853347136	440.894019297629	Dermomyotome
171_129-0	330.059252913958	413.054522533096	Liver
175_146-0	362.497046309933	446.396548059021	Sclerotome
152_118-0	422.28613585542	378.118242780576	Dermomyotome
161_136-0-1	317.999650940623	488.281806692512	Sclerotome
186_145-0-2	401.67867965368	334.850552016118	Neural crest
166_125-0-1	287.379305181192	425.845350404313	AGM
188_141-0-2	408.867464133089	315.900873743002	Neural crest
248_116-0	200.131404052136	6.52615766611393	Brain
170_146-0-2	377.474926395289	375.910469741762	Sclerotome
165_147-0	397.056599832916	441.960486416513	Dermomyotome
177_145-0	359.141999141999	407.969840460407	Sclerotome
217_125-0	316.653196304564	126.98575956031	Brain
240_122-0-1	297.414449112978	70.4488289026303	Brain
173_146-0-3	243.355046996045	491.985272945549	Sclerotome
217_138-0-1	333.917502088555	79.7029231671734	Brain
228_93-0	196.969691332973	177.634374617128	Brain
210_131-0-3	367.657992193244	131.496344752749	Brain
159_133-0-2	190.729437229437	498.751562117128	Sclerotome
167_145-0-2	414.936836667606	344.219891864304	Sclerotome
159_135-0-5	269.83245327701	520.164501999826	Sclerotome
175_149-0-5	376.651216497528	443.785590929846	Sclerotome
175_147-0-1	266.394706752758	521.863630133857	Sclerotome
154_97-0	197.802036169659	510.395973443507	Dermomyotome
158_136-0-4	298.571745622648	505.789675206788	Dermomyotome
169_147-0-2	400.495509607352	419.708998321275	Dermomyotome
156_133-0	241.012328643579	514.379687117128	Dermomyotome
183_137-0	357.743854473943	398.73677933354	Neural crest
161_139-0-3	336.948797678275	490.149168242346	Dermomyotome
186_152-0-1	401.935196117014	346.427624690918	Neural crest
196_116-0-2	278.487651727358	227.212881190212	Branchial arch
193_141-0	378.376920122888	333.093489455023	Neural crest
167_147-0-4	256.344055805979	495.000872576087	Dermomyotome
157_130-0-4	333.606646825397	481.032384912754	Dermomyotome
195_143-0-4	420.627015128968	318.63615018531	Neural crest
170_144-0	299.937626687872	502.502946292874	Sclerotome
170_146-0-3	265.716475663571	509.980013644854	Sclerotome
182_135-0-1	355.457341269841	390.405918177734	AGM
160_135-0-6	249.411763583639	518.356660144101	Sclerotome
181_141-0-3	358.301105327421	430.813164987942	Neural crest
165_142-0-3	307.559678262523	499.030073276627	Sclerotome
178_146-0-6	282.478174603175	499.192429120495	Sclerotome
159_141-0-3	251.877305222343	495.551614164318	Dermomyotome
179_142-0-1	354.343779178338	428.821440767889	Sclerotome
166_141-0-8	221.862309577075	523.620918431954	Sclerotome
195_118-0	274.178845101259	245.260142270625	Branchial arch
161_136-0-2	299.645115135256	500.796856611366	Sclerotome
160_145-0	415.615072593315	418.749351443842	Mesenchyme
173_148-0	244.48801818462	515.146928401329	Sclerotome
190_146-0-1	406.46535167867	337.855014815671	Neural crest
168_142-0-5	280.363247292687	515.151052346525	Sclerotome
185_146-0	399.076264880953	321.166821481606	Neural crest
170_146-0-4	356.095990695129	477.932531291632	Sclerotome
162_135-0-3	296.252456959027	492.85175952551	Sclerotome
172_148-0-5	415.524093349461	405.275793400551	Sclerotome
155_135-0-2	206.394241317837	499.896147822999	Dermomyotome
241_122-0	298.003552971576	39.0489798157087	Brain
176_148-0-7	373.526560436116	423.544179760416	Sclerotome
157_132-0	243.093534937285	518.552042886359	Dermomyotome
170_143-0	356.125301768363	418.547405532268	Sclerotome
177_146-0-6	320.750298011168	457.879526544006	Sclerotome
218_133-0-3	340.279913364837	191.3439169633	Brain
234_95-0	207.542435364951	96.8075735499144	Brain
243_117-0-1	274.194778847869	29.61974393531	Brain
208_136-0	335.718675127284	123.376937331537	Brain
182_146-0-11	415.784491509782	383.475682473516	Sclerotome
168_148-0-3	264.397820223726	524.23339296038	Dermomyotome
157_135-0-11	224.077025489892	510.552235791988	Dermomyotome
163_138-0-1	247.334699150978	499.506662539961	Sclerotome
182_146-0-12	194.288531256124	491.565457241209	Sclerotome
156_132-0-1	380.680555555556	462.950828591395	Dermomyotome
157_131-0-1	310.871336996337	458.233205473771	Dermomyotome
174_150-0-1	396.887501255777	419.760408492272	Dermomyotome
159_134-0-2	341.046575581873	479.962230981942	Sclerotome
162_138-0-5	309.791376607667	422.037278927534	Sclerotome
172_130-0-1	332.355264082034	402.196956324691	Liver
176_148-0-8	198.406324343825	493.496801674868	Sclerotome
177_151-0-6	413.455240342536	375.611845276592	Sclerotome
158_133-0-10	316.758642898695	492.550110427457	Sclerotome
172_148-0-6	197.641250483933	500.86486588653	Sclerotome
169_142-0-10	320.691844193818	488.305928145836	Sclerotome
169_143-0	351.784635955832	476.725023438416	Sclerotome
243_117-0-2	272.714062420252	45.2274341818265	Brain
165_142-0-4	247.715297487649	519.421979034648	Sclerotome
167_140-0-4	348.89158518433	477.531243531106	Sclerotome
161_140-0-6	334.84887010784	488.80867523302	Dermomyotome
164_138-0	350.981646825397	407.230710916442	Sclerotome
172_142-0-1	398.472116683553	447.733529396303	Sclerotome
174_151-0-1	257.477475279729	515.87068070346	Mesenchyme
182_147-0-3	373.907751584358	451.355899683147	Sclerotome
172_146-0-1	364.860396825397	452.513910601977	Sclerotome
177_146-0-7	314.503349581302	461.107932911688	Sclerotome
190_146-0-2	410.568352460888	348.023580865766	Neural crest
166_147-0-1	275.699969231326	512.789527287648	Dermomyotome
196_116-0-3	267.731324660448	239.155869364863	Branchial arch
174_144-0	348.868952524879	465.588850152927	Sclerotome
169_147-0-3	336.182339714535	491.613556925232	Dermomyotome
172_149-0-2	313.641861377636	481.666992069638	Sclerotome
216_135-0	364.670911775563	120.550640945277	Brain
172_151-0-1	429.706678232432	367.426213784556	Mesenchyme
182_147-0-4	414.804658839127	382.920859495951	Sclerotome
154_128-0	382.507159120479	460.045358689408	Dermomyotome
154_107-0	309.229429083461	498.346356838536	Dermomyotome
156_135-0-2	359.15719406042	481.943591861577	Dermomyotome
168_139-0-4	347.073423141186	398.189919373907	Sclerotome
166_142-0	372.488957902001	444.717000664089	Sclerotome
182_153-0-1	407.125513375513	312.905116895683	Mesenchyme
157_130-0-5	374.919686652652	423.392680595579	Dermomyotome
182_145-0-5	414.32036326835	346.469911720545	Sclerotome
178_150-0-7	386.678163623816	447.170040377998	Sclerotome
168_138-0-1	358.986768832763	444.635581872695	Sclerotome
165_144-0	418.504511624844	390.022198983719	Dermomyotome
170_151-0	231.80418272618	519.782211298234	Mesenchyme
161_131-0	293.989087301587	493.136542877109	Sclerotome
173_150-0-6	304.066890908237	515.548848964896	Dermomyotome
187_135-0-1	354.428921054472	376.818091952931	Neural crest
210_139-0	298.988744907993	57.8234312509442	Brain
185_142-0	387.438318173711	337.67367651958	Neural crest
175_148-0-1	375.621291351432	434.389336725697	Sclerotome
182_151-0-1	405.722036336598	385.605640065656	Sclerotome
170_126-0	326.457582454139	413.166899623933	Liver
178_152-0-1	423.881455985702	401.666833629967	Mesenchyme
156_135-0-3	334.708690664259	497.295454835784	Dermomyotome
172_131-0-3	332.295552534739	410.539467118701	Liver
175_150-0-5	340.781419012402	491.721883396483	Sclerotome
155_137-0	388.778124098124	389.070653026219	Dermomyotome
182_138-0	354.921103444359	392.367597244791	Neural crest
187_147-0	424.118416305916	339.649695234011	Neural crest
173_148-0-1	265.391357737449	518.991771622607	Sclerotome
165_138-0	352.459113701269	462.986759277012	Sclerotome
183_145-0	363.832028658194	406.807485092866	Neural crest
177_151-0-7	423.287991012695	369.635809597312	Sclerotome
176_143-0-1	361.240514242226	446.937405383451	Sclerotome
161_138-0-1	308.334890496283	467.429976002821	Sclerotome
181_152-0-2	233.577794085671	504.971627496954	Sclerotome
158_134-0-4	279.48490386765	494.83488478038	Sclerotome
159_141-0-4	264.441286909029	490.028226611535	Dermomyotome
181_147-0-5	272.587852341411	515.314405857018	Sclerotome
158_133-0-11	323.202235060691	475.583530700016	Sclerotome
169_146-0-1	218.025191907364	522.363545164818	Dermomyotome
193_113-0	280.048540585271	283.686450096448	Heart
162_140-0	429.383121544498	375.719603485872	Dermomyotome
174_149-0	400.123591909882	413.057263136539	Sclerotome
181_152-0-3	396.150847275847	391.918592784159	Sclerotome
181_149-0-1	254.306878306878	487.485308309208	Sclerotome
170_144-0-1	364.37844422946	448.346831971427	Sclerotome
178_143-0	361.375203026947	441.86451137717	Sclerotome
176_148-0-9	413.107569821178	383.697908492272	Sclerotome
167_143-0	394.498077237768	421.499297199915	Sclerotome
173_146-0-4	203.257473831904	481.659901202121	Sclerotome
162_134-0	360.608054483055	419.609439881256	Sclerotome
180_144-0-3	373.774221611722	431.159167012233	Sclerotome
160_136-0	277.282848748474	501.346426627618	Sclerotome
161_140-0-7	292.296342771343	519.358933124499	Dermomyotome
185_144-0-2	420.1397745078	332.352469257198	Neural crest
172_131-0-4	338.498368744274	418.284057507853	Liver
174_145-0-6	263.583182292525	490.221993070258	Sclerotome
172_151-0-2	256.776810252959	502.4849382816	Mesenchyme
176_146-0	305.2067527576	482.439976986157	Sclerotome
174_147-0-10	359.479881875231	469.03589842036	Sclerotome
192_144-0	397.167416369371	321.790835140522	Neural crest
170_128-0	322.61314033189	421.835977701544	Liver
183_146-0-12	415.308035714286	343.650940516507	Sclerotome
161_140-0-8	420.696784108634	345.641516575002	Dermomyotome
172_150-0-7	229.145950949108	509.334885687887	Mesenchyme
158_136-0-5	386.530216102505	411.803780079888	Dermomyotome
173_147-0-7	339.852916205242	462.500751687248	Sclerotome
175_147-0-2	398.645904312918	377.378812154944	Sclerotome
155_135-0-3	233.86344887587	507.776171380105	Dermomyotome
159_141-0-5	263.634284108634	514.811615322593	Dermomyotome
167_147-0-5	431.925653894806	353.242301775927	Dermomyotome
159_132-0-1	227.453454379354	501.131614438907	Sclerotome
177_152-0	367.78835978836	407.320515540248	Mesenchyme
242_117-0	250.923683937958	30.9345481767457	Brain
164_138-0-1	300.943157443158	489.857388722955	Sclerotome
176_152-0-3	430.607247786935	380.773169416079	Mesenchyme
172_130-0-2	334.719719344481	417.018217217753	Liver
167_142-0-1	321.164827719706	484.509615209023	Sclerotome
170_129-0-4	332.549895153156	394.909208818253	Liver
160_132-0	347.359374381507	452.615255157255	Sclerotome
176_150-0-4	407.712896825397	411.817849995916	Sclerotome
195_141-0	412.340513695316	332.46049596783	Neural crest
159_140-0-5	197.893578643579	516.591873121913	Dermomyotome
161_139-0-4	385.151947212994	454.509343418514	Dermomyotome
186_145-0-3	390.809829059829	401.029908770475	Neural crest
188_139-0-1	378.920366795367	301.845269460836	Neural crest
181_144-0-2	377.382257727653	428.091595439069	Sclerotome
163_136-0-1	303.437119131922	470.423120263079	Sclerotome
212_84-0	223.09720672123	204.64200956031	Brain
157_132-0-1	326.055925671551	498.793061243002	Dermomyotome
165_139-0	288.128314445534	500.182444164143	Sclerotome
167_147-0-6	200.254551128068	508.620065399207	Dermomyotome
181_139-0-1	360.190196528661	413.974602985755	Neural crest
172_130-0-3	337.571608946609	403.174857571674	Liver
167_139-0-1	359.543896252659	427.063443820763	Sclerotome
177_150-0-10	391.124069391768	424.868416501682	Sclerotome
214_140-0	350.323343905689	95.3290961250912	Brain
171_142-0-2	332.629923574368	477.478008681538	Sclerotome
158_136-0-6	277.482448107448	493.002436243002	Dermomyotome
188_141-0-3	390.765362022613	373.598456232294	Neural crest
182_148-0-1	243.145809669434	507.861716412374	Sclerotome
185_143-0	420.471793221793	282.245982674049	Neural crest
168_148-0-4	416.781084656085	409.31974393531	Dermomyotome
193_142-0-1	425.229596825397	313.42774393531	Neural crest
161_140-0-9	356.515688921617	464.574898574485	Dermomyotome
168_142-0-6	319.754655067155	482.027848330914	Sclerotome
171_143-0-13	257.39965425114	491.156731205466	Sclerotome
156_130-0	341.346327057955	477.900848586473	Dermomyotome
181_141-0-4	350.766692371956	430.712625176875	Neural crest
171_130-0-7	329.450615739582	411.384761448445	Liver
180_144-0-4	248.122720585188	506.449965867425	Sclerotome
157_125-0	416.165028608342	417.171811118773	AGM
170_141-0-3	352.404967309978	414.214843054253	Sclerotome
182_144-0-8	368.849969474969	443.199017439583	Sclerotome
187_140-0	387.907071298465	303.304814192921	Neural crest
172_128-0	319.234064447173	421.213726743333	Liver
166_146-0-1	269.988678075397	515.44474393531	Dermomyotome
167_140-0-5	371.030691964286	436.06974393531	Sclerotome
193_115-0	261.410327138986	270.473779939956	Heart
171_146-0-3	233.523387369132	502.513597363206	Sclerotome
164_141-0-2	336.497038616442	502.746568147582	Sclerotome
160_138-0-8	313.065350096425	504.716472907273	Sclerotome
214_99-0	178.22673015873	196.673077268644	Brain
216_132-0-1	291.052130402039	74.6190140083029	Brain
174_148-0-4	274.805762532831	504.110211561209	Sclerotome
190_140-0-2	392.894878655814	318.761029265055	Neural crest
178_146-0-7	383.067644887412	427.403804012829	Sclerotome
171_147-0-9	399.14008023151	394.731588913476	Sclerotome
239_100-0-1	198.499428302395	90.6257366713876	Brain
171_145-0-2	407.822320762757	350.087920669091	Sclerotome
170_146-0-5	197.932333241582	483.60587110294	Sclerotome
165_98-0	125.709185887897	140.35636502906	Connective tissue
182_139-0	351.538261546882	423.300513166079	Neural crest
167_132-0	284.149692600045	430.29298337193	AGM
161_138-0-2	267.188546176046	490.233217961284	Sclerotome
169_145-0-1	218.441776135742	523.078903418069	Sclerotome
160_141-0-2	305.056250698636	509.886865414183	Dermomyotome
177_148-0-2	409.890776229191	400.692711414985	Sclerotome
168_139-0-5	324.842965484524	464.293895793145	Sclerotome
165_147-0-1	418.436131835068	371.38139770707	Dermomyotome
165_145-0	428.73763086795	355.487031169353	Dermomyotome
170_146-0-6	183.35753968254	504.277937212621	Sclerotome
180_149-0-6	384.601052469638	397.49348965937	Sclerotome
178_149-0-4	412.185908954777	404.658692722372	Sclerotome
177_148-0-3	270.854446121172	492.087349569113	Sclerotome
196_144-0	424.663040503558	323.352310985118	Neural crest
166_147-0-2	190.956896825397	513.05774393531	Dermomyotome
213_84-0-2	179.01062212869	212.26125173427	Brain
180_145-0-6	385.509239910503	408.218015211906	Sclerotome
213_140-0-1	353.308957619442	108.874954853424	Brain
188_133-0	322.590807784301	395.485105970535	Branchial arch
156_136-0-2	265.938068058274	505.30673023668	Dermomyotome
179_149-0-4	371.390485582793	431.049033876139	Sclerotome
199_113-0	266.719115627394	230.381515981899	Branchial arch
176_149-0-3	427.524470899471	368.976225416792	Sclerotome
156_98-0-1	311.515917271493	514.066491147206	Dermomyotome
175_145-0-1	231.658485060691	511.462390994134	Sclerotome
177_149-0-5	221.356415343915	507.571132824199	Sclerotome
161_133-0-1	383.709396825397	432.65054393531	Sclerotome
187_143-0	417.193624816367	306.359529488357	Neural crest
194_143-0-3	416.40135102387	312.95333172157	Neural crest
241_122-0-1	286.480647966949	54.6388078622506	Brain
162_137-0-4	304.858144429231	503.057763104639	Sclerotome
194_143-0-4	407.013423806847	284.296135166339	Neural crest
186_148-0-2	390.790229694478	393.583671511912	Neural crest
175_151-0-3	407.11370327701	406.979018128858	Sclerotome
164_117-0	211.76259489303	445.772843774279	AGM
155_132-0	345.093850864394	492.384158977093	Dermomyotome
174_145-0-7	184.963123069741	492.927209998659	Sclerotome
169_146-0-2	335.356705676621	488.789847513464	Dermomyotome
180_145-0-7	370.24159532727	386.507712100104	Sclerotome
169_141-0-3	355.885971774062	440.390329150916	Sclerotome
164_120-0	231.142665217767	432.268483717326	AGM
176_151-0-8	187.868278472052	509.788225925018	Sclerotome
175_147-0-3	375.992308590103	422.047685111781	Sclerotome
235_96-0	207.986989819559	90.9243102405644	Brain
232_89-0	293.363196226594	71.1580672886034	Brain
188_144-0	384.883301237162	338.276545405898	Neural crest
181_137-0-2	340.426634449159	390.779644925409	AGM
159_132-0-2	252.803982482767	495.586676206226	Sclerotome
207_85-0	153.16179388422	175.389596876487	Neural crest
175_150-0-6	384.829885155738	452.090614671396	Sclerotome
159_131-0-4	397.157982103673	422.687338190247	Sclerotome
172_130-0-4	326.60801807251	412.516048785194	Liver
214_139-0	357.82293377121	102.425860519875	Brain
192_142-0	427.008917424648	315.637159665647	Neural crest
171_148-0-7	334.190946040804	471.817425818334	Sclerotome
183_139-0	355.000545046741	414.306404014362	Neural crest
195_144-0-1	420.043873501781	291.430713323065	Neural crest
193_142-0-2	424.99460414247	303.49924088653	Neural crest
175_147-0-4	423.686205311635	290.650449210539	Sclerotome
186_148-0-3	387.820827634796	405.297550723822	Neural crest
194_143-0-5	414.46204936777	281.40819732514	Neural crest
182_147-0-5	342.354435543688	419.504824042119	Sclerotome
180_147-0-3	398.182931071972	423.80570283942	Sclerotome
166_141-0-9	327.102740575397	490.34708768531	Sclerotome
215_140-0	352.01699071186	99.6057701361833	Brain
177_146-0-8	355.948047201337	430.892112356363	Sclerotome
167_140-0-6	355.640894980378	437.378323271103	Sclerotome
174_151-0-2	184.307747323736	510.080022174513	Mesenchyme
181_142-0-2	348.986143637783	408.711137377933	Sclerotome
162_139-0-5	247.359563492063	515.347660601977	Sclerotome
166_137-0	356.988115484289	410.110195830354	Sclerotome
187_138-0	379.370426352956	290.70975377783	Neural crest
158_140-0-3	196.274850377309	513.954477541868	Dermomyotome
161_134-0-1	339.647887531717	453.840654715979	Sclerotome
172_148-0-7	231.046933827294	512.968937483697	Sclerotome
187_146-0	392.127740575397	348.99708768531	Neural crest
164_140-0-4	275.329231181225	499.664069088684	Sclerotome
214_131-0-2	311.719604863222	125.372935424672	Brain
187_147-0-1	376.334376031446	417.72688004117	Neural crest
156_128-0	238.214319343557	521.203521175019	Dermomyotome
164_118-0	243.046868296868	428.605029220595	AGM
159_132-0-3	327.27527605245	472.067328476373	Sclerotome
180_144-0-5	316.046082666105	497.17427933354	Sclerotome
178_149-0-5	256.167733508814	512.664383801307	Sclerotome
180_144-0-6	394.774278614534	410.441549047131	Sclerotome
180_153-0	383.293268311341	318.619693734507	Mesenchyme
186_153-0	406.318578643579	385.404403026219	Neural crest
217_135-0	367.508780971738	122.54474393531	Brain
162_140-0-1	341.758927503545	487.525610458453	Dermomyotome
166_143-0	395.992063492064	404.017976258542	Sclerotome
173_142-0	349.846345578859	440.256205154147	Sclerotome
192_129-0	341.51590576625	320.783120826644	Branchial arch
177_149-0-6	396.153983323287	412.682085707462	Sclerotome
167_145-0-3	383.915200138026	375.372797765538	Sclerotome
169_146-0-3	429.197434740089	346.71310886422	Dermomyotome
166_143-0-1	264.476606502816	525.87350737617	Sclerotome
162_137-0-5	250.538748647901	518.614712239589	Sclerotome
154_135-0	307.114792559994	476.338405072751	Dermomyotome
182_142-0-6	360.583853485016	427.664220679496	Neural crest
160_137-0-7	331.594120998951	506.549986703905	Sclerotome
173_148-0-2	218.750260213375	505.071793115638	Sclerotome
217_135-0-1	321.501002749993	75.1369566821681	Brain
172_146-0-2	192.435891705943	495.430452126436	Sclerotome
196_144-0-1	398.196917443953	334.416522285825	Neural crest
174_148-0-5	262.527983032293	490.454801406574	Sclerotome
176_147-0-4	255.013099090769	506.710520634339	Sclerotome
177_145-0-1	361.374844616562	407.322379477479	Sclerotome
171_149-0-11	284.328775203775	515.849369714936	Sclerotome
166_141-0-10	342.391053391053	462.704003194569	Sclerotome
217_141-0	362.922697961761	119.752982571674	Brain
209_142-0-1	304.371624636048	61.8667113909312	Brain
174_149-0-1	345.994364105561	479.134672360668	Sclerotome
188_132-0	325.794678488913	393.065018037389	Branchial arch
180_145-0-8	374.19305524889	419.860122606098	Sclerotome
156_133-0-1	338.039451752699	488.585697085552	Dermomyotome
167_151-0	384.101229342537	450.215801721794	Mesenchyme
178_146-0-8	220.55131425659	497.959193476594	Sclerotome
162_139-0-6	185.857528486839	501.78486932716	Sclerotome
162_138-0-6	310.747590702948	399.658604479528	Sclerotome
199_113-0-1	269.878097173829	230.164256130432	Branchial arch
179_148-0-7	289.034093832878	502.011919745784	Sclerotome
182_148-0-2	215.71433193355	525.756723968588	Sclerotome
173_150-0-7	221.282282681476	520.966456094119	Dermomyotome
157_134-0-5	323.992676237162	467.324733431108	Dermomyotome
177_144-0-1	234.066489820566	481.945800698595	Sclerotome
186_145-0-4	413.413220101259	315.48227985485	Neural crest
157_131-0-2	255.181997735867	521.792998867025	Dermomyotome
169_141-0-4	331.604948779639	481.901488453899	Sclerotome
170_141-0-4	245.736479299624	520.710207852836	Sclerotome
167_144-0-2	328.933244569758	493.34042062704	Sclerotome
174_145-0-8	196.011273448773	481.426075104141	Sclerotome
172_143-0	351.785790952136	417.743816578278	Sclerotome
194_139-0	404.295511767926	336.803939337609	Neural crest
243_119-0-1	253.1491673172	37.69474393531	Brain
185_144-0-3	425.60732453624	329.089021043744	Neural crest
176_152-0-4	270.820801237162	497.354517219624	Mesenchyme
170_143-0-1	329.83861574933	477.279855252564	Sclerotome
178_146-0-9	385.046742340347	416.530292108067	Sclerotome
220_134-0	313.787082649152	128.714379950636	Cavity
196_144-0-2	427.441967549081	305.360245580047	Neural crest
162_136-0-5	309.128169198938	486.40850852675	Sclerotome
241_120-0	243.821188071188	26.6842220497881	Brain
156_135-0-4	312.316347051641	458.284110451147	Dermomyotome
181_147-0-6	408.44218975469	387.64777423834	Sclerotome
242_120-0-2	271.567680776014	49.0500680093842	Brain
179_151-0-2	418.288563878761	414.736797299579	Sclerotome
181_145-0-10	266.032996825397	496.62354393531	Sclerotome
173_148-0-3	307.089519928264	508.517256582865	Sclerotome
168_139-0-6	295.887896825397	502.539262377933	Sclerotome
166_147-0-3	220.971015382098	524.437871083076	Dermomyotome
242_122-0	293.205212570791	33.5117456103519	Brain
174_145-0-9	203.549859190988	490.115218845704	Sclerotome
166_147-0-4	418.812950937951	348.115469043535	Dermomyotome
217_141-0-1	356.577636968766	98.833408809862	Brain
170_141-0-5	415.273209946669	321.113730018809	Sclerotome
154_104-0	334.27426046176	464.259137874704	Dermomyotome
169_148-0	415.184529952332	407.132050436858	Dermomyotome
174_146-0-2	362.776014109347	392.469949696627	Sclerotome
170_150-0	382.800588886857	285.75636365362	Mesenchyme
217_125-0-1	322.070201226375	128.464303837511	Brain
170_143-0-2	312.346350582622	479.870321969992	Sclerotome
186_147-0	422.094219219219	338.201018066584	Neural crest
181_146-0-1	377.523490045736	442.588017240395	Sclerotome
159_134-0-3	242.952389991684	497.461258741688	Sclerotome
238_124-0	293.951358363858	68.6894554737717	Brain
187_130-0	333.494584723486	283.028342661425	Branchial arch
192_135-0	362.57921361929	413.325151059992	Neural crest
187_142-0-1	371.996931478862	313.236823143231	Neural crest
187_144-0-1	412.138725737864	383.945075500297	Neural crest
179_147-0	348.144566785871	466.090494923452	Sclerotome
174_148-0-6	263.994221526592	496.368797720171	Sclerotome
181_149-0-2	391.20406729848	387.63785160252	Sclerotome
162_135-0-4	300.747724219606	492.801091374063	Sclerotome
167_147-0-7	354.430547039989	487.342276124151	Dermomyotome
160_140-0-1	233.134328011341	522.858726365764	Dermomyotome
190_140-0-3	407.512718253968	329.820279649596	Neural crest
179_146-0	283.570962501331	494.42041507625	Sclerotome
239_102-0	210.837076118326	123.748721208037	Brain
163_142-0	223.674412573429	517.929980155782	Dermomyotome
176_147-0-5	417.53283506385	376.858143505664	Sclerotome
165_135-0	362.100028501271	420.814219073432	Sclerotome
181_134-0	343.51427956876	392.160728448584	AGM
203_114-0	265.710907335907	245.403077268643	Branchial arch
168_148-0-5	427.849282175715	387.594956249535	Dermomyotome
213_84-0-3	181.844130675526	210.570712927558	Brain
162_139-0-7	184.687996031746	502.146380840072	Sclerotome
169_147-0-4	408.351642376998	414.24590051894	Dermomyotome
177_146-0-9	220.90858421594	478.576092446694	Sclerotome
218_133-0-4	297.213567323481	60.1166788012104	Brain
162_142-0	426.32916330374	349.686975573728	Dermomyotome
171_148-0-8	229.292950016886	520.348467339565	Sclerotome
182_115-0	90.1895328172168	202.586870724676	Cavity
174_150-0-2	263.67620327701	509.44286221488	Dermomyotome
160_143-0	413.245558115719	419.620953612729	Dermomyotome
181_143-0-4	395.980758582503	292.88951137717	Sclerotome
159_132-0-4	311.967606970324	472.341483065745	Sclerotome
216_134-0-5	331.338518372358	78.8511665872438	Brain
167_147-0-8	416.798334969727	416.530654588231	Dermomyotome
174_146-0-3	371.246956458424	455.62593659586	Sclerotome
173_149-0-1	419.045304232804	343.291966157532	Dermomyotome
172_142-0-2	387.275873015873	442.553791554358	Sclerotome
175_149-0-6	220.441146825397	502.58049393531	Sclerotome
188_136-0	232.304935515873	444.037005840072	Neural crest
169_141-0-5	349.999235623211	471.767831367004	Sclerotome
179_148-0-8	204.688287450397	517.23615018531	Sclerotome
167_141-0	382.62753586283	406.998888320337	Sclerotome
162_134-0-1	354.130652228147	424.248034701518	Sclerotome
167_130-0	271.336970899471	421.751622242188	AGM
159_135-0-6	313.961573040675	499.610325532532	Sclerotome
171_146-0-4	375.205947447067	421.366369157335	Sclerotome
181_142-0-3	310.263915847136	483.639377087484	Sclerotome
159_139-0-1	388.013117673454	349.730521320469	Dermomyotome
216_133-0-1	367.229175073984	128.131361166948	Brain
181_147-0-7	350.188348632626	390.5570933329	Sclerotome
162_136-0-6	311.661680011238	498.79927933354	Sclerotome
164_141-0-3	355.038763162031	462.189298390756	Sclerotome
209_142-0-2	362.839087301588	113.516767744834	Brain
161_142-0	430.637407269261	352.916676050193	Dermomyotome
158_137-0	337.891675895164	492.562185795775	Dermomyotome
180_147-0-4	199.665815607123	479.334020585056	Sclerotome
240_122-0-2	304.01407607068	74.7000505390836	Brain
182_152-0	398.579723748474	372.250352909669	Sclerotome
157_132-0-2	373.857559551405	413.420578427661	Dermomyotome
172_129-0-6	325.826659451659	394.858380298946	Liver
185_146-0-1	405.752564164107	315.892324580471	Neural crest
187_144-0-2	390.905514724647	401.207069765964	Neural crest
238_125-0-1	245.159032091097	16.5815192976288	Brain
187_130-0-1	342.558577253532	324.145049745708	Branchial arch
211_140-0	313.576402861614	71.6371483618693	Brain
161_133-0-2	366.445723928201	445.539759511634	Sclerotome
173_148-0-4	232.781719219219	510.193537371603	Sclerotome
179_136-0-1	340.182510973307	391.341046186114	AGM
167_147-0-9	198.662108537109	512.373797989364	Dermomyotome
163_141-0	307.332022267093	482.948277504215	Sclerotome
172_149-0-3	201.811085555272	503.607087405793	Sclerotome
167_141-0-1	338.199791205242	460.124370873295	Sclerotome
160_137-0-8	272.407934993336	517.998179049814	Sclerotome
161_135-0-4	248.538061841899	489.983729083825	Sclerotome
182_153-0-2	408.959843519054	335.683610332071	Mesenchyme
162_143-0	425.940910901284	344.242326554649	Dermomyotome
193_142-0-3	380.385733801717	331.279898762268	Neural crest
183_144-0	385.597112153864	326.252590650638	Neural crest
187_142-0-2	379.862834944209	235.002912252142	Neural crest
236_108-0	221.621555855047	113.201819407008	Notochord
175_134-0	317.452739529547	397.496952770651	AGM
193_142-0-4	412.359283719472	288.554932445184	Neural crest
160_136-0-1	325.219295313518	477.489560349997	Sclerotome
214_140-0-1	354.429457090974	97.7959952121232	Brain
171_130-0-8	336.029445668584	391.614088408318	Liver
238_98-0	208.10553212675	97.7957586954576	Brain
161_136-0-3	339.144066353294	490.298552948186	Sclerotome
237_97-0	198.077616770752	88.586137377933	Brain
177_143-0-1	357.262269735096	454.053021527283	Sclerotome
159_133-0-3	317.875240249196	496.093752286041	Sclerotome
154_128-0-1	239.590160604924	513.740347609851	Dermomyotome
207_83-0	153.349369428136	222.431387770926	Neural crest
199_113-0-2	279.003004739066	241.374375230274	Branchial arch
181_141-0-5	361.237532747727	396.742559469291	Neural crest
217_133-0-1	306.41985705267	124.265529920159	Brain
238_100-0-1	207.634070294785	90.7021135498226	Brain
193_116-0	256.56066872872	273.995348164917	Heart
176_151-0-9	333.869167869168	475.386031814098	Sclerotome
188_139-0-2	378.775396825397	283.899771109223	Neural crest
191_151-0	355.486908852889	424.315877955928	Sclerotome
171_130-0-9	320.871871184371	411.747949063515	Liver
171_127-0	327.047564794147	406.30509549781	Liver
170_129-0-5	329.545208989977	421.005343219747	Liver
185_140-0	359.754276135742	394.505896952551	Neural crest
170_126-0-1	323.422878839785	411.442225949698	Liver
173_151-0	376.205968253968	379.683886792453	Mesenchyme
179_147-0-1	303.997407694962	494.222733065745	Sclerotome
169_147-0-5	427.321670538134	346.578551523386	Dermomyotome
169_149-0-2	236.382414369257	522.779831654608	Dermomyotome
225_119-0	301.655453005172	55.1821034858719	Brain
170_116-0	259.979558031164	383.583669230199	Connective tissue
174_151-0-3	408.848748473748	297.810128550695	Mesenchyme
162_134-0-2	353.116745425906	427.358866072715	Sclerotome
168_148-0-6	412.505382681125	389.686080568973	Dermomyotome
188_144-0-1	408.392964392964	296.071770962337	Neural crest
186_149-0	399.872141977751	421.338095735864	Neural crest
168_142-0-7	378.015486604402	430.950441449122	Sclerotome
174_149-0-2	298.514730566228	489.533069118684	Sclerotome
188_138-0	432.167213835706	363.381599605413	Neural crest
164_144-0-1	412.044915016154	412.3789868065	Dermomyotome
181_143-0-5	372.029670722456	411.349845038251	Sclerotome
159_132-0-5	294.595956035923	495.989563014257	Sclerotome
175_143-0	296.455533811698	451.947169734397	Sclerotome
188_142-0	384.899642200275	302.091774120315	Neural crest
190_140-0-4	389.962126047917	319.60292087901	Neural crest
195_143-0-5	418.965784363391	338.304166427711	Neural crest
171_130-0-10	326.541104789999	420.133903227345	Liver
153_118-0	314.446274613952	511.219477203981	Dermomyotome
179_147-0-2	398.540180107131	401.138629384227	Sclerotome
163_138-0-2	234.652874302874	478.865915106481	Sclerotome
168_138-0-2	345.737772240679	396.050640945277	Sclerotome
156_134-0	347.880840373784	406.97599393531	Dermomyotome
194_144-0	404.669146825397	331.476649529716	Neural crest
172_130-0-5	324.926369365443	404.415281692747	Liver
178_147-0-3	243.944470101259	497.282926406574	Sclerotome
234_89-0	173.960358264986	62.6921732412225	Brain
193_137-0	411.792726370852	316.75108863228	Neural crest
172_143-0-1	368.031560019841	423.40763456031	Sclerotome
167_145-0-4	393.813056061066	384.298645209195	Sclerotome
183_145-0-1	408.19202862456	396.667372945073	Neural crest
173_148-0-5	290.928719610207	516.05977558088	Sclerotome
239_122-0	283.744396825397	30.7594106019767	Brain
181_143-0-6	357.496531488738	454.367125481445	Sclerotome
186_138-0	380.864493741696	288.051572129143	Neural crest
185_143-0-1	417.834297754189	325.841415761935	Neural crest
165_141-0-5	249.987776797962	503.025848187711	Sclerotome
173_147-0-8	239.681948030216	498.199262007599	Sclerotome
181_144-0-3	307.916666666667	505.710616951183	Sclerotome
172_150-0-8	340.260880696365	474.159461677245	Mesenchyme
180_149-0-7	351.933785529716	457.632036294114	Sclerotome
165_144-0-1	418.337726311231	381.537870902781	Dermomyotome
183_147-0	353.3964093702	405.582288738177	Sclerotome
179_136-0-2	352.394593253968	392.743603062294	AGM
190_139-0	389.424787069299	340.311085398725	Neural crest
157_118-0	365.757193845881	475.199166654118	AGM
182_149-0-2	261.041305916306	528.114116229682	Sclerotome
181_144-0-4	232.933247435153	481.912541191408	Sclerotome
179_136-0-3	341.215548340548	401.146259086825	AGM
181_139-0-2	362.640953890614	400.391075457049	Neural crest
157_130-0-6	281.037677527151	517.035972005485	Dermomyotome
220_121-0	318.860349432032	155.752208390286	Brain
171_143-0-14	322.135270774977	490.059764943713	Sclerotome
186_145-0-5	398.061589756177	330.1253404007	Neural crest
240_104-0	214.209899749373	100.646132824199	Brain
157_137-0-2	249.142013591864	491.434264893394	Dermomyotome
192_111-0	274.294855813181	288.845485645607	Heart
192_149-0	407.697850529101	327.308169861236	Neural crest
179_136-0-4	354.537979973956	397.884045487416	AGM
218_139-0	365.383665684197	123.787103703202	Brain
186_153-0-1	406.637610565855	324.265354622333	Neural crest
178_148-0-6	218.577983032293	493.848192211172	Sclerotome
188_145-0	399.941068467188	381.86750512934	Neural crest
162_136-0-7	328.79113147452	455.503954461626	Sclerotome
174_143-0	207.361532518612	502.02770853708	Sclerotome
161_134-0-2	300.911969263559	481.248189164992	Sclerotome
160_144-0	426.496880112305	349.311909673472	Mesenchyme
158_89-0	330.926489721572	504.870290383398	Connective tissue
186_152-0-2	405.198028760444	399.067206722861	Neural crest
236_108-0-1	222.278058550464	128.006401617251	Notochord
187_140-0-1	370.829746642247	339.044331847398	Neural crest
161_131-0-1	284.69348836253	479.492455506985	Sclerotome
163_142-0-1	395.397217861504	378.399610497319	Dermomyotome
172_150-0-9	251.381064841591	511.732066809804	Mesenchyme
181_146-0-2	321.874957678596	469.417297260279	Sclerotome
154_102-0-2	383.91339024645	423.646635382678	Dermomyotome
162_134-0-3	347.1510469436	433.221930696539	Sclerotome
157_137-0-3	362.872663625798	463.441358779844	Dermomyotome
178_150-0-8	381.449015609927	409.409062535678	Sclerotome
164_135-0	355.47683419706	474.176648452764	Sclerotome
177_147-0	382.002174259709	441.48203141599	Sclerotome
210_133-0	331.097217274275	124.563509521345	Brain
155_100-0-1	121.735432454851	376.132986215595	Dermomyotome
192_149-0-1	397.395265433351	330.796217656901	Neural crest
159_136-0-11	305.028285082972	502.807906814098	Sclerotome
157_126-0	366.649761798659	447.377564790925	AGM
194_122-0	281.146857002388	287.727487298142	Heart
171_142-0-3	344.770036544202	476.927828293834	Sclerotome
186_112-0	265.095295522937	305.510228739941	Heart
213_84-0-4	179.855217086835	203.689978140103	Brain
158_136-0-7	388.229242979243	449.138046322578	Dermomyotome
163_136-0-2	342.312701512897	474.73478299781	Sclerotome
161_139-0-5	310.554055361982	504.073663795937	Dermomyotome
180_142-0-1	418.764610174622	319.681633089064	Sclerotome
243_121-0	283.231646825397	53.3916492751159	Brain
196_143-0	422.91850323272	330.284846910138	Neural crest
194_144-0-1	420.610648040956	297.686842800788	Neural crest
186_127-0	314.893987927092	291.786640121751	Heart
239_102-0-1	210.414275152393	91.3924625664888	Brain
157_133-0	400.644874260076	405.35596721322	Dermomyotome
159_131-0-5	336.880823541538	467.797248573529	Sclerotome
241_118-0	250.098657694962	34.9114830657447	Brain
189_138-0	393.721422171019	283.339041170333	Neural crest
166_141-0-11	334.745460231194	484.336954080238	Sclerotome
186_152-0-3	352.998848152831	409.355584643275	Neural crest
162_143-0-1	234.225691935009	518.436312232106	Dermomyotome
172_128-0-1	327.41249359959	402.329421354665	Liver
159_134-0-4	227.622118136872	504.92712098449	Sclerotome
173_153-0	297.867961480569	501.101532728414	Mesenchyme
193_142-0-5	298.328791887125	482.26511430568	Neural crest
194_139-0-1	366.324994896137	411.949366121805	Neural crest
188_141-0-4	372.707843633907	265.439158828927	Neural crest
194_118-0	271.622575813724	254.932584402236	Branchial arch
158_140-0-4	230.282304303217	507.202982211609	Dermomyotome
194_142-0-1	396.391047231901	305.39230491092	Neural crest
218_133-0-5	270.927370509607	47.6326386721523	Brain
172_129-0-7	326.393462983158	410.360456403503	Liver
168_140-0-9	354.616253715856	460.041254536017	Sclerotome
174_150-0-3	231.176083928991	521.989405668925	Dermomyotome
164_137-0	331.689646403812	476.706969904956	Sclerotome
212_134-0	326.744269374416	76.260062562761	Brain
179_142-0-2	361.844701844702	403.102079842646	Sclerotome
210_102-0	220.595598845599	187.106044440361	Brain
172_146-0-3	234.597031440782	484.807991798558	Sclerotome
177_144-0-2	357.250853214849	428.215027910969	Sclerotome
174_145-0-10	188.919413919414	504.505107183173	Sclerotome
171_150-0	315.455113806529	479.439812545945	Mesenchyme
172_141-0	244.979398623958	500.410796093583	Sclerotome
159_134-0-5	323.144520139462	499.878029099087	Sclerotome
176_152-0-5	256.433173443351	502.132635375811	Mesenchyme
158_140-0-5	266.766401498294	494.460320259298	Dermomyotome
187_142-0-3	400.986345730506	315.729232986405	Neural crest
155_133-0	301.560700879451	507.143561502878	Dermomyotome
179_145-0-2	222.998416627377	502.004149875904	Sclerotome
163_135-0-1	246.620070364916	505.693025722252	Sclerotome
178_148-0-7	217.379760730722	498.750217308091	Sclerotome
210_131-0-4	326.840953194357	125.167474535603	Brain
165_144-0-2	428.840092994485	349.564129668467	Dermomyotome
182_139-0-1	355.285354452516	406.064976986157	Neural crest
175_153-0	430.619105065931	338.740957743773	Mesenchyme
173_148-0-6	393.898020064833	441.589110132493	Sclerotome
158_128-0	258.748908402023	524.526055952951	Dermomyotome
193_142-0-6	414.176006581494	329.322238392073	Neural crest
186_142-0	421.955894510582	323.31193143531	Neural crest
239_122-0-1	301.840901940486	40.2228769276373	Brain
185_148-0	394.891459001563	327.212230981942	Neural crest
213_132-0	364.794374927587	122.552104032634	Brain
194_137-0	387.613832654274	279.823754630497	Neural crest
167_145-0-5	379.397324199698	417.631196449277	Sclerotome
177_146-0-10	245.835551564275	493.86060467032	Sclerotome
163_135-0-2	345.664432595226	421.550303810893	Sclerotome
161_133-0-3	332.413241836013	492.054085761212	Sclerotome
195_141-0-1	388.451807081807	323.726538807105	Neural crest
216_133-0-2	302.92253758786	65.5906383634626	Brain
161_134-0-3	312.826173222912	492.913688034689	Sclerotome
164_144-0-2	418.368247624686	404.012239494813	Dermomyotome
174_150-0-4	398.321077170969	383.159376764684	Dermomyotome
209_142-0-3	347.673795401909	113.25577596378	Brain
192_122-0	290.522541887125	282.341348873582	Heart
193_112-0	268.138986365809	352.197121114391	Heart
169_146-0-4	262.324818657034	515.761927099047	Dermomyotome
170_141-0-6	317.728174603175	510.7720386213	Sclerotome
179_142-0-3	360.042718580424	439.264442289972	Sclerotome
218_130-0	182.297750695855	175.791307916353	Brain
165_147-0-2	427.199926900585	326.056351078167	Dermomyotome
161_134-0-4	359.066582722833	436.846987525053	Sclerotome
164_139-0	336.47017633253	476.709983883429	Sclerotome
212_132-0	301.262028769841	67.2654904630879	Brain
162_136-0-8	246.027063492063	500.045577268643	Sclerotome
157_129-0	329.009560526464	492.538382725346	Dermomyotome
185_146-0-2	403.765516585876	309.393284354472	Neural crest
156_106-0	380.606385683335	431.767515523054	AGM
186_145-0-6	397.839610221035	346.475117767086	Neural crest
153_102-0	222.532136787156	524.857028830148	Dermomyotome
162_137-0-6	256.885448371789	507.258919193042	Sclerotome
181_146-0-3	398.30801073427	350.27268158519	Sclerotome
166_143-0-2	408.054563492063	405.928220946804	Sclerotome
186_145-0-7	422.344728411242	312.75224721185	Neural crest
188_137-0	341.852127986293	426.476312163416	Neural crest
157_130-0-7	191.628357351713	506.964151830047	Dermomyotome
210_137-0	308.599383311883	75.8765006920669	Brain
214_132-0	333.67373015873	122.798910601977	Brain
165_146-0	197.404687870173	518.651133860683	Dermomyotome
166_146-0-2	393.876259957333	448.284293873658	Dermomyotome
188_138-0-1	383.667796825397	336.26454393531	Neural crest
216_140-0	351.506457431457	97.5404510060171	Brain
174_149-0-3	278.236772486772	489.732111660178	Sclerotome
173_150-0-8	292.21510270775	516.064229229428	Dermomyotome
169_128-0-1	328.787584325397	391.02068143531	Liver
154_102-0-3	386.809876131138	374.531860090183	Dermomyotome
185_137-0-1	350.224991732804	398.49624856494	Neural crest
190_110-0	223.441628839785	340.510616237468	Heart
242_118-0-1	246.225685842738	28.81974393531	Brain
157_138-0-1	345.947085567119	490.304843273058	Dermomyotome
178_150-0-9	205.85257073844	498.827687079123	Sclerotome
197_115-0	264.782804232804	243.06437356494	Branchial arch
212_88-0	183.137896825397	212.530733868196	Brain
181_140-0-1	360.289614382649	397.693471670679	Neural crest
171_128-0	307.317361111111	433.378449292453	Liver
155_107-0	276.738695697577	495.422657469145	AGM
214_97-0-1	192.821542199846	172.779729251022	Brain
176_152-0-6	233.127529526819	500.911864788391	Mesenchyme
165_141-0-6	385.513482762897	447.70001737281	Sclerotome
170_146-0-7	387.016955266955	438.550101078167	Sclerotome
155_133-0-1	343.780242640375	481.895735124737	Dermomyotome
199_113-0-3	280.058008881038	229.595632652466	Branchial arch
153_127-0	340.021364567333	482.729018128858	Dermomyotome
170_141-0-7	239.524054543518	518.279978834639	Sclerotome
216_139-0-1	350.844928075397	97.5786725067387	Brain
156_135-0-5	367.492063492063	457.498092844967	Dermomyotome
199_120-0	263.130463827072	248.462331875008	Branchial arch
169_147-0-6	428.440277777778	353.95605345912	Dermomyotome
169_150-0	398.009472167863	413.064606949009	Mesenchyme
180_148-0-2	279.030662236356	500.564606949009	Sclerotome
183_144-0-1	427.815054035799	323.344566630345	Neural crest
182_153-0-3	363.635191814007	443.711401110709	Mesenchyme
166_149-0	233.700710108605	523.164042180924	Mesenchyme
179_149-0-5	334.620816080055	481.06275635767	Sclerotome
194_139-0-2	422.203877838055	283.496959125183	Neural crest
168_149-0-1	383.488931683785	454.721023891737	Mesenchyme
180_147-0-5	254.493258421407	492.263634209624	Sclerotome
197_117-0	274.779396825397	237.18274393531	Branchial arch
158_131-0-2	339.435741652983	467.262847383586	AGM
180_145-0-9	206.379726890756	488.034204719624	Sclerotome
182_141-0-3	420.327628968254	294.021752863881	Neural crest
180_148-0-3	398.035946470787	348.168591453041	Sclerotome
179_138-0	357.286955965182	424.900926731009	AGM
239_124-0	280.927564008059	54.1533352665795	Brain
208_98-0	390.782567705955	385.651914815868	Neural crest
154_102-0-4	223.87028200285	520.615933914433	Dermomyotome
172_128-0-2	330.319380782616	401.812613810533	Liver
169_143-0-1	367.122426528367	429.015907301647	Sclerotome
164_141-0-4	336.943993410242	473.49943977309	Sclerotome
169_140-0	313.753884286212	499.666922618696	Sclerotome
156_126-0-2	236.157892255013	514.889670809167	Dermomyotome
188_141-0-5	389.878737342638	268.649889409448	Neural crest
164_87-0	71.0305203719086	146.480354400426	Connective tissue
161_138-0-3	324.153057716486	479.720115222439	Sclerotome
169_145-0-2	343.212201482577	496.886529187574	Sclerotome
178_143-0-1	364.926393871187	438.929972886566	Sclerotome
238_124-0-1	292.36847718254	51.9780028638816	Brain
170_148-0-2	425.723989540629	392.792219100873	Dermomyotome
168_130-0	322.656428802141	413.942927074845	Liver
187_144-0-3	424.865842685269	281.979616546775	Neural crest
163_138-0-3	351.635250245592	464.759076182867	Sclerotome
230_91-0	165.951615676968	93.6669812050825	Brain
186_152-0-4	418.489338305603	374.12374565648	Neural crest
189_151-0-1	430.244885014373	320.799862045546	Neural crest
158_131-0-3	366.69081216086	420.518026682914	AGM
196_115-0	268.109600805496	239.034918064663	Branchial arch
170_130-0	335.034478661724	417.45098146026	Liver
193_117-0	258.246287236356	255.746456264077	Heart
175_150-0-7	409.602055593169	435.480881376068	Sclerotome
152_122-0-1	411.686830933924	388.53243773376	Dermomyotome
151_105-0	421.498008081941	307.564999170912	Dermomyotome
170_143-0-3	256.553186081595	488.306314183244	Sclerotome
166_148-0	400.041431945545	407.708838205181	Mesenchyme
161_135-0-5	341.577619047619	487.406040231606	Sclerotome
192_116-0	280.361477743271	272.226899732412	Heart
163_141-0-1	308.287206838234	503.943620700393	Sclerotome
158_132-0-1	256.191284305587	527.639870718195	Dermomyotome
154_106-0	377.847922206108	426.023265508914	AGM
210_131-0-5	311.361368048418	124.712279906533	Brain
236_108-0-2	222.111402260179	100.707651544006	Notochord
181_145-0-11	208.613918837975	502.414345612459	Sclerotome
160_135-0-7	395.527689724805	424.590084171997	Sclerotome
182_144-0-9	211.307307100361	497.225496467872	Sclerotome
163_139-0-4	240.202619047619	518.117521713088	Sclerotome
198_116-0-1	267.621107886345	246.005409849531	Branchial arch
190_140-0-5	377.539625121217	263.003023678075	Neural crest
170_143-0-4	354.026740473605	463.236071296874	Sclerotome
159_134-0-6	432.46030871967	353.542761556455	Sclerotome
175_148-0-2	400.339146825397	396.481410601977	Sclerotome
178_151-0	297.752071190293	504.613912526534	Sclerotome
234_93-0-1	178.435228286071	179.275642811715	Brain
234_95-0-1	183.457545202522	89.1284765473656	Brain
153_131-0	343.848778120361	475.882693575598	Dermomyotome
190_145-0	425.463926237162	324.291508641193	Neural crest
217_135-0-2	178.628331835879	86.5094713986225	Brain
187_146-0-1	403.615665281773	340.915661161261	Neural crest
170_141-0-8	328.418670937072	458.524058656122	Sclerotome
185_144-0-4	374.418589694116	426.041178295116	Neural crest
201_114-0-1	263.335762679056	241.256939057261	Branchial arch
167_142-0-2	227.790348203031	505.621607792684	Sclerotome
242_97-0	160.361514915849	87.6843796137018	Brain
185_135-0	338.981587301588	431.307362982929	AGM
194_139-0-3	392.827003509201	281.409718228369	Neural crest
170_147-0	374.3745719523	403.763906371858	Dermomyotome
161_133-0-4	246.308301639401	493.709103891546	Sclerotome
173_146-0-5	196.346503382774	488.567284918917	Sclerotome
160_130-0	364.032428075397	454.85255643531	Sclerotome
185_137-0-2	354.526070845005	428.880405700016	Neural crest
178_142-0	361.020396825397	401.257660601977	Sclerotome
179_136-0-5	344.311868686869	418.595357210923	AGM
176_149-0-4	353.737782146498	478.170202650906	Sclerotome
156_105-0	380.40537826104	427.902045915508	AGM
165_147-0-3	199.965595986822	499.725404312668	Dermomyotome
189_138-0-1	371.432116192986	397.430415872069	Neural crest
172_151-0-3	357.17779795534	456.68485692966	Mesenchyme
179_136-0-6	349.59267689721	396.678137113048	AGM
173_144-0-1	247.880796150481	512.94924337288	Sclerotome
178_152-0-2	409.410388863613	389.651551260151	Mesenchyme
162_137-0-7	315.475706742752	489.843762530351	Sclerotome
182_142-0-7	382.993912183759	429.995298542819	Neural crest
240_122-0-3	289.874644431416	50.2983691063089	Brain
166_141-0-12	239.284189928845	491.923537038758	Sclerotome
179_147-0-3	409.403129469415	382.232779385827	Sclerotome
196_142-0-1	410.095384892222	405.08943367278	Neural crest
241_121-0	285.861628709455	53.5130669166765	Brain
187_144-0-4	423.240186615187	318.430291983358	Neural crest
234_93-0-2	199.657293377121	94.1684508318617	Brain
187_152-0-1	392.203154178338	301.917629964722	Neural crest
190_141-0	395.527748310545	322.110585519468	Neural crest
181_142-0-4	341.738800439855	494.385255983503	Sclerotome
156_136-0-3	325.762033906265	493.382367209472	Dermomyotome
188_139-0-3	424.463755604023	334.921366072715	Neural crest
170_130-0-1	320.376271229213	411.619425970286	Liver
158_135-0	224.864589224447	492.15703609683	Sclerotome
162_134-0-4	235.935467675599	478.448117754473	Sclerotome
187_152-0-2	379.794759570495	378.518886092173	Neural crest
179_144-0	314.546457136681	454.597224480057	Sclerotome
238_109-0	213.658358134921	126.003151673405	Notochord
193_144-0-1	406.108254961697	294.679618761458	Neural crest
185_145-0	358.831223096583	430.896809613276	Neural crest
193_113-0-1	275.373053075397	275.26271268531	Heart
170_114-0	260.53097718254	393.337154649596	Connective tissue
177_146-0-11	284.580061004501	499.421423039788	Sclerotome
239_105-0-1	216.677550186742	98.3050380529571	Notochord
183_142-0	366.300582929615	417.625265027121	Neural crest
160_135-0-8	368.025926141358	437.392626671466	Sclerotome
171_128-0-1	307.745568909527	433.839820417146	Liver
179_136-0-7	347.113200776765	390.936195303091	AGM
164_140-0-5	350.615983071169	457.401198275784	Sclerotome
156_139-0	258.509186779735	512.298054437593	Mesenchyme
164_141-0-5	259.418360212125	501.317884667576	Sclerotome
183_146-0-13	200.5097068443	495.304621061964	Sclerotome
189_142-0	388.631510728244	329.006511104489	Neural crest
209_142-0-4	358.493931308156	90.278795659448	Brain
192_116-0-1	281.766455766456	265.119818860385	Heart
181_144-0-5	361.509518447019	454.326259379325	Sclerotome
191_117-0	268.722384777204	271.501169638121	Heart
195_143-0-6	401.018341076268	322.360249161791	Neural crest
174_148-0-7	291.466496460877	504.130041626683	Sclerotome
167_140-0-7	333.372755659641	468.407175629299	Sclerotome
167_146-0	403.819113756614	420.005259808326	Dermomyotome
171_134-0	317.28487394958	449.599645896094	AGM
157_138-0-2	260.658130638347	484.778377028835	Dermomyotome
187_130-0-2	331.774298852424	321.927852043418	Branchial arch
188_144-0-2	396.72009663778	382.388927800226	Neural crest
177_145-0-2	313.647938791824	457.867205965686	Sclerotome
188_139-0-4	376.438938492063	322.270577268643	Neural crest
170_143-0-5	292.319483433839	499.93127959761	Sclerotome
186_134-0	325.566246272911	424.964080951885	Branchial arch
187_135-0-2	345.748904288083	398.058923039788	Neural crest
172_147-0-8	197.222471293482	503.992616275736	Sclerotome
171_148-0-9	239.594538891818	488.332197809849	Sclerotome
179_137-0	352.332037450397	402.55919706031	AGM
189_140-0	428.684415090237	296.334013341703	Neural crest
216_133-0-3	317.839574765043	158.622033217308	Brain
150_110-0	378.799111778668	465.305842066151	Dermomyotome
183_145-0-2	415.885690943044	341.276802758839	Neural crest
170_144-0-2	199.403521825397	492.658163052957	Sclerotome
167_143-0-1	320.292345135536	509.81228866692	Sclerotome
166_139-0	369.173448773449	439.662601078167	Sclerotome
166_125-0-2	279.83913090183	420.824122916202	AGM
242_122-0-1	291.049136321195	31.788231330268	Brain
161_135-0-6	293.567870647386	503.145332940546	Sclerotome
161_131-0-2	317.275088183422	485.740422947656	Sclerotome
178_149-0-6	289.258798464741	486.123534918917	Sclerotome
162_143-0-2	359.267325959255	483.070334486491	Dermomyotome
242_122-0-2	294.226695094372	51.1078597808494	Brain
169_148-0-1	431.724629458676	373.874469298799	Dermomyotome
153_131-0-1	368.955325140809	445.985290530292	Dermomyotome
177_149-0-7	198.088662131519	490.128672506739	Sclerotome
166_147-0-5	220.483271045771	516.536220026786	Dermomyotome
177_143-0-2	360.905453005172	430.824659665647	Sclerotome
176_150-0-5	352.1655936184	474.137892623357	Sclerotome
225_85-0	158.562310182798	103.400068845057	Brain
193_144-0-2	396.001567293584	308.68874153435	Neural crest
187_146-0-2	384.382883456413	304.069409710711	Neural crest
155_102-0	388.636128938542	397.589502670751	AGM
183_145-0-3	401.38110045013	314.234456088828	Neural crest
160_138-0-9	195.240055459935	470.878478875069	Sclerotome
182_115-0-1	94.8660503208375	238.242616275736	Cavity
158_131-0-4	296.298711432138	485.028545433437	AGM
162_144-0-2	420.493034743035	410.667548908115	Dermomyotome
172_148-0-8	195.73056923919	496.944474538758	Sclerotome
193_144-0-3	406.008978914949	332.446609606952	Neural crest
236_108-0-3	227.921924603175	116.507764768643	Notochord
177_147-0-1	391.025075626253	408.66048269334	Sclerotome
159_128-0	354.989727043465	390.211877891696	AGM
181_141-0-6	187.556274442144	499.613423484424	Neural crest
177_136-0-1	346.170926888688	404.088137922652	AGM
190_150-0	428.257914941339	311.535323645455	Neural crest
193_115-0-1	281.455685286935	242.209647781464	Heart
188_141-0-6	420.578782829911	265.189382761495	Neural crest
170_145-0	331.032959393406	473.558862542492	Sclerotome
177_134-0	339.713033437419	419.984361421649	AGM
164_141-0-6	282.056535878651	521.042007248919	Sclerotome
157_131-0-3	183.747004579103	516.312189773394	Dermomyotome
180_140-0	357.452985582793	428.75650429034	AGM
229_93-0	205.136948549535	197.023019797379	Brain
152_126-0	260.63007611036	515.694086732366	Dermomyotome
164_117-0-1	227.554218188196	439.173104892953	AGM
179_136-0-8	348.953821482931	451.557186857684	AGM
243_119-0-2	279.88841765873	39.17755643531	Brain
158_141-0-1	277.407381493199	515.986481584373	Mesenchyme
159_141-0-6	314.758038746794	467.332844371991	Dermomyotome
181_150-0	425.949559771825	332.368293042453	Sclerotome
180_147-0-6	237.782127594628	496.58613379545	Sclerotome
162_142-0-1	344.387798709227	483.242428393709	Dermomyotome
188_145-0-1	428.010225885226	312.825238440804	Neural crest
177_153-0	401.50434981685	379.224658465224	Mesenchyme
169_139-0-1	366.811782964011	423.195053341251	Sclerotome
187_154-0	363.994189342404	417.061665704018	Mesenchyme
155_128-0	311.986469356261	489.111217700742	Dermomyotome
182_137-0	343.622430723702	400.559998172598	AGM
156_136-0-4	194.352622580564	501.315371916232	Dermomyotome
182_137-0-1	344.899624198465	392.582988968423	AGM
190_144-0	389.046383063929	316.933620082099	Neural crest
170_149-0-5	292.649572649573	484.960769576336	Sclerotome
171_153-0	328.566163870851	509.26896268531	Mesenchyme
188_142-0-1	384.242479119661	288.423235207131	Neural crest
158_136-0-8	260.663283423335	504.462527440465	Dermomyotome
190_129-0	333.257466672075	308.196447512823	Branchial arch
195_141-0-2	421.631903674712	327.233699414762	Neural crest
160_136-0-2	344.466770064833	469.431187597282	Sclerotome
156_135-0-6	284.005063492064	496.58624393531	Dermomyotome
158_131-0-5	350.150956526889	442.768437965161	AGM
181_152-0-4	234.128165351625	509.162687315826	Sclerotome
212_134-0-1	319.255881519274	126.833774547555	Brain
163_144-0-2	429.668891574522	349.141943468566	Dermomyotome
211_94-0	219.463162077386	211.607210778811	Brain
177_146-0-12	270.953445605885	500.489822332523	Sclerotome
171_145-0-3	392.78314330427	409.906011540944	Sclerotome
196_144-0-3	428.709868696809	317.35633980213	Neural crest
175_149-0-7	284.380617708931	486.839824256595	Sclerotome
176_144-0-3	321.898787720216	491.366447232014	Sclerotome
185_143-0-2	432.105683169009	317.427673450728	Neural crest
170_147-0-1	430.206558797228	371.402050273338	Dermomyotome
161_139-0-6	240.242798453619	521.638604179544	Dermomyotome
163_119-0-1	214.762733640018	445.269809209462	AGM
159_133-0-4	369.077126929203	452.379432516625	Sclerotome
171_115-0	261.503505633687	386.190857924947	Heart
199_112-0-1	266.435560966811	239.772711107027	Branchial arch
158_129-0	311.769910541107	496.61089106748	AGM
216_139-0-2	351.407486377636	110.293358007805	Brain
195_141-0-3	415.579144148737	302.833127232955	Neural crest
193_121-0-1	285.343206851782	286.149724146392	Heart
234_112-0	188.208949456976	107.588987356363	Brain
188_151-0	406.775425462281	398.860837864291	Neural crest
172_130-0-6	328.32248015873	419.195160601977	Liver
184_149-0	386.519814764328	405.004858439127	Neural crest
238_107-0	218.129235776708	115.485942437183	Notochord
243_118-0	293.139712178094	42.3567425521842	Brain
168_148-0-7	388.338617979243	435.866318454541	Dermomyotome
163_134-0	301.921356421356	482.421006561573	Sclerotome
241_122-0-2	281.881564226278	51.7060324815657	Brain
209_142-0-5	299.302078782584	51.0928071361257	Brain
162_140-0-2	320.573424438809	499.736164053653	Dermomyotome
166_137-0-1	340.826116249857	466.028916597181	Sclerotome
176_150-0-6	380.456678232432	430.391351975511	Sclerotome
188_145-0-2	425.211829752226	286.501908569456	Neural crest
192_135-0-1	381.334148283973	340.077620248029	Neural crest
154_116-0	413.71573424871	418.2708558985	Dermomyotome
171_128-0-2	333.97263240232	390.602496339156	Liver
166_139-0-1	355.212639093438	438.967939811599	Sclerotome
235_109-0	224.964241762106	112.778802479614	Notochord
187_130-0-3	341.954389454389	308.530124770691	Branchial arch
179_135-0	349.714003284727	422.488852786985	AGM
217_131-0	308.55597451464	124.467652301844	Brain
159_134-0-7	256.978933802889	497.540403099297	Sclerotome
187_142-0-4	414.02853920582	294.738959730638	Neural crest
192_116-0-2	282.950396825397	257.76674393531	Heart
217_141-0-2	358.32669890873	109.285021713088	Brain
168_147-0	337.654794219534	495.621046866906	Dermomyotome
170_129-0-6	327.669410316122	418.102838370386	Liver
167_143-0-2	301.585860626302	487.369517690966	Sclerotome
161_132-0	295.738306661463	454.522612787769	Sclerotome
193_117-0-1	278.241348463463	248.197669052315	Heart
240_126-0	354.713554720134	81.7939763914503	Brain
181_141-0-7	352.003462863133	410.625365004492	Neural crest
176_144-0-4	383.820231536141	424.928731538616	Sclerotome
175_144-0	392.410602817906	397.081916219954	Sclerotome
163_140-0	337.272881464414	496.756763904588	Sclerotome
166_134-0	358.732294493791	435.773273728056	AGM
178_147-0-4	209.359024542788	483.010301000528	Sclerotome
244_118-0	247.772902625861	33.0349411510872	Brain
234_95-0-2	213.539276695527	98.923842961284	Brain
167_147-0-10	394.80868062926	443.6093055995	Dermomyotome
159_140-0-6	198.842828798186	517.529352778848	Dermomyotome
241_120-0-1	277.824018872641	31.0211218880659	Brain
163_140-0-1	338.160607035607	475.700186878253	Sclerotome
171_127-0-1	326.023740673977	416.514933209758	Liver
173_145-0-1	359.168604917882	465.414939022015	Sclerotome
171_126-0	331.55954136817	407.200643640325	Liver
159_127-0	289.056865828092	395.499663072776	AGM
195_143-0-7	427.773774989954	299.890155327715	Neural crest
168_138-0-3	355.544691883537	412.625158179496	Sclerotome
180_143-0-3	345.800396825397	423.572521713088	Sclerotome
172_141-0-1	230.729848880191	491.17168457458	Sclerotome
212_86-0	178.542338974157	207.832915422913	Brain
153_127-0-1	345.782883275261	479.526891631787	Dermomyotome
170_145-0-1	390.850877594628	430.783205473772	Sclerotome
159_131-0-6	340.009617811088	431.657184316868	Sclerotome
217_138-0-2	349.235141234343	82.6779707723708	Brain
167_143-0-3	321.336895341717	512.169892303262	Sclerotome
168_142-0-8	301.721365880772	508.756836769186	Sclerotome
241_122-0-3	295.471900040831	71.5689400767892	Brain
176_151-0-10	278.671592477571	510.852896109223	Sclerotome
184_147-0	354.425699244752	447.199280225632	Neural crest
190_144-0-1	431.418155810598	298.255526176325	Neural crest
171_144-0-2	247.515059849076	502.720017159354	Sclerotome
160_132-0-1	362.000963168439	390.391345877058	Sclerotome
170_147-0-2	404.042663012447	346.24438422308	Dermomyotome
181_149-0-3	260.306878306878	522.229929120495	Sclerotome
177_144-0-3	362.366800610886	416.852078320168	Sclerotome
180_147-0-7	312.460497835498	501.198531814098	Sclerotome
155_131-0	308.322312943818	472.945360711626	Dermomyotome
182_141-0-4	366.584430990968	442.457227509555	Neural crest
160_138-0-10	281.654748361233	493.712662024047	Sclerotome
175_149-0-8	220.876637034274	502.701271350454	Sclerotome
177_134-0-1	347.664682539682	391.11974393531	AGM
191_113-0	243.028645636807	281.244664696007	Heart
187_117-0	253.73099578373	267.101319456144	Heart
187_144-0-5	406.855929888825	309.985398456228	Neural crest
193_118-0	275.894581664442	249.993549750471	Heart
179_143-0	365.508789365361	416.060640915772	Sclerotome
156_132-0-2	408.634527260179	430.800178717919	Dermomyotome
193_142-0-7	386.004893776616	329.81555186214	Neural crest
185_151-0	406.587713387242	348.102500748727	Neural crest
211_141-0	163.939648417753	87.1652853365838	Brain
166_148-0-1	405.488552015531	412.20566377087	Mesenchyme
191_139-0	393.474841269841	334.100299490866	Neural crest
156_136-0-5	279.699954608416	517.010339454178	Dermomyotome
190_134-0	372.284670623238	325.617216948068	Neural crest
174_144-0-1	245.394204164846	518.763264577512	Sclerotome
164_118-0-1	218.122186442883	431.298569071922	AGM
214_85-0	189.891463822916	224.276474704541	Brain
216_83-0	179.324386432787	198.955858254017	Brain
159_133-0-5	194.657907790309	485.273005996713	Sclerotome
160_132-0-2	300.067251461988	472.952732657114	Sclerotome
236_110-0	218.121613674071	100.511826618617	Notochord
193_118-0-1	273.689285714286	252.041040231606	Heart
173_148-0-7	282.189033189033	499.681616976062	Sclerotome
191_117-0-1	243.85794890873	267.375082476977	Heart
191_120-0	282.592771825397	269.38611893531	Heart
175_150-0-8	424.454773576097	404.897299957719	Sclerotome
193_112-0-1	217.534622525562	304.733458927073	Heart
169_127-0	330.952698525114	405.302038552874	Liver
160_140-0-2	201.974967436084	485.360774469661	Dermomyotome
234_93-0-3	179.475249187602	100.947942754208	Brain
159_91-0	421.043634530315	405.623534918917	Connective tissue
165_147-0-4	192.64979259579	513.475710702682	Dermomyotome
187_147-0-2	410.556463951042	385.602015880233	Neural crest
174_142-0	415.339682539683	299.085601078167	Sclerotome
164_146-0	419.573549534756	408.86592620132	Dermomyotome
192_122-0-1	285.86434794556	284.794540269322	Heart
168_145-0-1	427.296927074507	377.2232136862	Sclerotome
179_152-0	420.904709690894	373.477638672152	Sclerotome
179_143-0-1	361.575209137709	399.119481172547	Sclerotome
179_146-0-1	317.290869971177	463.051841122011	Sclerotome
155_135-0-4	226.417440139898	524.097757117984	Dermomyotome
249_109-0	198.92748015873	17.1759939353101	Brain
193_142-0-8	392.724420849421	268.13956375513	Neural crest
217_133-0-2	332.852740575397	159.830346613881	Brain
208_140-0	342.486940541244	120.413323170283	Brain
161_134-0-5	285.504592629593	485.354927501744	Sclerotome
179_142-0-4	344.718334045128	447.261167702126	Sclerotome
182_152-0-1	386.816675895164	457.133697423682	Sclerotome
187_139-0	365.766746759866	348.976854027053	Neural crest
216_131-0-1	350.295967213746	153.055180828514	Brain
156_127-0	395.278986460061	444.99391555808	Dermomyotome
171_142-0-4	200.467104746189	490.439174628379	Sclerotome
187_116-0	214.34743570424	288.330480825003	Heart
157_133-0-1	266.442422687466	488.837416349103	Dermomyotome
165_148-0	308.006878306878	487.17761430568	Mesenchyme
172_131-0-5	330.779554000796	400.203001338499	Liver
187_146-0-3	361.748185135034	449.891031455057	Neural crest
179_137-0-1	355.355817179379	392.152155439735	AGM
193_114-0	281.097533871705	285.829756450955	Heart
160_140-0-3	243.001650512713	517.872472548879	Dermomyotome
168_143-0	385.329738690114	444.499360023061	Sclerotome
192_137-0	386.537404966509	312.271745292162	Neural crest
162_139-0-8	238.689758527525	510.173171831291	Sclerotome
183_149-0-1	376.594171528954	410.516137215943	Sclerotome
243_122-0	299.977082218655	42.80411893531	Brain
158_145-0	414.483104079283	378.162036681424	Mesenchyme
156_127-0-1	390.435015966022	453.49552518531	Dermomyotome
157_132-0-3	377.22123015873	387.034095787162	Dermomyotome
186_146-0	386.251639061422	339.889619711708	Neural crest
216_139-0-3	344.460711167244	104.237965939239	Brain
196_116-0-4	254.261430940536	238.039093615481	Branchial arch
178_150-0-10	370.836675020886	444.980458221024	Sclerotome
159_131-0-7	195.34445308674	505.453591485219	Sclerotome
161_133-0-5	332.074360095539	486.48532450403	Sclerotome
179_141-0	342.555774732374	437.26087765624	AGM
163_141-0-2	373.339240473605	434.661152730098	Sclerotome
156_134-0-1	369.21198622937	422.671151220078	Dermomyotome
175_150-0-9	422.693700396825	346.986198016943	Sclerotome
181_141-0-8	364.295163085559	418.626908569456	Neural crest
172_149-0-4	359.715828924162	458.56511430568	Sclerotome
195_144-0-2	403.859438219733	326.702096876487	Neural crest
177_144-0-4	302.822224236564	485.198551041909	Sclerotome
182_147-0-6	382.342007185757	433.410397088463	Sclerotome
159_132-0-6	344.865589751442	477.325370944956	Sclerotome
204_117-0	244.94158625271	231.455206490376	Branchial arch
183_147-0-1	216.651992570078	516.803609183537	Sclerotome
200_120-0	258.222363352593	253.250183265854	Branchial arch
210_138-0	300.528808898888	63.2373948539453	Brain
209_130-0	316.868159983292	136.84981912328	Brain
164_139-0-1	295.559389030297	498.22202678609	Sclerotome
196_143-0-1	404.633428499605	322.707979229428	Neural crest
174_145-0-11	272.449820788531	513.209720893835	Sclerotome
180_133-0	338.805870904524	409.780862625624	AGM
236_111-0	215.626646825397	100.69474393531	Notochord
181_137-0-3	350.432079595123	393.240838943361	AGM
165_144-0-3	426.221083445115	352.664374217	Dermomyotome
172_131-0-6	332.513925161777	410.854707372239	Liver
217_138-0-3	344.927951004963	108.634372418282	Brain
164_145-0	196.547723632626	507.988795140129	Dermomyotome
189_130-0	344.440609353361	296.010180176921	Branchial arch
217_132-0-1	334.390626710454	123.964858877839	Brain
157_134-0-6	267.947396825397	500.91274393531	Dermomyotome
243_118-0-1	276.835294186101	27.2431310320842	Brain
180_146-0-12	185.947293377121	492.521640487034	Sclerotome
247_117-0	205.677013958264	12.9506442849604	Brain
172_141-0-2	331.35873015873	467.55605345912	Sclerotome
192_122-0-2	280.731938881471	277.197823799371	Heart
240_122-0-4	294.517002664813	74.6313315265509	Brain
190_111-0	217.864459325397	298.25480252906	Heart
186_150-0	394.944504569505	400.835947639014	Neural crest
181_134-0-1	347.700396825397	381.325727977863	AGM
159_139-0-2	424.347718253968	346.871720976126	Dermomyotome
189_141-0	375.561507936508	272.372339563725	Neural crest
177_134-0-2	346.919000111782	418.903370695873	AGM
156_108-0	341.945294784581	433.101631690412	AGM
200_114-0-1	248.598942531768	251.971059724784	Branchial arch
156_135-0-7	275.345715755438	507.76187356494	Dermomyotome
163_138-0-4	307.362433862434	492.393818009384	Sclerotome
230_91-0-1	168.662247474748	88.8838673119335	Brain
184_144-0	427.913335421888	338.063603584433	Neural crest
212_96-0	173.061426237162	195.937758641193	Brain
200_114-0-2	242.951672335601	246.905203118984	Branchial arch
216_139-0-4	349.949722970949	86.7048517520216	Brain
162_136-0-9	215.732321285828	500.454636021641	Sclerotome
180_149-0-8	263.9315411687	495.156544975622	Sclerotome
191_148-0	397.993719376229	339.348510109062	Neural crest
177_145-0-3	359.441243507319	404.06917185293	Sclerotome
213_132-0-1	329.523838961895	77.3679635198798	Brain
207_83-0-1	160.561779506961	180.041112650394	Neural crest
157_132-0-4	320.44779265873	499.251167546421	Dermomyotome
154_107-0-1	340.929170410303	453.652291105121	Dermomyotome
188_132-0-1	332.32279265873	416.20548612281	Branchial arch
179_151-0-3	275.433223401973	489.621827268643	Sclerotome
247_117-0-1	239.85873015873	28.1080155402481	Brain
189_151-0-2	396.061542529008	389.862396488237	Neural crest
159_141-0-7	422.509569829199	404.074734429607	Dermomyotome
179_152-0-1	418.424103721949	345.577358877839	Sclerotome
161_132-0-1	359.162976443231	434.365789582869	Sclerotome
160_140-0-4	350.913021410114	491.554586128001	Dermomyotome
213_84-0-5	178.678753715856	201.101104359338	Brain
169_147-0-7	422.719264749925	344.241056113698	Dermomyotome
213_83-0	171.750574972665	236.546584790417	Brain
170_145-0-2	368.686724950397	417.607097450935	Sclerotome
195_122-0	285.696036360281	258.937314994742	Branchial arch
198_115-0	271.735141234343	231.984280676524	Branchial arch
171_126-0-1	331.119024276377	392.624890994133	Liver
216_131-0-2	339.773476484003	82.5048435085675	Brain
164_139-0-2	358.028149118975	441.778000816044	Sclerotome
[truncated: 18,578 more rows]
