# Supplementary material for: Multi-scale and multi-context interpretable mapping of cell states across heterogeneous spatial samples
Source: Nat Commun. 2025 Aug 21;16:7814. doi: 10.1038/s41467-025-62782-y (PMC12370880; doi:10.1038/s41467-025-62782-y)
Supplement: Supplementary file 9 — Source Data [file 41467_2025_62782_MOESM9_ESM.zip › SourceData/figure_s7b.tsv]

Method	Data_Type	Ref	Query	ARI_cell
CytoSpace_noLab	dropped	1	10	0.870834701507735
CytoSpace_noLab	dropped	1	11	0.432980574716047
CytoSpace_noLab	dropped	1	12	0.272681192269975
CytoSpace_noLab	dropped	1	2	0.581237979962848
CytoSpace_noLab	dropped	1	3	0.698827668567137
CytoSpace_noLab	dropped	1	4	0.78682402279748
CytoSpace_noLab	dropped	1	5	0.769098116583302
CytoSpace_noLab	dropped	1	6	0.433383055491839
CytoSpace_noLab	dropped	1	7	0.884199583673968
CytoSpace_noLab	dropped	1	8	0.541935189533007
CytoSpace_noLab	dropped	1	9	0.608157887580503
CytoSpace_noLab	dropped	10	1	0.873583342391337
CytoSpace_noLab	dropped	10	11	0.493449975010813
CytoSpace_noLab	dropped	10	12	0.244848545011839
CytoSpace_noLab	dropped	10	2	0.518661345627894
CytoSpace_noLab	dropped	10	3	0.771191847178107
CytoSpace_noLab	dropped	10	4	0.718898803561667
CytoSpace_noLab	dropped	10	5	0.701834771474366
CytoSpace_noLab	dropped	10	6	0.385954107660712
CytoSpace_noLab	dropped	10	7	0.909544458318701
CytoSpace_noLab	dropped	10	8	0.48742984913058
CytoSpace_noLab	dropped	10	9	0.548134110734962
CytoSpace_noLab	dropped	11	1	0.433293511719765
CytoSpace_noLab	dropped	11	10	0.492983967956379
CytoSpace_noLab	dropped	11	12	0.0994652252700148
CytoSpace_noLab	dropped	11	2	0.216649687618168
CytoSpace_noLab	dropped	11	3	0.659627365330438
CytoSpace_noLab	dropped	11	4	0.326432424168859
CytoSpace_noLab	dropped	11	5	0.320302832225256
CytoSpace_noLab	dropped	11	6	0.155716301328213
CytoSpace_noLab	dropped	11	7	0.478994522099367
CytoSpace_noLab	dropped	11	8	0.204860864378422
CytoSpace_noLab	dropped	11	9	0.239067247811426
CytoSpace_noLab	dropped	12	1	0.279567800164345
CytoSpace_noLab	dropped	12	10	0.250980893435199
CytoSpace_noLab	dropped	12	11	0.104372217098138
CytoSpace_noLab	dropped	12	2	0.47150081516515
CytoSpace_noLab	dropped	12	3	0.18748084945875
CytoSpace_noLab	dropped	12	4	0.36796662823759
CytoSpace_noLab	dropped	12	5	0.367227987355447
CytoSpace_noLab	dropped	12	6	0.639714155640895
CytoSpace_noLab	dropped	12	7	0.25917520374632
CytoSpace_noLab	dropped	12	8	0.586673112481926
CytoSpace_noLab	dropped	12	9	0.507425998637021
CytoSpace_noLab	dropped	2	1	0.58104959427247
CytoSpace_noLab	dropped	2	10	0.517699132708809
CytoSpace_noLab	dropped	2	11	0.216425497071814
CytoSpace_noLab	dropped	2	12	0.468213571255997
CytoSpace_noLab	dropped	2	3	0.38287863829126
CytoSpace_noLab	dropped	2	4	0.714423991245509
CytoSpace_noLab	dropped	2	5	0.704041381250142
CytoSpace_noLab	dropped	2	6	0.712139659296389
CytoSpace_noLab	dropped	2	7	0.528124274123056
CytoSpace_noLab	dropped	2	8	0.794695249897031
CytoSpace_noLab	dropped	2	9	0.800317595375517
CytoSpace_noLab	dropped	3	1	0.696470980363005
CytoSpace_noLab	dropped	3	10	0.777659078902778
CytoSpace_noLab	dropped	3	11	0.659824278666381
CytoSpace_noLab	dropped	3	12	0.175701651060692
CytoSpace_noLab	dropped	3	2	0.38287687649471
CytoSpace_noLab	dropped	3	4	0.549598428268199
CytoSpace_noLab	dropped	3	5	0.541017947518591
CytoSpace_noLab	dropped	3	6	0.279785345921092
CytoSpace_noLab	dropped	3	7	0.760344964253057
CytoSpace_noLab	dropped	3	8	0.361926431957871
CytoSpace_noLab	dropped	3	9	0.409219228018115
CytoSpace_noLab	dropped	4	1	0.780847117320098
CytoSpace_noLab	dropped	4	10	0.717034104302614
CytoSpace_noLab	dropped	4	11	0.325650399375285
CytoSpace_noLab	dropped	4	12	0.354057357411623
CytoSpace_noLab	dropped	4	2	0.717124379784805
CytoSpace_noLab	dropped	4	3	0.548709352222545
CytoSpace_noLab	dropped	4	5	0.879219173088913
CytoSpace_noLab	dropped	4	6	0.546665265033642
CytoSpace_noLab	dropped	4	7	0.730070842717054
CytoSpace_noLab	dropped	4	8	0.667007115743613
CytoSpace_noLab	dropped	4	9	0.746253580465304
CytoSpace_noLab	dropped	5	1	0.767396099530011
CytoSpace_noLab	dropped	5	10	0.703657845183114
CytoSpace_noLab	dropped	5	11	0.32369592857181
CytoSpace_noLab	dropped	5	12	0.366394979911011
CytoSpace_noLab	dropped	5	2	0.700074432586033
CytoSpace_noLab	dropped	5	3	0.543583902285154
CytoSpace_noLab	dropped	5	4	0.851855160793012
CytoSpace_noLab	dropped	5	6	0.588186429974092
CytoSpace_noLab	dropped	5	7	0.716553060955667
CytoSpace_noLab	dropped	5	8	0.710444810656774
CytoSpace_noLab	dropped	5	9	0.790152520631394
CytoSpace_noLab	dropped	6	1	0.436227307336653
CytoSpace_noLab	dropped	6	10	0.387468791579178
CytoSpace_noLab	dropped	6	11	0.156178266182078
CytoSpace_noLab	dropped	6	12	0.638124346487541
CytoSpace_noLab	dropped	6	2	0.710722368044338
CytoSpace_noLab	dropped	6	3	0.281462186013175
CytoSpace_noLab	dropped	6	4	0.545974849963184
CytoSpace_noLab	dropped	6	5	0.589719123490126
CytoSpace_noLab	dropped	6	7	0.394976123988408
CytoSpace_noLab	dropped	6	8	0.732600497404998
CytoSpace_noLab	dropped	6	9	0.70951228351254
CytoSpace_noLab	dropped	7	1	0.884230457111992
CytoSpace_noLab	dropped	7	10	0.90957044165019
CytoSpace_noLab	dropped	7	11	0.478655414318372
CytoSpace_noLab	dropped	7	12	0.247477318768532
CytoSpace_noLab	dropped	7	2	0.529225887619435
CytoSpace_noLab	dropped	7	3	0.755465807219531
CytoSpace_noLab	dropped	7	4	0.731910294955003
CytoSpace_noLab	dropped	7	5	0.716975115969436
CytoSpace_noLab	dropped	7	6	0.393192142031726
CytoSpace_noLab	dropped	7	8	0.49768681902643
CytoSpace_noLab	dropped	7	9	0.560742978396817
CytoSpace_noLab	dropped	8	1	0.547706488635444
CytoSpace_noLab	dropped	8	10	0.496816534694142
CytoSpace_noLab	dropped	8	11	0.214484641810513
CytoSpace_noLab	dropped	8	12	0.586667179430681
CytoSpace_noLab	dropped	8	2	0.772708489482514
CytoSpace_noLab	dropped	8	3	0.36699951963728
CytoSpace_noLab	dropped	8	4	0.671276664396343
CytoSpace_noLab	dropped	8	5	0.709487319261538
CytoSpace_noLab	dropped	8	6	0.731266584867299
CytoSpace_noLab	dropped	8	7	0.503153924463886
CytoSpace_noLab	dropped	8	9	0.882703750066404
CytoSpace_noLab	dropped	9	1	0.608673933171371
CytoSpace_noLab	dropped	9	10	0.554859878504762
CytoSpace_noLab	dropped	9	11	0.246087569071211
CytoSpace_noLab	dropped	9	12	0.50592417084889
CytoSpace_noLab	dropped	9	2	0.782354218470536
CytoSpace_noLab	dropped	9	3	0.413879814769001
CytoSpace_noLab	dropped	9	4	0.738771653436046
CytoSpace_noLab	dropped	9	5	0.786524099989928
CytoSpace_noLab	dropped	9	6	0.710329727308179
CytoSpace_noLab	dropped	9	7	0.565196695614805
CytoSpace_noLab	dropped	9	8	0.880907333971234
CytoSpace	dropped	10	5	1
CytoSpace	dropped	2	1	1
CytoSpace	dropped	2	11	1
CytoSpace	dropped	2	12	1
CytoSpace	dropped	2	6	1
CytoSpace	dropped	4	12	1
CytoSpace	dropped	8	5	1
GPSA	dropped	1	10	0.103394337811445
GPSA	dropped	1	11	-0.140436287953334
GPSA	dropped	1	12	0.178140350946986
GPSA	dropped	1	2	-0.23078869041268
GPSA	dropped	1	3	0.0850388765910021
GPSA	dropped	1	4	-0.131003538338096
GPSA	dropped	1	5	0.103118606713596
GPSA	dropped	1	6	0.115499693334733
GPSA	dropped	1	7	0.148166691303061
GPSA	dropped	1	8	-0.11257452631973
GPSA	dropped	1	9	-0.119552927131272
GPSA	dropped	10	1	0.105768882410883
GPSA	dropped	10	11	0.122998070805656
GPSA	dropped	10	12	-0.0893281543799208
GPSA	dropped	10	2	0.223984776438826
GPSA	dropped	10	3	-0.135430504255291
GPSA	dropped	10	4	0.421372737766799
GPSA	dropped	10	5	0.215519657645054
GPSA	dropped	10	6	-0.136415160601766
GPSA	dropped	10	7	0.166227913020522
GPSA	dropped	10	8	-0.0808896887425512
GPSA	dropped	10	9	0.0546037381050916
GPSA	dropped	11	1	-0.129861043286231
GPSA	dropped	11	10	0.0953911920682635
GPSA	dropped	11	12	-0.0487224019097198
GPSA	dropped	11	2	0.0916758244343296
GPSA	dropped	11	3	-0.134726654370207
GPSA	dropped	11	4	0.0346317626226729
GPSA	dropped	11	5	0.0768906966293812
GPSA	dropped	11	6	0.0417195962758879
GPSA	dropped	11	7	-0.138805867438599
GPSA	dropped	11	8	0.136738695841571
GPSA	dropped	11	9	-0.0576057300275852
GPSA	dropped	12	1	0.192758845516152
GPSA	dropped	12	10	-0.0874359244519372
GPSA	dropped	12	11	-0.0531949037528709
GPSA	dropped	12	2	-0.0137043261296068
GPSA	dropped	12	3	-0.00676139113923852
GPSA	dropped	12	4	-0.126301517342785
GPSA	dropped	12	5	0.0268930594071496
GPSA	dropped	12	6	0.0800787385016086
GPSA	dropped	12	7	0.114436543079177
GPSA	dropped	12	8	-0.0585736148372553
GPSA	dropped	12	9	-0.00287207276863342
GPSA	dropped	2	1	-0.229546458592587
GPSA	dropped	2	10	0.223214835725749
GPSA	dropped	2	11	0.0819952141781111
GPSA	dropped	2	12	-0.00577595787115658
GPSA	dropped	2	3	-0.152470468410101
GPSA	dropped	2	4	0.132961865926966
GPSA	dropped	2	5	0.0237944782194092
GPSA	dropped	2	6	-0.0377732649098956
GPSA	dropped	2	7	0.0983303283678235
GPSA	dropped	2	8	0.0576558754266467
GPSA	dropped	2	9	0.164585592457666
GPSA	dropped	3	1	0.089461538629257
GPSA	dropped	3	10	-0.115209664874989
GPSA	dropped	3	11	-0.133433405240166
GPSA	dropped	3	12	-0.00768655560986255
GPSA	dropped	3	2	-0.15120397065989
GPSA	dropped	3	4	0.258296150368842
GPSA	dropped	3	5	0.15972864725995
GPSA	dropped	3	6	-0.0614987067028144
GPSA	dropped	3	7	-0.165404468911283
GPSA	dropped	3	8	-0.0274655159284672
GPSA	dropped	3	9	-0.102741057864797
GPSA	dropped	4	1	-0.126343030067519
GPSA	dropped	4	10	0.412460718740165
GPSA	dropped	4	11	0.0558890545150542
GPSA	dropped	4	12	-0.126146207015849
GPSA	dropped	4	2	0.135096890010207
GPSA	dropped	4	3	0.242412711087432
GPSA	dropped	4	5	0.123168459235328
GPSA	dropped	4	6	-0.171064970574901
GPSA	dropped	4	7	-0.132320532977265
GPSA	dropped	4	8	-0.0427071426425456
GPSA	dropped	4	9	-0.0121136677342832
GPSA	dropped	5	1	0.101497808500911
GPSA	dropped	5	10	0.187940704492023
GPSA	dropped	5	11	0.097820976274955
GPSA	dropped	5	12	0.0297215558456074
GPSA	dropped	5	2	0.0379542631144711
GPSA	dropped	5	3	0.149608226356544
GPSA	dropped	5	4	0.105983399917355
GPSA	dropped	5	6	-0.0120109468004613
GPSA	dropped	5	7	-0.0806308789324806
GPSA	dropped	5	8	-0.0811264475154739
GPSA	dropped	5	9	-0.0436581206193485
GPSA	dropped	6	1	0.124847690576697
GPSA	dropped	6	10	-0.119511906162691
GPSA	dropped	6	11	0.0390986789926176
GPSA	dropped	6	12	0.0815227721605008
GPSA	dropped	6	2	-0.0414475624171346
GPSA	dropped	6	3	-0.0614747462626294
GPSA	dropped	6	4	-0.176052973744139
GPSA	dropped	6	5	-0.015011015821563
GPSA	dropped	6	7	-0.0333777097113213
GPSA	dropped	6	8	0.0853776036724278
GPSA	dropped	6	9	-0.0829058935703211
GPSA	dropped	7	1	0.128749393052932
GPSA	dropped	7	10	0.179719284332637
GPSA	dropped	7	11	-0.139619286819443
GPSA	dropped	7	12	0.117957936041556
GPSA	dropped	7	2	0.113882230702447
GPSA	dropped	7	3	-0.168238232229431
GPSA	dropped	7	4	-0.129338675712629
GPSA	dropped	7	5	-0.0651736812004548
GPSA	dropped	7	6	-0.0415570737430005
GPSA	dropped	7	8	-0.108577635269602
GPSA	dropped	7	9	0.16512672842602
GPSA	dropped	8	1	-0.123226027832436
GPSA	dropped	8	10	-0.0882448175678839
GPSA	dropped	8	11	0.130785171673117
GPSA	dropped	8	12	-0.0553986263035393
GPSA	dropped	8	2	0.07315509360676
GPSA	dropped	8	3	-0.0158372430807483
GPSA	dropped	8	4	-0.0459018337079681
GPSA	dropped	8	5	-0.0776540590164808
GPSA	dropped	8	6	0.0801629789113787
GPSA	dropped	8	7	-0.107163240711011
GPSA	dropped	8	9	-0.0247802268657287
GPSA	dropped	9	1	-0.130409798447908
GPSA	dropped	9	10	0.0562861568938712
GPSA	dropped	9	11	-0.0564350838466791
GPSA	dropped	9	12	5.99492991143132e-05
GPSA	dropped	9	2	0.175395603229337
GPSA	dropped	9	3	-0.0954297277920825
GPSA	dropped	9	4	-0.0234025473724009
GPSA	dropped	9	5	-0.0428388281839073
GPSA	dropped	9	6	-0.0766141920128067
GPSA	dropped	9	7	0.148084283054726
GPSA	dropped	9	8	-0.0298522892991303
PASTE	dropped	1	10	-0.000337978278870506
PASTE	dropped	1	11	0
PASTE	dropped	1	12	-0.000170836888568232
PASTE	dropped	1	2	-0.000553306250548023
PASTE	dropped	1	3	0
PASTE	dropped	1	4	0
PASTE	dropped	1	5	0.000706412918824195
PASTE	dropped	1	6	0
PASTE	dropped	1	7	0
PASTE	dropped	1	8	0
PASTE	dropped	1	9	-0.000224353126595339
PASTE	dropped	10	1	0
PASTE	dropped	10	11	0.0571726264070037
PASTE	dropped	10	12	0
PASTE	dropped	10	2	0
PASTE	dropped	10	3	-0.0141258673310084
PASTE	dropped	10	4	-0.00154076905771253
PASTE	dropped	10	5	0
PASTE	dropped	10	6	0
PASTE	dropped	10	7	0
PASTE	dropped	10	8	0
PASTE	dropped	10	9	0
PASTE	dropped	11	1	0.00112777048106162
PASTE	dropped	11	10	0.0611368653070314
PASTE	dropped	11	12	-0.0176558103410146
PASTE	dropped	11	2	0.258526312415806
PASTE	dropped	11	3	-0.179210829145988
PASTE	dropped	11	4	0.131097378343164
PASTE	dropped	11	5	0.0512350860251345
PASTE	dropped	11	6	-0.049485284583248
PASTE	dropped	11	7	0.096399649730613
PASTE	dropped	11	8	-0.0742692162420436
PASTE	dropped	11	9	0.150042949056787
PASTE	dropped	12	1	0.0875392737468
PASTE	dropped	12	10	-0.000247387214640527
PASTE	dropped	12	11	0.0707597864441289
PASTE	dropped	12	2	0.126153519925023
PASTE	dropped	12	3	0.0674829158539074
PASTE	dropped	12	4	-0.0205800082311098
PASTE	dropped	12	5	0.100679609181565
PASTE	dropped	12	6	0.0021767291488415
PASTE	dropped	12	7	-0.0101300112943778
PASTE	dropped	12	8	0.0664854143140688
PASTE	dropped	12	9	-0.00357601726008987
PASTE	dropped	2	1	-0.190891439712031
PASTE	dropped	2	10	-0.164156682059526
PASTE	dropped	2	11	-0.0286165070294317
PASTE	dropped	2	12	-0.0661284716987897
PASTE	dropped	2	3	-0.173484191258419
PASTE	dropped	2	4	0.39263650146077
PASTE	dropped	2	5	0.0755982602678876
PASTE	dropped	2	6	0.181133727363131
PASTE	dropped	2	7	-0.127377822837453
PASTE	dropped	2	8	-0.0587581815004168
PASTE	dropped	2	9	-0.070055625710632
PASTE	dropped	3	1	0
PASTE	dropped	3	10	0
PASTE	dropped	3	11	0
PASTE	dropped	3	12	0
PASTE	dropped	3	2	0
PASTE	dropped	3	4	0
PASTE	dropped	3	5	0
PASTE	dropped	3	6	0
PASTE	dropped	3	7	0
PASTE	dropped	3	8	0
PASTE	dropped	3	9	0
PASTE	dropped	4	1	-0.0379084591000284
PASTE	dropped	4	10	-0.041972853437012
PASTE	dropped	4	11	-0.0342106137230572
PASTE	dropped	4	12	-0.0148046306310432
PASTE	dropped	4	2	0.0380809262943987
PASTE	dropped	4	3	-0.0440459541973049
PASTE	dropped	4	5	0.0638373620185884
PASTE	dropped	4	6	-0.0069994944080779
PASTE	dropped	4	7	-0.0317520325908214
PASTE	dropped	4	8	-0.0167687689114377
PASTE	dropped	4	9	0.0194673239955494
PASTE	dropped	5	1	0.0218200388298051
PASTE	dropped	5	10	-0.0113851087549756
PASTE	dropped	5	11	-0.108258735683139
PASTE	dropped	5	12	-0.0152286171782773
PASTE	dropped	5	2	-0.0609740916737987
PASTE	dropped	5	3	-0.0328204502023419
PASTE	dropped	5	4	-0.0144532594887496
PASTE	dropped	5	6	0.0887126875248822
PASTE	dropped	5	7	0.0776805745666292
PASTE	dropped	5	8	-0.0305502790991521
PASTE	dropped	5	9	0.00612736567125255
PASTE	dropped	6	1	-0.0788723237526401
PASTE	dropped	6	10	0.0747171776587244
PASTE	dropped	6	11	-0.00693864248710988
PASTE	dropped	6	12	0.0883410740919919
PASTE	dropped	6	2	0.217889832815262
PASTE	dropped	6	3	0.133956129146044
PASTE	dropped	6	4	0.253733561734931
PASTE	dropped	6	5	0.106007844787426
PASTE	dropped	6	7	0.0889972901986321
PASTE	dropped	6	8	-0.0613485410387755
PASTE	dropped	6	9	0.0993677707437512
PASTE	dropped	7	1	-0.0687511522009841
PASTE	dropped	7	10	-0.0729361786076308
PASTE	dropped	7	11	-0.0668668127321087
PASTE	dropped	7	12	0.00547309776073007
PASTE	dropped	7	2	-0.0636906403719913
PASTE	dropped	7	3	-0.043861776449403
PASTE	dropped	7	4	0.0335118721950825
PASTE	dropped	7	5	-0.0398306637396609
PASTE	dropped	7	6	0.0720725331997618
PASTE	dropped	7	8	-0.0241779526668816
PASTE	dropped	7	9	-0.02388017292704
PASTE	dropped	8	1	0.0922471801921852
PASTE	dropped	8	10	-0.0440654423447512
PASTE	dropped	8	11	0.0502123602925334
PASTE	dropped	8	12	0.028854280872552
PASTE	dropped	8	2	0.221640022660456
PASTE	dropped	8	3	-0.0336558418355375
PASTE	dropped	8	4	-0.0226149837747625
PASTE	dropped	8	5	-0.0337655895062257
PASTE	dropped	8	6	0.107205704827539
PASTE	dropped	8	7	0.0233750313572966
PASTE	dropped	8	9	0.0695511240597173
PASTE	dropped	9	1	-0.0417155672011944
PASTE	dropped	9	10	-0.133626157362078
PASTE	dropped	9	11	0.146773448284563
PASTE	dropped	9	12	0.0171009192772915
PASTE	dropped	9	2	0.122654714038846
PASTE	dropped	9	3	0.00276482626902115
PASTE	dropped	9	4	-0.237970304516316
PASTE	dropped	9	5	-0.044513690422149
PASTE	dropped	9	6	-0.126664962753854
PASTE	dropped	9	7	-0.121285986647278
PASTE	dropped	9	8	-0.072649475958726
Scanorama	dropped	1	10	0.978197295197666
Scanorama	dropped	1	11	0.992379144076016
Scanorama	dropped	1	12	0.744335369485517
Scanorama	dropped	1	2	0.949590718444341
Scanorama	dropped	1	3	0.98596567669481
Scanorama	dropped	1	4	0.963454749434207
Scanorama	dropped	1	5	0.940018487103405
Scanorama	dropped	1	6	0.897286099919645
Scanorama	dropped	1	7	0.97506801162286
Scanorama	dropped	1	8	0.87548757324
Scanorama	dropped	1	9	0.90341447815193
Scanorama	dropped	10	1	0.976323259681871
Scanorama	dropped	10	11	0.99253126329213
Scanorama	dropped	10	12	0.736251513791853
Scanorama	dropped	10	2	0.939971661302561
Scanorama	dropped	10	3	0.987504915581098
Scanorama	dropped	10	4	0.960031825570212
Scanorama	dropped	10	5	0.946057829832506
Scanorama	dropped	10	6	0.888996249179065
Scanorama	dropped	10	7	0.974742175582792
Scanorama	dropped	10	8	0.874818595190227
Scanorama	dropped	10	9	0.902337709163223
Scanorama	dropped	11	1	0.970035345906642
Scanorama	dropped	11	10	0.970132856852706
Scanorama	dropped	11	12	0.740030214492933
Scanorama	dropped	11	2	0.936461574632703
Scanorama	dropped	11	3	0.9836103111246
Scanorama	dropped	11	4	0.955133858229053
Scanorama	dropped	11	5	0.93978867978072
Scanorama	dropped	11	6	0.874711595317701
Scanorama	dropped	11	7	0.973836089897519
Scanorama	dropped	11	8	0.871536548206968
Scanorama	dropped	11	9	0.901925666469858
Scanorama	dropped	12	1	0.973132567276059
Scanorama	dropped	12	10	0.975474953638669
Scanorama	dropped	12	11	0.993375156207759
Scanorama	dropped	12	2	0.933620870081977
Scanorama	dropped	12	3	0.985031178984148
Scanorama	dropped	12	4	0.9656359843269
Scanorama	dropped	12	5	0.982393149442511
Scanorama	dropped	12	6	0.953592867091613
Scanorama	dropped	12	7	0.976479589466352
Scanorama	dropped	12	8	0.985469521897608
Scanorama	dropped	12	9	0.984030183973497
Scanorama	dropped	2	1	0.982489807903278
Scanorama	dropped	2	10	0.97945505584375
Scanorama	dropped	2	11	0.993895439296686
Scanorama	dropped	2	12	0.738728413538195
Scanorama	dropped	2	3	0.988053244912827
Scanorama	dropped	2	4	0.965113148855728
Scanorama	dropped	2	5	0.942462760155406
Scanorama	dropped	2	6	0.901716682110734
Scanorama	dropped	2	7	0.976556056484092
Scanorama	dropped	2	8	0.872548261827735
Scanorama	dropped	2	9	0.900036150341481
Scanorama	dropped	3	1	0.972480151753696
Scanorama	dropped	3	10	0.978874318130076
Scanorama	dropped	3	11	0.992476741621962
Scanorama	dropped	3	12	0.734382422970391
Scanorama	dropped	3	2	0.938276491355376
Scanorama	dropped	3	4	0.955432685565858
Scanorama	dropped	3	5	0.947433627727003
Scanorama	dropped	3	6	0.888641322299269
Scanorama	dropped	3	7	0.972754522195617
Scanorama	dropped	3	8	0.875931985195872
Scanorama	dropped	3	9	0.900143747013973
Scanorama	dropped	4	1	0.975510843250306
Scanorama	dropped	4	10	0.977983919803577
Scanorama	dropped	4	11	0.992862112032982
Scanorama	dropped	4	12	0.969708415908019
Scanorama	dropped	4	2	0.936271354384153
Scanorama	dropped	4	3	0.984780435162355
Scanorama	dropped	4	5	0.982471398095075
Scanorama	dropped	4	6	0.95459917141645
Scanorama	dropped	4	7	0.977028821808227
Scanorama	dropped	4	8	0.985954521634733
Scanorama	dropped	4	9	0.982957715626075
Scanorama	dropped	5	1	0.965647166060208
Scanorama	dropped	5	10	0.976919491249911
Scanorama	dropped	5	11	0.991289601828139
Scanorama	dropped	5	12	0.955386291764257
Scanorama	dropped	5	2	0.920517232243665
Scanorama	dropped	5	3	0.985231472106561
Scanorama	dropped	5	4	0.950431190527071
Scanorama	dropped	5	6	0.944310318632835
Scanorama	dropped	5	7	0.970559525000286
Scanorama	dropped	5	8	0.982276278354165
Scanorama	dropped	5	9	0.980613862730718
Scanorama	dropped	6	1	0.98133068585887
Scanorama	dropped	6	10	0.980886080204993
Scanorama	dropped	6	11	0.99278190295585
Scanorama	dropped	6	12	0.964585894855983
Scanorama	dropped	6	2	0.961761635974521
Scanorama	dropped	6	3	0.987162725908415
Scanorama	dropped	6	4	0.964030244686719
Scanorama	dropped	6	5	0.984585882798833
Scanorama	dropped	6	7	0.975992463786151
Scanorama	dropped	6	8	0.984706664719951
Scanorama	dropped	6	9	0.983526896612325
Scanorama	dropped	7	1	0.970395804014406
Scanorama	dropped	7	10	0.974979406117269
Scanorama	dropped	7	11	0.992212462732963
Scanorama	dropped	7	12	0.74098137751587
Scanorama	dropped	7	2	0.926538053067271
Scanorama	dropped	7	3	0.984067563667446
Scanorama	dropped	7	4	0.960601977740539
Scanorama	dropped	7	5	0.937835387773448
Scanorama	dropped	7	6	0.868870488959888
Scanorama	dropped	7	8	0.875008947123485
Scanorama	dropped	7	9	0.901830508903752
Scanorama	dropped	8	1	0.966633316864555
Scanorama	dropped	8	10	0.973445824637585
Scanorama	dropped	8	11	0.99192702301383
Scanorama	dropped	8	12	0.958593687204268
Scanorama	dropped	8	2	0.92367461362071
Scanorama	dropped	8	3	0.984167759717072
Scanorama	dropped	8	4	0.956432028428607
Scanorama	dropped	8	5	0.981510951296582
Scanorama	dropped	8	6	0.94295593790286
Scanorama	dropped	8	7	0.970468598813183
Scanorama	dropped	8	9	0.979759620708158
Scanorama	dropped	9	1	0.970385861385101
Scanorama	dropped	9	10	0.975220170572332
Scanorama	dropped	9	11	0.992565470096545
Scanorama	dropped	9	12	0.96404734799121
Scanorama	dropped	9	2	0.932648932869901
Scanorama	dropped	9	3	0.984632018750614
Scanorama	dropped	9	4	0.959752681203766
Scanorama	dropped	9	5	0.981623030214538
Scanorama	dropped	9	6	0.949286432825437
Scanorama	dropped	9	7	0.97660900175347
Scanorama	dropped	9	8	0.984205788903275
SLAT	dropped	1	10	0.993109083295742
SLAT	dropped	1	11	0.982961811137429
SLAT	dropped	1	12	0.91847464546816
SLAT	dropped	1	2	0.988859173227079
SLAT	dropped	1	3	0.985607029081322
SLAT	dropped	1	4	0.990191762628084
SLAT	dropped	1	5	0.958194767997209
SLAT	dropped	1	6	0.970208061959283
SLAT	dropped	1	7	0.987977088529817
SLAT	dropped	1	8	0.962704734878079
SLAT	dropped	1	9	0.955373484658924
SLAT	dropped	10	1	0.988985375891465
SLAT	dropped	10	11	0.983020953353529
SLAT	dropped	10	12	0.916205219647381
SLAT	dropped	10	2	0.988953575787343
SLAT	dropped	10	3	0.994439721879689
SLAT	dropped	10	4	0.989139883180927
SLAT	dropped	10	5	0.980778950788327
SLAT	dropped	10	6	0.902626205490739
SLAT	dropped	10	7	0.989899368047654
SLAT	dropped	10	8	0.943562012019745
SLAT	dropped	10	9	0.953159407483703
SLAT	dropped	11	1	0.986048289516369
SLAT	dropped	11	10	0.985349131194413
SLAT	dropped	11	12	0.396917056714125
SLAT	dropped	11	2	0.927832728000345
SLAT	dropped	11	3	0.993317488133929
SLAT	dropped	11	4	0.942942296349812
SLAT	dropped	11	5	0.678717210537753
SLAT	dropped	11	6	0.55742532788908
SLAT	dropped	11	7	0.97388014240529
SLAT	dropped	11	8	0.484775645793467
SLAT	dropped	11	9	0.527984932793913
SLAT	dropped	12	1	0.746557695620079
SLAT	dropped	12	10	0.755563012903926
SLAT	dropped	12	11	0.498682947152519
SLAT	dropped	12	2	0.814789613641003
SLAT	dropped	12	3	0.639897797975771
SLAT	dropped	12	4	0.834816182300429
SLAT	dropped	12	5	0.975472112109807
SLAT	dropped	12	6	0.985381925187386
SLAT	dropped	12	7	0.781052347485189
SLAT	dropped	12	8	0.992284725824014
SLAT	dropped	12	9	0.987906746744587
SLAT	dropped	2	1	0.985141471022809
SLAT	dropped	2	10	0.971091415396027
SLAT	dropped	2	11	0.97449516130563
SLAT	dropped	2	12	0.965534300451698
SLAT	dropped	2	3	0.98249516725459
SLAT	dropped	2	4	0.972747951666196
SLAT	dropped	2	5	0.931663711109152
SLAT	dropped	2	6	0.985600076492114
SLAT	dropped	2	7	0.959122250842966
SLAT	dropped	2	8	0.936195793359506
SLAT	dropped	2	9	0.936952710113897
SLAT	dropped	3	1	0.990042420666243
SLAT	dropped	3	10	0.997267971196459
SLAT	dropped	3	11	0.990736483356667
SLAT	dropped	3	12	0.76879753253955
SLAT	dropped	3	2	0.985086139858169
SLAT	dropped	3	4	0.990331187713408
SLAT	dropped	3	5	0.908869061303129
SLAT	dropped	3	6	0.848736080717066
SLAT	dropped	3	7	0.991456862646699
SLAT	dropped	3	8	0.819193440964154
SLAT	dropped	3	9	0.7757179997297
SLAT	dropped	4	1	0.985052334486555
SLAT	dropped	4	10	0.977534112458196
SLAT	dropped	4	11	0.974947264567519
SLAT	dropped	4	12	0.981914599419284
SLAT	dropped	4	2	0.981563946357106
SLAT	dropped	4	3	0.978985003485695
SLAT	dropped	4	5	0.961754052274393
SLAT	dropped	4	6	0.979324498427377
SLAT	dropped	4	7	0.983526729993452
SLAT	dropped	4	8	0.991511018698809
SLAT	dropped	4	9	0.976685159491535
SLAT	dropped	5	1	0.954526547737174
SLAT	dropped	5	10	0.957660330566577
SLAT	dropped	5	11	0.934053359086731
SLAT	dropped	5	12	0.982401936886279
SLAT	dropped	5	2	0.963810551756573
SLAT	dropped	5	3	0.959224888182133
SLAT	dropped	5	4	0.96818955318395
SLAT	dropped	5	6	0.993664508518449
SLAT	dropped	5	7	0.956844362797254
SLAT	dropped	5	8	0.989971285158199
SLAT	dropped	5	9	0.987419134939987
SLAT	dropped	6	1	0.846971831769667
SLAT	dropped	6	10	0.82603093175227
SLAT	dropped	6	11	0.673757821190324
SLAT	dropped	6	12	0.973863995007703
SLAT	dropped	6	2	0.905973661847275
SLAT	dropped	6	3	0.741498654537738
SLAT	dropped	6	4	0.908185886827436
SLAT	dropped	6	5	0.979667310207652
SLAT	dropped	6	7	0.87681136783567
SLAT	dropped	6	8	0.981105012405179
SLAT	dropped	6	9	0.977305936748327
SLAT	dropped	7	1	0.982402097437118
SLAT	dropped	7	10	0.988195367887977
SLAT	dropped	7	11	0.988296020948891
SLAT	dropped	7	12	0.916973409035428
SLAT	dropped	7	2	0.981251194808216
SLAT	dropped	7	3	0.988434686664379
SLAT	dropped	7	4	0.986937359635355
SLAT	dropped	7	5	0.973225614065802
SLAT	dropped	7	6	0.925200831864445
SLAT	dropped	7	8	0.940095616331315
SLAT	dropped	7	9	0.969108270180053
SLAT	dropped	8	1	0.912252657407813
SLAT	dropped	8	10	0.905240095268706
SLAT	dropped	8	11	0.794111438715183
SLAT	dropped	8	12	0.997081809312581
SLAT	dropped	8	2	0.914185726154526
SLAT	dropped	8	3	0.892057346534992
SLAT	dropped	8	4	0.935821569489302
SLAT	dropped	8	5	0.992369377055759
SLAT	dropped	8	6	0.993342764422019
SLAT	dropped	8	7	0.903852754019402
SLAT	dropped	8	9	0.993466936185827
SLAT	dropped	9	1	0.913316418178706
SLAT	dropped	9	10	0.933006328862051
SLAT	dropped	9	11	0.814848602764061
SLAT	dropped	9	12	0.990397554376784
SLAT	dropped	9	2	0.927470936120907
SLAT	dropped	9	3	0.918222370199223
SLAT	dropped	9	4	0.935933004739073
SLAT	dropped	9	5	0.985306562862694
SLAT	dropped	9	6	0.989653201940364
SLAT	dropped	9	7	0.928603787312032
SLAT	dropped	9	8	0.987052837234573
Tangram	dropped	1	10	0.460070830869193
Tangram	dropped	1	11	0.31133536943034
Tangram	dropped	1	12	0.223271581641109
Tangram	dropped	1	2	0.406978641477906
Tangram	dropped	1	3	0.406672197546975
Tangram	dropped	1	4	0.453173552168473
Tangram	dropped	1	5	0.404299696585129
Tangram	dropped	1	6	0.346042213678347
Tangram	dropped	1	7	0.45176390368584
Tangram	dropped	1	8	0.342135883682777
Tangram	dropped	1	9	0.351926192605236
Tangram	dropped	10	1	0.458104926064237
Tangram	dropped	10	11	0.353319673727917
Tangram	dropped	10	12	0.223349713034014
Tangram	dropped	10	2	0.391428982483362
Tangram	dropped	10	3	0.44764279486204
Tangram	dropped	10	4	0.450085685336373
Tangram	dropped	10	5	0.409967365252564
Tangram	dropped	10	6	0.318443607484521
Tangram	dropped	10	7	0.444058969729056
Tangram	dropped	10	8	0.324329848949288
Tangram	dropped	10	9	0.358153632152776
Tangram	dropped	11	1	0.325940464651292
Tangram	dropped	11	10	0.371684926682111
Tangram	dropped	11	12	0.107634694908905
Tangram	dropped	11	2	0.210944214343199
Tangram	dropped	11	3	0.436704733847968
Tangram	dropped	11	4	0.309551637363916
Tangram	dropped	11	5	0.294856402660602
Tangram	dropped	11	6	0.170955211081875
Tangram	dropped	11	7	0.364549030363303
Tangram	dropped	11	8	0.189669903038049
Tangram	dropped	11	9	0.231749572597785
Tangram	dropped	12	1	0.204038125055685
Tangram	dropped	12	10	0.212822579369899
Tangram	dropped	12	11	0.0826152985409644
Tangram	dropped	12	2	0.273675407421221
Tangram	dropped	12	3	0.14622457886836
Tangram	dropped	12	4	0.268401021247638
Tangram	dropped	12	5	0.28654952808326
Tangram	dropped	12	6	0.360874550715331
Tangram	dropped	12	7	0.179058122744624
Tangram	dropped	12	8	0.380475583131604
Tangram	dropped	12	9	0.363923031783311
Tangram	dropped	2	1	0.390535451729707
Tangram	dropped	2	10	0.360996120329121
Tangram	dropped	2	11	0.189703569970755
Tangram	dropped	2	12	0.280150931325285
Tangram	dropped	2	3	0.296071725369851
Tangram	dropped	2	4	0.400893689021214
Tangram	dropped	2	5	0.349381871336447
Tangram	dropped	2	6	0.385725732442203
Tangram	dropped	2	7	0.341942581286594
Tangram	dropped	2	8	0.311443683520455
Tangram	dropped	2	9	0.347785398551556
Tangram	dropped	3	1	0.448210839202876
Tangram	dropped	3	10	0.483045705826956
Tangram	dropped	3	11	0.40019773096763
Tangram	dropped	3	12	0.173284382440136
Tangram	dropped	3	2	0.314465618213181
Tangram	dropped	3	4	0.404114487567484
Tangram	dropped	3	5	0.38790123613912
Tangram	dropped	3	6	0.248457403919742
Tangram	dropped	3	7	0.450922595513177
Tangram	dropped	3	8	0.281418528751665
Tangram	dropped	3	9	0.325493637835934
Tangram	dropped	4	1	0.462200539848152
Tangram	dropped	4	10	0.433397884992031
Tangram	dropped	4	11	0.249080246770364
Tangram	dropped	4	12	0.263101018056795
Tangram	dropped	4	2	0.425170200541986
Tangram	dropped	4	3	0.390078360028224
Tangram	dropped	4	5	0.439991355572999
Tangram	dropped	4	6	0.383130306199766
Tangram	dropped	4	7	0.457162212589482
Tangram	dropped	4	8	0.360558147267492
Tangram	dropped	4	9	0.384883582897104
Tangram	dropped	5	1	0.409878868715276
Tangram	dropped	5	10	0.412368631417297
Tangram	dropped	5	11	0.260111676102851
Tangram	dropped	5	12	0.297248020678322
Tangram	dropped	5	2	0.398149740013723
Tangram	dropped	5	3	0.386772407199046
Tangram	dropped	5	4	0.443106005270198
Tangram	dropped	5	6	0.416882880697917
Tangram	dropped	5	7	0.406730152162904
Tangram	dropped	5	8	0.434959196160484
Tangram	dropped	5	9	0.458602054318717
Tangram	dropped	6	1	0.320890804202053
Tangram	dropped	6	10	0.295340951337668
Tangram	dropped	6	11	0.134122403615349
Tangram	dropped	6	12	0.359963449275304
Tangram	dropped	6	2	0.388601113298809
Tangram	dropped	6	3	0.221350456214219
Tangram	dropped	6	4	0.353033618302572
Tangram	dropped	6	5	0.400103428003866
Tangram	dropped	6	7	0.289172897099035
Tangram	dropped	6	8	0.399155099064406
Tangram	dropped	6	9	0.404558754352388
Tangram	dropped	7	1	0.427847131030667
Tangram	dropped	7	10	0.467173700320428
Tangram	dropped	7	11	0.341168103448111
Tangram	dropped	7	12	0.212427068279583
Tangram	dropped	7	2	0.362219152822455
Tangram	dropped	7	3	0.460801297073834
Tangram	dropped	7	4	0.44187766939437
Tangram	dropped	7	5	0.406159779714026
Tangram	dropped	7	6	0.308548718769976
Tangram	dropped	7	8	0.326176709349731
Tangram	dropped	7	9	0.385048149725995
Tangram	dropped	8	1	0.3323376603931
Tangram	dropped	8	10	0.341652473411965
Tangram	dropped	8	11	0.17148633518857
Tangram	dropped	8	12	0.394529772622765
Tangram	dropped	8	2	0.355927421630072
Tangram	dropped	8	3	0.280923105183127
Tangram	dropped	8	4	0.394697418831382
Tangram	dropped	8	5	0.441589737931532
Tangram	dropped	8	6	0.436841417822171
Tangram	dropped	8	7	0.333561423063261
Tangram	dropped	8	9	0.458360285517457
Tangram	dropped	9	1	0.359166735248172
Tangram	dropped	9	10	0.366624542016131
Tangram	dropped	9	11	0.192712855406792
Tangram	dropped	9	12	0.350059970365896
Tangram	dropped	9	2	0.389273213072659
Tangram	dropped	9	3	0.293933473381501
Tangram	dropped	9	4	0.40165788475239
Tangram	dropped	9	5	0.450256729775793
Tangram	dropped	9	6	0.424939987438514
Tangram	dropped	9	7	0.378369651553808
Tangram	dropped	9	8	0.454005703798836
Vesalius_c	dropped	1	10	0.821003271082584
Vesalius_f	dropped	1	10	0.982334714708421
Vesalius_fc	dropped	1	10	0.843139652134488
Vesalius_fn	dropped	1	10	0.985257065433431
Vesalius_fnc	dropped	1	10	0.849249985558853
Vesalius_fnct	dropped	1	10	0.843781322933776
Vesalius_fncty	dropped	1	10	0.857716478286019
Vesalius_fnt	dropped	1	10	0.981477454043446
Vesalius_fny	dropped	1	10	0.965145931065049
Vesalius_ft	dropped	1	10	0.987670812508823
Vesalius_n	dropped	1	10	0.962937251873005
Vesalius_nc	dropped	1	10	0.798754948069305
Vesalius_nt	dropped	1	10	0.978051629730324
Vesalius_t	dropped	1	10	0.974573308061804
Vesalius_c	dropped	1	11	0.35530926746653
Vesalius_f	dropped	1	11	0.961834160193363
Vesalius_fc	dropped	1	11	0.34223152387425
Vesalius_fn	dropped	1	11	0.904147385982217
Vesalius_fnc	dropped	1	11	0.344843769100184
Vesalius_fnct	dropped	1	11	0.342842126371435
Vesalius_fncty	dropped	1	11	0.354703188253598
Vesalius_fnt	dropped	1	11	0.902646204761971
Vesalius_fny	dropped	1	11	0.797632333428051
Vesalius_ft	dropped	1	11	0.972634419725159
Vesalius_n	dropped	1	11	0.789703689251695
Vesalius_nc	dropped	1	11	0.312483516387673
Vesalius_nt	dropped	1	11	0.793404799646373
Vesalius_t	dropped	1	11	0.815926039587399
Vesalius_c	dropped	1	12	0.935085980463853
Vesalius_f	dropped	1	12	0.575746111977496
Vesalius_fc	dropped	1	12	0.434070400502223
Vesalius_fn	dropped	1	12	0.493999641559749
Vesalius_fnc	dropped	1	12	0.396488009400979
Vesalius_fnct	dropped	1	12	0.403955349527035
Vesalius_fncty	dropped	1	12	0.405752392532609
Vesalius_fnt	dropped	1	12	0.502851060117174
Vesalius_fny	dropped	1	12	0.962449214093404
Vesalius_ft	dropped	1	12	0.513400676361709
Vesalius_n	dropped	1	12	0.470467587518401
Vesalius_nc	dropped	1	12	0.244493143612076
Vesalius_nt	dropped	1	12	0.499493449660227
Vesalius_t	dropped	1	12	0.514925265068658
Vesalius_c	dropped	1	2	0.94899759229352
Vesalius_f	dropped	1	2	0.928217932249718
Vesalius_fc	dropped	1	2	0.981803571444952
Vesalius_fn	dropped	1	2	0.908196839489333
Vesalius_fnc	dropped	1	2	0.98197454234506
Vesalius_fnct	dropped	1	2	0.981568051854655
Vesalius_fncty	dropped	1	2	0.988689382880113
Vesalius_fnt	dropped	1	2	0.897221284182446
Vesalius_fny	dropped	1	2	0.933385248144811
Vesalius_ft	dropped	1	2	0.932773170835156
Vesalius_n	dropped	1	2	0.834202260625668
Vesalius_nc	dropped	1	2	0.955845824285695
Vesalius_nt	dropped	1	2	0.85456381651928
Vesalius_t	dropped	1	2	0.957751036888646
Vesalius_c	dropped	1	3	0.267931347358913
Vesalius_f	dropped	1	3	0.98287045852784
Vesalius_fc	dropped	1	3	0.256159083984498
Vesalius_fn	dropped	1	3	0.942058794472258
Vesalius_fnc	dropped	1	3	0.254535778241227
Vesalius_fnct	dropped	1	3	0.261463379060998
Vesalius_fncty	dropped	1	3	0.287236046153983
Vesalius_fnt	dropped	1	3	0.937703072951719
Vesalius_fny	dropped	1	3	0.892784328158458
Vesalius_ft	dropped	1	3	0.982484474183737
Vesalius_n	dropped	1	3	0.902725302452887
Vesalius_nc	dropped	1	3	0.243904468654761
Vesalius_nt	dropped	1	3	0.905547717944939
Vesalius_t	dropped	1	3	0.964834534516446
Vesalius_c	dropped	1	4	0.868790437346687
Vesalius_f	dropped	1	4	0.972305256129611
Vesalius_fc	dropped	1	4	0.94369757760252
Vesalius_fn	dropped	1	4	0.951333593224446
Vesalius_fnc	dropped	1	4	0.944369311569362
Vesalius_fnct	dropped	1	4	0.940227826405832
Vesalius_fncty	dropped	1	4	0.942038383022837
Vesalius_fnt	dropped	1	4	0.951506808994214
Vesalius_fny	dropped	1	4	0.96520747948219
Vesalius_ft	dropped	1	4	0.97025612882232
Vesalius_n	dropped	1	4	0.926870166240122
Vesalius_nc	dropped	1	4	0.908001421212458
Vesalius_nt	dropped	1	4	0.942426857025152
Vesalius_t	dropped	1	4	0.939239046018778
Vesalius_c	dropped	1	5	0.624460969157318
Vesalius_f	dropped	1	5	0.926782459540147
Vesalius_fc	dropped	1	5	0.628332297613575
Vesalius_fn	dropped	1	5	0.834407128257503
Vesalius_fnc	dropped	1	5	0.630463800670774
Vesalius_fnct	dropped	1	5	0.633450521603149
Vesalius_fncty	dropped	1	5	0.636954228393515
Vesalius_fnt	dropped	1	5	0.838047412538995
Vesalius_fny	dropped	1	5	0.922700382390176
Vesalius_ft	dropped	1	5	0.872945665895971
Vesalius_n	dropped	1	5	0.623723117703652
Vesalius_nc	dropped	1	5	0.624590829864149
Vesalius_nt	dropped	1	5	0.765421559379718
Vesalius_t	dropped	1	5	0.78593155999549
Vesalius_c	dropped	1	6	0.958854036739911
Vesalius_f	dropped	1	6	0.766215745580414
Vesalius_fc	dropped	1	6	0.785780020894819
Vesalius_fn	dropped	1	6	0.641627388290745
Vesalius_fnc	dropped	1	6	0.747978745543167
Vesalius_fnct	dropped	1	6	0.747565419072512
Vesalius_fncty	dropped	1	6	0.754631341654647
Vesalius_fnt	dropped	1	6	0.65187086411566
Vesalius_fny	dropped	1	6	0.944718527410134
Vesalius_ft	dropped	1	6	0.680467895160422
Vesalius_n	dropped	1	6	0.603796921047129
Vesalius_nc	dropped	1	6	0.486550793339014
Vesalius_nt	dropped	1	6	0.633626734770343
Vesalius_t	dropped	1	6	0.643943428257172
Vesalius_c	dropped	1	7	0.434182275598529
Vesalius_f	dropped	1	7	0.98041413471309
Vesalius_fc	dropped	1	7	0.38517893584739
Vesalius_fn	dropped	1	7	0.981500733196729
Vesalius_fnc	dropped	1	7	0.388919527160994
Vesalius_fnct	dropped	1	7	0.395967204544181
Vesalius_fncty	dropped	1	7	0.409751060552336
Vesalius_fnt	dropped	1	7	0.981464985070785
Vesalius_fny	dropped	1	7	0.959207466365106
Vesalius_ft	dropped	1	7	0.982926374094768
Vesalius_n	dropped	1	7	0.950950909420021
Vesalius_nc	dropped	1	7	0.34745355047986
Vesalius_nt	dropped	1	7	0.976102640412537
Vesalius_t	dropped	1	7	0.971329805365658
Vesalius_c	dropped	1	8	0.93589729347066
Vesalius_f	dropped	1	8	0.786344857809423
Vesalius_fc	dropped	1	8	0.870191752885966
Vesalius_fn	dropped	1	8	0.65826333921175
Vesalius_fnc	dropped	1	8	0.842971550448127
Vesalius_fnct	dropped	1	8	0.844228830807594
Vesalius_fncty	dropped	1	8	0.849744115258469
Vesalius_fnt	dropped	1	8	0.639217436288108
Vesalius_fny	dropped	1	8	0.994238842067964
Vesalius_ft	dropped	1	8	0.665302633484279
Vesalius_n	dropped	1	8	0.485624250695894
Vesalius_nc	dropped	1	8	0.68011779974331
Vesalius_nt	dropped	1	8	0.58667196936442
Vesalius_t	dropped	1	8	0.638935547287508
Vesalius_c	dropped	1	9	0.419507999015617
Vesalius_f	dropped	1	9	0.851385452164765
Vesalius_fc	dropped	1	9	0.400488569664638
Vesalius_fn	dropped	1	9	0.713811909765533
Vesalius_fnc	dropped	1	9	0.389613465355195
Vesalius_fnct	dropped	1	9	0.398995898265257
Vesalius_fncty	dropped	1	9	0.415341326386752
Vesalius_fnt	dropped	1	9	0.710326161004931
Vesalius_fny	dropped	1	9	0.91804489448871
Vesalius_ft	dropped	1	9	0.714314378336252
Vesalius_n	dropped	1	9	0.527398834010405
Vesalius_nc	dropped	1	9	0.373144636324588
Vesalius_nt	dropped	1	9	0.661793707615695
Vesalius_t	dropped	1	9	0.693153769344747
Vesalius_c	dropped	10	1	0.877417222963362
Vesalius_f	dropped	10	1	0.979555481409754
Vesalius_fc	dropped	10	1	0.921165027722678
Vesalius_fn	dropped	10	1	0.982494971116959
Vesalius_fnc	dropped	10	1	0.921620044283579
Vesalius_fnct	dropped	10	1	0.920010161334271
Vesalius_fncty	dropped	10	1	0.91990633268164
Vesalius_fnt	dropped	10	1	0.988981484451316
Vesalius_fny	dropped	10	1	0.993333815507801
Vesalius_ft	dropped	10	1	0.985743662066703
Vesalius_n	dropped	10	1	0.954246998154587
Vesalius_nc	dropped	10	1	0.90404637942132
Vesalius_nt	dropped	10	1	0.987632721886923
Vesalius_t	dropped	10	1	0.987123992386767
Vesalius_c	dropped	10	11	0.311118967451582
Vesalius_f	dropped	10	11	0.97558095148719
Vesalius_fc	dropped	10	11	0.294237259841751
Vesalius_fn	dropped	10	11	0.910120206017486
Vesalius_fnc	dropped	10	11	0.289477239459907
Vesalius_fnct	dropped	10	11	0.310276790484205
Vesalius_fncty	dropped	10	11	0.331561668988151
Vesalius_fnt	dropped	10	11	0.909554514559986
Vesalius_fny	dropped	10	11	0.830916336109116
Vesalius_ft	dropped	10	11	0.977618023479985
Vesalius_n	dropped	10	11	0.823904807281916
Vesalius_nc	dropped	10	11	0.282429627335993
Vesalius_nt	dropped	10	11	0.823905261365177
Vesalius_t	dropped	10	11	0.844420208909596
Vesalius_c	dropped	10	12	0.952981311673874
Vesalius_f	dropped	10	12	0.553783493780478
Vesalius_fc	dropped	10	12	0.374865581589047
Vesalius_fn	dropped	10	12	0.482672197364744
Vesalius_fnc	dropped	10	12	0.343081497717459
Vesalius_fnct	dropped	10	12	0.334140137798549
Vesalius_fncty	dropped	10	12	0.354184754461274
Vesalius_fnt	dropped	10	12	0.485740518849078
Vesalius_fny	dropped	10	12	0.950892782712505
Vesalius_ft	dropped	10	12	0.497877426934784
Vesalius_n	dropped	10	12	0.46968552150028
Vesalius_nc	dropped	10	12	0.205637409742949
Vesalius_nt	dropped	10	12	0.484759480339801
Vesalius_t	dropped	10	12	0.491022007301467
Vesalius_c	dropped	10	2	0.891994475305194
Vesalius_f	dropped	10	2	0.892125538643422
Vesalius_fc	dropped	10	2	0.949192896098614
Vesalius_fn	dropped	10	2	0.85564531564768
Vesalius_fnc	dropped	10	2	0.949361636321971
Vesalius_fnct	dropped	10	2	0.948749245262681
Vesalius_fncty	dropped	10	2	0.958976574119919
Vesalius_fnt	dropped	10	2	0.849312341892866
Vesalius_fny	dropped	10	2	0.912827088642604
Vesalius_ft	dropped	10	2	0.891124343650598
Vesalius_n	dropped	10	2	0.772856132573241
Vesalius_nc	dropped	10	2	0.919164633568656
Vesalius_nt	dropped	10	2	0.777600085172
Vesalius_t	dropped	10	2	0.819057075680925
Vesalius_c	dropped	10	3	0.805258512404798
Vesalius_f	dropped	10	3	0.991820094970497
Vesalius_fc	dropped	10	3	0.821030180224517
Vesalius_fn	dropped	10	3	0.957787345222121
Vesalius_fnc	dropped	10	3	0.814406252471261
Vesalius_fnct	dropped	10	3	0.815808000462001
Vesalius_fncty	dropped	10	3	0.827780446994496
Vesalius_fnt	dropped	10	3	0.953403561272142
Vesalius_fny	dropped	10	3	0.979480159917343
Vesalius_ft	dropped	10	3	0.990326156488213
Vesalius_n	dropped	10	3	0.91339123715415
Vesalius_nc	dropped	10	3	0.789275149980368
Vesalius_nt	dropped	10	3	0.921259993463517
Vesalius_t	dropped	10	3	0.959719011104373
Vesalius_c	dropped	10	4	0.880799088061037
Vesalius_f	dropped	10	4	0.955030844470872
Vesalius_fc	dropped	10	4	0.934101336028333
Vesalius_fn	dropped	10	4	0.924286674702752
Vesalius_fnc	dropped	10	4	0.939286656563147
Vesalius_fnct	dropped	10	4	0.937352051350268
Vesalius_fncty	dropped	10	4	0.938563310256955
Vesalius_fnt	dropped	10	4	0.919098428453787
Vesalius_fny	dropped	10	4	0.943379283648805
Vesalius_ft	dropped	10	4	0.950932768002245
Vesalius_n	dropped	10	4	0.903273511360066
Vesalius_nc	dropped	10	4	0.909027380137142
Vesalius_nt	dropped	10	4	0.899060700835391
Vesalius_t	dropped	10	4	0.965450420250828
Vesalius_c	dropped	10	5	0.965085991946672
Vesalius_f	dropped	10	5	0.90995095852411
Vesalius_fc	dropped	10	5	0.978081175111267
Vesalius_fn	dropped	10	5	0.792325416992339
Vesalius_fnc	dropped	10	5	0.972270211222664
Vesalius_fnct	dropped	10	5	0.967911640345431
Vesalius_fncty	dropped	10	5	0.97844069436214
Vesalius_fnt	dropped	10	5	0.802807228237699
Vesalius_fny	dropped	10	5	0.995095753795999
Vesalius_ft	dropped	10	5	0.818066865091169
Vesalius_n	dropped	10	5	0.633471015830829
Vesalius_nc	dropped	10	5	0.945617231097453
Vesalius_nt	dropped	10	5	0.766460789292557
Vesalius_t	dropped	10	5	0.784003345017941
Vesalius_c	dropped	10	6	0.957418124716743
Vesalius_f	dropped	10	6	0.740238876484094
Vesalius_fc	dropped	10	6	0.772980423353205
Vesalius_fn	dropped	10	6	0.614469596663994
Vesalius_fnc	dropped	10	6	0.723758708224676
Vesalius_fnct	dropped	10	6	0.744743157617795
Vesalius_fncty	dropped	10	6	0.742540833311586
Vesalius_fnt	dropped	10	6	0.617478945675546
Vesalius_fny	dropped	10	6	0.93327497517094
Vesalius_ft	dropped	10	6	0.663769895012149
Vesalius_n	dropped	10	6	0.584200694363875
Vesalius_nc	dropped	10	6	0.51510324078975
Vesalius_nt	dropped	10	6	0.578966246600866
Vesalius_t	dropped	10	6	0.62818187853739
Vesalius_c	dropped	10	7	0.776726083463708
Vesalius_f	dropped	10	7	0.980853351938911
Vesalius_fc	dropped	10	7	0.86885713570023
Vesalius_fn	dropped	10	7	0.983917944770451
Vesalius_fnc	dropped	10	7	0.877164916896277
Vesalius_fnct	dropped	10	7	0.878176419967181
Vesalius_fncty	dropped	10	7	0.884460804324966
Vesalius_fnt	dropped	10	7	0.987109527137884
Vesalius_fny	dropped	10	7	0.994283424733523
Vesalius_ft	dropped	10	7	0.984743700393883
Vesalius_n	dropped	10	7	0.957951830313426
Vesalius_nc	dropped	10	7	0.814236685973756
Vesalius_nt	dropped	10	7	0.982390335829519
Vesalius_t	dropped	10	7	0.976659733732578
Vesalius_c	dropped	10	8	0.955246464995775
Vesalius_f	dropped	10	8	0.76709076005595
Vesalius_fc	dropped	10	8	0.827669251835125
Vesalius_fn	dropped	10	8	0.620000523506554
Vesalius_fnc	dropped	10	8	0.782923606029119
Vesalius_fnct	dropped	10	8	0.77517841072275
Vesalius_fncty	dropped	10	8	0.77564576097805
Vesalius_fnt	dropped	10	8	0.613292135296719
Vesalius_fny	dropped	10	8	0.991055256861497
Vesalius_ft	dropped	10	8	0.611616905416968
Vesalius_n	dropped	10	8	0.485195531684019
Vesalius_nc	dropped	10	8	0.612843746574738
Vesalius_nt	dropped	10	8	0.571718030420707
Vesalius_t	dropped	10	8	0.592794100223904
Vesalius_c	dropped	10	9	0.948172099522401
Vesalius_f	dropped	10	9	0.814764567790904
Vesalius_fc	dropped	10	9	0.962064179146875
Vesalius_fn	dropped	10	9	0.667782810728124
Vesalius_fnc	dropped	10	9	0.961516083649002
Vesalius_fnct	dropped	10	9	0.961863054109517
Vesalius_fncty	dropped	10	9	0.978980241862797
Vesalius_fnt	dropped	10	9	0.676601989284416
Vesalius_fny	dropped	10	9	0.981735238420431
Vesalius_ft	dropped	10	9	0.695546213262772
Vesalius_n	dropped	10	9	0.529953978957224
Vesalius_nc	dropped	10	9	0.950521906199258
Vesalius_nt	dropped	10	9	0.65085958127269
Vesalius_t	dropped	10	9	0.699669384317986
Vesalius_c	dropped	11	1	0.901143997547288
Vesalius_f	dropped	11	1	0.863925707805671
Vesalius_fc	dropped	11	1	0.976281094814831
Vesalius_fn	dropped	11	1	0.839563654994188
Vesalius_fnc	dropped	11	1	0.980839072914601
Vesalius_fnct	dropped	11	1	0.982249906656447
Vesalius_fncty	dropped	11	1	0.984994637843278
Vesalius_fnt	dropped	11	1	0.838506962491039
Vesalius_fny	dropped	11	1	0.927452585758149
Vesalius_ft	dropped	11	1	0.894782678490078
Vesalius_n	dropped	11	1	0.732888323727455
Vesalius_nc	dropped	11	1	0.957609595176051
Vesalius_nt	dropped	11	1	0.730085814877117
Vesalius_t	dropped	11	1	0.72419007673822
Vesalius_c	dropped	11	10	0.67325683503727
Vesalius_f	dropped	11	10	0.891536532560357
Vesalius_fc	dropped	11	10	0.854479362552091
Vesalius_fn	dropped	11	10	0.869676934069408
Vesalius_fnc	dropped	11	10	0.865269401508223
Vesalius_fnct	dropped	11	10	0.84363290509088
Vesalius_fncty	dropped	11	10	0.846001102675558
Vesalius_fnt	dropped	11	10	0.863815515312269
Vesalius_fny	dropped	11	10	0.936803457390516
Vesalius_ft	dropped	11	10	0.899909780021572
Vesalius_n	dropped	11	10	0.770079972571555
Vesalius_nc	dropped	11	10	0.797521872801442
Vesalius_nt	dropped	11	10	0.754478821111147
Vesalius_t	dropped	11	10	0.72498435736722
Vesalius_c	dropped	11	12	0.968585359463408
Vesalius_f	dropped	11	12	0.408067844851319
Vesalius_fc	dropped	11	12	0.115266693776589
Vesalius_fn	dropped	11	12	0.401884750733489
Vesalius_fnc	dropped	11	12	0.100338138359827
Vesalius_fnct	dropped	11	12	0.10380070073091
Vesalius_fncty	dropped	11	12	0.107509670849006
Vesalius_fnt	dropped	11	12	0.399614129530221
Vesalius_fny	dropped	11	12	0.850339550723513
Vesalius_ft	dropped	11	12	0.435923290335774
Vesalius_n	dropped	11	12	0.326976678857077
Vesalius_nc	dropped	11	12	0.0549653846205791
Vesalius_nt	dropped	11	12	0.328238380988305
Vesalius_t	dropped	11	12	0.381634403866473
Vesalius_c	dropped	11	2	0.974840789362523
Vesalius_f	dropped	11	2	0.705791098080832
Vesalius_fc	dropped	11	2	0.957715372943881
Vesalius_fn	dropped	11	2	0.68409281958898
Vesalius_fnc	dropped	11	2	0.930901180695158
Vesalius_fnct	dropped	11	2	0.931851541099257
Vesalius_fncty	dropped	11	2	0.93709749915721
Vesalius_fnt	dropped	11	2	0.67324479301424
Vesalius_fny	dropped	11	2	0.667560367535607
Vesalius_ft	dropped	11	2	0.749430261286143
Vesalius_n	dropped	11	2	0.503052970205331
Vesalius_nc	dropped	11	2	0.759128345930289
Vesalius_nt	dropped	11	2	0.518604144624005
Vesalius_t	dropped	11	2	0.617356688661724
Vesalius_c	dropped	11	3	0.940340452408874
Vesalius_f	dropped	11	3	0.962303667053546
Vesalius_fc	dropped	11	3	0.976242599099719
Vesalius_fn	dropped	11	3	0.923539970922596
Vesalius_fnc	dropped	11	3	0.973890334054863
Vesalius_fnct	dropped	11	3	0.970384401315026
Vesalius_fncty	dropped	11	3	0.977021388934876
Vesalius_fnt	dropped	11	3	0.92852198268806
Vesalius_fny	dropped	11	3	0.956071000745315
Vesalius_ft	dropped	11	3	0.970188845833385
Vesalius_n	dropped	11	3	0.891613216808103
Vesalius_nc	dropped	11	3	0.966352922660445
Vesalius_nt	dropped	11	3	0.891139376485329
Vesalius_t	dropped	11	3	0.982666543650488
Vesalius_c	dropped	11	4	0.971084858522954
Vesalius_f	dropped	11	4	0.807380878290181
Vesalius_fc	dropped	11	4	0.990961402637936
Vesalius_fn	dropped	11	4	0.785545494215224
Vesalius_fnc	dropped	11	4	0.984144661785684
Vesalius_fnct	dropped	11	4	0.984323583004201
Vesalius_fncty	dropped	11	4	0.987513404908979
Vesalius_fnt	dropped	11	4	0.784093615150338
Vesalius_fny	dropped	11	4	0.885536414545712
Vesalius_ft	dropped	11	4	0.83631896703729
Vesalius_n	dropped	11	4	0.651942957652184
Vesalius_nc	dropped	11	4	0.915489828030809
Vesalius_nt	dropped	11	4	0.654926318807368
Vesalius_t	dropped	11	4	0.684230557635872
Vesalius_c	dropped	11	5	0.96682436981476
Vesalius_f	dropped	11	5	0.70198912851544
Vesalius_fc	dropped	11	5	0.947081124571264
Vesalius_fn	dropped	11	5	0.57760004396523
Vesalius_fnc	dropped	11	5	0.924463030544231
Vesalius_fnct	dropped	11	5	0.921498065564184
Vesalius_fncty	dropped	11	5	0.919162747417574
Vesalius_fnt	dropped	11	5	0.573331387506025
Vesalius_fny	dropped	11	5	0.954615735061166
Vesalius_ft	dropped	11	5	0.629630816295511
Vesalius_n	dropped	11	5	0.53365776198982
Vesalius_nc	dropped	11	5	0.810958893929075
Vesalius_nt	dropped	11	5	0.527378909823407
Vesalius_t	dropped	11	5	0.634995652604585
Vesalius_c	dropped	11	6	0.959873248982597
Vesalius_f	dropped	11	6	0.767601393590112
Vesalius_fc	dropped	11	6	0.735736721645992
Vesalius_fn	dropped	11	6	0.732364342585021
Vesalius_fnc	dropped	11	6	0.674900552235449
Vesalius_fnct	dropped	11	6	0.680303296516913
Vesalius_fncty	dropped	11	6	0.690600668052395
Vesalius_fnt	dropped	11	6	0.727726791331092
Vesalius_fny	dropped	11	6	0.839914814545788
Vesalius_ft	dropped	11	6	0.778537067196783
Vesalius_n	dropped	11	6	0.383523060919999
Vesalius_nc	dropped	11	6	0.433761367878876
Vesalius_nt	dropped	11	6	0.397964378878477
Vesalius_t	dropped	11	6	0.531517709844727
Vesalius_c	dropped	11	7	0.962531920601923
Vesalius_f	dropped	11	7	0.892635497672579
Vesalius_fc	dropped	11	7	0.991468377390617
Vesalius_fn	dropped	11	7	0.85074279657593
Vesalius_fnc	dropped	11	7	0.990272281366345
Vesalius_fnct	dropped	11	7	0.989383255634019
Vesalius_fncty	dropped	11	7	0.997798861726171
Vesalius_fnt	dropped	11	7	0.842816816800588
Vesalius_fny	dropped	11	7	0.935507434629996
Vesalius_ft	dropped	11	7	0.917985825968267
Vesalius_n	dropped	11	7	0.750205863887318
Vesalius_nc	dropped	11	7	0.965582078482876
Vesalius_nt	dropped	11	7	0.748416027298552
Vesalius_t	dropped	11	7	0.877716201124601
Vesalius_c	dropped	11	8	0.964817890073736
Vesalius_f	dropped	11	8	0.552733759704964
Vesalius_fc	dropped	11	8	0.739384891365445
Vesalius_fn	dropped	11	8	0.457864859786997
Vesalius_fnc	dropped	11	8	0.718745252848349
Vesalius_fnct	dropped	11	8	0.722546477908185
Vesalius_fncty	dropped	11	8	0.730080937492991
Vesalius_fnt	dropped	11	8	0.450767360205464
Vesalius_fny	dropped	11	8	0.948928832499658
Vesalius_ft	dropped	11	8	0.480629054381648
Vesalius_n	dropped	11	8	0.419878607326548
Vesalius_nc	dropped	11	8	0.528479094782362
Vesalius_nt	dropped	11	8	0.419616716120346
Vesalius_t	dropped	11	8	0.477400247986589
Vesalius_c	dropped	11	9	0.974397526393938
Vesalius_f	dropped	11	9	0.844490552821042
Vesalius_fc	dropped	11	9	0.805987806050485
Vesalius_fn	dropped	11	9	0.816354524882844
Vesalius_fnc	dropped	11	9	0.753577385611594
Vesalius_fnct	dropped	11	9	0.751192071401031
Vesalius_fncty	dropped	11	9	0.753556328024793
Vesalius_fnt	dropped	11	9	0.812624443190965
Vesalius_fny	dropped	11	9	0.946553642154338
Vesalius_ft	dropped	11	9	0.844019715244559
Vesalius_n	dropped	11	9	0.438001403163427
Vesalius_nc	dropped	11	9	0.508036894199869
Vesalius_nt	dropped	11	9	0.443784877503037
Vesalius_t	dropped	11	9	0.532542850051343
Vesalius_c	dropped	12	1	0.330725742434856
Vesalius_f	dropped	12	1	0.851997562175779
Vesalius_fc	dropped	12	1	0.385161244905011
Vesalius_fn	dropped	12	1	0.840989172120746
Vesalius_fnc	dropped	12	1	0.388236089168599
Vesalius_fnct	dropped	12	1	0.391162021979259
Vesalius_fncty	dropped	12	1	0.398888652683313
Vesalius_fnt	dropped	12	1	0.841316648587692
Vesalius_fny	dropped	12	1	0.499016733044679
Vesalius_ft	dropped	12	1	0.836127009362898
Vesalius_n	dropped	12	1	0.648456346092168
Vesalius_nc	dropped	12	1	0.360709227468338
Vesalius_nt	dropped	12	1	0.856522324562332
Vesalius_t	dropped	12	1	0.559870927516586
Vesalius_c	dropped	12	10	0.312766180317199
Vesalius_f	dropped	12	10	0.829807130135959
Vesalius_fc	dropped	12	10	0.324261986237318
Vesalius_fn	dropped	12	10	0.804467091615681
Vesalius_fnc	dropped	12	10	0.327523832912243
Vesalius_fnct	dropped	12	10	0.324415661430484
Vesalius_fncty	dropped	12	10	0.331279271983486
Vesalius_fnt	dropped	12	10	0.797033661510493
Vesalius_fny	dropped	12	10	0.473682016557326
Vesalius_ft	dropped	12	10	0.803358113647555
Vesalius_n	dropped	12	10	0.616137859861807
Vesalius_nc	dropped	12	10	0.285638294620371
Vesalius_nt	dropped	12	10	0.804625089272296
Vesalius_t	dropped	12	10	0.590548449416172
Vesalius_c	dropped	12	11	0.318608553981458
Vesalius_f	dropped	12	11	0.603142233381745
Vesalius_fc	dropped	12	11	0.274333439684721
Vesalius_fn	dropped	12	11	0.601810124634051
Vesalius_fnc	dropped	12	11	0.26600152580963
Vesalius_fnct	dropped	12	11	0.266600932521514
Vesalius_fncty	dropped	12	11	0.281012661902742
Vesalius_fnt	dropped	12	11	0.607890083819761
Vesalius_fny	dropped	12	11	0.392997577900704
Vesalius_ft	dropped	12	11	0.617294427015482
Vesalius_n	dropped	12	11	0.395766616210455
Vesalius_nc	dropped	12	11	0.235051372757002
Vesalius_nt	dropped	12	11	0.591651236285779
Vesalius_t	dropped	12	11	0.386446534531505
Vesalius_c	dropped	12	2	0.438881482129576
Vesalius_f	dropped	12	2	0.914569525888149
Vesalius_fc	dropped	12	2	0.479427616213114
Vesalius_fn	dropped	12	2	0.924531718084201
Vesalius_fnc	dropped	12	2	0.480727293067915
Vesalius_fnct	dropped	12	2	0.485339970457027
Vesalius_fncty	dropped	12	2	0.486763660502581
Vesalius_fnt	dropped	12	2	0.926481252578753
Vesalius_fny	dropped	12	2	0.942445218929746
Vesalius_ft	dropped	12	2	0.921437231747293
Vesalius_n	dropped	12	2	0.703452585282055
Vesalius_nc	dropped	12	2	0.463709940176259
Vesalius_nt	dropped	12	2	0.844842891587457
Vesalius_t	dropped	12	2	0.782632952775766
Vesalius_c	dropped	12	3	0.215766912000022
Vesalius_f	dropped	12	3	0.763890437056488
Vesalius_fc	dropped	12	3	0.174958296838045
Vesalius_fn	dropped	12	3	0.744332389586493
Vesalius_fnc	dropped	12	3	0.171877238547176
Vesalius_fnct	dropped	12	3	0.173870083171728
Vesalius_fncty	dropped	12	3	0.179483373412335
Vesalius_fnt	dropped	12	3	0.746263122404866
Vesalius_fny	dropped	12	3	0.415611656122988
Vesalius_ft	dropped	12	3	0.768648295878525
Vesalius_n	dropped	12	3	0.53952416391477
Vesalius_nc	dropped	12	3	0.151898263862175
Vesalius_nt	dropped	12	3	0.711050834937212
Vesalius_t	dropped	12	3	0.439735431838666
Vesalius_c	dropped	12	4	0.459949047194674
Vesalius_f	dropped	12	4	0.89408249679698
Vesalius_fc	dropped	12	4	0.513495460292594
Vesalius_fn	dropped	12	4	0.900298111248183
Vesalius_fnc	dropped	12	4	0.513456813910863
Vesalius_fnct	dropped	12	4	0.515485669568855
Vesalius_fncty	dropped	12	4	0.520666737532118
Vesalius_fnt	dropped	12	4	0.896942586179335
Vesalius_fny	dropped	12	4	0.908258490135054
Vesalius_ft	dropped	12	4	0.894878759149823
Vesalius_n	dropped	12	4	0.697894189747498
Vesalius_nc	dropped	12	4	0.469282124126176
Vesalius_nt	dropped	12	4	0.872875063480474
Vesalius_t	dropped	12	4	0.678869454325136
Vesalius_c	dropped	12	5	0.108667402349186
Vesalius_f	dropped	12	5	0.906441756204528
Vesalius_fc	dropped	12	5	0.47297254944882
Vesalius_fn	dropped	12	5	0.907927278999528
Vesalius_fnc	dropped	12	5	0.473214670085899
Vesalius_fnct	dropped	12	5	0.42607661424612
Vesalius_fncty	dropped	12	5	0.506620074722547
Vesalius_fnt	dropped	12	5	0.879852180794685
Vesalius_fny	dropped	12	5	0.773667944624112
Vesalius_ft	dropped	12	5	0.879635848849917
Vesalius_n	dropped	12	5	0.403481091685931
Vesalius_nc	dropped	12	5	0.0942286709291191
Vesalius_nt	dropped	12	5	0.539768748474105
Vesalius_t	dropped	12	5	0.48425537559437
Vesalius_c	dropped	12	6	0.237046547862115
Vesalius_f	dropped	12	6	0.94213381568885
Vesalius_fc	dropped	12	6	0.836228089132256
Vesalius_fn	dropped	12	6	0.944627527956129
Vesalius_fnc	dropped	12	6	0.839084084870525
Vesalius_fnct	dropped	12	6	0.810924922000977
Vesalius_fncty	dropped	12	6	0.869530123795283
Vesalius_fnt	dropped	12	6	0.939734310415239
Vesalius_fny	dropped	12	6	0.946680979292518
Vesalius_ft	dropped	12	6	0.952014308096233
Vesalius_n	dropped	12	6	0.462694722367563
Vesalius_nc	dropped	12	6	0.30077488577749
Vesalius_nt	dropped	12	6	0.706230837448983
Vesalius_t	dropped	12	6	0.677048664198937
Vesalius_c	dropped	12	7	0.434123949112336
Vesalius_f	dropped	12	7	0.813108390956822
Vesalius_fc	dropped	12	7	0.409624573501589
Vesalius_fn	dropped	12	7	0.802843103887529
Vesalius_fnc	dropped	12	7	0.402572040045383
Vesalius_fnct	dropped	12	7	0.407506220785342
Vesalius_fncty	dropped	12	7	0.425185448676037
Vesalius_fnt	dropped	12	7	0.79925788344628
Vesalius_fny	dropped	12	7	0.510447481485953
Vesalius_ft	dropped	12	7	0.803743565677019
Vesalius_n	dropped	12	7	0.615841297042126
Vesalius_nc	dropped	12	7	0.370081273874699
Vesalius_nt	dropped	12	7	0.799453761344801
Vesalius_t	dropped	12	7	0.542476995100126
Vesalius_c	dropped	12	8	0.306741659987685
Vesalius_f	dropped	12	8	0.970877502825729
Vesalius_fc	dropped	12	8	0.870370085582076
Vesalius_fn	dropped	12	8	0.948699991999011
Vesalius_fnc	dropped	12	8	0.868836586887398
Vesalius_fnct	dropped	12	8	0.851503975205611
Vesalius_fncty	dropped	12	8	0.892925246135751
Vesalius_fnt	dropped	12	8	0.943366174621765
Vesalius_fny	dropped	12	8	0.92692760447455
Vesalius_ft	dropped	12	8	0.951959948094067
Vesalius_n	dropped	12	8	0.343753554064773
Vesalius_nc	dropped	12	8	0.267872429164241
Vesalius_nt	dropped	12	8	0.532648488348644
Vesalius_t	dropped	12	8	0.472135844076104
Vesalius_c	dropped	12	9	0.249570427776384
Vesalius_f	dropped	12	9	0.951241418113865
Vesalius_fc	dropped	12	9	0.752510205716297
Vesalius_fn	dropped	12	9	0.934830186038152
Vesalius_fnc	dropped	12	9	0.741539112090926
Vesalius_fnct	dropped	12	9	0.722925916534867
Vesalius_fncty	dropped	12	9	0.775897599985397
Vesalius_fnt	dropped	12	9	0.931458929675753
Vesalius_fny	dropped	12	9	0.916345767319173
Vesalius_ft	dropped	12	9	0.947838643460509
Vesalius_n	dropped	12	9	0.360927545062415
Vesalius_nc	dropped	12	9	0.192274809438973
Vesalius_nt	dropped	12	9	0.60089076860037
Vesalius_t	dropped	12	9	0.536541194197624
Vesalius_c	dropped	2	1	0.611773842716513
Vesalius_f	dropped	2	1	0.973017280482799
Vesalius_fc	dropped	2	1	0.613350758885327
Vesalius_fn	dropped	2	1	0.922845998748949
Vesalius_fnc	dropped	2	1	0.60886596101934
Vesalius_fnct	dropped	2	1	0.617362016131715
Vesalius_fncty	dropped	2	1	0.619864684529132
Vesalius_fnt	dropped	2	1	0.921427357249468
Vesalius_fny	dropped	2	1	0.86357315608994
Vesalius_ft	dropped	2	1	0.973791859817255
Vesalius_n	dropped	2	1	0.850693806487186
Vesalius_nc	dropped	2	1	0.576351728170633
Vesalius_nt	dropped	2	1	0.858509144095855
Vesalius_t	dropped	2	1	0.978376431673442
Vesalius_c	dropped	2	10	0.40778057981924
Vesalius_f	dropped	2	10	0.95869320270813
Vesalius_fc	dropped	2	10	0.486130203521398
Vesalius_fn	dropped	2	10	0.900112743122022
Vesalius_fnc	dropped	2	10	0.508017030978848
Vesalius_fnct	dropped	2	10	0.497773565514495
Vesalius_fncty	dropped	2	10	0.504084810153246
Vesalius_fnt	dropped	2	10	0.895291678964324
Vesalius_fny	dropped	2	10	0.814926988333346
Vesalius_ft	dropped	2	10	0.962998568204848
Vesalius_n	dropped	2	10	0.818124578468812
Vesalius_nc	dropped	2	10	0.428141755770857
Vesalius_nt	dropped	2	10	0.817992955318451
Vesalius_t	dropped	2	10	0.945330980418327
Vesalius_c	dropped	2	11	0.524871428708246
Vesalius_f	dropped	2	11	0.861692334165894
Vesalius_fc	dropped	2	11	0.437872815129487
Vesalius_fn	dropped	2	11	0.773904548777233
Vesalius_fnc	dropped	2	11	0.420064434075742
Vesalius_fnct	dropped	2	11	0.4187677601106
Vesalius_fncty	dropped	2	11	0.432154567166099
Vesalius_fnt	dropped	2	11	0.780682824536083
Vesalius_fny	dropped	2	11	0.60196961133458
Vesalius_ft	dropped	2	11	0.867366225668754
Vesalius_n	dropped	2	11	0.556466781557166
Vesalius_nc	dropped	2	11	0.338188813209256
Vesalius_nt	dropped	2	11	0.54576400462642
Vesalius_t	dropped	2	11	0.801472060633012
Vesalius_c	dropped	2	12	0.930226944480731
Vesalius_f	dropped	2	12	0.691868394485831
Vesalius_fc	dropped	2	12	0.642641154579192
Vesalius_fn	dropped	2	12	0.593785511890702
Vesalius_fnc	dropped	2	12	0.602013552112437
Vesalius_fnct	dropped	2	12	0.614499510772879
Vesalius_fncty	dropped	2	12	0.615997118771199
Vesalius_fnt	dropped	2	12	0.586924081460704
Vesalius_fny	dropped	2	12	0.965586795188531
Vesalius_ft	dropped	2	12	0.597941221865374
Vesalius_n	dropped	2	12	0.41474829886086
Vesalius_nc	dropped	2	12	0.446122246588958
Vesalius_nt	dropped	2	12	0.51503918704636
Vesalius_t	dropped	2	12	0.566693684667224
Vesalius_c	dropped	2	3	0.534033031163326
Vesalius_f	dropped	2	3	0.941616256801467
Vesalius_fc	dropped	2	3	0.464149160159832
Vesalius_fn	dropped	2	3	0.885160899020101
Vesalius_fnc	dropped	2	3	0.451432236110771
Vesalius_fnct	dropped	2	3	0.451340304730073
Vesalius_fncty	dropped	2	3	0.464564685285476
Vesalius_fnt	dropped	2	3	0.877179354027198
Vesalius_fny	dropped	2	3	0.766711426599007
Vesalius_ft	dropped	2	3	0.951009267351319
Vesalius_n	dropped	2	3	0.740391387600933
Vesalius_nc	dropped	2	3	0.40502029696027
Vesalius_nt	dropped	2	3	0.730018555976811
Vesalius_t	dropped	2	3	0.604258919853533
Vesalius_c	dropped	2	4	0.527795794319067
Vesalius_f	dropped	2	4	0.972089338753415
Vesalius_fc	dropped	2	4	0.662954761049161
Vesalius_fn	dropped	2	4	0.926143527292166
Vesalius_fnc	dropped	2	4	0.677011773364102
Vesalius_fnct	dropped	2	4	0.673752806015176
Vesalius_fncty	dropped	2	4	0.674588794765911
Vesalius_fnt	dropped	2	4	0.928369779067327
Vesalius_fny	dropped	2	4	0.911402988013964
Vesalius_ft	dropped	2	4	0.974031944169249
Vesalius_n	dropped	2	4	0.88611018633384
Vesalius_nc	dropped	2	4	0.588895373323914
Vesalius_nt	dropped	2	4	0.891437841489508
Vesalius_t	dropped	2	4	0.967927334188403
Vesalius_c	dropped	2	5	0.404532120619835
Vesalius_f	dropped	2	5	0.936524970386848
Vesalius_fc	dropped	2	5	0.402532563766934
Vesalius_fn	dropped	2	5	0.869239702163678
Vesalius_fnc	dropped	2	5	0.402307803401363
Vesalius_fnct	dropped	2	5	0.398089543113604
Vesalius_fncty	dropped	2	5	0.406599551935305
Vesalius_fnt	dropped	2	5	0.856982248294065
Vesalius_fny	dropped	2	5	0.70493010477682
Vesalius_ft	dropped	2	5	0.867288464209911
Vesalius_n	dropped	2	5	0.556639425573072
Vesalius_nc	dropped	2	5	0.398555340400372
Vesalius_nt	dropped	2	5	0.746740898794184
Vesalius_t	dropped	2	5	0.808748914454492
Vesalius_c	dropped	2	6	0.922581489957674
Vesalius_f	dropped	2	6	0.968399188573689
Vesalius_fc	dropped	2	6	0.897928724379411
Vesalius_fn	dropped	2	6	0.975376102874246
Vesalius_fnc	dropped	2	6	0.868322694402914
Vesalius_fnct	dropped	2	6	0.869371501107981
Vesalius_fncty	dropped	2	6	0.881729928928264
Vesalius_fnt	dropped	2	6	0.978617021616154
Vesalius_fny	dropped	2	6	0.983097759298961
Vesalius_ft	dropped	2	6	0.979352828932097
Vesalius_n	dropped	2	6	0.622242048511709
Vesalius_nc	dropped	2	6	0.687732400946152
Vesalius_nt	dropped	2	6	0.717110261634187
Vesalius_t	dropped	2	6	0.779351244128268
Vesalius_c	dropped	2	7	0.29170332694859
Vesalius_f	dropped	2	7	0.961390106929931
Vesalius_fc	dropped	2	7	0.223204625363175
Vesalius_fn	dropped	2	7	0.914900424862085
Vesalius_fnc	dropped	2	7	0.213487995164676
Vesalius_fnct	dropped	2	7	0.208202799962554
Vesalius_fncty	dropped	2	7	0.22238357946385
Vesalius_fnt	dropped	2	7	0.909294857639346
Vesalius_fny	dropped	2	7	0.774952703688592
Vesalius_ft	dropped	2	7	0.964905364243036
Vesalius_n	dropped	2	7	0.835799003223658
Vesalius_nc	dropped	2	7	0.164366180265205
Vesalius_nt	dropped	2	7	0.836507447364802
Vesalius_t	dropped	2	7	0.908574365487584
Vesalius_c	dropped	2	8	0.671668705449732
Vesalius_f	dropped	2	8	0.874590834675218
Vesalius_fc	dropped	2	8	0.753833147899669
Vesalius_fn	dropped	2	8	0.866181222691759
Vesalius_fnc	dropped	2	8	0.754805101041692
Vesalius_fnct	dropped	2	8	0.738515634145034
Vesalius_fncty	dropped	2	8	0.758666117218785
Vesalius_fnt	dropped	2	8	0.818664220465937
Vesalius_fny	dropped	2	8	0.843259201137306
Vesalius_ft	dropped	2	8	0.834161601686136
Vesalius_n	dropped	2	8	0.442176181990238
Vesalius_nc	dropped	2	8	0.701083169585
Vesalius_nt	dropped	2	8	0.62719937900848
Vesalius_t	dropped	2	8	0.660867589106711
Vesalius_c	dropped	2	9	0.574808813532995
Vesalius_f	dropped	2	9	0.901871226549483
Vesalius_fc	dropped	2	9	0.499505094424819
Vesalius_fn	dropped	2	9	0.901367102661921
Vesalius_fnc	dropped	2	9	0.498563512237397
Vesalius_fnct	dropped	2	9	0.499767752291323
Vesalius_fncty	dropped	2	9	0.509453945098481
Vesalius_fnt	dropped	2	9	0.851852961543874
Vesalius_fny	dropped	2	9	0.769203939517232
Vesalius_ft	dropped	2	9	0.88561787461358
Vesalius_n	dropped	2	9	0.49584388497667
Vesalius_nc	dropped	2	9	0.447472427288188
Vesalius_nt	dropped	2	9	0.666844847952741
Vesalius_t	dropped	2	9	0.738521037551248
Vesalius_c	dropped	3	1	0.541971263400123
Vesalius_f	dropped	3	1	0.948178081440733
Vesalius_fc	dropped	3	1	0.593566477962952
Vesalius_fn	dropped	3	1	0.923833011695752
Vesalius_fnc	dropped	3	1	0.593766477966327
Vesalius_fnct	dropped	3	1	0.597925153015695
Vesalius_fncty	dropped	3	1	0.592313238396927
Vesalius_fnt	dropped	3	1	0.926576113307959
Vesalius_fny	dropped	3	1	0.983383593912573
Vesalius_ft	dropped	3	1	0.964863097714092
Vesalius_n	dropped	3	1	0.890195540009014
Vesalius_nc	dropped	3	1	0.562062036301607
Vesalius_nt	dropped	3	1	0.901223179663201
Vesalius_t	dropped	3	1	0.927662714835252
Vesalius_c	dropped	3	10	0.906481497212449
Vesalius_f	dropped	3	10	0.970245806357652
Vesalius_fc	dropped	3	10	0.97694181895956
Vesalius_fn	dropped	3	10	0.957378067735144
Vesalius_fnc	dropped	3	10	0.980649276208805
Vesalius_fnct	dropped	3	10	0.981899848658166
Vesalius_fncty	dropped	3	10	0.990423030903885
Vesalius_fnt	dropped	3	10	0.945446104449194
Vesalius_fny	dropped	3	10	0.983056805820429
Vesalius_ft	dropped	3	10	0.970654192590438
Vesalius_n	dropped	3	10	0.925630278178249
Vesalius_nc	dropped	3	10	0.960268963215524
Vesalius_nt	dropped	3	10	0.919218306339659
Vesalius_t	dropped	3	10	0.965457065333724
Vesalius_c	dropped	3	11	0.645222226684805
Vesalius_f	dropped	3	11	0.991524513607264
Vesalius_fc	dropped	3	11	0.638394493231463
Vesalius_fn	dropped	3	11	0.938156737352705
Vesalius_fnc	dropped	3	11	0.639476500238841
Vesalius_fnct	dropped	3	11	0.645710686118
Vesalius_fncty	dropped	3	11	0.66360966411341
Vesalius_fnt	dropped	3	11	0.939049081789616
Vesalius_fny	dropped	3	11	0.941744182536023
Vesalius_ft	dropped	3	11	0.987825128622167
Vesalius_n	dropped	3	11	0.907863260517706
Vesalius_nc	dropped	3	11	0.626989681960957
Vesalius_nt	dropped	3	11	0.901932882483754
Vesalius_t	dropped	3	11	0.845042082082077
Vesalius_c	dropped	3	12	0.949911255270623
Vesalius_f	dropped	3	12	0.480713038048398
Vesalius_fc	dropped	3	12	0.37446187986119
Vesalius_fn	dropped	3	12	0.441588647955429
Vesalius_fnc	dropped	3	12	0.334754138455007
Vesalius_fnct	dropped	3	12	0.345425227697954
Vesalius_fncty	dropped	3	12	0.353763401744308
Vesalius_fnt	dropped	3	12	0.4361132491759
Vesalius_fny	dropped	3	12	0.922864809141686
Vesalius_ft	dropped	3	12	0.463099720489506
Vesalius_n	dropped	3	12	0.415557492544217
Vesalius_nc	dropped	3	12	0.201209630073861
Vesalius_nt	dropped	3	12	0.404622459027032
Vesalius_t	dropped	3	12	0.375334972068882
Vesalius_c	dropped	3	2	0.956659126272678
Vesalius_f	dropped	3	2	0.826165130486437
Vesalius_fc	dropped	3	2	0.965789733392536
Vesalius_fn	dropped	3	2	0.825427548922057
Vesalius_fnc	dropped	3	2	0.946729813269571
Vesalius_fnct	dropped	3	2	0.947922980659216
Vesalius_fncty	dropped	3	2	0.95813488138931
Vesalius_fnt	dropped	3	2	0.807625452220735
Vesalius_fny	dropped	3	2	0.888697564537577
Vesalius_ft	dropped	3	2	0.855388044177667
Vesalius_n	dropped	3	2	0.70500107300124
Vesalius_nc	dropped	3	2	0.901645594857998
Vesalius_nt	dropped	3	2	0.692463689141733
Vesalius_t	dropped	3	2	0.778467226361246
Vesalius_c	dropped	3	4	0.842717989869385
Vesalius_f	dropped	3	4	0.893615831740595
Vesalius_fc	dropped	3	4	0.917022001320461
Vesalius_fn	dropped	3	4	0.876177196471894
Vesalius_fnc	dropped	3	4	0.918749257181209
Vesalius_fnct	dropped	3	4	0.916907727035685
Vesalius_fncty	dropped	3	4	0.914055882816559
Vesalius_fnt	dropped	3	4	0.86989349096113
Vesalius_fny	dropped	3	4	0.935262646134093
Vesalius_ft	dropped	3	4	0.908964479977881
Vesalius_n	dropped	3	4	0.812640889777298
Vesalius_nc	dropped	3	4	0.893977498835003
Vesalius_nt	dropped	3	4	0.810301623995256
Vesalius_t	dropped	3	4	0.759807463776381
Vesalius_c	dropped	3	5	0.967373931752152
Vesalius_f	dropped	3	5	0.833209640610239
Vesalius_fc	dropped	3	5	0.951104442050945
Vesalius_fn	dropped	3	5	0.671703650338617
Vesalius_fnc	dropped	3	5	0.934670484668926
Vesalius_fnct	dropped	3	5	0.936482077737951
Vesalius_fncty	dropped	3	5	0.945092555912682
Vesalius_fnt	dropped	3	5	0.679779875436347
Vesalius_fny	dropped	3	5	0.996715060073808
Vesalius_ft	dropped	3	5	0.699945587981249
Vesalius_n	dropped	3	5	0.636939847815029
Vesalius_nc	dropped	3	5	0.822625073603395
Vesalius_nt	dropped	3	5	0.674854850278518
Vesalius_t	dropped	3	5	0.680850673141881
Vesalius_c	dropped	3	6	0.954966616133808
Vesalius_f	dropped	3	6	0.647711295109285
Vesalius_fc	dropped	3	6	0.837796120654353
Vesalius_fn	dropped	3	6	0.581528682381706
Vesalius_fnc	dropped	3	6	0.789382718655145
Vesalius_fnct	dropped	3	6	0.783930682064421
Vesalius_fncty	dropped	3	6	0.790270711446479
Vesalius_fnt	dropped	3	6	0.576590132797166
Vesalius_fny	dropped	3	6	0.913586100811803
Vesalius_ft	dropped	3	6	0.619879768611524
Vesalius_n	dropped	3	6	0.5134623123658
Vesalius_nc	dropped	3	6	0.588654259271164
Vesalius_nt	dropped	3	6	0.515876932795416
Vesalius_t	dropped	3	6	0.491742169839131
Vesalius_c	dropped	3	7	0.640177067988119
Vesalius_f	dropped	3	7	0.959370586608295
Vesalius_fc	dropped	3	7	0.81641124573312
Vesalius_fn	dropped	3	7	0.932853279065548
Vesalius_fnc	dropped	3	7	0.848022094812171
Vesalius_fnct	dropped	3	7	0.846326180384558
Vesalius_fncty	dropped	3	7	0.854398399492056
Vesalius_fnt	dropped	3	7	0.935069073681862
Vesalius_fny	dropped	3	7	0.969024134370538
Vesalius_ft	dropped	3	7	0.965387116187479
Vesalius_n	dropped	3	7	0.905129445155496
Vesalius_nc	dropped	3	7	0.78727522804651
Vesalius_nt	dropped	3	7	0.907264325343294
Vesalius_t	dropped	3	7	0.909449425517073
Vesalius_c	dropped	3	8	0.955981345777353
Vesalius_f	dropped	3	8	0.683713984892161
Vesalius_fc	dropped	3	8	0.84633127800267
Vesalius_fn	dropped	3	8	0.52399429991871
Vesalius_fnc	dropped	3	8	0.815309565983108
Vesalius_fnct	dropped	3	8	0.814310286080566
Vesalius_fncty	dropped	3	8	0.816652837619315
Vesalius_fnt	dropped	3	8	0.520841872676667
Vesalius_fny	dropped	3	8	0.99128915133025
Vesalius_ft	dropped	3	8	0.543731968266868
Vesalius_n	dropped	3	8	0.493848379942027
Vesalius_nc	dropped	3	8	0.726233225828873
Vesalius_nt	dropped	3	8	0.511627990050226
Vesalius_t	dropped	3	8	0.529818450745363
Vesalius_c	dropped	3	9	0.964955159622892
Vesalius_f	dropped	3	9	0.724677709074361
Vesalius_fc	dropped	3	9	0.947924761809025
Vesalius_fn	dropped	3	9	0.567385900307202
Vesalius_fnc	dropped	3	9	0.930324431633904
Vesalius_fnct	dropped	3	9	0.926737638233424
Vesalius_fncty	dropped	3	9	0.942555208193302
Vesalius_fnt	dropped	3	9	0.566980831272546
Vesalius_fny	dropped	3	9	0.970323054151277
Vesalius_ft	dropped	3	9	0.61143511933627
Vesalius_n	dropped	3	9	0.540685486663856
Vesalius_nc	dropped	3	9	0.822595016109644
Vesalius_nt	dropped	3	9	0.561631897300151
Vesalius_t	dropped	3	9	0.566627925906443
Vesalius_c	dropped	4	1	0.696595094202787
Vesalius_f	dropped	4	1	0.982540828653767
Vesalius_fc	dropped	4	1	0.733263276218983
Vesalius_fn	dropped	4	1	0.95348365226065
Vesalius_fnc	dropped	4	1	0.733173241247521
Vesalius_fnct	dropped	4	1	0.724329207029365
Vesalius_fncty	dropped	4	1	0.729635384716412
Vesalius_fnt	dropped	4	1	0.961936462076008
Vesalius_fny	dropped	4	1	0.909273987056709
Vesalius_ft	dropped	4	1	0.977724580284937
Vesalius_n	dropped	4	1	0.927525733826957
Vesalius_nc	dropped	4	1	0.713197555886521
Vesalius_nt	dropped	4	1	0.947865838988684
Vesalius_t	dropped	4	1	0.972268667283158
Vesalius_c	dropped	4	10	0.622881107855941
Vesalius_f	dropped	4	10	0.973507889667719
Vesalius_fc	dropped	4	10	0.604474212180882
Vesalius_fn	dropped	4	10	0.937157393753399
Vesalius_fnc	dropped	4	10	0.604685616093989
Vesalius_fnct	dropped	4	10	0.604713995350396
Vesalius_fncty	dropped	4	10	0.630495399058418
Vesalius_fnt	dropped	4	10	0.935958193711216
Vesalius_fny	dropped	4	10	0.889999290102021
Vesalius_ft	dropped	4	10	0.974426964816781
Vesalius_n	dropped	4	10	0.897219903349714
Vesalius_nc	dropped	4	10	0.568664976209024
Vesalius_nt	dropped	4	10	0.895914226088373
Vesalius_t	dropped	4	10	0.951634101491228
Vesalius_c	dropped	4	11	0.581184920744916
Vesalius_f	dropped	4	11	0.923087802211222
Vesalius_fc	dropped	4	11	0.499050079969397
Vesalius_fn	dropped	4	11	0.858170748044973
Vesalius_fnc	dropped	4	11	0.488015804076594
Vesalius_fnct	dropped	4	11	0.486236627400404
Vesalius_fncty	dropped	4	11	0.517713179189962
Vesalius_fnt	dropped	4	11	0.867041794934117
Vesalius_fny	dropped	4	11	0.745897455182178
Vesalius_ft	dropped	4	11	0.931861757032611
Vesalius_n	dropped	4	11	0.699212657858147
Vesalius_nc	dropped	4	11	0.423003410237417
Vesalius_nt	dropped	4	11	0.707037434170503
Vesalius_t	dropped	4	11	0.800576193117224
Vesalius_c	dropped	4	12	0.940790846823224
Vesalius_f	dropped	4	12	0.63041036923355
Vesalius_fc	dropped	4	12	0.886250318589625
Vesalius_fn	dropped	4	12	0.543426551499206
Vesalius_fnc	dropped	4	12	0.880788449005977
Vesalius_fnct	dropped	4	12	0.881071210964044
Vesalius_fncty	dropped	4	12	0.936782837638355
Vesalius_fnt	dropped	4	12	0.537640871439462
Vesalius_fny	dropped	4	12	0.909363078627566
Vesalius_ft	dropped	4	12	0.556193652871651
Vesalius_n	dropped	4	12	0.467982630951714
Vesalius_nc	dropped	4	12	0.795385266750696
Vesalius_nt	dropped	4	12	0.509617256416854
Vesalius_t	dropped	4	12	0.54474521204557
Vesalius_c	dropped	4	2	0.848676680078167
Vesalius_f	dropped	4	2	0.934560111669751
Vesalius_fc	dropped	4	2	0.924817326739601
Vesalius_fn	dropped	4	2	0.913753067964704
Vesalius_fnc	dropped	4	2	0.925821642054996
Vesalius_fnct	dropped	4	2	0.923601357046893
Vesalius_fncty	dropped	4	2	0.926190732083216
Vesalius_fnt	dropped	4	2	0.926123581782587
Vesalius_fny	dropped	4	2	0.989579379703484
Vesalius_ft	dropped	4	2	0.944997444826706
Vesalius_n	dropped	4	2	0.881853459860814
Vesalius_nc	dropped	4	2	0.903876281932295
Vesalius_nt	dropped	4	2	0.894880824787479
Vesalius_t	dropped	4	2	0.962927979380781
Vesalius_c	dropped	4	3	0.456366577816195
Vesalius_f	dropped	4	3	0.970584679108862
Vesalius_fc	dropped	4	3	0.383567260183848
Vesalius_fn	dropped	4	3	0.918883528266417
Vesalius_fnc	dropped	4	3	0.36911498989411
Vesalius_fnct	dropped	4	3	0.373344543139652
Vesalius_fncty	dropped	4	3	0.394463034291207
Vesalius_fnt	dropped	4	3	0.919477567638738
Vesalius_fny	dropped	4	3	0.817430778012814
Vesalius_ft	dropped	4	3	0.9680530858347
Vesalius_n	dropped	4	3	0.844815157442696
Vesalius_nc	dropped	4	3	0.347464630712031
Vesalius_nt	dropped	4	3	0.852660222801503
Vesalius_t	dropped	4	3	0.654949319047778
Vesalius_c	dropped	4	5	0.514624883316051
Vesalius_f	dropped	4	5	0.946039545707497
Vesalius_fc	dropped	4	5	0.602303329422983
Vesalius_fn	dropped	4	5	0.936297870234772
Vesalius_fnc	dropped	4	5	0.587678808774958
Vesalius_fnct	dropped	4	5	0.613571539328654
Vesalius_fncty	dropped	4	5	0.614365434358163
Vesalius_fnt	dropped	4	5	0.942269308674586
Vesalius_fny	dropped	4	5	0.934295340780234
Vesalius_ft	dropped	4	5	0.945872044098303
Vesalius_n	dropped	4	5	0.600781263219067
Vesalius_nc	dropped	4	5	0.533154002691389
Vesalius_nt	dropped	4	5	0.742906578224943
Vesalius_t	dropped	4	5	0.789549350571244
Vesalius_c	dropped	4	6	0.786704265931643
Vesalius_f	dropped	4	6	0.82091802563908
Vesalius_fc	dropped	4	6	0.938271636561569
Vesalius_fn	dropped	4	6	0.696484634508677
Vesalius_fnc	dropped	4	6	0.93434792288213
Vesalius_fnct	dropped	4	6	0.931826173629618
Vesalius_fncty	dropped	4	6	0.964418611836637
Vesalius_fnt	dropped	4	6	0.708465227402023
Vesalius_fny	dropped	4	6	0.973323001680185
Vesalius_ft	dropped	4	6	0.732969279542773
Vesalius_n	dropped	4	6	0.62624565988036
Vesalius_nc	dropped	4	6	0.823369675165112
Vesalius_nt	dropped	4	6	0.678765330945396
Vesalius_t	dropped	4	6	0.713425546265153
Vesalius_c	dropped	4	7	0.708603387446108
Vesalius_f	dropped	4	7	0.976030405283504
Vesalius_fc	dropped	4	7	0.622387814729631
Vesalius_fn	dropped	4	7	0.938275991272955
Vesalius_fnc	dropped	4	7	0.6104672863671
Vesalius_fnct	dropped	4	7	0.627433005636908
Vesalius_fncty	dropped	4	7	0.64918311818163
Vesalius_fnt	dropped	4	7	0.945687232279352
Vesalius_fny	dropped	4	7	0.955710155936828
Vesalius_ft	dropped	4	7	0.973533268525122
Vesalius_n	dropped	4	7	0.912814758650991
Vesalius_nc	dropped	4	7	0.57022490516532
Vesalius_nt	dropped	4	7	0.917179764626037
Vesalius_t	dropped	4	7	0.924148277219361
Vesalius_c	dropped	4	8	0.922361053654971
Vesalius_f	dropped	4	8	0.847348621735593
Vesalius_fc	dropped	4	8	0.927079232860651
Vesalius_fn	dropped	4	8	0.770467669381474
Vesalius_fnc	dropped	4	8	0.916045583034273
Vesalius_fnct	dropped	4	8	0.911863043136422
Vesalius_fncty	dropped	4	8	0.984315935791548
Vesalius_fnt	dropped	4	8	0.777429279880664
Vesalius_fny	dropped	4	8	0.985770156627889
Vesalius_ft	dropped	4	8	0.801867655126685
Vesalius_n	dropped	4	8	0.485503966772404
Vesalius_nc	dropped	4	8	0.785061304427349
Vesalius_nt	dropped	4	8	0.595526228505744
Vesalius_t	dropped	4	8	0.609704249177441
Vesalius_c	dropped	4	9	0.667649126652102
Vesalius_f	dropped	4	9	0.895655413581472
Vesalius_fc	dropped	4	9	0.603895319263626
Vesalius_fn	dropped	4	9	0.835994379523398
Vesalius_fnc	dropped	4	9	0.59647686216561
Vesalius_fnct	dropped	4	9	0.622718960956313
Vesalius_fncty	dropped	4	9	0.710249784362629
Vesalius_fnt	dropped	4	9	0.831198651478423
Vesalius_fny	dropped	4	9	0.986110925463962
Vesalius_ft	dropped	4	9	0.863497557416342
Vesalius_n	dropped	4	9	0.521184648340654
Vesalius_nc	dropped	4	9	0.576261466192779
Vesalius_nt	dropped	4	9	0.665012487003351
Vesalius_t	dropped	4	9	0.712211133337993
Vesalius_c	dropped	5	1	0.342723024415392
Vesalius_f	dropped	5	1	0.972545339214852
Vesalius_fc	dropped	5	1	0.385903201566183
Vesalius_fn	dropped	5	1	0.975366110043958
Vesalius_fnc	dropped	5	1	0.387726129143755
Vesalius_fnct	dropped	5	1	0.386285620309757
Vesalius_fncty	dropped	5	1	0.393681386523685
Vesalius_fnt	dropped	5	1	0.977483359912902
Vesalius_fny	dropped	5	1	0.843874820210792
Vesalius_ft	dropped	5	1	0.973581660569729
Vesalius_n	dropped	5	1	0.848237006809966
Vesalius_nc	dropped	5	1	0.371662972546134
Vesalius_nt	dropped	5	1	0.937078815990854
Vesalius_t	dropped	5	1	0.885497538572298
Vesalius_c	dropped	5	10	0.552156482110922
Vesalius_f	dropped	5	10	0.969882100005125
Vesalius_fc	dropped	5	10	0.590949754740701
Vesalius_fn	dropped	5	10	0.973179312899748
Vesalius_fnc	dropped	5	10	0.585855730330473
Vesalius_fnct	dropped	5	10	0.586930332618445
Vesalius_fncty	dropped	5	10	0.602378452967637
Vesalius_fnt	dropped	5	10	0.977444786490953
Vesalius_fny	dropped	5	10	0.984369618184213
Vesalius_ft	dropped	5	10	0.974657572737017
Vesalius_n	dropped	5	10	0.884458487533451
Vesalius_nc	dropped	5	10	0.550484080843879
Vesalius_nt	dropped	5	10	0.970421146853623
Vesalius_t	dropped	5	10	0.908541000427684
Vesalius_c	dropped	5	11	0.346142326910035
Vesalius_f	dropped	5	11	0.901493663169983
Vesalius_fc	dropped	5	11	0.325313457979362
Vesalius_fn	dropped	5	11	0.878099286464237
Vesalius_fnc	dropped	5	11	0.327361877140378
Vesalius_fnct	dropped	5	11	0.318515203649815
Vesalius_fncty	dropped	5	11	0.331830539534199
Vesalius_fnt	dropped	5	11	0.864590838556847
Vesalius_fny	dropped	5	11	0.56590251630136
Vesalius_ft	dropped	5	11	0.90558199013927
Vesalius_n	dropped	5	11	0.720364769028123
Vesalius_nc	dropped	5	11	0.318252548908898
Vesalius_nt	dropped	5	11	0.822441206965482
Vesalius_t	dropped	5	11	0.576205961723364
Vesalius_c	dropped	5	12	0.413960887459384
Vesalius_f	dropped	5	12	0.819098344319083
Vesalius_fc	dropped	5	12	0.855524988442259
Vesalius_fn	dropped	5	12	0.795864038291187
Vesalius_fnc	dropped	5	12	0.851515794598341
Vesalius_fnct	dropped	5	12	0.827081712367439
Vesalius_fncty	dropped	5	12	0.908434849993687
Vesalius_fnt	dropped	5	12	0.773845815727216
Vesalius_fny	dropped	5	12	0.917281874863773
Vesalius_ft	dropped	5	12	0.7939794658701
Vesalius_n	dropped	5	12	0.36999843027632
Vesalius_nc	dropped	5	12	0.31477116791116
Vesalius_nt	dropped	5	12	0.515130887461154
Vesalius_t	dropped	5	12	0.529579684912271
Vesalius_c	dropped	5	2	0.507149835782335
Vesalius_f	dropped	5	2	0.907094091269432
Vesalius_fc	dropped	5	2	0.574971857884453
Vesalius_fn	dropped	5	2	0.89658041877525
Vesalius_fnc	dropped	5	2	0.573898727108553
Vesalius_fnct	dropped	5	2	0.573836989572647
Vesalius_fncty	dropped	5	2	0.577599128638208
Vesalius_fnt	dropped	5	2	0.889697682030992
Vesalius_fny	dropped	5	2	0.910080800399345
Vesalius_ft	dropped	5	2	0.913128848883702
Vesalius_n	dropped	5	2	0.756992638027381
Vesalius_nc	dropped	5	2	0.569708602929387
Vesalius_nt	dropped	5	2	0.790242569866036
Vesalius_t	dropped	5	2	0.844054892287734
Vesalius_c	dropped	5	3	0.602413211437744
Vesalius_f	dropped	5	3	0.954187448292506
Vesalius_fc	dropped	5	3	0.596462670214271
Vesalius_fn	dropped	5	3	0.951146991886107
Vesalius_fnc	dropped	5	3	0.603417959144805
Vesalius_fnct	dropped	5	3	0.607085753619007
Vesalius_fncty	dropped	5	3	0.616244349958614
Vesalius_fnt	dropped	5	3	0.957559480079183
Vesalius_fny	dropped	5	3	0.67823859876337
Vesalius_ft	dropped	5	3	0.952638623130249
Vesalius_n	dropped	5	3	0.852343782342124
Vesalius_nc	dropped	5	3	0.584839132283148
Vesalius_nt	dropped	5	3	0.966602579431745
Vesalius_t	dropped	5	3	0.853388506157696
Vesalius_c	dropped	5	4	0.319045741064262
Vesalius_f	dropped	5	4	0.96188306906426
Vesalius_fc	dropped	5	4	0.560186431371581
Vesalius_fn	dropped	5	4	0.963716075760348
Vesalius_fnc	dropped	5	4	0.563973477218105
Vesalius_fnct	dropped	5	4	0.556928405489568
Vesalius_fncty	dropped	5	4	0.566378211451223
Vesalius_fnt	dropped	5	4	0.966101158293023
Vesalius_fny	dropped	5	4	0.941853831608557
Vesalius_ft	dropped	5	4	0.965021939212487
Vesalius_n	dropped	5	4	0.811715448583779
Vesalius_nc	dropped	5	4	0.422539956863707
Vesalius_nt	dropped	5	4	0.869139806304848
Vesalius_t	dropped	5	4	0.858904838641994
Vesalius_c	dropped	5	6	0.468084566026622
Vesalius_f	dropped	5	6	0.92199786658942
Vesalius_fc	dropped	5	6	0.956745208157058
Vesalius_fn	dropped	5	6	0.897430220074416
Vesalius_fnc	dropped	5	6	0.953956186059202
Vesalius_fnct	dropped	5	6	0.959473080588889
Vesalius_fncty	dropped	5	6	0.973449058305853
Vesalius_fnt	dropped	5	6	0.895341730708665
Vesalius_fny	dropped	5	6	0.94111424135043
Vesalius_ft	dropped	5	6	0.937438890442888
Vesalius_n	dropped	5	6	0.479794066358345
Vesalius_nc	dropped	5	6	0.473042328363692
Vesalius_nt	dropped	5	6	0.643677516584124
Vesalius_t	dropped	5	6	0.630641241475696
Vesalius_c	dropped	5	7	0.294497740508271
Vesalius_f	dropped	5	7	0.966651399955832
Vesalius_fc	dropped	5	7	0.304270543518597
Vesalius_fn	dropped	5	7	0.968023355259257
Vesalius_fnc	dropped	5	7	0.310295059801756
Vesalius_fnct	dropped	5	7	0.31713417774463
Vesalius_fncty	dropped	5	7	0.312044333467896
Vesalius_fnt	dropped	5	7	0.967675803775413
Vesalius_fny	dropped	5	7	0.74142464266413
Vesalius_ft	dropped	5	7	0.963858914002288
[truncated: 648 more rows]
