# Supplementary material for: Multi-scale and multi-context interpretable mapping of cell states across heterogeneous spatial samples
Source: Nat Commun. 2025 Aug 21;16:7814. doi: 10.1038/s41467-025-62782-y (PMC12370880; doi:10.1038/s41467-025-62782-y)
Supplement: Supplementary file 9 — Source Data [file 41467_2025_62782_MOESM9_ESM.zip › SourceData/figure_3b.tsv]

Method	Data_Type	Ref	Query	JI_interactions
CytoSpace_noLab	seqFISH	embryo1	embryo3	0.276790419914928
CytoSpace	seqFISH	embryo1	embryo3	0.488285017988489
PASTE	seqFISH	embryo1	embryo3	0.0831847712260309
Scanorama	seqFISH	embryo1	embryo3	0.475479270099477
SLAT	seqFISH	embryo1	embryo3	0.522459349061337
Tangram	seqFISH	embryo1	embryo3	0.263342474025518
Vesalius_c	seqFISH	embryo1	embryo3	0.630415969692832
Vesalius_f	seqFISH	embryo1	embryo3	0.4129160322811
Vesalius_fc	seqFISH	embryo1	embryo3	0.617832338968802
Vesalius_fn	seqFISH	embryo1	embryo3	0.50740971984229
Vesalius_fnc	seqFISH	embryo1	embryo3	0.608054975080052
Vesalius_fnct	seqFISH	embryo1	embryo3	0.601792222939621
Vesalius_fncty	seqFISH	embryo1	embryo3	0.613615728792868
Vesalius_fnt	seqFISH	embryo1	embryo3	0.507239595463097
Vesalius_fny	seqFISH	embryo1	embryo3	0.527353220694087
Vesalius_ft	seqFISH	embryo1	embryo3	0.434388557504172
Vesalius_n	seqFISH	embryo1	embryo3	0.500689997960008
Vesalius_nc	seqFISH	embryo1	embryo3	0.600954946194777
Vesalius_nt	seqFISH	embryo1	embryo3	0.489568841168929
Vesalius_t	seqFISH	embryo1	embryo3	0.23517024815319
