# Supplementary material for: Multi-scale and multi-context interpretable mapping of cell states across heterogeneous spatial samples
Source: Nat Commun. 2025 Aug 21;16:7814. doi: 10.1038/s41467-025-62782-y (PMC12370880; doi:10.1038/s41467-025-62782-y)
Supplement: Supplementary file 9 — Source Data [file 41467_2025_62782_MOESM9_ESM.zip › SourceData/figure_2d.tsv]

target	source	Data_Type	pval
CytoSpace	CytoSpace	circle	1
CytoSpace_noLab	CytoSpace	circle	6.35497461428069e-43
GPSA	CytoSpace	circle	6.35497461428069e-43
PASTE	CytoSpace	circle	6.35497461428069e-43
Scanorama	CytoSpace	circle	0.0103892014182255
SLAT	CytoSpace	circle	1.41190572138233e-35
Tangram	CytoSpace	circle	6.35497461428069e-43
Vesalius_c	CytoSpace	circle	5.46351341825537e-39
Vesalius_f	CytoSpace	circle	1.48887305371475e-12
Vesalius_fc	CytoSpace	circle	2.36540894095155e-34
Vesalius_fn	CytoSpace	circle	0.00050114272431442
Vesalius_fnc	CytoSpace	circle	2.41605671313089e-34
Vesalius_fnct	CytoSpace	circle	2.31588058500761e-34
Vesalius_fncty	CytoSpace	circle	7.23065280014188e-34
Vesalius_fnt	CytoSpace	circle	0.339383304895962
Vesalius_fny	CytoSpace	circle	8.82261357759938e-07
Vesalius_ft	CytoSpace	circle	8.1524504286441e-15
Vesalius_n	CytoSpace	circle	1.72747331776252e-06
Vesalius_nc	CytoSpace	circle	5.14268134083968e-32
Vesalius_nt	CytoSpace	circle	0.000209590806038444
Vesalius_t	CytoSpace	circle	2.07861532813275e-22
CytoSpace	CytoSpace_noLab	circle	6.35497461428069e-43
CytoSpace_noLab	CytoSpace_noLab	circle	1
GPSA	CytoSpace_noLab	circle	8.40015287994857e-45
PASTE	CytoSpace_noLab	circle	6.0222703490335e-44
Scanorama	CytoSpace_noLab	circle	1.2362799532216e-44
SLAT	CytoSpace_noLab	circle	8.40015287994857e-45
Tangram	CytoSpace_noLab	circle	8.40015287994857e-45
Vesalius_c	CytoSpace_noLab	circle	8.40015287994857e-45
Vesalius_f	CytoSpace_noLab	circle	1.2362799532216e-44
Vesalius_fc	CytoSpace_noLab	circle	8.40015287994857e-45
Vesalius_fn	CytoSpace_noLab	circle	8.99347994181031e-45
Vesalius_fnc	CytoSpace_noLab	circle	8.39988139601036e-45
Vesalius_fnct	CytoSpace_noLab	circle	8.39960992066931e-45
Vesalius_fncty	CytoSpace_noLab	circle	8.40015287994857e-45
Vesalius_fnt	CytoSpace_noLab	circle	8.99347994181031e-45
Vesalius_fny	CytoSpace_noLab	circle	8.40015287994857e-45
Vesalius_ft	CytoSpace_noLab	circle	1.2362799532216e-44
Vesalius_n	CytoSpace_noLab	circle	8.40015287994857e-45
Vesalius_nc	CytoSpace_noLab	circle	8.40015287994857e-45
Vesalius_nt	CytoSpace_noLab	circle	8.40015287994857e-45
Vesalius_t	CytoSpace_noLab	circle	7.20117509934501e-42
CytoSpace	GPSA	circle	6.35497461428069e-43
CytoSpace_noLab	GPSA	circle	8.40015287994857e-45
GPSA	GPSA	circle	1
PASTE	GPSA	circle	2.84655361774751e-14
Scanorama	GPSA	circle	8.40015287994857e-45
SLAT	GPSA	circle	8.40015287994857e-45
Tangram	GPSA	circle	2.26501851107075e-43
Vesalius_c	GPSA	circle	8.40015287994857e-45
Vesalius_f	GPSA	circle	8.40015287994857e-45
Vesalius_fc	GPSA	circle	8.40015287994857e-45
Vesalius_fn	GPSA	circle	8.40015287994857e-45
Vesalius_fnc	GPSA	circle	8.39988139601036e-45
Vesalius_fnct	GPSA	circle	8.39960992066931e-45
Vesalius_fncty	GPSA	circle	8.40015287994857e-45
Vesalius_fnt	GPSA	circle	8.40015287994857e-45
Vesalius_fny	GPSA	circle	8.40015287994857e-45
Vesalius_ft	GPSA	circle	8.40015287994857e-45
Vesalius_n	GPSA	circle	8.40015287994857e-45
Vesalius_nc	GPSA	circle	8.40015287994857e-45
Vesalius_nt	GPSA	circle	8.40015287994857e-45
Vesalius_t	GPSA	circle	8.40015287994857e-45
CytoSpace	PASTE	circle	6.35497461428069e-43
CytoSpace_noLab	PASTE	circle	6.0222703490335e-44
GPSA	PASTE	circle	2.84655361774751e-14
PASTE	PASTE	circle	1
Scanorama	PASTE	circle	8.40015287994857e-45
SLAT	PASTE	circle	8.40015287994857e-45
Tangram	PASTE	circle	0.00269150749852954
Vesalius_c	PASTE	circle	8.40015287994857e-45
Vesalius_f	PASTE	circle	8.40015287994857e-45
Vesalius_fc	PASTE	circle	8.40015287994857e-45
Vesalius_fn	PASTE	circle	8.40015287994857e-45
Vesalius_fnc	PASTE	circle	8.39988139601036e-45
Vesalius_fnct	PASTE	circle	8.39960992066931e-45
Vesalius_fncty	PASTE	circle	8.40015287994857e-45
Vesalius_fnt	PASTE	circle	8.40015287994857e-45
Vesalius_fny	PASTE	circle	8.40015287994857e-45
Vesalius_ft	PASTE	circle	8.40015287994857e-45
Vesalius_n	PASTE	circle	8.40015287994857e-45
Vesalius_nc	PASTE	circle	8.40015287994857e-45
Vesalius_nt	PASTE	circle	8.40015287994857e-45
Vesalius_t	PASTE	circle	8.40015287994857e-45
CytoSpace	Scanorama	circle	0.0103892014182255
CytoSpace_noLab	Scanorama	circle	1.2362799532216e-44
GPSA	Scanorama	circle	8.40015287994857e-45
PASTE	Scanorama	circle	8.40015287994857e-45
Scanorama	Scanorama	circle	1
SLAT	Scanorama	circle	4.83798300796831e-38
Tangram	Scanorama	circle	8.40015287994857e-45
Vesalius_c	Scanorama	circle	3.96572682601017e-41
Vesalius_f	Scanorama	circle	5.97919025688783e-07
Vesalius_fc	Scanorama	circle	5.83925058115729e-37
Vesalius_fn	Scanorama	circle	9.9848172257883e-07
Vesalius_fnc	Scanorama	circle	5.96062566280105e-37
Vesalius_fnct	Scanorama	circle	5.26727679606517e-37
Vesalius_fncty	Scanorama	circle	1.47172468278008e-36
Vesalius_fnt	Scanorama	circle	0.0123216720566903
Vesalius_fny	Scanorama	circle	2.53068265876203e-10
Vesalius_ft	Scanorama	circle	7.35428768095509e-09
Vesalius_n	Scanorama	circle	1.97981254702286e-09
Vesalius_nc	Scanorama	circle	1.35661330843167e-34
Vesalius_nt	Scanorama	circle	8.23042472432431e-07
Vesalius_t	Scanorama	circle	2.68745238983754e-18
CytoSpace	SLAT	circle	1.41190572138233e-35
CytoSpace_noLab	SLAT	circle	8.40015287994857e-45
GPSA	SLAT	circle	8.40015287994857e-45
PASTE	SLAT	circle	8.40015287994857e-45
Scanorama	SLAT	circle	4.83798300796831e-38
SLAT	SLAT	circle	1
Tangram	SLAT	circle	8.40015287994857e-45
Vesalius_c	SLAT	circle	9.12655000963275e-28
Vesalius_f	SLAT	circle	8.32424466010863e-40
Vesalius_fc	SLAT	circle	8.7306576288211e-17
Vesalius_fn	SLAT	circle	1.16978127270139e-33
Vesalius_fnc	SLAT	circle	1.07644112929197e-15
Vesalius_fnct	SLAT	circle	1.08028043761503e-12
Vesalius_fncty	SLAT	circle	4.91907913962153e-11
Vesalius_fnt	SLAT	circle	3.69963394807239e-35
Vesalius_fny	SLAT	circle	1.30711748402593e-32
Vesalius_ft	SLAT	circle	2.8450926530543e-40
Vesalius_n	SLAT	circle	1.036732142443e-19
Vesalius_nc	SLAT	circle	0.0245195547117317
Vesalius_nt	SLAT	circle	5.98079647535418e-20
Vesalius_t	SLAT	circle	9.16865687142806e-42
CytoSpace	Tangram	circle	6.35497461428069e-43
CytoSpace_noLab	Tangram	circle	8.40015287994857e-45
GPSA	Tangram	circle	2.26501851107075e-43
PASTE	Tangram	circle	0.00269150749852954
Scanorama	Tangram	circle	8.40015287994857e-45
SLAT	Tangram	circle	8.40015287994857e-45
Tangram	Tangram	circle	1
Vesalius_c	Tangram	circle	8.40015287994857e-45
Vesalius_f	Tangram	circle	8.40015287994857e-45
Vesalius_fc	Tangram	circle	8.40015287994857e-45
Vesalius_fn	Tangram	circle	8.40015287994857e-45
Vesalius_fnc	Tangram	circle	8.39988139601036e-45
Vesalius_fnct	Tangram	circle	8.39960992066931e-45
Vesalius_fncty	Tangram	circle	8.40015287994857e-45
Vesalius_fnt	Tangram	circle	8.40015287994857e-45
Vesalius_fny	Tangram	circle	8.40015287994857e-45
Vesalius_ft	Tangram	circle	8.40015287994857e-45
Vesalius_n	Tangram	circle	8.40015287994857e-45
Vesalius_nc	Tangram	circle	8.40015287994857e-45
Vesalius_nt	Tangram	circle	8.40015287994857e-45
Vesalius_t	Tangram	circle	8.40015287994857e-45
CytoSpace	Vesalius_c	circle	5.46351341825537e-39
CytoSpace_noLab	Vesalius_c	circle	8.40015287994857e-45
GPSA	Vesalius_c	circle	8.40015287994857e-45
PASTE	Vesalius_c	circle	8.40015287994857e-45
Scanorama	Vesalius_c	circle	3.96572682601017e-41
SLAT	Vesalius_c	circle	9.12655000963275e-28
Tangram	Vesalius_c	circle	8.40015287994857e-45
Vesalius_c	Vesalius_c	circle	1
Vesalius_f	Vesalius_c	circle	7.52465564696956e-42
Vesalius_fc	Vesalius_c	circle	0.000119822889418598
Vesalius_fn	Vesalius_c	circle	4.63979971526406e-38
Vesalius_fnc	Vesalius_c	circle	3.20440996397145e-05
Vesalius_fnct	Vesalius_c	circle	8.32425399627416e-06
Vesalius_fncty	Vesalius_c	circle	3.73605566914182e-09
Vesalius_fnt	Vesalius_c	circle	5.53763606095888e-39
Vesalius_fny	Vesalius_c	circle	1.43015014067658e-37
Vesalius_ft	Vesalius_c	circle	5.53107449489384e-42
Vesalius_n	Vesalius_c	circle	1.98318604406424e-35
Vesalius_nc	Vesalius_c	circle	1.32541724767917e-13
Vesalius_nt	Vesalius_c	circle	1.324600093546e-35
Vesalius_t	Vesalius_c	circle	8.632277761307e-43
CytoSpace	Vesalius_f	circle	1.48887305371475e-12
CytoSpace_noLab	Vesalius_f	circle	1.2362799532216e-44
GPSA	Vesalius_f	circle	8.40015287994857e-45
PASTE	Vesalius_f	circle	8.40015287994857e-45
Scanorama	Vesalius_f	circle	5.97919025688783e-07
SLAT	Vesalius_f	circle	8.32424466010863e-40
Tangram	Vesalius_f	circle	8.40015287994857e-45
Vesalius_c	Vesalius_f	circle	7.52465564696956e-42
Vesalius_f	Vesalius_f	circle	1
Vesalius_fc	Vesalius_f	circle	2.86865020283446e-39
Vesalius_fn	Vesalius_f	circle	1.24335861364135e-14
Vesalius_fnc	Vesalius_f	circle	2.63468758604515e-39
Vesalius_fnct	Vesalius_f	circle	2.80815280056076e-39
Vesalius_fncty	Vesalius_f	circle	6.84287289219449e-39
Vesalius_fnt	Vesalius_f	circle	3.01203195994659e-09
Vesalius_fny	Vesalius_f	circle	5.68490837426877e-19
Vesalius_ft	Vesalius_f	circle	0.286239015039734
Vesalius_n	Vesalius_f	circle	2.45373160185825e-17
Vesalius_nc	Vesalius_f	circle	3.41476990154568e-37
Vesalius_nt	Vesalius_f	circle	3.26439465411063e-14
Vesalius_t	Vesalius_f	circle	1.33229783462702e-10
CytoSpace	Vesalius_fc	circle	2.36540894095155e-34
CytoSpace_noLab	Vesalius_fc	circle	8.40015287994857e-45
GPSA	Vesalius_fc	circle	8.40015287994857e-45
PASTE	Vesalius_fc	circle	8.40015287994857e-45
Scanorama	Vesalius_fc	circle	5.83925058115729e-37
SLAT	Vesalius_fc	circle	8.7306576288211e-17
Tangram	Vesalius_fc	circle	8.40015287994857e-45
Vesalius_c	Vesalius_fc	circle	0.000119822889418598
Vesalius_f	Vesalius_fc	circle	2.86865020283446e-39
Vesalius_fc	Vesalius_fc	circle	1
Vesalius_fn	Vesalius_fc	circle	1.12475202275341e-33
Vesalius_fnc	Vesalius_fc	circle	0.722841648344899
Vesalius_fnct	Vesalius_fc	circle	0.370506081443733
Vesalius_fncty	Vesalius_fc	circle	0.0462209676814316
Vesalius_fnt	Vesalius_fc	circle	4.9980637301463e-35
Vesalius_fny	Vesalius_fc	circle	6.144604787333e-33
Vesalius_ft	Vesalius_fc	circle	1.39042432564532e-39
Vesalius_n	Vesalius_fc	circle	3.78628300337212e-29
Vesalius_nc	Vesalius_fc	circle	1.02261026772673e-05
Vesalius_nt	Vesalius_fc	circle	2.58170992709233e-29
Vesalius_t	Vesalius_fc	circle	2.24961697802729e-41
CytoSpace	Vesalius_fn	circle	0.00050114272431442
CytoSpace_noLab	Vesalius_fn	circle	8.99347994181031e-45
GPSA	Vesalius_fn	circle	8.40015287994857e-45
PASTE	Vesalius_fn	circle	8.40015287994857e-45
Scanorama	Vesalius_fn	circle	9.9848172257883e-07
SLAT	Vesalius_fn	circle	1.16978127270139e-33
Tangram	Vesalius_fn	circle	8.40015287994857e-45
Vesalius_c	Vesalius_fn	circle	4.63979971526406e-38
Vesalius_f	Vesalius_fn	circle	1.24335861364135e-14
Vesalius_fc	Vesalius_fn	circle	1.12475202275341e-33
Vesalius_fn	Vesalius_fn	circle	1
Vesalius_fnc	Vesalius_fn	circle	1.423201526915e-33
Vesalius_fnct	Vesalius_fn	circle	2.02433969063461e-33
Vesalius_fncty	Vesalius_fn	circle	8.06063684719062e-33
Vesalius_fnt	Vesalius_fn	circle	0.0696121699795181
Vesalius_fny	Vesalius_fn	circle	0.24641345680196
Vesalius_ft	Vesalius_fn	circle	1.25934667352108e-16
Vesalius_n	Vesalius_fn	circle	0.00371990712308372
Vesalius_nc	Vesalius_fn	circle	8.22672443413885e-27
Vesalius_nt	Vesalius_fn	circle	0.039295572334421
Vesalius_t	Vesalius_fn	circle	3.71132203620995e-26
CytoSpace	Vesalius_fnc	circle	2.41605671313089e-34
CytoSpace_noLab	Vesalius_fnc	circle	8.39988139601036e-45
GPSA	Vesalius_fnc	circle	8.39988139601036e-45
PASTE	Vesalius_fnc	circle	8.39988139601036e-45
Scanorama	Vesalius_fnc	circle	5.96062566280105e-37
SLAT	Vesalius_fnc	circle	1.07644112929197e-15
Tangram	Vesalius_fnc	circle	8.39988139601036e-45
Vesalius_c	Vesalius_fnc	circle	3.20440996397145e-05
Vesalius_f	Vesalius_fnc	circle	2.63468758604515e-39
Vesalius_fc	Vesalius_fnc	circle	0.722841648344899
Vesalius_fn	Vesalius_fnc	circle	1.423201526915e-33
Vesalius_fnc	Vesalius_fnc	circle	1
Vesalius_fnct	Vesalius_fnc	circle	0.588602685693625
Vesalius_fncty	Vesalius_fnc	circle	0.0973068813111784
Vesalius_fnt	Vesalius_fnc	circle	5.63608448944033e-35
Vesalius_fny	Vesalius_fnc	circle	8.70958660710806e-33
Vesalius_ft	Vesalius_fnc	circle	1.22319296681713e-39
Vesalius_n	Vesalius_fnc	circle	1.08382329864982e-28
Vesalius_nc	Vesalius_fnc	circle	3.80629640636728e-05
Vesalius_nt	Vesalius_fnc	circle	5.85683369942588e-29
Vesalius_t	Vesalius_fnc	circle	2.34996915307266e-41
CytoSpace	Vesalius_fnct	circle	2.31588058500761e-34
CytoSpace_noLab	Vesalius_fnct	circle	8.39960992066931e-45
GPSA	Vesalius_fnct	circle	8.39960992066931e-45
PASTE	Vesalius_fnct	circle	8.39960992066931e-45
Scanorama	Vesalius_fnct	circle	5.26727679606517e-37
SLAT	Vesalius_fnct	circle	1.08028043761503e-12
Tangram	Vesalius_fnct	circle	8.39960992066931e-45
Vesalius_c	Vesalius_fnct	circle	8.32425399627416e-06
Vesalius_f	Vesalius_fnct	circle	2.80815280056076e-39
Vesalius_fc	Vesalius_fnct	circle	0.370506081443733
Vesalius_fn	Vesalius_fnct	circle	2.02433969063461e-33
Vesalius_fnc	Vesalius_fnct	circle	0.588602685693625
Vesalius_fnct	Vesalius_fnct	circle	1
Vesalius_fncty	Vesalius_fnct	circle	0.277587778041916
Vesalius_fnt	Vesalius_fnct	circle	8.40679276157327e-35
Vesalius_fny	Vesalius_fnct	circle	1.52520777336079e-32
Vesalius_ft	Vesalius_fnct	circle	1.14722191158629e-39
Vesalius_n	Vesalius_fnct	circle	3.14195789942221e-27
Vesalius_nc	Vesalius_fnct	circle	0.000259974210333421
Vesalius_nt	Vesalius_fnct	circle	1.34779589386587e-27
Vesalius_t	Vesalius_fnct	circle	2.01672559059395e-41
CytoSpace	Vesalius_fncty	circle	7.23065280014188e-34
CytoSpace_noLab	Vesalius_fncty	circle	8.40015287994857e-45
GPSA	Vesalius_fncty	circle	8.40015287994857e-45
PASTE	Vesalius_fncty	circle	8.40015287994857e-45
Scanorama	Vesalius_fncty	circle	1.47172468278008e-36
SLAT	Vesalius_fncty	circle	4.91907913962153e-11
Tangram	Vesalius_fncty	circle	8.40015287994857e-45
Vesalius_c	Vesalius_fncty	circle	3.73605566914182e-09
Vesalius_f	Vesalius_fncty	circle	6.84287289219449e-39
Vesalius_fc	Vesalius_fncty	circle	0.0462209676814316
Vesalius_fn	Vesalius_fncty	circle	8.06063684719062e-33
Vesalius_fnc	Vesalius_fncty	circle	0.0973068813111784
Vesalius_fnct	Vesalius_fncty	circle	0.277587778041916
Vesalius_fncty	Vesalius_fncty	circle	1
Vesalius_fnt	Vesalius_fncty	circle	3.31396401962803e-34
Vesalius_fny	Vesalius_fncty	circle	8.24126426639964e-32
Vesalius_ft	Vesalius_fncty	circle	3.25872902375425e-39
Vesalius_n	Vesalius_fncty	circle	4.25862134613271e-26
Vesalius_nc	Vesalius_fncty	circle	0.00684466449352098
Vesalius_nt	Vesalius_fncty	circle	2.29019916132918e-26
Vesalius_t	Vesalius_fncty	circle	3.18944290236198e-41
CytoSpace	Vesalius_fnt	circle	0.339383304895962
CytoSpace_noLab	Vesalius_fnt	circle	8.99347994181031e-45
GPSA	Vesalius_fnt	circle	8.40015287994857e-45
PASTE	Vesalius_fnt	circle	8.40015287994857e-45
Scanorama	Vesalius_fnt	circle	0.0123216720566903
SLAT	Vesalius_fnt	circle	3.69963394807239e-35
Tangram	Vesalius_fnt	circle	8.40015287994857e-45
Vesalius_c	Vesalius_fnt	circle	5.53763606095888e-39
Vesalius_f	Vesalius_fnt	circle	3.01203195994659e-09
Vesalius_fc	Vesalius_fnt	circle	4.9980637301463e-35
Vesalius_fn	Vesalius_fnt	circle	0.0696121699795181
Vesalius_fnc	Vesalius_fnt	circle	5.63608448944033e-35
Vesalius_fnct	Vesalius_fnt	circle	8.40679276157327e-35
Vesalius_fncty	Vesalius_fnt	circle	3.31396401962803e-34
Vesalius_fnt	Vesalius_fnt	circle	1
Vesalius_fny	Vesalius_fnt	circle	0.00326849978254868
Vesalius_ft	Vesalius_fnt	circle	4.09026452880081e-11
Vesalius_n	Vesalius_fnt	circle	2.59945412481316e-05
Vesalius_nc	Vesalius_fnt	circle	5.54657303250013e-29
Vesalius_nt	Vesalius_fnt	circle	0.000700319275586815
Vesalius_t	Vesalius_fnt	circle	5.74762588036294e-22
CytoSpace	Vesalius_fny	circle	8.82261357759938e-07
CytoSpace_noLab	Vesalius_fny	circle	8.40015287994857e-45
GPSA	Vesalius_fny	circle	8.40015287994857e-45
PASTE	Vesalius_fny	circle	8.40015287994857e-45
Scanorama	Vesalius_fny	circle	2.53068265876203e-10
SLAT	Vesalius_fny	circle	1.30711748402593e-32
Tangram	Vesalius_fny	circle	8.40015287994857e-45
Vesalius_c	Vesalius_fny	circle	1.43015014067658e-37
Vesalius_f	Vesalius_fny	circle	5.68490837426877e-19
Vesalius_fc	Vesalius_fny	circle	6.144604787333e-33
Vesalius_fn	Vesalius_fny	circle	0.24641345680196
Vesalius_fnc	Vesalius_fny	circle	8.70958660710806e-33
Vesalius_fnct	Vesalius_fny	circle	1.52520777336079e-32
Vesalius_fncty	Vesalius_fny	circle	8.24126426639964e-32
Vesalius_fnt	Vesalius_fny	circle	0.00326849978254868
Vesalius_fny	Vesalius_fny	circle	1
Vesalius_ft	Vesalius_fny	circle	3.85564466380132e-21
Vesalius_n	Vesalius_fny	circle	0.0425571425715443
Vesalius_nc	Vesalius_fny	circle	2.50828600019178e-25
Vesalius_nt	Vesalius_fny	circle	0.226632056788585
Vesalius_t	Vesalius_fny	circle	1.94460830553049e-29
CytoSpace	Vesalius_ft	circle	8.1524504286441e-15
CytoSpace_noLab	Vesalius_ft	circle	1.2362799532216e-44
GPSA	Vesalius_ft	circle	8.40015287994857e-45
PASTE	Vesalius_ft	circle	8.40015287994857e-45
Scanorama	Vesalius_ft	circle	7.35428768095509e-09
SLAT	Vesalius_ft	circle	2.8450926530543e-40
Tangram	Vesalius_ft	circle	8.40015287994857e-45
Vesalius_c	Vesalius_ft	circle	5.53107449489384e-42
Vesalius_f	Vesalius_ft	circle	0.286239015039734
Vesalius_fc	Vesalius_ft	circle	1.39042432564532e-39
Vesalius_fn	Vesalius_ft	circle	1.25934667352108e-16
Vesalius_fnc	Vesalius_ft	circle	1.22319296681713e-39
Vesalius_fnct	Vesalius_ft	circle	1.14722191158629e-39
Vesalius_fncty	Vesalius_ft	circle	3.25872902375425e-39
Vesalius_fnt	Vesalius_ft	circle	4.09026452880081e-11
Vesalius_fny	Vesalius_ft	circle	3.85564466380132e-21
Vesalius_ft	Vesalius_ft	circle	1
Vesalius_n	Vesalius_ft	circle	4.12781517696644e-19
Vesalius_nc	Vesalius_ft	circle	1.00421592941609e-37
Vesalius_nt	Vesalius_ft	circle	4.10255401990581e-16
Vesalius_t	Vesalius_ft	circle	1.08206997376035e-08
CytoSpace	Vesalius_n	circle	1.72747331776252e-06
CytoSpace_noLab	Vesalius_n	circle	8.40015287994857e-45
GPSA	Vesalius_n	circle	8.40015287994857e-45
PASTE	Vesalius_n	circle	8.40015287994857e-45
Scanorama	Vesalius_n	circle	1.97981254702286e-09
SLAT	Vesalius_n	circle	1.036732142443e-19
Tangram	Vesalius_n	circle	8.40015287994857e-45
Vesalius_c	Vesalius_n	circle	1.98318604406424e-35
Vesalius_f	Vesalius_n	circle	2.45373160185825e-17
Vesalius_fc	Vesalius_n	circle	3.78628300337212e-29
Vesalius_fn	Vesalius_n	circle	0.00371990712308372
Vesalius_fnc	Vesalius_n	circle	1.08382329864982e-28
Vesalius_fnct	Vesalius_n	circle	3.14195789942221e-27
Vesalius_fncty	Vesalius_n	circle	4.25862134613271e-26
Vesalius_fnt	Vesalius_n	circle	2.59945412481316e-05
Vesalius_fny	Vesalius_n	circle	0.0425571425715443
Vesalius_ft	Vesalius_n	circle	4.12781517696644e-19
Vesalius_n	Vesalius_n	circle	1
Vesalius_nc	Vesalius_n	circle	2.6845875192033e-17
Vesalius_nt	Vesalius_n	circle	0.524792031098276
Vesalius_t	Vesalius_n	circle	3.81245760071547e-28
CytoSpace	Vesalius_nc	circle	5.14268134083968e-32
CytoSpace_noLab	Vesalius_nc	circle	8.40015287994857e-45
GPSA	Vesalius_nc	circle	8.40015287994857e-45
PASTE	Vesalius_nc	circle	8.40015287994857e-45
Scanorama	Vesalius_nc	circle	1.35661330843167e-34
SLAT	Vesalius_nc	circle	0.0245195547117317
Tangram	Vesalius_nc	circle	8.40015287994857e-45
Vesalius_c	Vesalius_nc	circle	1.32541724767917e-13
Vesalius_f	Vesalius_nc	circle	3.41476990154568e-37
Vesalius_fc	Vesalius_nc	circle	1.02261026772673e-05
Vesalius_fn	Vesalius_nc	circle	8.22672443413885e-27
Vesalius_fnc	Vesalius_nc	circle	3.80629640636728e-05
Vesalius_fnct	Vesalius_nc	circle	0.000259974210333421
Vesalius_fncty	Vesalius_nc	circle	0.00684466449352098
Vesalius_fnt	Vesalius_nc	circle	5.54657303250013e-29
Vesalius_fny	Vesalius_nc	circle	2.50828600019178e-25
Vesalius_ft	Vesalius_nc	circle	1.00421592941609e-37
Vesalius_n	Vesalius_nc	circle	2.6845875192033e-17
Vesalius_nc	Vesalius_nc	circle	1
Vesalius_nt	Vesalius_nc	circle	3.67422714035244e-18
Vesalius_t	Vesalius_nc	circle	1.84846532967554e-40
CytoSpace	Vesalius_nt	circle	0.000209590806038444
CytoSpace_noLab	Vesalius_nt	circle	8.40015287994857e-45
GPSA	Vesalius_nt	circle	8.40015287994857e-45
PASTE	Vesalius_nt	circle	8.40015287994857e-45
Scanorama	Vesalius_nt	circle	8.23042472432431e-07
SLAT	Vesalius_nt	circle	5.98079647535418e-20
Tangram	Vesalius_nt	circle	8.40015287994857e-45
Vesalius_c	Vesalius_nt	circle	1.324600093546e-35
Vesalius_f	Vesalius_nt	circle	3.26439465411063e-14
Vesalius_fc	Vesalius_nt	circle	2.58170992709233e-29
Vesalius_fn	Vesalius_nt	circle	0.039295572334421
Vesalius_fnc	Vesalius_nt	circle	5.85683369942588e-29
Vesalius_fnct	Vesalius_nt	circle	1.34779589386587e-27
Vesalius_fncty	Vesalius_nt	circle	2.29019916132918e-26
Vesalius_fnt	Vesalius_nt	circle	0.000700319275586815
Vesalius_fny	Vesalius_nt	circle	0.226632056788585
Vesalius_ft	Vesalius_nt	circle	4.10255401990581e-16
Vesalius_n	Vesalius_nt	circle	0.524792031098276
Vesalius_nc	Vesalius_nt	circle	3.67422714035244e-18
Vesalius_nt	Vesalius_nt	circle	1
Vesalius_t	Vesalius_nt	circle	2.17449359675518e-26
CytoSpace	Vesalius_t	circle	2.07861532813275e-22
CytoSpace_noLab	Vesalius_t	circle	7.20117509934501e-42
GPSA	Vesalius_t	circle	8.40015287994857e-45
PASTE	Vesalius_t	circle	8.40015287994857e-45
Scanorama	Vesalius_t	circle	2.68745238983754e-18
SLAT	Vesalius_t	circle	9.16865687142806e-42
Tangram	Vesalius_t	circle	8.40015287994857e-45
Vesalius_c	Vesalius_t	circle	8.632277761307e-43
Vesalius_f	Vesalius_t	circle	1.33229783462702e-10
Vesalius_fc	Vesalius_t	circle	2.24961697802729e-41
Vesalius_fn	Vesalius_t	circle	3.71132203620995e-26
Vesalius_fnc	Vesalius_t	circle	2.34996915307266e-41
Vesalius_fnct	Vesalius_t	circle	2.01672559059395e-41
Vesalius_fncty	Vesalius_t	circle	3.18944290236198e-41
Vesalius_fnt	Vesalius_t	circle	5.74762588036294e-22
Vesalius_fny	Vesalius_t	circle	1.94460830553049e-29
Vesalius_ft	Vesalius_t	circle	1.08206997376035e-08
Vesalius_n	Vesalius_t	circle	3.81245760071547e-28
Vesalius_nc	Vesalius_t	circle	1.84846532967554e-40
Vesalius_nt	Vesalius_t	circle	2.17449359675518e-26
Vesalius_t	Vesalius_t	circle	1
