# Supplementary material for: Multi-scale and multi-context interpretable mapping of cell states across heterogeneous spatial samples
Source: Nat Commun. 2025 Aug 21;16:7814. doi: 10.1038/s41467-025-62782-y (PMC12370880; doi:10.1038/s41467-025-62782-y)
Supplement: Supplementary file 9 — Source Data [file 41467_2025_62782_MOESM9_ESM.zip › SourceData/figure_s6d.tsv]

target	source	Data_Type	pval
CytoSpace	CytoSpace	layered	1
CytoSpace_noLab	CytoSpace	layered	8.40015287994857e-45
GPSA	CytoSpace	layered	3.48242051630425e-42
PASTE	CytoSpace	layered	8.40015287994857e-45
Scanorama	CytoSpace	layered	1.64856997030214e-26
SLAT	CytoSpace	layered	1.25456668129832e-23
Tangram	CytoSpace	layered	8.40015287994857e-45
Vesalius_c	CytoSpace	layered	8.40015287994857e-45
Vesalius_f	CytoSpace	layered	5.9114864594066e-11
Vesalius_fc	CytoSpace	layered	1.05447384225785e-44
Vesalius_fn	CytoSpace	layered	0.773529671708751
Vesalius_fnc	CytoSpace	layered	1.20844116403994e-44
Vesalius_fnct	CytoSpace	layered	1.58686329851009e-44
Vesalius_fncty	CytoSpace	layered	1.66044384058811e-44
Vesalius_fnt	CytoSpace	layered	0.750188324377581
Vesalius_fny	CytoSpace	layered	0.0459569718537893
Vesalius_ft	CytoSpace	layered	1.11046036844926e-06
Vesalius_n	CytoSpace	layered	0.00274179942047744
Vesalius_nc	CytoSpace	layered	9.2514215806904e-41
Vesalius_nt	CytoSpace	layered	0.0292894639066196
Vesalius_t	CytoSpace	layered	1.85897924489786e-22
CytoSpace	CytoSpace_noLab	layered	8.40015287994857e-45
CytoSpace_noLab	CytoSpace_noLab	layered	1
GPSA	CytoSpace_noLab	layered	4.72286402381442e-22
PASTE	CytoSpace_noLab	layered	4.64921014937766e-07
Scanorama	CytoSpace_noLab	layered	1.39053111919824e-41
SLAT	CytoSpace_noLab	layered	8.39988139601036e-45
Tangram	CytoSpace_noLab	layered	5.46077281614255e-18
Vesalius_c	CytoSpace_noLab	layered	8.40015287994857e-45
Vesalius_f	CytoSpace_noLab	layered	1.10541034142029e-43
Vesalius_fc	CytoSpace_noLab	layered	8.39988139601036e-45
Vesalius_fn	CytoSpace_noLab	layered	1.26467534090377e-44
Vesalius_fnc	CytoSpace_noLab	layered	8.39960992066931e-45
Vesalius_fnct	CytoSpace_noLab	layered	8.40015287994857e-45
Vesalius_fncty	CytoSpace_noLab	layered	8.39988139601036e-45
Vesalius_fnt	CytoSpace_noLab	layered	1.10354198942797e-44
Vesalius_fny	CytoSpace_noLab	layered	9.62849130423478e-45
Vesalius_ft	CytoSpace_noLab	layered	2.17939267932698e-44
Vesalius_n	CytoSpace_noLab	layered	3.34959441420836e-44
Vesalius_nc	CytoSpace_noLab	layered	8.39988139601036e-45
Vesalius_nt	CytoSpace_noLab	layered	6.59003842356043e-44
Vesalius_t	CytoSpace_noLab	layered	1.0008958976672e-38
CytoSpace	GPSA	layered	3.48242051630425e-42
CytoSpace_noLab	GPSA	layered	4.72286402381442e-22
GPSA	GPSA	layered	1
PASTE	GPSA	layered	0.00116387365313028
Scanorama	GPSA	layered	1.08207121859385e-36
SLAT	GPSA	layered	1.23670204127636e-43
Tangram	GPSA	layered	6.80008779840921e-11
Vesalius_c	GPSA	layered	8.40015287994857e-45
Vesalius_f	GPSA	layered	1.24963585987078e-39
Vesalius_fc	GPSA	layered	8.39988139601036e-45
Vesalius_fn	GPSA	layered	8.58439041859128e-42
Vesalius_fnc	GPSA	layered	8.39960992066931e-45
Vesalius_fnct	GPSA	layered	8.40015287994857e-45
Vesalius_fncty	GPSA	layered	8.79092693260394e-45
Vesalius_fnt	GPSA	layered	8.67886929146073e-42
Vesalius_fny	GPSA	layered	3.63947360000248e-42
Vesalius_ft	GPSA	layered	6.5387551758995e-41
Vesalius_n	GPSA	layered	7.69177506309992e-42
Vesalius_nc	GPSA	layered	1.32338484318878e-44
Vesalius_nt	GPSA	layered	1.39053111919824e-41
Vesalius_t	GPSA	layered	7.95099068183781e-37
CytoSpace	PASTE	layered	8.40015287994857e-45
CytoSpace_noLab	PASTE	layered	4.64921014937766e-07
GPSA	PASTE	layered	0.00116387365313028
PASTE	PASTE	layered	1
Scanorama	PASTE	layered	4.53688750259511e-42
SLAT	PASTE	layered	8.39988139601036e-45
Tangram	PASTE	layered	0.663952455335695
Vesalius_c	PASTE	layered	8.40015287994857e-45
Vesalius_f	PASTE	layered	6.74011123578067e-44
Vesalius_fc	PASTE	layered	8.39988139601036e-45
Vesalius_fn	PASTE	layered	1.69857901745202e-44
Vesalius_fnc	PASTE	layered	8.39960992066931e-45
Vesalius_fnct	PASTE	layered	8.40015287994857e-45
Vesalius_fncty	PASTE	layered	8.39988139601036e-45
Vesalius_fnt	PASTE	layered	1.51647902397435e-44
Vesalius_fny	PASTE	layered	1.12890319375099e-44
Vesalius_ft	PASTE	layered	2.33256931145845e-44
Vesalius_n	PASTE	layered	2.67179033300094e-44
Vesalius_nc	PASTE	layered	8.39988139601036e-45
Vesalius_nt	PASTE	layered	4.19826422397973e-44
Vesalius_t	PASTE	layered	5.90796868644691e-40
CytoSpace	Scanorama	layered	1.64856997030214e-26
CytoSpace_noLab	Scanorama	layered	1.39053111919824e-41
GPSA	Scanorama	layered	1.08207121859385e-36
PASTE	Scanorama	layered	4.53688750259511e-42
Scanorama	Scanorama	layered	1
SLAT	Scanorama	layered	1.89355927437655e-43
Tangram	Scanorama	layered	8.40015287994857e-45
Vesalius_c	Scanorama	layered	8.40015287994857e-45
Vesalius_f	Scanorama	layered	2.44585513766974e-08
Vesalius_fc	Scanorama	layered	8.39988139601036e-45
Vesalius_fn	Scanorama	layered	3.72626828788456e-24
Vesalius_fnc	Scanorama	layered	8.39960992066931e-45
Vesalius_fnct	Scanorama	layered	8.40015287994857e-45
Vesalius_fncty	Scanorama	layered	8.39988139601036e-45
Vesalius_fnt	Scanorama	layered	1.17635774500182e-24
Vesalius_fny	Scanorama	layered	3.33298031549649e-29
Vesalius_ft	Scanorama	layered	2.08271639354699e-14
Vesalius_n	Scanorama	layered	1.5082471040137e-25
Vesalius_nc	Scanorama	layered	1.90236174572932e-44
Vesalius_nt	Scanorama	layered	3.57319107913315e-23
Vesalius_t	Scanorama	layered	0.641864981290613
CytoSpace	SLAT	layered	1.25456668129832e-23
CytoSpace_noLab	SLAT	layered	8.39988139601036e-45
GPSA	SLAT	layered	1.23670204127636e-43
PASTE	SLAT	layered	8.39988139601036e-45
Scanorama	SLAT	layered	1.89355927437655e-43
SLAT	SLAT	layered	1
Tangram	SLAT	layered	8.39988139601036e-45
Vesalius_c	SLAT	layered	8.39988139601036e-45
Vesalius_f	SLAT	layered	3.53431095485311e-38
Vesalius_fc	SLAT	layered	2.42210698666314e-43
Vesalius_fn	SLAT	layered	1.55053796478435e-23
Vesalius_fnc	SLAT	layered	8.25623241086215e-43
Vesalius_fnct	SLAT	layered	2.40183810094968e-41
Vesalius_fncty	SLAT	layered	2.98734088756377e-41
Vesalius_fnt	SLAT	layered	9.90091463628448e-24
Vesalius_fny	SLAT	layered	1.48111987762563e-16
Vesalius_ft	SLAT	layered	6.38912451823338e-36
Vesalius_n	SLAT	layered	3.91461510234338e-10
Vesalius_nc	SLAT	layered	2.66518802077012e-32
Vesalius_nt	SLAT	layered	1.60306971917972e-10
Vesalius_t	SLAT	layered	4.2330911751056e-41
CytoSpace	Tangram	layered	8.40015287994857e-45
CytoSpace_noLab	Tangram	layered	5.46077281614255e-18
GPSA	Tangram	layered	6.80008779840921e-11
PASTE	Tangram	layered	0.663952455335695
Scanorama	Tangram	layered	8.40015287994857e-45
SLAT	Tangram	layered	8.39988139601036e-45
Tangram	Tangram	layered	1
Vesalius_c	Tangram	layered	8.40015287994857e-45
Vesalius_f	Tangram	layered	8.40015287994857e-45
Vesalius_fc	Tangram	layered	8.39988139601036e-45
Vesalius_fn	Tangram	layered	8.40015287994857e-45
Vesalius_fnc	Tangram	layered	8.39960992066931e-45
Vesalius_fnct	Tangram	layered	8.40015287994857e-45
Vesalius_fncty	Tangram	layered	8.39988139601036e-45
Vesalius_fnt	Tangram	layered	8.40015287994857e-45
Vesalius_fny	Tangram	layered	8.40015287994857e-45
Vesalius_ft	Tangram	layered	8.40015287994857e-45
Vesalius_n	Tangram	layered	8.40015287994857e-45
Vesalius_nc	Tangram	layered	8.39988139601036e-45
Vesalius_nt	Tangram	layered	8.40015287994857e-45
Vesalius_t	Tangram	layered	2.9246771381239e-44
CytoSpace	Vesalius_c	layered	8.40015287994857e-45
CytoSpace_noLab	Vesalius_c	layered	8.40015287994857e-45
GPSA	Vesalius_c	layered	8.40015287994857e-45
PASTE	Vesalius_c	layered	8.40015287994857e-45
Scanorama	Vesalius_c	layered	8.40015287994857e-45
SLAT	Vesalius_c	layered	8.39988139601036e-45
Tangram	Vesalius_c	layered	8.40015287994857e-45
Vesalius_c	Vesalius_c	layered	1
Vesalius_f	Vesalius_c	layered	8.40015287994857e-45
Vesalius_fc	Vesalius_c	layered	0.0141422946300304
Vesalius_fn	Vesalius_c	layered	8.40015287994857e-45
Vesalius_fnc	Vesalius_c	layered	0.0060582243656334
Vesalius_fnct	Vesalius_c	layered	5.23731513280031e-05
Vesalius_fncty	Vesalius_c	layered	2.25201288921879e-09
Vesalius_fnt	Vesalius_c	layered	8.40015287994857e-45
Vesalius_fny	Vesalius_c	layered	8.40015287994857e-45
Vesalius_ft	Vesalius_c	layered	8.40015287994857e-45
Vesalius_n	Vesalius_c	layered	8.40015287994857e-45
Vesalius_nc	Vesalius_c	layered	1.07081254687111e-11
Vesalius_nt	Vesalius_c	layered	8.40015287994857e-45
Vesalius_t	Vesalius_c	layered	8.39988139601036e-45
CytoSpace	Vesalius_f	layered	5.9114864594066e-11
CytoSpace_noLab	Vesalius_f	layered	1.10541034142029e-43
GPSA	Vesalius_f	layered	1.24963585987078e-39
PASTE	Vesalius_f	layered	6.74011123578067e-44
Scanorama	Vesalius_f	layered	2.44585513766974e-08
SLAT	Vesalius_f	layered	3.53431095485311e-38
Tangram	Vesalius_f	layered	8.40015287994857e-45
Vesalius_c	Vesalius_f	layered	8.40015287994857e-45
Vesalius_f	Vesalius_f	layered	1
Vesalius_fc	Vesalius_f	layered	8.39988139601036e-45
Vesalius_fn	Vesalius_f	layered	2.18616325560788e-09
Vesalius_fnc	Vesalius_f	layered	9.41140583550314e-45
Vesalius_fnct	Vesalius_f	layered	8.79121092532293e-45
Vesalius_fncty	Vesalius_f	layered	9.41170966473617e-45
Vesalius_fnt	Vesalius_f	layered	7.17060635477448e-10
Vesalius_fny	Vesalius_f	layered	2.48142786631752e-14
Vesalius_ft	Vesalius_f	layered	0.0233640970906005
Vesalius_n	Vesalius_f	layered	2.20344007923898e-14
Vesalius_nc	Vesalius_f	layered	2.83257369781841e-43
Vesalius_nt	Vesalius_f	layered	1.24511310122603e-11
Vesalius_t	Vesalius_f	layered	1.65801339837699e-06
CytoSpace	Vesalius_fc	layered	1.05447384225785e-44
CytoSpace_noLab	Vesalius_fc	layered	8.39988139601036e-45
GPSA	Vesalius_fc	layered	8.39988139601036e-45
PASTE	Vesalius_fc	layered	8.39988139601036e-45
Scanorama	Vesalius_fc	layered	8.39988139601036e-45
SLAT	Vesalius_fc	layered	2.42210698666314e-43
Tangram	Vesalius_fc	layered	8.39988139601036e-45
Vesalius_c	Vesalius_fc	layered	0.0141422946300304
Vesalius_f	Vesalius_fc	layered	8.39988139601036e-45
Vesalius_fc	Vesalius_fc	layered	1
Vesalius_fn	Vesalius_fc	layered	1.07871296728401e-44
Vesalius_fnc	Vesalius_fc	layered	0.74042690368055
Vesalius_fnct	Vesalius_fc	layered	0.101779062401336
Vesalius_fncty	Vesalius_fc	layered	0.000532972131389972
Vesalius_fnt	Vesalius_fc	layered	1.05447384225785e-44
Vesalius_fny	Vesalius_fc	layered	1.26463463584657e-44
Vesalius_ft	Vesalius_fc	layered	8.99318948133978e-45
Vesalius_n	Vesalius_fc	layered	3.12991980447376e-44
Vesalius_nc	Vesalius_fc	layered	8.32419758879841e-06
Vesalius_nt	Vesalius_fc	layered	3.34948766216216e-44
Vesalius_t	Vesalius_fc	layered	8.39960992066931e-45
CytoSpace	Vesalius_fn	layered	0.773529671708751
CytoSpace_noLab	Vesalius_fn	layered	1.26467534090377e-44
GPSA	Vesalius_fn	layered	8.58439041859128e-42
PASTE	Vesalius_fn	layered	1.69857901745202e-44
Scanorama	Vesalius_fn	layered	3.72626828788456e-24
SLAT	Vesalius_fn	layered	1.55053796478435e-23
Tangram	Vesalius_fn	layered	8.40015287994857e-45
Vesalius_c	Vesalius_fn	layered	8.40015287994857e-45
Vesalius_f	Vesalius_fn	layered	2.18616325560788e-09
Vesalius_fc	Vesalius_fn	layered	1.07871296728401e-44
Vesalius_fn	Vesalius_fn	layered	1
Vesalius_fnc	Vesalius_fn	layered	1.32334226796831e-44
Vesalius_fnct	Vesalius_fn	layered	1.69857901745202e-44
Vesalius_fncty	Vesalius_fn	layered	1.85973512254554e-44
Vesalius_fnt	Vesalius_fn	layered	0.908234586690999
Vesalius_fny	Vesalius_fn	layered	0.0207908447546833
Vesalius_ft	Vesalius_fn	layered	1.60914842481038e-05
Vesalius_n	Vesalius_fn	layered	0.00202611018880845
Vesalius_nc	Vesalius_fn	layered	1.28012758933603e-40
Vesalius_nt	Vesalius_fn	layered	0.0165571708598906
Vesalius_t	Vesalius_fn	layered	1.59383016252729e-20
CytoSpace	Vesalius_fnc	layered	1.20844116403994e-44
CytoSpace_noLab	Vesalius_fnc	layered	8.39960992066931e-45
GPSA	Vesalius_fnc	layered	8.39960992066931e-45
PASTE	Vesalius_fnc	layered	8.39960992066931e-45
Scanorama	Vesalius_fnc	layered	8.39960992066931e-45
SLAT	Vesalius_fnc	layered	8.25623241086215e-43
Tangram	Vesalius_fnc	layered	8.39960992066931e-45
Vesalius_c	Vesalius_fnc	layered	0.0060582243656334
Vesalius_f	Vesalius_fnc	layered	9.41140583550314e-45
Vesalius_fc	Vesalius_fnc	layered	0.74042690368055
Vesalius_fn	Vesalius_fnc	layered	1.32334226796831e-44
Vesalius_fnc	Vesalius_fnc	layered	1
Vesalius_fnct	Vesalius_fnc	layered	0.202531783993232
Vesalius_fncty	Vesalius_fnc	layered	0.00180213305942152
Vesalius_fnt	Vesalius_fnc	layered	1.26459393207303e-44
Vesalius_fny	Vesalius_fnc	layered	1.69847000279475e-44
Vesalius_ft	Vesalius_fnc	layered	9.41140583550314e-45
Vesalius_n	Vesalius_fnc	layered	5.62827288102023e-44
Vesalius_nc	Vesalius_fnc	layered	3.17065519322333e-05
Vesalius_nt	Vesalius_fnc	layered	5.62827288102023e-44
Vesalius_t	Vesalius_fnc	layered	8.99260858797436e-45
CytoSpace	Vesalius_fnct	layered	1.58686329851009e-44
CytoSpace_noLab	Vesalius_fnct	layered	8.40015287994857e-45
GPSA	Vesalius_fnct	layered	8.40015287994857e-45
PASTE	Vesalius_fnct	layered	8.40015287994857e-45
Scanorama	Vesalius_fnct	layered	8.40015287994857e-45
SLAT	Vesalius_fnct	layered	2.40183810094968e-41
Tangram	Vesalius_fnct	layered	8.40015287994857e-45
Vesalius_c	Vesalius_fnct	layered	5.23731513280031e-05
Vesalius_f	Vesalius_fnct	layered	8.79121092532293e-45
Vesalius_fc	Vesalius_fnct	layered	0.101779062401336
Vesalius_fn	Vesalius_fnct	layered	1.69857901745202e-44
Vesalius_fnc	Vesalius_fnct	layered	0.202531783993232
Vesalius_fnct	Vesalius_fnct	layered	1
Vesalius_fncty	Vesalius_fnct	layered	0.0630612338991411
Vesalius_fnt	Vesalius_fnct	layered	1.6604971389251e-44
Vesalius_fny	Vesalius_fnct	layered	2.73291681572778e-44
Vesalius_ft	Vesalius_fnct	layered	1.00764203194254e-44
Vesalius_n	Vesalius_fnct	layered	2.31626961007381e-43
Vesalius_nc	Vesalius_fnct	layered	0.00180213305942152
Vesalius_nt	Vesalius_fnct	layered	2.89668241413422e-43
Vesalius_t	Vesalius_fnct	layered	8.99318948133978e-45
CytoSpace	Vesalius_fncty	layered	1.66044384058811e-44
CytoSpace_noLab	Vesalius_fncty	layered	8.39988139601036e-45
GPSA	Vesalius_fncty	layered	8.79092693260394e-45
PASTE	Vesalius_fncty	layered	8.39988139601036e-45
Scanorama	Vesalius_fncty	layered	8.39988139601036e-45
SLAT	Vesalius_fncty	layered	2.98734088756377e-41
Tangram	Vesalius_fncty	layered	8.39988139601036e-45
Vesalius_c	Vesalius_fncty	layered	2.25201288921879e-09
Vesalius_f	Vesalius_fncty	layered	9.41170966473617e-45
Vesalius_fc	Vesalius_fncty	layered	0.000532972131389972
Vesalius_fn	Vesalius_fncty	layered	1.85973512254554e-44
Vesalius_fnc	Vesalius_fncty	layered	0.00180213305942152
Vesalius_fnct	Vesalius_fncty	layered	0.0630612338991411
Vesalius_fncty	Vesalius_fncty	layered	1
Vesalius_fnt	Vesalius_fncty	layered	1.77731211700822e-44
Vesalius_fny	Vesalius_fncty	layered	3.27464667724467e-44
Vesalius_ft	Vesalius_fncty	layered	1.03077671470061e-44
Vesalius_n	Vesalius_fncty	layered	2.26494772915392e-43
Vesalius_nc	Vesalius_fncty	layered	0.101274207303265
Vesalius_nt	Vesalius_fncty	layered	3.16738332075631e-43
Vesalius_t	Vesalius_fncty	layered	8.99289903006107e-45
CytoSpace	Vesalius_fnt	layered	0.750188324377581
CytoSpace_noLab	Vesalius_fnt	layered	1.10354198942797e-44
GPSA	Vesalius_fnt	layered	8.67886929146073e-42
PASTE	Vesalius_fnt	layered	1.51647902397435e-44
Scanorama	Vesalius_fnt	layered	1.17635774500182e-24
SLAT	Vesalius_fnt	layered	9.90091463628448e-24
Tangram	Vesalius_fnt	layered	8.40015287994857e-45
Vesalius_c	Vesalius_fnt	layered	8.40015287994857e-45
Vesalius_f	Vesalius_fnt	layered	7.17060635477448e-10
Vesalius_fc	Vesalius_fnt	layered	1.05447384225785e-44
Vesalius_fn	Vesalius_fnt	layered	0.908234586690999
Vesalius_fnc	Vesalius_fnt	layered	1.26459393207303e-44
Vesalius_fnct	Vesalius_fnt	layered	1.6604971389251e-44
Vesalius_fncty	Vesalius_fnt	layered	1.77731211700822e-44
Vesalius_fnt	Vesalius_fnt	layered	1
Vesalius_fny	Vesalius_fnt	layered	0.0233640970906005
Vesalius_ft	Vesalius_fnt	layered	1.09746861940711e-05
Vesalius_n	Vesalius_fnt	layered	0.00236871321072126
Vesalius_nc	Vesalius_fnt	layered	1.45747277497516e-40
Vesalius_nt	Vesalius_fnt	layered	0.0205696760592639
Vesalius_t	Vesalius_fnt	layered	4.36003292216356e-21
CytoSpace	Vesalius_fny	layered	0.0459569718537893
CytoSpace_noLab	Vesalius_fny	layered	9.62849130423478e-45
GPSA	Vesalius_fny	layered	3.63947360000248e-42
PASTE	Vesalius_fny	layered	1.12890319375099e-44
Scanorama	Vesalius_fny	layered	3.33298031549649e-29
SLAT	Vesalius_fny	layered	1.48111987762563e-16
Tangram	Vesalius_fny	layered	8.40015287994857e-45
Vesalius_c	Vesalius_fny	layered	8.40015287994857e-45
Vesalius_f	Vesalius_fny	layered	2.48142786631752e-14
Vesalius_fc	Vesalius_fny	layered	1.26463463584657e-44
Vesalius_fn	Vesalius_fny	layered	0.0207908447546833
Vesalius_fnc	Vesalius_fny	layered	1.69847000279475e-44
Vesalius_fnct	Vesalius_fny	layered	2.73291681572778e-44
Vesalius_fncty	Vesalius_fny	layered	3.27464667724467e-44
Vesalius_fnt	Vesalius_fny	layered	0.0233640970906005
Vesalius_fny	Vesalius_fny	layered	1
Vesalius_ft	Vesalius_fny	layered	7.09794525660475e-10
Vesalius_n	Vesalius_fny	layered	0.195207079175954
Vesalius_nc	Vesalius_fny	layered	3.22411943130652e-39
Vesalius_nt	Vesalius_fny	layered	0.529003688671631
Vesalius_t	Vesalius_fny	layered	2.15379154789491e-25
CytoSpace	Vesalius_ft	layered	1.11046036844926e-06
CytoSpace_noLab	Vesalius_ft	layered	2.17939267932698e-44
GPSA	Vesalius_ft	layered	6.5387551758995e-41
PASTE	Vesalius_ft	layered	2.33256931145845e-44
Scanorama	Vesalius_ft	layered	2.08271639354699e-14
SLAT	Vesalius_ft	layered	6.38912451823338e-36
Tangram	Vesalius_ft	layered	8.40015287994857e-45
Vesalius_c	Vesalius_ft	layered	8.40015287994857e-45
Vesalius_f	Vesalius_ft	layered	0.0233640970906005
Vesalius_fc	Vesalius_ft	layered	8.99318948133978e-45
Vesalius_fn	Vesalius_ft	layered	1.60914842481038e-05
Vesalius_fnc	Vesalius_ft	layered	9.41140583550314e-45
Vesalius_fnct	Vesalius_ft	layered	1.00764203194254e-44
Vesalius_fncty	Vesalius_ft	layered	1.03077671470061e-44
Vesalius_fnt	Vesalius_ft	layered	1.09746861940711e-05
Vesalius_fny	Vesalius_ft	layered	7.09794525660475e-10
Vesalius_ft	Vesalius_ft	layered	1
Vesalius_n	Vesalius_ft	layered	1.51265443941552e-10
Vesalius_nc	Vesalius_ft	layered	8.44230265350978e-43
Vesalius_nt	Vesalius_ft	layered	4.16802279038286e-08
Vesalius_t	Vesalius_ft	layered	9.84618038542399e-12
CytoSpace	Vesalius_n	layered	0.00274179942047744
CytoSpace_noLab	Vesalius_n	layered	3.34959441420836e-44
GPSA	Vesalius_n	layered	7.69177506309992e-42
PASTE	Vesalius_n	layered	2.67179033300094e-44
Scanorama	Vesalius_n	layered	1.5082471040137e-25
SLAT	Vesalius_n	layered	3.91461510234338e-10
Tangram	Vesalius_n	layered	8.40015287994857e-45
Vesalius_c	Vesalius_n	layered	8.40015287994857e-45
Vesalius_f	Vesalius_n	layered	2.20344007923898e-14
Vesalius_fc	Vesalius_n	layered	3.12991980447376e-44
Vesalius_fn	Vesalius_n	layered	0.00202611018880845
Vesalius_fnc	Vesalius_n	layered	5.62827288102023e-44
Vesalius_fnct	Vesalius_n	layered	2.31626961007381e-43
Vesalius_fncty	Vesalius_n	layered	2.26494772915392e-43
Vesalius_fnt	Vesalius_n	layered	0.00236871321072126
Vesalius_fny	Vesalius_n	layered	0.195207079175954
Vesalius_ft	Vesalius_n	layered	1.51265443941552e-10
Vesalius_n	Vesalius_n	layered	1
Vesalius_nc	Vesalius_n	layered	1.18608752170735e-37
Vesalius_nt	Vesalius_n	layered	0.647647887024775
Vesalius_t	Vesalius_n	layered	3.24311123699198e-23
CytoSpace	Vesalius_nc	layered	9.2514215806904e-41
CytoSpace_noLab	Vesalius_nc	layered	8.39988139601036e-45
GPSA	Vesalius_nc	layered	1.32338484318878e-44
PASTE	Vesalius_nc	layered	8.39988139601036e-45
Scanorama	Vesalius_nc	layered	1.90236174572932e-44
SLAT	Vesalius_nc	layered	2.66518802077012e-32
Tangram	Vesalius_nc	layered	8.39988139601036e-45
Vesalius_c	Vesalius_nc	layered	1.07081254687111e-11
Vesalius_f	Vesalius_nc	layered	2.83257369781841e-43
Vesalius_fc	Vesalius_nc	layered	8.32419758879841e-06
Vesalius_fn	Vesalius_nc	layered	1.28012758933603e-40
Vesalius_fnc	Vesalius_nc	layered	3.17065519322333e-05
Vesalius_fnct	Vesalius_nc	layered	0.00180213305942152
Vesalius_fncty	Vesalius_nc	layered	0.101274207303265
Vesalius_fnt	Vesalius_nc	layered	1.45747277497516e-40
Vesalius_fny	Vesalius_nc	layered	3.22411943130652e-39
Vesalius_ft	Vesalius_nc	layered	8.44230265350978e-43
Vesalius_n	Vesalius_nc	layered	1.18608752170735e-37
Vesalius_nc	Vesalius_nc	layered	1
Vesalius_nt	Vesalius_nc	layered	1.46013316661319e-37
Vesalius_t	Vesalius_nc	layered	4.69936133394494e-44
CytoSpace	Vesalius_nt	layered	0.0292894639066196
CytoSpace_noLab	Vesalius_nt	layered	6.59003842356043e-44
GPSA	Vesalius_nt	layered	1.39053111919824e-41
PASTE	Vesalius_nt	layered	4.19826422397973e-44
Scanorama	Vesalius_nt	layered	3.57319107913315e-23
SLAT	Vesalius_nt	layered	1.60306971917972e-10
Tangram	Vesalius_nt	layered	8.40015287994857e-45
Vesalius_c	Vesalius_nt	layered	8.40015287994857e-45
Vesalius_f	Vesalius_nt	layered	1.24511310122603e-11
Vesalius_fc	Vesalius_nt	layered	3.34948766216216e-44
Vesalius_fn	Vesalius_nt	layered	0.0165571708598906
Vesalius_fnc	Vesalius_nt	layered	5.62827288102023e-44
Vesalius_fnct	Vesalius_nt	layered	2.89668241413422e-43
Vesalius_fncty	Vesalius_nt	layered	3.16738332075631e-43
Vesalius_fnt	Vesalius_nt	layered	0.0205696760592639
Vesalius_fny	Vesalius_nt	layered	0.529003688671631
Vesalius_ft	Vesalius_nt	layered	4.16802279038286e-08
Vesalius_n	Vesalius_nt	layered	0.647647887024775
Vesalius_nc	Vesalius_nt	layered	1.46013316661319e-37
Vesalius_nt	Vesalius_nt	layered	1
Vesalius_t	Vesalius_nt	layered	7.68300514309606e-21
CytoSpace	Vesalius_t	layered	1.85897924489786e-22
CytoSpace_noLab	Vesalius_t	layered	1.0008958976672e-38
GPSA	Vesalius_t	layered	7.95099068183781e-37
PASTE	Vesalius_t	layered	5.90796868644691e-40
Scanorama	Vesalius_t	layered	0.641864981290613
SLAT	Vesalius_t	layered	4.2330911751056e-41
Tangram	Vesalius_t	layered	2.9246771381239e-44
Vesalius_c	Vesalius_t	layered	8.39988139601036e-45
Vesalius_f	Vesalius_t	layered	1.65801339837699e-06
Vesalius_fc	Vesalius_t	layered	8.39960992066931e-45
Vesalius_fn	Vesalius_t	layered	1.59383016252729e-20
Vesalius_fnc	Vesalius_t	layered	8.99260858797436e-45
Vesalius_fnct	Vesalius_t	layered	8.99318948133978e-45
Vesalius_fncty	Vesalius_t	layered	8.99289903006107e-45
Vesalius_fnt	Vesalius_t	layered	4.36003292216356e-21
Vesalius_fny	Vesalius_t	layered	2.15379154789491e-25
Vesalius_ft	Vesalius_t	layered	9.84618038542399e-12
Vesalius_n	Vesalius_t	layered	3.24311123699198e-23
Vesalius_nc	Vesalius_t	layered	4.69936133394494e-44
Vesalius_nt	Vesalius_t	layered	7.68300514309606e-21
Vesalius_t	Vesalius_t	layered	1
