# Supplementary material for: Multi-scale and multi-context interpretable mapping of cell states across heterogeneous spatial samples
Source: Nat Commun. 2025 Aug 21;16:7814. doi: 10.1038/s41467-025-62782-y (PMC12370880; doi:10.1038/s41467-025-62782-y)
Supplement: Supplementary file 9 — Source Data [file 41467_2025_62782_MOESM9_ESM.zip › SourceData/figure_5a3.tsv]

barcodes	x	y	Cells	Segment	Territory
q_CELL.6710	4376	2167	mpEX	6	1
q_CELL.6651	4117	3035	mpEX	6	1
q_CELL.6361	2517	2913	mpEX	6	2
q_CELL.6375	4208	2810	mpEX	6	1
q_CELL.8974	2030	4086	dpEX	6	2
q_CELL.7946	2578	2186	mpEX	6	2
q_CELL.6361-1	4303	2622	mpEX	6	1
q_CELL.8274	2363	3143	mpEX	6	2
q_CELL.9194	2463	3150	mpEX	6	2
q_CELL.6243	2343	2767	mpEX	6	2
q_CELL.6375-1	4423	2275	mpEX	6	1
q_CELL.5776	4362	2229	mpEX	6	1
q_CELL.6947	2709	2670	mpEX	6	2
q_CELL.6193	2434	2461	mpEX	6	2
q_CELL.6361-2	2424	2446	mpEX	6	2
q_CELL.8298	4126	3120	mpEX	2	isolated
q_CELL.6764	2436	2568	mpEX	6	2
q_CELL.6554	4250	2252	mpEX	6	1
q_CELL.7931	4370	2474	mpEX	6	1
q_CELL.7946-1	2827	2396	mpEX	6	isolated
q_CELL.6608	4469	2420	mpEX	10	isolated
q_CELL.6651-1	4251	3229	mpEX	6	1
q_CELL.3885	4321	1579	wntEGC	4	3
q_CELL.6710-1	4417	2108	mpEX	6	1
q_CELL.6608-1	4188	2574	mpEX	10	isolated
q_CELL.5776-1	4360	2314	mpEX	6	1
q_CELL.7673	2489	3388	mpEX	6	2
q_CELL.6193-1	4300	3086	mpEX	6	1
q_CELL.5959	4398	1834	mpEX	6	1
q_CELL.6651-2	4364	2433	mpEX	6	1
q_CELL.6797	2425	2111	mpEX	6	2
q_CELL.6710-2	2324	2554	mpEX	6	2
q_CELL.5088	4050	2071	dpEX	6	1
q_CELL.6361-3	2581	3089	mpEX	6	2
q_CELL.6651-3	4378	3318	mpEX	6	1
q_CELL.7748	4115	2224	mpEX	6	1
q_CELL.5064	5798	2603	MSN	2	isolated
q_CELL.5789	4484	3479	dpEX	1	isolated
q_CELL.8680	4096	3017	dpEX	6	1
q_CELL.8372	2879	3477	mpEX	6	2
q_CELL.7946-2	4071	3030	mpEX	6	1
q_CELL.6243-1	4209	2501	mpEX	6	1
q_CELL.6580	2663	2566	mpEX	6	2
q_CELL.8214	4771	3598	wntEGC	4	4
q_CELL.7903	4478	3167	wntEGC	4	4
q_CELL.6607	2697	3221	mpEX	6	2
q_CELL.6710-3	2689	3193	mpEX	6	2
q_CELL.6608-2	2261	2121	mpEX	10	isolated
q_CELL.7673-1	2275	2811	mpEX	6	2
q_CELL.2153	1901	2832	sfrpEGC	7	5
q_CELL.6322	4289	2964	mpEX	6	1
q_CELL.6710-4	2586	2126	mpEX	6	2
q_CELL.6608-3	4423	2589	mpEX	10	isolated
q_CELL.7889	2290	2153	dpEX	1	isolated
q_CELL.5104	4475	3711	mpEX	6	1
q_CELL.8362	4264	3272	mpEX	2	isolated
q_CELL.2179	1698	3410	CMPN	4	isolated
q_CELL.6361-4	4271	2991	mpEX	6	1
q_CELL.8974-1	2248	3893	dpEX	6	2
q_CELL.5940	4521	2489	mpEX	6	1
q_CELL.7946-3	4121	2368	mpEX	6	1
q_CELL.6580-1	2587	3195	mpEX	6	2
q_CELL.6710-5	4226	2867	mpEX	6	1
q_CELL.5027	1663	3140	sfrpEGC	7	5
q_CELL.6105	3906	2631	mpEX	6	1
q_CELL.6361-5	2833	3504	mpEX	6	2
q_CELL.6847	4467	2181	mpEX	6	1
q_CELL.6291	2492	2448	mpEX	1	isolated
q_CELL.8357	4115	3236	sstIN	6	1
q_CELL.6947-1	2649	2889	mpEX	6	2
q_CELL.6322-1	4241	3555	mpEX	6	1
q_CELL.3885-1	4598	3516	wntEGC	4	4
q_CELL.4268	1639	1719	sfrpEGC	7	5
q_CELL.6243-2	2798	3469	mpEX	6	2
q_CELL.7389	4153	2606	mpEX	1	isolated
q_CELL.3314	2420	3495	wntEGC	4	6
q_CELL.3654	1823	1801	sfrpEGC	7	5
q_CELL.8255	4425	3258	mpEX	6	1
q_CELL.6889	4117	2390	mpEX	6	1
q_CELL.9872	2978	3348	dpEX	10	isolated
q_CELL.6178	2756	2887	mpEX	6	2
q_CELL.3693	1637	1380	sfrpEGC	7	5
q_CELL.6082	2295	2791	wntEGC	6	2
q_CELL.8255-1	4430	2952	mpEX	6	1
q_CELL.9261	2007	4216	dpEX	1	7
q_CELL.6643	1759	2756	sfrpEGC	7	5
q_CELL.7946-4	4277	2574	mpEX	6	1
q_CELL.6601	4361	2585	mpEX	6	1
q_CELL.9010	2360	3596	wntEGC	4	6
q_CELL.6710-6	4330	2916	mpEX	6	1
q_CELL.6322-2	4269	3579	mpEX	6	1
q_CELL.7189	2453	3278	mpEX	6	2
q_CELL.8255-2	4450	3525	mpEX	6	1
q_CELL.6375-2	2668	3439	mpEX	6	2
q_CELL.3879	1630	3396	sfrpEGC	7	5
q_CELL.5018	1599	3270	sfrpEGC	7	5
q_CELL.2474	1652	1314	sfrpEGC	7	5
q_CELL.5377	2196	2266	mpEX	6	2
q_CELL.9036	2383	3028	dpEX	1	isolated
q_CELL.7273	4166	2864	mpEX	6	1
q_CELL.6651-4	2590	2986	mpEX	6	2
q_CELL.2474-1	1692	1642	sfrpEGC	7	5
q_CELL.6846	2801	3045	mpEX	6	2
q_CELL.5018-1	5214	2765	sfrpEGC	7	8
q_CELL.8911	2342	2331	dpEX	6	2
q_CELL.6178-1	2586	2394	mpEX	6	2
q_CELL.5776-2	2312	2388	mpEX	6	2
q_CELL.9805	2587	3108	dpEX	6	2
q_CELL.3646	1564	3188	sfrpEGC	7	5
q_CELL.5107	1584	3446	sfrpEGC	7	5
q_CELL.5693	2208	2180	mpEX	6	2
q_CELL.7389-1	2898	2679	mpEX	1	isolated
q_CELL.6178-2	4240	2038	mpEX	6	1
q_CELL.3585	1465	3413	sfrpEGC	7	5
q_CELL.8274-1	2368	2992	mpEX	6	2
q_CELL.7407	1996	4114	mpEX	6	2
q_CELL.3772	5398	2839	sfrpEGC	7	8
q_CELL.5154	1546	3258	sfrpEGC	7	5
q_CELL.8384	4192	3083	mpEX	6	1
q_CELL.5079	2359	2250	MCG	2	isolated
q_CELL.9010-1	2263	3690	wntEGC	4	6
q_CELL.7337	2614	3052	dpEX	2	isolated
q_CELL.9479	4231	3299	dpEX	6	1
q_CELL.9173	2334	3015	dpEX	6	2
q_CELL.8255-3	4390	3089	mpEX	6	1
q_CELL.9477	2491	3956	dpEX	1	isolated
q_CELL.5776-3	4241	2975	mpEX	6	1
q_CELL.9421	2303	3142	dpEX	6	2
q_CELL.9477-1	4493	3841	dpEX	1	9
q_CELL.9043	4504	2421	dpEX	6	1
q_CELL.7546	2529	3347	mpEX	6	2
q_CELL.7673-2	4492	3617	mpEX	6	1
q_CELL.7673-3	2485	3633	mpEX	6	2
q_CELL.7389-2	2352	2033	mpEX	6	2
q_CELL.8769	2578	3403	mpEX	6	2
q_CELL.6178-3	4224	2354	mpEX	6	1
q_CELL.3965	5637	2602	MSN	5	10
q_CELL.7889-1	4160	2023	dpEX	1	isolated
q_CELL.4766	1567	3345	sfrpEGC	7	5
q_CELL.2239	1733	1314	wntEGC	7	5
q_CELL.3885-2	4527	3255	wntEGC	4	4
q_CELL.3693-1	1618	1483	sfrpEGC	7	5
q_CELL.6231	4216	2095	mpEX	2	isolated
q_CELL.3885-3	4858	3576	wntEGC	4	4
q_CELL.8298-1	3986	2808	mpEX	6	1
q_CELL.8363	2453	3420	wntEGC	4	6
q_CELL.6193-2	2414	2518	mpEX	6	2
q_CELL.8769-1	1987	4146	mpEX	6	2
q_CELL.9136	2222	2715	wntEGC	4	6
q_CELL.6193-3	2698	3045	mpEX	6	2
q_CELL.7313	4296	2937	mpEX	6	1
q_CELL.5654	2544	3424	mpEX	6	2
q_CELL.4680	1685	1688	sfrpEGC	7	5
q_CELL.9010-2	2344	3478	wntEGC	4	6
q_CELL.5609	1599	3484	sfrpEGC	4	isolated
q_CELL.9010-3	2337	3621	wntEGC	4	6
q_CELL.6710-7	2794	2872	mpEX	6	2
q_CELL.6651-5	4417	2628	mpEX	6	1
q_CELL.1958	1530	3597	sfrpEGC	7	5
q_CELL.6322-3	2597	2200	mpEX	6	2
q_CELL.8974-2	2340	3865	dpEX	6	2
q_CELL.6651-6	4375	3481	mpEX	6	1
q_CELL.6501	4449	2532	mpEX	6	1
q_CELL.6756	4280	3488	mpEX	6	1
q_CELL.3646-1	1789	2439	sfrpEGC	7	5
q_CELL.9421-1	2399	3230	dpEX	6	2
q_CELL.8769-2	4349	3085	mpEX	6	1
q_CELL.3703	2006	1872	wntEGC	4	6
q_CELL.6651-7	4143	2819	mpEX	6	1
q_CELL.8618	2507	3747	mpEX	6	2
q_CELL.9043-1	4503	3660	dpEX	6	1
q_CELL.9043-2	4817	3675	dpEX	6	1
q_CELL.3091	2005	1656	wntEGC	7	5
q_CELL.9136-1	4573	2942	wntEGC	4	4
q_CELL.8974-3	2422	3738	dpEX	6	2
q_CELL.7946-5	2525	2375	mpEX	6	2
q_CELL.3646-2	1605	1615	sfrpEGC	7	5
q_CELL.8962	2669	3357	dpEX	1	isolated
q_CELL.5336	4181	2654	dpEX	6	1
q_CELL.4766-1	1621	1526	sfrpEGC	7	5
q_CELL.2259	1579	1518	sfrpEGC	7	5
q_CELL.9010-4	2335	3666	wntEGC	4	6
q_CELL.3988	1526	3333	sfrpEGC	7	5
q_CELL.5645	2601	3656	mpEX	6	2
q_CELL.6710-8	4284	2759	mpEX	6	1
q_CELL.5776-4	4517	2314	mpEX	6	1
q_CELL.3923	1557	3135	sfrpEGC	7	5
q_CELL.5776-5	2164	2264	mpEX	6	2
q_CELL.9194-1	4430	3484	mpEX	6	1
q_CELL.7630	2474	3602	wntEGC	4	6
q_CELL.8762	4231	3084	dpEX	6	1
q_CELL.3314-1	2398	3436	wntEGC	4	6
q_CELL.7946-6	4256	2461	mpEX	6	1
q_CELL.2239-1	1682	1273	wntEGC	7	5
q_CELL.7189-1	2586	3551	mpEX	6	2
q_CELL.7389-3	2575	2941	mpEX	1	isolated
q_CELL.7673-4	2293	2764	mpEX	6	2
q_CELL.7407-1	2348	3831	mpEX	6	2
q_CELL.5208	4245	1889	dpEX	10	isolated
q_CELL.7889-2	2456	2734	dpEX	6	2
q_CELL.7564	4104	2740	mpEX	6	isolated
q_CELL.9010-5	2377	3457	wntEGC	4	6
q_CELL.7849	4512	3078	wntEGC	4	4
q_CELL.7956	2598	3152	mpEX	6	2
q_CELL.4250	1796	2463	sfrpEGC	7	5
q_CELL.3842	1721	2388	sfrpEGC	7	5
q_CELL.8256	2456	3651	wntEGC	6	2
q_CELL.9194-2	2554	3374	mpEX	6	2
q_CELL.4792	2661	3586	mpEX	6	2
q_CELL.6711	2613	2622	mpEX	6	2
q_CELL.7122	2826	2715	mpEX	6	2
q_CELL.8688	4228	3262	dpEX	6	1
q_CELL.8515	4266	2026	dpEX	6	1
q_CELL.7946-7	2437	2723	mpEX	6	2
q_CELL.8769-3	2400	3757	mpEX	6	2
q_CELL.8769-4	2160	4003	mpEX	6	2
q_CELL.9638	4891	3753	dpEX	1	9
q_CELL.7546-1	2224	2580	mpEX	6	2
q_CELL.6375-3	4324	2345	mpEX	6	1
q_CELL.6947-2	4111	2288	mpEX	6	1
q_CELL.6178-4	4271	3503	mpEX	6	1
q_CELL.6322-4	4351	3646	mpEX	6	1
q_CELL.7956-1	2566	3295	mpEX	6	2
q_CELL.9078	4786	3544	wntEGC	4	4
q_CELL.8255-4	2547	3455	mpEX	6	2
q_CELL.2474-2	1647	1282	sfrpEGC	7	5
q_CELL.9759	1989	4283	dpEX	6	2
q_CELL.6601-1	2428	2837	mpEX	6	2
q_CELL.7673-5	4529	2086	mpEX	6	1
q_CELL.8688-1	4163	3286	dpEX	6	1
q_CELL.3646-3	1714	1806	sfrpEGC	7	5
q_CELL.3188	4681	938	sfrpEGC	7	11
q_CELL.6361-6	2619	3245	mpEX	6	2
q_CELL.6947-3	2811	2379	mpEX	6	isolated
q_CELL.6651-8	3974	3015	mpEX	6	1
q_CELL.7673-6	4522	2414	mpEX	6	1
q_CELL.8357-1	4294	3209	sstIN	6	1
q_CELL.9010-6	2413	3548	wntEGC	4	6
q_CELL.7407-2	2651	3384	mpEX	6	2
q_CELL.8255-5	2343	3081	mpEX	6	2
q_CELL.5104-1	4493	2238	mpEX	6	1
q_CELL.7295	2798	3489	mpEX	6	2
q_CELL.3885-4	4556	3302	wntEGC	4	4
q_CELL.6322-5	4278	3714	mpEX	6	1
q_CELL.5018-2	1622	3299	sfrpEGC	7	5
q_CELL.5603	1741	2562	sfrpEGC	7	5
q_CELL.3610	2366	3569	wntEGC	4	6
q_CELL.3965-1	5173	1951	MSN	5	10
q_CELL.6450	2874	2281	mpEX	6	isolated
q_CELL.3879-1	1652	3301	sfrpEGC	7	5
q_CELL.3700	4301	1534	wntEGC	4	3
q_CELL.6710-9	4357	2792	mpEX	6	1
q_CELL.3885-5	4526	3334	wntEGC	4	4
q_CELL.7513	2638	2562	mpEX	6	2
q_CELL.5959-1	4508	2467	mpEX	6	1
q_CELL.6178-5	4359	3748	mpEX	6	1
q_CELL.3988-1	1711	1737	sfrpEGC	7	5
q_CELL.3654-1	1742	2342	sfrpEGC	7	5
q_CELL.6847-1	2190	2196	mpEX	6	2
q_CELL.8115	4539	3526	wntEGC	4	4
q_CELL.7931-1	4362	2337	mpEX	6	1
q_CELL.3793	5229	2499	sfrpEGC	7	8
q_CELL.9643	2046	4184	dpEX	6	2
q_CELL.8542	2257	3188	wntEGC	4	6
q_CELL.6501-1	2774	3187	mpEX	6	2
q_CELL.8515-1	4151	3458	dpEX	6	1
q_CELL.5889	4264	3112	mpEX	6	1
q_CELL.7946-8	2593	2046	mpEX	6	2
q_CELL.6590	2728	2570	mpEX	6	2
q_CELL.4114	1874	2147	sfrpEGC	7	5
q_CELL.8731	2517	3519	dpEX	6	2
q_CELL.9414	2415	3950	dpEX	6	2
q_CELL.5937	4175	2929	mpEX	6	1
q_CELL.5535	4537	2453	mpEX	6	1
q_CELL.7313-1	4390	3853	mpEX	6	1
q_CELL.6322-6	4415	2208	mpEX	6	1
q_CELL.6178-6	2248	2336	mpEX	6	2
q_CELL.8864	2222	3752	wntEGC	4	6
q_CELL.8962-1	2392	2881	dpEX	1	isolated
q_CELL.6361-7	2410	2821	mpEX	6	2
q_CELL.6557	2562	2807	mpEX	6	2
q_CELL.7273-1	4208	2280	mpEX	6	1
q_CELL.6635	4305	2661	mpEX	6	1
q_CELL.6178-7	4191	2190	mpEX	6	isolated
q_CELL.5959-2	4519	2516	mpEX	6	1
q_CELL.2474-3	1714	1538	sfrpEGC	7	5
q_CELL.6651-9	2750	3206	mpEX	6	2
q_CELL.9336	2440	3384	wntEGC	4	6
q_CELL.7295-1	2516	3334	mpEX	6	2
q_CELL.3923-1	1794	3028	sfrpEGC	7	5
q_CELL.4792-1	2236	2250	mpEX	6	2
q_CELL.2139	4714	921	wntEGC	7	11
q_CELL.6178-8	2302	2693	mpEX	6	2
q_CELL.5560	4120	2570	dpEX	6	1
q_CELL.5104-2	2545	3316	mpEX	6	2
q_CELL.9514	4455	3743	dpEX	6	1
q_CELL.1831	5232	3100	wntEGC	7	8
q_CELL.5079-1	2756	2370	MCG	2	isolated
q_CELL.6590-1	4314	2861	mpEX	6	1
q_CELL.6322-7	2703	2788	mpEX	6	2
q_CELL.8769-5	2605	3446	mpEX	6	2
q_CELL.8953	2315	3202	wntEGC	4	6
q_CELL.7889-3	4246	3604	dpEX	6	1
q_CELL.3895	1712	3037	sfrpEGC	7	5
q_CELL.7544	2514	3093	mpEX	6	2
q_CELL.4766-2	1768	1968	sfrpEGC	7	5
q_CELL.6710-10	4380	2020	mpEX	6	1
q_CELL.3579	1663	1392	sfrpEGC	7	5
q_CELL.5976	1532	3431	sfrpEGC	7	5
q_CELL.5208-1	2185	2326	dpEX	10	isolated
q_CELL.5209	5741	2515	obNBL	2	12
q_CELL.3602	5225	3155	wntEGC	4	13
q_CELL.6847-2	3980	2611	mpEX	6	1
q_CELL.8769-6	2496	3057	mpEX	6	2
q_CELL.5154-1	1469	3353	sfrpEGC	7	5
q_CELL.6651-10	2645	2695	mpEX	6	2
q_CELL.8384-1	2806	3191	mpEX	6	2
q_CELL.4250-1	1765	2391	sfrpEGC	7	5
q_CELL.8214-1	4832	3533	wntEGC	4	4
q_CELL.4138	1646	1770	sfrpEGC	7	5
q_CELL.1958-1	1518	3612	sfrpEGC	7	5
q_CELL.6193-4	2737	2729	mpEX	6	2
q_CELL.5940-1	2234	2292	mpEX	6	2
q_CELL.4882	1484	2741	MSN	5	14
q_CELL.4287	1724	1782	sfrpEGC	7	5
q_CELL.9835	2126	4153	dpEX	1	7
q_CELL.2474-4	4712	956	sfrpEGC	7	11
q_CELL.8357-2	4158	3158	sstIN	6	1
q_CELL.8249	4738	3609	wntEGC	4	4
q_CELL.4853	1720	1990	sfrpEGC	7	5
q_CELL.6651-11	2889	2852	mpEX	6	2
q_CELL.5208-2	2298	2250	dpEX	10	isolated
q_CELL.7407-3	4383	2879	mpEX	6	1
q_CELL.3885-6	4557	3456	wntEGC	4	4
q_CELL.4875	5056	1567	MSN	5	10
q_CELL.2338	1555	1483	sfrpEGC	7	5
q_CELL.7956-2	4340	2884	mpEX	6	1
q_CELL.2217	5268	3037	wntEGC	7	8
q_CELL.2139-1	1655	1240	wntEGC	7	5
q_CELL.6148	2659	2403	mpEX	6	2
q_CELL.8611	1727	4205	reaEGC	7	5
q_CELL.5560-1	4330	3267	dpEX	6	1
q_CELL.4613	1778	2090	sfrpEGC	7	5
q_CELL.6178-9	4360	2899	mpEX	6	1
q_CELL.3703-1	4547	3279	wntEGC	4	4
q_CELL.9010-7	2364	3327	wntEGC	4	6
q_CELL.7620	4276	2608	mpEX	6	1
q_CELL.6322-8	2641	3122	mpEX	6	2
q_CELL.6361-8	2460	2691	mpEX	6	2
q_CELL.5107-1	1754	2510	sfrpEGC	7	5
q_CELL.9336-1	4482	3196	wntEGC	4	4
q_CELL.6077	3012	2880	mpEX	6	2
q_CELL.6243-3	4175	2890	mpEX	6	1
q_CELL.9194-3	4525	3727	mpEX	6	1
q_CELL.3585-1	1611	1554	sfrpEGC	7	5
q_CELL.6450-1	2521	2875	mpEX	6	2
q_CELL.6195	1625	3579	sfrpEGC	7	5
q_CELL.4913	4369	2375	mpEX	6	1
q_CELL.5432	2969	2990	mpEX	6	2
q_CELL.8680-1	4517	3809	dpEX	6	1
q_CELL.4615	4850	1512	sfrpEGC	7	11
q_CELL.8770	2431	3448	wntEGC	7	isolated
q_CELL.5003	5401	2757	MSN	5	10
q_CELL.7197	4316	3387	mpEX	6	1
q_CELL.2331	5107	866	scgnIN	5	10
q_CELL.9010-8	2400	3515	wntEGC	4	6
q_CELL.8249-1	2207	3064	wntEGC	4	6
q_CELL.7673-7	4525	3684	mpEX	6	1
q_CELL.5107-2	1791	2410	sfrpEGC	7	5
q_CELL.3885-7	2057	1807	wntEGC	4	6
q_CELL.8195	4288	2368	mpEX	6	1
q_CELL.7889-4	4292	3556	dpEX	1	isolated
q_CELL.6733	3990	2788	mpEX	6	1
q_CELL.9336-2	2399	3642	wntEGC	4	6
q_CELL.6361-9	2319	2624	mpEX	6	2
q_CELL.6178-10	2660	2797	mpEX	6	2
q_CELL.6450-2	4436	2512	mpEX	6	1
q_CELL.8680-2	2879	3126	dpEX	6	2
q_CELL.9872-1	3768	2798	dpEX	10	isolated
q_CELL.3885-8	2116	2819	wntEGC	4	6
q_CELL.4875-1	1599	2454	MSN	5	14
q_CELL.7673-8	2291	2884	mpEX	6	2
q_CELL.5319	4221	2909	mpEX	6	1
q_CELL.9418	4556	3981	dpEX	6	1
q_CELL.7842	2599	2146	mpEX	6	2
q_CELL.6291-1	2480	2255	mpEX	1	isolated
q_CELL.8053	2185	2713	wntEGC	4	6
q_CELL.7052	2805	3356	dpEX	6	2
q_CELL.8214-2	2077	3878	wntEGC	4	6
q_CELL.3273	4754	1170	sfrpEGC	7	11
q_CELL.8680-3	4285	3324	dpEX	6	1
q_CELL.8974-4	2593	3767	dpEX	6	2
q_CELL.3081	2036	2258	wntEGC	4	6
q_CELL.4766-3	4641	1241	sfrpEGC	7	11
q_CELL.8384-2	4291	1908	mpEX	6	1
q_CELL.8618-1	4695	3827	mpEX	6	1
q_CELL.6145	1526	3661	reaEGC	7	5
q_CELL.9194-4	2427	3149	mpEX	6	2
q_CELL.6231-1	4290	2446	mpEX	6	1
q_CELL.8837	2295	3735	wntEGC	4	6
q_CELL.8680-4	2459	2914	dpEX	6	2
q_CELL.6341	4313	2089	dpEX	10	isolated
q_CELL.7902	3820	2972	mpEX	6	1
q_CELL.5471	4762	1404	sfrpEGC	7	11
q_CELL.7673-9	4347	1808	mpEX	6	1
q_CELL.9173-1	4503	2444	dpEX	6	1
q_CELL.7956-3	4399	2686	mpEX	6	1
q_CELL.9036-1	2458	3770	dpEX	1	isolated
q_CELL.3408	2376	3400	wntEGC	4	6
q_CELL.8519	2126	4079	dpEX	1	7
q_CELL.7260	1682	2849	sfrpEGC	7	5
q_CELL.6193-5	2376	2685	mpEX	6	2
q_CELL.8142	2266	3248	wntEGC	4	6
q_CELL.9300	4185	3206	dpEX	10	isolated
q_CELL.7394	4155	3026	mpEX	6	1
q_CELL.8249-2	2173	2822	wntEGC	4	6
q_CELL.6077-1	2903	3217	mpEX	6	2
q_CELL.7673-10	4486	2834	mpEX	6	1
q_CELL.9421-2	4779	3654	dpEX	6	1
q_CELL.9479-1	2648	3640	dpEX	6	2
q_CELL.9336-3	2294	3103	wntEGC	4	6
q_CELL.3352	1726	2641	sfrpEGC	7	5
q_CELL.8710	2210	3538	wntEGC	4	6
q_CELL.8618-2	4438	2713	mpEX	6	1
q_CELL.3424	5273	2487	sfrpEGC	2	isolated
q_CELL.6105-1	4331	2051	mpEX	6	1
q_CELL.8863	2705	3520	mpEX	6	2
q_CELL.9872-2	3900	3179	dpEX	10	isolated
q_CELL.1993	4932	174	VLMC	2	isolated
q_CELL.7874	1469	3806	reaEGC	7	5
q_CELL.3271	4740	4667	VLMC	10	isolated
q_CELL.6590-2	2817	3115	mpEX	6	2
q_CELL.6341-1	2958	3240	dpEX	10	isolated
q_CELL.8519-1	2331	2904	dpEX	1	isolated
q_CELL.9133	2251	3791	wntEGC	4	6
q_CELL.8239	4042	2039	mpEX	6	1
q_CELL.9194-5	2268	3930	mpEX	6	2
q_CELL.4138-1	1940	3286	sfrpEGC	7	isolated
q_CELL.7483	4463	2948	wntEGC	6	1
q_CELL.6178-11	4270	2417	mpEX	6	1
q_CELL.8942	4579	2893	wntEGC	4	4
q_CELL.2293	4345	1228	wntEGC	7	11
q_CELL.8680-5	4120	3078	dpEX	6	1
q_CELL.5889-1	3847	2575	mpEX	6	1
q_CELL.8338	4812	3552	wntEGC	4	4
q_CELL.6733-1	2478	2232	mpEX	6	2
q_CELL.3879-2	1642	3205	sfrpEGC	7	5
q_CELL.6105-2	4081	2689	mpEX	6	isolated
q_CELL.6375-4	2731	3248	mpEX	6	2
q_CELL.6651-12	4480	2273	mpEX	6	1
q_CELL.5018-3	1635	1588	sfrpEGC	7	5
q_CELL.6243-4	2762	2638	mpEX	6	2
q_CELL.6053	2083	4109	mpEX	6	2
q_CELL.6441	4499	3942	dpEX	6	1
q_CELL.3602-1	1846	1572	wntEGC	4	isolated
q_CELL.3602-2	5109	3312	wntEGC	4	13
q_CELL.5027-1	1773	2045	sfrpEGC	7	5
q_CELL.7151	2480	3299	mpEX	6	2
q_CELL.6322-9	4355	2183	mpEX	6	1
q_CELL.9336-4	4433	3091	wntEGC	4	4
q_CELL.2474-5	1691	1466	sfrpEGC	7	5
q_CELL.6341-2	4188	2720	dpEX	10	isolated
q_CELL.8863-1	2566	3586	mpEX	6	2
q_CELL.6604	1818	4142	sfrpEGC	7	5
q_CELL.6651-13	2339	2732	mpEX	6	2
q_CELL.7889-5	2736	2932	dpEX	1	isolated
q_CELL.7871	2448	2634	mpEX	6	2
q_CELL.8680-6	2711	3361	dpEX	6	2
q_CELL.9010-9	2223	3092	wntEGC	4	6
q_CELL.5776-6	4228	2715	mpEX	6	1
q_CELL.6562	4343	3008	mpEX	6	1
q_CELL.3091-1	2458	3504	wntEGC	7	isolated
q_CELL.8931	2195	2773	wntEGC	7	isolated
q_CELL.6421	1556	3551	sfrpEGC	7	5
q_CELL.6889-1	2361	2613	mpEX	6	2
q_CELL.9194-6	2061	4023	mpEX	6	2
q_CELL.3775	5271	2656	sfrpEGC	7	8
q_CELL.9261-1	4432	3612	dpEX	1	isolated
q_CELL.9336-5	2182	3873	wntEGC	4	6
q_CELL.3988-2	1802	2062	sfrpEGC	7	5
q_CELL.9573	2208	4060	dpEX	6	2
q_CELL.5278	2352	2289	sstIN	2	isolated
q_CELL.8338-1	4488	3144	wntEGC	4	4
q_CELL.7946-9	3914	2802	mpEX	6	1
q_CELL.6557-1	2406	2589	mpEX	6	2
q_CELL.8218	2794	2237	sstIN	1	isolated
q_CELL.7889-6	2652	3765	dpEX	6	2
q_CELL.9010-10	2385	3330	wntEGC	4	6
q_CELL.3700-1	4869	3603	wntEGC	6	1
q_CELL.9421-3	4690	3677	dpEX	6	1
q_CELL.3885-9	4632	3525	wntEGC	4	4
q_CELL.6733-2	4354	2448	mpEX	6	1
q_CELL.7003	2599	2174	mpEX	6	2
q_CELL.5208-3	2649	3316	dpEX	10	isolated
q_CELL.4138-2	1699	3062	sfrpEGC	7	5
q_CELL.6758	2324	3126	wntEGC	6	2
q_CELL.5847	4119	2243	mpEX	6	1
q_CELL.9036-2	2194	4127	dpEX	1	7
q_CELL.8688-2	2799	3551	dpEX	6	2
q_CELL.9273	2452	3734	dpEX	1	isolated
q_CELL.6921	4281	3356	mpEX	6	1
q_CELL.5077	3856	3171	mpEX	6	1
q_CELL.6310	2519	2603	mpEX	6	2
q_CELL.2474-6	1742	1535	sfrpEGC	7	5
q_CELL.5068	1777	2677	sfrpEGC	7	5
q_CELL.9366	2160	4032	dpEX	1	7
q_CELL.6454	4371	2542	mpEX	6	1
q_CELL.3741	1655	3233	sfrpEGC	7	5
q_CELL.5471-1	4798	1443	sfrpEGC	7	11
q_CELL.3646-4	1711	1758	sfrpEGC	7	5
q_CELL.7003-1	2840	2442	mpEX	6	isolated
q_CELL.7737	4507	2940	wntEGC	10	isolated
q_CELL.9173-2	2606	3526	dpEX	6	2
q_CELL.5821	1489	3627	sfrpEGC	7	5
q_CELL.9421-4	4849	3656	dpEX	6	1
q_CELL.5959-3	4387	1855	mpEX	6	1
q_CELL.3585-2	4566	1102	sfrpEGC	7	11
q_CELL.6580-2	2457	3010	mpEX	6	2
q_CELL.9099	2319	3736	wntEGC	4	6
q_CELL.6847-3	4232	1979	mpEX	6	1
q_CELL.6322-10	2751	3600	mpEX	6	2
q_CELL.7971	4399	3544	mpEX	6	1
q_CELL.5789-1	4397	3061	dpEX	1	isolated
q_CELL.4875-2	5607	2692	MSN	5	10
q_CELL.6557-2	4401	3738	mpEX	6	1
q_CELL.5889-2	2578	2145	mpEX	6	2
q_CELL.4138-3	1713	1879	sfrpEGC	7	5
q_CELL.2259-1	1641	1533	sfrpEGC	7	5
q_CELL.9450	1652	3925	reaEGC	7	5
q_CELL.7673-11	4470	3652	mpEX	6	1
q_CELL.5889-3	4416	2334	mpEX	6	1
q_CELL.5629	2649	2911	mpEX	6	2
q_CELL.5821-1	1857	3651	sfrpEGC	7	5
q_CELL.7052-1	4412	3685	dpEX	6	1
q_CELL.7886	5105	2802	sfrpEGC	7	8
q_CELL.6361-10	2569	3048	mpEX	6	2
q_CELL.6501-2	4236	3743	mpEX	6	1
q_CELL.7394-1	2616	2870	mpEX	6	2
q_CELL.9173-3	4789	3748	dpEX	6	1
q_CELL.8255-6	2211	2402	mpEX	6	2
q_CELL.8178	4239	2650	mpEX	6	1
q_CELL.3823	1700	1846	sfrpEGC	7	5
q_CELL.5959-4	4431	2852	mpEX	6	1
q_CELL.8864-1	2187	3621	wntEGC	4	6
q_CELL.8770-1	4531	3164	wntEGC	7	isolated
q_CELL.5107-3	1541	1461	sfrpEGC	7	5
q_CELL.5083	4990	1521	MSN	5	10
q_CELL.7946-10	4373	3551	mpEX	6	1
q_CELL.2968	1893	1557	wntEGC	7	5
q_CELL.3352-1	1718	2848	sfrpEGC	7	5
q_CELL.6298	4878	3830	mpEX	6	1
q_CELL.4279	4743	1433	sfrpEGC	7	11
q_CELL.4613-1	1587	1335	sfrpEGC	7	5
q_CELL.5018-4	1591	1461	sfrpEGC	7	5
q_CELL.3700-2	2335	3191	wntEGC	6	2
q_CELL.6375-5	4384	2635	mpEX	6	1
q_CELL.5018-5	1572	1366	sfrpEGC	7	5
q_CELL.6505	1624	2848	sfrpEGC	7	5
q_CELL.3173	3758	1096	VLMC	2	15
q_CELL.5083-1	5129	1773	MSN	5	10
q_CELL.4222	1246	2180	scgnIN	8	16
q_CELL.8177	2369	3757	mpEX	6	2
q_CELL.7886-1	1566	3237	sfrpEGC	7	5
q_CELL.4268-1	4789	1311	sfrpEGC	7	11
q_CELL.6441-1	2578	3714	dpEX	6	2
q_CELL.9192	2121	3928	wntEGC	4	6
q_CELL.6803	4393	1882	mpEX	6	1
q_CELL.7886-2	5125	2166	sfrpEGC	7	11
q_CELL.3646-5	1721	1707	sfrpEGC	7	5
q_CELL.8519-2	4436	3637	dpEX	1	isolated
q_CELL.7122-1	2878	2917	mpEX	6	2
q_CELL.6351	5526	2432	MSN	5	10
q_CELL.5821-2	1927	3964	sfrpEGC	7	5
q_CELL.7768	2398	2550	mpEX	6	2
q_CELL.6243-5	4120	2887	mpEX	6	1
q_CELL.6178-12	4043	2968	mpEX	6	1
q_CELL.3352-2	1780	2649	sfrpEGC	7	5
q_CELL.5104-3	4472	2501	mpEX	6	1
q_CELL.7732	2255	2615	mpEX	6	2
q_CELL.6733-3	2784	2782	mpEX	6	2
q_CELL.3286	1879	3298	sfrpEGC	7	isolated
q_CELL.8073	3954	2755	dpEX	2	isolated
q_CELL.7889-7	2353	4003	dpEX	1	7
q_CELL.9252	2718	3585	dpEX	6	2
q_CELL.2474-7	4608	1208	sfrpEGC	7	11
q_CELL.6672	2518	2654	mpEX	6	2
q_CELL.6651-14	2715	3466	mpEX	6	2
q_CELL.5018-6	1694	1500	sfrpEGC	7	5
q_CELL.8538	2341	2581	dpEX	1	isolated
q_CELL.6781	4019	2335	mpEX	6	1
q_CELL.8962-2	2421	3006	dpEX	1	isolated
q_CELL.9273-1	2559	3392	dpEX	6	2
q_CELL.5471-2	4696	1424	sfrpEGC	7	11
q_CELL.1831-1	1602	3425	wntEGC	7	5
q_CELL.5471-3	1867	2599	sfrpEGC	7	5
q_CELL.9036-3	2347	2954	dpEX	1	isolated
q_CELL.9136-2	2163	3846	wntEGC	4	6
q_CELL.2713	4451	1007	sfrpEGC	7	11
q_CELL.7673-12	4405	1926	mpEX	6	1
q_CELL.7122-2	2528	2763	mpEX	6	2
q_CELL.3874	4677	1308	sfrpEGC	7	11
q_CELL.2937	1343	3028	MSN	5	14
q_CELL.3895-1	1665	3355	sfrpEGC	7	5
q_CELL.9133-1	2354	3669	wntEGC	4	6
q_CELL.8614	4407	2857	mpEX	6	1
q_CELL.8770-2	2424	3639	wntEGC	7	isolated
q_CELL.6168	1660	3455	sfrpEGC	7	5
q_CELL.6793	4335	3732	dpEX	6	1
q_CELL.3602-3	1770	1605	wntEGC	4	isolated
q_CELL.3286-1	4675	1348	sfrpEGC	7	11
q_CELL.4613-2	1655	1677	sfrpEGC	7	5
q_CELL.4138-4	5235	2856	sfrpEGC	7	8
q_CELL.8372-1	2783	3327	mpEX	6	2
q_CELL.9010-11	2395	3621	wntEGC	4	6
q_CELL.6178-13	2754	3636	mpEX	6	2
q_CELL.7874-1	1627	4176	reaEGC	7	5
q_CELL.3885-10	4684	3567	wntEGC	4	4
q_CELL.5535-1	2462	3207	mpEX	6	2
q_CELL.3693-2	1741	1735	sfrpEGC	7	5
q_CELL.6207	4175	2488	dpEX	6	1
q_CELL.3091-2	2042	2435	wntEGC	7	isolated
q_CELL.7903-1	4567	3245	wntEGC	4	4
q_CELL.6082-1	4388	1812	wntEGC	6	1
q_CELL.7903-2	2302	3232	wntEGC	4	6
q_CELL.6077-2	4480	3749	mpEX	6	1
q_CELL.6322-11	4129	3400	mpEX	6	1
q_CELL.7424	2492	2195	mpEX	6	2
q_CELL.3232	2063	1885	wntEGC	7	5
q_CELL.8142-1	4420	1628	wntEGC	4	3
q_CELL.5725	4485	2093	wntEGC	6	1
q_CELL.6590-3	4392	2111	mpEX	6	1
q_CELL.9471	4890	3596	wntEGC	4	4
q_CELL.4680-1	5314	2863	sfrpEGC	7	8
q_CELL.2259-2	1699	1579	sfrpEGC	7	5
q_CELL.7313-2	2304	2414	mpEX	6	2
q_CELL.5422	5664	2660	MSN	5	10
q_CELL.8710-1	4869	3539	wntEGC	4	4
q_CELL.3673	4973	2013	CMPN	10	isolated
q_CELL.7849-1	4681	3614	wntEGC	4	4
q_CELL.2012	1869	2838	wntEGC	7	5
q_CELL.7197-1	4467	4040	mpEX	6	1
q_CELL.2087	4727	1000	sfrpEGC	7	11
q_CELL.4688	5016	1713	MSN	5	10
q_CELL.3546	2373	3491	wntEGC	4	6
q_CELL.8161	4040	3828	sstIN	2	isolated
q_CELL.9098	2485	3565	dpEX	6	2
q_CELL.7903-3	2239	3232	wntEGC	4	6
q_CELL.3619	1605	1370	sfrpEGC	7	5
q_CELL.4099	1686	2131	sfrpEGC	5	14
q_CELL.3585-3	5218	2842	sfrpEGC	7	8
q_CELL.5356	1137	3476	scgnIN	5	14
q_CELL.8682	2335	3270	wntEGC	4	6
q_CELL.9336-6	4484	2909	wntEGC	4	4
q_CELL.3185	1800	1386	sfrpEGC	4	isolated
q_CELL.9010-12	2223	3337	wntEGC	4	6
q_CELL.6847-4	2455	3887	mpEX	6	2
q_CELL.4222-1	1162	1533	scgnIN	8	16
q_CELL.6733-4	4164	3526	mpEX	6	1
q_CELL.8911-1	4168	3179	dpEX	6	1
q_CELL.8105	1593	3598	reaEGC	7	5
q_CELL.7407-4	2260	2686	mpEX	6	2
q_CELL.3610-1	2291	3613	wntEGC	7	5
q_CELL.8931-1	2133	3705	wntEGC	7	5
q_CELL.4517	1679	1753	sfrpEGC	7	5
q_CELL.8650	4406	3305	mpEX	6	1
q_CELL.8689	1963	4051	wntEGC	4	isolated
q_CELL.2130	4316	1266	wntEGC	4	3
q_CELL.4439	1327	1637	MSN	5	14
q_CELL.2293-1	1875	1407	wntEGC	7	5
q_CELL.4853-1	1762	1829	sfrpEGC	7	5
q_CELL.2474-8	4644	959	sfrpEGC	7	11
q_CELL.6193-6	2802	3023	mpEX	6	2
q_CELL.5083-2	1570	2558	MSN	5	14
q_CELL.6562-1	2159	2162	mpEX	6	2
q_CELL.3314-2	2188	3234	wntEGC	4	6
q_CELL.9414-1	2384	3902	dpEX	6	2
q_CELL.3630	1652	1466	sfrpEGC	7	5
q_CELL.6450-3	4211	3426	mpEX	6	1
q_CELL.6450-4	4677	3918	mpEX	6	1
q_CELL.5541	4291	3126	dpEX	6	1
q_CELL.6096	5514	2536	MSN	5	10
q_CELL.9136-3	5043	3453	wntEGC	4	13
q_CELL.5753	4586	2489	wntEGC	4	17
q_CELL.3923-2	1656	2866	sfrpEGC	7	5
q_CELL.2757	5191	264	VLMC	2	isolated
q_CELL.7889-8	2795	3608	dpEX	1	isolated
q_CELL.9658	2911	3127	dpEX	6	2
q_CELL.1958-2	1485	3439	sfrpEGC	7	5
q_CELL.9173-4	4591	3736	dpEX	6	1
q_CELL.6361-11	2528	2994	mpEX	6	2
q_CELL.9194-7	2221	3911	mpEX	6	2
q_CELL.3772-1	1599	2871	sfrpEGC	7	5
q_CELL.5018-7	1653	1645	sfrpEGC	7	5
q_CELL.2509	1890	2610	wntEGC	7	5
q_CELL.6604-1	1724	3746	sfrpEGC	7	5
q_CELL.2239-2	1563	1294	wntEGC	7	5
q_CELL.9596	2316	3860	dpEX	6	2
q_CELL.4753	4857	1278	MSN	5	10
q_CELL.6353	1577	3378	sfrpEGC	7	5
q_CELL.9043-3	4416	3208	dpEX	1	isolated
q_CELL.8040	2838	2063	mpEX	6	isolated
q_CELL.5776-7	4467	2210	mpEX	6	1
q_CELL.8506	3935	2811	mpEX	6	1
q_CELL.9099-1	4488	3395	wntEGC	4	4
q_CELL.5041	1645	3170	sfrpEGC	7	5
q_CELL.4913-1	4184	3691	mpEX	6	1
q_CELL.5471-4	1681	2914	sfrpEGC	7	5
q_CELL.3602-4	4576	3275	wntEGC	4	4
q_CELL.9477-2	2069	4154	dpEX	1	7
q_CELL.8680-7	4292	3252	dpEX	6	1
q_CELL.2989	1981	3263	wntEGC	7	isolated
q_CELL.5302	1695	3356	sfrpEGC	7	5
q_CELL.8911-2	4211	3224	dpEX	6	1
q_CELL.5107-4	1689	3101	sfrpEGC	7	5
q_CELL.2087-1	1847	1415	sfrpEGC	7	5
q_CELL.6562-2	4355	3044	mpEX	6	1
q_CELL.3729	1541	3359	sfrpEGC	7	5
q_CELL.1871	1821	2400	wntEGC	7	5
q_CELL.5471-5	1797	2834	sfrpEGC	7	5
q_CELL.8338-2	4322	1511	wntEGC	4	3
q_CELL.9737	4725	3786	dpEX	6	1
q_CELL.3602-5	2242	3383	wntEGC	4	6
q_CELL.2338-1	1756	1374	sfrpEGC	7	5
q_CELL.9573-1	1904	4239	dpEX	6	2
q_CELL.9336-7	4770	3521	wntEGC	4	4
q_CELL.4048	4907	1682	sfrpEGC	7	11
q_CELL.6375-6	4244	2013	mpEX	6	1
q_CELL.6298-1	4265	3603	mpEX	6	1
q_CELL.5800	5550	2710	MSN	5	10
q_CELL.7337-1	4038	3071	dpEX	2	isolated
q_CELL.8249-3	2069	2574	wntEGC	4	6
q_CELL.4268-2	1901	2152	sfrpEGC	7	5
q_CELL.6193-7	4304	3031	mpEX	6	1
q_CELL.2126	1943	1387	sfrpEGC	2	18
q_CELL.5279	1443	2354	MSN	5	14
q_CELL.9043-4	1893	4196	dpEX	1	7
q_CELL.8384-3	4335	2977	mpEX	6	1
q_CELL.7762	2456	2105	dpEX	6	2
q_CELL.7003-2	3057	2870	mpEX	6	2
q_CELL.7450	4433	2369	mpEX	6	1
q_CELL.2231	4845	1484	sfrpEGC	7	11
q_CELL.6203	1651	3552	reaEGC	7	5
q_CELL.6322-12	4141	1994	mpEX	6	1
q_CELL.3988-3	4771	1341	sfrpEGC	7	11
q_CELL.4114-1	5207	2643	sfrpEGC	7	8
q_CELL.9078-1	2172	3825	wntEGC	4	6
q_CELL.2179-1	4598	1976	CMPN	4	3
q_CELL.7673-13	2290	3847	mpEX	6	2
q_CELL.4960	4881	943	MSN	8	isolated
q_CELL.7889-9	4152	1933	dpEX	1	isolated
q_CELL.7407-5	2132	2030	mpEX	6	2
q_CELL.7828	4533	2727	wntEGC	4	17
q_CELL.3885-11	4549	3367	wntEGC	4	4
q_CELL.5776-8	4414	3889	mpEX	6	1
q_CELL.5382	5151	2718	sfrpEGC	4	isolated
q_CELL.6947-4	2747	2599	mpEX	6	2
q_CELL.7488	4237	2831	mpEX	2	isolated
q_CELL.6291-2	2591	2353	mpEX	1	isolated
q_CELL.2474-9	5155	2686	sfrpEGC	7	8
q_CELL.8753	2636	2952	dpEX	6	2
q_CELL.3664	5244	2301	MSN	5	10
q_CELL.2474-10	1593	1305	sfrpEGC	7	5
q_CELL.7575	1543	3169	sfrpEGC	7	5
q_CELL.6394	4599	2427	wntEGC	4	17
q_CELL.2217-1	5114	2908	wntEGC	7	8
q_CELL.3049	4826	1178	MSN	2	isolated
q_CELL.6921-1	4327	2178	mpEX	6	1
q_CELL.9078-2	4539	3194	wntEGC	4	4
q_CELL.7673-14	2501	3433	mpEX	6	2
q_CELL.2217-2	4861	1834	wntEGC	7	11
q_CELL.1993-1	5150	268	VLMC	2	isolated
q_CELL.7337-2	2550	3242	dpEX	2	isolated
q_CELL.3885-12	4283	1400	wntEGC	4	3
q_CELL.5976-1	1552	3782	sfrpEGC	7	5
q_CELL.4268-3	4879	1782	sfrpEGC	7	11
q_CELL.4114-2	5195	2863	sfrpEGC	7	8
q_CELL.5696	5357	3027	sfrpEGC	7	8
q_CELL.2087-2	1821	2483	sfrpEGC	7	5
q_CELL.9144	2125	3966	dpEX	6	2
q_CELL.3002	1722	1621	sfrpEGC	7	5
q_CELL.6450-5	2753	3131	mpEX	6	2
q_CELL.8542-1	2347	3362	wntEGC	4	6
q_CELL.5763	1447	3653	sfrpEGC	7	5
q_CELL.7903-4	2385	3594	wntEGC	4	6
q_CELL.8618-3	2092	4273	mpEX	6	2
q_CELL.3619-1	1708	1674	sfrpEGC	7	5
q_CELL.6847-5	2688	2859	mpEX	6	2
q_CELL.8962-3	2272	4013	dpEX	1	7
q_CELL.6226	4191	2532	mpEX	6	1
q_CELL.3923-3	5016	1999	sfrpEGC	7	11
q_CELL.9440	4334	1941	sstIN	6	1
q_CELL.2474-11	4675	1044	sfrpEGC	7	11
q_CELL.6643-1	1629	2815	sfrpEGC	7	5
q_CELL.8837-1	2413	3593	wntEGC	4	6
q_CELL.6207-1	4275	2778	dpEX	6	1
q_CELL.6803-1	2527	3025	mpEX	6	2
q_CELL.6608-4	4426	2680	mpEX	6	1
q_CELL.8680-8	3947	3089	dpEX	6	1
q_CELL.7483-1	2172	2408	wntEGC	6	2
q_CELL.9472	2263	4177	dpEX	1	7
q_CELL.7575-1	1826	2147	sfrpEGC	7	5
q_CELL.9136-4	4574	3594	wntEGC	4	4
q_CELL.6072	1763	3458	sfrpEGC	7	isolated
q_CELL.9173-5	2417	3277	dpEX	6	2
q_CELL.9099-2	2321	3401	wntEGC	4	6
q_CELL.2217-3	4315	1219	wntEGC	7	11
q_CELL.8396	4734	3565	wntEGC	7	isolated
q_CELL.4268-4	1686	1624	sfrpEGC	7	5
q_CELL.6580-3	2721	2781	mpEX	6	2
q_CELL.3610-2	2381	3359	wntEGC	4	6
q_CELL.9133-2	2259	3749	wntEGC	4	6
q_CELL.3586	2083	2383	wntEGC	4	6
q_CELL.6673	2533	2667	mpEX	6	2
q_CELL.7398	2086	2186	dpEX	6	2
q_CELL.8274-2	4391	3504	mpEX	6	1
q_CELL.3610-3	2273	3279	wntEGC	4	6
q_CELL.9544	1867	4306	dpEX	6	2
q_CELL.9010-13	2296	3693	wntEGC	4	6
q_CELL.3654-2	5191	2798	sfrpEGC	7	8
q_CELL.1958-3	5156	3182	sfrpEGC	7	8
q_CELL.7488-1	4255	2219	mpEX	2	isolated
q_CELL.5356-1	5141	1862	scgnIN	5	10
q_CELL.6501-3	2601	3624	mpEX	6	2
q_CELL.4369	2163	2735	wntEGC	4	6
q_CELL.5337	1423	1586	MSN	5	14
q_CELL.7544-1	2472	3002	mpEX	6	2
q_CELL.1989	5192	3246	wntEGC	7	8
q_CELL.3955	1601	3193	sfrpEGC	7	5
q_CELL.3610-4	5199	3163	wntEGC	7	8
q_CELL.9366-1	1973	4320	dpEX	1	7
q_CELL.8769-7	2466	3798	mpEX	6	2
q_CELL.7630-1	2274	2872	wntEGC	4	6
q_CELL.5788	4265	1988	mpEX	6	1
q_CELL.9738	4744	3731	dpEX	1	9
q_CELL.5648	3936	2944	dpEX	6	1
q_CELL.9043-5	2581	3487	dpEX	1	isolated
q_CELL.7946-11	4473	2558	mpEX	6	1
q_CELL.7179	2379	2863	mpEX	6	2
q_CELL.9144-1	2010	4071	dpEX	6	2
q_CELL.9099-3	2281	3648	wntEGC	4	6
q_CELL.8506-1	2622	2217	mpEX	6	2
q_CELL.6531	1342	3218	MSN	5	14
q_CELL.2234	1789	1824	wntEGC	7	5
q_CELL.7762-1	4013	2397	dpEX	6	1
q_CELL.9173-6	2064	4060	dpEX	6	2
q_CELL.8519-3	2482	3732	dpEX	1	isolated
q_CELL.1958-4	4559	1080	sfrpEGC	7	11
q_CELL.5560-2	3923	2107	dpEX	6	1
q_CELL.8942-1	4418	3406	wntEGC	4	4
q_CELL.8912	5252	3256	sfrpEGC	7	8
q_CELL.8583	4104	2551	dpEX	6	1
q_CELL.3988-4	1768	2979	sfrpEGC	7	5
q_CELL.7313-3	2356	2430	mpEX	6	2
q_CELL.4025	1578	1551	sfrpEGC	7	5
q_CELL.1989-1	4566	1032	wntEGC	7	11
q_CELL.1831-2	1610	1446	wntEGC	7	5
q_CELL.4852	1501	3344	sfrpEGC	7	5
q_CELL.6375-7	2517	3276	mpEX	6	2
q_CELL.6711-1	4338	3173	mpEX	6	1
q_CELL.3585-4	1908	2107	sfrpEGC	7	5
q_CELL.8618-4	4440	3572	mpEX	6	1
q_CELL.4114-3	1800	2370	sfrpEGC	7	5
q_CELL.8974-5	2087	4076	dpEX	6	2
q_CELL.6411	4059	2847	mpEX	1	isolated
q_CELL.8837-2	2294	3772	wntEGC	4	6
q_CELL.9036-4	1966	4191	dpEX	1	7
q_CELL.7956-4	2371	2751	mpEX	6	2
q_CELL.8513	4235	2996	dpEX	6	1
q_CELL.7886-3	1400	3560	sfrpEGC	7	5
q_CELL.9590	2208	3961	dpEX	1	7
q_CELL.8615	4287	2493	mpEX	6	1
q_CELL.8549	4810	3583	wntEGC	4	4
q_CELL.4222-2	1368	2895	scgnIN	5	14
q_CELL.6921-2	2431	2883	mpEX	6	2
q_CELL.3673-1	1893	3174	CMPN	10	isolated
q_CELL.9043-6	2277	3877	dpEX	1	isolated
q_CELL.5337-1	5518	2706	MSN	5	10
q_CELL.8833	4932	3631	dpEX	6	1
q_CELL.6322-13	4389	3700	mpEX	6	1
q_CELL.6965	4239	3513	mpEX	1	isolated
q_CELL.6673-1	4357	2265	mpEX	6	1
q_CELL.3408-1	1938	1577	wntEGC	7	5
q_CELL.9759-1	2766	3455	dpEX	6	2
q_CELL.5940-2	2694	3416	mpEX	6	2
q_CELL.6919	2450	2348	dpEX	10	isolated
q_CELL.4268-5	1812	2627	sfrpEGC	7	5
q_CELL.9632	2389	4011	dpEX	1	7
q_CELL.6229	2722	3315	dpEX	6	2
q_CELL.9010-14	4510	3360	wntEGC	4	4
q_CELL.8615-1	2866	3343	mpEX	6	2
q_CELL.5041-1	1436	3419	sfrpEGC	7	5
q_CELL.3762	1666	1711	sfrpEGC	7	5
q_CELL.7946-12	4170	2682	mpEX	6	1
q_CELL.5202	4147	3319	mpEX	6	1
q_CELL.7889-10	2416	2775	dpEX	1	isolated
q_CELL.5134	1491	3744	sfrpEGC	7	5
q_CELL.3885-13	4560	3072	wntEGC	4	4
q_CELL.7630-2	2384	3256	wntEGC	4	6
q_CELL.5209-1	5111	1570	obNBL	2	isolated
q_CELL.6604-2	2028	3864	sfrpEGC	7	5
q_CELL.9335	4474	3354	wntEGC	7	isolated
q_CELL.3012	5647	2463	MSN	5	10
q_CELL.5633	499	3056	VLMC	6	isolated
q_CELL.6421-1	1612	4294	sfrpEGC	7	5
q_CELL.3965-2	5413	2400	MSN	5	10
q_CELL.9638-1	2772	3419	dpEX	1	isolated
q_CELL.7389-4	3842	2636	mpEX	1	isolated
q_CELL.5471-6	4760	1486	sfrpEGC	7	11
q_CELL.6554-1	4445	3917	mpEX	6	1
q_CELL.9102	2203	3770	wntEGC	4	6
q_CELL.7872	4519	2546	dpEX	1	isolated
q_CELL.3923-4	5224	2876	sfrpEGC	7	8
q_CELL.6580-4	2346	2678	mpEX	6	2
q_CELL.9028	5549	3724	nptxEX	6	isolated
q_CELL.3703-2	2136	2792	wntEGC	4	6
q_CELL.9638-2	2371	3859	dpEX	1	isolated
q_CELL.9759-2	1823	4313	dpEX	6	2
q_CELL.3700-3	2409	3684	wntEGC	6	2
q_CELL.2338-2	4645	1083	sfrpEGC	7	11
q_CELL.7374	2682	3154	mpEX	1	isolated
q_CELL.4114-4	5182	2776	sfrpEGC	7	8
q_CELL.6604-3	1561	4486	sfrpEGC	7	5
q_CELL.8214-3	2312	3551	wntEGC	4	6
q_CELL.8115-1	4513	3387	wntEGC	4	4
q_CELL.8974-6	2519	3570	dpEX	6	2
q_CELL.4952	1603	1849	MSN	5	14
q_CELL.6601-2	2718	2696	mpEX	6	2
q_CELL.8911-3	3924	3141	dpEX	6	1
q_CELL.7168	1736	2683	sfrpEGC	7	5
q_CELL.3460	2088	2412	wntEGC	7	isolated
q_CELL.4882-1	5271	1956	MSN	5	10
q_CELL.8833-1	2407	3303	dpEX	4	6
q_CELL.9133-3	2021	3784	wntEGC	4	6
q_CELL.9010-15	2354	3526	wntEGC	4	6
q_CELL.9466	4405	1861	dpEX	6	1
q_CELL.3460-1	2031	2397	wntEGC	7	isolated
q_CELL.8338-3	4567	3532	wntEGC	4	4
q_CELL.9173-7	2387	3825	dpEX	6	2
q_CELL.3885-14	4574	3481	wntEGC	4	4
q_CELL.4882-2	1604	2478	MSN	5	14
q_CELL.3527	2112	3859	wntEGC	4	6
q_CELL.7902-1	2507	2856	mpEX	6	2
q_CELL.6142	4420	3662	mpEX	6	1
q_CELL.2534	4692	1023	wntEGC	7	11
q_CELL.7663	1450	3773	reaEGC	7	5
q_CELL.8105-1	1564	3746	reaEGC	7	5
q_CELL.8583-1	4196	3299	dpEX	6	1
q_CELL.8239-1	3993	2350	mpEX	6	1
q_CELL.7670	2231	2771	wntEGC	4	6
q_CELL.1831-3	1778	2511	wntEGC	7	5
q_CELL.7546-2	2401	3798	mpEX	6	2
q_CELL.4439-1	5228	755	MSN	5	10
q_CELL.7849-2	4538	3581	wntEGC	4	4
q_CELL.8757	4289	3936	dpEX	6	1
q_CELL.9366-2	2036	4124	dpEX	1	7
q_CELL.8770-3	4629	3644	wntEGC	7	isolated
q_CELL.3923-5	1708	2897	sfrpEGC	7	5
q_CELL.4222-3	1235	2575	scgnIN	8	isolated
q_CELL.2591	1542	3203	wntEGC	7	5
q_CELL.5107-5	5172	2546	sfrpEGC	7	8
q_CELL.6068	1522	3377	reaEGC	7	5
q_CELL.4268-6	5218	2669	sfrpEGC	7	8
q_CELL.7673-15	2134	2207	mpEX	6	2
q_CELL.5200	1704	2598	sfrpEGC	7	5
q_CELL.2247	5202	3094	wntEGC	2	isolated
q_CELL.3923-6	5170	2737	sfrpEGC	7	8
q_CELL.8115-2	4529	2993	wntEGC	4	4
q_CELL.3965-3	1405	2614	MSN	5	14
q_CELL.1963	1856	1508	wntEGC	7	5
q_CELL.3823-1	4932	1809	sfrpEGC	7	11
q_CELL.5456	1651	1557	sfrpEGC	7	5
q_CELL.7889-11	4504	3924	dpEX	6	1
q_CELL.6890	4062	2800	mpEX	2	isolated
q_CELL.7863	1480	3324	wntEGC	7	5
q_CELL.4766-4	5240	2929	sfrpEGC	7	8
q_CELL.6601-3	2678	3135	mpEX	6	2
q_CELL.9737-1	2249	3919	dpEX	6	2
q_CELL.6710-11	2465	2293	mpEX	6	2
q_CELL.3823-2	5151	2829	sfrpEGC	7	8
q_CELL.6580-5	4059	2384	mpEX	6	1
q_CELL.2234-1	1531	1376	wntEGC	7	5
q_CELL.3585-5	5241	2780	sfrpEGC	7	8
q_CELL.3602-6	4646	3560	wntEGC	4	4
q_CELL.5294	4930	1526	sfrpEGC	5	10
q_CELL.3408-2	4562	3328	wntEGC	4	4
q_CELL.4268-7	5234	2647	sfrpEGC	7	8
q_CELL.7903-5	4533	3306	wntEGC	4	4
q_CELL.4413	2301	3176	wntEGC	4	6
q_CELL.3352-3	5186	2464	sfrpEGC	7	8
q_CELL.9755	2312	3919	dpEX	6	2
q_CELL.3610-5	2058	2375	wntEGC	7	isolated
q_CELL.7796	2264	2600	mpEX	6	2
q_CELL.5385	4812	1502	sfrpEGC	7	11
q_CELL.4114-5	1594	3149	sfrpEGC	7	5
q_CELL.8303	4905	3546	wntEGC	7	isolated
q_CELL.7902-2	2680	3324	mpEX	6	2
q_CELL.4941	4492	2604	wntEGC	6	1
q_CELL.7389-5	2187	4192	mpEX	1	7
q_CELL.6643-2	1834	2796	sfrpEGC	7	5
q_CELL.9620	2334	3947	dpEX	6	2
q_CELL.4665	1606	3320	sfrpEGC	7	5
q_CELL.9078-3	4894	3522	wntEGC	4	4
q_CELL.8362-1	2854	3274	mpEX	2	isolated
q_CELL.4756	1768	2364	sfrpEGC	7	5
q_CELL.2239-3	1744	1462	wntEGC	7	5
q_CELL.7927	2654	2493	mpEX	6	2
q_CELL.4312	5551	2289	MSN	5	10
q_CELL.1780	1823	1377	wntEGC	7	5
q_CELL.3584	1678	2372	sfrpEGC	7	5
q_CELL.8303-1	4782	3471	wntEGC	7	isolated
q_CELL.6176	5694	2706	MSN	5	10
q_CELL.7302	1848	3975	reaEGC	7	5
q_CELL.4908	1672	1840	sfrpEGC	7	5
q_CELL.4785	5449	2708	MSN	5	10
q_CELL.6601-4	2438	2748	mpEX	6	2
q_CELL.5541-1	2073	4330	dpEX	6	2
q_CELL.6071	2636	3015	mpEX	6	2
q_CELL.4138-5	1822	2110	sfrpEGC	7	5
q_CELL.8249-4	2406	3368	wntEGC	4	6
q_CELL.9872-3	3244	2854	dpEX	10	isolated
q_CELL.5535-2	4462	2039	mpEX	6	1
q_CELL.5633-1	625	1444	VLMC	6	isolated
q_CELL.3546-1	2144	3137	wntEGC	4	6
q_CELL.2474-12	4718	1044	sfrpEGC	7	11
q_CELL.5027-2	4662	1272	sfrpEGC	7	11
q_CELL.9173-8	4424	1886	dpEX	6	1
q_CELL.7992	4499	2143	wntEGC	6	1
q_CELL.6510	5355	2151	MSN	5	10
q_CELL.9255	4987	3524	wntEGC	4	4
q_CELL.3546-2	2185	3119	wntEGC	4	6
q_CELL.9466-1	4770	3707	dpEX	1	9
q_CELL.6173	1628	3884	reaEGC	2	isolated
q_CELL.9872-4	3936	3195	dpEX	10	isolated
q_CELL.8911-4	2537	3598	dpEX	6	2
q_CELL.8357-3	4534	3785	sstIN	6	1
q_CELL.9808	4598	3928	dpEX	1	9
q_CELL.3602-7	4385	1629	wntEGC	4	3
q_CELL.8249-5	2372	3623	wntEGC	4	6
q_CELL.9010-16	2316	3345	wntEGC	4	6
q_CELL.3885-15	4658	3533	wntEGC	4	4
q_CELL.7874-2	1654	3843	reaEGC	7	5
q_CELL.3703-3	4404	1281	wntEGC	4	3
q_CELL.6673-2	4386	2329	mpEX	6	1
q_CELL.7849-3	4500	3109	wntEGC	4	4
q_CELL.8386	2761	2993	dpEX	1	isolated
q_CELL.9008	2244	3826	wntEGC	4	6
q_CELL.3772-2	1629	3078	sfrpEGC	7	5
q_CELL.9008-1	2393	3713	wntEGC	7	isolated
q_CELL.9734	2441	3962	dpEX	6	2
q_CELL.7079	4415	2917	mpEX	6	1
q_CELL.5535-3	4448	2814	mpEX	6	1
q_CELL.6651-15	4368	2939	mpEX	6	1
q_CELL.9194-8	1775	4285	mpEX	6	2
q_CELL.9850	4233	3816	dpEX	6	1
q_CELL.5356-2	1300	2629	scgnIN	5	14
q_CELL.3988-5	1708	3004	sfrpEGC	7	5
q_CELL.9010-17	2337	3565	wntEGC	4	6
q_CELL.5027-3	4790	1383	sfrpEGC	7	11
q_CELL.6077-3	4653	4102	mpEX	6	1
q_CELL.4852-1	5031	1940	sfrpEGC	7	11
q_CELL.8161-1	2994	3381	sstIN	2	isolated
q_CELL.3714	1345	2894	MSN	5	14
q_CELL.6604-4	1353	3824	sfrpEGC	7	5
q_CELL.7630-3	4756	3640	wntEGC	4	4
q_CELL.2064	1847	1475	wntEGC	7	5
q_CELL.3271-1	2005	4902	VLMC	10	isolated
q_CELL.7903-6	4416	1668	wntEGC	4	3
q_CELL.2381	1854	1371	wntEGC	7	5
q_CELL.1989-2	4531	1135	wntEGC	7	11
q_CELL.6361-12	2271	2570	mpEX	6	2
q_CELL.5164	2848	3553	mpEX	10	isolated
q_CELL.6919-1	2289	2218	dpEX	10	isolated
q_CELL.7673-16	2294	2853	mpEX	6	2
q_CELL.7673-17	2067	3986	mpEX	6	2
q_CELL.9336-8	4511	3548	wntEGC	4	4
q_CELL.3703-4	4451	1418	wntEGC	4	3
q_CELL.3008	5226	3049	wntEGC	4	isolated
q_CELL.3610-6	2246	3648	wntEGC	7	5
q_CELL.8680-9	4432	3720	dpEX	6	1
q_CELL.3965-4	4913	937	MSN	5	10
q_CELL.9156	4928	3576	wntEGC	4	4
q_CELL.7300	4440	2991	wntEGC	1	isolated
q_CELL.9550	1967	4246	dpEX	1	7
q_CELL.2338-3	1792	1450	sfrpEGC	7	5
q_CELL.6105-3	2317	2834	mpEX	6	2
q_CELL.9643-1	4497	3889	dpEX	6	1
q_CELL.4999	1522	3287	sfrpEGC	7	5
q_CELL.8769-8	4578	3676	mpEX	6	1
q_CELL.4439-2	5543	2170	MSN	5	10
q_CELL.8214-4	2231	3530	wntEGC	4	6
q_CELL.8142-2	2011	1793	wntEGC	4	6
q_CELL.8448	4338	3605	mpEX	6	1
q_CELL.3923-7	1625	1271	sfrpEGC	7	5
q_CELL.4680-2	1645	3366	sfrpEGC	7	5
q_CELL.3879-3	1422	3629	sfrpEGC	7	5
q_CELL.7532	4516	3419	wntEGC	6	1
q_CELL.3793-1	1754	2474	sfrpEGC	7	5
q_CELL.7946-13	2730	2610	mpEX	6	2
q_CELL.9076	2340	3766	wntEGC	6	2
q_CELL.9603	1957	4130	dpEX	6	2
q_CELL.6889-2	2248	4219	mpEX	6	2
q_CELL.6232	2738	2305	mpEX	6	isolated
q_CELL.8357-4	2667	2146	sstIN	6	2
q_CELL.8396-1	2147	2841	wntEGC	4	6
q_CELL.7903-7	4637	3585	wntEGC	4	4
q_CELL.6673-3	4227	2384	mpEX	6	1
q_CELL.6178-14	4469	3895	mpEX	6	1
q_CELL.6176-1	4855	1165	MSN	5	10
q_CELL.4268-8	5201	2824	sfrpEGC	7	8
q_CELL.6590-4	2338	2648	mpEX	6	2
q_CELL.4882-3	1414	2821	MSN	5	14
q_CELL.2191	1576	3580	sfrpEGC	7	5
q_CELL.3772-3	4894	1510	sfrpEGC	7	11
q_CELL.6797-1	4369	3108	mpEX	6	1
q_CELL.9368	5629	3392	nptxEX	1	9
q_CELL.9252-1	2415	3896	dpEX	6	2
q_CELL.8618-5	2755	3335	mpEX	6	2
q_CELL.6509	4381	3933	mpEX	6	1
q_CELL.6071-1	2753	3498	mpEX	6	2
q_CELL.6105-4	2378	2666	mpEX	6	2
q_CELL.1993-2	204	2964	VLMC	2	isolated
q_CELL.2338-4	4510	1148	sfrpEGC	7	11
q_CELL.7903-8	2044	2619	wntEGC	4	6
q_CELL.3793-2	1741	2881	sfrpEGC	7	5
q_CELL.6392	1599	3749	sfrpEGC	7	5
q_CELL.7801	2398	2010	dpEX	1	isolated
q_CELL.4910	1772	2544	sfrpEGC	2	isolated
q_CELL.6341-3	4435	3835	dpEX	10	isolated
q_CELL.4941-1	2362	3099	wntEGC	6	2
q_CELL.7314	4039	3400	mpEX	6	1
q_CELL.1831-4	1763	1425	wntEGC	7	5
q_CELL.8396-2	2107	2783	wntEGC	4	6
q_CELL.7407-6	4679	3700	mpEX	6	1
q_CELL.5083-3	1243	3272	MSN	5	14
q_CELL.6684	2648	3042	mpEX	1	isolated
q_CELL.4677	4570	2308	wntEGC	4	17
q_CELL.9352	2290	2536	dpEX	1	isolated
q_CELL.5209-2	5682	2461	obNBL	2	12
q_CELL.8177-1	4545	2403	mpEX	6	1
q_CELL.5959-5	2123	2239	mpEX	6	2
q_CELL.3703-5	4696	3585	wntEGC	4	4
q_CELL.9872-5	4951	4616	dpEX	10	isolated
q_CELL.6751	1623	1667	sfrpEGC	7	5
q_CELL.8303-2	2265	3004	wntEGC	7	isolated
q_CELL.7796-1	2351	2925	mpEX	6	2
q_CELL.3885-16	4349	1497	wntEGC	4	3
q_CELL.8618-6	2300	4198	mpEX	6	2
q_CELL.5471-7	4819	1566	sfrpEGC	7	11
q_CELL.2905	1754	2007	sfrpEGC	7	5
q_CELL.5197	1760	2425	sfrpEGC	7	5
q_CELL.3923-8	1831	2080	sfrpEGC	7	5
q_CELL.5471-8	1797	2730	sfrpEGC	7	5
q_CELL.1998	1822	4018	sfrpEGC	7	5
q_CELL.8161-2	3073	3096	sstIN	2	isolated
q_CELL.8116	1354	3550	sfrpEGC	7	5
q_CELL.5003-1	5440	2477	MSN	5	10
q_CELL.7903-9	2316	3644	wntEGC	4	6
q_CELL.6651-16	4302	1926	mpEX	6	1
q_CELL.4599	1733	2129	sfrpEGC	7	5
q_CELL.9638-3	2583	3812	dpEX	1	isolated
q_CELL.10103	2805	3511	dpEX	6	2
q_CELL.5164-1	2466	2213	mpEX	6	2
q_CELL.5209-3	5611	2333	obNBL	2	isolated
q_CELL.6193-8	2494	2769	mpEX	6	2
q_CELL.3955-1	4771	1191	sfrpEGC	7	11
q_CELL.7546-3	2430	3716	mpEX	6	2
q_CELL.6232-1	2511	2532	mpEX	6	2
q_CELL.2239-4	4604	966	wntEGC	7	11
q_CELL.7014	4887	804	MSN	5	10
q_CELL.5471-9	5287	3000	sfrpEGC	7	8
q_CELL.1944	5020	3396	wntEGC	7	isolated
q_CELL.2132	4679	964	wntEGC	7	11
q_CELL.7903-10	4321	1481	wntEGC	4	3
q_CELL.6557-3	4212	2167	mpEX	6	isolated
q_CELL.5800-1	4876	1163	MSN	5	10
q_CELL.4097	1437	3087	sfrpEGC	5	14
q_CELL.7407-7	2447	3678	mpEX	6	2
q_CELL.3654-3	1749	1756	sfrpEGC	7	5
q_CELL.4612	5109	1927	MSN	5	10
q_CELL.5683	1222	3506	MSN	8	isolated
q_CELL.7398-1	2197	2495	dpEX	6	2
q_CELL.2910	1677	1346	sfrpEGC	7	5
q_CELL.3314-3	2089	1862	wntEGC	4	6
q_CELL.4753-1	4941	1184	MSN	5	10
q_CELL.9482	2003	4251	dpEX	1	7
q_CELL.6193-9	4364	3133	mpEX	6	1
q_CELL.3799	1602	3402	sfrpEGC	7	5
q_CELL.5156	5563	2328	MSN	8	isolated
q_CELL.4911	1757	2311	sfrpEGC	7	5
q_CELL.9335-1	4469	3120	wntEGC	7	isolated
q_CELL.6847-6	2180	2286	mpEX	6	2
q_CELL.9136-5	2181	3791	wntEGC	4	6
q_CELL.5889-4	2519	3244	mpEX	6	2
q_CELL.6168-1	1680	3560	sfrpEGC	7	5
q_CELL.9009	2171	3767	wntEGC	4	6
q_CELL.5214	5239	1247	MSN	5	10
q_CELL.7946-14	4278	3754	mpEX	6	1
q_CELL.3037	5091	3439	wntEGC	4	13
q_CELL.5018-8	4634	990	sfrpEGC	7	11
q_CELL.9439	2152	4138	dpEX	1	7
q_CELL.5560-3	3952	2894	dpEX	6	1
q_CELL.3579-1	1550	3393	sfrpEGC	7	5
q_CELL.3586-1	2137	3775	wntEGC	4	6
q_CELL.3546-3	2132	3103	wntEGC	4	6
q_CELL.9524	2337	3165	wntEGC	6	2
q_CELL.6764-1	2642	2176	mpEX	6	2
q_CELL.8274-3	4493	2807	mpEX	6	1
q_CELL.7550	4702	1232	sfrpEGC	7	11
q_CELL.3340	5313	2660	sfrpEGC	5	10
q_CELL.5018-9	1682	1663	sfrpEGC	7	5
q_CELL.6889-3	4774	3941	mpEX	6	1
q_CELL.3602-8	5161	3260	wntEGC	4	13
q_CELL.3984	2210	2935	wntEGC	4	6
q_CELL.4250-2	5200	2622	sfrpEGC	7	8
q_CELL.9010-18	2383	3541	wntEGC	4	6
q_CELL.9392	1421	3788	reaEGC	7	5
q_CELL.7490	2126	1771	wntEGC	4	6
q_CELL.8362-2	3931	3026	mpEX	2	isolated
q_CELL.5382-1	5194	2531	sfrpEGC	4	isolated
q_CELL.6803-2	4406	2001	mpEX	6	1
q_CELL.6805	1423	2802	MSN	5	14
q_CELL.3950	1714	2787	sfrpEGC	7	5
q_CELL.3988-6	5228	2902	sfrpEGC	7	8
q_CELL.4561	4885	1419	sfrpEGC	7	11
q_CELL.8161-3	4514	4144	sstIN	2	isolated
q_CELL.9078-4	2337	3238	wntEGC	4	6
q_CELL.4318	1483	2985	MSN	5	14
q_CELL.3585-6	1607	1423	sfrpEGC	7	5
q_CELL.5561	2741	2151	sstIN	6	2
q_CELL.5156-1	5534	2315	MSN	8	isolated
q_CELL.4114-6	5176	2847	sfrpEGC	7	8
q_CELL.5209-4	1296	1872	obNBL	2	isolated
q_CELL.6930	4616	4059	mpEX	10	isolated
q_CELL.6604-5	1594	4187	sfrpEGC	7	5
q_CELL.5714	5006	1278	MSN	5	10
q_CELL.7179-1	4333	2404	mpEX	6	1
q_CELL.9549	2121	3997	dpEX	6	2
q_CELL.5083-4	5580	2531	MSN	5	10
q_CELL.5382-2	5246	2622	sfrpEGC	4	isolated
q_CELL.5083-5	1494	1672	MSN	5	14
q_CELL.7736	4426	3155	wntEGC	4	4
q_CELL.4540	2177	2567	wntEGC	4	6
q_CELL.4502	1580	3120	sfrpEGC	7	5
q_CELL.4753-2	1482	1576	MSN	5	14
q_CELL.6375-8	4516	4077	mpEX	6	1
q_CELL.2087-3	4556	1205	sfrpEGC	7	11
q_CELL.3741-1	1688	3143	sfrpEGC	7	5
q_CELL.3375	2041	2095	wntEGC	4	6
q_CELL.5695	1480	3582	reaEGC	7	5
q_CELL.3646-6	5323	2997	sfrpEGC	7	8
q_CELL.8436	4058	1987	dpEX	6	1
q_CELL.3314-4	2346	3412	wntEGC	4	6
q_CELL.5471-10	5106	2125	sfrpEGC	7	11
q_CELL.5083-6	5209	1903	MSN	5	10
q_CELL.9477-3	2246	3989	dpEX	1	7
q_CELL.8405	4306	3150	dpEX	6	1
q_CELL.2591-1	1751	2592	wntEGC	7	5
q_CELL.7142	5396	2691	MSN	8	isolated
q_CELL.8255-7	2472	3322	mpEX	6	2
q_CELL.5188	2069	2264	wntEGC	4	6
q_CELL.4287-1	1595	1580	sfrpEGC	7	5
q_CELL.5079-2	4130	2011	MCG	6	1
q_CELL.9010-19	2291	3297	wntEGC	4	6
q_CELL.5696-1	1587	3879	sfrpEGC	7	5
q_CELL.2448	2081	3110	sfrpEGC	7	isolated
q_CELL.5500	4554	2374	wntEGC	6	1
q_CELL.3885-17	2102	2467	wntEGC	4	6
q_CELL.3081-1	2237	2973	wntEGC	4	6
q_CELL.5107-6	1739	1839	sfrpEGC	7	5
q_CELL.8249-6	2270	3322	wntEGC	4	6
q_CELL.8256-1	2365	3243	wntEGC	4	6
q_CELL.9644	4641	3728	dpEX	1	9
q_CELL.2217-4	4253	1426	wntEGC	7	isolated
q_CELL.5337-2	5313	2028	MSN	5	10
q_CELL.9136-6	4508	1280	wntEGC	4	isolated
q_CELL.2812	2053	1631	wntEGC	7	5
q_CELL.6509-1	4197	2453	mpEX	6	1
q_CELL.9136-7	4495	2982	wntEGC	4	4
q_CELL.7151-1	2888	2996	mpEX	6	2
q_CELL.3585-7	5183	2699	sfrpEGC	7	8
q_CELL.6711-2	4394	3646	mpEX	6	1
q_CELL.7374-1	2261	2372	mpEX	1	isolated
q_CELL.6680	5139	1933	MSN	5	10
q_CELL.8780	4224	3164	sstIN	6	1
q_CELL.6673-4	4012	2807	mpEX	6	1
q_CELL.7490-1	2073	1745	wntEGC	4	6
q_CELL.8053-1	4476	3086	wntEGC	4	4
q_CELL.9956	2102	4244	dpEX	6	2
q_CELL.5696-2	5304	3052	sfrpEGC	7	8
q_CELL.9086	1667	4163	reaEGC	7	5
q_CELL.6521	5049	1366	MSN	5	10
q_CELL.7588	4822	973	MSN	2	19
q_CELL.6921-3	3873	2717	mpEX	6	1
q_CELL.5889-5	3949	2992	mpEX	6	1
q_CELL.6394-1	4562	2206	wntEGC	4	17
q_CELL.9850-1	2268	3975	dpEX	1	7
q_CELL.8904	4673	3744	mpEX	6	1
q_CELL.3793-3	1697	2634	sfrpEGC	7	5
q_CELL.5939	1496	3677	sfrpEGC	7	5
q_CELL.4517-1	1737	2040	sfrpEGC	7	5
q_CELL.4138-6	1635	1836	sfrpEGC	7	5
q_CELL.8770-4	4512	3577	wntEGC	7	isolated
q_CELL.2625	5293	3088	wntEGC	7	8
q_CELL.5009	1314	3173	MSN	5	14
q_CELL.1998-1	1705	1957	sfrpEGC	2	isolated
q_CELL.6847-7	2322	4076	mpEX	6	2
q_CELL.5209-5	5593	2513	obNBL	5	10
q_CELL.5471-11	5073	1911	sfrpEGC	7	11
q_CELL.2012-1	5154	3218	wntEGC	7	8
q_CELL.3654-4	1898	2060	sfrpEGC	7	5
q_CELL.7389-6	4151	1951	mpEX	1	isolated
q_CELL.3775-1	5258	2837	sfrpEGC	7	8
q_CELL.8161-4	4370	4005	sstIN	2	isolated
q_CELL.4753-3	5478	2535	MSN	5	10
q_CELL.4911-1	1932	3234	sfrpEGC	7	isolated
q_CELL.8142-3	4689	3493	wntEGC	4	4
q_CELL.9440-1	4004	2874	sstIN	6	1
q_CELL.4284	4872	1048	MSN	5	10
q_CELL.7956-5	4830	3742	mpEX	6	1
q_CELL.6322-14	4361	3579	mpEX	6	1
q_CELL.8618-7	2068	4262	mpEX	6	2
q_CELL.1989-3	4530	1041	wntEGC	7	11
q_CELL.8142-4	2127	2758	wntEGC	4	6
q_CELL.7670-1	4567	2864	wntEGC	4	4
q_CELL.7273-2	4392	3352	mpEX	6	1
q_CELL.3630-1	4647	1352	sfrpEGC	7	11
q_CELL.5104-4	2209	3991	mpEX	6	2
q_CELL.9090	2424	2070	dpEX	6	2
q_CELL.7946-15	4253	2479	mpEX	6	1
q_CELL.6608-5	4492	2303	mpEX	6	1
q_CELL.5337-3	5066	1609	MSN	5	10
q_CELL.8731-1	2434	3314	dpEX	6	2
q_CELL.8650-1	2128	4027	mpEX	6	2
q_CELL.7629	2352	2386	mpEX	6	2
q_CELL.9136-8	5095	3377	wntEGC	4	13
q_CELL.2126-1	5071	3482	sfrpEGC	2	isolated
q_CELL.7630-4	2095	4037	wntEGC	4	isolated
q_CELL.3787	5042	1767	MSN	5	10
q_CELL.4250-3	5327	2905	sfrpEGC	7	8
q_CELL.3037-1	2007	2034	wntEGC	4	6
q_CELL.5984	5552	2609	MSN	5	10
q_CELL.7014-1	5232	2021	MSN	5	10
q_CELL.7956-6	2320	3878	mpEX	6	2
q_CELL.1958-5	5217	3206	sfrpEGC	7	8
q_CELL.8863-2	4335	1835	mpEX	6	1
q_CELL.9280	2043	3982	wntEGC	6	2
q_CELL.5337-4	4957	1228	MSN	5	10
q_CELL.9754	2102	4148	dpEX	1	7
q_CELL.5217	1603	3369	sfrpEGC	7	5
q_CELL.8770-5	2127	3729	wntEGC	7	5
q_CELL.3142	5204	3276	wntEGC	7	8
q_CELL.3263	1347	3388	MSN	5	14
q_CELL.4284-1	5484	2207	MSN	5	10
q_CELL.8372-2	4354	1835	mpEX	6	1
q_CELL.5279-1	1522	2604	MSN	5	14
q_CELL.7122-3	2736	3103	mpEX	6	2
q_CELL.2012-2	1611	1242	wntEGC	7	5
q_CELL.7889-12	2676	3263	dpEX	1	isolated
q_CELL.7247	2623	3713	mpEX	6	2
q_CELL.4045	5144	2205	sfrpEGC	7	11
q_CELL.2087-4	4604	1125	sfrpEGC	7	11
q_CELL.8983	3873	3139	sstIN	6	1
q_CELL.4439-3	1424	1636	MSN	5	14
q_CELL.6557-4	2943	2715	mpEX	6	2
q_CELL.6341-4	2858	3150	dpEX	10	isolated
q_CELL.5337-5	5165	1685	MSN	5	10
q_CELL.9280-1	4439	3357	wntEGC	6	1
q_CELL.6675	4523	2830	mpEX	6	1
q_CELL.6608-6	4453	2333	mpEX	10	isolated
q_CELL.7179-2	2674	2985	mpEX	6	2
q_CELL.9009-1	2111	3893	wntEGC	4	6
q_CELL.3654-5	4729	1311	sfrpEGC	7	11
q_CELL.4439-4	5061	1815	MSN	5	10
q_CELL.4688-1	4928	1613	MSN	5	10
q_CELL.9421-5	2188	3950	dpEX	6	2
q_CELL.6608-7	2198	2367	mpEX	10	isolated
q_CELL.9759-3	2502	3871	dpEX	6	2
q_CELL.9100	5282	3497	nptxEX	1	9
q_CELL.6176-2	5169	1567	MSN	5	10
q_CELL.5405	1259	2505	MSN	2	20
q_CELL.3030	2052	1844	wntEGC	7	5
q_CELL.9603-1	1941	4170	dpEX	6	2
q_CELL.9360	4875	3638	wntEGC	6	1
q_CELL.6651-17	2489	3039	mpEX	6	2
q_CELL.3585-8	1847	2153	sfrpEGC	7	5
q_CELL.1871-1	1780	3054	wntEGC	7	5
q_CELL.9347	2364	3707	wntEGC	4	6
q_CELL.1958-6	1498	3468	sfrpEGC	7	5
q_CELL.7374-2	2272	2159	mpEX	1	isolated
q_CELL.6803-3	2892	3259	mpEX	6	2
q_CELL.6409	5453	2588	MSN	5	10
q_CELL.7444	4817	1059	MSN	5	10
q_CELL.9076-1	4532	2773	wntEGC	6	1
q_CELL.9078-5	2313	3369	wntEGC	4	6
q_CELL.6339	1930	3993	reaEGC	4	isolated
q_CELL.4680-3	1667	1596	sfrpEGC	7	5
q_CELL.5149	2280	4120	mpEX	2	isolated
q_CELL.5083-7	5499	2279	MSN	5	10
q_CELL.4312-1	1144	3137	MSN	5	14
q_CELL.8863-3	2538	3662	mpEX	6	2
q_CELL.9103	5177	3291	wntEGC	4	13
q_CELL.3586-2	2228	3557	wntEGC	4	6
q_CELL.9255-1	2078	2220	wntEGC	4	6
q_CELL.8808	2211	2820	wntEGC	4	6
q_CELL.7693	1849	2826	sfrpEGC	7	5
q_CELL.7407-8	4391	2935	mpEX	6	1
q_CELL.2087-5	1966	2177	sfrpEGC	7	5
q_CELL.2087-6	4532	1183	sfrpEGC	7	11
q_CELL.8618-8	2421	3255	mpEX	6	2
q_CELL.8249-7	4280	1514	wntEGC	4	3
q_CELL.4127	1404	2785	MSN	5	14
q_CELL.9606	2311	4041	dpEX	6	2
q_CELL.5154-2	1497	3210	sfrpEGC	7	5
q_CELL.5683-1	5516	2762	MSN	8	isolated
q_CELL.6921-4	2417	2092	mpEX	6	2
q_CELL.5560-4	2409	2387	dpEX	6	2
q_CELL.8218-1	4098	2326	sstIN	6	1
q_CELL.7122-4	4317	2485	mpEX	6	1
q_CELL.4097-1	4962	1499	sfrpEGC	5	10
q_CELL.3091-3	5339	2964	wntEGC	7	8
q_CELL.7238	2162	2295	mpEX	6	2
q_CELL.3700-4	2345	3211	wntEGC	6	2
q_CELL.3314-5	1982	1710	wntEGC	4	6
q_CELL.7971-1	4207	2434	mpEX	6	1
q_CELL.6450-6	2695	2686	mpEX	6	2
q_CELL.3787-1	1204	3175	MSN	5	14
q_CELL.9078-6	2239	3679	wntEGC	4	6
q_CELL.5689	4460	2899	wntEGC	4	4
q_CELL.3885-18	4326	1561	wntEGC	4	3
q_CELL.9872-6	5295	4025	dpEX	10	isolated
q_CELL.5432-1	2933	3062	mpEX	6	2
q_CELL.4395	2064	2138	wntEGC	4	6
q_CELL.2239-5	4482	1131	wntEGC	7	11
q_CELL.6203-1	1870	3675	reaEGC	7	5
q_CELL.7588-1	1415	3240	MSN	5	14
q_CELL.5725-1	4388	3034	wntEGC	6	1
q_CELL.1989-4	5190	3220	wntEGC	7	8
q_CELL.7507	2364	2810	mpEX	6	2
q_CELL.3610-7	4408	1091	wntEGC	7	11
q_CELL.6935	4625	2759	wntEGC	4	17
q_CELL.8076	1711	3536	reaEGC	7	5
q_CELL.8249-8	2211	3835	wntEGC	4	6
q_CELL.9737-2	4809	3710	dpEX	6	1
q_CELL.8205	1743	4056	reaEGC	7	5
q_CELL.6684-1	2612	2124	mpEX	6	2
q_CELL.3408-3	1986	1610	wntEGC	7	5
q_CELL.3188-1	4707	1334	sfrpEGC	7	11
q_CELL.9097	3914	2666	sstIN	6	1
q_CELL.8363-1	4599	3625	wntEGC	4	4
q_CELL.5213	2427	3227	mpEX	6	2
q_CELL.6178-15	4270	2275	mpEX	6	1
q_CELL.3278	2081	3810	wntEGC	7	5
q_CELL.9336-9	4453	3071	wntEGC	4	4
q_CELL.8205-1	1778	4179	reaEGC	7	5
q_CELL.4679	1648	1814	sfrpEGC	7	5
q_CELL.5710	1609	3814	sfrpEGC	7	5
q_CELL.6672-1	4077	3102	mpEX	6	1
q_CELL.3408-4	2245	3302	wntEGC	4	6
q_CELL.2087-7	1715	1362	sfrpEGC	7	5
q_CELL.7398-2	2201	2694	dpEX	4	6
q_CELL.4328	2041	2122	wntEGC	4	6
q_CELL.5322	2595	3339	mpEX	6	2
q_CELL.5202-1	2555	2346	mpEX	6	2
q_CELL.1963-1	1528	3470	wntEGC	7	5
q_CELL.6176-3	4904	1015	MSN	5	10
q_CELL.3999	1663	2934	sfrpEGC	7	5
q_CELL.2259-3	5128	2872	sfrpEGC	7	8
q_CELL.6231-2	4205	3558	mpEX	6	1
q_CELL.7871-1	2031	4242	mpEX	6	2
q_CELL.6523	1817	4092	sfrpEGC	7	5
q_CELL.3895-2	1614	1945	sfrpEGC	7	5
q_CELL.8614-1	4392	2718	mpEX	6	1
q_CELL.4312-2	5072	1526	MSN	5	10
q_CELL.8363-2	2254	3028	wntEGC	4	6
q_CELL.4812	5390	1964	scgnIN	5	10
q_CELL.6803-4	4470	2160	mpEX	6	1
q_CELL.4439-5	5340	2079	MSN	5	10
q_CELL.3586-3	2339	3720	wntEGC	4	6
q_CELL.2087-8	4670	1245	sfrpEGC	7	11
q_CELL.8142-5	2289	3365	wntEGC	4	6
q_CELL.8076-1	1512	3771	reaEGC	7	5
q_CELL.7931-2	4117	1906	mpEX	6	1
q_CELL.9254	1993	3992	wntEGC	4	isolated
q_CELL.9301	4626	3939	dpEX	1	9
q_CELL.8255-8	4436	3235	mpEX	6	1
q_CELL.7849-4	2348	3307	wntEGC	4	6
q_CELL.8907	4749	3525	wntEGC	4	4
q_CELL.3693-3	1564	1448	sfrpEGC	7	5
q_CELL.7828-1	2122	2344	wntEGC	4	6
q_CELL.9010-20	2237	3071	wntEGC	4	6
q_CELL.7889-13	4098	2096	dpEX	1	isolated
q_CELL.7782	1654	4262	reaEGC	7	5
q_CELL.9252-2	4660	3779	dpEX	6	1
q_CELL.5763-1	1536	3820	sfrpEGC	7	5
q_CELL.7189-2	1921	4145	mpEX	6	2
q_CELL.7620-1	4159	2071	mpEX	6	1
q_CELL.5389	108	3491	VLMC	1	isolated
q_CELL.2055	4882	1850	sfrpEGC	7	11
q_CELL.6351-1	1421	1468	MSN	5	14
q_CELL.5889-6	4326	2845	mpEX	6	1
q_CELL.7902-3	2688	3385	mpEX	6	2
q_CELL.8177-2	4709	3653	mpEX	6	1
q_CELL.4960-1	5482	2363	MSN	8	isolated
q_CELL.9755-1	1920	4261	dpEX	6	2
q_CELL.1993-3	1375	790	VLMC	2	18
q_CELL.5165	4330	2553	mpEX	6	1
q_CELL.10015	4086	3611	dpEX	1	isolated
q_CELL.5356-3	1302	3217	scgnIN	5	14
q_CELL.2087-9	1754	1345	sfrpEGC	7	5
q_CELL.5175	4993	1612	sfrpEGC	5	10
q_CELL.3037-2	1886	1370	wntEGC	4	isolated
q_CELL.4612-1	1614	2598	MSN	5	14
q_CELL.3673-2	2098	3639	CMPN	10	isolated
q_CELL.8680-10	4363	3813	dpEX	6	1
q_CELL.5202-2	2318	2535	mpEX	6	2
q_CELL.2153-1	5170	2503	sfrpEGC	7	8
q_CELL.8542-2	2277	3588	wntEGC	4	6
q_CELL.5323	1602	1645	sfrpEGC	7	5
q_CELL.10162	2204	4260	dpEX	1	7
q_CELL.5104-5	4453	2124	mpEX	6	1
q_CELL.7889-14	4728	3845	dpEX	1	9
q_CELL.2895	1397	3607	sfrpEGC	7	5
q_CELL.9151	3095	3211	sstIN	1	isolated
q_CELL.6463	4104	2476	mpEX	6	1
q_CELL.5337-6	1450	2854	MSN	5	14
q_CELL.1958-7	1869	2966	sfrpEGC	7	5
q_CELL.9144-2	2178	3923	dpEX	6	2
q_CELL.3772-4	4834	1596	sfrpEGC	7	11
q_CELL.6601-5	2804	2702	mpEX	6	2
q_CELL.3091-4	2187	3292	wntEGC	7	isolated
q_CELL.6651-18	2331	3987	mpEX	6	2
q_CELL.8338-4	2439	3579	wntEGC	4	6
q_CELL.9603-2	1914	4173	dpEX	6	2
q_CELL.8363-3	4676	3471	wntEGC	4	4
q_CELL.6635-1	2448	3920	mpEX	6	2
q_CELL.8249-9	4355	1542	wntEGC	4	3
q_CELL.4952-1	1585	1832	MSN	5	14
q_CELL.3700-5	5130	3190	wntEGC	6	isolated
q_CELL.8071	4365	3613	mpEX	6	1
q_CELL.5209-6	5254	1681	obNBL	2	isolated
q_CELL.3424-1	5216	2468	sfrpEGC	2	isolated
q_CELL.4222-4	5516	2239	scgnIN	8	isolated
q_CELL.9102-1	2162	3883	wntEGC	7	5
q_CELL.3546-4	2216	3210	wntEGC	4	6
q_CELL.3340-1	5356	2661	sfrpEGC	5	10
q_CELL.3787-2	1458	2829	MSN	5	14
q_CELL.8249-10	4319	1434	wntEGC	4	3
q_CELL.7302-1	1607	4061	reaEGC	7	5
q_CELL.6965-1	4343	2695	mpEX	1	isolated
q_CELL.5329	4429	2073	dpEX	6	1
q_CELL.3673-3	1523	1432	CMPN	10	isolated
q_CELL.5776-9	2211	4213	mpEX	6	2
q_CELL.9133-4	2265	3101	wntEGC	4	6
q_CELL.7819	2878	2757	mpEX	2	isolated
q_CELL.5104-6	4428	2038	mpEX	6	1
q_CELL.8357-5	2685	2144	sstIN	6	2
q_CELL.8249-11	4412	1162	wntEGC	4	3
q_CELL.8037	2688	3717	mpEX	6	2
q_CELL.4910-1	1629	3271	sfrpEGC	7	5
q_CELL.8214-5	2394	3572	wntEGC	4	6
q_CELL.9136-9	4974	1892	wntEGC	4	isolated
q_CELL.4517-2	4707	1364	sfrpEGC	7	11
q_CELL.2989-1	5087	3352	wntEGC	4	13
q_CELL.3037-3	4956	3551	wntEGC	4	4
q_CELL.8254	2299	2509	mpEX	6	2
q_CELL.5468	5068	1120	MSN	8	21
q_CELL.5009-1	1232	3162	MSN	5	14
q_CELL.8974-7	2429	3786	dpEX	6	2
q_CELL.4487	5620	2528	MSN	5	10
q_CELL.7597	1433	3854	reaEGC	7	5
q_CELL.5156-2	4992	819	MSN	8	isolated
q_CELL.2591-2	1551	1352	wntEGC	7	5
q_CELL.6125	4110	4445	VLMC	2	isolated
q_CELL.5669	1666	3588	sfrpEGC	7	5
q_CELL.3755	2043	3319	sfrpEGC	2	isolated
q_CELL.8931-2	2045	3913	wntEGC	7	5
q_CELL.5725-2	2318	3079	wntEGC	6	2
q_CELL.5657	1420	2091	MSN	5	14
q_CELL.5021	4942	1085	MSN	5	10
q_CELL.6310-1	2715	3649	mpEX	6	2
q_CELL.1831-5	5230	3133	wntEGC	7	8
q_CELL.7169	1617	4096	reaEGC	7	5
q_CELL.7630-5	1947	4096	wntEGC	4	isolated
q_CELL.3703-6	4390	1664	wntEGC	4	3
q_CELL.3297	1945	1675	wntEGC	4	6
q_CELL.2153-2	1502	3266	sfrpEGC	7	5
q_CELL.4250-4	4731	1379	sfrpEGC	7	11
q_CELL.8564	4719	3596	wntEGC	4	4
q_CELL.7939	4584	2359	wntEGC	4	17
q_CELL.3602-9	4570	3365	wntEGC	4	4
q_CELL.2266	4497	1045	sfrpEGC	7	11
q_CELL.7014-2	1213	3090	MSN	5	14
q_CELL.9275	1774	3591	reaEGC	7	5
q_CELL.4412	1470	1682	MSN	5	14
q_CELL.9690	4887	3690	dpEX	6	1
q_CELL.3700-6	4580	3410	wntEGC	4	4
q_CELL.9872-7	3999	3492	dpEX	10	isolated
q_CELL.6557-5	4402	1904	mpEX	6	1
q_CELL.7849-5	4519	3280	wntEGC	4	4
q_CELL.3145	1539	3697	sfrpEGC	7	5
q_CELL.4960-2	5050	1510	MSN	5	10
q_CELL.9076-2	2380	3662	wntEGC	7	isolated
q_CELL.7410	5241	2575	sfrpEGC	7	8
q_CELL.8519-4	2361	3793	dpEX	1	isolated
q_CELL.7129	1935	3769	reaEGC	7	5
q_CELL.8142-6	2223	3164	wntEGC	4	6
q_CELL.8618-9	2624	3674	mpEX	6	2
q_CELL.5250	1507	3409	sfrpEGC	7	5
q_CELL.4949	5193	2019	MSN	5	10
q_CELL.8233	4233	3661	mpEX	6	1
q_CELL.4533	1626	2952	sfrpEGC	7	5
q_CELL.3460-2	2071	2614	wntEGC	7	isolated
q_CELL.3887	5388	2874	sfrpEGC	7	8
q_CELL.9644-1	2325	3821	dpEX	1	isolated
q_CELL.6230	1370	1516	MSN	5	14
q_CELL.4517-3	4546	1107	sfrpEGC	7	11
q_CELL.8863-4	3992	2634	mpEX	6	1
q_CELL.2293-2	1591	1273	wntEGC	7	5
q_CELL.4306	1279	3207	MSN	5	14
q_CELL.5422-1	5134	1594	MSN	5	10
q_CELL.2234-2	4632	904	wntEGC	7	11
q_CELL.9102-2	2441	3609	wntEGC	7	isolated
q_CELL.2153-3	1681	3326	sfrpEGC	7	5
q_CELL.9255-2	2321	3290	wntEGC	4	6
q_CELL.3232-1	2020	1680	wntEGC	4	6
q_CELL.7582	1676	3773	reaEGC	7	5
q_CELL.8954	1689	3913	reaEGC	7	5
q_CELL.7030	4828	1036	MSN	5	10
q_CELL.2226	4589	920	sfrpEGC	7	11
q_CELL.20	5306	203	VLMC	3	isolated
q_CELL.6733-5	4194	3465	mpEX	6	1
q_CELL.3356	4913	1415	sfrpEGC	7	11
q_CELL.5763-2	1562	3822	sfrpEGC	7	5
q_CELL.7935	4534	2853	wntEGC	10	isolated
q_CELL.1993-4	2452	4612	VLMC	2	isolated
q_CELL.3408-5	2277	3209	wntEGC	4	6
q_CELL.7673-18	4329	3130	mpEX	6	1
q_CELL.5725-3	4546	2044	wntEGC	6	1
q_CELL.5079-3	3854	3035	MCG	6	1
q_CELL.9644-2	2246	4016	dpEX	1	7
q_CELL.5208-4	2809	3661	dpEX	10	isolated
q_CELL.5800-2	1369	3140	MSN	5	14
q_CELL.6351-2	5016	1519	MSN	5	10
q_CELL.8338-5	5254	3110	wntEGC	7	8
q_CELL.4138-7	5067	1886	sfrpEGC	7	11
q_CELL.8177-3	2313	3012	mpEX	6	2
q_CELL.3039	2376	3431	wntEGC	4	6
q_CELL.7819-1	2830	2486	mpEX	2	isolated
q_CELL.4688-2	1597	1795	MSN	5	14
q_CELL.6047	1524	3736	sfrpEGC	7	5
q_CELL.8864-2	2193	3741	wntEGC	4	6
q_CELL.1668	5135	3310	sfrpEGC	4	13
q_CELL.7544-2	2732	3397	mpEX	6	2
q_CELL.4268-9	1834	2176	sfrpEGC	7	5
q_CELL.5367	1584	2795	MSN	5	14
q_CELL.5221	5282	1641	MSN	5	10
q_CELL.2247-1	5315	2797	wntEGC	7	8
q_CELL.4960-3	5476	2336	MSN	8	isolated
q_CELL.4688-3	5316	2419	MSN	5	10
q_CELL.7110	4457	3991	mpEX	6	1
q_CELL.3654-6	4868	1705	sfrpEGC	7	11
q_CELL.4766-5	1726	1565	sfrpEGC	7	5
q_CELL.6509-2	2392	2301	mpEX	6	2
q_CELL.7321	4896	1719	sfrpEGC	7	11
q_CELL.9335-2	4509	3220	wntEGC	7	isolated
q_CELL.4413-1	2452	3463	wntEGC	4	6
q_CELL.5168	5269	2267	sfrpEGC	5	10
q_CELL.5443	4852	1399	sfrpEGC	7	11
q_CELL.3460-3	1783	1366	wntEGC	7	5
q_CELL.3999-1	1779	2761	sfrpEGC	7	5
q_CELL.9366-3	2471	3693	dpEX	1	isolated
q_CELL.9524-1	4562	3645	wntEGC	1	9
q_CELL.3895-3	4996	1821	sfrpEGC	7	11
q_CELL.4930	3904	1876	mpEX	6	1
q_CELL.8094	1390	3670	sfrpEGC	7	5
q_CELL.3693-4	1829	2447	sfrpEGC	7	5
q_CELL.7398-3	2247	2744	dpEX	6	2
q_CELL.9113	4332	3291	dpEX	6	1
q_CELL.2239-6	4657	930	wntEGC	7	11
q_CELL.1989-5	1920	1634	wntEGC	7	5
q_CELL.8105-2	1783	4126	reaEGC	7	5
q_CELL.7169-1	1541	4481	reaEGC	7	5
q_CELL.2217-5	4282	1424	wntEGC	7	isolated
q_CELL.5356-4	1289	2648	scgnIN	5	14
q_CELL.2293-3	1827	1546	wntEGC	7	5
q_CELL.6003	4444	2478	mpEX	6	1
q_CELL.2293-4	1714	1445	wntEGC	7	5
q_CELL.7874-3	1382	3794	reaEGC	7	5
q_CELL.2534-1	1888	1445	wntEGC	7	5
q_CELL.9301-1	2545	4044	dpEX	1	isolated
q_CELL.5693-1	2630	2997	mpEX	6	2
q_CELL.3602-10	4532	1071	wntEGC	4	isolated
q_CELL.4138-8	4639	1139	sfrpEGC	7	11
q_CELL.3039-1	2011	1725	wntEGC	7	5
q_CELL.8770-6	4832	3613	wntEGC	7	isolated
q_CELL.3646-7	4679	1373	sfrpEGC	7	11
q_CELL.8272	1406	3765	sfrpEGC	7	5
q_CELL.7302-2	1625	4036	reaEGC	7	5
q_CELL.2757-1	4350	4797	VLMC	2	isolated
q_CELL.3646-8	5275	2823	sfrpEGC	7	8
q_CELL.8769-9	2145	3989	mpEX	6	2
q_CELL.9421-6	2211	3884	dpEX	6	2
q_CELL.5356-5	1261	3173	scgnIN	5	14
q_CELL.5279-2	987	3384	MSN	5	14
q_CELL.1704	1796	1320	sfrpEGC	7	5
q_CELL.2571	6429	2195	VLMC	3	22
q_CELL.8142-7	4359	1313	wntEGC	4	3
q_CELL.5134-1	1668	1786	sfrpEGC	7	5
q_CELL.6965-2	3874	2902	mpEX	1	isolated
q_CELL.6501-4	2644	3229	mpEX	6	2
q_CELL.9872-8	2166	4327	dpEX	10	isolated
q_CELL.7576	1612	1822	sfrpEGC	5	14
q_CELL.6711-3	2333	2001	mpEX	6	2
q_CELL.6351-3	5115	1743	MSN	5	10
q_CELL.7962	4239	3368	mpEX	6	1
q_CELL.5337-7	1323	2669	MSN	5	14
q_CELL.2292	1843	2624	sfrpEGC	7	5
q_CELL.8973	3866	2058	sstIN	6	1
q_CELL.3693-5	1751	1871	sfrpEGC	7	5
q_CELL.3056	1494	1617	MSN	5	14
q_CELL.6322-15	2737	3271	mpEX	6	2
q_CELL.3787-3	1495	2933	MSN	5	14
q_CELL.4753-4	1615	2387	MSN	5	14
q_CELL.3703-7	4325	1294	wntEGC	4	3
q_CELL.7889-15	2566	3793	dpEX	1	isolated
q_CELL.9872-9	5613	3651	dpEX	10	isolated
q_CELL.9156-1	2090	2351	wntEGC	4	6
q_CELL.1958-8	1904	1399	sfrpEGC	7	5
q_CELL.3546-5	2319	3586	wntEGC	4	6
q_CELL.5959-6	2620	3484	mpEX	6	2
q_CELL.2441	2088	3759	sfrpEGC	7	5
q_CELL.8724	3981	2949	mpEX	6	1
q_CELL.5104-7	2504	3688	mpEX	6	2
q_CELL.8249-12	4803	3505	wntEGC	4	4
q_CELL.4851	1602	2514	MSN	5	14
q_CELL.4312-3	1557	2496	MSN	5	14
q_CELL.7651	3033	2509	VLMC	6	isolated
q_CELL.3460-4	2425	3414	wntEGC	7	isolated
q_CELL.7886-4	1444	3362	sfrpEGC	7	5
q_CELL.9872-10	2905	2963	dpEX	10	isolated
q_CELL.7670-2	2187	3151	wntEGC	4	6
q_CELL.7874-4	1758	4119	reaEGC	7	5
q_CELL.8867	5355	3324	nptxEX	1	9
q_CELL.8338-6	2192	3088	wntEGC	4	6
q_CELL.6393	4168	3245	mpEX	6	1
q_CELL.8564-1	2266	3829	wntEGC	4	6
q_CELL.8770-7	2184	3656	wntEGC	7	5
q_CELL.7736-1	4433	1817	wntEGC	4	3
q_CELL.8303-3	2282	3153	wntEGC	7	isolated
q_CELL.4882-4	5412	2235	MSN	5	10
q_CELL.8110	1537	4302	reaEGC	7	5
q_CELL.5209-7	1518	2389	obNBL	2	isolated
q_CELL.3515	2118	1802	sfrpEGC	7	5
q_CELL.7828-2	4524	3446	wntEGC	6	1
q_CELL.4048-1	4744	1346	sfrpEGC	7	11
q_CELL.4599-1	4718	1074	sfrpEGC	7	11
q_CELL.9555	5318	3528	nptxEX	1	9
q_CELL.3278-1	1853	4001	wntEGC	7	5
q_CELL.7429	1418	3185	sfrpEGC	2	isolated
q_CELL.9458	4638	2802	wntEGC	6	1
q_CELL.3673-4	1839	3168	CMPN	10	isolated
q_CELL.8110-1	1873	3871	reaEGC	7	5
q_CELL.3586-4	5250	3156	wntEGC	4	13
q_CELL.6231-3	4306	3504	mpEX	6	1
q_CELL.9737-3	4916	3767	dpEX	6	1
q_CELL.6568	4943	939	MSN	5	10
q_CELL.6965-3	3025	2823	mpEX	1	isolated
q_CELL.4114-7	4598	1250	sfrpEGC	7	11
q_CELL.8974-8	2430	3184	dpEX	6	2
q_CELL.9479-2	2378	1987	dpEX	10	isolated
q_CELL.3585-9	5145	2895	sfrpEGC	7	8
q_CELL.4753-5	1578	1800	MSN	5	14
q_CELL.3012-1	5743	2780	MSN	5	10
q_CELL.4284-2	1353	1345	MSN	5	14
q_CELL.1626	4374	1200	wntEGC	4	3
q_CELL.5209-8	1404	2581	obNBL	2	isolated
q_CELL.6924	4190	3662	VLMC	6	1
q_CELL.9144-3	2102	3982	dpEX	6	2
q_CELL.5276	1413	3466	sfrpEGC	7	5
q_CELL.5432-2	2283	4078	mpEX	6	2
q_CELL.7725	1633	2514	MSN	5	14
q_CELL.5760	2961	3088	mpEX	6	2
q_CELL.7762-2	4127	3191	dpEX	6	1
q_CELL.5984-1	5066	1779	MSN	5	10
q_CELL.7673-19	4477	3587	mpEX	6	1
q_CELL.5984-2	1393	2798	MSN	5	14
q_CELL.5323-1	5221	2606	sfrpEGC	7	8
q_CELL.2239-7	1686	1544	wntEGC	7	5
q_CELL.3923-9	1636	1616	sfrpEGC	7	5
q_CELL.9690-1	5011	3647	dpEX	6	1
q_CELL.7874-5	1788	3981	reaEGC	7	5
q_CELL.7872-1	2133	2274	dpEX	1	isolated
q_CELL.3602-11	1976	1509	wntEGC	4	isolated
q_CELL.6176-4	5499	2571	MSN	5	10
q_CELL.5984-3	5268	2060	MSN	5	10
q_CELL.4960-4	5160	1767	MSN	5	10
q_CELL.6033	1405	2420	MSN	5	14
q_CELL.3693-6	4767	1278	sfrpEGC	7	11
q_CELL.6804	4484	2869	wntEGC	4	4
q_CELL.1989-6	1731	1387	wntEGC	7	5
q_CELL.5003-2	4850	1203	MSN	5	10
q_CELL.7849-6	2277	3405	wntEGC	4	6
q_CELL.9086-1	1719	3838	reaEGC	7	5
q_CELL.10162-1	4817	3873	dpEX	1	9
q_CELL.9593	2174	4071	dpEX	1	7
q_CELL.3947	2043	2281	reaEGC	4	6
q_CELL.3049-1	1464	1629	MSN	5	14
q_CELL.7849-7	1922	1703	wntEGC	4	6
q_CELL.1958-9	1879	2858	sfrpEGC	7	5
q_CELL.9133-5	4587	3556	wntEGC	4	4
q_CELL.2713-1	1685	1235	sfrpEGC	7	5
q_CELL.8142-8	4540	2616	wntEGC	4	17
q_CELL.7939-1	4248	1343	wntEGC	4	3
q_CELL.7410-1	1511	1385	sfrpEGC	7	5
q_CELL.6173-1	1656	3861	reaEGC	7	5
q_CELL.3923-10	4748	1262	sfrpEGC	7	11
q_CELL.9043-7	4467	3453	dpEX	1	isolated
q_CELL.9102-3	2315	3790	wntEGC	7	isolated
q_CELL.9514-1	2226	4251	dpEX	1	7
q_CELL.4097-2	5218	2213	sfrpEGC	5	10
q_CELL.9347-1	4659	3642	wntEGC	4	4
q_CELL.7029	4432	3033	wntEGC	6	1
q_CELL.5794	2166	2426	reaEGC	6	2
q_CELL.5009-2	5368	2385	MSN	5	10
q_CELL.3654-7	4653	1321	sfrpEGC	7	11
q_CELL.2259-4	4676	993	sfrpEGC	7	11
q_CELL.1831-6	4578	951	wntEGC	7	11
q_CELL.9593-1	2620	3590	dpEX	6	2
q_CELL.3271-2	5771	4121	VLMC	10	isolated
q_CELL.4729	1627	1747	sfrpEGC	7	5
q_CELL.9737-4	2029	4154	dpEX	6	2
q_CELL.4207	5412	2463	MSN	5	10
q_CELL.7963	2927	2475	mpEX	6	isolated
q_CELL.9336-10	2260	2952	wntEGC	4	6
q_CELL.8853	5722	3213	nptxEX	1	9
q_CELL.2109	4701	994	wntEGC	7	11
q_CELL.8320	2377	2379	mpEX	6	2
q_CELL.3965-5	5080	1691	MSN	5	10
q_CELL.1780-1	4639	1462	wntEGC	4	3
q_CELL.6463-1	2264	2053	mpEX	6	isolated
q_CELL.4713	5254	1817	MSN	5	10
q_CELL.5076	1820	2599	sfrpEGC	7	5
q_CELL.9077	2111	3832	wntEGC	4	6
q_CELL.6230-1	5717	2761	MSN	5	10
q_CELL.3916	1732	2906	sfrpEGC	7	5
q_CELL.6116	1568	2052	MSN	5	14
q_CELL.5209-9	1410	2237	obNBL	2	20
q_CELL.4045-1	5376	2467	sfrpEGC	7	isolated
q_CELL.5725-4	4478	3537	wntEGC	6	1
q_CELL.4615-1	5210	2282	sfrpEGC	5	10
q_CELL.9017	1537	4271	reaEGC	7	5
q_CELL.6890-1	2694	3027	mpEX	6	2
q_CELL.8255-9	2675	3476	mpEX	6	2
q_CELL.7946-16	4306	2711	mpEX	6	1
q_CELL.4930-1	2995	3319	mpEX	6	2
q_CELL.1783	1880	1532	wntEGC	7	5
q_CELL.6310-2	2516	2779	mpEX	6	2
q_CELL.3602-12	4459	1672	wntEGC	4	3
q_CELL.7946-17	3792	2561	mpEX	6	1
q_CELL.8617	4356	3237	dpEX	6	1
q_CELL.5671	5177	1846	MSN	5	10
q_CELL.6809	1437	2879	MSN	5	14
q_CELL.9133-6	2196	3704	wntEGC	4	6
q_CELL.3965-6	5455	2402	MSN	5	10
q_CELL.3606	4512	3136	CMPN	4	4
q_CELL.2331-1	5126	737	scgnIN	5	10
q_CELL.6173-2	1705	3642	reaEGC	7	5
q_CELL.3947-1	2020	1959	reaEGC	7	5
q_CELL.6764-2	3974	2841	mpEX	6	1
q_CELL.6710-12	4319	3632	mpEX	6	1
q_CELL.3950-1	4770	1078	sfrpEGC	7	11
q_CELL.6675-1	2792	2963	mpEX	1	isolated
q_CELL.9089	4440	3771	dpEX	6	1
q_CELL.3107	1100	3186	MSN	5	14
q_CELL.3923-11	5195	2894	sfrpEGC	7	8
q_CELL.9008-2	4560	2491	wntEGC	1	isolated
q_CELL.6351-4	5518	2617	MSN	5	10
q_CELL.2695	5245	800	obNBL	8	isolated
q_CELL.4445	2042	2021	wntEGC	4	6
q_CELL.9286	4144	3694	dpEX	6	1
q_CELL.5156-3	1195	1542	MSN	8	16
q_CELL.7874-6	1719	4125	reaEGC	7	5
q_CELL.4318-1	1644	2260	MSN	5	14
q_CELL.4872	1648	1894	MSN	5	14
q_CELL.3357	1820	2350	wntEGC	4	isolated
q_CELL.7630-6	4365	3183	wntEGC	4	4
q_CELL.2255	1433	3560	sfrpEGC	7	5
q_CELL.2338-5	4594	1057	sfrpEGC	7	11
q_CELL.4517-4	4758	1301	sfrpEGC	7	11
q_CELL.1993-5	2322	793	VLMC	2	isolated
q_CELL.7155	3898	2677	sstIN	6	1
q_CELL.5633-2	328	3409	VLMC	8	isolated
q_CELL.1958-10	2120	3178	sfrpEGC	7	isolated
q_CELL.9569	5296	3580	nptxEX	10	isolated
q_CELL.5905	1641	2717	VLMC	3	isolated
q_CELL.4099-1	5397	2927	sfrpEGC	7	8
q_CELL.7700	1397	3248	MSN	5	14
q_CELL.2012-3	1652	2898	wntEGC	7	5
q_CELL.7903-11	2108	2664	wntEGC	4	6
q_CELL.4753-6	1391	3000	MSN	5	14
q_CELL.8864-3	2166	2779	wntEGC	4	6
q_CELL.3793-4	1809	2581	sfrpEGC	7	5
q_CELL.3460-5	2046	3797	wntEGC	7	5
q_CELL.1831-7	1921	1454	wntEGC	7	5
q_CELL.3988-7	5205	2719	sfrpEGC	7	8
q_CELL.3777	2135	2590	wntEGC	4	6
q_CELL.4713-1	4854	1141	MSN	5	10
q_CELL.6501-5	4208	3793	mpEX	6	1
q_CELL.8781	5560	3696	sfrpEGC	2	isolated
q_CELL.3255	5318	2349	MSN	5	10
q_CELL.8110-2	1915	3664	reaEGC	7	5
q_CELL.7903-12	4256	1544	wntEGC	4	3
q_CELL.6733-6	2362	2777	mpEX	6	2
q_CELL.7992-1	4497	3446	wntEGC	6	1
q_CELL.5639	3981	2646	mpEX	6	1
q_CELL.6843	1964	3756	reaEGC	7	5
q_CELL.6339-1	2138	2703	reaEGC	4	6
q_CELL.3356-1	5199	2256	sfrpEGC	7	11
q_CELL.6711-4	2271	4048	mpEX	6	2
q_CELL.8559	1739	3927	reaEGC	7	5
q_CELL.7946-18	4203	2402	mpEX	6	1
q_CELL.3895-4	4577	986	sfrpEGC	7	11
q_CELL.2130-1	4412	1202	wntEGC	7	11
q_CELL.8688-3	3912	2761	dpEX	6	1
q_CELL.4525	5098	1901	MSN	5	10
q_CELL.8863-5	2879	3567	mpEX	6	2
q_CELL.2231-1	5333	2854	sfrpEGC	7	8
q_CELL.8105-3	1672	3737	reaEGC	7	5
q_CELL.4615-2	1708	2557	sfrpEGC	5	14
q_CELL.6392-1	1917	3917	sfrpEGC	7	5
q_CELL.5107-7	1557	3321	sfrpEGC	7	5
q_CELL.7122-5	4564	3746	mpEX	6	1
q_CELL.5021-1	5789	2643	MSN	5	10
q_CELL.7483-2	4418	3346	wntEGC	6	1
q_CELL.5431	2657	2190	mpEX	6	2
q_CELL.8362-3	2821	3386	mpEX	2	isolated
q_CELL.3703-8	2015	1758	wntEGC	4	6
q_CELL.5468-1	5637	2340	MSN	8	isolated
q_CELL.6421-2	1959	3823	sfrpEGC	7	5
q_CELL.5940-3	2193	4026	mpEX	6	2
q_CELL.4097-3	5005	1670	sfrpEGC	5	10
q_CELL.2591-3	1545	1321	wntEGC	7	5
q_CELL.1993-6	3605	1765	VLMC	2	isolated
q_CELL.1668-1	2263	3375	sfrpEGC	4	6
q_CELL.3002-1	1646	1344	sfrpEGC	7	5
q_CELL.4312-4	5841	2590	MSN	5	10
q_CELL.4318-2	1565	2764	MSN	5	14
q_CELL.5206	2353	3893	mpEX	6	2
q_CELL.6993	2436	2287	mpEX	6	2
q_CELL.5483	4978	1449	MSN	5	10
q_CELL.5154-3	4733	1242	sfrpEGC	7	11
q_CELL.6193-10	4294	1984	mpEX	6	1
q_CELL.5077-1	4142	3426	mpEX	6	1
q_CELL.8781-1	2143	4483	sfrpEGC	2	isolated
q_CELL.8549-1	1965	3998	wntEGC	4	isolated
q_CELL.2381-1	5275	2964	wntEGC	7	8
q_CELL.2369	4895	1750	sfrpEGC	7	11
q_CELL.3885-19	4399	1468	wntEGC	4	3
q_CELL.7089	5876	2744	MSN	8	23
q_CELL.6842	2072	2048	wntEGC	4	6
q_CELL.5696-3	1477	3388	sfrpEGC	7	5
q_CELL.3885-20	2219	3187	wntEGC	4	6
q_CELL.9471-1	2484	3522	wntEGC	4	6
q_CELL.5413	1563	2826	MSN	5	14
q_CELL.10039	1688	4131	reaEGC	7	5
q_CELL.8218-2	3824	2100	sstIN	2	isolated
q_CELL.5654-1	4911	3668	mpEX	6	1
q_CELL.4439-6	5668	2509	MSN	5	10
q_CELL.1989-7	4586	1087	wntEGC	7	11
q_CELL.6386	1252	1608	MSN	5	14
q_CELL.3950-2	1752	2816	sfrpEGC	7	5
q_CELL.8710-2	2223	3593	wntEGC	4	6
q_CELL.7630-7	2393	3165	wntEGC	4	6
q_CELL.3879-4	1743	2061	sfrpEGC	7	5
q_CELL.5291	1662	3504	sfrpEGC	7	5
q_CELL.2132-1	1629	1453	wntEGC	7	5
q_CELL.8833-2	1786	4257	dpEX	6	2
q_CELL.4616	1225	3591	scgnIN	5	14
q_CELL.4183	1853	2911	sfrpEGC	7	5
q_CELL.5813	1541	1702	VLMC	3	isolated
q_CELL.6754	2214	2734	reaEGC	4	6
q_CELL.5535-4	4537	2325	mpEX	6	1
q_CELL.6604-6	1503	3711	sfrpEGC	7	5
q_CELL.5648-1	2946	2902	dpEX	6	2
q_CELL.9173-9	1923	4223	dpEX	6	2
q_CELL.9573-2	4339	3343	dpEX	6	1
q_CELL.5671-1	1524	2227	MSN	5	14
q_CELL.6441-2	3974	3050	dpEX	6	1
q_CELL.3586-5	4545	1010	wntEGC	4	isolated
q_CELL.3957	1579	1974	MSN	5	14
q_CELL.3703-9	4368	1586	wntEGC	4	3
q_CELL.9602	1833	4284	dpEX	1	7
q_CELL.5003-3	4928	1347	MSN	5	10
q_CELL.8837-3	2216	3648	wntEGC	4	6
q_CELL.5337-8	5240	1910	MSN	5	10
q_CELL.5083-8	5521	2489	MSN	5	10
q_CELL.9255-3	2151	2758	wntEGC	4	6
q_CELL.3081-2	2232	3709	wntEGC	4	6
q_CELL.6298-2	2515	3921	mpEX	6	2
[truncated: 8,463 more rows]
