# Supplementary material for: Multi-scale and multi-context interpretable mapping of cell states across heterogeneous spatial samples
Source: Nat Commun. 2025 Aug 21;16:7814. doi: 10.1038/s41467-025-62782-y (PMC12370880; doi:10.1038/s41467-025-62782-y)
Supplement: Supplementary file 9 — Source Data [file 41467_2025_62782_MOESM9_ESM.zip › SourceData/figure_5a2.tsv]

barcodes	x	y	Cells	Segment	Territory
CELL.1	4294	1	VLMC	8	isolated
CELL.2	4712	3	VLMC	8	isolated
CELL.3	4350	19	VLMC	8	isolated
CELL.4	4748	5	VLMC	8	isolated
CELL.5	4780	22	VLMC	2	isolated
CELL.6	4673	20	VLMC	8	isolated
CELL.7	4640	25	VLMC	8	isolated
CELL.8	4262	26	VLMC	8	isolated
CELL.9	4741	29	VLMC	8	isolated
CELL.10	4293	29	VLMC	2	isolated
CELL.11	4322	29	VLMC	8	isolated
CELL.12	4163	47	VLMC	8	isolated
CELL.13	4515	36	VLMC	2	isolated
CELL.14	4388	35	VLMC	8	isolated
CELL.15	4817	38	VLMC	2	isolated
CELL.16	4932	52	VLMC	2	isolated
CELL.17	4265	52	VLMC	8	isolated
CELL.18	4556	50	rIPC4	2	isolated
CELL.19	4303	48	VLMC	8	isolated
CELL.20	4485	57	rIPC4	2	isolated
CELL.21	4910	64	VLMC	8	isolated
CELL.22	4121	70	VLMC	8	isolated
CELL.24	4993	79	VLMC	2	isolated
CELL.25	4145	79	VLMC	8	isolated
CELL.26	4064	83	VLMC	8	isolated
CELL.27	4011	100	VLMC	8	isolated
CELL.28	4797	100	Oligo	2	isolated
CELL.29	5050	106	VLMC	2	isolated
CELL.30	5107	118	VLMC	2	isolated
CELL.31	4029	119	VLMC	8	isolated
CELL.33	4423	144	VLMC	7	isolated
CELL.35	5174	155	VLMC	2	isolated
CELL.37	5263	183	VLMC	2	isolated
CELL.38	4932	174	VLMC	2	isolated
CELL.40	3887	192	Oligo	2	isolated
CELL.41	5306	203	VLMC	2	isolated
CELL.43	3945	214	VLMC	2	isolated
CELL.44	5278	213	VLMC	2	isolated
CELL.45	4714	234	VLMC	2	isolated
CELL.47	3876	224	VLMC	2	isolated
CELL.49	3923	233	VLMC	2	isolated
CELL.50	5160	227	VLMC	2	isolated
CELL.51	5320	237	VLMC	2	isolated
CELL.54	3900	252	VLMC	2	isolated
CELL.56	5377	260	Oligo	8	isolated
CELL.57	4102	263	VLMC	2	isolated
CELL.59	5191	264	VLMC	2	isolated
CELL.60	5150	268	VLMC	2	isolated
CELL.61	4344	275	VLMC	9	isolated
CELL.62	3861	276	VLMC	2	isolated
CELL.64	4088	288	VLMC	2	isolated
CELL.66	3822	294	VLMC	8	isolated
CELL.67	1981	304	VLMC	2	isolated
CELL.68	5459	300	VLMC	2	isolated
CELL.70	2055	314	VLMC	2	isolated
CELL.71	2017	316	VLMC	2	isolated
CELL.72	2201	321	VLMC	2	isolated
CELL.73	4239	321	VLMC	2	isolated
CELL.74	5438	321	Oligo	2	isolated
CELL.75	2135	329	VLMC	8	isolated
CELL.76	2248	346	VLMC	2	isolated
CELL.77	1712	334	VLMC	8	isolated
CELL.78	1960	329	VLMC	8	isolated
CELL.80	1683	333	VLMC	2	isolated
CELL.81	1812	341	VLMC	2	isolated
CELL.82	4852	354	sstIN	3	1
CELL.83	5498	360	VLMC	2	isolated
CELL.84	1850	350	VLMC	2	isolated
CELL.85	4936	347	VLMC	2	isolated
CELL.86	2277	350	VLMC	2	isolated
CELL.87	1748	350	VLMC	8	isolated
CELL.88	5528	354	VLMC	2	isolated
CELL.89	3692	344	VLMC	8	isolated
CELL.90	2132	359	VLMC	8	isolated
CELL.91	1890	355	VLMC	8	isolated
CELL.92	1546	361	VLMC	8	isolated
CELL.93	4865	367	sstIN	3	1
CELL.94	1600	363	VLMC	8	isolated
CELL.95	3629	371	VLMC	8	isolated
CELL.96	3955	372	VLMC	2	isolated
CELL.98	2288	372	VLMC	2	isolated
CELL.99	5250	381	obNBL	7	isolated
CELL.100	1887	376	VLMC	2	isolated
CELL.101	1502	385	VLMC	8	isolated
CELL.103	5531	381	VLMC	2	isolated
CELL.104	4959	384	CMPN	3	1
CELL.106	4633	396	sstIN	3	1
CELL.107	4673	403	sstIN	3	1
CELL.108	4724	392	sstIN	3	1
CELL.109	1645	393	VLMC	2	isolated
CELL.110	2319	396	VLMC	2	isolated
CELL.111	4799	399	sstIN	3	1
CELL.112	4606	403	sstIN	3	1
CELL.113	4854	397	sstIN	3	1
CELL.114	1525	401	VLMC	8	isolated
CELL.116	5515	395	VLMC	2	isolated
CELL.117	3964	400	tlNBL	1	isolated
CELL.118	5539	403	VLMC	2	isolated
CELL.119	2156	402	VLMC	2	isolated
CELL.120	1439	414	VLMC	8	isolated
CELL.121	3614	420	VLMC	8	isolated
CELL.122	5583	416	VLMC	2	isolated
CELL.123	1488	413	VLMC	8	isolated
CELL.124	4925	426	nptxEX	3	1
CELL.125	4512	427	sstIN	3	1
CELL.126	4689	431	sstIN	3	1
CELL.127	4959	426	sstIN	3	1
CELL.128	4633	426	sstIN	3	1
CELL.129	4599	430	sstIN	3	1
CELL.130	4716	443	sstIN	3	1
CELL.131	4563	438	sstIN	3	1
CELL.132	1449	433	VLMC	8	isolated
CELL.133	4850	443	sstIN	3	1
CELL.135	5161	448	sstIN	3	1
CELL.136	4435	451	sstIN	3	1
CELL.137	4754	452	CMPN	3	1
CELL.138	5003	446	VLMC	3	1
CELL.139	4513	453	sstIN	3	1
CELL.140	4656	444	sstIN	3	1
CELL.141	5046	448	VLMC	2	isolated
CELL.142	5597	450	VLMC	8	isolated
CELL.143	1352	458	VLMC	8	isolated
CELL.144	4888	459	sstIN	3	1
CELL.145	4945	448	rIPC4	3	1
CELL.146	5131	465	sstIN	3	1
CELL.148	4459	455	sstIN	3	1
CELL.149	4623	458	sstIN	3	1
CELL.150	4922	458	CMPN	3	1
CELL.151	4590	459	sstIN	3	1
CELL.152	4555	468	sstIN	3	1
CELL.153	4815	464	sstIN	3	1
CELL.154	2474	469	VLMC	2	isolated
CELL.155	1397	463	VLMC	2	isolated
CELL.156	4789	470	sstIN	3	1
CELL.157	4470	476	sstIN	3	1
CELL.158	5459	471	VLMC	2	isolated
CELL.159	4503	469	sstIN	3	1
CELL.160	4851	468	sstIN	3	1
CELL.161	4730	475	sstIN	3	1
CELL.162	5205	470	nptxEX	3	1
CELL.164	2528	476	VLMC	2	isolated
CELL.165	4686	468	sstIN	3	1
CELL.167	1305	474	VLMC	2	isolated
CELL.168	5655	477	VLMC	2	isolated
CELL.169	2576	483	VLMC	2	isolated
CELL.170	3607	477	VLMC	2	isolated
CELL.171	4646	484	sstIN	3	1
CELL.173	4950	479	CMPN	3	1
CELL.174	4367	485	sstIN	3	1
CELL.175	4818	486	sstIN	3	1
CELL.177	4531	486	sstIN	3	1
CELL.178	1351	485	VLMC	2	isolated
CELL.179	4594	489	sstIN	3	1
CELL.180	4773	488	CMPN	3	1
CELL.181	1265	493	VLMC	2	isolated
CELL.182	4417	490	sstIN	3	1
CELL.183	5015	498	VLMC	3	1
CELL.184	5687	500	VLMC	2	isolated
CELL.185	1328	492	VLMC	2	isolated
CELL.186	4754	497	CMPN	3	1
CELL.187	5442	498	VLMC	2	isolated
CELL.188	2599	501	VLMC	2	isolated
CELL.189	4899	503	sstIN	3	1
CELL.190	5144	508	sstIN	3	1
CELL.191	4694	503	sstIN	3	1
CELL.192	2537	512	VLMC	2	isolated
CELL.193	4719	503	sstIN	3	1
CELL.194	4847	511	sstIN	3	1
CELL.195	2508	511	VLMC	2	isolated
CELL.196	1214	513	VLMC	2	isolated
CELL.197	4484	511	sstIN	3	1
CELL.198	4512	513	sstIN	3	1
CELL.199	2579	510	VLMC	2	isolated
CELL.200	3541	507	VLMC	8	isolated
CELL.201	2626	512	VLMC	2	isolated
CELL.202	4586	515	sstIN	3	1
CELL.203	1267	509	VLMC	2	isolated
CELL.204	4787	509	sstIN	3	1
CELL.205	4965	518	mpIN	3	1
CELL.206	4743	518	sstIN	3	1
CELL.207	4914	530	CMPN	3	1
CELL.208	5668	522	VLMC	2	isolated
CELL.209	4296	527	nptxEX	2	isolated
CELL.211	4876	531	sstIN	3	1
CELL.212	5055	534	sstIN	3	1
CELL.213	4817	534	sstIN	3	1
CELL.214	5019	529	sstIN	3	1
CELL.216	2631	538	VLMC	2	isolated
CELL.217	4558	521	sstIN	3	1
CELL.218	4531	528	sstIN	3	1
CELL.219	4694	536	sstIN	3	1
CELL.220	2599	531	VLMC	2	isolated
CELL.221	3513	545	VLMC	8	isolated
CELL.222	4766	535	obNBL	3	1
CELL.223	4634	533	sstIN	3	1
CELL.225	4388	530	sstIN	3	1
CELL.227	4727	541	sstIN	3	1
CELL.228	4852	539	sstIN	3	1
CELL.230	5264	541	sstIN	2	isolated
CELL.231	5128	548	sstIN	3	1
CELL.232	4436	540	sstIN	3	1
CELL.233	1194	543	VLMC	2	isolated
CELL.234	4347	553	sstIN	3	1
CELL.235	4001	550	Oligo	2	isolated
CELL.236	4963	555	CMPN	3	1
CELL.237	5700	551	VLMC	2	isolated
CELL.238	1341	558	VLMC	2	isolated
CELL.239	4792	552	sstIN	3	1
CELL.240	5039	559	CMPN	3	1
CELL.241	5161	554	sstIN	3	1
CELL.243	2524	556	VLMC	2	isolated
CELL.244	2505	558	VLMC	2	isolated
CELL.245	4582	558	sstIN	3	1
CELL.246	4927	563	sstIN	3	1
CELL.247	3656	565	VLMC	2	isolated
CELL.248	4231	562	sstIN	2	isolated
CELL.250	4463	553	sstIN	3	1
CELL.251	4655	562	sstIN	3	1
CELL.252	4422	564	sstIN	3	1
CELL.253	4695	563	CMPN	3	1
CELL.258	5731	570	Oligo	2	isolated
CELL.259	1140	578	VLMC	2	isolated
CELL.260	4608	569	sstIN	3	1
CELL.261	5108	574	sstIN	3	1
CELL.265	4730	576	CMPN	3	1
CELL.266	4804	577	sstIN	3	1
CELL.267	4201	579	scgnIN	3	1
CELL.268	4901	574	sstIN	3	1
CELL.269	4954	578	CMPN	3	1
CELL.270	5022	581	CMPN	3	1
CELL.271	3547	582	VLMC	2	isolated
CELL.272	4844	573	CMPN	3	1
CELL.273	4764	572	sstIN	3	1
CELL.274	4544	584	sstIN	3	1
CELL.275	4698	586	sstIN	3	1
CELL.276	4372	577	sstIN	3	1
CELL.277	4397	592	sstIN	3	1
CELL.278	4491	584	sstIN	3	1
CELL.279	5072	584	sstIN	3	1
CELL.280	5135	592	sstIN	3	1
CELL.281	4875	589	sstIN	3	1
CELL.282	4993	591	CMPN	3	1
CELL.283	1104	592	VLMC	2	isolated
CELL.284	3658	593	nptxEX	2	isolated
CELL.285	4635	591	sstIN	3	1
CELL.288	5791	610	Oligo	2	isolated
CELL.289	4269	597	sstIN	3	1
CELL.290	5757	600	VLMC	2	isolated
CELL.291	4923	606	CMPN	3	1
CELL.292	5100	607	sstIN	3	1
CELL.293	5202	605	MSN	6	isolated
CELL.294	4743	607	CMPN	3	1
CELL.296	1130	611	VLMC	8	isolated
CELL.297	4683	610	CMPN	3	1
CELL.298	2659	617	VLMC	8	isolated
CELL.299	3530	601	VLMC	2	isolated
CELL.300	4610	609	sstIN	3	1
CELL.301	4801	608	CMPN	3	1
CELL.302	4830	605	CMPN	3	1
CELL.303	5171	610	sstIN	3	1
CELL.304	4973	616	sstIN	3	1
CELL.305	4385	610	sstIN	3	1
CELL.306	4773	609	CMPN	3	1
CELL.307	5576	616	VLMC	2	isolated
CELL.308	4566	609	CMPN	3	1
CELL.309	4891	613	CMPN	3	1
CELL.310	3480	620	VLMC	2	isolated
CELL.311	4504	614	sstIN	3	1
CELL.312	4430	617	sstIN	3	1
CELL.313	4474	620	sstIN	3	1
CELL.314	5006	614	sstIN	3	1
CELL.315	4706	623	CMPN	3	1
CELL.316	4851	624	CMPN	3	1
CELL.317	2580	620	VLMC	2	isolated
CELL.318	3568	622	VLMC	2	isolated
CELL.319	4329	617	sstIN	3	1
CELL.320	5033	621	sstIN	3	1
CELL.321	5132	617	sstIN	3	1
CELL.322	5757	623	VLMC	2	isolated
CELL.323	5330	628	obNBL	3	1
CELL.325	1082	624	VLMC	2	isolated
CELL.326	4299	618	sstIN	3	1
CELL.327	4867	637	CMPN	3	1
CELL.329	4938	625	CMPN	3	1
CELL.330	5068	629	sstIN	3	1
CELL.331	2684	629	VLMC	8	isolated
CELL.332	4376	632	nptxEX	3	1
CELL.333	4732	630	CMPN	3	1
CELL.334	4588	631	CMPN	3	1
CELL.335	4815	634	CMPN	3	1
CELL.336	5103	636	sstIN	3	1
CELL.337	3793	636	VLMC	2	isolated
CELL.339	5190	632	sstIN	3	1
CELL.340	1110	634	VLMC	2	isolated
CELL.341	5778	634	Oligo	2	isolated
CELL.342	4399	634	sstIN	3	1
CELL.343	4774	635	CMPN	3	1
CELL.345	1176	639	VLMC	2	isolated
CELL.347	4463	643	sstIN	3	1
CELL.348	4662	637	CMPN	3	1
CELL.349	4906	642	CMPN	3	1
CELL.350	4639	641	CMPN	3	1
CELL.351	5154	644	sstIN	3	1
CELL.352	4127	647	CMPN	3	1
CELL.353	4613	648	mpIN	3	1
CELL.354	4960	645	sstIN	3	1
CELL.355	5007	645	CMPN	3	1
CELL.356	4345	651	sstIN	3	1
CELL.357	5130	648	MSN	3	1
CELL.358	5855	661	VLMC	8	isolated
CELL.359	1153	650	VLMC	2	isolated
CELL.360	4553	644	CMPN	3	1
CELL.361	5349	651	rIPC4	3	1
CELL.362	5811	649	Oligo	3	isolated
CELL.363	4716	654	CMPN	3	1
CELL.364	4744	655	CMPN	3	1
CELL.365	5330	660	sstIN	3	1
CELL.366	5459	660	VLMC	2	isolated
CELL.367	4291	662	sstIN	3	1
CELL.368	4369	659	sstIN	3	1
CELL.369	4880	663	sstIN	3	1
CELL.370	4690	657	CMPN	3	1
CELL.371	4400	657	sstIN	3	1
CELL.372	4519	665	sstIN	3	1
CELL.373	4586	660	MSN	3	1
CELL.374	5271	665	sstIN	3	1
CELL.375	4810	659	CMPN	3	1
CELL.376	4848	662	CMPN	3	1
CELL.377	5074	660	MSN	6	2
CELL.378	4566	666	CMPN	3	1
CELL.379	5043	661	MSN	6	2
CELL.380	5112	672	sstIN	3	1
CELL.381	3459	662	VLMC	2	isolated
CELL.382	4635	680	CMPN	3	1
CELL.383	4771	673	CMPN	3	1
CELL.384	5896	673	VLMC	8	isolated
CELL.385	4459	674	sstIN	3	1
CELL.386	4958	676	rIPC4	3	1
CELL.387	4052	682	scgnIN	3	1
CELL.388	4987	681	CMPN	3	1
CELL.389	5014	678	CMPN	3	1
CELL.390	4662	679	CMPN	3	1
CELL.391	4928	685	CMPN	3	1
CELL.392	1181	673	VLMC	2	isolated
CELL.393	4163	678	sstIN	3	1
CELL.394	5404	673	VLMC	2	isolated
CELL.396	4355	679	sstIN	3	1
CELL.398	3592	682	VLMC	2	isolated
CELL.399	4085	680	scgnIN	3	1
CELL.400	4495	683	CMPN	3	1
CELL.402	5158	681	sstIN	3	1
CELL.403	5777	680	obNBL	7	isolated
CELL.404	5364	685	scgnIN	2	isolated
CELL.405	4739	692	CMPN	3	1
CELL.406	4711	683	CMPN	3	1
CELL.407	5077	685	scgnIN	6	2
CELL.408	4828	686	CMPN	3	1
CELL.409	5194	683	sstIN	3	1
CELL.410	4325	687	sstIN	3	1
CELL.411	4574	693	sstIN	3	1
CELL.412	4685	691	CMPN	3	1
CELL.413	4103	694	sstIN	3	1
CELL.414	4865	691	CMPN	3	1
CELL.415	5336	689	VLMC	3	1
CELL.416	5471	693	obNBL	9	isolated
CELL.417	5834	685	Oligo	6	isolated
CELL.418	5957	695	rIPC4	2	isolated
CELL.419	4389	699	sstIN	3	1
CELL.420	4898	689	MSN	1	isolated
CELL.421	5418	702	scgnIN	6	2
CELL.422	5863	691	VLMC	8	isolated
CELL.423	1209	696	VLMC	2	isolated
CELL.424	1583	699	Oligo	2	isolated
CELL.425	4233	701	sstIN	3	1
CELL.427	4428	699	sstIN	3	1
CELL.428	4766	700	CMPN	3	1
CELL.429	4520	703	sstIN	3	1
CELL.430	2687	701	VLMC	2	isolated
CELL.431	3429	706	VLMC	2	isolated
CELL.433	5216	715	obNBL	3	1
CELL.434	5510	703	nptxEX	2	isolated
CELL.435	4804	708	CMPN	3	1
CELL.436	5012	709	scgnIN	6	2
CELL.437	5898	707	VLMC	8	isolated
CELL.438	2714	696	VLMC	2	isolated
CELL.439	4125	709	sstIN	3	1
CELL.440	4985	713	MSN	3	1
CELL.441	5675	708	rIPC4	2	isolated
CELL.442	4473	711	sstIN	3	1
CELL.443	4032	713	scgnIN	3	1
CELL.444	4723	711	CMPN	3	1
CELL.445	5130	714	MSN	6	2
CELL.446	5559	719	nptxEX	2	isolated
CELL.447	4695	714	CMPN	3	1
CELL.448	5305	715	nptxEX	2	isolated
CELL.449	4067	719	scgnIN	3	1
CELL.451	4637	720	CMPN	3	1
CELL.452	1001	719	VLMC	8	isolated
CELL.453	4607	717	CMPN	3	1
CELL.454	5164	721	scgnIN	6	2
CELL.455	4844	714	CMPN	3	1
CELL.456	1500	724	VLMC	3	3
CELL.458	4947	720	CMPN	3	1
CELL.459	5056	709	scgnIN	6	2
CELL.460	5102	719	scgnIN	6	2
CELL.462	4308	726	sstIN	3	1
CELL.463	4360	715	sstIN	3	1
CELL.464	5192	721	obNBL	6	2
CELL.467	4414	726	CMPN	3	1
CELL.468	5021	725	CMPN	3	1
CELL.469	4104	729	scgnIN	3	1
CELL.470	4667	727	CMPN	3	1
CELL.472	4457	730	sstIN	3	1
CELL.473	5393	732	VLMC	6	2
CELL.475	4224	731	sstIN	3	1
CELL.476	4785	729	CMPN	3	1
CELL.479	4975	736	MSN	3	1
CELL.480	5958	729	Oligo	9	isolated
CELL.481	4550	735	CMPN	3	1
CELL.482	4735	735	CMPN	3	1
CELL.483	4496	731	sstIN	3	1
CELL.484	4707	736	CMPN	3	1
CELL.485	3431	735	VLMC	2	isolated
CELL.486	4871	728	nptxEX	6	2
CELL.487	5126	737	scgnIN	6	2
CELL.489	4760	739	CMPN	3	1
CELL.490	5332	736	obNBL	3	1
CELL.492	4001	742	scgnIN	3	1
CELL.493	4519	745	CMPN	3	1
CELL.494	4177	745	Oligo	3	1
CELL.495	4273	743	sstIN	3	1
CELL.496	4634	744	nptxEX	3	1
CELL.497	6033	756	VLMC	2	isolated
CELL.498	4929	741	CMPN	6	2
CELL.500	3957	745	CMPN	2	isolated
CELL.501	1766	748	sstIN	3	3
CELL.502	4044	746	scgnIN	3	1
CELL.503	4576	755	CMPN	3	1
CELL.504	4614	755	CMPN	3	1
CELL.505	5081	742	scgnIN	6	2
CELL.506	5190	748	scgnIN	6	2
CELL.507	2306	743	VLMC	2	isolated
CELL.508	4902	736	nptxEX	3	1
CELL.509	5019	753	CMPN	3	1
CELL.510	2730	750	VLMC	2	isolated
CELL.511	5430	757	scgnIN	6	2
CELL.512	5551	749	scgnIN	6	isolated
CELL.513	5049	750	CMPN	6	2
CELL.514	5149	752	MSN	6	2
CELL.515	1411	754	nptxEX	3	3
CELL.516	4994	750	scgnIN	6	2
CELL.517	4682	759	CMPN	3	1
CELL.518	4829	753	CMPN	3	1
CELL.519	5228	755	obNBL	6	2
CELL.520	1726	760	sstIN	3	3
CELL.521	4338	756	sstIN	3	1
CELL.522	4457	756	CMPN	3	1
CELL.523	5858	759	rIPC4	2	isolated
CELL.524	4860	759	MSN	3	1
CELL.525	4417	760	sstIN	3	1
CELL.526	961	762	VLMC	8	isolated
CELL.527	5369	759	MSN	6	2
CELL.529	5984	760	Oligo	2	isolated
CELL.530	4099	765	Oligo	3	1
CELL.531	4659	764	CMPN	3	1
CELL.532	5309	761	sstIN	3	1
CELL.533	5400	762	obNBL	6	2
CELL.534	1686	762	sstIN	3	3
CELL.535	1635	769	sstIN	3	3
CELL.536	2328	754	VLMC	2	isolated
CELL.537	4209	768	sstIN	3	1
CELL.538	4175	765	sstIN	3	1
CELL.539	4245	765	sstIN	3	1
CELL.540	4800	760	CMPN	3	1
CELL.541	5112	766	scgnIN	3	1
CELL.542	5254	761	MSN	6	2
CELL.543	4491	768	CMPN	3	1
CELL.544	4700	774	CMPN	3	1
CELL.545	4737	765	CMPN	3	1
CELL.546	5827	767	nptxEX	2	isolated
CELL.547	5200	768	scgnIN	6	2
CELL.548	4066	759	scgnIN	3	1
CELL.549	4940	774	MSN	6	2
CELL.550	3391	776	VLMC	8	isolated
CELL.551	4140	782	scgnIN	3	1
CELL.553	1840	777	sstIN	3	3
CELL.554	4915	772	MSN	6	2
CELL.555	5060	774	MSN	6	2
CELL.556	4974	776	MSN	6	2
CELL.557	6061	776	VLMC	2	isolated
CELL.558	4435	776	CMPN	3	1
CELL.559	6003	766	VLMC	2	isolated
CELL.560	1764	778	sstIN	3	3
CELL.561	2756	781	VLMC	8	isolated
CELL.562	1460	784	sstIN	3	3
CELL.564	3996	782	Oligo	3	1
CELL.565	4543	773	CMPN	3	1
CELL.566	4879	780	scgnIN	6	2
CELL.567	5140	775	MSN	6	2
CELL.569	5008	781	scgnIN	6	2
CELL.570	6022	782	VLMC	2	isolated
CELL.572	1617	787	sstIN	3	3
CELL.573	4597	781	CMPN	3	1
CELL.574	1916	777	scgnIN	3	3
CELL.575	1946	790	sstIN	3	3
CELL.576	4836	782	CMPN	3	1
CELL.579	3930	791	scgnIN	3	1
CELL.580	4261	795	sstIN	3	1
CELL.581	5571	787	scgnIN	2	isolated
CELL.582	4396	786	sstIN	3	1
CELL.583	1375	790	VLMC	2	isolated
CELL.584	4634	786	CMPN	3	1
CELL.585	5097	786	obNBL	3	1
CELL.586	5373	788	CMPN	2	isolated
CELL.587	1551	793	sstIN	3	3
CELL.588	2322	793	VLMC	2	isolated
CELL.589	4311	788	CMPN	3	1
CELL.590	5036	790	CMPN	3	1
CELL.591	5172	786	MSN	6	2
CELL.592	1989	799	sstIN	3	3
CELL.593	4488	794	VLMC	3	1
CELL.594	5425	790	sstIN	3	isolated
CELL.595	2086	797	scgnIN	2	isolated
CELL.596	4169	795	scgnIN	3	1
CELL.597	4331	793	CMPN	3	1
CELL.599	4756	793	sstIN	3	1
CELL.600	5344	796	scgnIN	6	2
CELL.601	1423	799	sstIN	3	3
CELL.602	4424	798	sstIN	3	1
CELL.603	4787	797	tlNBL	3	1
CELL.604	5068	801	scgnIN	3	1
CELL.605	4213	799	sstIN	3	1
CELL.606	4812	800	nptxEX	9	isolated
CELL.607	5245	800	MSN	6	2
CELL.608	4061	804	scgnIN	3	1
CELL.609	4462	804	CMPN	3	1
CELL.610	4716	798	CMPN	3	1
CELL.611	4887	804	MSN	6	2
CELL.612	4943	807	MSN	6	2
CELL.614	4857	801	MSN	6	2
CELL.616	5142	805	MSN	6	2
CELL.617	5268	803	MSN	6	2
CELL.619	1717	809	sstIN	3	3
CELL.620	1748	802	scgnIN	3	3
CELL.622	3386	807	VLMC	8	isolated
CELL.624	5115	809	scgnIN	6	2
CELL.626	1455	809	sstIN	3	3
CELL.627	1775	803	sstIN	3	3
CELL.628	2019	814	CMPN	3	3
CELL.629	4106	813	sstIN	3	1
CELL.630	4836	812	MSN	6	2
CELL.631	4653	805	CMPN	3	1
CELL.632	4915	806	MSN	6	2
CELL.634	4628	813	CMPN	3	1
CELL.636	3973	812	VLMC	2	isolated
CELL.637	5200	816	MSN	6	2
CELL.638	4193	815	sstIN	3	1
CELL.639	4685	812	CMPN	3	1
CELL.640	1655	813	sstIN	3	3
CELL.641	1571	817	sstIN	3	3
CELL.642	4277	814	sstIN	3	1
CELL.643	4394	813	CMPN	3	1
CELL.644	4143	818	scgnIN	3	1
CELL.646	1962	816	sstIN	3	3
CELL.647	2118	818	VLMC	2	isolated
CELL.648	3807	820	Oligo	2	isolated
CELL.649	4311	817	sstIN	3	1
CELL.650	4603	825	CMPN	3	1
CELL.651	4435	818	CMPN	3	1
CELL.652	4992	819	scgnIN	6	2
CELL.653	5042	821	scgnIN	7	isolated
CELL.654	4486	825	VLMC	3	1
CELL.655	6023	816	VLMC	2	isolated
CELL.656	4572	823	VLMC	3	1
CELL.657	4812	822	nptxEX	9	isolated
CELL.658	3931	823	Oligo	3	1
CELL.659	5013	823	scgnIN	6	2
CELL.660	5091	819	MSN	6	2
CELL.661	5300	826	MSN	6	2
CELL.663	4361	826	CMPN	3	1
CELL.664	4543	829	VLMC	3	1
CELL.665	4891	825	scgnIN	6	2
CELL.666	5177	833	MSN	6	2
CELL.667	5226	826	MSN	6	2
CELL.668	4505	831	VLMC	2	isolated
CELL.669	5374	836	scgnIN	6	2
CELL.671	1498	830	sstIN	3	3
CELL.672	1695	827	sstIN	3	3
CELL.673	5837	827	nptxEX	2	isolated
CELL.675	4222	834	sstIN	3	1
CELL.676	5423	835	obNBL	3	isolated
CELL.677	1350	837	VLMC	2	isolated
CELL.678	4079	831	scgnIN	3	1
CELL.679	5125	836	scgnIN	6	2
CELL.680	5342	838	scgnIN	6	2
CELL.681	1906	838	sstIN	3	3
CELL.682	4787	832	MSN	3	1
CELL.684	1752	843	sstIN	3	3
CELL.686	4045	839	scgnIN	3	1
CELL.687	4402	842	CMPN	3	1
CELL.688	4959	826	MSN	6	2
CELL.689	1657	841	sstIN	3	3
CELL.690	1824	847	sstIN	3	3
CELL.691	3373	842	VLMC	8	isolated
CELL.692	4185	840	sstIN	3	1
CELL.693	1877	855	sstIN	3	3
CELL.694	4708	845	CMPN	3	1
CELL.696	6121	835	VLMC	2	isolated
CELL.697	872	842	VLMC	8	4
CELL.699	4146	842	sstIN	3	1
CELL.700	4749	853	CMPN	3	1
CELL.701	4581	853	VLMC	3	1
CELL.702	1518	859	VLMC	3	3
CELL.703	2039	844	sstIN	3	3
CELL.704	5068	843	scgnIN	6	2
CELL.706	4860	838	MSN	6	2
CELL.708	1595	851	nptxEX	3	3
CELL.709	4661	843	CMPN	3	1
CELL.710	5541	850	obNBL	9	isolated
CELL.711	1572	849	CMPN	3	3
CELL.712	6095	854	VLMC	2	isolated
CELL.714	1397	854	sstIN	3	3
CELL.715	4463	851	VLMC	3	1
CELL.716	4915	857	MSN	6	2
CELL.717	5023	850	MSN	6	2
CELL.718	896	849	VLMC	8	4
CELL.720	5156	853	MSN	6	2
CELL.721	5494	860	obNBL	7	isolated
CELL.723	4352	856	CMPN	3	1
CELL.724	1855	857	sstIN	3	3
CELL.725	4776	852	MSN	3	1
CELL.726	6154	857	VLMC	2	isolated
CELL.727	4512	855	VLMC	2	isolated
CELL.728	5294	858	scgnIN	6	2
CELL.729	5823	855	obNBL	7	isolated
CELL.730	4292	848	sstIN	3	1
CELL.732	4969	855	MSN	6	2
CELL.733	5216	857	obNBL	6	2
CELL.734	1321	867	VLMC	2	isolated
CELL.735	4882	859	MSN	6	2
CELL.736	5626	865	nptxEX	7	isolated
CELL.737	4111	855	scgnIN	3	1
CELL.738	4997	861	MSN	6	2
CELL.739	1483	872	sstIN	3	3
CELL.740	4060	870	scgnIN	3	1
CELL.741	1975	866	sstIN	3	3
CELL.742	5107	866	scgnIN	6	2
CELL.743	1653	865	sstIN	3	3
CELL.744	1925	866	sstIN	3	3
CELL.745	4624	868	CMPN	3	1
CELL.746	5420	864	sstIN	3	isolated
CELL.747	1709	865	sstIN	3	3
CELL.748	4025	872	sstIN	3	1
CELL.749	5359	865	scgnIN	6	2
CELL.750	3905	862	sstIN	3	1
CELL.751	5439	868	scgnIN	7	isolated
CELL.752	1578	871	sstIN	3	3
CELL.753	4087	865	scgnIN	3	1
CELL.754	5329	866	scgnIN	6	2
CELL.755	5520	864	obNBL	7	isolated
CELL.756	4186	873	sstIN	3	1
CELL.757	4682	865	tlNBL	3	1
CELL.758	1618	869	sstIN	3	3
CELL.759	4556	868	VLMC	3	1
CELL.761	2130	868	sstIN	3	3
CELL.762	4826	859	MSN	6	2
CELL.763	2014	869	sstIN	3	3
CELL.764	3973	873	sstIN	3	1
CELL.765	5059	869	MSN	6	2
CELL.766	2086	875	sstIN	3	3
CELL.767	4259	873	CMPN	3	1
CELL.768	4852	878	MSN	6	2
CELL.769	6064	876	VLMC	2	isolated
CELL.770	5470	877	obNBL	7	isolated
CELL.771	6123	877	VLMC	2	isolated
CELL.772	1794	864	sstIN	3	3
CELL.773	4153	875	sstIN	3	1
CELL.774	4400	876	CMPN	3	1
CELL.775	1551	878	sstIN	3	3
CELL.776	1826	873	sstIN	3	3
CELL.777	5268	875	scgnIN	6	2
CELL.778	6188	889	Oligo	2	isolated
CELL.779	5021	876	MSN	6	2
CELL.780	6146	879	Oligo	2	isolated
CELL.781	5200	879	MSN	6	2
CELL.782	877	878	VLMC	8	4
CELL.784	5142	873	MSN	6	2
CELL.785	1422	878	sstIN	3	3
CELL.786	4373	871	CMPN	3	1
CELL.787	1745	894	sstIN	3	3
CELL.788	1849	882	MSN	3	3
CELL.789	3382	883	VLMC	8	isolated
CELL.790	4341	882	CMPN	3	1
CELL.792	4286	883	CMPN	3	1
CELL.793	4579	886	CMPN	3	1
CELL.794	4986	887	MSN	6	2
CELL.795	5178	889	MSN	6	2
CELL.797	4514	885	VLMC	2	isolated
CELL.798	4733	886	tlNBL	3	1
CELL.799	5295	884	scgnIN	6	2
CELL.800	1900	884	sstIN	3	3
CELL.801	4793	881	scgnIN	3	1
CELL.803	4488	883	VLMC	3	1
CELL.804	4702	883	tlNBL	3	1
CELL.805	4764	886	MSN	2	isolated
CELL.806	5959	889	VLMC	2	isolated
CELL.807	1329	888	VLMC	2	isolated
CELL.808	1388	892	sstIN	3	3
CELL.809	2050	886	sstIN	3	3
CELL.810	4108	886	sstIN	3	1
CELL.811	5090	888	MSN	6	2
CELL.812	1283	891	VLMC	3	3
CELL.813	1641	892	CMPN	3	3
CELL.814	1867	891	sstIN	3	3
CELL.815	2152	890	VLMC	2	isolated
CELL.816	4913	888	MSN	6	2
CELL.817	1353	893	VLMC	3	3
CELL.818	1517	892	sstIN	3	3
CELL.819	2822	894	VLMC	2	isolated
CELL.821	4208	893	sstIN	3	1
CELL.822	4549	897	CMPN	3	1
CELL.824	4464	901	VLMC	3	1
CELL.826	1966	891	sstIN	3	3
CELL.827	4956	899	scgnIN	3	isolated
CELL.828	5404	895	sstIN	3	isolated
CELL.829	5040	893	MSN	6	2
CELL.830	5670	898	VLMC	2	isolated
CELL.831	1458	903	sstIN	3	3
CELL.832	5346	896	scgnIN	6	2
CELL.833	4019	897	scgnIN	3	1
CELL.834	4878	898	MSN	6	2
CELL.835	1598	892	CMPN	3	3
CELL.836	2082	901	sstIN	3	3
CELL.837	5229	903	MSN	6	2
CELL.838	1309	898	VLMC	3	3
CELL.839	1701	902	sstIN	3	3
CELL.840	5626	898	scgnIN	7	isolated
CELL.841	4081	895	sstIN	3	1
CELL.842	5900	894	VLMC	2	isolated
CELL.843	3736	904	nptxEX	2	isolated
CELL.844	4381	908	sstIN	3	1
CELL.845	4673	902	sfrpEGC	10	5
CELL.846	5267	904	scgnIN	6	2
CELL.849	4245	901	CMPN	3	1
CELL.850	4425	905	CMPN	3	1
CELL.851	5122	902	MSN	6	2
CELL.852	1927	899	sstIN	3	3
CELL.853	1989	911	sstIN	3	3
CELL.854	4632	904	tlNBL	10	5
CELL.855	4839	902	MSN	6	2
CELL.856	5464	903	scgnIN	6	isolated
CELL.857	1328	907	VLMC	3	3
CELL.858	5298	915	scgnIN	6	2
CELL.860	1548	906	CMPN	3	3
CELL.861	3956	911	scgnIN	3	1
CELL.862	5065	907	MSN	6	2
CELL.863	6173	908	rIPC4	2	isolated
CELL.864	4058	907	sstIN	3	1
CELL.865	5014	911	MSN	6	2
CELL.866	1671	911	nptxEX	3	3
CELL.869	4902	913	CMPN	6	2
CELL.870	5377	911	scgnIN	6	2
CELL.871	6198	914	rIPC4	2	isolated
CELL.872	4151	909	sstIN	3	1
CELL.873	4524	925	CMPN	3	1
CELL.874	4930	911	MSN	6	2
CELL.875	5208	913	scgnIN	6	2
CELL.877	1842	914	sstIN	3	3
CELL.878	3932	922	scgnIN	3	1
CELL.879	1407	910	sstIN	3	3
CELL.880	1491	914	CMPN	3	3
CELL.881	5246	919	MSN	7	isolated
CELL.882	6257	917	rIPC4	2	isolated
CELL.883	1955	918	sstIN	3	3
CELL.884	4589	920	sfrpEGC	10	5
CELL.885	4188	922	CMPN	3	1
CELL.886	4560	921	CMPN	3	1
CELL.887	5936	923	VLMC	2	isolated
CELL.888	1438	925	sstIN	3	3
CELL.890	4025	921	scgnIN	3	1
CELL.891	4307	923	CMPN	3	1
CELL.892	4459	922	nptxEX	2	isolated
CELL.894	4214	923	sstIN	3	1
CELL.895	815	926	VLMC	8	4
CELL.896	1287	921	VLMC	3	3
CELL.897	1619	923	sstIN	3	3
CELL.898	1897	926	sstIN	3	3
CELL.899	2228	926	scgnIN	6	isolated
CELL.900	5091	924	MSN	6	2
CELL.901	1340	925	sstIN	3	3
CELL.902	4714	921	sfrpEGC	10	5
CELL.903	5444	929	obNBL	9	isolated
CELL.904	2834	926	VLMC	2	isolated
CELL.905	1759	929	sstIN	3	3
CELL.906	4360	927	CMPN	3	1
CELL.907	4810	934	VLMC	6	2
CELL.908	5541	931	obNBL	7	isolated
CELL.909	1585	929	CMPN	3	3
CELL.910	3663	929	nptxEX	2	isolated
CELL.911	4657	930	sfrpEGC	10	5
CELL.912	5159	928	MSN	6	2
CELL.913	3962	935	scgnIN	3	1
CELL.914	2030	934	sstIN	3	3
CELL.915	2072	934	sstIN	3	3
CELL.916	4078	927	sstIN	3	1
CELL.917	4616	929	sfrpEGC	10	5
CELL.918	5730	934	rIPC4	3	isolated
CELL.919	1368	924	sstIN	3	3
CELL.920	3993	928	scgnIN	3	1
CELL.921	4396	928	CMPN	3	1
CELL.922	5619	932	obNBL	7	isolated
CELL.923	5058	934	scgnIN	6	2
CELL.924	4116	937	scgnIN	3	1
CELL.925	4980	927	sstIN	3	isolated
CELL.926	5035	935	MSN	6	2
CELL.927	1520	934	CMPN	3	3
CELL.928	2716	932	VLMC	2	isolated
CELL.929	4881	943	MSN	6	2
CELL.930	5123	933	MSN	6	2
CELL.931	5181	938	scgnIN	6	2
CELL.932	5817	933	VLMC	2	isolated
CELL.933	4053	937	scgnIN	3	1
CELL.934	4430	937	tlNBL	3	1
CELL.935	5665	936	obNBL	7	isolated
CELL.936	2263	939	scgnIN	7	isolated
CELL.937	4681	938	sfrpEGC	10	5
CELL.938	1817	940	sstIN	3	3
CELL.939	3918	942	scgnIN	6	isolated
CELL.940	4233	938	sstIN	3	1
CELL.941	5415	939	obNBL	7	isolated
CELL.942	1476	937	CMPN	3	3
CELL.943	1550	950	CMPN	3	3
CELL.944	1996	938	sstIN	3	3
CELL.945	2113	944	scgnIN	3	3
CELL.946	4913	937	MSN	6	2
CELL.947	5229	943	scgnIN	6	2
CELL.949	1852	942	sstIN	3	3
CELL.950	4337	955	CMPN	3	1
CELL.951	1672	950	CMPN	3	3
CELL.952	2834	950	VLMC	2	isolated
CELL.953	4851	935	MSN	6	2
CELL.954	6185	945	Oligo	3	isolated
CELL.955	1637	948	sstIN	3	3
CELL.956	4766	957	sfrpEGC	4	isolated
CELL.957	5010	947	MSN	6	2
CELL.958	4284	950	CMPN	3	1
CELL.959	4943	939	scgnIN	6	2
CELL.960	2810	955	VLMC	2	isolated
CELL.961	4712	956	sfrpEGC	10	5
CELL.963	3839	951	sstIN	3	1
CELL.964	4160	948	scgnIN	3	1
CELL.965	4472	954	CMPN	3	1
CELL.966	4497	950	CMPN	3	1
CELL.967	4578	951	sfrpEGC	10	5
CELL.968	4022	956	scgnIN	3	1
CELL.969	1322	957	nptxEX	3	3
CELL.970	5276	948	MSN	6	2
CELL.971	1285	957	sstIN	3	3
CELL.972	1465	956	CMPN	3	3
CELL.973	1913	959	sstIN	3	3
CELL.974	4071	954	scgnIN	3	1
CELL.975	5075	954	scgnIN	6	2
CELL.977	1355	966	sstIN	3	3
CELL.978	1380	954	sstIN	3	3
CELL.979	3985	958	sstIN	3	1
CELL.980	4431	959	MSN	3	1
CELL.981	6268	955	VLMC	2	isolated
CELL.982	3951	960	scgnIN	3	1
CELL.983	5524	955	obNBL	7	isolated
CELL.984	5184	959	scgnIN	6	2
CELL.985	4264	961	CMPN	3	1
CELL.986	5151	959	scgnIN	6	2
CELL.987	6000	960	Oligo	9	isolated
CELL.988	4104	962	scgnIN	3	1
CELL.989	4210	958	CMPN	3	1
CELL.990	4644	959	sfrpEGC	10	5
CELL.991	5253	959	MSN	6	2
CELL.993	1744	964	sstIN	3	3
CELL.994	1503	962	CMPN	3	3
CELL.996	4679	964	sfrpEGC	10	5
CELL.997	4741	967	sfrpEGC	10	5
CELL.998	5226	968	scgnIN	6	2
CELL.999	961	966	VLMC	3	isolated
CELL.1000	4184	963	scgnIN	3	1
CELL.1001	4547	964	sfrpEGC	3	1
CELL.1002	1599	968	CMPN	3	3
CELL.1003	5612	964	obNBL	9	6
CELL.1004	1415	962	CMPN	3	3
CELL.1005	1832	976	sstIN	3	3
CELL.1006	2026	964	sstIN	3	3
CELL.1007	3686	960	nptxEX	2	isolated
CELL.1008	4395	963	CMPN	3	1
CELL.1009	4986	969	MSN	6	2
CELL.1010	818	969	VLMC	8	4
CELL.1011	4907	968	MSN	6	2
CELL.1012	1239	981	sstIN	3	3
CELL.1013	1708	973	sstIN	3	3
CELL.1014	4847	964	MSN	6	2
CELL.1015	5438	962	obNBL	7	isolated
CELL.1017	1575	970	CMPN	3	3
CELL.1018	4604	966	wntEGC	10	5
CELL.1019	5202	975	scgnIN	6	2
CELL.1020	1947	970	sstIN	3	3
CELL.1021	2137	970	sstIN	3	3
CELL.1022	2857	977	VLMC	2	isolated
CELL.1023	4130	974	scgnIN	3	1
CELL.1024	4364	973	CMPN	3	1
CELL.1025	5653	970	obNBL	9	6
CELL.1026	1790	973	CMPN	3	3
CELL.1027	4952	973	MSN	6	2
CELL.1028	3867	973	nptxEX	2	isolated
CELL.1029	1276	979	sstIN	3	3
CELL.1030	1480	981	CMPN	3	3
CELL.1031	2101	979	sstIN	3	3
CELL.1032	4078	976	scgnIN	3	1
CELL.1033	4305	963	CMPN	3	1
CELL.1034	4759	981	tlNBL	4	isolated
CELL.1036	2060	972	sstIN	3	3
CELL.1038	4502	976	VLMC	2	isolated
CELL.1039	4871	979	MSN	6	2
CELL.1040	1334	980	CMPN	3	3
CELL.1041	1627	975	sstIN	3	3
CELL.1042	2174	975	sstIN	3	3
CELL.1043	4159	980	CMPN	3	1
CELL.1044	5052	974	MSN	6	2
CELL.1045	2833	980	VLMC	2	isolated
CELL.1046	4051	983	scgnIN	3	1
CELL.1047	773	985	VLMC	8	4
CELL.1048	3503	979	VLMC	2	isolated
CELL.1049	4822	973	VLMC	6	2
CELL.1050	1174	984	sstIN	3	3
CELL.1051	6165	977	Oligo	8	isolated
CELL.1052	1525	991	CMPN	3	3
CELL.1053	5128	985	MSN	6	2
CELL.1054	2803	986	VLMC	2	isolated
CELL.1055	3962	984	scgnIN	3	1
CELL.1056	4412	985	CMPN	3	1
CELL.1057	6207	982	VLMC	8	isolated
CELL.1058	4254	982	CMPN	3	1
CELL.1059	5252	985	scgnIN	6	2
CELL.1060	5581	990	Oligo	9	6
CELL.1061	1505	987	CMPN	3	3
CELL.1062	4577	986	sfrpEGC	10	5
CELL.1063	5280	984	scgnIN	6	2
CELL.1064	4845	990	MSN	6	2
CELL.1065	2228	986	sstIN	3	3
CELL.1066	4206	987	CMPN	3	1
CELL.1067	4437	985	CMPN	1	isolated
CELL.1068	5025	990	MSN	6	2
CELL.1069	5169	985	MSN	6	2
CELL.1070	1658	983	sstIN	3	3
CELL.1071	4634	990	sfrpEGC	10	5
CELL.1072	1449	980	CMPN	3	3
CELL.1073	3554	998	nptxEX	2	isolated
CELL.1074	4339	990	CMPN	3	1
CELL.1075	4902	988	MSN	6	2
CELL.1076	5384	994	obNBL	7	isolated
CELL.1077	3903	989	scgnIN	3	1
CELL.1078	4107	991	scgnIN	3	1
CELL.1079	5323	993	scgnIN	6	2
CELL.1081	4387	991	CMPN	3	1
CELL.1083	1807	991	sstIN	3	3
CELL.1084	4727	1000	sfrpEGC	10	5
CELL.1085	4989	994	scgnIN	6	2
CELL.1086	4182	999	scgnIN	3	1
CELL.1087	5094	995	scgnIN	6	2
CELL.1088	1864	997	CMPN	3	3
CELL.1089	4366	995	CMPN	3	1
CELL.1090	4929	994	MSN	6	2
CELL.1091	6261	994	VLMC	2	isolated
CELL.1092	4474	998	tlNBL	4	7
CELL.1093	6002	998	VLMC	2	isolated
CELL.1094	1553	997	CMPN	3	3
CELL.1095	1729	994	sstIN	3	3
CELL.1096	1753	1000	sstIN	3	3
CELL.1097	1922	993	sstIN	3	3
CELL.1098	2086	1005	sstIN	3	3
CELL.1099	4288	995	nptxEX	3	1
CELL.1100	4676	993	sfrpEGC	10	5
CELL.1101	4701	994	wntEGC	10	5
CELL.1102	1302	999	CMPN	3	3
CELL.1103	5211	1000	scgnIN	6	2
CELL.1104	3928	982	scgnIN	3	1
CELL.1105	5234	999	scgnIN	6	2
CELL.1106	1426	1001	CMPN	3	3
CELL.1107	2046	1003	sstIN	3	3
CELL.1108	6186	999	Oligo	8	isolated
CELL.1109	1585	999	CMPN	3	3
CELL.1110	2866	1000	VLMC	2	isolated
CELL.1111	5537	1005	obNBL	9	6
CELL.1112	1613	1004	CMPN	3	3
CELL.1113	3987	995	scgnIN	3	1
CELL.1114	5408	1002	obNBL	7	isolated
CELL.1115	1267	1002	sstIN	3	3
CELL.1116	1391	996	sstIN	3	3
CELL.1117	3420	1002	nptxEX	3	isolated
CELL.1118	4545	1010	sfrpEGC	10	5
CELL.1119	4611	1003	sfrpEGC	10	5
CELL.1120	1361	1005	sstIN	3	3
CELL.1121	4161	1004	CMPN	3	1
CELL.1122	4521	1004	sfrpEGC	10	5
CELL.1123	4451	1007	tlNBL	10	5
CELL.1124	4802	1005	VLMC	6	2
CELL.1125	5602	1008	Oligo	9	6
CELL.1126	1219	999	sstIN	3	3
CELL.1127	4076	1005	scgnIN	3	1
CELL.1129	1334	1008	CMPN	3	3
CELL.1130	1993	1013	sstIN	3	3
CELL.1131	1103	1013	sstIN	3	3
CELL.1132	1170	1011	CMPN	3	3
CELL.1133	4870	1009	MSN	6	2
CELL.1135	1488	1012	CMPN	3	3
CELL.1136	1777	1010	sstIN	3	3
CELL.1137	4134	1010	scgnIN	3	1
CELL.1138	4256	1011	CMPN	3	1
CELL.1139	4499	1013	tlNBL	3	1
CELL.1140	4648	1010	sfrpEGC	10	5
CELL.1141	4767	1010	VLMC	1	isolated
CELL.1142	1824	1009	sstIN	3	3
CELL.1143	1639	1013	CMPN	3	3
CELL.1144	2116	1010	sstIN	3	3
CELL.1145	5146	1015	scgnIN	6	2
CELL.1146	5184	1009	scgnIN	6	2
CELL.1147	1702	1008	CMPN	3	3
CELL.1148	3371	1010	VLMC	8	isolated
CELL.1149	4388	1013	CMPN	3	1
CELL.1150	5358	1012	obNBL	7	isolated
CELL.1151	4031	1012	scgnIN	3	1
CELL.1152	4325	1015	CMPN	3	1
CELL.1153	5064	1008	MSN	6	2
CELL.1154	5256	1014	scgnIN	6	2
CELL.1155	5988	1007	VLMC	2	isolated
CELL.1156	1947	1014	CMPN	3	3
CELL.1157	4838	1014	MSN	6	2
CELL.1158	4963	1015	MSN	6	2
CELL.1159	1672	1012	CMPN	3	3
CELL.1160	2841	1012	VLMC	2	isolated
CELL.1161	780	1016	VLMC	8	4
CELL.1162	4279	1012	CMPN	3	1
CELL.1164	2156	1020	scgnIN	3	3
CELL.1165	6173	1020	Oligo	2	isolated
CELL.1167	1457	1020	CMPN	3	3
CELL.1169	753	1019	VLMC	8	4
CELL.1170	2184	1023	nptxEX	3	3
CELL.1171	4352	1024	CMPN	3	1
CELL.1172	6217	1013	VLMC	8	isolated
CELL.1173	4904	1015	MSN	6	2
CELL.1174	4936	1021	MSN	6	2
CELL.1176	3848	1034	scgnIN	3	1
CELL.1177	4057	1023	scgnIN	3	1
CELL.1178	4692	1023	sfrpEGC	10	5
CELL.1179	1404	1028	CMPN	3	3
CELL.1180	1432	1024	CMPN	3	3
CELL.1181	3970	1023	scgnIN	3	1
CELL.1182	5483	1022	obNBL	9	6
CELL.1183	6364	1026	VLMC	8	isolated
CELL.1184	4100	1024	scgnIN	3	1
CELL.1185	4414	1026	tlNBL	3	1
CELL.1186	5226	1026	scgnIN	6	2
CELL.1187	1511	1026	CMPN	3	3
CELL.1188	1576	1024	CMPN	3	3
CELL.1189	1728	1025	CMPN	3	3
CELL.1190	4217	1021	CMPN	3	1
CELL.1191	4882	1027	MSN	6	2
CELL.1192	5009	1023	MSN	6	2
CELL.1193	5581	1027	Oligo	7	isolated
CELL.1194	3885	1030	scgnIN	3	1
CELL.1195	1015	1032	VLMC	2	isolated
CELL.1196	1542	1025	CMPN	3	3
CELL.1197	3949	1031	scgnIN	3	1
CELL.1198	5047	1027	MSN	6	2
CELL.1199	5198	1027	scgnIN	6	2
CELL.1200	5550	1031	Oligo	9	6
CELL.1201	2074	1029	sstIN	3	3
CELL.1202	4188	1028	CMPN	3	1
CELL.1203	4608	1029	sfrpEGC	10	5
CELL.1204	1356	1032	sstIN	3	3
CELL.1205	1871	1031	sstIN	3	3
CELL.1206	2033	1031	sstIN	3	3
CELL.1208	1610	1031	CMPN	3	3
CELL.1209	1925	1032	sstIN	3	3
CELL.1210	1305	1028	CMPN	3	3
CELL.1211	1825	1033	CMPN	3	3
CELL.1212	4802	1032	MSN	6	2
CELL.1213	4828	1036	MSN	6	2
CELL.1214	5310	1029	obNBL	7	isolated
CELL.1215	1195	1031	sstIN	3	3
CELL.1216	1225	1036	sstIN	3	3
CELL.1217	1686	1036	CMPN	3	3
CELL.1218	1767	1035	CMPN	3	3
CELL.1219	5520	1040	obNBL	7	isolated
CELL.1220	4452	1038	tlNBL	4	7
CELL.1221	1961	1043	sstIN	3	3
CELL.1223	4248	1036	sstIN	3	1
CELL.1224	1162	1040	CMPN	3	3
CELL.1225	4165	1037	CMPN	3	1
CELL.1226	3916	1043	scgnIN	3	1
CELL.1227	4132	1042	scgnIN	3	1
CELL.1228	4778	1042	VLMC	6	2
CELL.1229	5616	1039	obNBL	9	6
CELL.1231	2002	1041	sstIN	3	3
CELL.1232	4386	1042	CMPN	3	1
CELL.1233	4983	1042	MSN	6	2
CELL.1234	6196	1038	rIPC4	2	isolated
CELL.1235	1324	1045	sstIN	3	3
CELL.1236	4530	1041	sfrpEGC	10	5
CELL.1237	4718	1044	sfrpEGC	10	5
CELL.1239	6395	1055	VLMC	8	isolated
CELL.1240	2251	1048	scgnIN	3	3
CELL.1242	4644	1039	sfrpEGC	10	5
CELL.1243	1738	1046	CMPN	3	3
CELL.1244	4936	1050	MSN	6	2
CELL.1245	4959	1043	MSN	6	2
CELL.1246	5153	1045	MSN	6	2
CELL.1249	1793	1051	CMPN	3	3
CELL.1250	1889	1065	sstIN	3	3
CELL.1251	4566	1032	sfrpEGC	10	5
CELL.1254	4068	1049	scgnIN	3	1
CELL.1257	767	1046	VLMC	8	4
CELL.1258	1419	1052	CMPN	3	3
CELL.1259	2190	1049	sstIN	3	3
CELL.1260	5208	1045	MSN	6	2
CELL.1261	4675	1044	sfrpEGC	10	5
CELL.1262	5494	1050	obNBL	7	isolated
CELL.1263	1382	1060	sstIN	3	3
CELL.1264	1644	1056	CMPN	3	3
CELL.1265	2295	1056	scgnIN	3	3
CELL.1266	2325	1052	scgnIN	3	3
CELL.1267	2905	1050	VLMC	2	isolated
CELL.1268	4749	1040	sfrpEGC	10	5
CELL.1269	5250	1048	scgnIN	6	2
CELL.1270	1600	1057	CMPN	3	3
CELL.1271	2082	1053	scgnIN	3	3
CELL.1272	2116	1046	scgnIN	3	3
CELL.1273	2832	1051	VLMC	2	isolated
CELL.1274	1129	1048	sstIN	3	3
CELL.1275	1528	1054	CMPN	3	3
CELL.1276	4497	1045	sfrpEGC	10	5
CELL.1277	1559	1052	CMPN	3	3
CELL.1278	2870	1058	VLMC	8	isolated
CELL.1279	5022	1051	MSN	6	2
CELL.1280	5081	1057	MSN	6	2
CELL.1281	1442	1055	CMPN	3	3
CELL.1282	3773	1059	obNBL	7	isolated
CELL.1283	4872	1048	MSN	6	2
CELL.1284	5002	1052	MSN	6	2
CELL.1285	5049	1058	MSN	6	2
CELL.1286	5175	1049	MSN	6	2
CELL.1287	1272	1058	CMPN	3	3
CELL.1288	1943	1063	sstIN	3	3
CELL.1289	4042	1052	CMPN	3	1
CELL.1290	4422	1059	sfrpEGC	10	5
CELL.1291	5128	1056	MSN	6	2
CELL.1292	4981	1058	MSN	6	2
CELL.1293	5567	1056	obNBL	9	6
CELL.1294	4094	1068	scgnIN	3	1
CELL.1295	4210	1057	CMPN	3	1
CELL.1296	4264	1063	CMPN	3	1
CELL.1298	4532	1071	sfrpEGC	10	5
CELL.1299	4594	1057	sfrpEGC	10	5
CELL.1300	1488	1052	CMPN	3	3
CELL.1301	2151	1062	scgnIN	3	3
CELL.1302	2103	1062	scgnIN	3	3
CELL.1303	3842	1059	sstIN	3	1
CELL.1304	4817	1059	MSN	6	2
CELL.1305	1064	1069	VLMC	2	isolated
CELL.1306	1191	1061	sstIN	3	3
CELL.1307	1337	1064	sstIN	3	3
CELL.1308	1832	1065	CMPN	3	3
CELL.1309	6025	1064	VLMC	2	isolated
CELL.1310	1102	1060	sstIN	3	3
CELL.1311	1752	1064	CMPN	3	3
CELL.1312	2222	1068	sstIN	3	3
CELL.1313	3963	1062	CMPN	3	1
CELL.1314	1669	1067	CMPN	3	3
CELL.1315	1723	1068	CMPN	3	3
CELL.1316	5372	1057	obNBL	9	6
CELL.1317	1697	1063	CMPN	3	3
CELL.1318	1776	1068	CMPN	3	3
CELL.1319	4450	1070	wntEGC	4	7
CELL.1320	4965	1070	MSN	6	2
CELL.1322	2053	1060	sstIN	3	3
CELL.1323	1918	1071	sstIN	3	3
CELL.1324	4137	1069	scgnIN	3	1
CELL.1325	4911	1070	MSN	6	2
CELL.1326	1226	1076	CMPN	3	3
CELL.1328	2244	1071	scgnIN	3	3
CELL.1329	6324	1071	VLMC	8	isolated
CELL.1330	1993	1074	sstIN	3	3
CELL.1331	4378	1074	tlNBL	3	1
CELL.1333	1803	1075	CMPN	3	3
CELL.1334	3918	1075	scgnIN	3	1
CELL.1335	2015	1076	sstIN	3	3
CELL.1336	4001	1060	scgnIN	3	1
CELL.1337	4179	1073	CMPN	3	1
CELL.1338	5338	1073	obNBL	9	6
CELL.1339	4770	1078	MSN	10	5
CELL.1340	6363	1070	VLMC	8	isolated
CELL.1341	1467	1071	CMPN	3	3
CELL.1342	1576	1081	CMPN	3	3
CELL.1343	4238	1073	CMPN	3	1
CELL.1344	740	1079	VLMC	8	4
CELL.1345	1415	1080	CMPN	3	3
CELL.1346	5302	1073	MSN	6	2
CELL.1347	5485	1076	obNBL	9	6
CELL.1348	1861	1088	CMPN	3	3
CELL.1349	4559	1080	sfrpEGC	10	5
CELL.1350	4851	1082	MSN	6	2
CELL.1351	4876	1082	MSN	6	2
CELL.1352	5520	1082	obNBL	9	6
CELL.1353	5799	1080	CMPN	2	isolated
CELL.1354	2088	1079	sstIN	3	3
CELL.1355	5149	1077	MSN	6	2
CELL.1356	1511	1085	CMPN	3	3
CELL.1357	3896	1082	sstIN	3	1
CELL.1358	4033	1083	sstIN	3	1
CELL.1359	5767	1089	obNBL	7	isolated
CELL.1360	2116	1081	scgnIN	3	3
CELL.1361	4718	1074	sfrpEGC	10	5
CELL.1362	4987	1083	MSN	6	2
CELL.1363	1331	1084	CMPN	3	3
CELL.1364	1366	1082	CMPN	3	3
CELL.1365	3877	1068	scgnIN	3	1
CELL.1366	3944	1084	scgnIN	3	1
CELL.1367	5824	1084	nptxEX	2	isolated
CELL.1369	1541	1090	CMPN	3	3
CELL.1370	4942	1085	MSN	6	2
CELL.1371	5172	1083	MSN	6	2
CELL.1372	1252	1085	sstIN	3	3
CELL.1373	4645	1083	sfrpEGC	10	5
CELL.1374	1200	1096	scgnIN	3	3
CELL.1375	1292	1085	CMPN	3	3
CELL.1376	1971	1084	sstIN	3	3
CELL.1377	3425	1089	nptxEX	7	isolated
CELL.1379	5031	1092	MSN	6	2
CELL.1380	5099	1096	MSN	3	isolated
CELL.1381	5126	1089	scgnIN	3	isolated
CELL.1382	5572	1085	obNBL	7	isolated
CELL.1383	4482	1090	sfrpEGC	10	5
CELL.1384	4586	1087	sfrpEGC	10	5
CELL.1385	1934	1091	sstIN	3	3
CELL.1386	4205	1089	CMPN	3	1
CELL.1387	4674	1099	sfrpEGC	10	5
CELL.1388	1034	1094	VLMC	2	isolated
CELL.1389	1753	1091	sstIN	3	3
CELL.1390	2203	1090	scgnIN	3	3
CELL.1391	4817	1088	tlNBL	6	2
CELL.1392	1444	1087	CMPN	3	3
CELL.1393	2052	1092	scgnIN	3	3
CELL.1394	2274	1082	scgnIN	3	3
CELL.1395	4278	1093	CMPN	3	1
CELL.1396	4734	1090	tlNBL	10	5
CELL.1397	1169	1093	scgnIN	3	3
CELL.1398	1624	1101	CMPN	3	3
CELL.1399	1776	1101	sstIN	3	3
CELL.1400	1904	1098	CMPN	3	3
CELL.1401	4408	1091	sfrpEGC	10	5
CELL.1402	2159	1098	scgnIN	3	3
CELL.1403	4106	1094	sstIN	3	1
CELL.1404	3758	1096	scgnIN	6	isolated
CELL.1405	1695	1102	CMPN	3	3
CELL.1406	4965	1098	MSN	6	2
CELL.1407	5060	1090	MSN	6	2
CELL.1408	5443	1099	obNBL	9	6
CELL.1409	1472	1105	CMPN	3	3
CELL.1410	2241	1099	scgnIN	3	3
CELL.1411	3917	1097	scgnIN	3	1
CELL.1412	4450	1101	sfrpEGC	4	7
CELL.1413	1593	1102	CMPN	3	3
CELL.1414	4566	1102	sfrpEGC	10	5
CELL.1415	5602	1096	obNBL	3	isolated
CELL.1416	1391	1101	CMPN	3	3
CELL.1417	1666	1097	CMPN	3	3
CELL.1418	1723	1101	CMPN	3	3
CELL.1420	1826	1102	CMPN	3	3
CELL.1421	4361	1108	tlNBL	3	1
CELL.1422	4639	1104	sfrpEGC	10	5
CELL.1423	5235	1107	scgnIN	6	2
CELL.1424	3977	1103	scgnIN	3	1
CELL.1425	4700	1104	wntEGC	4	isolated
CELL.1426	3398	1107	rIPC4	2	isolated
CELL.1428	4914	1102	MSN	6	2
CELL.1429	6372	1102	VLMC	8	isolated
CELL.1430	4062	1096	sstIN	3	1
CELL.1431	4250	1109	CMPN	3	1
CELL.1432	1996	1108	CMPN	3	3
CELL.1433	6289	1105	rIPC4	8	isolated
CELL.1434	1328	1105	scgnIN	3	3
CELL.1435	4510	1099	sfrpEGC	10	5
CELL.1436	5381	1099	obNBL	7	isolated
CELL.1437	2033	1107	CMPN	3	3
CELL.1438	4877	1106	MSN	6	2
CELL.1439	4192	1114	CMPN	3	1
CELL.1440	4546	1107	sfrpEGC	10	5
CELL.1441	5531	1108	obNBL	9	6
CELL.1442	2307	1109	sstIN	3	3
CELL.1443	3895	1107	sstIN	3	1
CELL.1444	5195	1113	scgnIN	6	2
CELL.1445	2132	1112	scgnIN	3	3
CELL.1446	6399	1105	VLMC	8	isolated
CELL.1447	1571	1113	CMPN	3	3
CELL.1448	4935	1112	MSN	6	2
CELL.1450	1428	1112	CMPN	3	3
CELL.1451	3580	1116	VLMC	2	isolated
CELL.1452	4018	1116	scgnIN	3	1
CELL.1453	2098	1108	scgnIN	3	3
CELL.1454	4764	1124	sfrpEGC	10	5
CELL.1455	5331	1119	obNBL	7	isolated
CELL.1457	1927	1120	CMPN	3	3
CELL.1458	4224	1110	CMPN	3	1
CELL.1459	4426	1117	wntEGC	4	7
CELL.1460	4794	1117	tlNBL	6	2
CELL.1461	1498	1115	CMPN	3	3
CELL.1462	2078	1117	scgnIN	3	3
CELL.1463	4322	1121	CMPN	3	1
CELL.1464	5295	1120	obNBL	7	isolated
CELL.1465	1305	1128	scgnIN	6	8
CELL.1466	1358	1127	CMPN	3	3
CELL.1467	4394	1127	wntEGC	4	7
CELL.1468	5153	1121	MSN	6	2
CELL.1469	1278	1127	MSN	6	8
CELL.1471	4893	1120	MSN	6	2
CELL.1472	1160	1120	obNBL	3	3
CELL.1473	1523	1121	CMPN	3	3
CELL.1474	3852	1124	CMPN	3	1
CELL.1475	4977	1120	MSN	6	2
CELL.1476	1025	1118	VLMC	2	isolated
CELL.1477	1958	1122	CMPN	3	3
CELL.1478	3967	1121	scgnIN	3	1
CELL.1479	4835	1116	MSN	6	2
CELL.1480	5068	1120	scgnIN	6	2
CELL.1481	1246	1117	MSN	3	3
CELL.1482	1882	1123	sstIN	3	3
CELL.1483	1902	1122	sstIN	3	3
CELL.1484	4115	1126	MSN	3	1
CELL.1485	2270	1122	scgnIN	3	3
CELL.1486	4604	1125	sfrpEGC	10	5
CELL.1487	4723	1126	sfrpEGC	10	5
CELL.1488	4950	1124	MSN	6	2
CELL.1489	1547	1120	CMPN	3	3
CELL.1491	1219	1125	CMPN	7	isolated
CELL.1492	5507	1122	obNBL	9	6
CELL.1493	3907	1129	sstIN	3	1
CELL.1494	4045	1131	CMPN	3	1
CELL.1495	6331	1122	VLMC	8	isolated
CELL.1496	1188	1129	obNBL	6	8
CELL.1498	1670	1129	CMPN	3	3
CELL.1499	5695	1133	obNBL	7	isolated
CELL.1500	1403	1131	CMPN	3	3
CELL.1501	5015	1130	MSN	6	2
CELL.1502	5124	1135	sstIN	3	isolated
CELL.1503	1618	1133	CMPN	3	3
CELL.1504	2172	1128	sstIN	3	3
CELL.1506	4172	1132	sstIN	3	1
CELL.1507	700	1133	VLMC	8	4
CELL.1508	1008	1134	VLMC	6	isolated
CELL.1509	1799	1124	sstIN	3	3
CELL.1510	1856	1130	CMPN	3	3
CELL.1511	951	1140	nptxEX	6	isolated
CELL.1512	1588	1134	CMPN	3	3
CELL.1514	2907	1133	VLMC	8	isolated
CELL.1515	1456	1134	CMPN	3	3
CELL.1517	3551	1133	VLMC	2	isolated
CELL.1518	3871	1134	sstIN	3	1
CELL.1519	4287	1138	CMPN	3	1
CELL.1520	4531	1135	sfrpEGC	10	5
CELL.1521	4682	1131	sfrpEGC	10	5
CELL.1522	4922	1135	CMPN	6	2
CELL.1523	5266	1136	obNBL	7	isolated
CELL.1524	5436	1138	obNBL	9	6
CELL.1525	2200	1133	sstIN	3	3
CELL.1526	2359	1138	sstIN	3	3
CELL.1527	3934	1127	scgnIN	3	1
CELL.1528	4482	1131	sfrpEGC	10	5
CELL.1529	1644	1141	CMPN	3	3
CELL.1530	1368	1148	CMPN	3	3
CELL.1531	1432	1146	CMPN	3	3
CELL.1532	3398	1142	rIPC4	2	isolated
CELL.1533	3837	1143	scgnIN	3	1
CELL.1534	4195	1143	scgnIN	3	1
CELL.1535	4448	1147	wntEGC	4	7
CELL.1536	4904	1148	MSN	6	2
CELL.1537	5225	1135	scgnIN	6	2
CELL.1538	6054	1139	VLMC	2	isolated
CELL.1539	1325	1140	CMPN	6	8
CELL.1540	1754	1139	CMPN	3	3
CELL.1541	2243	1140	scgnIN	3	3
CELL.1542	4000	1138	scgnIN	3	1
CELL.1543	5175	1142	scgnIN	6	2
CELL.1544	4974	1144	MSN	6	2
CELL.1545	5545	1136	obNBL	9	6
CELL.1546	6389	1137	VLMC	8	isolated
CELL.1549	1482	1143	CMPN	3	3
CELL.1550	1562	1142	CMPN	3	3
CELL.1551	4510	1148	sfrpEGC	10	5
CELL.1552	4639	1139	sfrpEGC	10	5
CELL.1553	6420	1145	rIPC4	2	isolated
CELL.1554	5041	1147	scgnIN	3	isolated
CELL.1555	1702	1147	CMPN	3	3
CELL.1556	4228	1150	CMPN	3	1
CELL.1557	4336	1143	tlNBL	4	7
CELL.1558	1231	1147	obNBL	7	isolated
CELL.1559	4147	1150	CMPN	3	1
CELL.1560	2041	1152	sstIN	3	3
CELL.1561	5097	1151	scgnIN	6	2
CELL.1562	1164	1149	MSN	6	8
CELL.1564	4076	1141	CMPN	3	1
CELL.1565	4938	1150	MSN	6	2
CELL.1566	1205	1162	MSN	6	8
CELL.1567	3971	1153	sstIN	3	1
CELL.1568	4699	1160	sfrpEGC	10	5
CELL.1569	4854	1141	MSN	6	2
CELL.1570	1088	1154	sstIN	3	3
CELL.1571	1808	1152	CMPN	3	3
CELL.1572	1937	1149	CMPN	3	3
CELL.1573	1259	1152	MSN	6	8
CELL.1574	3907	1152	scgnIN	3	1
CELL.1575	5203	1150	scgnIN	6	2
CELL.1576	5605	1154	obNBL	9	6
CELL.1577	6254	1153	rIPC4	2	isolated
CELL.1578	1386	1163	CMPN	3	3
CELL.1579	1883	1149	sstIN	3	3
CELL.1581	1974	1157	CMPN	3	3
CELL.1582	4098	1151	sstIN	3	1
CELL.1583	4379	1149	wntEGC	4	7
CELL.1584	5295	1156	CMPN	3	isolated
CELL.1585	5514	1151	obNBL	9	6
CELL.1586	6351	1156	rIPC4	6	isolated
CELL.1588	1591	1157	CMPN	3	3
CELL.1589	1667	1156	CMPN	3	3
CELL.1590	2006	1155	nptxEX	3	3
CELL.1591	1111	1166	CMPN	3	3
CELL.1592	1522	1155	MSN	3	3
CELL.1593	2070	1160	MSN	3	3
CELL.1594	2209	1160	sstIN	3	3
CELL.1595	4412	1162	wntEGC	4	7
CELL.1596	1830	1150	CMPN	3	3
CELL.1597	1910	1153	sstIN	3	3
CELL.1598	4365	1163	wntEGC	4	7
CELL.1599	5154	1157	scgnIN	6	2
CELL.1600	5421	1160	obNBL	9	6
CELL.1601	6055	1165	Oligo	2	isolated
CELL.1603	1454	1161	CMPN	3	3
CELL.1604	4550	1164	sfrpEGC	10	5
CELL.1605	4804	1152	tlNBL	6	2
CELL.1606	1618	1157	CMPN	3	3
CELL.1607	3564	1160	VLMC	2	isolated
CELL.1608	4754	1170	sfrpEGC	10	5
CELL.1609	2260	1160	scgnIN	3	3
CELL.1610	4855	1165	MSN	6	2
CELL.1611	4876	1163	MSN	6	2
CELL.1612	1739	1164	CMPN	3	3
CELL.1613	5345	1158	obNBL	7	isolated
CELL.1614	674	1165	VLMC	8	4
CELL.1615	1567	1166	CMPN	3	3
CELL.1616	1648	1166	CMPN	3	3
CELL.1617	5269	1169	scgnIN	6	2
CELL.1618	5680	1160	obNBL	9	6
CELL.1619	3998	1166	sstIN	3	1
CELL.1620	1005	1174	Oligo	6	isolated
CELL.1621	1480	1178	CMPN	3	3
CELL.1622	4276	1171	CMPN	3	1
CELL.1623	4988	1169	MSN	6	2
CELL.1624	949	1170	nptxEX	6	isolated
CELL.1625	1285	1165	MSN	6	8
CELL.1626	1334	1170	sstIN	3	3
CELL.1627	2287	1169	scgnIN	3	3
CELL.1628	2900	1167	Oligo	2	isolated
CELL.1629	3847	1164	scgnIN	3	1
CELL.1630	4726	1171	sfrpEGC	10	5
CELL.1631	1806	1176	CMPN	3	3
CELL.1632	4664	1173	sfrpEGC	10	5
CELL.1633	2174	1169	scgnIN	3	3
CELL.1635	3382	1172	nptxEX	2	isolated
CELL.1636	4328	1172	tlNBL	3	1
CELL.1637	2131	1173	sstIN	3	3
CELL.1638	4826	1178	MSN	6	2
CELL.1639	1422	1173	CMPN	3	3
CELL.1640	1542	1174	CMPN	3	3
CELL.1641	3921	1169	scgnIN	3	1
CELL.1642	4301	1170	CMPN	3	1
CELL.1643	1253	1173	MSN	6	8
CELL.1644	4040	1167	scgnIN	3	1
CELL.1645	4941	1184	MSN	6	2
CELL.1646	5020	1173	MSN	6	2
CELL.1647	5091	1179	MSN	6	2
CELL.1648	1950	1174	CMPN	3	3
CELL.1650	2033	1176	scgnIN	3	3
CELL.1651	1150	1183	MSN	6	8
CELL.1652	1862	1183	CMPN	3	3
CELL.1653	5126	1180	scgnIN	6	2
CELL.1654	4898	1176	MSN	6	2
CELL.1655	1764	1179	CMPN	3	3
CELL.1656	3946	1181	scgnIN	3	1
CELL.1657	4435	1182	sfrpEGC	4	7
CELL.1658	5420	1186	obNBL	9	6
CELL.1659	1188	1178	MSN	6	8
CELL.1660	1598	1178	CMPN	3	3
CELL.1661	4071	1179	scgnIN	3	1
CELL.1662	4467	1185	sfrpEGC	4	7
CELL.1663	5045	1185	MSN	6	2
CELL.1664	1364	1184	CMPN	9	isolated
CELL.1665	1706	1183	CMPN	3	3
CELL.1666	2075	1181	CMPN	3	3
CELL.1667	4110	1184	CMPN	3	1
CELL.1668	1453	1185	CMPN	3	3
CELL.1669	2001	1184	scgnIN	3	3
CELL.1670	2230	1179	scgnIN	3	3
CELL.1671	3990	1184	sstIN	3	1
CELL.1672	5464	1186	obNBL	9	6
CELL.1673	5650	1180	obNBL	9	6
CELL.1674	1235	1186	scgnIN	6	8
CELL.1675	5205	1183	obNBL	7	isolated
CELL.1676	1973	1184	CMPN	3	3
CELL.1677	4208	1195	CMPN	3	1
CELL.1678	4771	1191	sfrpEGC	10	5
CELL.1679	3816	1186	scgnIN	3	1
CELL.1680	6405	1182	VLMC	8	isolated
CELL.1681	3895	1187	scgnIN	3	1
CELL.1682	4865	1187	MSN	6	2
CELL.1683	3399	1184	tlNBL	2	isolated
CELL.1684	3341	1188	VLMC	8	isolated
CELL.1685	4244	1194	CMPN	3	1
CELL.1686	4532	1183	sfrpEGC	10	5
CELL.1687	5246	1190	obNBL	9	6
CELL.1688	1313	1195	sstIN	3	3
CELL.1689	2258	1190	scgnIN	3	3
CELL.1690	2431	1195	sstIN	3	3
CELL.1691	4608	1208	sfrpEGC	10	5
CELL.1692	4314	1190	tlNBL	3	1
CELL.1693	4794	1192	tlNBL	10	5
CELL.1694	1406	1197	CMPN	7	isolated
CELL.1695	1650	1186	CMPN	3	3
CELL.1696	1740	1193	CMPN	3	3
CELL.1697	1893	1194	CMPN	3	3
CELL.1698	2310	1195	scgnIN	2	isolated
CELL.1699	4174	1178	CMPN	3	1
CELL.1700	2358	1200	mpIN	3	3
CELL.1701	4919	1194	MSN	6	2
CELL.1702	5579	1199	obNBL	9	6
CELL.1703	1136	1207	Oligo	6	8
CELL.1704	1796	1199	tlNBL	3	3
CELL.1705	2136	1198	sstIN	3	3
CELL.1706	2901	1196	Oligo	1	isolated
CELL.1707	1552	1201	CMPN	3	3
CELL.1708	3965	1197	scgnIN	3	1
CELL.1709	4825	1197	MSN	6	2
CELL.1710	1590	1203	CMPN	3	3
CELL.1711	2045	1202	scgnIN	3	3
CELL.1712	5180	1197	MSN	6	2
CELL.1713	4556	1205	sfrpEGC	10	5
CELL.1714	4702	1193	tlNBL	10	5
CELL.1715	1342	1203	CMPN	3	3
CELL.1716	1932	1200	CMPN	3	3
CELL.1717	2205	1190	scgnIN	3	3
CELL.1718	5103	1202	MSN	6	2
CELL.1719	823	1202	VLMC	2	isolated
CELL.1720	1031	1201	Oligo	3	3
CELL.1721	1177	1201	scgnIN	6	8
CELL.1722	1776	1200	CMPN	3	3
CELL.1723	1826	1205	CMPN	3	3
CELL.1724	3871	1204	scgnIN	3	1
CELL.1725	4142	1203	CMPN	3	1
CELL.1726	4341	1201	sfrpEGC	4	7
CELL.1727	4850	1203	MSN	6	2
CELL.1728	4976	1203	MSN	6	2
CELL.1729	4999	1201	MSN	6	2
CELL.1730	5077	1203	MSN	6	2
CELL.1731	1521	1201	CMPN	3	3
CELL.1732	5775	1203	rIPC4	2	isolated
CELL.1733	614	1207	VLMC	8	4
CELL.1734	1054	1202	sstIN	3	3
CELL.1735	1620	1204	CMPN	3	3
CELL.1736	2089	1206	CMPN	3	3
CELL.1737	5405	1206	obNBL	9	6
CELL.1739	1276	1200	MSN	6	8
CELL.1740	4267	1201	CMPN	3	1
CELL.1741	4093	1209	CMPN	3	1
CELL.1742	4374	1200	wntEGC	4	7
CELL.1743	4006	1195	scgnIN	3	1
CELL.1744	4441	1204	sfrpEGC	4	7
CELL.1745	1211	1207	scgnIN	6	8
CELL.1746	3793	1209	sstIN	3	1
CELL.1747	4478	1206	sfrpEGC	4	7
CELL.1748	5135	1203	scgnIN	6	2
CELL.1749	636	1214	VLMC	8	4
CELL.1750	1431	1208	CMPN	3	3
CELL.1753	3931	1209	sstIN	3	1
CELL.1754	4412	1202	sfrpEGC	4	7
CELL.1755	6328	1212	rIPC4	6	isolated
CELL.1756	1458	1211	CMPN	3	3
CELL.1757	1988	1211	CMPN	3	3
CELL.1758	4660	1210	sfrpEGC	10	5
CELL.1759	967	1214	nptxEX	7	isolated
CELL.1760	1384	1209	CMPN	3	3
CELL.1761	2019	1205	scgnIN	3	3
CELL.1762	3824	1213	scgnIN	3	1
CELL.1763	4037	1212	CMPN	3	1
CELL.1764	4734	1213	sfrpEGC	10	5
CELL.1765	1491	1209	CMPN	3	3
CELL.1766	658	1213	VLMC	8	4
CELL.1767	1084	1213	Oligo	3	3
CELL.1768	5030	1210	MSN	6	2
CELL.1769	1850	1217	CMPN	3	3
CELL.1771	4881	1225	MSN	6	2
CELL.1772	5521	1223	obNBL	7	isolated
CELL.1773	926	1217	rIPC4	2	isolated
CELL.1774	1247	1219	obNBL	6	8
CELL.1775	2366	1217	MSN	3	3
CELL.1776	2231	1215	scgnIN	3	3
CELL.1778	4315	1219	tlNBL	4	7
CELL.1779	4794	1214	tlNBL	6	2
CELL.1780	998	1217	scgnIN	6	isolated
CELL.1781	2117	1226	CMPN	3	3
CELL.1782	4595	1218	sfrpEGC	10	5
CELL.1783	4824	1218	tlNBL	6	2
CELL.1784	5438	1218	obNBL	9	6
CELL.1785	1290	1219	CMPN	3	3
CELL.1786	4760	1222	sfrpEGC	10	5
CELL.1787	4907	1215	MSN	6	2
CELL.1788	5256	1226	obNBL	7	isolated
CELL.1789	5305	1221	obNBL	9	6
CELL.1791	1319	1224	MSN	6	8
CELL.1792	1358	1230	MSN	3	3
CELL.1793	4114	1220	CMPN	3	1
CELL.1794	4957	1228	MSN	6	2
CELL.1795	2271	1225	scgnIN	3	3
CELL.1796	3898	1221	sstIN	3	1
CELL.1797	5358	1224	obNBL	9	6
CELL.1798	2419	1227	scgnIN	6	isolated
CELL.1799	5111	1224	MSN	6	2
CELL.1800	591	1232	VLMC	8	4
CELL.1801	1737	1224	CMPN	3	3
CELL.1802	4531	1229	sfrpEGC	4	7
CELL.1803	4576	1223	sfrpEGC	10	5
CELL.1804	5006	1225	MSN	6	2
CELL.1805	1570	1223	tlNBL	3	3
CELL.1806	1655	1240	sfrpEGC	4	9
CELL.1807	2063	1228	CMPN	3	3
CELL.1808	2162	1233	scgnIN	3	3
CELL.1809	4856	1234	tlNBL	6	2
CELL.1810	6379	1230	VLMC	3	isolated
CELL.1811	1957	1226	CMPN	3	3
CELL.1812	4014	1231	scgnIN	3	1
CELL.1813	2189	1233	scgnIN	3	3
CELL.1814	4345	1228	wntEGC	4	7
CELL.1815	1919	1227	CMPN	3	3
CELL.1816	2335	1230	scgnIN	3	3
CELL.1817	3863	1233	sstIN	3	1
CELL.1818	3975	1224	CMPN	7	isolated
CELL.1819	4266	1231	tlNBL	3	1
CELL.1820	2307	1232	scgnIN	3	3
CELL.1821	4641	1241	sfrpEGC	10	5
CELL.1822	1522	1232	rIPC4	3	3
CELL.1823	4419	1231	sfrpEGC	4	7
CELL.1824	4702	1232	sfrpEGC	10	5
CELL.1825	5078	1233	MSN	6	2
CELL.1827	1032	1233	scgnIN	7	isolated
CELL.1828	1685	1235	sfrpEGC	4	9
CELL.1829	4490	1228	sfrpEGC	10	5
CELL.1830	5169	1238	scgnIN	6	2
CELL.1831	5563	1234	obNBL	9	6
CELL.1832	1097	1243	scgnIN	3	3
CELL.1833	1267	1235	obNBL	6	8
CELL.1834	1430	1238	CMPN	3	3
CELL.1835	1883	1247	CMPN	3	3
CELL.1836	1991	1235	CMPN	3	3
CELL.1837	2030	1237	CMPN	3	3
CELL.1838	4155	1229	CMPN	3	1
CELL.1839	4780	1239	tlNBL	10	5
CELL.1840	1078	1239	obNBL	6	8
CELL.1841	1201	1235	MSN	6	8
CELL.1842	4114	1238	CMPN	3	1
CELL.1843	4451	1232	sfrpEGC	4	7
CELL.1844	5389	1233	obNBL	9	6
CELL.1845	3934	1238	sstIN	3	1
CELL.1846	4074	1239	CMPN	3	1
CELL.1847	1130	1238	sstIN	3	3
CELL.1848	1400	1231	MSN	3	3
CELL.1849	931	1242	nptxEX	9	isolated
CELL.1850	1303	1245	MSN	6	8
CELL.1851	5608	1240	obNBL	9	6
CELL.1852	1545	1238	CMPN	3	3
CELL.1853	5025	1245	MSN	6	2
CELL.1854	4733	1242	sfrpEGC	10	5
CELL.1855	4906	1242	MSN	6	2
CELL.1856	1179	1253	Oligo	3	3
CELL.1857	1611	1242	sfrpEGC	4	9
CELL.1858	3989	1243	scgnIN	3	1
CELL.1859	4319	1239	tlNBL	4	7
CELL.1860	4670	1245	sfrpEGC	10	5
CELL.1862	1498	1243	CMPN	3	3
CELL.1863	1832	1245	CMPN	3	3
CELL.1865	4816	1243	sfrpEGC	10	5
CELL.1867	2218	1245	scgnIN	3	3
CELL.1868	2265	1246	sstIN	3	3
CELL.1869	4928	1243	MSN	6	2
CELL.1870	4386	1244	wntEGC	4	7
CELL.1871	5213	1249	MSN	6	2
CELL.1872	576	1254	VLMC	2	isolated
CELL.1873	2398	1253	scgnIN	3	3
CELL.1874	4598	1250	sfrpEGC	10	5
CELL.1875	4989	1241	MSN	6	2
CELL.1876	1248	1252	MSN	6	8
CELL.1877	2467	1250	sstIN	3	3
CELL.1878	4295	1235	tlNBL	4	7
CELL.1879	2056	1248	CMPN	3	3
CELL.1880	5144	1251	scgnIN	6	2
CELL.1882	1460	1253	CMPN	1	isolated
CELL.1883	2084	1249	CMPN	3	3
CELL.1884	2905	1250	Oligo	2	isolated
CELL.1885	5239	1247	MSN	6	2
CELL.1886	1956	1252	CMPN	3	3
CELL.1887	4563	1251	sfrpEGC	4	7
CELL.1888	4690	1255	sfrpEGC	10	5
CELL.1889	5063	1247	MSN	6	2
CELL.1890	5100	1254	MSN	6	2
CELL.1891	1926	1256	CMPN	3	3
CELL.1892	2936	1262	nptxEX	2	isolated
CELL.1893	3849	1255	mpIN	3	1
CELL.1894	4346	1255	sfrpEGC	4	7
CELL.1895	4426	1253	wntEGC	4	7
CELL.1896	5272	1252	obNBL	9	6
CELL.1897	5508	1256	obNBL	9	6
CELL.1899	3801	1250	CMPN	3	1
CELL.1900	4224	1256	CMPN	3	1
CELL.1901	4511	1253	wntEGC	10	5
CELL.1902	4842	1255	tlNBL	1	isolated
CELL.1903	1786	1242	tlNBL	4	9
CELL.1904	2001	1255	CMPN	3	3
CELL.1905	2429	1257	scgnIN	3	3
CELL.1906	5361	1254	obNBL	7	isolated
CELL.1907	1523	1256	tlNBL	3	3
CELL.1908	2144	1251	scgnIN	3	3
CELL.1909	2319	1270	scgnIN	3	3
CELL.1910	1277	1257	MSN	6	8
CELL.1911	4875	1260	tlNBL	6	2
CELL.1912	5533	1258	obNBL	9	6
CELL.1913	4019	1258	scgnIN	3	1
CELL.1915	1074	1260	MSN	6	8
CELL.1916	1348	1260	MSN	6	8
CELL.1917	3958	1260	scgnIN	3	1
CELL.1918	1324	1263	MSN	6	8
CELL.1919	1413	1261	MSN	6	8
CELL.1920	2373	1265	scgnIN	3	3
CELL.1921	4968	1264	MSN	6	2
CELL.1922	1135	1265	sstIN	3	3
CELL.1923	4475	1266	wntEGC	4	7
CELL.1924	4902	1262	MSN	6	2
CELL.1925	5326	1264	obNBL	7	isolated
CELL.1926	1738	1265	sfrpEGC	10	10
CELL.1927	2033	1263	CMPN	3	3
CELL.1928	4316	1266	wntEGC	4	7
CELL.1929	4792	1265	sfrpEGC	10	5
CELL.1930	1043	1267	CMPN	3	3
CELL.1931	2190	1264	scgnIN	3	3
CELL.1932	4748	1262	sfrpEGC	10	5
CELL.1933	948	1268	sstIN	3	3
CELL.1934	1863	1265	CMPN	3	3
CELL.1935	2115	1260	sstIN	3	3
CELL.1936	4052	1262	CMPN	3	1
CELL.1937	4943	1266	MSN	6	2
CELL.1938	541	1270	VLMC	2	isolated
CELL.1939	5164	1268	scgnIN	6	2
CELL.1940	5304	1267	obNBL	9	6
CELL.1942	5423	1268	obNBL	9	6
CELL.1943	5037	1272	MSN	6	2
CELL.1944	5716	1270	MSN	7	isolated
CELL.1945	1563	1294	sfrpEGC	10	10
CELL.1946	1625	1271	sfrpEGC	10	10
CELL.1947	1716	1272	sfrpEGC	4	9
CELL.1948	2247	1263	scgnIN	3	3
CELL.1950	1109	1274	MSN	3	3
CELL.1951	2281	1272	scgnIN	3	3
CELL.1952	4139	1270	CMPN	3	1
CELL.1953	4662	1272	sfrpEGC	10	5
CELL.1954	6410	1264	VLMC	8	isolated
CELL.1955	1224	1283	Oligo	6	8
CELL.1956	1591	1273	sfrpEGC	4	9
CELL.1957	4715	1266	sfrpEGC	10	5
CELL.1958	5006	1278	MSN	6	2
CELL.1959	1947	1272	CMPN	3	3
CELL.1960	3400	1272	nptxEX	7	isolated
CELL.1961	5127	1275	scgnIN	6	2
CELL.1962	5188	1276	scgnIN	6	2
CELL.1963	5572	1272	obNBL	9	6
CELL.1965	709	1274	VLMC	2	isolated
CELL.1966	1682	1273	sfrpEGC	10	10
CELL.1967	5610	1273	obNBL	9	6
CELL.1969	1244	1276	scgnIN	6	8
CELL.1970	1379	1270	MSN	3	3
CELL.1971	1482	1269	CMPN	9	isolated
CELL.1972	3993	1272	CMPN	3	1
CELL.1973	614	1261	VLMC	8	4
CELL.1974	2056	1276	sstIN	3	3
CELL.1975	4374	1276	sfrpEGC	4	7
CELL.1976	4689	1274	sfrpEGC	10	5
CELL.1977	5075	1279	MSN	6	2
CELL.1978	569	1279	VLMC	2	isolated
CELL.1979	1024	1277	CMPN	3	3
CELL.1980	4508	1280	wntEGC	4	7
CELL.1981	4767	1278	sfrpEGC	10	5
CELL.1982	5382	1277	obNBL	7	isolated
CELL.1983	1175	1279	Oligo	6	8
CELL.1984	1895	1284	CMPN	3	3
CELL.1985	5903	1280	obNBL	2	isolated
CELL.1986	1299	1280	MSN	6	8
CELL.1987	2168	1281	scgnIN	3	3
CELL.1988	4857	1278	MSN	6	2
CELL.1989	2494	1277	scgnIN	3	3
CELL.1990	2919	1285	Oligo	3	isolated
CELL.1991	4217	1283	CMPN	3	1
CELL.1992	4590	1281	sfrpEGC	10	5
CELL.1993	920	1284	sstIN	3	3
CELL.1994	1444	1283	MSN	1	isolated
CELL.1995	1825	1279	tlNBL	3	3
CELL.1996	4621	1283	sfrpEGC	10	5
CELL.1997	2419	1282	scgnIN	3	3
CELL.1998	4262	1279	tlNBL	3	1
CELL.1999	4819	1282	sfrpEGC	10	5
CELL.2000	4923	1287	MSN	6	2
CELL.2001	4404	1281	wntEGC	4	7
CELL.2002	5515	1284	obNBL	9	6
CELL.2004	1529	1284	tlNBL	1	isolated
CELL.2005	1647	1282	sfrpEGC	10	10
CELL.2006	2140	1286	scgnIN	3	3
CELL.2007	1788	1288	tlNBL	3	3
CELL.2008	1984	1286	CMPN	3	3
CELL.2009	5104	1289	MSN	6	2
CELL.2010	2090	1291	sstIN	3	3
CELL.2011	2219	1280	scgnIN	3	3
CELL.2012	4288	1297	tlNBL	4	7
CELL.2013	4325	1294	wntEGC	4	7
CELL.2014	4425	1292	wntEGC	4	7
CELL.2015	4962	1292	MSN	6	2
CELL.2016	5547	1288	obNBL	9	6
CELL.2017	1410	1289	CMPN	6	8
CELL.2018	1864	1291	CMPN	3	3
CELL.2019	1082	1296	obNBL	7	isolated
CELL.2020	1147	1287	Oligo	6	8
CELL.2021	5297	1292	obNBL	6	2
CELL.2022	1052	1290	obNBL	7	isolated
CELL.2023	2020	1294	CMPN	3	3
CELL.2025	962	1299	sstIN	3	3
CELL.2026	2451	1291	scgnIN	3	3
CELL.2027	3943	1300	scgnIN	3	1
CELL.2028	4380	1308	wntEGC	4	7
CELL.2029	4895	1288	MSN	6	2
CELL.2031	1933	1293	CMPN	3	3
CELL.2032	2187	1297	scgnIN	3	3
CELL.2035	4543	1288	sfrpEGC	10	5
CELL.2036	828	1299	VLMC	2	isolated
CELL.2037	1343	1290	MSN	6	8
CELL.2038	4107	1301	CMPN	3	1
CELL.2039	2049	1300	CMPN	3	3
CELL.2040	2253	1297	scgnIN	3	3
CELL.2041	2397	1293	scgnIN	3	3
CELL.2042	1507	1286	rIPC3	4	isolated
CELL.2043	2348	1291	scgnIN	3	3
CELL.2044	5143	1296	MSN	6	2
CELL.2045	5207	1304	obNBL	7	isolated
CELL.2046	1759	1301	sfrpEGC	4	9
CELL.2047	2523	1307	CMPN	3	3
CELL.2048	4060	1304	CMPN	3	1
CELL.2049	4855	1302	tlNBL	10	5
CELL.2050	5055	1306	scgnIN	6	2
CELL.2051	1473	1303	rIPC4	9	isolated
CELL.2052	1961	1300	CMPN	3	3
CELL.2053	4080	1303	CMPN	3	1
CELL.2054	4677	1308	sfrpEGC	10	5
CELL.2055	1373	1304	MSN	6	8
CELL.2056	3911	1303	CMPN	3	1
CELL.2057	4876	1299	tlNBL	6	2
CELL.2058	577	1307	VLMC	8	4
CELL.2059	1301	1305	scgnIN	6	8
CELL.2060	3973	1303	scgnIN	3	1
CELL.2061	5247	1306	sstIN	3	isolated
CELL.2062	1269	1299	MSN	6	8
CELL.2063	1593	1305	sfrpEGC	10	10
CELL.2064	4131	1308	CMPN	3	1
CELL.2065	4758	1301	sfrpEGC	10	5
CELL.2066	4789	1311	sfrpEGC	10	5
CELL.2067	5001	1306	MSN	6	2
CELL.2068	5087	1307	MSN	6	2
CELL.2069	1692	1311	sfrpEGC	10	10
CELL.2070	2114	1310	CMPN	3	3
CELL.2071	2314	1308	scgnIN	3	3
CELL.2072	4729	1311	sfrpEGC	10	5
CELL.2074	2074	1313	CMPN	3	3
CELL.2075	1120	1308	MSN	6	8
CELL.2076	1822	1311	CMPN	3	3
CELL.2077	2271	1310	scgnIN	3	3
CELL.2078	4580	1315	wntEGC	10	5
CELL.2079	1166	1314	Oligo	6	8
CELL.2081	1327	1311	MSN	6	8
CELL.2082	1853	1311	CMPN	3	3
CELL.2085	1392	1313	MSN	6	8
CELL.2086	2158	1312	scgnIN	3	3
CELL.2087	4409	1313	sfrpEGC	4	7
CELL.2088	5166	1309	scgnIN	6	2
CELL.2089	546	1314	VLMC	8	4
CELL.2090	1202	1300	Oligo	6	8
CELL.2091	1652	1314	sfrpEGC	10	10
CELL.2092	1675	1320	sfrpEGC	10	10
CELL.2093	2222	1317	scgnIN	3	3
CELL.2094	4246	1311	tlNBL	3	1
CELL.2096	4964	1315	MSN	6	2
CELL.2097	5109	1315	MSN	6	2
CELL.2098	606	1314	VLMC	8	4
CELL.2099	1623	1314	sfrpEGC	10	10
CELL.2100	5327	1318	obNBL	6	2
CELL.2101	6211	1324	VLMC	2	isolated
CELL.2103	3762	1312	VLMC	2	isolated
CELL.2104	4898	1320	tlNBL	6	2
CELL.2105	1414	1319	MSN	6	8
CELL.2107	4359	1313	wntEGC	4	7
CELL.2108	1918	1321	CMPN	3	3
CELL.2109	1037	1320	obNBL	7	isolated
CELL.2110	4825	1322	sfrpEGC	10	5
CELL.2111	4933	1320	MSN	6	2
CELL.2112	6452	1317	VLMC	8	isolated
CELL.2113	1363	1323	MSN	6	8
CELL.2114	4607	1319	sfrpEGC	10	5
CELL.2115	4653	1321	sfrpEGC	10	5
CELL.2117	1059	1322	obNBL	7	isolated
CELL.2118	1453	1324	CMPN	3	isolated
CELL.2119	2189	1321	scgnIN	3	3
CELL.2120	2242	1333	scgnIN	3	3
CELL.2121	4275	1325	tlNBL	3	1
CELL.2122	1882	1332	CMPN	3	3
CELL.2123	4850	1327	sfrpEGC	10	5
CELL.2124	1239	1320	MSN	6	8
CELL.2125	1796	1320	tlNBL	4	9
CELL.2126	3929	1325	CMPN	3	1
CELL.2128	924	1327	sstIN	3	3
CELL.2129	2512	1325	sstIN	3	3
CELL.2130	1294	1325	MSN	6	8
CELL.2131	2045	1328	CMPN	3	3
CELL.2132	1733	1314	sfrpEGC	10	10
CELL.2133	2339	1330	scgnIN	3	3
CELL.2134	5301	1333	MSN	7	isolated
CELL.2135	1471	1339	tlNBL	6	8
CELL.2136	1710	1327	CMPN	3	3
CELL.2137	1954	1327	CMPN	3	3
CELL.2138	2013	1325	CMPN	3	3
CELL.2139	2111	1330	CMPN	3	3
CELL.2140	2393	1333	scgnIN	3	3
CELL.2141	5024	1332	MSN	6	2
CELL.2142	5051	1328	MSN	6	2
CELL.2143	1092	1328	obNBL	6	8
CELL.2144	1545	1321	sfrpEGC	10	10
CELL.2145	3046	1328	rIPC4	2	isolated
CELL.2146	4123	1330	CMPN	3	1
CELL.2148	1587	1335	sfrpEGC	4	9
CELL.2149	4045	1332	CMPN	3	1
CELL.2151	4628	1329	sfrpEGC	10	5
CELL.2152	1315	1334	MSN	6	8
CELL.2153	1427	1331	MSN	6	8
CELL.2154	3377	1336	nptxEX	7	isolated
CELL.2155	4248	1343	wntEGC	4	7
CELL.2156	1152	1337	Oligo	6	8
CELL.2157	3992	1335	scgnIN	3	1
CELL.2158	1210	1335	MSN	6	8
CELL.2159	1268	1341	MSN	6	8
CELL.2160	1523	1335	sfrpEGC	10	10
CELL.2161	4707	1334	sfrpEGC	10	5
CELL.2162	5692	1338	obNBL	9	6
CELL.2163	5871	1333	Oligo	2	isolated
CELL.2164	1983	1338	CMPN	3	3
CELL.2165	3902	1337	scgnIN	3	1
CELL.2166	5409	1338	obNBL	9	6
CELL.2167	1848	1339	tlNBL	4	9
CELL.2168	2363	1346	scgnIN	3	3
CELL.2169	4310	1335	tlNBL	4	7
CELL.2170	6427	1337	Oligo	2	isolated
CELL.2171	4404	1341	wntEGC	4	7
CELL.2172	1646	1344	sfrpEGC	1	isolated
CELL.2173	4430	1342	wntEGC	4	7
CELL.2174	5101	1337	scgnIN	6	2
CELL.2175	1385	1340	MSN	6	8
CELL.2176	1787	1340	tlNBL	3	3
CELL.2177	4145	1343	CMPN	3	1
CELL.2178	2167	1343	CMPN	3	3
CELL.2179	4178	1344	CMPN	6	isolated
CELL.2180	5224	1345	obNBL	6	2
CELL.2181	1754	1345	sfrpEGC	10	10
CELL.2182	2216	1347	scgnIN	3	3
CELL.2183	4086	1346	CMPN	3	1
CELL.2184	4771	1341	sfrpEGC	10	5
CELL.2185	2087	1341	nptxEX	3	3
CELL.2186	3444	1352	sstIN	3	isolated
CELL.2187	4744	1346	sfrpEGC	10	5
CELL.2188	5075	1346	MSN	6	2
CELL.2189	590	1344	VLMC	8	4
CELL.2190	1353	1345	MSN	6	8
CELL.2191	1677	1346	sfrpEGC	4	isolated
CELL.2192	1818	1344	tlNBL	4	9
CELL.2193	4346	1341	wntEGC	4	7
CELL.2194	4675	1348	sfrpEGC	10	5
[truncated: 8,463 more rows]
