# Supplementary material for: Multi-scale and multi-context interpretable mapping of cell states across heterogeneous spatial samples
Source: Nat Commun. 2025 Aug 21;16:7814. doi: 10.1038/s41467-025-62782-y (PMC12370880; doi:10.1038/s41467-025-62782-y)
Supplement: Supplementary file 9 — Source Data [file 41467_2025_62782_MOESM9_ESM.zip › SourceData/figure_s13_1.tsv]

barcodes	x	y	Cells
216_134-0	100.258630161569	53.7431412728997	Brain
216_134-0-1	89.5285258963895	58.5261586978791	Brain
207_127-0	78.556768553176	66.4056136280174	Notochord
212_121-0	80.0441021670069	65.8102104974926	Notochord
217_132-0	91.7451121166594	57.3412051068487	Brain
229_90-0	10.0109128548554	62.4877590465155	Brain
211_86-0	3.82592541873578	80.9094605050179	Brain
206_128-0	68.4069488035805	52.1304433762546	Notochord
221_118-0	78.8723427559057	64.8727159244784	Notochord
174_145-0	103.876786707211	166.802581958592	Sclerotome
214_132-0	103.007214201599	61.2252581576358	Brain
212_132-0	102.611210345538	79.9128243393104	Brain
248_116-0	30.1567888977809	19.596963460606	Brain
229_89-0	16.6730337938079	61.649302521475	Brain
179_148-0	104.42829621296	173.140643398283	Sclerotome
166_147-0	110.415655271926	165.170224944721	Dermomyotome
229_90-0-1	19.0622766915656	63.8504420992026	Brain
168_148-0	113.691001200161	162.709432812219	Dermomyotome
177_150-0	104.94778916869	164.382916126895	Sclerotome
171_149-0	116.33778371487	154.614722580894	Sclerotome
216_136-0	98.865892610851	50.2927253651237	Brain
210_124-0	80.8789226433089	65.9757424596044	Notochord
178_147-0	105.903009354932	171.197549782027	Sclerotome
158_133-0	104.964679789766	174.941356288394	Sclerotome
167_147-0	111.329334078736	169.454073748941	Dermomyotome
217_134-0	107.130159060695	72.8378364376456	Brain
175_150-0	110.908894799782	170.511766869193	Sclerotome
249_109-0	28.9955245740875	20.3307310929035	Brain
182_146-0	104.627623366747	174.507636225561	Sclerotome
230_91-0	17.6344126071731	62.4950916073658	Brain
229_91-0	15.0128785009817	62.9796363590835	Brain
169_148-0	109.233169749414	167.020562760324	Dermomyotome
218_120-0	66.8018474622659	58.384162283581	Notochord
216_139-0	108.681519134425	54.70547644366	Brain
167_147-0-1	111.419807498195	170.625404642011	Dermomyotome
210_129-0	99.7155227060193	86.807917694641	Brain
242_120-0	62.4774645453886	22.0353445108153	Brain
243_120-0	47.992523356555	23.7370511010204	Brain
244_98-0	28.4424500708487	27.0673612684113	Brain
217_121-0	63.6399431008733	49.5986579902251	Brain
212_86-0	4.95133052152755	78.783547821768	Brain
218_133-0	90.4785049668744	64.8142398374109	Brain
164_144-0	110.852081279101	153.95319794246	Dermomyotome
214_132-0-1	108.858939799632	75.8032761773043	Brain
247_102-0	26.2451285652219	23.3588679216889	Brain
218_133-0-1	97.794167445704	66.2134114574442	Brain
174_147-0	105.36469180972	166.032823413559	Sclerotome
176_151-0	108.171591904584	161.121763458975	Sclerotome
169_126-0	69.5496128057343	155.655557946822	Liver
221_84-0	5.59963020508576	73.5571257765687	Brain
218_133-0-2	87.0858998531053	63.8551549210285	Brain
243_117-0	39.8358543132324	14.6728342927597	Brain
210_132-0	103.544526858141	79.3908041566494	Brain
217_134-0-1	104.682187666559	70.156163478345	Brain
177_146-0	102.297417446312	166.574860481779	Sclerotome
182_146-0-1	106.817597755363	154.892044323852	Sclerotome
243_117-0-1	45.5718972439533	17.4421992477344	Brain
244_98-0-1	24.7985445565153	29.3341010943284	Brain
209_130-0	106.572386949575	76.4483914116652	Brain
170_149-0	109.143483620929	176.548158340039	Sclerotome
213_83-0	6.46174242456732	90.2864833167175	Brain
244_98-0-2	21.3942595837163	23.9221291912054	Brain
171_149-0-1	109.510085111068	162.839684419746	Sclerotome
218_133-0-3	84.7570347161363	64.6307323810286	Brain
217_134-0-2	92.9688956953948	58.3613591774445	Brain
216_134-0-2	104.606734621105	68.6933425219499	Brain
220_87-0	5.40798269982156	74.6897584647172	Brain
216_133-0	102.933694195427	55.3614472937277	Brain
230_91-0-1	15.0603716275536	61.0969122465635	Brain
214_133-0	102.731061905054	62.6556877546266	Brain
170_124-0	67.1645388491199	156.268611708253	Liver
243_117-0-2	46.4041647896311	21.3786293282669	Brain
158_133-0-1	111.148117467791	139.940613640818	Sclerotome
159_140-0	110.083522641181	170.327213809971	Dermomyotome
221_118-0-1	67.1094001321233	48.2485114403089	Notochord
230_91-0-2	14.5977116162562	62.3216258936693	Brain
214_132-0-2	88.0925300646588	57.7286827324604	Brain
249_112-0	28.0050247075308	21.9240371512306	Brain
230_90-0	29.7718701561041	39.2754680734085	Brain
168_148-0-1	112.074016177895	166.426708649605	Dermomyotome
169_146-0	111.880282637788	155.641018262128	Dermomyotome
172_129-0	75.8196103648488	157.870320733147	Liver
171_130-0	76.3731194789116	156.232435116961	Liver
210_129-0-1	101.795469271317	83.5283445840132	Brain
176_151-0-1	112.985550175786	155.759878439951	Sclerotome
213_83-0-1	8.37885246798191	87.8200689187063	Brain
216_134-0-3	100.478260686368	70.6444547178194	Brain
232_89-0	14.1185739010627	63.9877016204612	Brain
210_131-0	102.170183198984	85.75313079788	Brain
242_118-0	43.8367313864696	22.2545456705971	Brain
217_133-0	106.296073091154	79.2216424399858	Brain
168_148-0-2	110.708736978054	161.407033663532	Dermomyotome
179_148-0-1	109.058617229733	171.86080695649	Sclerotome
176_151-0-2	111.620327074691	158.069682765	Sclerotome
216_139-0-1	99.8898653147717	49.2739037212943	Brain
244_99-0	29.9474605940798	18.9806421853978	Brain
167_147-0-2	110.469854629589	173.236456765563	Dermomyotome
245_100-0	31.2569877588126	22.0569645780629	Brain
207_128-0	79.869981762926	71.6592526922318	Notochord
229_90-0-2	18.9544600404765	62.9423712752312	Brain
168_148-0-3	112.601082677855	156.877353683823	Dermomyotome
172_129-0-1	77.2557857357122	157.07603213633	Liver
229_91-0-1	19.7062166143703	64.5804898238825	Brain
174_147-0-1	108.272823733271	168.272901007173	Sclerotome
213_84-0	10.7961645757753	73.4210099316481	Brain
167_147-0-3	113.992308051971	155.293988083259	Dermomyotome
218_120-0-1	61.5848153419136	48.7137167205572	Notochord
211_132-0	100.288843491498	76.1895613105376	Brain
218_131-0	67.7761280732998	49.1958194485585	Brain
243_97-0	27.7309500865028	39.5215631567396	Brain
243_120-0-1	61.0509849797199	21.9837989907378	Brain
242_120-0-1	64.5411122800106	17.9142054154013	Brain
210_126-0	87.0517734326509	82.0061054841374	Notochord
167_147-0-4	115.061084511203	156.583822603476	Dermomyotome
170_149-0-1	106.707895450264	174.722526023844	Sclerotome
217_139-0	100.665318997605	48.1449187072603	Brain
210_126-0-1	87.647627070626	81.920315326455	Notochord
203_143-0	66.7151260333771	205.846420896769	Brain
223_119-0	62.3426024956709	52.2224196404443	Brain
213_83-0-2	8.44674935161243	86.8607663674129	Brain
212_132-0-1	102.46587445143	65.6755498141731	Brain
217_140-0	112.830459179675	68.0957448531237	Brain
210_131-0-1	100.481073430897	75.1257071286595	Brain
213_132-0	101.270458775319	71.5182132216332	Brain
218_131-0-1	60.8606521353283	49.986344288302	Brain
172_150-0	114.016768296186	153.9272810371	Mesenchyme
216_130-0	110.087335347336	69.3780539955317	Brain
167_147-0-5	114.237261196313	155.503422559482	Dermomyotome
207_127-0-1	68.5327322253772	52.9886486896298	Notochord
171_130-0-1	77.3834716900944	167.940262949464	Liver
243_119-0	48.3204350320577	22.8930332978036	Brain
247_101-0	19.315487418952	27.2983932836758	Brain
229_90-0-3	19.3871417928119	60.5759940622302	Brain
172_150-0-1	110.461001694623	171.537440542308	Mesenchyme
216_83-0	8.12529580977275	82.7667362850621	Brain
168_147-0	110.424724025352	163.667002716787	Dermomyotome
248_115-0	36.6818442500933	18.967581059755	Brain
211_88-0	11.4934074850644	95.3407298345878	Brain
214_121-0	88.8304264855565	65.903296111924	Notochord
243_120-0-2	61.0824791622299	16.5976096146533	Brain
233_92-0	24.322990313914	52.467252491427	Brain
216_83-0-1	10.4276384683908	63.6415931794857	Brain
216_134-0-4	101.893974477625	61.010157921088	Brain
229_91-0-2	24.0233668012238	50.7912390357858	Brain
174_150-0	106.296004144087	172.660429210316	Dermomyotome
244_98-0-3	28.9973208052002	43.3825732546482	Brain
232_89-0-1	24.3606025344359	39.5726613669196	Brain
213_131-0	99.719055820746	72.1474236620065	Brain
230_91-0-3	23.9084542385283	56.6875695131243	Brain
213_83-0-3	4.89309486001434	80.713577606509	Brain
169_147-0	108.748674738277	169.483140699663	Dermomyotome
209_137-0	93.3041917987898	66.1527855943916	Brain
180_146-0	106.150705759935	163.794942043585	Sclerotome
211_130-0	102.0130633597	67.1144899320188	Brain
213_84-0-1	12.7554637118997	64.3934296492698	Brain
217_132-0-1	93.7569845430428	58.3960910900814	Brain
170_127-0	72.8227488190125	156.03672331494	Liver
242_120-0-2	50.6683768478094	20.1830628615485	Brain
209_130-0-1	89.0975989717858	64.5071022478728	Brain
217_131-0	97.4673216437511	54.9450033753994	Brain
210_126-0-2	85.8489492001058	81.1767053792053	Notochord
214_132-0-3	87.0668870291913	58.4507134264641	Brain
216_139-0-2	99.0217425206956	52.0198577221286	Brain
242_97-0	7.41601616373396	72.7934948950651	Brain
248_102-0	26.0564434307769	21.2498151869049	Brain
178_148-0	108.05234170821	162.381638628812	Sclerotome
244_98-0-4	24.2733889292931	26.339031417898	Brain
166_146-0	107.646693613169	163.022935333975	Dermomyotome
206_129-0	65.9958898511786	57.8886611712103	Notochord
213_131-0-1	103.66822930344	73.4751884031714	Brain
232_89-0-2	21.1414185747462	50.2882521564648	Brain
171_149-0-2	112.120543580452	169.241578975683	Sclerotome
217_131-0-1	88.226984877886	62.4653512502887	Brain
214_83-0	5.84014486717751	82.5910187239208	Brain
242_118-0-1	42.7505957079659	21.9766818540893	Brain
234_90-0	25.5592087520897	37.3091675504879	Brain
211_138-0	102.611335501441	59.0382185371	Brain
229_89-0-1	7.50758012071356	60.0630665063254	Brain
214_133-0-1	104.140150160899	63.3377742281393	Brain
211_84-0	9.52721648861211	77.6174224209576	Brain
166_140-0	105.767753497508	161.207242725802	Sclerotome
213_84-0-2	6.31208837804024	77.4867068281649	Brain
172_130-0	71.3988647460938	154.683196899539	Liver
169_149-0	110.659936371432	165.218018484479	Dermomyotome
174_147-0-2	103.996707010359	161.361827377898	Sclerotome
178_150-0	104.189399958125	163.161188526834	Sclerotome
210_126-0-3	86.9724097244493	74.6448616210703	Notochord
182_146-0-2	103.470358240636	171.647489206502	Sclerotome
221_84-0-1	6.91624650616905	71.107394571809	Brain
243_97-0-1	24.4737065298223	38.2982555104365	Brain
220_88-0	5.14901810804076	77.4413162112687	Brain
218_137-0	90.7283653744703	59.1828823205822	Brain
241_119-0	22.8827194042176	28.1861075778461	Brain
244_118-0	43.7479706033423	18.7235704302645	Brain
212_131-0	99.9439355087738	67.5466371975331	Brain
228_93-0	25.3980369510334	53.798830933601	Brain
217_133-0-1	88.786354082969	60.8933178243954	Brain
171_127-0	70.4654099139791	158.477600922185	Liver
210_132-0-1	103.945775288896	80.7626650972484	Brain
222_85-0	3.49851380919586	76.0444831805398	Brain
228_90-0	15.4050560163885	64.5713742308785	Brain
172_130-0-1	76.8647442655588	155.256312802342	Liver
181_145-0	104.109039461153	172.228121201786	Sclerotome
218_140-0	106.609294816559	78.2991589093426	Brain
234_93-0	26.0529976398134	51.1917397330942	Brain
158_132-0	102.812802264725	162.246667122404	Dermomyotome
231_89-0	16.2246063031521	65.5521387833207	Brain
211_88-0-1	12.2905267768601	96.8696852654443	Brain
208_143-0	108.363349784901	54.3801119832806	Brain
211_138-0-1	107.228684057055	69.7174039565973	Brain
221_118-0-2	70.2940021169206	52.3606755155629	Notochord
211_132-0-1	104.334360575161	82.1739650511429	Brain
248_101-0	28.83554010177	18.5084043857826	Brain
216_83-0-2	8.49690568603319	82.8467491113743	Brain
210_137-0	107.481964312615	79.2928766508371	Brain
216_133-0-1	104.088363348269	79.0428429674384	Brain
231_93-0	24.1981101716349	63.3859191252825	Brain
216_132-0	91.3141139838096	62.1417504381418	Brain
216_136-0-1	99.5556148909548	46.2205109114207	Brain
217_131-0-2	102.444981340664	66.9288946325344	Brain
177_150-0-1	101.717228361989	183.109293389414	Sclerotome
243_118-0	55.4946654755918	18.5259908308783	Brain
221_84-0-2	3.40072902430825	77.0345557884043	Brain
211_138-0-2	99.219928935504	51.7527003334192	Brain
171_149-0-3	107.741647021264	165.162555049048	Sclerotome
167_147-0-6	108.839209515116	175.926659009247	Dermomyotome
210_129-0-2	98.4796514397949	87.276261095107	Brain
174_147-0-3	101.103086128547	165.412785052562	Sclerotome
206_129-0-1	73.2017386300224	57.6575081083975	Notochord
229_90-0-4	12.3205412754883	65.9442711418837	Brain
210_138-0	101.77766453866	79.6214203182067	Brain
221_84-0-3	6.41012683727899	75.1577623219248	Brain
211_138-0-3	103.351986568293	57.166579366555	Brain
206_140-0	75.4876287673274	204.071708651896	Brain
173_150-0	109.74011235387	175.014779273693	Dermomyotome
207_127-0-2	66.2394236358309	56.1192177757123	Notochord
217_131-0-3	86.6316740682935	64.8245996458102	Brain
232_88-0	13.4906944134998	65.3168865770165	Brain
177_150-0-2	103.66832998394	170.311337767352	Sclerotome
229_91-0-3	24.6199470071233	50.1182803860584	Brain
214_83-0-1	7.95221689833488	75.8241215407795	Brain
206_128-0-1	66.9073304881747	49.9665609356712	Notochord
244_100-0	12.25990590735	68.8057166105482	Brain
213_84-0-3	9.23430247587316	89.523618927725	Brain
174_149-0	107.87826499604	158.837029509235	Sclerotome
229_88-0	7.85256154811236	62.5954007705434	Brain
208_125-0	79.1336389141745	66.0938756241537	Notochord
247_116-0	32.9179938821233	20.0241831638361	Brain
229_90-0-5	25.258311909131	53.2943720945511	Brain
172_129-0-2	74.4005617851606	155.806681500739	Liver
182_146-0-3	103.714868882123	180.327540074441	Sclerotome
216_131-0	103.921072926241	60.5877733394898	Brain
178_150-0-1	103.818903790357	165.1814794808	Sclerotome
239_100-0	21.3965095071233	31.7320824693918	Brain
217_138-0	102.237680189375	48.6711491937078	Brain
246_116-0	37.8180878299081	18.6118045817334	Cavity
221_118-0-3	82.6471204600173	76.1825359535871	Notochord
232_93-0	24.8563393907812	63.743293914197	Brain
242_122-0	60.2019804956619	22.0545868718511	Brain
172_130-0-2	72.5680208433994	159.22857541348	Liver
208_127-0	77.0590834445186	63.781155961854	Notochord
213_83-0-4	6.28943869310751	84.8500315302572	Brain
211_84-0-1	3.70187617154011	75.9954660862024	Brain
166_146-0-1	112.3196559204	153.078435241965	Dermomyotome
248_115-0-1	33.6749633666318	22.5562984371625	Brain
212_83-0	6.37595531103852	79.6496358564798	Brain
216_135-0	114.53207308343	69.5413288074756	Brain
217_137-0	103.897032665605	57.3338240058501	Brain
166_149-0	102.135368784771	183.309392146183	Mesenchyme
214_122-0	83.2901891037802	77.0815745054867	Notochord
211_138-0-4	98.8661399634725	58.5525220775266	Brain
213_132-0-1	114.242670248367	68.2735840167952	Brain
217_132-0-2	92.2233304019214	62.3089438015604	Brain
179_149-0	107.833916760964	155.149558391761	Sclerotome
228_92-0	9.12906290569231	63.2794506827756	Brain
177_146-0-1	92.2482824731792	174.272649100139	Sclerotome
227_118-0	60.5412498383896	36.7749152315762	Brain
171_149-0-4	106.652082593442	172.876248966406	Sclerotome
161_140-0	110.15284888742	153.140197317555	Dermomyotome
210_126-0-4	81.8865481441057	74.8070288541956	Notochord
227_89-0	17.9887025586413	61.7052105984292	Brain
228_93-0-1	26.7758297142523	64.4454773694399	Brain
243_120-0-3	54.536073026145	20.2272987284498	Brain
216_132-0-1	97.9239069144035	86.0188985179266	Brain
232_112-0	29.7062961837701	37.2196717439676	Brain
206_128-0-2	79.5850289142716	72.0298902023089	Notochord
229_89-0-2	6.6022363486411	62.4917690393322	Brain
248_115-0-2	34.364943560432	21.0939371722104	Brain
172_150-0-2	89.0149166972167	182.472990848109	Mesenchyme
172_150-0-3	111.915995598164	166.35076774155	Mesenchyme
209_126-0	81.5910831604951	75.7069723919521	Notochord
178_149-0	103.098971489774	182.874868535794	Sclerotome
216_133-0-2	107.042082839791	71.7807774740509	Brain
169_147-0-1	108.814398537736	167.561376687079	Dermomyotome
243_121-0	45.0002216730038	17.8938847492659	Brain
212_132-0-2	99.2801315260376	76.8738939071657	Brain
185_111-0	36.5497183276184	152.085333916549	Heart
228_93-0-2	28.5829525218292	64.9545386198206	Brain
177_150-0-3	105.304435168683	167.377545851471	Sclerotome
233_114-0	62.3154880360348	45.2579248375889	Brain
205_144-0	106.484576233558	74.580576535307	Brain
216_139-0-3	98.9716077029104	53.3871796580427	Brain
174_147-0-4	106.344357028675	168.179796190656	Sclerotome
161_140-0-1	108.625453317219	164.067291303526	Dermomyotome
232_91-0	21.0438041304858	50.8053175494499	Brain
220_118-0	65.9801091756838	44.260305548396	Notochord
160_137-0	106.901344476504	165.928531008957	Sclerotome
222_85-0-1	5.03074869173247	72.450580151808	Brain
247_102-0-1	27.0126077643347	19.4967344840438	Brain
230_92-0	92.7881294953308	59.4537928664042	Brain
217_132-0-3	103.36394585706	66.9229814356565	Brain
172_150-0-4	106.743419546575	153.938138238356	Mesenchyme
225_117-0	64.3519415685873	45.9160632474764	Notochord
230_90-0-1	28.5697852331334	33.5224963740634	Brain
220_120-0	65.2401835522621	51.9564205770305	Notochord
172_130-0-3	77.7602439331854	160.831178032096	Liver
214_133-0-2	105.163890039711	78.4851856835617	Brain
217_138-0-1	104.467397730182	51.3697721072022	Brain
172_129-0-3	75.4875279123723	156.410451667939	Liver
244_101-0	28.9333513307533	29.6730048973311	Brain
213_84-0-4	7.82179730887583	94.2602658564617	Brain
210_126-0-5	80.4701886778432	67.1810605619662	Notochord
172_151-0	107.45152482359	175.867519337633	Mesenchyme
230_91-0-4	28.2069117061974	53.3775902818916	Brain
243_117-0-3	63.1373019178375	25.2791223435802	Brain
242_118-0-2	60.157766609396	23.5311917260206	Brain
208_125-0-1	75.7957523697776	66.0415298073547	Notochord
212_131-0-1	102.421465075844	70.7389045221169	Brain
211_138-0-5	97.7052608442259	57.0811888390942	Brain
210_87-0	7.30359656069459	91.7197126777251	Brain
214_140-0	100.853986902428	47.2415589261386	Brain
169_147-0-2	109.016734602082	166.091507826206	Dermomyotome
211_86-0-1	14.0975285132236	95.116297766353	Brain
210_125-0	78.1468759875315	63.734380517129	Notochord
221_120-0	67.1270219838025	51.1094922952623	Brain
172_129-0-4	74.0652611466826	157.018962989241	Liver
168_148-0-4	108.936097330399	174.769829416231	Dermomyotome
227_91-0	16.5483601414055	66.5467354190616	Brain
212_121-0-1	83.4406457675982	74.1108359610118	Notochord
210_129-0-3	103.87481540058	77.8640604126244	Brain
180_145-0	101.304182872436	171.557766305706	Sclerotome
241_119-0-1	44.5719001321233	20.4034010000935	Brain
207_127-0-3	67.448160840846	57.3981102633948	Notochord
210_132-0-2	104.845344035812	83.4544654953481	Brain
172_130-0-4	75.8396477148585	165.717874808905	Liver
210_134-0	103.145542943557	76.5351856939367	Brain
165_147-0	110.278047510301	168.143507698911	Dermomyotome
186_111-0	44.8711979103025	145.534775448679	Heart
217_135-0	105.030461853385	62.2386221934003	Brain
249_109-0-1	26.9719378066156	20.2620097311831	Brain
176_148-0	103.956149991779	177.186462771288	Sclerotome
169_125-0	74.0950756504526	156.678175906391	Liver
166_140-0-1	106.573716132412	160.355551844873	Sclerotome
171_146-0	109.522122943495	161.744511019332	Sclerotome
214_134-0	109.680739417838	73.3259403562965	Brain
174_151-0	111.165477066959	163.190941276607	Mesenchyme
162_143-0	110.020565780473	171.316254941112	Dermomyotome
173_150-0-1	106.459272427796	176.238455165706	Dermomyotome
217_132-0-4	103.623087325751	69.857381182627	Brain
217_131-0-4	95.3873040236326	57.2304659206495	Brain
162_143-0-1	107.586892940993	165.636826171916	Dermomyotome
222_85-0-2	15.3120812400778	63.4711824536089	Brain
220_120-0-1	63.490189752659	51.5980608920108	Notochord
211_138-0-6	101.771406258224	67.5548499987603	Brain
218_139-0	89.3886149430475	57.4489012281451	Brain
210_128-0	92.8486950292752	64.9253099878517	Notochord
176_152-0	104.781545898066	170.476160517374	Mesenchyme
212_134-0	110.256650438496	68.0426963633868	Brain
164_145-0	107.361970444623	173.986642365225	Dermomyotome
211_88-0-2	31.7602131353824	95.5411215638446	Brain
243_97-0-2	25.1596122897572	25.7249574329696	Brain
241_122-0	33.0324484923894	21.496284089322	Brain
244_99-0-1	27.89572629089	19.5520355856529	Brain
211_87-0	11.256780111074	96.8366522421682	Brain
172_150-0-5	115.413949764476	155.169685104196	Mesenchyme
242_99-0	25.6475459654566	32.4822178860584	Brain
211_130-0-1	92.2759002919697	199.763081044093	Brain
164_144-0-1	110.350069531521	156.374718149166	Dermomyotome
212_134-0-1	104.460128763687	80.5674224379989	Brain
225_116-0	62.7123022100029	47.3743623423193	Notochord
166_147-0-1	108.240527136496	173.52539097583	Dermomyotome
172_148-0	104.920311041767	169.221703788949	Sclerotome
175_151-0	110.021444762648	166.407957239189	Sclerotome
232_89-0-3	29.2131110696232	41.136125662639	Brain
182_146-0-4	99.8715982560868	161.558037330503	Sclerotome
210_131-0-2	102.076595604062	73.7518196611434	Brain
210_128-0-1	89.4565850315685	64.2788969703743	Notochord
239_122-0	45.2171255651053	22.0173242176347	Brain
216_135-0-1	112.568216055783	69.3164492744615	Brain
229_92-0	23.9557225406597	56.7048379635482	Brain
216_135-0-2	108.768098740162	73.8614553952766	Brain
172_148-0-1	108.641725289876	156.734065329468	Sclerotome
213_82-0	8.88910838293873	81.2048794851576	Brain
173_150-0-2	108.748163798899	170.251054469501	Dermomyotome
219_140-0	103.292186134585	57.8334384025609	Brain
178_148-0-1	102.606604387111	164.909287568623	Sclerotome
234_95-0	25.8624706929422	39.7042357140942	Brain
211_138-0-7	101.288805630118	60.2200886803989	Brain
210_125-0-1	84.0805030732997	79.5025458578721	Notochord
218_120-0-2	72.1353297500759	57.0192362775026	Notochord
229_91-0-4	17.3361613512366	64.394892092696	Brain
214_131-0	104.17139542551	68.7386287232143	Brain
169_124-0	64.9620354076774	155.328486346136	Liver
210_139-0	102.253620793438	54.2503355274957	Brain
174_147-0-5	108.522269437801	155.12561881769	Sclerotome
242_122-0-1	63.2735323865875	16.1204311487072	Brain
176_147-0	106.80185851196	181.378909803841	Sclerotome
218_121-0	68.7027470301578	61.8011680677741	Brain
176_148-0-1	101.176121749096	172.825113337129	Sclerotome
169_126-0-1	75.5174486932742	154.528404786538	Liver
244_120-0	56.3223902794164	22.9889080399862	Brain
210_137-0-1	88.4177004242767	67.3340829823994	Brain
245_102-0	27.0956058680893	22.6706550732865	Brain
242_121-0	58.3939002541936	17.6560377509672	Brain
241_95-0	21.3376562510043	37.6509981890888	Brain
176_151-0-3	108.954886243234	173.345255212447	Sclerotome
233_89-0	23.6512224826668	34.3558900724261	Brain
177_148-0	103.4067921358	165.262813550887	Sclerotome
223_117-0	65.3860981988241	50.9579992860927	Notochord
243_120-0-4	64.705406328244	23.5200645769708	Brain
214_134-0-1	110.020027014653	69.3225976551346	Brain
230_91-0-5	22.0117817734372	62.1233033964199	Brain
210_133-0	99.7732982181174	72.0028137526524	Brain
206_128-0-3	79.0971052805046	63.3367526395057	Notochord
242_99-0-1	25.334666887165	35.6415523639212	Brain
213_85-0	8.92427569537426	75.8090218608024	Brain
207_140-0	91.9751032571232	61.7173168443917	Brain
214_133-0-3	103.741331811045	63.5447704707287	Brain
214_132-0-4	103.370338386226	74.8860299436517	Brain
228_93-0-3	23.1832787508397	60.4899276968004	Brain
213_86-0	7.79077370786058	77.628994472296	Brain
181_148-0	105.961507253518	165.144695775682	Sclerotome
230_92-0-1	24.9593078025778	51.0772126777251	Brain
230_116-0	61.5463351383576	37.8235107996079	Brain
242_98-0	23.2307770852483	46.877075958975	Brain
247_102-0-2	24.7698883834632	30.9177439995092	Brain
244_101-0-1	29.370762186689	29.4055901484935	Brain
207_130-0	87.2171375537807	63.731752414842	Notochord
222_85-0-3	9.00804245422069	75.8801651882588	Brain
176_151-0-4	105.012966180939	172.095370102153	Sclerotome
160_143-0	111.413679251441	164.19231566068	Dermomyotome
245_102-0-1	37.912942830143	17.0443297878735	Brain
228_93-0-4	23.9701173158492	35.53066763319	Brain
170_149-0-2	104.381562270649	181.481373125486	Sclerotome
205_131-0	69.5152383922584	49.9428915206304	Notochord
208_128-0	62.6387465981877	39.6906065375883	Notochord
179_150-0	103.528400599316	182.35728578473	Sclerotome
208_128-0-1	82.3530150801539	62.2530953021781	Notochord
177_149-0	103.701812952204	175.934882825973	Sclerotome
186_112-0	41.4489588767585	129.1834038325	Heart
177_145-0	104.048954680528	161.772336935885	Sclerotome
204_144-0	80.0564852703246	208.338324734243	Brain
178_150-0-2	106.765608807652	176.83864668037	Sclerotome
220_85-0	5.91427683201141	88.0689494744836	Brain
215_134-0	111.181301547338	70.8187297115364	Brain
168_129-0	71.2981140535642	172.84256627473	Liver
166_141-0	101.612344772877	170.319814359851	Sclerotome
170_148-0	114.714326639873	157.656254540933	Dermomyotome
167_141-0	107.865916719801	153.078541543246	Sclerotome
212_134-0-2	102.424093279714	79.8425807123635	Brain
243_120-0-5	56.0903703601639	21.3670574834682	Brain
228_91-0	10.7648179137236	70.2445239353704	Brain
209_126-0-1	78.5532921775778	73.3776575382622	Notochord
177_146-0-2	104.13583242379	178.485988719392	Sclerotome
168_147-0-1	113.157188053472	155.603868225478	Dermomyotome
212_130-0	91.8359314320435	55.9961297853529	Brain
177_150-0-4	94.2325408253546	177.970059520884	Sclerotome
206_129-0-2	67.8365232513363	58.9758216186974	Notochord
248_117-0	33.8483384519534	17.4534848613669	Brain
239_98-0	65.903287704424	48.2757507962983	Brain
181_148-0-1	106.085287614418	169.862888359382	Sclerotome
240_121-0	39.4977929892661	20.7333845527251	Brain
169_147-0-3	111.860823293327	156.342104541292	Dermomyotome
232_90-0	21.0386942944497	47.9165985284196	Brain
182_146-0-5	103.447877191602	173.859323841847	Sclerotome
247_116-0-1	40.4699648983446	21.5675716949006	Brain
231_89-0-1	25.5730682146475	33.8852684650431	Brain
218_139-0-1	100.453767837319	58.2730118117613	Brain
209_130-0-2	103.08505117379	61.2643253079334	Brain
203_146-0	74.6023881476419	201.382263830999	Brain
216_139-0-4	101.154618427342	49.9788042512698	Brain
229_91-0-5	25.4285375813101	59.2215943469323	Brain
206_144-0	111.329583131444	69.1275655140023	Brain
220_118-0-1	68.153516172333	51.0784320833195	Notochord
216_133-0-3	105.702849651354	68.3901657597992	Brain
240_97-0	23.2237463403667	52.4318498342445	Brain
212_88-0	12.677684226074	94.9897374368256	Brain
213_132-0-2	101.153366860467	67.9652710316177	Brain
214_131-0-1	100.530724517097	77.7758338545868	Brain
225_119-0	63.4531009350201	42.6416024368561	Brain
209_90-0	25.4417692869015	104.645382472222	Brain
230_90-0-2	23.2729663462626	55.1862213867414	Brain
210_132-0-3	102.894487851421	69.3291425022865	Brain
227_89-0-1	14.2934240930738	61.3362589507569	Brain
248_116-0-1	37.9379903812387	16.3742629062037	Brain
231_91-0	20.4337501846442	62.3755851829771	Brain
176_151-0-5	104.686020741627	170.570703767601	Sclerotome
209_130-0-3	97.6725194955879	67.8828674333879	Brain
234_93-0-1	24.5072423633835	48.3307705185405	Brain
230_91-0-6	24.5712458138792	47.9490616930423	Brain
240_97-0-1	24.3486517244799	37.2936535946571	Brain
242_118-0-3	47.2797488490107	23.8105329902251	Brain
216_134-0-5	99.784392620104	69.8503767402251	Brain
157_130-0	112.086773790766	171.000758755161	Dermomyotome
214_85-0	10.3491741746316	87.9251546845994	Brain
248_102-0-1	30.1521303325048	25.8916970129667	Brain
216_132-0-2	106.890351565244	81.0234733763716	Brain
216_140-0	99.393150468869	49.8257244301496	Brain
245_101-0	20.3195272930275	24.2825087631638	Brain
212_121-0-2	76.476268539888	64.9694181310465	Notochord
170_149-0-3	111.419116828735	172.040783166688	Sclerotome
172_147-0	105.699618283082	143.502903322693	Sclerotome
213_139-0	107.624404727711	73.775238872578	Brain
171_146-0-1	105.518896659901	162.659900756429	Sclerotome
209_126-0-2	81.6232829446233	63.055806427725	Notochord
240_125-0	69.2107497574639	23.2920900619213	Brain
223_119-0-1	66.6882696401678	54.3048766628735	Brain
241_122-0-1	63.6087213365126	19.3148400259909	Brain
208_142-0	108.068781460363	52.7061501086898	Brain
177_150-0-5	103.690275160584	163.116595504456	Sclerotome
183_146-0	105.967892036001	161.377229308294	Sclerotome
161_133-0	104.341630106195	148.526519616863	Sclerotome
243_119-0-1	45.6637057361736	24.0853616826134	Brain
220_84-0	7.52340207010775	80.1635981852346	Brain
218_130-0	90.5603246112898	65.666453129114	Brain
232_89-0-4	27.1997904356213	57.0332012965523	Brain
244_98-0-5	29.5934961142661	43.8897275586774	Brain
220_85-0-1	6.6997687621506	87.1348713557416	Brain
185_111-0-1	32.0377123547564	126.946545610417	Heart
220_85-0-2	6.7587705890287	84.5512774492722	Brain
211_133-0	103.91339008748	77.0970345048934	Brain
209_130-0-4	100.121501015275	73.2124582134393	Brain
248_102-0-2	27.0282486843021	26.1751384231379	Brain
217_131-0-5	110.391972247508	68.3294081905456	Brain
242_118-0-4	41.0099944121168	19.8285110641887	Brain
210_87-0-1	10.7748547531339	91.1955548763067	Brain
172_130-0-5	74.928415739327	159.193828210185	Liver
220_84-0-1	4.5610192876577	76.8745537440418	Brain
156_132-0	113.436463120405	142.411643830069	Dermomyotome
216_83-0-3	10.6006134341815	86.4462751777251	Brain
166_146-0-2	112.66661995971	163.878629703587	Dermomyotome
221_85-0	6.65102147310427	69.8614131326301	Brain
188_141-0	102.972354427277	141.710368652395	Neural crest
241_119-0-2	46.8714286881577	21.2442502136446	Brain
228_93-0-5	11.1295707459126	60.0565260185322	Brain
211_141-0	100.284873232471	56.8142693047553	Brain
222_85-0-4	8.51022507386756	71.0538244869795	Brain
243_119-0-2	48.0497348511599	22.1967088073122	Brain
174_150-0-1	112.202417710248	154.83909744335	Dermomyotome
212_131-0-2	95.8191023534384	62.6763175926037	Brain
244_100-0-1	7.18498200061276	74.1565209459543	Brain
220_87-0-1	4.43731612612692	86.8615016249114	Brain
213_134-0	76.1020216599011	204.979932059038	Brain
218_135-0	89.713099321503	59.9963955959581	Brain
172_149-0	105.885877307891	173.766027737452	Sclerotome
203_132-0	70.692055457567	54.622264452873	Notochord
218_120-0-3	71.8860363509411	58.4933196462716	Notochord
207_127-0-4	65.3825184443801	55.3528633647386	Notochord
219_122-0	62.2570347665105	49.5332625789108	Brain
171_126-0	68.2232241369406	159.023187893242	Liver
166_145-0	109.746010375179	152.924501450873	Dermomyotome
221_84-0-4	4.50007047252507	85.6603551163412	Brain
220_85-0-3	6.76647352747796	73.7483676165361	Brain
243_117-0-4	41.9724791581718	24.0216535157001	Brain
170_129-0	72.0999984434586	168.108590783315	Liver
213_83-0-5	9.61928172392004	87.8999678046782	Brain
210_122-0	78.9837436876212	64.3648801115944	Notochord
231_112-0	61.4132204770403	53.2218684090528	Notochord
216_83-0-4	3.97151008411743	84.4865060907605	Brain
172_128-0	76.8684292737591	159.943242599167	Liver
244_116-0	40.505818299496	23.0589136620117	Brain
163_138-0	104.414204328271	164.035953096357	Sclerotome
204_144-0-1	109.372723577295	67.6664380766613	Brain
219_120-0	84.963334283909	64.2141323205822	Notochord
207_127-0-5	65.9006479758068	53.5653370142431	Notochord
212_128-0	88.6701586460551	70.8791674958366	Brain
241_119-0-3	61.0314454981669	18.3714996958324	Brain
216_130-0-1	102.139225843294	65.0282707393944	Brain
233_89-0-1	26.2180720071233	31.554322052725	Brain
164_144-0-2	110.990276564984	154.210787152343	Dermomyotome
210_88-0	13.4581702737248	92.5673434964099	Brain
244_99-0-2	23.3854636535455	31.7344715392533	Brain
168_126-0	64.85487539254	162.149294383454	Liver
219_91-0	7.7935848276361	72.8209513262293	Brain
212_86-0-1	40.4329666524243	92.8846840223875	Brain
221_86-0	5.23000633074048	87.961033095326	Brain
233_114-0-1	65.2412310097138	59.0245013759115	Brain
221_84-0-5	6.61955517462707	81.231102385028	Brain
173_149-0	107.864595178892	166.949043212022	Dermomyotome
240_122-0	22.8372224132247	28.0825420160768	Brain
214_131-0-2	98.6686305361288	82.084001064005	Brain
223_119-0-2	65.9561220257522	58.9423834815625	Brain
170_128-0	68.9539687686745	156.342347011471	Liver
176_151-0-6	103.719152859128	164.113064682442	Sclerotome
232_89-0-5	20.9685805977606	47.930261109	Brain
213_133-0	93.6835667709972	62.9163508847689	Brain
247_116-0-2	39.2518079515216	18.8790368016214	Brain
203_131-0	65.7656102045253	57.8596921815581	Notochord
242_122-0-2	59.4862614995729	16.8327523619291	Brain
166_141-0-1	112.877928426042	123.592601191239	Sclerotome
220_118-0-2	64.9257317213817	47.6430420689712	Notochord
217_141-0	111.356747224369	78.5670869257197	Brain
209_127-0	83.3376179539055	74.9971608522301	Notochord
230_90-0-3	28.0445563821233	55.6387369463421	Brain
208_126-0	80.5761267824041	63.2121942437363	Notochord
243_120-0-6	55.4519676278715	22.2943898142046	Brain
186_112-0-1	27.8338308554019	126.287736829832	Heart
228_90-0-1	12.4684167303976	60.6560585584068	Brain
211_88-0-3	23.3930296703786	99.4077913814288	Brain
206_132-0	106.665486745705	82.363727476403	Notochord
159_141-0	112.930350387225	166.235729631381	Dermomyotome
244_100-0-2	9.945081391234	64.2367811680676	Brain
213_132-0-3	100.196154998303	73.0470013030292	Brain
216_132-0-3	108.157656129598	79.984272336816	Brain
178_150-0-3	108.129872055479	177.745692640249	Sclerotome
218_120-0-4	45.5437034950126	77.6361811033307	Notochord
180_146-0-1	99.5735119574797	164.319914752572	Sclerotome
243_117-0-5	50.3709943092304	18.8276906817114	Brain
248_117-0-1	42.0040262707873	16.1126229130489	Brain
248_115-0-3	31.7925811682096	19.9784203600166	Brain
244_99-0-3	27.1807085598853	34.4231309231216	Brain
212_134-0-3	106.075960576202	73.0928212303565	Brain
229_89-0-3	19.1295148883473	59.9403104474345	Brain
167_145-0	112.824495222606	163.483570439957	Sclerotome
179_149-0-1	105.416236069623	162.456465894637	Sclerotome
209_90-0-1	14.8177884478623	100.811805707956	Brain
238_125-0	32.3762723908951	21.9523812632515	Brain
170_126-0	73.6118902997018	153.20877143713	Liver
213_84-0-5	9.54035179069933	91.6744684422881	Brain
175_150-0-1	113.957481815291	154.466393009821	Sclerotome
218_133-0-4	93.3497864168455	60.9271128513362	Brain
216_133-0-4	92.5598991602333	63.0879281382513	Brain
206_143-0	99.1706900038275	79.3652554331393	Brain
212_121-0-3	79.8498515210122	72.868077839762	Notochord
216_134-0-6	103.973129946717	69.3364235778447	Brain
230_92-0-2	25.3774953702184	55.2348800884395	Brain
226_92-0	20.8950242409635	61.1208756411281	Brain
248_116-0-2	19.5911066650451	26.1512220227182	Brain
212_82-0	5.26544279401287	85.0053623924277	Brain
242_99-0-2	27.0751530532336	31.9715604270978	Brain
247_116-0-3	38.2104122547216	20.7936312218696	Brain
181_148-0-2	110.310702045472	138.080824072144	Sclerotome
228_93-0-6	22.5589635512408	61.1063165380192	Brain
243_118-0-1	60.514585326024	17.9799783497883	Brain
171_147-0	102.568507646353	170.750959257191	Sclerotome
210_132-0-4	102.206840257636	68.7371827404811	Brain
174_148-0	107.227995698984	167.275548693091	Sclerotome
216_83-0-5	9.78562137182098	83.5952492505273	Brain
168_147-0-2	112.098424015203	161.116514528367	Dermomyotome
248_101-0-1	31.9548217773438	18.7890601041956	Brain
210_140-0	104.304423676644	56.5314742359442	Brain
234_91-0	28.5725027591441	36.4414081526095	Brain
244_98-0-6	24.3715343178692	33.0096781734783	Brain
217_133-0-2	95.0872088538472	76.4952404175847	Brain
249_110-0	35.6241254783915	21.8629418443916	Brain
227_90-0	21.8369391946233	63.2025530795108	Brain
171_130-0-2	75.1524883849913	156.126929904063	Liver
240_126-0	71.8783807213304	24.1427406237603	Brain
217_141-0-1	99.3314224968944	53.0855348864629	Brain
168_121-0	65.956478416562	159.490519437929	Liver
240_121-0-1	45.6135848063254	33.4088873785229	Brain
245_102-0-2	14.4753479543383	67.7821519588131	Brain
162_144-0	109.752689056238	173.450867065809	Dermomyotome
202_143-0	87.1126183928864	58.4330963616781	Brain
169_126-0-2	68.8546336210175	176.635023110145	Liver
243_121-0-1	64.3128271279215	16.8470826882292	Brain
179_148-0-2	105.361360976985	182.455071960087	Sclerotome
222_85-0-5	8.62796377891232	74.4402186983673	Brain
228_88-0	20.2597516946232	60.3370499173084	Brain
233_94-0	11.3870612649357	60.4103620917876	Brain
242_97-0-1	28.7028144387639	33.2290408841052	Brain
231_112-0-1	63.7002204446233	49.3002093295108	Notochord
242_124-0	71.893313484396	21.2307212004523	Brain
217_133-0-3	86.6036542559125	62.969920758839	Brain
220_119-0	67.0332493556957	52.4039815820461	Notochord
174_150-0-2	107.635486390685	172.349711429152	Dermomyotome
218_120-0-5	68.6566348236518	58.4505375223384	Notochord
160_138-0	108.207186349776	127.115308940433	Sclerotome
248_116-0-3	36.5080615081115	16.869539752824	Brain
210_128-0-2	102.866715473032	77.358959836816	Notochord
181_146-0	95.1080301676682	182.269691696288	Sclerotome
216_130-0-2	101.420641704645	69.2691443923752	Brain
211_86-0-2	16.1661393614922	99.5470905600066	Brain
231_89-0-2	20.981065448804	65.597292893026	Brain
208_142-0-1	90.0466811141482	58.5646788716563	Brain
214_139-0	98.82707347873	56.9487098210768	Brain
166_141-0-2	113.194959119526	124.368801219392	Sclerotome
217_134-0-3	112.897958696055	67.2555040660839	Brain
213_84-0-6	15.8087142934019	65.9352383377466	Brain
171_128-0	76.6023626817264	171.020008229974	Liver
244_120-0-1	51.0115771519404	20.209681645495	Brain
232_89-0-6	31.7993708352483	40.948931427725	Brain
216_122-0	65.0314368001882	49.8784008069197	Notochord
210_133-0-1	108.234461691937	76.9022487181978	Brain
248_115-0-4	40.2297679820072	20.6647325492406	Brain
206_128-0-4	75.4311794058387	62.824139246401	Notochord
179_150-0-1	102.035741531609	160.319294573694	Sclerotome
229_91-0-6	24.5051529242194	63.2551575338248	Brain
212_125-0	84.0900224986963	62.8791184010397	Notochord
230_90-0-4	16.3739486065326	61.2730775891423	Brain
163_144-0	109.956604561113	167.965240221649	Dermomyotome
244_120-0-2	53.352494440159	18.2854504474424	Brain
203_131-0-1	66.431804503708	54.1552702255392	Notochord
164_144-0-3	108.484071309862	164.029419669358	Dermomyotome
243_120-0-7	66.8887867747069	16.7408842262973	Brain
170_148-0-1	112.898186725989	153.863644920987	Dermomyotome
244_100-0-3	16.4979917161338	63.9254424668025	Brain
169_126-0-3	68.8368812182837	153.489031598793	Liver
244_117-0	48.1965541972716	21.2834706226404	Brain
216_122-0-1	65.2482501222962	43.1931489493445	Notochord
213_122-0	89.6112449442878	63.3088122137269	Notochord
227_90-0-1	10.8396814304979	67.4149989748096	Brain
233_91-0	25.1777483464089	30.1297238384393	Brain
243_118-0-2	59.6551019463011	19.5360861571712	Brain
209_127-0-1	90.6296047607843	62.0853033550263	Notochord
211_87-0-1	9.7961234958043	92.6953165573182	Brain
167_147-0-7	107.628526505465	173.542302204052	Dermomyotome
175_149-0	94.7266327910827	182.329513865406	Sclerotome
221_85-0-1	10.9636590516577	68.5984291503971	Brain
210_138-0-1	97.9533053119178	55.8477092530675	Brain
214_134-0-2	112.629380720697	68.2432100895348	Brain
177_150-0-6	100.707293852239	170.196830164064	Sclerotome
217_82-0	5.38097022420789	80.8920958575839	Brain
181_148-0-3	112.489544373272	143.548775447587	Sclerotome
249_112-0-1	25.7082646713181	23.1251218408606	Brain
241_122-0-2	67.414512741522	20.4817911356779	Brain
247_104-0	27.8188133832359	24.3426986986819	Brain
183_146-0-1	94.7997314772638	174.598129502959	Sclerotome
211_138-0-8	102.055951199196	63.8640629063837	Brain
177_149-0-1	105.803736069623	155.867890402479	Sclerotome
218_133-0-5	94.6146620806526	62.7403928247838	Brain
244_100-0-4	16.3916466244702	62.2724719650337	Brain
218_88-0	14.0630523030304	65.8038094006233	Brain
216_134-0-7	91.6651618508733	56.770689240225	Brain
248_108-0	29.7882652637022	17.7647494424309	Brain
210_126-0-6	82.1855281714002	77.5704958759793	Notochord
187_144-0	104.32626303804	160.585600411266	Neural crest
243_119-0-3	47.550355381192	20.4307883876879	Brain
206_132-0-1	101.087881789732	74.3345309521817	Notochord
217_135-0-1	95.9166024823298	56.0169169649153	Brain
215_133-0	110.317586086794	75.974460273879	Brain
225_116-0-1	62.3209255130312	50.2726802616803	Notochord
193_115-0	52.8959659033671	99.5173910567275	Heart
192_111-0	54.7531918493562	118.140947697446	Heart
215_133-0-1	100.525917001592	53.5728048375702	Brain
210_136-0	99.0012849977377	78.1254194023411	Brain
170_148-0-2	110.429323926656	166.819053318081	Dermomyotome
171_143-0	108.887301917838	154.304835808532	Sclerotome
206_128-0-5	86.1134704141057	65.7144102485258	Notochord
152_120-0	109.164350879406	169.129087677725	Dermomyotome
214_85-0-1	5.86553028127105	71.6171070314183	Brain
168_145-0	109.706318534901	169.611444448558	Sclerotome
221_84-0-6	10.0034367264443	85.5353845935213	Brain
215_140-0	102.034891145016	46.1521181628648	Brain
235_96-0	38.1527308373984	74.0691607855233	Brain
161_140-0-2	110.989206085538	151.610269860885	Dermomyotome
214_128-0	95.3162699668339	66.4013815504006	Brain
168_147-0-3	107.965732697621	176.144050766091	Dermomyotome
223_119-0-3	63.9537177069096	57.6073328700327	Brain
172_129-0-5	76.2737100868744	161.101393956005	Liver
243_99-0	25.7116497854513	56.4766275449992	Brain
240_102-0	35.176786804554	44.5590855161638	Brain
248_115-0-5	22.4029079298548	25.582358885192	Brain
221_120-0-1	67.6042609037713	51.2458780059374	Brain
220_85-0-4	7.21942443536091	81.0909081258226	Brain
182_147-0	102.59458805442	175.168556638874	Sclerotome
170_127-0-1	70.2722540685872	172.3611200068	Liver
218_133-0-6	100.40912693427	68.9965172214368	Brain
228_93-0-7	22.073290267567	63.2998213999836	Brain
173_149-0-1	106.453664360686	171.864022196143	Dermomyotome
206_128-0-6	67.0059393316847	52.4195687632514	Notochord
172_128-0-1	75.7122055298505	155.126140234543	Liver
212_138-0	99.1501518213124	55.642345893327	Brain
228_93-0-8	30.7831303288503	35.418751892558	Brain
165_142-0	108.881409409467	153.552268830069	Sclerotome
192_116-0	56.2683502141113	100.945388289481	Heart
243_100-0	29.3472456850079	39.1125912834943	Brain
170_128-0-1	72.2358394620783	167.730618505428	Liver
241_121-0	44.4201767865352	18.0459164665322	Brain
212_136-0	101.885908349085	56.0994225295644	Brain
214_122-0-1	90.4244844701097	84.1914931610161	Notochord
167_147-0-8	110.256755205966	134.638859012226	Dermomyotome
241_118-0	43.6542092493912	22.39954112489	Brain
238_96-0	25.548577944304	40.0661938606925	Brain
242_124-0-1	71.6961939698663	25.6502818259432	Brain
213_84-0-7	10.4255442828439	97.1793222080432	Brain
175_149-0-1	103.169201355953	170.687856535484	Sclerotome
243_119-0-4	48.4340265732642	19.6483762092785	Brain
169_143-0	102.526399949018	169.393365326651	Sclerotome
241_118-0-1	45.0476912713639	16.910616224666	Brain
236_98-0	101.853788596849	57.2392883169296	Brain
215_133-0-2	108.131246903363	67.0185331733305	Brain
216_137-0	105.187978536141	55.5515114128441	Brain
217_133-0-4	78.0660233476524	57.5247701289786	Brain
207_128-0-1	98.179338526091	69.5268877399142	Notochord
173_149-0-2	111.003341759482	152.976628459958	Dermomyotome
247_118-0	35.8722177243187	21.5846304655681	Brain
248_104-0	28.3785135744558	25.8391654000188	Brain
230_116-0-1	31.4742952318886	33.9879510139926	Brain
244_120-0-3	66.1746380744748	25.1941258483871	Brain
233_90-0	28.8348184938097	54.2710746645964	Brain
169_126-0-4	68.9326073463105	178.91269541705	Liver
232_113-0	61.0706200595673	43.1547662991609	Brain
216_83-0-6	26.3549835034737	61.9289451138563	Brain
215_135-0	116.80907357789	71.1048503265345	Brain
217_133-0-5	105.278300498232	81.5627517075368	Brain
210_90-0	12.3658934634423	93.9033253115304	Brain
232_92-0	20.8984626321233	53.447447052725	Brain
210_133-0-2	101.138001504075	70.1544401929689	Brain
176_149-0	103.812030252478	173.774505752049	Sclerotome
217_141-0-2	98.7432450742212	56.8805927015669	Brain
170_129-0-1	73.932855122795	160.46166696877	Liver
208_127-0-1	67.6984914487216	47.4612838227047	Notochord
218_135-0-1	105.91685888028	69.9225150376071	Brain
157_132-0	107.833649720939	174.831965967199	Dermomyotome
212_139-0	107.381561332618	68.4975237596145	Brain
211_88-0-4	16.879932271803	98.1641424486324	Brain
234_91-0-1	21.182562952353	48.9940749789619	Brain
174_147-0-6	104.498389810868	154.88818865092	Sclerotome
239_99-0	10.6041063202977	73.4382800113581	Brain
208_128-0-2	88.2658481955036	81.3908669470911	Notochord
175_147-0	106.034956021546	164.012531187341	Sclerotome
213_133-0-1	105.796308180138	75.4866038851806	Brain
247_117-0	40.8951021082262	18.0145943413281	Brain
162_143-0-2	107.984595705388	171.148200661704	Dermomyotome
239_99-0-1	28.65737951694	32.3091269447407	Brain
203_131-0-2	64.1611650728166	54.4706749838381	Notochord
230_87-0	13.0443406798568	61.5566857632332	Brain
168_121-0-1	65.367666099902	153.181771350029	Liver
233_90-0-1	26.0723600168751	56.1754141404911	Brain
242_117-0	47.1667662035518	16.7422413767047	Brain
221_118-0-4	83.8821865904567	79.8851857680029	Notochord
210_134-0-1	105.351304650944	80.2180314366028	Brain
212_132-0-3	104.226247032668	71.9978440639647	Brain
188_146-0	96.8524203598365	169.793742171427	Neural crest
158_138-0	113.622946249472	158.298137322498	Dermomyotome
183_149-0	96.9382466687475	179.105361563075	Sclerotome
204_132-0	69.1921464606751	59.147078840635	Notochord
236_94-0	21.3459326149707	36.2360914566702	Brain
155_100-0	107.781639001986	122.722810922588	Dermomyotome
222_85-0-6	8.12026042895218	79.1123340134552	Brain
233_90-0-2	13.9094301802002	69.3372006584943	Brain
212_138-0-1	100.144580745429	56.4724251257501	Brain
209_127-0-2	66.5226656169887	46.6654849941488	Notochord
208_128-0-3	89.0984418201356	61.685581017889	Notochord
214_129-0	87.7703397210269	64.8258603214417	Brain
178_148-0-2	99.4497284920856	161.425704219078	Sclerotome
212_122-0	84.6704188421988	80.5853236134103	Notochord
215_134-0-1	101.842382094439	58.5406211680745	Brain
171_130-0-3	69.3306756014456	172.65349243963	Liver
218_131-0-2	96.648666082644	84.9546291691113	Brain
227_88-0	12.3454993752873	64.7544111640532	Brain
171_127-0-1	71.9712410466987	173.343352779881	Liver
213_84-0-8	38.6572857607571	78.533819463699	Brain
242_99-0-3	25.0728580934328	52.6805804232606	Brain
243_122-0	66.5145051967784	19.8846269462342	Brain
170_128-0-2	74.9202138697469	169.793304880695	Liver
211_137-0	103.53076115186	74.3015280560146	Brain
159_132-0	101.615814898119	162.139912248223	Sclerotome
207_128-0-2	67.448310312941	42.9052022283015	Notochord
242_97-0-2	30.5168725916556	34.717900065315	Brain
232_112-0-1	60.2868468375495	38.7271708899343	Brain
217_137-0-1	97.1248811671355	56.3204113877989	Brain
211_86-0-3	17.1646801268776	98.5958695647155	Brain
214_120-0	79.6546778089644	70.0692842014653	Notochord
172_150-0-6	109.595902791698	164.059124246874	Mesenchyme
239_100-0-1	28.9565242807612	31.2387806865393	Brain
241_96-0	29.687004978729	40.8130598138216	Brain
193_117-0	60.6925326121764	95.747520468062	Heart
239_122-0-1	47.041510154568	22.9269165796588	Brain
249_109-0-2	29.3685364686387	22.2421666231307	Brain
162_136-0	98.7893474374832	181.960344402099	Sclerotome
169_146-0-1	109.129469065947	165.472626280666	Dermomyotome
176_148-0-2	108.28610921396	136.707553402525	Sclerotome
225_115-0	68.8274501924773	50.7564909435512	Notochord
244_118-0-1	57.6112710548925	17.2560789445599	Brain
239_100-0-2	30.2846751150701	31.8899063381957	Brain
229_89-0-4	22.4618232646685	66.4785980210349	Brain
230_88-0	24.1574470071232	37.2822126777251	Brain
215_135-0-1	102.50584464743	57.6951591062966	Brain
163_145-0	110.841154372191	169.182354403737	Dermomyotome
244_117-0-1	46.3555553606341	22.8398038550858	Brain
222_117-0	74.9750877442643	66.9524990114571	Notochord
179_151-0	104.09294394786	182.266407535128	Sclerotome
213_91-0	24.8145172330101	62.1112644377029	Brain
211_138-0-9	97.7114760825098	54.0565059283695	Brain
218_140-0-1	95.9087498098397	58.7551674716938	Brain
211_91-0	28.9211880967362	67.6866089990081	Brain
243_118-0-3	56.9534187934223	18.8560007167534	Brain
216_137-0-1	98.9099492843093	50.6687737763798	Brain
160_137-0-1	110.08441371908	138.998435503812	Sclerotome
181_148-0-4	102.731702959504	180.433246903915	Sclerotome
212_133-0	109.417293816235	77.0427254318668	Brain
172_150-0-7	95.9908673961722	178.177233616126	Mesenchyme
220_121-0	66.3728742223132	49.5409536675281	Brain
220_85-0-5	5.97699881633389	86.2570871583343	Brain
243_100-0-1	24.8783645353187	31.2769642049807	Brain
210_133-0-3	93.2390035235612	70.7121372622626	Brain
215_135-0-2	101.98035482468	74.0590507642946	Brain
232_91-0-1	25.8516618737169	29.0727999858391	Brain
161_135-0	100.070212314244	182.570929789423	Sclerotome
249_103-0	21.175987786922	25.454764922307	Brain
239_99-0-2	25.6670582533807	54.960631231243	Brain
245_121-0	74.5750674220094	21.7944600513006	Brain
227_118-0-1	28.5912081678375	40.5025201046731	Brain
217_140-0-1	117.965261290799	77.7499192273826	Brain
211_86-0-4	16.115194599646	102.504092988337	Brain
214_131-0-3	99.1127977558212	80.3379784654853	Brain
234_89-0	21.1237787528898	39.271409563866	Brain
220_85-0-6	11.0332661818804	63.5378065794241	Brain
222_85-0-7	12.6091707743251	73.1635128497435	Brain
212_86-0-2	16.3172126321233	100.810531130106	Brain
239_98-0-1	64.6672624329201	44.217121480016	Brain
222_86-0	7.80010526032834	85.278807229007	Brain
213_130-0	102.39998851103	78.4994978339751	Brain
214_83-0-2	9.18260116181682	74.2075324614095	Brain
203_131-0-3	70.4540863015272	60.4273236874574	Notochord
180_146-0-2	61.8921700737576	209.411795301752	Sclerotome
214_85-0-2	5.18301936173953	77.6835306858186	Brain
245_100-0-1	32.1703918469809	25.3186026632677	Brain
212_131-0-3	100.806100544101	65.3492909032075	Brain
248_106-0	28.4574732772255	23.7832691927106	Brain
216_122-0-2	63.0989559864252	53.1266221744784	Notochord
218_135-0-2	88.0849418812747	62.7308039531777	Brain
232_112-0-2	34.970040821823	38.0765926919589	Brain
242_122-0-3	66.7346009750815	23.7836884368533	Brain
209_130-0-5	102.776276224781	60.3848678350678	Brain
214_84-0	3.70293476852999	82.0622670384664	Brain
157_130-0-1	95.8690492863664	175.781800550431	Dermomyotome
177_148-0-1	108.32457670163	159.585723631574	Sclerotome
212_86-0-3	23.6869892406833	97.8687657885528	Brain
179_148-0-3	111.243804502424	158.932083448402	Sclerotome
243_121-0-2	52.852189845665	19.6243893270305	Brain
249_109-0-3	26.5561995791397	30.0228998347895	Brain
186_111-0-1	47.1577301822665	140.568241957811	Heart
243_99-0-1	21.0693570508474	29.1228360702148	Brain
234_114-0	42.2622537051932	37.1907245688096	Brain
220_85-0-7	5.27861325539197	81.9097879893593	Brain
210_86-0	38.2988250471615	93.6634421010472	Brain
230_93-0	22.9176885075303	65.3260657416502	Brain
214_133-0-4	104.250104851511	61.1980223609733	Brain
238_126-0	58.4533096432394	19.368798856264	Brain
228_93-0-9	27.009037990196	67.2779859931547	Brain
243_100-0-2	23.4991373480323	30.6433228920846	Brain
177_150-0-7	98.797414491009	165.807840699134	Sclerotome
227_90-0-2	16.2266720264133	62.9875379574319	Brain
249_110-0-1	33.1418412181888	20.1734524318235	Brain
230_115-0	63.1265842055882	41.0450814585638	Brain
209_127-0-3	80.4178106056877	65.3768954727182	Notochord
217_135-0-2	57.3104169972025	34.2191494750134	Brain
183_146-0-2	110.049078503709	144.554461705608	Sclerotome
247_118-0-1	41.8902730436332	21.3047316288389	Brain
245_100-0-2	31.1801396045169	19.2504437420469	Brain
230_91-0-7	21.2569046106264	57.7158188680116	Brain
249_106-0	28.5997432088736	23.4685029324378	Brain
167_147-0-9	112.266717338778	159.55307451551	Dermomyotome
225_117-0-1	64.8713565979949	51.4537664400605	Notochord
233_89-0-2	28.4669737061524	30.5535737972639	Brain
207_127-0-6	83.2764604518907	64.510001558539	Notochord
210_124-0-1	80.0407872981536	67.029562540559	Notochord
242_98-0-1	26.377711535632	40.6031556601813	Brain
217_120-0	64.7624927999864	49.7175385064834	Notochord
214_132-0-5	111.233745468528	74.4104995779337	Brain
216_131-0-1	103.558889444894	66.5389344715563	Brain
242_117-0-1	43.1690339608833	16.4127385923593	Brain
177_151-0	106.693082434825	180.277640213477	Sclerotome
211_129-0	104.785804117631	76.770401932707	Brain
208_142-0-2	94.4991644329707	56.1095542208043	Brain
229_93-0	38.7625954816492	73.0071645438388	Brain
245_98-0	6.45818713870221	65.8975155834269	Brain
162_144-0-1	111.959902769374	171.578477990792	Dermomyotome
213_132-0-4	105.531031220738	64.214770262819	Brain
232_89-0-7	28.2168554892662	37.5749135705821	Brain
179_149-0-2	97.7483305089615	179.031054206524	Sclerotome
182_148-0	98.3489020852483	173.735017493299	Sclerotome
209_90-0-2	14.0122473384761	98.1169897286848	Brain
217_120-0-1	61.8103974883495	46.9120435059094	Notochord
217_132-0-5	102.904660474808	65.6912536489608	Brain
207_125-0	64.7155112432345	55.9185408027251	Notochord
214_89-0	9.54576846852024	88.9792715012545	Brain
178_150-0-4	101.001420221409	179.656747647963	Sclerotome
173_149-0-3	106.017387680412	170.880429427173	Dermomyotome
209_134-0	102.289325512732	77.5187160831738	Brain
241_98-0	23.9896084654565	40.850789066614	Brain
223_117-0-1	82.2069061417387	66.6146195286865	Notochord
229_93-0-1	28.5345624510196	62.2341696559927	Brain
167_143-0	112.063816059296	157.239356286201	Sclerotome
210_89-0	19.0452849795731	102.397674739428	Brain
166_140-0-2	103.206173798441	172.558371477411	Sclerotome
180_146-0-3	108.550834283909	155.856059403916	Sclerotome
250_114-0	38.1022903437636	15.184098287293	Brain
237_98-0	21.6405669319104	33.8297511994238	Brain
218_140-0-2	93.3957420323122	56.8861317189719	Brain
216_83-0-7	4.21012002288649	84.5990596771719	Brain
176_145-0	107.11885532666	144.140430030788	Sclerotome
231_114-0	24.6843955184422	39.2530849710322	Brain
241_119-0-4	43.3472102765957	23.9964331943709	Brain
225_117-0-2	30.5938575575819	44.1479505647665	Notochord
211_137-0-1	102.296126747056	74.9305846366178	Brain
247_101-0-1	19.7869324597095	27.9630047035871	Brain
249_117-0	33.9853598309066	21.475961451273	Brain
217_136-0	99.6358796675215	70.3022278879021	Brain
222_117-0-1	65.9663932723672	47.9973056068995	Notochord
217_141-0-3	20.8933735036021	54.5227221407533	Brain
169_125-0-1	76.1117801696917	167.753449443435	Liver
246_116-0-1	43.1090454601706	16.8230922641678	Cavity
216_83-0-8	12.5578864602483	90.1408118530724	Brain
218_130-0-1	107.179047611034	70.7839501202097	Brain
217_135-0-3	105.857775132123	71.6009079902251	Brain
211_126-0	84.2783845071233	68.5394412961462	Notochord
182_146-0-6	104.206194416243	180.037379490544	Sclerotome
214_122-0-2	83.2576573436615	68.8544582706738	Notochord
217_138-0-2	76.8488715676701	27.8768442966486	Brain
211_87-0-2	15.7571682512546	101.728818091457	Brain
212_124-0	86.8670279879532	71.6040228471054	Notochord
186_112-0-2	47.37977773629	142.095559031892	Heart
176_151-0-7	106.892284886459	153.463126243477	Sclerotome
173_145-0	109.802201471409	147.605873392011	Sclerotome
208_142-0-3	99.5861281511911	54.0608805802674	Brain
208_128-0-4	66.6096049542207	43.0787255815171	Notochord
248_112-0	37.0394929374745	22.5581426460667	Brain
210_127-0	88.1434919806684	63.4735414227648	Notochord
160_138-0-1	95.6795558805181	131.907065331216	Sclerotome
218_130-0-2	101.162039021012	59.3414574693916	Brain
167_141-0-1	109.672445190263	151.41156340966	Sclerotome
220_87-0-2	14.3746607560179	65.1685722323227	Brain
215_84-0	4.98870443749001	81.8577105123038	Brain
242_97-0-3	21.5592571269021	34.7695173652251	Brain
168_129-0-1	75.9825256158695	157.973316586394	Liver
244_99-0-4	23.9276677033629	53.9699559576898	Brain
177_146-0-3	98.8852571365758	167.097029114895	Sclerotome
225_117-0-3	30.5523074738262	41.226088052998	Notochord
171_147-0-1	108.377467415	157.139371564619	Sclerotome
170_149-0-4	109.896070519028	177.187703749154	Sclerotome
181_141-0	94.809611144985	168.131018194204	Neural crest
168_140-0	96.1319166225799	171.757819082104	Sclerotome
168_126-0-1	66.4745725686982	178.967404439089	Liver
234_91-0-2	21.4540238098002	33.1875080414989	Brain
235_90-0	20.7283218724251	61.9430592563888	Brain
227_113-0	63.2124370500153	55.0469823876924	Notochord
210_88-0-1	6.23665787294885	92.0541748814712	Brain
248_105-0	25.2010612687063	27.8217050160456	Brain
174_148-0-1	102.691697371909	174.158436230741	Sclerotome
211_91-0-1	15.6103169767725	92.5762106824463	Brain
248_109-0	29.486336236426	23.3507592803937	Brain
241_122-0-3	67.0321116918578	18.8344907474152	Brain
248_104-0-1	103.254678394075	54.2387147942588	Brain
244_120-0-4	47.1187858681169	20.4751426129787	Brain
226_115-0	65.6212457467382	46.0706556063503	Notochord
241_118-0-2	41.9943075395306	15.180091728651	Brain
226_92-0-1	24.614354400416	59.4357235390055	Brain
176_152-0-1	108.166780541502	161.066683331374	Mesenchyme
160_137-0-2	111.707995384527	125.459421211379	Sclerotome
227_91-0-1	21.4887595934492	60.7830975188854	Brain
212_121-0-4	86.3155907615621	81.8583013229666	Notochord
206_127-0	76.107619341682	66.3970975965362	Notochord
228_117-0	65.0971069335938	41.2805666617464	Brain
169_129-0	73.9235639052713	160.607451393003	Liver
243_98-0	27.179214071268	51.9547918306855	Brain
211_91-0-2	9.06870688788422	93.1669783027251	Brain
186_113-0	47.5906352428296	140.635049526099	Heart
231_91-0-1	58.0806886765529	36.4013118571017	Brain
209_126-0-3	83.1896963726056	64.2904217513292	Notochord
173_125-0	65.3058759532912	170.427177321886	AGM
172_147-0-1	104.99636852968	169.218519509257	Sclerotome
231_90-0	31.3490952452323	32.6795263378178	Brain
213_85-0-1	6.81350169462326	68.0086200229352	Brain
155_100-0-1	111.747420326554	146.641990186312	Dermomyotome
241_98-0-1	21.3270399347548	37.491099396475	Brain
161_136-0	103.53823213109	157.543943533872	Sclerotome
157_131-0	112.006952131721	125.264804116632	Dermomyotome
204_133-0	63.5977745311618	47.9899740959943	Notochord
168_129-0-2	64.6912138647219	175.576753897273	Liver
208_141-0	102.287078244263	84.4433696028793	Brain
243_120-0-8	55.2854420435424	22.0665098464281	Brain
159_136-0	108.682001345611	177.046038923429	Sclerotome
210_88-0-2	21.8824368279702	103.828750493279	Brain
234_93-0-2	26.7840046546387	60.0405043605667	Brain
210_137-0-2	103.928030041329	71.0737099855799	Brain
165_146-0	112.024301991627	154.531736502622	Dermomyotome
249_109-0-4	24.6052679609479	29.3584792938632	Brain
242_122-0-4	66.1319918160075	23.0507948058241	Brain
216_131-0-2	101.695684537537	62.2454977294283	Brain
231_114-0-1	21.2810335084118	49.7792125166425	Brain
229_88-0-1	28.7179092146355	52.64635503456	Brain
168_121-0-2	65.100580800965	154.097975320466	Liver
207_140-0-1	92.3318750793806	83.7814462615859	Brain
177_146-0-4	99.8467859583473	163.010403747829	Sclerotome
233_90-0-3	109.700169046597	73.8128687449764	Brain
244_100-0-5	10.1818454446231	62.5389783027251	Brain
233_94-0-1	24.9317332431497	41.0678691182738	Brain
242_120-0-3	56.0550516831624	20.0977068326763	Brain
171_149-0-5	107.023749509638	172.085870562534	Sclerotome
229_92-0-1	23.9662586056809	58.9593911633019	Brain
213_130-0-1	101.467035412705	74.5567960729152	Brain
230_88-0-1	22.9582419365979	48.0025434170248	Brain
220_86-0	10.5746609556909	84.3417982490141	Brain
233_91-0-1	13.6096481479963	62.6119497808997	Brain
177_151-0-1	102.63956902899	157.737137816433	Sclerotome
211_140-0	113.735171737062	71.1489390232111	Brain
231_93-0-1	29.5775479451331	36.185948786004	Brain
218_135-0-3	103.018161292837	68.4103084472829	Brain
171_149-0-6	111.276960709516	172.697190705069	Sclerotome
241_97-0	33.1600433417098	18.9317750602438	Brain
210_142-0	111.336328843061	72.2470869453032	Brain
218_122-0	64.5021855018981	58.8627932143006	Brain
210_138-0-2	98.283256769897	70.9654262574088	Brain
180_144-0	106.257933585966	158.155748607796	Sclerotome
212_126-0	75.3174695573994	198.422086001857	Notochord
212_134-0-4	112.174075351605	62.5284370715378	Brain
210_131-0-3	100.386315950241	74.2471003181745	Brain
244_117-0-2	48.9917338320627	19.6069339307589	Brain
174_148-0-2	104.848294682244	179.101128740527	Sclerotome
228_91-0-1	33.4547272544494	38.0278782024577	Brain
210_90-0-1	14.0451463645568	100.042273005018	Brain
234_90-0-1	30.4018172361309	31.8853754480813	Brain
206_129-0-3	64.4224897547647	53.6035337427697	Notochord
216_122-0-3	67.9707007483203	47.6480935095913	Notochord
233_94-0-2	26.5977307034616	59.4053680596696	Brain
170_126-0-1	71.8038374428932	156.765709109386	Liver
243_97-0-3	96.3077150831036	59.3084534865486	Brain
172_130-0-6	74.5734538540332	158.677676599776	Liver
203_131-0-4	60.0230279930388	50.9310132939222	Notochord
239_100-0-3	22.4195515396646	38.2404545423944	Brain
239_122-0-2	48.0560411712133	19.12285700193	Brain
249_112-0-2	35.0443836056809	18.7274648132848	Brain
155_100-0-2	114.614646612429	157.158324026195	Dermomyotome
169_126-0-5	71.1059950128799	172.678369390307	Liver
214_127-0	93.7150858960122	55.8575164971694	Brain
206_128-0-7	80.5078467873966	64.4582991035063	Notochord
211_130-0-2	106.988117762575	73.0505148584105	Brain
245_102-0-3	37.6265525760334	19.6480647076396	Brain
210_85-0	27.5636846063296	68.6577955150267	Brain
180_145-0-1	97.5462490904565	165.647664066614	Sclerotome
214_121-0-1	84.3160632931808	82.0440516200326	Notochord
210_89-0-1	18.9438405667679	104.826247219286	Brain
216_120-0	81.2592603220962	70.723035800477	Notochord
176_145-0-1	104.147799726372	167.180085150675	Sclerotome
221_118-0-5	68.8305221579276	56.912386102658	Notochord
209_137-0-1	87.6356239709994	56.8095519480805	Brain
231_91-0-2	25.4088735627399	49.312369960214	Brain
212_130-0-1	101.028461539466	73.1500967467809	Brain
241_97-0-1	25.8544311062403	51.5509633047313	Brain
216_141-0	98.2822305307302	51.6462558278799	Brain
216_120-0-1	76.8440257752829	65.1440373599285	Notochord
168_125-0	72.3332779242194	153.044716704787	Liver
159_138-0	112.72158297663	153.308065214969	Dermomyotome
219_87-0	3.12494222794089	78.0257997953904	Brain
211_87-0-3	6.41520370355192	91.1285041664673	Brain
224_119-0	31.1325838362193	45.7878513606347	Brain
215_84-0-1	14.0861859715289	63.503760989104	Brain
249_109-0-5	30.5567448310098	22.7541493553567	Brain
192_116-0-1	58.7679429310363	100.220090950946	Heart
213_83-0-6	11.526091838854	96.0840956905456	Brain
211_93-0	40.9754054775181	94.4637284789469	Brain
231_88-0	21.0339377908147	39.2327207954008	Brain
171_126-0-1	69.9722901860341	160.383392547974	Liver
232_112-0-3	42.0721421122116	36.5583292429906	Brain
232_91-0-2	28.4267861890169	55.6434045381902	Brain
242_121-0-1	41.6939844866986	19.6221798277795	Brain
227_118-0-2	27.4095606629451	37.4623603660812	Brain
238_124-0	72.2284277145186	22.7836696712941	Brain
240_122-0-1	65.3044592537449	21.411240338198	Brain
179_148-0-4	99.7264525456678	182.789439803085	Sclerotome
157_130-0-2	107.183529132397	169.271087985438	Dermomyotome
203_143-0-1	104.699771853532	62.4472794310332	Brain
188_112-0	50.6362198729769	122.027968636705	Heart
216_136-0-2	101.402417536483	53.6186645238106	Brain
217_132-0-6	104.617987963563	59.95022877621	Brain
171_143-0-1	88.695201006527	178.965365499665	Sclerotome
217_119-0	69.4012229159243	54.9251395750466	Notochord
245_102-0-4	25.1271391769537	26.2900693517961	Brain
214_128-0-1	105.053585582943	71.3252390609218	Brain
232_88-0-1	25.2586545442782	32.5802529179055	Brain
182_141-0	113.417788081718	102.952077166074	Neural crest
182_146-0-7	95.5276816601481	176.694085731551	Sclerotome
209_90-0-3	14.8027185156109	97.3563735573546	Brain
172_148-0-2	106.971618014068	155.6528669746	Sclerotome
248_117-0-2	39.1699295685073	22.1880208994512	Brain
224_118-0	64.7612139644875	48.5073216893529	Brain
218_91-0	6.65815987637916	78.3596239537096	Brain
176_148-0-3	106.488980096883	156.698924690578	Sclerotome
218_139-0-2	89.3400789436221	56.4028326720043	Brain
218_131-0-3	86.938918843543	61.3184250619843	Brain
168_148-0-5	112.889287183459	164.948988032483	Dermomyotome
181_143-0	95.9037010135335	155.831751940545	Sclerotome
222_120-0	69.8132137719408	56.9809268209622	Brain
249_107-0	28.5646647129704	20.1988902209828	Brain
213_87-0	27.4853315155751	101.776700833864	Brain
227_89-0-2	18.7300480601125	60.6706368738301	Brain
214_85-0-3	11.3075202493108	91.1921247871001	Brain
217_134-0-4	99.7325551802003	65.9147367161866	Brain
169_125-0-2	77.1804490563036	158.1000277392	Liver
233_94-0-3	30.4431220318268	35.0240296243653	Brain
211_86-0-5	22.6962350138801	102.939186172359	Brain
234_89-0-1	20.4707953957952	60.188041535147	Brain
229_91-0-7	24.4173917909579	60.1591437749994	Brain
205_134-0	104.426116401964	79.8854286168785	Brain
241_126-0	77.0465175023719	27.7107608548085	Brain
161_135-0-1	112.649557147221	120.838679030418	Sclerotome
214_99-0	6.75616352498037	88.8597796420106	Brain
210_132-0-5	105.742405193743	79.1282046451547	Brain
234_94-0	25.0467706742702	35.3815293654052	Brain
239_98-0-2	51.3114185834884	33.4103123470936	Brain
223_117-0-2	67.7403144731177	46.3260755412334	Notochord
208_141-0-1	102.777029606889	69.6023051073025	Brain
174_147-0-7	109.778858486586	136.11387152661	Sclerotome
188_141-0-1	101.850506551042	101.505886664212	Neural crest
232_113-0-1	57.2321485106611	35.016731398244	Brain
237_98-0-1	68.9068472596484	55.1820706322706	Brain
245_121-0-1	71.3598380008548	21.3203418259552	Brain
242_98-0-2	29.8011825777037	42.2229335302977	Brain
172_148-0-3	94.1784228961319	182.640122833975	Sclerotome
243_121-0-3	62.8935969522986	17.6434265848886	Brain
240_100-0	31.2263229563055	39.1839221184377	Brain
192_116-0-2	48.5476657854808	116.004358492153	Heart
218_141-0	100.682597470086	44.8231241360584	Brain
250_113-0	26.9350415794918	23.1391000132514	Brain
172_149-0-1	88.3292764741477	164.768486882096	Sclerotome
241_96-0-1	32.3468758962656	33.2739653579258	Brain
157_134-0	112.737112144913	151.838965113779	Dermomyotome
209_127-0-4	99.0461786123331	84.942312104738	Notochord
239_122-0-3	48.9017585305608	25.2671394355375	Brain
241_96-0-2	31.6658705306324	29.9397931321403	Brain
168_140-0-1	110.650447029867	126.540380549814	Sclerotome
242_121-0-2	62.7665139620954	19.339116798031	Brain
216_132-0-4	96.4037340967698	60.4437775451493	Brain
210_84-0	6.83818747286023	78.628305889674	Brain
182_144-0	94.7290259183653	176.817225407358	Sclerotome
207_127-0-7	71.7971006529567	55.7116319485585	Notochord
213_133-0-2	99.8069706230813	75.922721184229	Brain
190_140-0	108.209620954033	130.337085169624	Neural crest
218_132-0	91.2292852218093	64.0765127057521	Brain
216_120-0-2	72.5857959358216	61.3022690210751	Notochord
217_132-0-7	91.967991131243	77.8650348058061	Brain
210_136-0-1	61.2657995515222	33.9670231285447	Brain
224_119-0-1	62.2613837106464	39.9770478773128	Brain
210_139-0-1	104.28296909246	50.2160731044078	Brain
169_142-0	116.164391451568	121.351836933678	Sclerotome
232_90-0-1	27.4594784945853	52.9077232210382	Brain
248_103-0	23.6563330414899	24.7865453512427	Brain
212_88-0-1	13.7672868761838	94.0440579801009	Brain
211_121-0	74.1577399758733	61.6813825996001	Notochord
158_142-0	108.83722409397	125.528210912337	Mesenchyme
213_83-0-7	12.6278897154566	99.550781316118	Brain
209_131-0	69.7649860696233	43.999888458975	Brain
239_96-0	27.8929599525575	59.0697831468231	Brain
219_89-0	17.5627737116686	63.1921720010721	Brain
234_90-0-2	28.179113197418	42.3320927907839	Brain
217_122-0	81.1714767946848	68.4911441355453	Brain
243_118-0-4	62.1309168198529	20.3685989656387	Brain
248_113-0	46.0619236262355	17.9242140647268	Brain
242_99-0-4	29.1033578454169	37.3863917451854	Brain
222_117-0-2	67.1373854609749	45.3976060280158	Notochord
192_121-0	60.8446472494361	98.5473937856796	Heart
186_113-0-1	43.1364196037357	129.615965957782	Heart
218_91-0-1	7.32574201777675	89.9394170456228	Brain
151_116-0	115.314632866372	153.742414994971	Dermomyotome
170_124-0-1	64.6691127910215	158.962138525183	Liver
182_151-0	103.104865784656	179.252231778771	Sclerotome
242_120-0-4	59.75076456587	20.5534114783127	Brain
209_136-0	105.643954547094	77.270255464789	Brain
208_130-0	103.056078711991	84.7250957708252	Brain
212_141-0	104.624215186922	54.5320460604264	Brain
197_112-0	57.4631567596939	92.4374585003472	Neural crest
211_132-0-2	98.9608219047761	67.1512552200286	Brain
213_135-0	90.5838012261877	55.7459639352703	Brain
246_102-0	26.1359038837722	28.2704733142687	Brain
210_89-0-2	20.3635577336529	102.408296373664	Brain
243_120-0-9	66.5308977841805	21.9246982127206	Brain
214_129-0-1	89.0930374910899	63.0143469191146	Brain
228_92-0-1	9.29049369017002	65.5339498552435	Brain
220_87-0-3	9.26686349635179	72.7096574109414	Brain
164_141-0	109.783966538373	158.621177521475	Sclerotome
209_136-0-1	88.2408109358573	57.781686152224	Brain
245_98-0-1	36.9831342177713	23.4775251777251	Brain
226_93-0	17.8362628412101	65.8560676449492	Brain
211_122-0	81.8752434225644	77.5005337561565	Notochord
245_115-0	40.5055359941121	15.759261643803	Brain
168_129-0-3	71.6139070112715	160.356059815446	Liver
178_146-0	102.843296616498	175.209911245433	Sclerotome
172_150-0-8	109.553214978961	168.710811677231	Mesenchyme
208_126-0-1	79.973391609396	68.0627302558501	Notochord
169_125-0-3	70.1638673792211	156.684365325942	Liver
239_122-0-4	45.3322525475162	15.8512628960657	Brain
211_87-0-4	8.03860235876596	96.3821789893268	Brain
215_135-0-3	108.178495353817	71.2059351226148	Brain
178_146-0-1	99.468202860804	174.006676849554	Sclerotome
238_124-0-1	22.2687647500634	27.2016608712465	Brain
210_139-0-2	70.047007278479	18.0457682223957	Brain
242_120-0-5	58.0635444014381	23.8972933081916	Brain
243_99-0-2	25.4148709525739	65.0036956724248	Brain
241_118-0-3	50.2572636368077	23.5623146870939	Brain
221_119-0	71.0359378441037	57.8219119734033	Notochord
243_122-0-1	64.4706231990549	20.7999913681285	Brain
156_103-0	108.163364252494	128.536118927725	AGM
167_146-0	113.583425218824	157.952864913099	Dermomyotome
206_128-0-8	85.0456561034607	81.1518944551933	Notochord
211_91-0-3	25.0693444371718	101.015827337093	Brain
227_118-0-3	33.0459407022986	34.3782995746549	Brain
165_145-0	112.038787622327	140.398475657741	Dermomyotome
159_142-0	111.748877163734	139.221616185231	Mesenchyme
169_124-0-1	64.3755973853081	157.091134851292	Liver
165_141-0	109.086591126892	162.437408610265	Sclerotome
219_120-0-1	65.0414010423174	40.0976423652251	Notochord
209_126-0-4	60.9339996800793	50.6708784108225	Notochord
248_115-0-6	40.9070737783782	22.8862739125429	Brain
170_124-0-2	71.2793247735892	155.292188554141	Liver
237_96-0	27.8754890928512	58.5125916288746	Brain
204_144-0-2	105.619317948682	74.0964819045919	Brain
212_85-0	8.12517109520149	88.9181929240551	Brain
240_94-0	85.280789960945	58.4400674746996	Brain
240_122-0-2	58.1663974525575	36.6665628830424	Brain
228_87-0	24.6115253715868	56.0600952208285	Brain
247_115-0	42.6095499116477	17.618779251728	Brain
218_138-0	109.632079237841	71.4461089543208	Brain
209_129-0	103.780440287136	60.1970481823425	Brain
159_135-0	102.386580043823	181.351697363156	Sclerotome
230_116-0-2	57.2276455748315	36.1458375330492	Brain
210_87-0-2	14.2542595071232	92.7969158027252	Brain
244_120-0-5	46.8391044749922	25.6806080705526	Brain
241_118-0-4	46.4968422617528	18.2844764304484	Brain
193_117-0-1	60.7704116721559	95.9088019853232	Heart
167_140-0	111.983903621414	122.268085439312	Sclerotome
232_111-0	75.0468111007842	64.3842704145484	Notochord
217_141-0-4	108.440013896755	74.4019020067385	Brain
240_99-0	22.5991655196613	53.4281686997615	Brain
244_121-0	66.6486311945059	21.5033335442822	Brain
241_124-0	70.3991787779566	21.469675475344	Brain
214_141-0	99.4080077985695	55.7821127824429	Brain
232_90-0-2	27.7358313903906	36.465790926733	Brain
243_119-0-5	64.9923690512251	25.6631101006146	Brain
240_99-0-1	23.9804364372703	35.1391585810863	Brain
171_129-0	73.1599865566868	172.620483212326	Liver
169_124-0-2	63.1045933394587	158.177765322436	Liver
210_132-0-6	103.929050461539	78.578803890332	Brain
211_135-0	91.6651875148025	59.1673249324178	Brain
240_99-0-2	28.6645011602177	54.0982690193375	Brain
243_100-0-3	20.8851071083557	63.7361656926898	Brain
203_131-0-5	78.1617674304389	70.5729027818918	Notochord
206_131-0	85.7465642502943	63.7679469784971	Brain
213_91-0-1	16.0461117613552	90.1208713284414	Brain
244_97-0	30.9399665383733	43.0024275214751	Brain
249_106-0-1	72.8564673928654	24.7877027900297	Brain
212_94-0	14.5416927235651	96.8398687057791	Brain
212_149-0	108.400813729302	76.5585339453582	Brain
234_112-0	27.3281984116177	56.5370713504778	Brain
194_118-0	42.286591823148	103.615103625111	Branchial arch
177_145-0-1	95.81743030865	156.960968343278	Sclerotome
192_122-0	53.0801149524825	118.338435193631	Heart
241_97-0-2	23.7259708558074	49.0537998487778	Brain
240_97-0-2	27.8775267460678	43.0878723270955	Brain
216_120-0-3	69.7235160509267	60.1026921114858	Notochord
217_130-0	90.5720488563206	72.3874574455003	Brain
164_148-0	113.320677175393	162.944643567148	Mesenchyme
213_82-0-1	28.3314180437087	68.9889866868714	Brain
206_142-0	92.202584452084	55.5346665060028	Brain
229_114-0	68.9616162070258	49.3710912647873	Notochord
174_150-0-3	108.276858261208	166.14911295346	Dermomyotome
217_125-0	88.8976941895003	59.9237662125611	Brain
208_126-0-2	81.0284973543455	70.2965735718224	Notochord
209_127-0-5	88.1468667295103	74.9108730473806	Notochord
186_113-0-2	25.5035857993698	126.852226190399	Heart
218_140-0-3	91.5840960379776	198.703055488247	Brain
210_87-0-3	18.695979406293	97.5329610281105	Brain
210_89-0-3	16.8515876321233	103.863037585813	Brain
178_148-0-3	97.7309726307676	177.935230065198	Sclerotome
241_120-0	44.5153854013251	33.6107377153758	Brain
245_115-0-1	40.8753862140561	16.4525612859184	Brain
214_134-0-3	95.858205706365	54.2597460069815	Brain
244_100-0-6	30.8586792469061	37.6304925308541	Brain
172_128-0-2	69.7512458352483	155.0934919746	Liver
222_120-0-1	61.7898085843044	53.6022367968526	Brain
175_151-0-1	104.624570692148	168.114417968567	Sclerotome
157_133-0	100.198694796038	169.73329979447	Dermomyotome
172_131-0	74.0045920688515	157.787835748713	Liver
249_110-0-2	29.4988677247159	26.3634527312552	Brain
158_140-0	112.560987991605	164.98605397186	Dermomyotome
233_114-0-2	42.3249841457741	35.1341599475322	Brain
207_128-0-3	82.413517581286	65.0084808072106	Notochord
228_116-0	26.2529476390166	37.8559610979917	Brain
246_116-0-2	22.3435587859694	23.3245744565711	Cavity
181_145-0-1	100.13856679879	172.036683163836	Sclerotome
204_132-0-1	68.6562000119309	53.3767889998403	Notochord
163_144-0-1	111.873742400347	167.749930133935	Dermomyotome
245_117-0	43.9794681709636	16.7635789249898	Brain
210_125-0-2	82.5068649603104	78.3527741817093	Notochord
209_90-0-4	6.80115726821623	93.711769123883	Brain
171_127-0-2	74.2744455773848	171.298367446924	Liver
173_151-0	99.0258392896897	169.727132115128	Mesenchyme
233_94-0-4	30.9941657571233	60.0458845527251	Brain
220_118-0-3	72.5590437724741	59.2093165702688	Notochord
235_96-0-1	32.5355127158286	44.7411011403367	Brain
210_138-0-3	101.981786006884	72.1626537926868	Brain
171_149-0-7	113.122309574607	136.621530835948	Sclerotome
216_132-0-5	108.436435765374	75.644352993319	Brain
249_105-0	10.4858685399699	59.8949236722506	Brain
167_146-0-1	111.829843187217	161.149428785415	Dermomyotome
229_90-0-6	26.4462590774922	57.6586457231303	Brain
248_108-0-1	19.8634387973775	25.1018575841517	Brain
167_147-0-10	112.719169059509	159.253892365225	Dermomyotome
227_115-0	61.610247899235	50.8057969066483	Notochord
231_94-0	27.5500588898392	66.0012815005989	Brain
179_145-0	95.7162031156624	181.845227081017	Sclerotome
232_90-0-3	27.4867768857487	38.8936146914389	Brain
231_114-0-2	56.1668462125185	37.6011187607912	Brain
250_113-0-1	30.1933563370512	18.7542867462346	Brain
223_119-0-4	76.0811841127058	63.1623277793633	Brain
162_143-0-3	106.21764264788	178.240680049048	Dermomyotome
208_133-0	98.7637702493107	67.4599104316312	Brain
165_142-0-1	105.795034722318	166.315851454858	Sclerotome
171_143-0-2	96.4678152725166	172.714249718061	Sclerotome
178_145-0	92.29109232478	169.469329143278	Sclerotome
245_101-0-1	103.341137290888	48.6775521173802	Brain
231_87-0	7.60400269955062	62.9219300013765	Brain
212_130-0-2	100.548437698613	81.6918425536117	Brain
213_141-0	96.2990005165479	57.1857965070901	Brain
181_146-0-1	105.089698041402	160.050377201957	Sclerotome
244_117-0-3	41.8651416461319	15.7237554968103	Brain
240_126-0-1	69.296594956342	22.6087055524356	Brain
202_143-0-1	83.5025947122015	205.43621048046	Brain
233_90-0-4	29.0887538001198	55.6403687060938	Brain
247_101-0-2	35.2834305728604	16.5435812658725	Brain
213_133-0-3	89.7280452740849	205.034741945793	Brain
233_89-0-3	32.3559379912308	38.4746456315759	Brain
240_95-0	27.1156198622893	49.7774343682231	Brain
162_139-0	105.401789639388	179.382750587561	Sclerotome
210_86-0-1	21.4294473569369	105.950230984628	Brain
233_94-0-5	24.5411079842518	57.8360120719733	Brain
209_124-0	78.1035849636562	63.8588025054	Notochord
176_150-0	103.255965326089	164.359455404018	Sclerotome
234_114-0-1	44.0467888781675	40.4329494261428	Brain
229_92-0-2	8.31830189760672	64.9117089957008	Brain
232_113-0-2	52.3126753725078	32.0374465621442	Brain
181_144-0	102.579704876031	122.31428764388	Sclerotome
247_102-0-3	24.4889648010326	21.6070898466344	Brain
228_88-0-1	16.7804220430428	67.2835372107711	Brain
217_140-0-2	108.111239324832	55.6903127211278	Brain
190_122-0	58.4764648947598	101.634442228613	Heart
181_148-0-5	89.3759330380781	172.979894340894	Sclerotome
249_117-0-1	29.8643556673626	27.3420582977383	Brain
244_122-0	62.1465657489425	25.1771171688899	Brain
172_129-0-6	72.6814904766745	159.069146772276	Liver
210_140-0-1	105.780631887363	73.2051811938179	Brain
248_108-0-2	25.0666599393041	27.6791991859254	Brain
213_82-0-2	17.0961385025571	95.234557319563	Brain
247_103-0	36.5765527426749	20.4625877050894	Brain
207_132-0	90.9319124676497	60.0969125132515	Brain
209_142-0	106.232088269878	72.3240254966026	Brain
168_125-0-1	68.8508504231772	174.941468958362	Liver
210_128-0-3	98.7461735351055	74.4942863844628	Notochord
216_131-0-3	101.492407111142	61.6274823923409	Brain
242_122-0-5	55.4229307172297	20.2955936617675	Brain
169_122-0	65.7522455722446	158.343751205595	Liver
171_146-0-2	110.034140430887	144.395955380335	Sclerotome
161_132-0	98.0417941459516	180.647077465753	Sclerotome
216_120-0-4	68.6604573083698	60.8500418415063	Notochord
240_121-0-2	40.8521423196232	24.399532990225	Brain
218_132-0-1	110.184779225758	70.8334479752343	Brain
215_132-0	110.788463717193	74.4094302884021	Brain
211_87-0-5	14.9424824614405	103.309917245998	Brain
212_141-0-1	111.214147275149	70.3562712751568	Brain
210_137-0-3	100.766313030509	79.6941959403491	Brain
212_137-0	96.6528854422102	57.1043010886806	Brain
166_140-0-3	104.5271305086	122.498840384418	Sclerotome
228_91-0-2	3.92981624618164	74.5122773328974	Brain
187_116-0	27.9633669175764	130.639297610108	Heart
193_128-0	82.9532072171965	112.486740339521	Branchial arch
244_121-0-1	45.5531275732326	19.5852260705822	Brain
221_85-0-2	11.1533270766765	75.4060554970824	Brain
228_116-0-1	54.8711728629651	36.1341039701244	Brain
211_136-0	105.576057290283	68.6593899318234	Brain
209_131-0-1	105.575586410931	77.5759759855907	Brain
243_121-0-4	66.6877098871907	18.277721370011	Brain
181_122-0	64.8679523928947	122.631708544458	Heart
240_126-0-2	71.7848670861463	23.6950067689606	Brain
207_126-0	80.8985194798363	72.9314825906667	Notochord
243_119-0-6	55.0742323479205	23.7952770847132	Brain
168_142-0	106.604630372614	158.959669265377	Sclerotome
232_111-0-1	62.0609060942943	47.158750947227	Notochord
178_147-0-1	100.076290013076	171.102915802725	Sclerotome
176_148-0-4	102.85607841112	176.865319085477	Sclerotome
222_121-0	63.8860611788557	51.5423819881353	Brain
240_121-0-3	49.1031756076668	23.5978291858773	Brain
211_87-0-6	15.0035822201121	101.92716401327	Brain
220_120-0-2	71.241114640661	48.9214215765867	Notochord
227_118-0-4	56.5328882041099	33.7567087017205	Brain
230_116-0-3	66.1355105423199	43.3678630723939	Brain
228_93-0-10	26.0773772697767	53.8832000243508	Brain
182_144-0-1	107.62995820887	115.08427925631	Sclerotome
229_93-0-2	32.6874441072871	39.2212990587295	Brain
159_132-0-1	106.273593652989	130.621312960486	Sclerotome
240_126-0-3	73.2042576011247	20.3438591673362	Brain
186_112-0-3	48.0675248304824	150.571844524974	Heart
212_138-0-2	96.0980028592196	58.1804742751629	Brain
171_130-0-4	69.758260183205	175.121539976403	Liver
208_142-0-4	96.1484146830644	54.7743138694191	Brain
166_145-0-1	110.127133659474	146.901618193096	Dermomyotome
216_130-0-3	99.2844658808856	65.7974928190204	Brain
243_118-0-5	66.442062078738	19.4007022610585	Brain
243_122-0-2	61.5160096359007	21.5899264483294	Brain
216_130-0-4	108.158344668547	72.7937568105892	Brain
171_148-0	102.446905995163	179.650294291233	Sclerotome
243_119-0-7	56.2001965730956	25.0809409763363	Brain
247_118-0-2	38.5945463231105	18.4040608536907	Brain
219_138-0	94.2607340277198	65.9103920545006	Brain
174_147-0-8	96.7096480940797	181.726839036421	Sclerotome
216_126-0	64.7862095789624	43.6808342653687	Brain
248_116-0-4	44.1659938821233	15.412439240225	Brain
224_119-0-2	63.9293979105594	36.9768957345971	Brain
191_117-0	43.1011595499315	104.848295190568	Heart
238_98-0	33.0626147250132	43.6438932014253	Brain
228_88-0-2	15.8865574028518	62.2016634471975	Brain
218_127-0	83.1837883986327	60.7296183381025	Brain
187_142-0	99.2645298008802	113.258570706624	Neural crest
243_120-0-10	56.0743124471935	17.0522689402626	Brain
240_101-0	36.6659502149048	41.6576265850099	Brain
214_85-0-4	13.7700768649631	68.920847750908	Brain
240_125-0-1	74.045503952924	23.3914350898344	Brain
211_121-0-1	80.6210298145336	75.0023241394515	Notochord
247_101-0-3	38.5163476767661	22.6101911933501	Brain
240_126-0-4	68.8277106103228	19.6075494613044	Brain
210_88-0-3	21.4939704446233	102.340105078293	Brain
237_98-0-2	21.5539925405828	53.9463639561341	Brain
242_96-0	33.3662001055652	22.6756650059829	Brain
171_129-0-1	77.7414467007507	166.56624191442	Liver
238_100-0	33.6365496103649	43.0570725245279	Brain
168_142-0-1	109.679431656246	117.163829316979	Sclerotome
208_130-0-1	101.439590219703	81.4050729484256	Brain
216_90-0	9.32371187419426	72.9815990466616	Brain
196_115-0	57.4750291453938	93.1651812493574	Branchial arch
193_113-0	27.929572867215	128.368042666257	Heart
242_99-0-5	26.4100986225894	36.1029169061856	Brain
217_136-0-1	97.8134166282034	56.627466652028	Brain
249_112-0-3	21.3000322415774	24.0139986515624	Brain
180_146-0-4	103.770487523112	159.644630919004	Sclerotome
229_93-0-3	28.7321683913092	65.8366947337408	Brain
242_99-0-6	22.0625251321233	38.513917463353	Brain
210_142-0-1	88.9913490976903	56.7300931754103	Brain
213_82-0-3	5.82555215112552	90.1843615791502	Brain
159_135-0-1	101.505971414325	176.256575053311	Sclerotome
217_136-0-2	96.4066032262438	71.8799654259958	Brain
210_131-0-4	78.7058063821232	206.164884552725	Brain
242_121-0-3	56.9439924334476	23.8302474804293	Brain
228_90-0-2	26.7065934518184	57.7713845174542	Brain
240_120-0	45.79400464331	16.1664311237369	Brain
234_111-0	55.7049739722534	47.0085027560349	Brain
171_127-0-3	63.5133477728518	180.641574743122	Liver
207_132-0-1	99.9434993968291	82.4875780269897	Brain
182_145-0	98.6860494976274	179.182009811703	Sclerotome
217_130-0-1	100.752546772381	85.8510397023729	Brain
245_117-0-1	49.059340104887	18.025529048138	Brain
238_100-0-1	16.0893388770714	60.3091121256177	Brain
161_144-0	111.437420965457	167.629947052725	Dermomyotome
209_131-0-2	102.334694814141	81.1993042347426	Brain
209_136-0-2	118.470184877989	75.5585570661005	Brain
213_132-0-5	73.0163820871903	214.310508716205	Brain
217_135-0-4	104.297964856516	65.8115638061972	Brain
240_126-0-5	70.5671875041992	17.2474995929299	Brain
213_85-0-2	5.88897364428203	79.7124501190647	Brain
182_109-0	45.7833097544253	147.556802380962	Heart
179_120-0	30.5690613326183	151.172340418178	Heart
169_125-0-4	75.6238867392663	153.330332097368	Liver
214_90-0	13.711596401256	101.941209010633	Brain
209_126-0-5	87.6462019283831	66.1332753622723	Notochord
212_83-0-1	11.272822815313	94.5503352082567	Brain
233_112-0	56.422363585513	35.4572546092222	Brain
166_140-0-4	99.9019162992547	172.508368579212	Sclerotome
249_112-0-4	25.7874283800977	27.0453058490214	Brain
213_137-0	97.6065348333595	79.085172413302	Brain
247_117-0-1	42.8854698894202	20.97604794105	Brain
210_129-0-4	85.9510630196562	62.074640324493	Brain
159_142-0-1	89.7046640798633	180.35119440442	Mesenchyme
212_144-0	101.421272818627	54.7095065985679	Brain
171_129-0-2	70.7708638459662	174.987323085783	Liver
229_114-0-1	64.8776007225335	47.2692117235265	Notochord
214_135-0	110.223916792515	72.0791582726047	Brain
221_86-0-1	6.82101314904048	70.1239606022239	Brain
240_96-0	24.1812452927136	33.1149899129682	Brain
243_118-0-6	43.4249265089798	26.310639348517	Brain
194_118-0-1	61.5421682048163	94.6532351763838	Branchial arch
190_140-0-1	104.903652606364	129.089662515035	Neural crest
183_145-0	106.864593951789	137.308735368808	Neural crest
191_120-0	61.2472360198622	101.136335388712	Heart
187_130-0	80.9054132947306	143.011802801292	Branchial arch
221_121-0	73.4664087178739	55.059229795899	Brain
234_93-0-3	24.2843969302789	36.1586214892004	Brain
212_86-0-4	22.9321822210495	105.597617459604	Brain
164_140-0	100.772936790777	174.979328062341	Sclerotome
246_116-0-3	21.2981183183347	27.204591060457	Cavity
203_132-0-1	62.7277298929537	48.7511460035373	Notochord
230_111-0	53.9761503653322	46.0725796903182	Notochord
216_83-0-9	6.56915556690592	82.6849453543555	Brain
230_90-0-5	26.6440904990957	37.7645046430348	Brain
163_139-0	107.018423866676	136.264842489987	Sclerotome
231_90-0-1	50.4007090709483	34.4138312179193	Brain
227_90-0-3	24.3042951162718	54.1837850848808	Brain
235_89-0	28.5187670362684	51.675114636922	Brain
213_130-0-2	98.5012448803307	73.5751304987812	Brain
196_143-0	95.0386458538494	183.399841955999	Neural crest
241_96-0-3	26.5978978493777	34.7003536175864	Brain
179_109-0	30.1857508543253	135.697109798001	Heart
159_136-0-1	112.089493936661	137.518039739243	Sclerotome
158_133-0-2	57.0503069528995	210.936456042451	Sclerotome
233_112-0-1	58.850422971833	35.030795502593	Brain
207_130-0-1	96.9816445604179	87.1372839894984	Notochord
210_132-0-7	69.1987687976637	209.808078387185	Brain
234_111-0-1	37.6875251321233	40.7415632636626	Brain
218_84-0	3.14106011754598	79.2777370035269	Brain
172_128-0-3	76.2702563959506	158.942584981376	Liver
210_135-0	106.416830193875	55.5196927956142	Brain
185_111-0-2	29.2712292281685	134.385306780832	Heart
209_90-0-5	15.9029453337109	97.9375140865047	Brain
244_116-0-1	44.4691764941979	24.4333574543939	Brain
242_124-0-2	70.7006213292293	23.1103566769955	Brain
218_134-0	104.065424228509	75.765368739472	Brain
157_135-0	113.059312551518	150.220154455999	Dermomyotome
160_141-0	112.878738104129	141.972016754873	Dermomyotome
212_120-0	81.7689341770551	79.6082947156297	Notochord
212_120-0-1	80.6785181911373	76.5159846212011	Notochord
165_142-0-2	105.568454932304	145.546865810237	Sclerotome
165_137-0	100.448732783992	163.713518655139	Sclerotome
208_102-0	39.5603951493476	96.9549719666029	Brain
209_125-0	83.1191475461676	79.332370202492	Notochord
174_149-0-1	108.651235621915	148.723507000791	Sclerotome
214_121-0-2	53.7387599631829	32.851533743715	Notochord
227_118-0-5	63.3134817647763	50.4317582772148	Brain
228_115-0	61.4204790150523	43.005699734628	Notochord
160_140-0	110.453481937142	139.578378821547	Dermomyotome
233_114-0-3	28.3378005446934	40.2592140822194	Brain
169_127-0	74.5572544650133	159.715079200332	Liver
230_91-0-8	25.2881737846462	38.3128982425187	Brain
207_125-0-1	74.2561190817612	63.5022070878613	Notochord
158_133-0-3	118.683916816445	115.473077443917	Sclerotome
176_149-0-1	99.3195196024967	155.520528804957	Sclerotome
165_147-0-1	113.033979251245	161.598932292179	Dermomyotome
208_134-0	107.73207464876	78.2670021898653	Brain
215_134-0-2	91.2098775626789	200.678046011059	Brain
249_107-0-1	29.8887961784915	24.0192873427461	Brain
179_145-0-1	97.9193833204145	164.213294560637	Sclerotome
189_144-0	95.9233918045134	133.464250366599	Neural crest
187_113-0	49.5430962931719	151.059655181236	Heart
162_139-0-1	103.823615818398	153.875311636058	Sclerotome
167_144-0	109.33243317969	123.837238949849	Sclerotome
244_119-0	44.0635974360448	34.694670203349	Brain
234_112-0-1	36.0341199503446	43.7031982476844	Brain
188_130-0	80.5354615985107	127.054658513743	Branchial arch
223_117-0-3	67.3569572326585	40.2824306870905	Notochord
232_127-0	73.0440008265678	23.4072908027251	Brain
243_120-0-11	64.0548823519509	25.4676383242768	Brain
229_114-0-2	67.5408434310923	44.1836825553023	Notochord
168_126-0-2	72.9081531369309	183.19951607745	Liver
216_130-0-5	90.8496641898739	58.3573100371475	Brain
213_88-0	27.2809239122766	103.148714870707	Brain
247_101-0-4	23.8123421596288	26.4461687983678	Brain
216_120-0-5	67.0333473501112	55.2853090954081	Notochord
210_86-0-2	37.5360508654016	95.9409811810144	Brain
224_119-0-3	66.6258342217668	47.0674776763331	Brain
187_130-0-1	81.513211649713	136.570205052351	Branchial arch
209_132-0	101.24999762332	75.2249210110585	Brain
210_87-0-4	23.9731998480324	100.969929297043	Brain
191_120-0-1	61.8147606366413	94.0230235775743	Heart
247_115-0-1	32.1075623078837	23.8665848825551	Brain
209_145-0	117.422495727934	74.911596477519	Brain
238_127-0	73.4547777362898	21.4646504966026	Brain
214_145-0	100.604059073248	48.3959161322505	Brain
171_150-0	107.378812771293	177.529937985586	Mesenchyme
244_101-0-2	29.4483599861378	45.265450730873	Brain
203_143-0-2	76.1626112681261	200.145339733646	Brain
207_128-0-4	86.2977879162142	65.5707845602012	Notochord
158_129-0	105.465437753482	167.575207975055	AGM
210_136-0-2	101.253111767168	73.2239459017765	Brain
248_113-0-1	36.0524817971623	16.8861463935455	Brain
165_141-0-1	88.5453162546357	174.877546555213	Sclerotome
227_93-0	19.4043300281705	65.9152898722837	Brain
174_150-0-4	110.280448261685	155.46698733177	Dermomyotome
208_128-0-5	85.3134365904566	66.3116397610584	Notochord
164_144-0-4	107.485006071506	163.733266894593	Dermomyotome
213_147-0	100.922375216583	55.9106497085058	Brain
166_148-0	89.0698641472748	164.005140195086	Mesenchyme
175_150-0-2	109.925227179537	123.021807235915	Sclerotome
245_116-0	47.3583718852569	17.6994306442989	Brain
239_122-0-5	63.30023056041	20.9396221025258	Brain
232_112-0-4	58.7879551688411	37.9335362130059	Brain
221_120-0-2	78.6769739228653	67.9831732576488	Brain
231_88-0-1	6.29786068540193	64.3930685306964	Brain
205_133-0	103.335311590457	80.3434802026202	Brain
221_85-0-3	8.77996742423989	69.6262748402521	Brain
187_144-0-1	97.089741918418	182.344850221739	Neural crest
180_148-0	103.800643621707	168.561810033494	Sclerotome
177_148-0-2	104.877212487981	158.066413986535	Sclerotome
244_122-0-1	54.1578385711257	17.1052576747202	Brain
249_112-0-5	39.8244344309037	15.0883020723245	Brain
242_124-0-3	67.4331474381577	24.88737529528	Brain
231_90-0-2	22.7189921460122	47.6836883721694	Brain
250_114-0-1	30.1340316950905	24.8019541295187	Brain
222_83-0	3.34849626209007	84.1326628018971	Brain
168_149-0	110.444270873999	161.054454250559	Mesenchyme
170_123-0	65.6768300457086	154.824917661648	Liver
246_100-0	63.0512201797928	36.7685904584455	Brain
245_99-0	4.39965097926188	79.7459975045322	Brain
231_115-0	64.1794753973063	42.6014722451127	Brain
223_120-0	69.3806776082886	42.8058322486995	Brain
212_87-0	13.9455991383993	96.5280898678402	Brain
168_139-0	96.7246825347872	170.445882951803	Sclerotome
228_115-0-1	60.2816230169833	33.0960048214909	Notochord
227_116-0	52.5632059924922	33.549721225753	Brain
168_126-0-3	62.9494870097167	181.555492144789	Liver
173_151-0-1	89.9291707518457	179.812039652997	Mesenchyme
206_143-0-1	105.958243090984	73.8619137754308	Brain
238_98-0-1	35.3458367640676	40.8622568943049	Brain
233_111-0	55.9830916345863	47.10706162323	Brain
212_131-0-4	102.123303193348	68.6274534302761	Brain
239_99-0-3	21.7617296257363	62.0812403921411	Brain
231_88-0-2	7.89953964105189	61.7530106687964	Brain
186_113-0-3	47.3498238785587	148.134332152535	Heart
212_136-0-1	103.771249090457	61.9779770772348	Brain
186_113-0-4	46.4159504585359	151.934977821133	Heart
213_93-0	45.9226691325589	72.8901041193626	Brain
225_117-0-4	59.3212503748791	50.2914292120963	Notochord
210_133-0-4	102.999780991498	72.3123640449126	Brain
188_146-0-1	95.8325570562984	166.820868689781	Neural crest
209_91-0	36.2149595334945	93.76069533859	Brain
244_115-0	43.4741084332068	18.66283017966	Brain
160_138-0-2	94.9201150580313	108.56556518131	Sclerotome
213_127-0	96.8639510566343	69.0281679420893	Brain
163_139-0-1	89.7590763023072	183.119517787979	Sclerotome
217_131-0-6	103.823561993096	67.6059297522263	Brain
249_107-0-2	35.1470675428377	22.7803990616537	Brain
248_116-0-5	39.1043604624342	16.8328977894478	Brain
248_101-0-2	30.3046974129675	18.0058175884394	Brain
233_112-0-2	64.7169464284195	38.0637607101326	Brain
172_151-0-1	111.514904215038	136.476553522574	Mesenchyme
217_131-0-7	90.0003383691517	73.5861570075206	Brain
245_105-0	27.8586443403717	28.0991877604645	Cavity
168_140-0-2	109.203590686634	145.845794483803	Sclerotome
232_112-0-5	42.1120274529915	34.1463152208735	Brain
210_131-0-5	73.0568880188587	203.979644999027	Brain
203_131-0-6	62.7680022327766	53.9802066652549	Notochord
170_128-0-3	70.1132523288484	171.09951981564	Liver
238_125-0-1	57.322434671597	19.7169269046988	Brain
177_151-0-2	101.396713311471	157.600646780986	Sclerotome
162_135-0	89.2877086541048	164.936319879169	Sclerotome
170_124-0-3	66.8840404961629	156.464375223393	Liver
245_102-0-5	24.4270923903537	38.2412452780336	Brain
223_116-0	74.334834534063	59.4674228070353	Notochord
210_134-0-2	102.649693069723	70.6903753073104	Brain
217_122-0-1	84.3151444392938	65.0732283027251	Brain
162_136-0-1	97.6710351277295	156.467831636425	Sclerotome
176_145-0-2	108.242891637996	107.591519514973	Sclerotome
247_104-0-1	29.0893099069549	22.0649686225904	Brain
230_115-0-1	59.0779470844748	36.2617580443712	Brain
245_104-0	25.4545016248687	38.5882952670108	Brain
208_125-0-2	81.9924685588473	70.0396031231273	Notochord
171_128-0-1	72.5302416399709	169.781039051044	Liver
229_117-0	52.8299124867744	30.1698557554867	Brain
225_119-0-1	71.2853987619715	43.8465455850817	Brain
215_84-0-2	9.3087105450295	73.8155850265518	Brain
210_86-0-3	29.6174296460122	99.2175425388361	Brain
242_121-0-4	54.4259318121692	22.4028644361349	Brain
213_84-0-9	16.356719829319	96.7557173018301	Brain
245_118-0	45.9762904695465	19.4399772482773	Brain
211_134-0	99.0914207608996	71.1977916524229	Brain
211_140-0-1	104.539091659185	74.0586342305601	Brain
234_112-0-2	64.5616851228542	42.6416373334455	Brain
212_137-0-1	95.203605371785	55.9085255301686	Brain
213_88-0-1	32.8822450036566	92.2358602103516	Brain
222_85-0-8	6.23535519796451	67.012632292505	Brain
158_133-0-4	108.208109906642	133.226423765729	Sclerotome
211_86-0-6	10.8219889497282	92.2198808275596	Brain
167_124-0	67.5863522829961	179.259047933336	Liver
182_144-0-2	102.7537231105	172.146933316054	Sclerotome
241_121-0-1	60.3019782571232	24.7585240616536	Brain
178_143-0	113.340027438396	121.226545011673	Sclerotome
182_142-0	104.384878364313	168.08774532944	Neural crest
218_121-0-1	77.900320714544	69.3814846515693	Brain
241_118-0-5	50.2209539951887	19.6974529415443	Brain
235_95-0	23.4055649048505	36.0898265771359	Brain
212_88-0-2	19.4190252620608	99.1943504765816	Brain
210_89-0-4	15.3999274758733	100.467614186551	Brain
218_124-0	30.9580570572775	40.5502489431572	Brain
211_91-0-4	43.5013071392818	75.8703098005224	Brain
177_151-0-3	101.745968991135	163.763085679179	Sclerotome
210_132-0-8	68.0958560980323	63.2839030186342	Brain
241_122-0-4	56.1409105487899	24.6867699693917	Brain
217_140-0-3	107.60944861395	74.9281983825122	Brain
190_122-0-1	58.0155754904035	100.748578289456	Heart
233_93-0	6.56412697564838	89.3743046291638	Brain
181_143-0-1	88.6746712867498	181.882107411897	Sclerotome
204_131-0	63.5471313431824	56.2471537797499	Notochord
218_134-0-1	109.190201768756	79.3764331384914	Brain
218_141-0-1	113.117030475388	69.5891467774659	Brain
156_132-0-1	114.48757070504	153.502544708975	Dermomyotome
225_119-0-2	63.2196582842971	38.3799538462033	Brain
155_100-0-3	112.547102482911	141.614910365647	Dermomyotome
194_118-0-2	63.9605680943521	91.4042454928335	Branchial arch
203_131-0-7	78.7811200310202	70.9637269240486	Notochord
203_133-0	66.5063304092459	56.5300642402251	Brain
218_125-0	69.4621371464814	51.9533750510359	Brain
166_146-0-3	121.934814431366	113.38131700222	Dermomyotome
190_140-0-2	107.770357542621	120.231431427725	Neural crest
243_101-0	29.4150321761806	28.3254936075407	Brain
217_138-0-3	101.564294151078	49.7950680824381	Brain
211_130-0-3	101.326780408097	78.6317966874653	Brain
238_101-0	23.6840019536012	60.9689195579047	Brain
178_152-0	108.891220110236	140.236872818776	Mesenchyme
216_136-0-3	102.608399595094	49.6709356983879	Brain
213_91-0-2	38.8730720071233	77.3688231031451	Brain
188_131-0	74.3105100646058	154.3091208944	Liver
218_81-0	8.55915841941601	61.8859872806256	Brain
176_151-0-8	109.981746914372	159.557041444848	Sclerotome
171_149-0-8	115.572801807965	156.399640523418	Sclerotome
229_87-0	17.9579476139195	61.2577954548285	Brain
218_83-0	46.7315059559869	70.7917430399409	Brain
170_124-0-4	66.3101985413609	153.968556952596	Liver
212_83-0-2	12.925240702084	63.9079083112867	Brain
210_102-0	44.6408713845647	90.1595014960844	Brain
232_113-0-3	61.8159243762236	33.1349303445761	Brain
240_97-0-3	26.0300273022622	36.2108693617529	Brain
181_142-0	117.930178143781	121.285198024228	Sclerotome
244_102-0	22.7633188821233	39.8760408027251	Brain
196_122-0	63.5537464743988	94.1874281457615	Branchial arch
213_87-0-1	22.3841066411474	100.172284118233	Brain
179_148-0-5	112.826102161125	140.522257360729	Sclerotome
244_98-0-7	103.781949381654	55.751167884104	Brain
225_115-0-1	59.4487291422834	39.5889591370847	Notochord
213_122-0-1	82.5695758323307	61.5230710802148	Notochord
162_134-0	98.6689040762981	167.695331799388	Sclerotome
245_103-0	32.0366919689968	22.558637310078	Brain
248_117-0-3	30.4499470071232	20.8646156133311	Brain
174_151-0-1	119.667673856676	113.721890790312	Mesenchyme
229_117-0-1	62.2912240829355	45.616041930884	Brain
209_89-0	38.6253548804998	97.361225461816	Brain
174_145-0-1	101.396279727712	182.141353111242	Sclerotome
227_90-0-4	30.6269302294593	41.4286810435037	Brain
225_119-0-3	65.2244862142991	38.8346794022621	Brain
217_143-0	101.542547453552	80.6085184812964	Brain
213_93-0-1	9.7354410190992	98.4183622535734	Brain
240_97-0-4	29.4302570572104	38.076705817969	Brain
170_125-0	65.8388605614932	160.892349872847	Liver
228_91-0-3	9.55711325115658	68.0407476941332	Brain
233_114-0-4	88.7116778609966	75.8069100808941	Brain
180_149-0	87.9411773170825	177.564399542563	Sclerotome
227_93-0-1	10.175247810866	65.8603376777251	Brain
244_102-0-1	32.4496487525646	17.5309155927923	Brain
247_115-0-2	31.4968801000721	21.2826233347764	Brain
245_100-0-3	22.9210109044809	29.0353673186464	Brain
213_91-0-3	42.5527595071233	90.3310408027251	Brain
178_150-0-5	105.76820647603	175.391352911448	Sclerotome
237_96-0-1	27.7342733058247	56.2434101716374	Brain
158_141-0	112.414561801198	151.960093819343	Mesenchyme
236_94-0-1	23.3445020053477	55.2411554378457	Brain
223_119-0-5	68.7915436868107	44.1965144355377	Brain
191_117-0-1	54.3751041871828	100.511602558677	Heart
178_146-0-2	98.2165901183535	182.092477461232	Sclerotome
240_104-0	42.1248617383976	41.6750415930946	Brain
212_122-0-1	89.4223898537309	82.2799714811911	Notochord
157_133-0-1	106.632893070169	129.675157546721	Dermomyotome
247_114-0	28.9265307805974	25.3972590759058	Cavity
208_125-0-3	65.3341200613686	54.9770368964751	Notochord
212_89-0	10.4993656353699	97.0202757864913	Brain
229_93-0-4	26.0726310000043	63.1707177028507	Brain
191_113-0	48.4898055240453	132.585932345669	Heart
239_102-0	37.5277028361388	39.4816641835541	Brain
249_117-0-2	28.1974209654566	22.5415876777249	Brain
216_144-0	98.8588931507402	54.607250077991	Brain
211_126-0-1	84.5537760034058	67.255166615922	Notochord
193_118-0	63.2340102225537	94.51142942452	Heart
248_105-0-1	24.6103892468404	20.5360988441776	Brain
230_114-0	64.2747365689183	38.0090027975559	Notochord
164_140-0-1	106.654077866498	143.217733853712	Sclerotome
175_146-0	108.019429255644	179.539901903563	Sclerotome
161_133-0-1	100.569924471066	165.002134083224	Sclerotome
176_145-0-3	92.990461554537	153.407818819966	Sclerotome
241_99-0	23.0255552660519	33.4645508473679	Brain
220_122-0	29.9797796194682	44.9832372612736	Brain
230_91-0-9	26.1611423445834	49.551756407757	Brain
216_135-0-3	101.830277052145	77.263931096687	Brain
211_88-0-5	22.2521743868303	97.1440719873485	Brain
172_126-0	66.2829715082969	162.717571575906	Liver
209_89-0-1	16.5572669859935	91.2857157916042	Brain
162_136-0-2	95.3049987300183	180.848071512068	Sclerotome
216_135-0-4	108.844192027226	64.000203129114	Brain
213_140-0	98.8774456296044	47.1765176210499	Brain
178_149-0-1	108.866732626827	152.204799409717	Sclerotome
225_116-0-2	69.8381334428818	48.8689725461461	Notochord
238_100-0-2	32.205466227256	41.2581241360583	Brain
188_146-0-2	111.444663184985	142.036268599556	Neural crest
209_101-0	15.1502404197654	99.383422283549	Brain
240_96-0-1	34.8565365562044	37.4330528614776	Brain
241_123-0	61.5784577493107	18.0616072089751	Brain
207_128-0-5	84.4795900831036	72.900079303542	Notochord
179_149-0-3	96.1043394791679	183.140795195696	Sclerotome
228_118-0	64.1562092964491	39.3518273195789	Brain
192_111-0-1	27.511919550039	136.62359021641	Heart
185_113-0	27.0408339208902	129.523590561613	Heart
215_131-0	96.6882201091171	59.463541761314	Brain
235_91-0	27.2737822771294	32.9919092029959	Brain
172_149-0-2	97.7955214556528	171.425372431861	Sclerotome
226_92-0-2	29.2380924952356	69.051524412235	Brain
232_112-0-6	39.9743371738482	34.5887223669708	Brain
209_142-0-1	101.423612057952	52.5863471845023	Brain
214_94-0	35.5633931876789	69.2351206638361	Brain
232_92-0-1	30.878112815097	37.7641620710224	Brain
211_141-0-1	61.441207506135	40.9588199529228	Brain
234_112-0-3	64.8283077192259	30.9295279665391	Brain
239_102-0-1	21.7766831454462	29.7127144900292	Brain
188_112-0-1	43.8481345300675	111.342865669649	Heart
233_93-0-1	24.1109756136186	64.4289802853534	Brain
211_86-0-7	17.2015156748864	101.675566912922	Brain
207_144-0	97.545422418945	54.0643983608647	Brain
216_144-0-1	106.095984404664	70.7728232694258	Brain
212_139-0-1	107.320949454412	76.0122249141709	Brain
240_124-0	69.7503825124425	18.9192472521931	Brain
162_135-0-1	90.5618365303603	163.26240598702	Sclerotome
215_83-0	12.5887384462808	63.0641299700417	Brain
166_148-0-1	103.474547425117	139.132597497258	Mesenchyme
218_120-0-6	86.4475605702676	74.7998653033694	Notochord
193_115-0-1	59.3804394667004	115.434311558322	Heart
227_91-0-2	8.95420550493031	60.8646893772864	Brain
166_149-0-1	110.771102606082	159.183254344392	Mesenchyme
192_135-0	96.7014003461643	103.483502275328	Neural crest
159_131-0	104.110412966945	175.851001740225	Sclerotome
193_142-0	106.846512708968	126.437188343709	Neural crest
232_127-0-1	65.4726813821233	18.3908013546732	Brain
205_142-0	89.6869900694362	203.204941438953	Brain
213_130-0-3	102.934029843349	72.9959379353172	Brain
158_132-0-1	106.831611656478	162.365376373441	Dermomyotome
186_113-0-5	31.3858435568445	152.205358298078	Heart
161_135-0-2	98.0051293392273	169.068127128424	Sclerotome
241_120-0-1	42.9958069579832	25.1439774965211	Brain
232_91-0-3	28.6413755785518	52.4794783027251	Brain
168_139-0-1	102.904213500179	153.023871206371	Sclerotome
210_127-0-1	83.968305874818	63.9338462004523	Notochord
163_86-0	107.308546766739	121.102374937341	Connective tissue
217_136-0-3	110.286070163724	72.1204763715452	Brain
159_134-0	108.633764038845	135.514669956804	Sclerotome
243_118-0-7	61.8584525764302	26.2761362888361	Brain
213_122-0-2	90.0901028750939	68.2268470756469	Notochord
192_116-0-3	49.965611918808	117.767248828734	Heart
162_136-0-3	87.9235154986645	182.535986761372	Sclerotome
209_139-0	111.435867459767	69.1010139243783	Brain
206_131-0-1	86.3672080952476	78.6371347342001	Brain
164_140-0-2	111.404299608901	128.005872368092	Sclerotome
213_135-0-1	102.742596067706	60.0199786861606	Brain
223_117-0-4	80.4965022057213	71.0888715562298	Notochord
239_100-0-4	24.7682799978031	49.891896065883	Brain
221_85-0-4	12.3324326722609	68.8711560191814	Brain
215_141-0	102.187819097365	53.5453813240899	Brain
174_151-0-2	102.38594746222	120.6001501398	Mesenchyme
221_121-0-1	68.4668752050804	51.9095837866744	Brain
193_115-0-2	62.3826660738462	121.313911368603	Heart
230_115-0-2	61.1802985696233	34.3952986152251	Brain
234_95-0-1	26.5648125758169	53.1249025355517	Brain
216_84-0	11.0964109603908	89.6909006209876	Brain
161_135-0-3	108.283732754356	143.640506612227	Sclerotome
249_107-0-3	9.95135818734161	64.6405826716571	Brain
219_85-0	2.52310116730996	79.4613503867065	Brain
220_84-0-2	8.41843368993204	79.1865142818413	Brain
171_147-0-2	103.612596154851	157.206751029998	Sclerotome
217_143-0-1	113.949005265042	71.1009299783473	Brain
186_112-0-4	28.7337722115626	129.358618197585	Heart
224_120-0	60.8527062400779	37.8067687856797	Brain
243_99-0-3	22.9462810283496	37.3122576364515	Brain
210_102-0-1	47.6409421434591	86.1680266712913	Brain
246_102-0-1	40.9181495096134	17.090432921749	Brain
245_115-0-2	39.1519580113152	21.8717408313073	Brain
214_83-0-3	5.53266275377769	86.1375008468249	Brain
173_146-0	102.668211117455	155.994122754256	Sclerotome
170_128-0-4	68.5412783997087	175.856743333619	Liver
166_139-0	96.3466555568266	171.426599037146	Sclerotome
188_152-0	103.119602494495	135.172558343162	Neural crest
213_82-0-4	22.9665747307472	68.2447736008901	Brain
186_110-0	41.7989179805638	130.408145456721	Heart
219_87-0-1	10.3107614893993	87.4638241516056	Brain
180_146-0-5	97.1616983724145	176.956652339436	Sclerotome
228_91-0-4	8.89817717539245	62.5791627979174	Brain
241_121-0-2	54.2791460499161	19.8265077051744	Brain
172_126-0-1	67.0635388970043	158.728287826535	Liver
186_113-0-6	32.2597932169783	151.230821383645	Heart
238_126-0-1	59.4920361449244	21.9141756860083	Brain
171_132-0	63.8635452964963	167.929592981624	AGM
164_141-0-1	109.826525487237	160.353093359543	Sclerotome
240_121-0-4	50.8682907571233	26.7944646308501	Brain
196_115-0-1	58.6303449149623	93.1906326327039	Branchial arch
171_128-0-2	67.43719961129	171.835280711579	Liver
209_89-0-2	16.024278112149	95.8342397999866	Brain
248_101-0-3	6.29503816815009	60.7394991786002	Brain
213_91-0-4	38.4148924913266	98.2020165067086	Brain
213_99-0	24.668485087213	64.3238247660483	Brain
172_131-0-1	75.8567523389531	166.628829442383	Liver
187_130-0-2	76.6976938258558	146.641357739186	Branchial arch
159_142-0-2	89.7084495818974	174.539108134836	Mesenchyme
180_143-0	95.677389174331	153.061205169608	Sclerotome
158_139-0	107.721937334504	124.305808006008	Dermomyotome
230_88-0-2	23.7094203481083	48.8471712023495	Brain
212_140-0	105.85171164006	55.8308919932012	Brain
166_150-0	110.729656828552	174.653091798604	Mesenchyme
228_117-0-1	68.105225963742	49.1674230472381	Brain
[truncated: 12,186 more rows]
