# Supplementary material for: Multi-scale and multi-context interpretable mapping of cell states across heterogeneous spatial samples
Source: Nat Commun. 2025 Aug 21;16:7814. doi: 10.1038/s41467-025-62782-y (PMC12370880; doi:10.1038/s41467-025-62782-y)
Supplement: Supplementary file 9 — Source Data [file 41467_2025_62782_MOESM9_ESM.zip › SourceData/figure_s6e.tsv]

x	y	cell_labels	Method	Data_Type
976.736705541611	356.901519883424	0	Reference	layered
25.8254913825076	614.349141214509	1_1	Reference	layered
343.441509168129	207.596467112424	1_3	Reference	layered
477.751807586988	609.088532766327	1_1	Reference	layered
565.745394980302	63.2378545517568	1_2.1	Reference	layered
240.400783836609	75.8744315607473	1_4	Reference	layered
785.809325939743	700.35755302594	0	Reference	layered
982.854899567785	128.699853686849	0	Reference	layered
746.440607685829	226.570624870015	0.1	Reference	layered
232.12853519083	232.72299286467	1_4.1	Reference	layered
813.416336175753	405.645935227396	0	Reference	layered
646.866702050902	47.6227881158702	1_1.1	Reference	layered
363.640270453645	789.589724471327	0.1	Reference	layered
333.204474697355	116.083317770623	1_3.1	Reference	layered
294.309696584241	797.229304274544	0.1	Reference	layered
711.577146949247	37.5458483938128	0.1	Reference	layered
794.91899463092	113.05078889383	0	Reference	layered
610.879144231789	50.7259441555943	1_1.1	Reference	layered
412.453833871055	315.069586835569	1_2	Reference	layered
243.961245784536	31.353382862173	1_4.1	Reference	layered
382.438729638234	881.44576927647	0.1	Reference	layered
696.042853127699	806.889790172689	0.1	Reference	layered
738.252445475431	465.07765393611	0	Reference	layered
695.167327512987	886.69674631441	0	Reference	layered
216.493582572322	698.280522241723	0	Reference	layered
708.882959270617	592.631678330712	0.1	Reference	layered
522.756444351049	731.944440934341	0	Reference	layered
332.889467479195	343.260885569034	1_3	Reference	layered
861.762759682024	320.807237814181	0	Reference	layered
573.702695255168	753.939810289536	0.1	Reference	layered
558.817508894019	89.9084711165633	1_2.1	Reference	layered
713.090719067957	64.7862540062051	0.1	Reference	layered
154.518788936548	635.063131776405	1_1.1	Reference	layered
613.399648099672	500.209192025708	1_1	Reference	layered
821.382264201296	306.117354300106	0.1	Reference	layered
793.49187539774	383.959767448949	0	Reference	layered
258.857920384267	447.275864982978	1_2	Reference	layered
58.9254024787806	323.652563830139	1_3	Reference	layered
270.276731775841	247.263168750564	1_3.1	Reference	layered
917.78580465843	540.901454171864	0	Reference	layered
465.819967992138	247.241039859829	1_2.1	Reference	layered
160.270422765287	557.94134689169	1_1	Reference	layered
611.942860782845	313.268357279943	1_1	Reference	layered
296.37843479123	918.462547297589	0	Reference	layered
718.204041463789	72.7074537049048	0	Reference	layered
888.77823204454	3.38024854962714	0.1	Reference	layered
350.36934129172	178.074575377395	1_3.1	Reference	layered
418.595680768834	705.12917109183	0	Reference	layered
508.970862290123	573.727858849568	1_1	Reference	layered
189.3429227327	223.171472529182	1_4.1	Reference	layered
412.899699688423	128.635593423853	1_3	Reference	layered
990.045186922653	850.678452089895	0.1	Reference	layered
545.90421561664	386.162606203463	1_2	Reference	layered
570.424329795642	564.358337696642	0	Reference	layered
861.364996255375	451.648719916819	0.1	Reference	layered
879.070585079025	972.630640997086	0.1	Reference	layered
538.713902443415	824.322881587083	0.1	Reference	layered
581.009949770058	582.726827961393	0.1	Reference	layered
595.739571457496	13.9115974067245	1_1.1	Reference	layered
865.670513424557	681.288446747698	0	Reference	layered
858.499893610366	819.176301425556	0	Reference	layered
152.468304773327	26.4488358439412	1_5.1	Reference	layered
132.937890741508	563.021562710404	1_1.1	Reference	layered
601.381679860642	629.855372575112	0.1	Reference	layered
713.384328450309	292.837623171741	1_1.1	Reference	layered
708.83331126743	357.086737056728	0.1	Reference	layered
700.788479085779	20.0777600798756	0.1	Reference	layered
862.516509642126	937.695722025586	0.1	Reference	layered
188.457627544645	321.413323517889	1_3	Reference	layered
597.695282711415	146.581846087473	1_1	Reference	layered
449.038940588944	831.316367932362	0	Reference	layered
30.2921444082167	237.330635519931	1_4	Reference	layered
833.127128183376	234.855662906542	0	Reference	layered
973.750926731853	702.949631660245	0.1	Reference	layered
686.989647323033	722.239002019865	0.1	Reference	layered
282.386308663525	352.110337085091	1_3.1	Reference	layered
703.768221517093	271.783843257697	1_1.1	Reference	layered
900.552067247219	160.682080189697	0	Reference	layered
941.871480550617	104.820566253504	0	Reference	layered
828.365222239168	234.786551816156	0.1	Reference	layered
489.176588834031	707.949429808883	0	Reference	layered
830.791712862207	606.339045190252	0.1	Reference	layered
221.687868777895	253.724155897042	1_3.1	Reference	layered
716.58200805448	548.226217487128	0	Reference	layered
509.461750205373	80.6488456849474	1_2	Reference	layered
778.745663438691	371.428141364362	0.1	Reference	layered
983.643168438924	674.093412536662	0	Reference	layered
567.888798713451	8.85087863449007	1_1	Reference	layered
853.102954001632	995.183195389574	0	Reference	layered
444.879584861686	476.986117450753	1_2.1	Reference	layered
826.784772899467	147.061293911887	0	Reference	layered
288.837173385778	863.308156531304	0.1	Reference	layered
951.358427313855	222.953596296953	0	Reference	layered
311.983993326314	647.344685672084	1_1	Reference	layered
769.434210794978	120.639432101976	0	Reference	layered
381.557101819897	823.595233986154	0.1	Reference	layered
209.272966788616	621.533078183886	1_1.1	Reference	layered
449.716525232187	721.103713958757	0.1	Reference	layered
545.758851520019	951.613076562528	0.1	Reference	layered
956.037567745661	484.824546054704	0.1	Reference	layered
912.550350733334	680.295327121858	0	Reference	layered
73.1616376852617	915.771782528376	0	Reference	layered
450.650883672526	81.5151590306778	1_2	Reference	layered
628.233197746333	708.039589373162	0	Reference	layered
179.94286939525	280.816745831864	1_3.1	Reference	layered
782.569282830693	456.300381708192	0.1	Reference	layered
901.268747163471	657.533949669218	0	Reference	layered
522.471697410569	456.12441820628	1_1.1	Reference	layered
538.085477813147	293.286696512951	1_2.1	Reference	layered
665.628811081871	251.809684933163	1_1.1	Reference	layered
352.424083157908	109.777988569578	1_3	Reference	layered
778.673560907831	840.498625749024	0	Reference	layered
4.62154004024342	650.804412530968	0.1	Reference	layered
52.9595669980627	215.599763139617	1_4.1	Reference	layered
263.840797507204	987.344063642435	0.1	Reference	layered
315.726997340098	659.260841894196	1_1	Reference	layered
684.429603222525	857.008497599745	0	Reference	layered
216.275049716467	983.579214507248	0.1	Reference	layered
983.118682932574	573.907017547637	0	Reference	layered
317.091364939697	303.145426690113	1_3	Reference	layered
302.952140233479	989.890360746998	0	Reference	layered
199.776475606719	878.627526019467	0	Reference	layered
239.027161635226	401.260440230602	1_2	Reference	layered
33.0802343825344	242.425850873813	1_4.1	Reference	layered
964.573073619977	101.15842510201	0.1	Reference	layered
228.244865788845	481.493920983747	1_2.1	Reference	layered
878.265870379517	513.62804990774	0.1	Reference	layered
841.700215351535	278.552195853787	0.1	Reference	layered
526.300474659074	714.090684977826	0	Reference	layered
835.412936671171	883.397874799091	0.1	Reference	layered
910.173274352681	115.218092284864	0	Reference	layered
482.076871811179	311.371206247015	1_2.1	Reference	layered
333.065941998502	885.261821563821	0.1	Reference	layered
798.200022637611	906.95995952352	0.1	Reference	layered
415.954617732903	209.267747758888	1_3	Reference	layered
659.350578363054	55.9989212250803	1_1	Reference	layered
314.441319906618	161.052365673706	1_4.1	Reference	layered
354.36388867558	894.908291350352	0.1	Reference	layered
718.068639298901	735.321045940975	0.1	Reference	layered
516.504164896207	714.19528165576	0	Reference	layered
220.759407389909	990.615256948397	0.1	Reference	layered
388.686689286493	741.120994289638	0	Reference	layered
47.3553999501746	596.756592602003	1_1.1	Reference	layered
996.558961910196	440.733858901076	0	Reference	layered
336.426614985336	801.007430558093	0	Reference	layered
904.116805971134	682.044192164438	0.1	Reference	layered
411.755251692841	723.586701427586	0	Reference	layered
300.191890356597	781.881785101257	0	Reference	layered
197.835505471798	539.955301626818	1_2.1	Reference	layered
387.563520036638	885.125484820921	0.1	Reference	layered
789.111062594922	10.4936439520679	0	Reference	layered
981.080245242687	593.352126331534	0	Reference	layered
935.346863946412	550.926041010767	0.1	Reference	layered
888.939219271066	919.833055246854	0.1	Reference	layered
156.458344644168	718.653108757455	0.1	Reference	layered
249.822808596073	99.2906207025517	1_4.1	Reference	layered
200.338196766563	798.947143327445	0	Reference	layered
964.275632188655	177.644930698909	0.1	Reference	layered
796.738937610993	8.11541528184898	0	Reference	layered
451.520892764907	756.698083317606	0	Reference	layered
75.1172907897271	901.531737602316	0	Reference	layered
19.0352915716358	904.257034540642	0	Reference	layered
458.505875799339	107.261390251573	1_2	Reference	layered
91.2010476337746	841.762189410627	0.1	Reference	layered
769.758023003349	559.464118253905	0.1	Reference	layered
163.125848643482	81.2763173619751	1_5.1	Reference	layered
165.257012847112	357.431915932801	1_3	Reference	layered
830.002298446838	825.987441319739	0.1	Reference	layered
510.104286544956	398.804843480233	1_2.1	Reference	layered
853.201773647685	618.454843371641	0.1	Reference	layered
143.568496528547	396.458211129531	1_2.1	Reference	layered
255.275790089276	737.912998972461	0	Reference	layered
865.931410483085	762.691742613912	0	Reference	layered
187.300572049804	179.406928911805	1_4	Reference	layered
375.8297870229	792.350028776098	0.1	Reference	layered
908.214987077983	306.397460216423	0	Reference	layered
52.8250652193092	554.286213912303	1_1.1	Reference	layered
77.8464472235646	630.563804572914	1_1	Reference	layered
430.987738861702	535.508800643031	1_1.1	Reference	layered
538.148229446728	121.562265553279	1_2.1	Reference	layered
383.966723286547	135.325880611548	1_3	Reference	layered
806.858548564836	531.52217577328	0.1	Reference	layered
508.700070288032	369.526605397463	1_2	Reference	layered
991.714893579716	234.25678750244	0.1	Reference	layered
649.203999786172	33.0025913717691	1_1.1	Reference	layered
495.573074280983	363.298080924666	1_2	Reference	layered
534.725167446304	104.777867575176	1_2	Reference	layered
285.407234631013	683.279455650132	1_1.1	Reference	layered
821.548449756345	98.1940666900482	0	Reference	layered
112.884877339005	146.798838215414	1_4.1	Reference	layered
62.7858565256465	51.2830240586773	1_5	Reference	layered
676.276598404162	659.782823252492	0	Reference	layered
541.396687014261	891.749695621897	0.1	Reference	layered
388.779817729257	892.050277588889	0.1	Reference	layered
558.931386922486	801.378377550282	0.1	Reference	layered
647.974622420734	214.34403081378	1_1.1	Reference	layered
723.574349320726	537.328148637898	0.1	Reference	layered
756.188174018404	941.118339066394	0.1	Reference	layered
580.163834288018	88.2758670670446	1_1	Reference	layered
692.480512254639	342.085834679194	1_1.1	Reference	layered
189.972998109646	441.192533880007	1_2	Reference	layered
825.739383893088	957.746623207349	0	Reference	layered
255.183563893428	714.764176132157	0	Reference	layered
424.631015778286	183.054083553609	1_3	Reference	layered
490.507840785198	808.461494997609	0	Reference	layered
530.31434719963	517.622770809568	1_1.1	Reference	layered
579.6608929215	350.046673929784	1_1	Reference	layered
710.808227424975	664.048782744212	0	Reference	layered
657.797163401963	317.600763454102	1_1	Reference	layered
29.1326433799695	55.1506674713455	1_5	Reference	layered
832.275337547297	952.512131539406	0	Reference	layered
160.928652246716	780.656390042976	0.1	Reference	layered
113.628406020813	640.989485173952	1_1	Reference	layered
732.424788447097	537.530486638425	0.1	Reference	layered
777.251740718028	498.251131766476	0	Reference	layered
269.221738340566	376.654714704957	1_3	Reference	layered
352.741427286295	571.175059007946	1_1.1	Reference	layered
622.716906617396	478.115366342245	1_1	Reference	layered
941.67951431917	377.989951056661	0	Reference	layered
2.26824422739446	968.069768877467	0.1	Reference	layered
281.071965410374	43.3806073311716	1_4.1	Reference	layered
736.879808093188	54.1547717906069	0	Reference	layered
166.621136219008	841.085292326519	0	Reference	layered
66.5415489827283	147.078978091013	1_4	Reference	layered
651.836159443017	115.789782586973	1_1	Reference	layered
727.462235488463	886.590498192003	0	Reference	layered
772.800542188808	33.9885662905872	0	Reference	layered
458.851605932228	669.112770213513	0	Reference	layered
847.336985634873	64.1774969166145	0	Reference	layered
961.389654820319	983.124693260062	0	Reference	layered
48.7349866572767	884.332476536743	0	Reference	layered
654.757245590445	812.005462736823	0.1	Reference	layered
392.00657461863	286.030483959941	1_3	Reference	layered
438.209893279942	56.7166859775316	1_3	Reference	layered
132.775888458127	804.208815212827	0	Reference	layered
62.2369545290712	524.576331042452	1_1	Reference	layered
365.767275808379	996.621872640681	0	Reference	layered
380.405834289035	537.692012328887	1_1.1	Reference	layered
207.724491507281	947.866130248411	0.1	Reference	layered
60.3924482895527	740.476786036976	0	Reference	layered
28.0660716907587	735.877427352825	0.1	Reference	layered
330.385417115409	256.976460167207	1_3.1	Reference	layered
885.836027643876	358.269571134588	0.1	Reference	layered
825.381209312007	12.5115088305902	0	Reference	layered
875.414808966685	421.128127371427	0	Reference	layered
630.295142468996	426.916435129941	1_1.1	Reference	layered
777.795932143694	179.170219002059	0.1	Reference	layered
625.69011886511	222.020416894928	1_1	Reference	layered
468.652138508391	664.688139239093	0.1	Reference	layered
676.180529692443	533.415858540218	0.1	Reference	layered
744.241971973795	948.106973188696	0.1	Reference	layered
190.207780248718	666.823770483723	1_1.1	Reference	layered
198.611433865968	554.608163477387	1_1.1	Reference	layered
852.207248665858	293.60661317315	0	Reference	layered
296.318199633388	976.263343638973	0.1	Reference	layered
231.037098097615	660.264937113039	1_1	Reference	layered
195.898656970123	951.088409862481	0	Reference	layered
934.690995565383	816.235431205947	0	Reference	layered
324.618122708518	203.016372411745	1_4.1	Reference	layered
991.356203329284	664.342437483137	0.1	Reference	layered
228.440458452795	641.666901648976	1_1	Reference	layered
554.373468795093	396.314048633212	1_2	Reference	layered
856.241026694654	152.291141531896	0.1	Reference	layered
116.765988630243	507.91229940881	1_2.1	Reference	layered
603.968273605919	917.017813664628	0.1	Reference	layered
21.0223609649111	103.302965075476	1_4.1	Reference	layered
78.9520809242968	896.473227346316	0	Reference	layered
249.141484710388	325.527929286705	1_3.1	Reference	layered
37.4858649068046	727.428453912493	0	Reference	layered
774.799486398231	7.54242429276928	0.1	Reference	layered
822.494084771257	118.169539424824	0	Reference	layered
397.735803230433	122.909849592485	1_3.1	Reference	layered
40.7422103313729	976.271166136023	0.1	Reference	layered
660.257745421259	589.224289003527	0	Reference	layered
408.865937708877	141.961916685337	1_3	Reference	layered
68.3422086737119	34.8518356287386	1_5.1	Reference	layered
996.455300740665	181.644618029241	0.1	Reference	layered
857.218663679669	246.331299804617	0.1	Reference	layered
325.211431349162	967.669027035823	0	Reference	layered
407.871200830443	646.777320061112	1_1.1	Reference	layered
579.083362088306	358.900315695442	1_1	Reference	layered
210.064426669152	904.116651991382	0.1	Reference	layered
852.143585016252	68.0040984451771	0	Reference	layered
900.542562602786	189.609811976086	0.1	Reference	layered
719.140375124756	108.212030073628	0	Reference	layered
470.991682440741	639.297067666426	0	Reference	layered
180.419704448432	759.312432029517	0.1	Reference	layered
986.904685443267	140.237436267082	0.1	Reference	layered
137.007323921658	602.318709686864	1_1.1	Reference	layered
966.733783560805	321.885322397342	0	Reference	layered
6.66818029200658	461.223754728213	1_2.1	Reference	layered
193.750631518429	655.205961196218	1_1	Reference	layered
430.308350655017	27.7482328268234	1_2.1	Reference	layered
956.949143695412	1.37137427437119	0	Reference	layered
306.642781827599	575.185686576413	1_1	Reference	layered
259.010755290044	253.933909115847	1_3.1	Reference	layered
824.201319457265	215.891284956597	0.1	Reference	layered
520.374443409499	692.812417471316	0.1	Reference	layered
346.517909714021	951.189851816278	0	Reference	layered
801.429562559817	980.417851562612	0.1	Reference	layered
884.612096788827	612.908723433968	0	Reference	layered
424.013508591568	388.212762636365	1_2	Reference	layered
878.379560236353	931.377249419922	0	Reference	layered
891.13583301031	301.600653668167	0.1	Reference	layered
985.944192312658	206.166085694917	0.1	Reference	layered
339.663935304387	859.62152817985	0	Reference	layered
258.158559235977	402.494046224281	1_2	Reference	layered
884.99199530785	205.128496623598	0.1	Reference	layered
485.260668582283	233.052628391888	1_2.1	Reference	layered
885.998149249936	845.570468976861	0	Reference	layered
175.4361248801	587.787225748645	1_1	Reference	layered
922.448690224672	542.402335986495	0.1	Reference	layered
249.630259009311	836.451529169455	0	Reference	layered
478.272837852826	443.873953101691	1_2.1	Reference	layered
339.586533032358	253.783426006557	1_3.1	Reference	layered
855.217743319226	353.566427771468	0.1	Reference	layered
554.048219364835	879.771334836259	0	Reference	layered
198.382482488872	314.315924564842	1_3	Reference	layered
468.369612411829	991.321789785055	0.1	Reference	layered
568.4833831531	907.536496001063	0.1	Reference	layered
444.665174802067	221.563311486039	1_3.1	Reference	layered
683.12991619017	253.665013483725	1_1	Reference	layered
467.857614849461	814.330305557	0.1	Reference	layered
154.588744822191	848.351466346066	0.1	Reference	layered
684.942406038521	383.747143275337	1_1	Reference	layered
687.499644311611	76.1144348229282	1_1.1	Reference	layered
31.4841556327883	244.563998361584	1_3	Reference	layered
282.933238695841	348.831518525025	1_3.1	Reference	layered
253.642186566954	995.300029271049	0.1	Reference	layered
124.450657286914	319.408793937182	1_3.1	Reference	layered
614.666566984728	937.954338927753	0.1	Reference	layered
454.86510526971	940.460501744878	0	Reference	layered
927.081252944423	686.528693815926	0	Reference	layered
677.526900966652	308.654127919814	1_1.1	Reference	layered
236.97895716317	277.881135114003	1_3	Reference	layered
742.289223783417	465.171060565859	0	Reference	layered
223.478091805009	282.485671425471	1_3	Reference	layered
808.401361485012	815.313515585614	0.1	Reference	layered
336.200886483537	834.116921893088	0	Reference	layered
806.960955566959	834.069867355516	0.1	Reference	layered
4.50667184288613	266.436968932627	1_3.1	Reference	layered
799.489314641105	981.872184507316	0	Reference	layered
536.712329180911	718.759142889874	0.1	Reference	layered
289.903776708292	530.995829251828	1_2.1	Reference	layered
986.175444082124	377.257334468653	0.1	Reference	layered
649.685150691774	860.658637169283	0.1	Reference	layered
11.6723042947706	533.533710967517	1_1	Reference	layered
827.952801893931	681.761326940265	0	Reference	layered
74.1596839653794	220.81772501138	1_4.1	Reference	layered
70.9439761699177	260.302986166906	1_3	Reference	layered
947.136172718601	700.21591979824	0	Reference	layered
68.7388681911398	462.212043064879	1_2	Reference	layered
703.710450035287	909.628077174071	0.1	Reference	layered
993.672128116712	949.519761140225	0.1	Reference	layered
169.124829777749	736.707197256153	0	Reference	layered
382.998832382495	153.34497151291	1_3	Reference	layered
326.351763526443	450.444819455035	1_2.1	Reference	layered
854.618712307187	155.151905995095	0	Reference	layered
293.295704328455	65.0380478841253	1_4.1	Reference	layered
655.536687374581	414.1687966194	1_1	Reference	layered
86.8203213573433	715.492652944289	0.1	Reference	layered
904.354877973674	812.917328968644	0.1	Reference	layered
576.555511618499	590.779467288638	0.1	Reference	layered
946.845417776611	559.397893469781	0	Reference	layered
126.210157864494	577.523995181778	1_1.1	Reference	layered
572.86493375618	555.464859136147	1_1	Reference	layered
146.369489633944	165.732942862203	1_4	Reference	layered
826.382293784758	780.370286359452	0.1	Reference	layered
267.970843584044	644.135715304874	1_1	Reference	layered
692.35185635672	680.089070545975	0.1	Reference	layered
895.787677158369	599.774362449767	0.1	Reference	layered
510.730192373507	435.244958955795	1_2	Reference	layered
551.635985824745	985.906047666911	0	Reference	layered
430.907785689458	564.927602933953	1_1.1	Reference	layered
354.2441624403	76.681039373856	1_3.1	Reference	layered
137.443304331973	83.7163488992956	1_5	Reference	layered
491.385631670011	205.359418801963	1_2.1	Reference	layered
963.713726578746	60.479821099434	0.1	Reference	layered
997.449592194287	892.846561082872	0.1	Reference	layered
734.857532694936	951.991869311547	0.1	Reference	layered
438.966577926651	121.954620615579	1_3	Reference	layered
938.414374836488	85.5623307393398	0.1	Reference	layered
774.956070082961	814.554235147312	0.1	Reference	layered
54.1104677221738	834.183046194958	0	Reference	layered
811.187907475047	312.601976408157	0.1	Reference	layered
144.181860217825	750.416714249877	0	Reference	layered
819.957167638699	53.4235596281942	0.1	Reference	layered
273.982644811971	759.211884879507	0.1	Reference	layered
469.970962991007	832.593787445687	0.1	Reference	layered
9.63027041009627	521.022273907904	1_1.1	Reference	layered
971.787604644895	18.4622866266873	0.1	Reference	layered
795.854311374249	21.0520783592947	0.1	Reference	layered
211.802655478939	790.124492429197	0.1	Reference	layered
447.666786079761	113.927885706769	1_2.1	Reference	layered
607.380927552003	339.711578547023	1_1	Reference	layered
293.296447711065	363.620666877367	1_3	Reference	layered
165.618645692477	947.858615013072	0.1	Reference	layered
711.176762843039	363.859849534463	0.1	Reference	layered
739.36465657712	472.714509321144	0	Reference	layered
665.76960858563	541.238990814192	0.1	Reference	layered
564.426616552053	553.588946376927	1_1	Reference	layered
31.3929358876776	511.957064427901	1_1.1	Reference	layered
521.277083881665	800.862388609443	0	Reference	layered
913.342233011499	744.319908755599	0	Reference	layered
87.7546053663827	431.44244921091	1_2	Reference	layered
392.405719211092	525.198739995481	1_1	Reference	layered
994.111346055986	497.154878270347	0.1	Reference	layered
308.524747247109	680.499530091649	1_1	Reference	layered
419.028288278263	511.470572843915	1_1.1	Reference	layered
923.817505559651	359.5990634833	0.1	Reference	layered
549.258659401443	529.396254324354	1_1	Reference	layered
707.070318233687	708.564590083668	0	Reference	layered
775.399671793217	465.51697235764	0	Reference	layered
588.042773755267	295.850983662764	1_2	Reference	layered
434.778641510522	477.844052855857	1_2.1	Reference	layered
443.96924540191	565.414138478925	1_1.1	Reference	layered
552.534290673677	498.060834424337	1_1.1	Reference	layered
583.702375055058	34.4093996987212	1_1	Reference	layered
395.164740273729	26.5798554008361	1_3.1	Reference	layered
967.275039136875	512.476136917947	0.1	Reference	layered
881.237090659561	630.129418853205	0	Reference	layered
729.598973666085	881.287983758841	0.1	Reference	layered
652.871716772439	832.258232304128	0.1	Reference	layered
476.980511610862	127.65507501713	1_2.1	Reference	layered
753.913778174901	390.935222811764	0	Reference	layered
559.561697688419	818.075990493177	0	Reference	layered
561.905253467849	242.905513386009	1_2	Reference	layered
33.9295104036573	650.57009582012	0	Reference	layered
868.781675713602	559.987080011982	0.1	Reference	layered
605.633097337093	349.83673021337	1_1	Reference	layered
916.722339778207	861.346063025994	0	Reference	layered
631.131281133043	590.231845510425	0.1	Reference	layered
104.048421062762	666.174881665269	1_1.1	Reference	layered
259.428908240981	567.371116925729	1_1.1	Reference	layered
702.389231888577	480.83466923493	0.1	Reference	layered
717.757073597983	528.948700544657	0	Reference	layered
968.328858185792	867.634983149124	0.1	Reference	layered
546.759152835933	299.957277548732	1_2	Reference	layered
84.8247837754898	525.198625557357	1_1	Reference	layered
669.573009412736	925.693285970716	0	Reference	layered
450.039145144168	617.393555839546	1_1	Reference	layered
644.87711269292	62.6388695940841	1_1.1	Reference	layered
61.5323441133369	242.946185439592	1_4	Reference	layered
963.818159275223	132.3128313364	0.1	Reference	layered
121.734521911247	903.387214782881	0.1	Reference	layered
766.428013618803	851.29002500861	0.1	Reference	layered
914.103111861972	320.534191939281	0.1	Reference	layered
502.72003680421	789.008299485547	0	Reference	layered
800.899857558543	852.229770879494	0	Reference	layered
159.944118736545	94.6380122380797	1_5	Reference	layered
622.290174296126	659.33878821251	0	Reference	layered
395.021341163432	972.702940770891	0	Reference	layered
454.15353552741	206.318130000727	1_3	Reference	layered
528.790434479946	436.453355998499	1_1.1	Reference	layered
609.972591697006	195.355642256793	1_1.1	Reference	layered
779.205346496543	184.726413448807	0.1	Reference	layered
116.524678633548	599.323379945708	1_1.1	Reference	layered
938.164109358797	475.526642233599	0	Reference	layered
785.843348952243	712.174479532056	0.1	Reference	layered
439.859591175336	198.865729798563	1_3.1	Reference	layered
673.42195172864	554.876257577445	0	Reference	layered
933.622631477425	542.041423961753	0	Reference	layered
967.151993730804	168.816560220439	0.1	Reference	layered
799.058090623468	433.010402698303	0	Reference	layered
917.876133321319	502.701415953692	0	Reference	layered
434.003489295254	816.385388178984	0	Reference	layered
485.320095230127	236.285052759573	1_2.1	Reference	layered
1.65134435356595	275.419327769428	1_3.1	Reference	layered
132.678791896673	517.287938349415	1_2	Reference	layered
225.760940253036	993.679423081921	0	Reference	layered
625.112024447415	775.192212686641	0	Reference	layered
551.541469703428	295.20311152935	1_2	Reference	layered
160.456579866353	788.470565440366	0.1	Reference	layered
308.915880007902	342.132798038423	1_3.1	Reference	layered
150.792495680042	338.445222083479	1_3	Reference	layered
149.411671319976	869.343426645966	0	Reference	layered
719.139085835079	879.605821256293	0.1	Reference	layered
567.360016660299	733.155564721208	0.1	Reference	layered
429.927236812422	113.310662754579	1_3	Reference	layered
129.747538666241	955.016717343358	0.1	Reference	layered
807.315989612369	702.028997653862	0.1	Reference	layered
860.836838959949	567.947707598563	0	Reference	layered
796.243799435906	497.793423929252	0	Reference	layered
267.292920976179	727.754590936005	0.1	Reference	layered
534.518506150227	152.509446674492	1_2	Reference	layered
221.738378090784	720.601142887957	0	Reference	layered
576.365628533065	220.524078878574	1_2	Reference	layered
371.881255394779	333.404886322794	1_3.1	Reference	layered
711.48725510505	994.571696669562	0	Reference	layered
149.25988077838	810.241669101408	0	Reference	layered
710.680824298877	79.6756482943892	1_1.1	Reference	layered
990.405111569678	783.814272626536	0.1	Reference	layered
796.256806538207	938.565992092714	0	Reference	layered
805.985969266621	862.041391626	0.1	Reference	layered
552.284972334281	968.419850915438	0.1	Reference	layered
280.712104727747	372.092136247782	1_3	Reference	layered
516.552017476875	309.276026320644	1_2	Reference	layered
603.804336341331	939.77872080449	0.1	Reference	layered
835.185092459666	342.355927957455	0	Reference	layered
702.304275537375	467.445187061094	0.1	Reference	layered
698.664525646949	921.041428099386	0	Reference	layered
179.973603242077	799.53248688858	0.1	Reference	layered
264.401718995767	61.6231295983307	1_4.1	Reference	layered
7.4406339074485	349.712292244192	1_3.1	Reference	layered
690.308123810217	937.711745688925	0	Reference	layered
788.066271132324	155.856114016613	0.1	Reference	layered
220.79743457376	279.136641819961	1_3	Reference	layered
15.0968693422619	703.786967970431	0.1	Reference	layered
304.902566167293	848.079405290307	0.1	Reference	layered
430.688712043688	888.279224139638	0.1	Reference	layered
935.27400547266	554.901944749523	0.1	Reference	layered
596.472749304026	181.753205620451	1_2	Reference	layered
501.814542589476	716.206543547567	0.1	Reference	layered
30.253207301721	259.804345301352	1_3	Reference	layered
413.029529042309	696.170524671674	0	Reference	layered
931.535023075063	88.8735883207992	0	Reference	layered
634.583666739753	343.300078765722	1_1	Reference	layered
326.801868206356	340.449169704458	1_3.1	Reference	layered
381.405388500774	102.784502922092	1_3.1	Reference	layered
211.90140301967	484.750815571751	1_2.1	Reference	layered
212.928408425301	386.028435876593	1_3	Reference	layered
354.413523653289	276.506754643749	1_3	Reference	layered
846.231405431638	943.534760995302	0	Reference	layered
561.390691049397	394.459304368356	1_1.1	Reference	layered
781.99089254858	490.728080909001	0	Reference	layered
600.390148180071	495.699028555304	1_1	Reference	layered
223.558162439149	348.475236359751	1_3.1	Reference	layered
121.602355181938	37.1467973056715	1_5	Reference	layered
862.825031800661	723.880642959615	0	Reference	layered
429.775730505353	82.1091287143063	1_3	Reference	layered
890.701926209498	415.247541547753	0	Reference	layered
394.592100972543	177.296879239846	1_3.1	Reference	layered
642.394585069967	658.119298347505	0.1	Reference	layered
868.199792975327	824.941626194166	0.1	Reference	layered
321.42160423263	807.017724319594	0	Reference	layered
684.580118430313	305.972715210868	1_1	Reference	layered
380.68547989428	321.440653993515	1_3	Reference	layered
968.31763906288	320.758490197128	0.1	Reference	layered
114.272212111857	801.003572458168	0	Reference	layered
327.484339497052	281.819270085078	1_3.1	Reference	layered
655.183132418664	639.677786325337	0.1	Reference	layered
742.020792881725	512.724002916599	0.1	Reference	layered
634.564404849662	276.705104056979	1_1.1	Reference	layered
404.939876657678	586.912518878235	1_1.1	Reference	layered
425.456835938152	403.471454798244	1_2	Reference	layered
907.433715214254	138.307696884964	0	Reference	layered
824.818743141368	597.665015920997	0	Reference	layered
9.73372131120414	508.632860219572	1_1	Reference	layered
565.98173459433	678.708546237089	0.1	Reference	layered
564.598511685617	910.248032220174	0	Reference	layered
349.03056177753	257.00473545515	1_3.1	Reference	layered
137.224998724181	25.094373654807	1_5	Reference	layered
297.866852154257	959.857392071746	0	Reference	layered
241.851684567984	157.301019074162	1_4.1	Reference	layered
92.9712835308164	448.114684802014	1_2.1	Reference	layered
156.586195753654	94.3592277099378	1_5.1	Reference	layered
91.9954517374281	993.099521379219	0	Reference	layered
905.974555632332	958.174315924989	0.1	Reference	layered
265.127674215008	855.111309583765	0	Reference	layered
726.495745055843	928.754225042183	0.1	Reference	layered
557.507501031505	867.262503569946	0	Reference	layered
677.638202509144	26.7310325819999	1_1.1	Reference	layered
329.491007582052	729.303445584374	0	Reference	layered
936.431801093742	535.686155079864	0.1	Reference	layered
463.756623728434	412.711014481727	1_2.1	Reference	layered
737.552242323058	822.549901268445	0	Reference	layered
973.572281609755	495.746675752103	0	Reference	layered
92.6105452566408	202.771694863914	1_4	Reference	layered
132.17006954411	200.029445266584	1_4	Reference	layered
853.03149623191	572.150482824771	0	Reference	layered
223.627748726867	676.875201436225	1_1	Reference	layered
411.347480977885	975.204924270511	0.1	Reference	layered
110.489843709394	191.848457768327	1_4.1	Reference	layered
968.109555431176	879.879930103198	0	Reference	layered
798.151078940602	259.117484192131	0	Reference	layered
660.924023717409	692.677213479765	0.1	Reference	layered
202.925920704613	129.387722177198	1_4.1	Reference	layered
560.111030688742	125.091603820445	1_2.1	Reference	layered
284.847177708521	968.586910805665	0.1	Reference	layered
751.517954410519	462.290747652063	0.1	Reference	layered
848.501951548737	469.218439519173	0	Reference	layered
673.018999742577	261.54561579274	1_1.1	Reference	layered
616.320615389617	495.361547271255	1_1.1	Reference	layered
180.49819899979	858.325225678273	0.1	Reference	layered
101.128839357989	137.500038194936	1_4.1	Reference	layered
706.421857162612	897.105476117227	0.1	Reference	layered
160.356991949724	399.811683585867	1_3.1	Reference	layered
756.009052303387	646.526305851061	0.1	Reference	layered
901.406500892248	550.94095169357	0	Reference	layered
303.756725841202	897.455897515407	0	Reference	layered
402.578024734277	702.819551100722	0.1	Reference	layered
949.977152179228	35.6008147750981	0.1	Reference	layered
444.154717967613	168.732386560878	1_3.1	Reference	layered
982.543689043727	17.4655475462787	0.1	Reference	layered
34.41608851403	634.572038709885	1_1	Reference	layered
322.992551951669	624.740291274618	1_1.1	Reference	layered
180.988421917893	264.92469075555	1_4.1	Reference	layered
126.177544627339	183.082647495437	1_4.1	Reference	layered
692.478880115785	31.4732705203351	1_1	Reference	layered
64.3009484384675	179.867995926645	1_4.1	Reference	layered
16.9813244887628	885.657201328082	0	Reference	layered
313.67505897535	979.561521315016	0	Reference	layered
514.484612055356	50.4733247880358	1_2.1	Reference	layered
317.946060257265	473.901080082869	1_2.1	Reference	layered
20.1838781801052	121.597676476929	1_4	Reference	layered
704.140947184758	316.151697686873	1_1.1	Reference	layered
890.005109681282	754.403551946627	0	Reference	layered
655.270814816235	913.512716276338	0.1	Reference	layered
407.208615257172	992.214362028288	0	Reference	layered
368.012435037177	58.5601797187701	1_3	Reference	layered
864.354073069524	37.5898410137743	0	Reference	layered
752.021944327978	353.030096988892	0	Reference	layered
216.110550495563	895.882952711545	0	Reference	layered
278.276410441846	395.549343316117	1_2.1	Reference	layered
530.690650221659	920.719138243701	0	Reference	layered
720.778345903615	625.160696237581	0.1	Reference	layered
458.50923125539	822.477637314703	0	Reference	layered
873.245297524612	222.996453839587	0	Reference	layered
390.887586314464	172.362268721685	1_3.1	Reference	layered
5.59702409990132	706.799158494454	0.1	Reference	layered
904.41517011798	339.438751779264	0.1	Reference	layered
939.570485984208	261.299481019611	0.1	Reference	layered
344.370044289622	909.308738519438	0.1	Reference	layered
587.965351945022	245.381344285328	1_1	Reference	layered
102.96460503689	457.492377813905	1_2	Reference	layered
440.043290647911	944.58576049353	0	Reference	layered
149.837231348269	893.350185821764	0	Reference	layered
630.510777853895	903.052160657011	0.1	Reference	layered
983.011734923348	43.970701237442	0	Reference	layered
346.464814611245	432.687151050661	1_2.1	Reference	layered
302.121075458126	334.767951839836	1_3.1	Reference	layered
878.524286084576	661.684692532057	0.1	Reference	layered
127.153239885811	22.7500537915621	1_5	Reference	layered
57.9418700695969	910.77806564956	0.1	Reference	layered
609.794281515758	432.814897491131	1_1.1	Reference	layered
415.058417196386	277.010176557349	1_3	Reference	layered
303.980384455062	169.380760640372	1_4.1	Reference	layered
443.091001881752	809.290431270376	0.1	Reference	layered
515.603191219969	866.323748798342	0.1	Reference	layered
744.645251690177	926.599080004031	0	Reference	layered
426.370760660619	580.575560328783	1_1.1	Reference	layered
2.84768561902456	861.080184652703	0	Reference	layered
196.120526906801	320.60781542724	1_3	Reference	layered
88.3083763329778	638.666990893893	1_1	Reference	layered
113.786819552537	743.808667833917	0.1	Reference	layered
238.58627620223	296.197300639935	1_3.1	Reference	layered
248.534113438567	709.460837837541	0	Reference	layered
607.849590281025	410.449896251783	1_1.1	Reference	layered
286.719591964036	561.471675327746	1_1	Reference	layered
854.252380985999	47.9868927781936	0	Reference	layered
752.037094819127	59.7662296169437	0.1	Reference	layered
568.601634020451	20.5141152052674	1_1	Reference	layered
638.442566335434	272.055800574832	1_1	Reference	layered
441.70392133831	576.365594573785	1_1	Reference	layered
529.031280211406	235.793689646991	1_2.1	Reference	layered
139.018720487598	8.61622186563909	1_5.1	Reference	layered
713.665595029714	834.608730197884	0.1	Reference	layered
753.760925126495	996.985249504447	0.1	Reference	layered
820.094452682883	862.10975258844	0.1	Reference	layered
721.804276707349	850.676938575925	0	Reference	layered
969.305342183448	104.32569789188	0	Reference	layered
399.381703733932	466.625582379987	1_2.1	Reference	layered
562.52125109476	652.88410283858	0	Reference	layered
537.346059832489	152.402002301533	1_2.1	Reference	layered
41.5787446442991	587.780102440622	1_1	Reference	layered
790.782107387204	513.008379561361	0.1	Reference	layered
783.936439743266	908.519595080521	0	Reference	layered
521.147610402433	143.649717126274	1_2.1	Reference	layered
312.03819559468	512.863358081318	1_2.1	Reference	layered
892.772758261999	703.996640245197	0	Reference	layered
475.119273447664	953.458809290314	0	Reference	layered
8.05910009494983	124.908732396085	1_4.1	Reference	layered
328.08994023432	969.246156506939	0	Reference	layered
42.4484078637324	418.476620693691	1_2.1	Reference	layered
799.983138871146	261.229308352806	0	Reference	layered
31.3623957948294	475.78310179105	1_2	Reference	layered
997.040416123345	251.340927536832	0.1	Reference	layered
913.394581940491	675.921118003549	0.1	Reference	layered
746.605267399224	783.375423354795	0	Reference	layered
593.074141242076	921.911945417989	0	Reference	layered
477.792123998515	549.631412980845	1_1	Reference	layered
77.1621579483617	332.104246802395	1_3.1	Reference	layered
942.73729055468	460.425721866079	0	Reference	layered
797.298421179876	844.378130719764	0	Reference	layered
233.246469361708	75.0450403266586	1_4.1	Reference	layered
156.614926235517	60.3356030122377	1_5	Reference	layered
554.31669980986	420.74613942625	1_1.1	Reference	layered
481.492818004917	580.785103976959	1_1.1	Reference	layered
75.1761678089388	575.40694617643	1_1	Reference	layered
467.902557864087	605.294036248699	1_1.1	Reference	layered
181.392837409396	2.25619845185429	1_5	Reference	layered
903.489961145213	904.280926290201	0	Reference	layered
398.653311122209	256.241043566726	1_3.1	Reference	layered
714.549421129981	731.513927270425	0.1	Reference	layered
160.325521698222	831.172624344705	0	Reference	layered
570.97336018621	962.25997024402	0	Reference	layered
961.395021782257	481.861559969839	0.1	Reference	layered
297.296190167079	494.78922267491	1_2.1	Reference	layered
971.919288268546	199.846648040926	0	Reference	layered
267.81577271549	77.7182581494562	1_4.1	Reference	layered
795.198265986284	523.12572664069	0.1	Reference	layered
438.102997837821	176.101217625197	1_3	Reference	layered
525.56327589415	592.287629647413	1_1.1	Reference	layered
464.950860914076	353.272262480343	1_2.1	Reference	layered
320.208875986049	423.712027401431	1_2.1	Reference	layered
386.325044607744	827.07064491557	0	Reference	layered
401.701469874242	158.751814903924	1_3.1	Reference	layered
166.273014515406	251.417181473458	1_4	Reference	layered
988.486264743144	838.525324285496	0.1	Reference	layered
697.4860723163	626.82828369597	0.1	Reference	layered
204.723264713772	604.651739950059	1_1	Reference	layered
214.053548709024	136.470246965298	1_4.1	Reference	layered
996.458651544759	210.388053031871	0.1	Reference	layered
303.810314981733	854.493919626344	0	Reference	layered
922.351456895703	576.823041203665	0	Reference	layered
247.188004999887	413.391940625152	1_2.1	Reference	layered
215.948456103448	411.809718192322	1_2	Reference	layered
830.130519852042	671.419879776426	0.1	Reference	layered
692.49858394172	510.313253583154	0.1	Reference	layered
149.178756941343	766.780509324279	0.1	Reference	layered
533.019860530971	36.6144420849159	1_2	Reference	layered
182.808592378628	149.485702551901	1_4.1	Reference	layered
732.734337524977	70.2388200797141	0.1	Reference	layered
967.641644458286	637.301562880864	0.1	Reference	layered
649.036901982501	889.934570207726	0.1	Reference	layered
939.873310891911	162.15300689498	0.1	Reference	layered
720.926490009297	333.722202772042	0.1	Reference	layered
941.940811445937	49.6727670766413	0	Reference	layered
157.675976750441	921.57503004442	0	Reference	layered
507.592754672514	837.514690276934	0	Reference	layered
866.369884807151	368.399608517997	0	Reference	layered
127.467412077822	472.842330192914	1_2.1	Reference	layered
261.477584886597	101.321230778238	1_4	Reference	layered
412.508080100408	335.291056878166	1_2.1	Reference	layered
985.373944582185	473.117161488626	0	Reference	layered
120.562936496222	724.993306929246	0	Reference	layered
467.516556443647	708.015190327773	0.1	Reference	layered
702.133732494898	604.451916797087	0	Reference	layered
986.137204071274	953.712927285582	0	Reference	layered
837.458332059439	59.3040298507549	0	Reference	layered
683.098647135776	702.158217136282	0.1	Reference	layered
648.321698829765	951.365585976746	0	Reference	layered
730.005919589195	569.64299652609	0.1	Reference	layered
82.1488650268875	98.7180995610543	1_5	Reference	layered
215.550451705465	273.032451112522	1_3	Reference	layered
973.976554286201	327.669936269987	0	Reference	layered
36.4778366915416	756.065333996201	0.1	Reference	layered
739.957873341627	834.660085701616	0	Reference	layered
533.665946080582	348.513335416326	1_1.1	Reference	layered
532.861561902566	343.149347939761	1_1.1	Reference	layered
572.265368234366	136.897751046112	1_2	Reference	layered
137.489201695425	772.388705664081	0.1	Reference	layered
36.4625801357906	798.850870162249	0	Reference	layered
509.937592298491	553.738862645347	1_1	Reference	layered
958.272980428301	606.896791253472	0.1	Reference	layered
975.146027247887	462.621776905376	0.1	Reference	layered
668.990718000103	655.327392838662	0	Reference	layered
135.139874466462	314.380365556339	1_3	Reference	layered
837.04476012243	340.52097730129	0	Reference	layered
374.050761952298	893.910735153826	0.1	Reference	layered
262.149569039699	966.457248951308	0	Reference	layered
978.044252286665	931.910857179901	0	Reference	layered
135.95881531341	9.69469837611541	1_5.1	Reference	layered
652.313872087747	715.857618218521	0	Reference	layered
844.055000488181	986.889436330646	0.1	Reference	layered
671.743536144262	539.489868053235	0	Reference	layered
333.843853056431	427.402966720751	1_2.1	Reference	layered
198.232858363306	81.9152435509022	1_4.1	Reference	layered
654.638157138368	311.518709080527	1_1	Reference	layered
719.465775045799	776.635173226474	0.1	Reference	layered
710.821052635787	179.94901462947	1_1.1	Reference	layered
165.566033927957	977.467500888743	0.1	Reference	layered
518.177607539343	709.463372921105	0.1	Reference	layered
81.7608125589322	263.484929598635	1_3	Reference	layered
338.217286461033	584.249128080439	1_1	Reference	layered
376.911314984085	475.208360038232	1_2.1	Reference	layered
246.8752235102	806.128985520918	0	Reference	layered
177.065496052615	112.259360879194	1_5	Reference	layered
783.790144092403	956.430516862776	0	Reference	layered
651.636252554832	146.981972242706	1_1.1	Reference	layered
356.538994327653	623.621143408353	1_1.1	Reference	layered
445.090339646675	789.498683128739	0.1	Reference	layered
477.926701604156	81.8256471059285	1_2	Reference	layered
277.004338817438	568.401503140572	1_1	Reference	layered
574.706709995167	825.119517001556	0.1	Reference	layered
397.927164707566	439.687665571459	1_2	Reference	layered
446.220926905982	885.258243046468	0.1	Reference	layered
482.455090741394	902.34631189052	0	Reference	layered
402.406288232422	908.310821563704	0.1	Reference	layered
579.933211463038	13.9295097643044	1_1	Reference	layered
779.528769336175	93.833461752627	0.1	Reference	layered
957.268367446726	780.389874816872	0	Reference	layered
314.5815405678	469.747267161496	1_2.1	Reference	layered
141.264276295668	903.595565669471	0	Reference	layered
632.532012609532	334.203480443452	1_1	Reference	layered
185.749164640438	77.4871743156109	1_5	Reference	layered
229.038917274214	740.5448295034	0.1	Reference	layered
307.724826853722	373.118154275697	1_3	Reference	layered
397.107665858464	11.1146361518186	1_3.1	Reference	layered
389.086014607456	102.623357761651	1_3	Reference	layered
442.85593574075	148.922856083838	1_3	Reference	layered
633.622277177172	679.569630086189	0	Reference	layered
816.68471690896	862.799835642567	0	Reference	layered
508.945492614061	577.959950006334	1_1	Reference	layered
237.883634029189	69.1939060380682	1_4.1	Reference	layered
708.83259440097	429.242886596592	0	Reference	layered
341.570302327862	473.616557831876	1_2	Reference	layered
32.2707756180316	170.809314304264	1_4	Reference	layered
659.354460187955	227.559099750128	1_1.1	Reference	layered
464.097403249471	181.714472734835	1_3	Reference	layered
379.03934981674	407.297995851375	1_2.1	Reference	layered
448.24739953177	242.376778085018	1_3	Reference	layered
312.439898297889	124.510162087623	1_4	Reference	layered
357.481527418131	917.36422740249	0.1	Reference	layered
491.210214075167	47.8502059755847	1_2.1	Reference	layered
155.246330938069	93.661068859743	1_5.1	Reference	layered
568.697453387314	167.018701007124	1_2	Reference	layered
929.281356581254	754.227456561755	0.1	Reference	layered
905.041082691867	932.653521063039	0	Reference	layered
460.359900173964	72.1655417378061	1_2	Reference	layered
138.898121312726	78.0176838727202	1_5	Reference	layered
360.945501513081	657.24857285386	1_1	Reference	layered
77.8612951049581	78.0862602207344	1_5	Reference	layered
692.765482721617	281.802754012169	1_1.1	Reference	layered
341.776695903856	15.4547989978455	1_3	Reference	layered
403.142102575162	383.328633286757	1_2.1	Reference	layered
364.545401583193	310.776305009145	1_3.1	Reference	layered
186.367759919725	966.020649133017	0.1	Reference	layered
980.492901572958	166.172085904982	0.1	Reference	layered
164.054938045563	177.627958501689	1_4	Reference	layered
198.830709871836	743.07238085242	0	Reference	layered
814.443066418171	966.321202025283	0	Reference	layered
539.648947047302	366.96504406142	1_2.1	Reference	layered
757.000349060167	241.713102093199	0	Reference	layered
203.8684740311	8.36282445839606	1_5	Reference	layered
516.899334159447	178.297610629117	1_2	Reference	layered
919.783418175764	998.800742423162	0	Reference	layered
40.4055787271354	208.692765965126	1_4	Reference	layered
503.206540715881	630.982321772026	0.1	Reference	layered
28.4753587108571	640.013402174925	0	Reference	layered
834.382281340659	653.243407147238	0.1	Reference	layered
869.895852732006	190.047244029352	0	Reference	layered
999.606117933057	247.433267763816	0	Reference	layered
121.741406806512	81.2272129398771	1_5	Reference	layered
593.246321540559	917.544645850314	0	Reference	layered
832.072345946915	860.131804053206	0.1	Reference	layered
275.914286611602	398.189199169399	1_2	Reference	layered
639.386260554194	897.249480912229	0.1	Reference	layered
955.79414413264	497.705009546364	0.1	Reference	layered
180.623879971681	787.267144595273	0	Reference	layered
964.508299083216	756.111319746822	0	Reference	layered
567.798840113683	785.259228157811	0.1	Reference	layered
651.452800333733	243.822323949542	1_1	Reference	layered
890.022596617462	593.782937488053	0	Reference	layered
443.630001259036	468.401971186977	1_2	Reference	layered
422.82871534233	876.938636090374	0	Reference	layered
220.025296593551	622.321514990646	1_1	Reference	layered
527.889224716928	688.769165268401	0.1	Reference	layered
430.193954166025	288.327295719879	1_2.1	Reference	layered
688.506860993104	103.470262913266	1_1.1	Reference	layered
830.140968610998	155.350635938346	0	Reference	layered
552.745120122563	978.158533174545	0	Reference	layered
797.916697334964	318.161190207116	0	Reference	layered
932.438752337592	865.078060511267	0.1	Reference	layered
622.52364272275	370.524539565435	1_1.1	Reference	layered
724.933659778675	161.607444305206	1_1	Reference	layered
171.510467618704	418.298067447729	1_2	Reference	layered
53.1491021171678	745.37269995478	0.1	Reference	layered
448.803752566688	308.868106277892	1_2	Reference	layered
51.0315209280234	467.154789389344	1_2	Reference	layered
231.088320787996	795.646036314545	0	Reference	layered
324.845890162745	626.905445229262	1_1	Reference	layered
483.851786180632	411.091762942262	1_2	Reference	layered
272.633045080118	597.910183319822	1_1	Reference	layered
421.219333393266	495.769992054673	1_2	Reference	layered
253.635564972414	848.847365581198	0	Reference	layered
535.218142229132	736.892890557181	0	Reference	layered
310.861336489441	269.525462704012	1_3.1	Reference	layered
701.630926732905	102.185938268667	1_1.1	Reference	layered
678.026396861766	638.914789206581	0.1	Reference	layered
121.881599323358	681.959540981567	0.1	Reference	layered
494.734864566009	536.587456253823	1_1	Reference	layered
957.6625439825	125.71026004036	0.1	Reference	layered
126.617953700013	718.650856047636	0	Reference	layered
188.991166455671	1.03164190868847	1_5.1	Reference	layered
85.0455411968287	840.948410374345	0	Reference	layered
372.273519278737	648.800496078096	1_1	Reference	layered
225.171597405104	811.826900419546	0.1	Reference	layered
115.861101263203	24.2946074737702	1_5.1	Reference	layered
609.861806754256	553.152817104012	0.1	Reference	layered
873.687291518785	4.13105475180782	0.1	Reference	layered
568.127909730421	415.456843294203	1_1	Reference	layered
908.210349542787	956.255628195358	0.1	Reference	layered
68.1967673546169	640.043132827384	1_1	Reference	layered
736.180196669651	835.87716143392	0.1	Reference	layered
447.06016563368	787.305066644913	0	Reference	layered
114.074212758336	805.474393869285	0	Reference	layered
836.917568427743	159.829756904626	0.1	Reference	layered
961.703552546911	158.787166515132	0.1	Reference	layered
539.301272396697	221.787682547001	1_2	Reference	layered
684.499644238967	821.380539953709	0	Reference	layered
336.496669259854	864.731797729386	0.1	Reference	layered
129.637602240313	487.774505266454	1_2.1	Reference	layered
416.681956443936	57.2477967999876	1_3.1	Reference	layered
769.403528352268	637.559632945573	0.1	Reference	layered
161.113361193798	280.739347979194	1_4	Reference	layered
406.572739123367	518.285266367486	1_1	Reference	layered
944.589521600166	351.861556046642	0.1	Reference	layered
669.121468673926	89.4564798357897	1_1	Reference	layered
387.222991256043	541.037733230507	1_1	Reference	layered
125.567946696654	252.014174696058	1_4	Reference	layered
699.618933320977	175.00610409095	1_1	Reference	layered
343.001403170405	609.349504953949	1_1	Reference	layered
575.087002302287	479.644216183107	1_1	Reference	layered
663.016976519721	986.470419511432	0	Reference	layered
580.695882247062	983.857795977499	0	Reference	layered
941.244856227422	930.601612005616	0	Reference	layered
887.528120212257	871.399265676038	0	Reference	layered
164.965810852125	187.398206842598	1_4	Reference	layered
812.592017899966	640.297811848577	0	Reference	layered
301.76956247841	622.312241548439	1_1	Reference	layered
154.960403563688	44.5221483192872	1_5.1	Reference	layered
715.527185578598	771.166467655916	0.1	Reference	layered
418.77465152787	382.551524923882	1_2.1	Reference	layered
511.616652178811	116.502970977454	1_2	Reference	layered
294.812481645029	244.177736198995	1_3	Reference	layered
296.92044444941	800.421281045536	0	Reference	layered
723.875051540788	617.658701529726	0	Reference	layered
324.954851306044	133.889891493367	1_4.1	Reference	layered
663.615494653583	836.068980198354	0.1	Reference	layered
749.632965917233	741.337376546115	0	Reference	layered
307.865041699959	972.777610483812	0.1	Reference	layered
218.862501515076	287.590555637842	1_3.1	Reference	layered
475.633194826543	839.222357362276	0.1	Reference	layered
346.707566249184	222.235636627534	1_3.1	Reference	layered
514.403895264491	215.648788478458	1_2.1	Reference	layered
729.697719113436	771.215324128745	0.1	Reference	layered
139.390539954184	860.090580975404	0	Reference	layered
253.784133801702	426.57717261184	1_2	Reference	layered
881.679300271906	748.825246751774	0	Reference	layered
333.129758464871	985.101630460005	0.1	Reference	layered
796.014828753192	331.765762323979	0	Reference	layered
528.471297255019	833.960241215071	0	Reference	layered
647.191313000163	82.4248207004275	1_1.1	Reference	layered
344.019900613232	644.502123383339	1_1.1	Reference	layered
865.113289776025	32.6216129011009	0.1	Reference	layered
804.399150235811	714.399203414796	0.1	Reference	layered
484.163465389283	342.04890326364	1_2	Reference	layered
252.359006070998	569.674763107207	1_1.1	Reference	layered
96.5137051923666	374.262397120008	1_3	Reference	layered
442.269612710224	83.3964729437139	1_3.1	Reference	layered
620.407363848761	166.16497515724	1_1	Reference	layered
717.94889934035	688.866801456781	0.1	Reference	layered
701.152119948063	247.303195112618	1_1.1	Reference	layered
542.130766642513	875.682427171618	0.1	Reference	layered
696.256174164359	928.263034982374	0.1	Reference	layered
888.967597367242	7.2274877843447	0	Reference	layered
663.004244348034	97.2434257050045	1_1	Reference	layered
215.676810932579	852.467695647618	0	Reference	layered
348.316173414933	768.88669275539	0	Reference	layered
639.730221548118	553.811650409363	0.1	Reference	layered
240.165828877361	955.435709739802	0	Reference	layered
355.442299593473	127.532100320794	1_3	Reference	layered
268.134996932	583.102435283363	1_1	Reference	layered
275.618258211995	134.726546757156	1_4.1	Reference	layered
673.809554119827	500.408311570296	0	Reference	layered
974.261128173908	991.256609132513	0.1	Reference	layered
656.441396804294	8.27293494017795	1_1.1	Reference	layered
25.5929533471353	230.220077345613	1_3.1	Reference	layered
560.212371927686	229.692707161186	1_2.1	Reference	layered
824.908497055061	291.379911511205	0	Reference	layered
772.059178760042	710.442214762792	0	Reference	layered
284.186749014771	110.046305963537	1_4.1	Reference	layered
466.786153721623	148.00662678224	1_2.1	Reference	layered
860.861899978714	119.894816257991	0	Reference	layered
587.410635235719	965.722775069764	0	Reference	layered
954.216324311215	418.942093111109	0.1	Reference	layered
787.42011347739	936.303759486647	0	Reference	layered
531.614167045336	298.445284303976	1_2.1	Reference	layered
42.2233320313971	368.745618233457	1_3	Reference	layered
247.441904818406	791.261891315458	0.1	Reference	layered
38.7455632579513	831.880453216378	0.1	Reference	layered
622.586502281716	261.226164328167	1_1.1	Reference	layered
422.264586097328	223.807472637622	1_3.1	Reference	layered
178.60752628115	46.388870441122	1_5.1	Reference	layered
159.856110469438	519.959378659725	1_2	Reference	layered
106.069195507327	476.913126628846	1_2	Reference	layered
131.710147375707	14.7422295501456	1_5.1	Reference	layered
166.552886670921	45.9614445131738	1_5.1	Reference	layered
13.9541272190399	365.932149279164	1_3.1	Reference	layered
161.878104191739	954.70371046639	0.1	Reference	layered
653.791501099011	77.4357720597181	1_1.1	Reference	layered
599.528318622382	386.17547235149	1_1	Reference	layered
791.377061889973	881.891054762295	0.1	Reference	layered
567.25190007966	969.26938325935	0.1	Reference	layered
199.140669717453	168.460025221342	1_4	Reference	layered
478.979003417538	12.0821446650662	1_2.1	Reference	layered
584.886267685564	973.645487817237	0.1	Reference	layered
390.43694154243	835.036192643689	0	Reference	layered
963.133612746838	549.006273794686	0.1	Reference	layered
430.377551295562	945.180683362996	0	Reference	layered
295.809047672665	299.607246449683	1_3.1	Reference	layered
15.5595198830124	812.360605870606	0	Reference	layered
460.641044639517	923.439274766948	0	Reference	layered
711.716798210982	56.4101771856658	0	Reference	layered
582.783361790236	625.520404801238	0	Reference	layered
439.433832275914	74.8714783971664	1_2.1	Reference	layered
448.475608921843	472.689104290213	1_2.1	Reference	layered
175.055247822078	735.847735311603	0.1	Reference	layered
19.9244339275174	820.337259446504	0	Reference	layered
193.286074373405	370.517718634568	1_3.1	Reference	layered
995.429517403943	62.7531649030279	0.1	Reference	layered
97.4118688544258	489.230199140962	1_2	Reference	layered
476.331156433793	933.402293429943	0	Reference	layered
66.2478449330665	454.143192367861	1_2	Reference	layered
92.2389844388235	179.108582907589	1_4	Reference	layered
852.185648469953	427.901229847455	0.1	Reference	layered
615.585633281851	172.476664745482	1_1.1	Reference	layered
472.654379064916	855.917611298151	0	Reference	layered
517.608964035986	610.307788405335	0.1	Reference	layered
533.992779501947	297.922118092421	1_2	Reference	layered
77.6230163229629	937.718122823164	0	Reference	layered
500.111455355072	987.066169266123	0.1	Reference	layered
384.988490124233	653.476787884487	1_1	Reference	layered
639.881677381461	588.964779390953	0.1	Reference	layered
503.862158821663	320.19693325134	1_2	Reference	layered
322.67992281355	562.44692050945	1_1.1	Reference	layered
548.152173462324	655.227210402023	0	Reference	layered
972.295653394191	941.646657319507	0.1	Reference	layered
457.936875723535	354.770130990306	1_2	Reference	layered
690.770162618719	343.602353114402	1_1.1	Reference	layered
317.346705236472	914.027213334804	0	Reference	layered
654.942768862471	194.270385287469	1_1.1	Reference	layered
808.048526651924	676.573873760644	0.1	Reference	layered
277.210277664708	714.165484015131	0.1	Reference	layered
958.783204199746	563.130721096648	0.1	Reference	layered
457.011676519876	436.272385363467	1_2.1	Reference	layered
712.170310681453	458.264550451189	0.1	Reference	layered
878.569403547561	561.510792464949	0	Reference	layered
561.072595630074	240.674452375853	1_2	Reference	layered
140.677722528111	151.647264963714	1_4	Reference	layered
895.004882709356	52.3069635925349	0	Reference	layered
217.004440870602	130.665087262634	1_4.1	Reference	layered
80.9574399488047	131.185881906888	1_4	Reference	layered
701.778168591671	977.035179707222	0.1	Reference	layered
926.388732963009	78.4681118635926	0.1	Reference	layered
727.953106191475	658.944078329951	0.1	Reference	layered
232.582119766623	300.439721930772	1_3.1	Reference	layered
269.725936433068	996.321655387059	0	Reference	layered
239.094579180935	390.437712371582	1_3.1	Reference	layered
738.832114115125	992.134596795077	0	Reference	layered
12.3842245619744	505.269976390526	1_1	Reference	layered
196.976707361406	184.97496956517	1_4.1	Reference	layered
616.162053925684	71.3894109835383	1_1.1	Reference	layered
286.021343563683	405.176211852347	1_2.1	Reference	layered
256.644387480104	237.553647046676	1_4	Reference	layered
28.7065860575531	716.919501666212	0.1	Reference	layered
840.604409141	111.543409459293	0	Reference	layered
558.442214881303	486.714633789845	1_1.1	Reference	layered
436.745695164194	827.958338652272	0.1	Reference	layered
899.491435873555	454.887806118466	0.1	Reference	layered
804.128387308447	605.963947722688	0.1	Reference	layered
711.244700244861	253.160402762704	1_1	Reference	layered
229.668943573022	340.02472056332	1_3	Reference	layered
155.184825330973	613.498682666104	1_1	Reference	layered
618.419428726425	640.502556306077	0.1	Reference	layered
636.220187503844	438.410864768317	1_1	Reference	layered
984.199247938814	122.857278299984	0.1	Reference	layered
463.859194712015	48.0175817336421	1_2	Reference	layered
992.093264163705	366.763189399149	0.1	Reference	layered
714.479290098185	61.8383153716568	0	Reference	layered
508.44813522324	557.97242707666	1_1	Reference	layered
11.0203742599115	595.818340706872	1_1.1	Reference	layered
605.393381100614	509.322745565558	1_1	Reference	layered
951.86850757245	817.717756134458	0.1	Reference	layered
36.2884155453648	103.212125860387	1_4.1	Reference	layered
723.488015990471	594.601878567599	0.1	Reference	layered
321.596665255027	419.776447284734	1_2.1	Reference	layered
897.940219892189	52.5821768138558	0.1	Reference	layered
581.313585978933	129.821184716187	1_2	Reference	layered
373.891528048087	202.442978330655	1_3.1	Reference	layered
316.233655619668	204.856743527343	1_4	Reference	layered
660.001345641445	118.507384957047	1_1	Reference	layered
435.429173632525	952.345002800226	0	Reference	layered
858.566814327147	266.650217863964	0.1	Reference	layered
592.690761431586	365.574323594803	1_1.1	Reference	layered
418.408512332477	727.970763621852	0.1	Reference	layered
467.127721051453	655.291319011245	0	Reference	layered
952.837637525052	20.1227931098547	0	Reference	layered
194.631962309359	715.28218332422	0	Reference	layered
311.822646270972	320.362976223929	1_3	Reference	layered
282.77366985078	329.610295370454	1_3.1	Reference	layered
964.601157712517	332.503680513939	0	Reference	layered
6.52435273653828	574.069552945206	1_1.1	Reference	layered
683.47327336017	655.768557156436	0.1	Reference	layered
366.274257631507	28.8621386361774	1_3	Reference	layered
322.587101399899	837.074520082213	0	Reference	layered
814.151515061269	70.7421033650171	0	Reference	layered
165.19006677717	740.254195512272	0.1	Reference	layered
954.381456430769	596.280405101134	0.1	Reference	layered
964.646535219857	912.355418414576	0	Reference	layered
517.247510290937	381.490961003583	1_2	Reference	layered
914.424248962896	183.208118664101	0.1	Reference	layered
691.223576235119	993.592854130082	0	Reference	layered
97.2080908408388	470.404565786477	1_2	Reference	layered
297.809635650832	863.75518184877	0	Reference	layered
615.003885450307	44.6173506041523	1_1.1	Reference	layered
482.249379839981	569.177051935112	1_1.1	Reference	layered
622.744190340862	446.095048923744	1_1	Reference	layered
867.53542872658	564.662948025158	0.1	Reference	layered
872.879160190001	491.224039223976	0	Reference	layered
591.251544320956	524.066631546477	1_1.1	Reference	layered
22.71507270867	525.764506729087	1_1	Reference	layered
901.958069390152	947.049739138689	0.1	Reference	layered
207.285392425489	348.484423042974	1_3	Reference	layered
616.760308061028	856.7272140407	0	Reference	layered
53.1481277649291	473.747474580538	1_2.1	Reference	layered
963.032018208876	350.095893952996	0	Reference	layered
37.0854619601741	427.52691739751	1_2	Reference	layered
62.538551087724	221.385359738022	1_4	Reference	layered
536.024165058741	566.89240341261	1_1.1	Reference	layered
359.264236140298	671.476699933177	1_1	Reference	layered
333.999805238098	427.15093675605	1_2	Reference	layered
439.515221274458	83.9253303585574	1_3.1	Reference	layered
590.838060538517	44.9216673942283	1_1.1	Reference	layered
219.67144856439	877.769527580356	0.1	Reference	layered
247.974423090229	260.575762926135	1_3	Reference	layered
262.048641127069	30.3955597218592	1_4	Reference	layered
997.795766356401	745.839750780957	0	Reference	layered
101.907424949575	53.728609333979	1_5.1	Reference	layered
479.022209624294	534.661095587537	1_1.1	Reference	layered
824.941563160159	888.437927023042	0	Reference	layered
685.051437426358	164.261680053081	1_1	Reference	layered
20.9827770038974	30.8673257709015	1_5.1	Reference	layered
222.420446056873	523.059676537523	1_2	Reference	layered
202.30461496301	127.526377251605	1_4.1	Reference	layered
629.395899087889	174.618076278362	1_1.1	Reference	layered
200.387419580948	203.299233914353	1_4.1	Reference	layered
650.71821457264	599.941948708845	0.1	Reference	layered
8.63531791348942	966.700853990624	0	Reference	layered
965.460980881471	705.472335670842	0.1	Reference	layered
202.925366656622	827.635253544664	0.1	Reference	layered
85.8724382845685	355.890067828353	1_3.1	Reference	layered
350.91830236814	13.1637205414008	1_3.1	Reference	layered
202.967628516257	138.80631611892	1_4	Reference	layered
144.866682839813	486.67471814435	1_2	Reference	layered
886.3082849395	805.905400640564	0.1	Reference	layered
592.099814356538	286.710562284337	1_2	Reference	layered
217.586840673815	398.948091401951	1_3	Reference	layered
928.267233605497	584.652774370974	0.1	Reference	layered
164.551788373152	117.468407044187	1_5	Reference	layered
77.9450498558581	824.230369528523	0.1	Reference	layered
83.2153304188978	566.692718422739	1_1.1	Reference	layered
717.714531923179	564.853985958733	0.1	Reference	layered
901.984705096111	272.857145862421	0.1	Reference	layered
357.205252620392	912.165316454601	0.1	Reference	layered
444.298432945739	945.664626837941	0.1	Reference	layered
508.503428840544	170.275272749364	1_2.1	Reference	layered
105.159747827565	487.696277969982	1_2.1	Reference	layered
983.255359966075	905.182224672986	0	Reference	layered
396.527284306474	233.500422445126	1_3.1	Reference	layered
745.584644012386	276.451090498129	0.1	Reference	layered
249.080190999899	509.025257614674	1_2	Reference	layered
972.859508871567	715.893457587343	0	Reference	layered
177.09416675684	170.533536800649	1_4	Reference	layered
409.154330620077	274.461115260376	1_3	Reference	layered
402.104306956986	200.267675203038	1_3.1	Reference	layered
856.206738288049	163.239970899653	0.1	Reference	layered
780.737615990452	225.261026379652	0	Reference	layered
578.393233445007	992.338297353592	0	Reference	layered
410.09691418428	385.670723467367	1_2.1	Reference	layered
163.293184162118	732.129106153036	0.1	Reference	layered
212.641271542292	886.365910349879	0.1	Reference	layered
935.8679207284	945.473436552798	0	Reference	layered
92.9382355683483	964.846441875445	0.1	Reference	layered
269.067285949597	642.922519071493	1_1	Reference	layered
287.865382514196	681.707742684288	1_1.1	Reference	layered
304.561201430159	932.607114542974	0	Reference	layered
333.031818968942	697.939821571345	0.1	Reference	layered
611.171568528283	447.641753437929	1_1.1	Reference	layered
525.560026270105	869.971098357113	0	Reference	layered
611.631240886636	987.659448134247	0.1	Reference	layered
175.631893853191	20.2501832104754	1_5.1	Reference	layered
111.770660546375	712.012646114687	0	Reference	layered
860.609282006742	675.781266707694	0	Reference	layered
667.828772601439	130.711008816259	1_1	Reference	layered
837.418513872428	779.482450738084	0.1	Reference	layered
772.465288261417	696.135721758706	0.1	Reference	layered
998.554462974193	538.966420863522	0.1	Reference	layered
872.930873196572	109.582759456011	0	Reference	layered
525.256909219548	929.221163988812	0.1	Reference	layered
659.387466748012	863.724682693137	0	Reference	layered
325.208616915625	758.484938095789	0	Reference	layered
463.917336722137	204.482911391882	1_3.1	Reference	layered
298.630373781081	32.4299632352777	1_4	Reference	layered
564.92168773897	300.858698743163	1_2	Reference	layered
8.06117649562657	380.435671238694	1_2	Reference	layered
790.451241882751	679.33275247342	0.1	Reference	layered
260.196439388907	888.922886485234	0.1	Reference	layered
746.083634937648	183.42460372881	0	Reference	layered
313.896026199916	439.702227822738	1_2.1	Reference	layered
367.774254411459	382.44891253789	1_2.1	Reference	layered
385.926627348643	453.095326892566	1_2.1	Reference	layered
812.078703368781	278.848296591314	0	Reference	layered
47.0771543511655	440.41358776181	1_2	Reference	layered
520.219153666403	981.724521879107	0	Reference	layered
397.142951179296	457.306886640377	1_2	Reference	layered
572.378776182653	978.085101812379	0	Reference	layered
61.7070064630825	160.315374386031	1_4.1	Reference	layered
220.671929911012	624.166991860839	1_1	Reference	layered
746.793213875266	272.632487310562	0	Reference	layered
646.160125718452	300.126478967024	1_1	Reference	layered
902.019681527046	376.720744339516	0.1	Reference	layered
171.38600266818	181.874834505841	1_4	Reference	layered
927.586741954787	447.24770715693	0.1	Reference	layered
203.520313948859	712.190042651724	0	Reference	layered
178.320887622656	639.756165275583	1_1.1	Reference	layered
396.979067412205	616.573156371713	1_1.1	Reference	layered
577.48843190656	1.51559119857848	1_1.1	Reference	layered
661.446990825236	469.732783760875	0.1	Reference	layered
432.592543053208	652.182942313608	0.1	Reference	layered
418.649100112962	386.083851840347	1_2	Reference	layered
679.44752460788	874.726471326547	0	Reference	layered
425.619197585154	198.826848282944	1_3.1	Reference	layered
645.84722141712	738.022593712201	0.1	Reference	layered
152.225096080685	989.804519593716	0	Reference	layered
200.077596270246	424.894991268869	1_2.1	Reference	layered
757.590689752717	80.0398411112837	0	Reference	layered
937.92980102147	204.913559729932	0.1	Reference	layered
73.3901622453704	568.888696937356	1_1	Reference	layered
560.05626972043	918.587540710345	0.1	Reference	layered
321.912488658912	4.74330615834333	1_4	Reference	layered
594.67155812704	491.79678203119	1_1.1	Reference	layered
755.858528954675	349.409255905077	0.1	Reference	layered
518.535202254076	685.825545510044	0	Reference	layered
875.032077638898	531.136091548018	0.1	Reference	layered
916.771798214177	521.132499918109	0.1	Reference	layered
273.286613999167	948.526668495731	0	Reference	layered
815.410614705645	634.318806447089	0.1	Reference	layered
956.279328516917	789.396536403568	0.1	Reference	layered
130.94162838487	903.9160747563	0.1	Reference	layered
240.93166113086	564.954543575644	1_1.1	Reference	layered
922.263839858118	808.658998219995	0	Reference	layered
425.984441511566	812.25233484502	0.1	Reference	layered
107.763439605478	142.473219710635	1_4.1	Reference	layered
479.257709792815	960.331348029198	0.1	Reference	layered
465.048104709946	287.211914309999	1_2	Reference	layered
526.163427097257	25.0105298189446	1_2	Reference	layered
607.939489103155	280.831768161617	1_1.1	Reference	layered
519.516928773839	148.199387567816	1_2	Reference	layered
809.484042433556	511.546389031457	0.1	Reference	layered
421.64071456925	859.424975352129	0	Reference	layered
906.032906747889	536.354508148506	0	Reference	layered
925.613715421874	285.634693893138	0	Reference	layered
537.892927993787	659.248289055424	0.1	Reference	layered
438.237041166285	610.112481138902	1_1	Reference	layered
680.949684082298	946.331336137839	0	Reference	layered
386.276430501835	816.502197870286	0.1	Reference	layered
554.583916783566	479.091353976168	1_1	Reference	layered
269.488274500472	234.969188781921	1_3.1	Reference	layered
360.009580713231	760.162026244448	0	Reference	layered
802.826894386671	537.581969838357	0.1	Reference	layered
992.958984152414	420.124801120954	0.1	Reference	layered
217.181933470536	540.252990077017	1_1	Reference	layered
158.396179127973	689.427359860158	0.1	Reference	layered
398.136544374283	701.517283395631	0	Reference	layered
908.624942351598	791.006624054397	0	Reference	layered
607.480471275048	938.592629892053	0.1	Reference	layered
16.432210362982	860.911226066528	0.1	Reference	layered
475.694970247103	363.756078578765	1_2.1	Reference	layered
98.9604727623519	193.745033586863	1_4	Reference	layered
368.175023001852	255.184698272962	1_3	Reference	layered
702.122501742095	629.664439077955	0.1	Reference	layered
268.095708370209	45.9824234403204	1_4	Reference	layered
337.418774912599	681.667956595775	0	Reference	layered
129.495462181978	419.214923367836	1_2.1	Reference	layered
307.426028679358	229.657413234236	1_3	Reference	layered
237.25348445354	874.76972986781	0.1	Reference	layered
909.660619934089	544.829963780241	0	Reference	layered
561.3149232422	709.789877914358	0.1	Reference	layered
380.453346113907	644.798341582762	1_1	Reference	layered
111.467307176441	338.379536926281	1_3	Reference	layered
792.7553165094	773.129645299632	0	Reference	layered
604.643145693466	41.0552588433493	1_1.1	Reference	layered
265.76712840097	811.993216461968	0.1	Reference	layered
663.797454759711	427.901187979849	1_1	Reference	layered
174.984709744109	762.130733668571	0.1	Reference	layered
104.85749952984	13.9940014621243	1_5	Reference	layered
176.679698155262	287.795947647654	1_3	Reference	layered
782.960182761075	910.230656930944	0.1	Reference	layered
561.978031695355	264.548933175392	1_2.1	Reference	layered
177.337058651261	768.27177228895	0.1	Reference	layered
141.285191491013	305.107840017416	1_3	Reference	layered
129.67477579019	833.449264524505	0.1	Reference	layered
945.07395446091	547.798150519608	0	Reference	layered
850.00408590259	186.315149318194	0	Reference	layered
300.322512869025	207.964037714759	1_3	Reference	layered
846.855926605407	670.529452550225	0	Reference	layered
939.254070618888	979.742224927759	0.1	Reference	layered
192.169942370383	920.222943841945	0	Reference	layered
204.178822315065	695.103313571075	0	Reference	layered
211.402335569728	988.389187952504	0	Reference	layered
923.68692165846	541.048334573628	0	Reference	layered
703.240326359402	142.555802633753	1_1	Reference	layered
822.680781266652	819.58563891938	0	Reference	layered
2.93126801494509	885.854960873257	0	Reference	layered
212.740258193575	220.909046401735	1_4	Reference	layered
156.725501142442	993.594356944552	0	Reference	layered
522.299132627901	130.824881262379	1_2.1	Reference	layered
485.699596704682	590.45735002053	1_1	Reference	layered
567.330155287869	373.137363598682	1_2.1	Reference	layered
356.820117859403	860.052200475475	0.1	Reference	layered
685.963906551711	665.453010631027	0.1	Reference	layered
327.94847401185	845.227420929354	0	Reference	layered
616.851210542722	376.16762232082	1_1.1	Reference	layered
252.998073214199	97.3776820930652	1_4	Reference	layered
139.378890757915	861.874304987025	0.1	Reference	layered
228.381071346579	199.607267443091	1_4	Reference	layered
866.548326406162	7.27628331654705	0	Reference	layered
889.297012159135	607.737359277671	0.1	Reference	layered
311.385390526848	83.4400620064698	1_3	Reference	layered
649.45129289641	621.676411469001	0	Reference	layered
83.7128862156533	123.619180580834	1_4	Reference	layered
653.047170652542	383.164802784566	1_1.1	Reference	layered
855.668714193394	632.062254112214	0.1	Reference	layered
564.789306787075	343.883364534006	1_1	Reference	layered
143.379712932976	554.260447191773	1_1	Reference	layered
380.289386519929	88.9651890611276	1_3	Reference	layered
935.602207732154	800.554973151302	0	Reference	layered
579.76545284898	953.534255414736	0	Reference	layered
743.054623637581	117.452331976732	0.1	Reference	layered
793.240980742965	20.6565413589124	0	Reference	layered
97.1447905090172	192.892592374701	1_4.1	Reference	layered
811.962304212619	697.469147103839	0.1	Reference	layered
695.692323571537	237.444397016894	1_1.1	Reference	layered
555.879169803811	437.114703918807	1_1.1	Reference	layered
426.330109540839	35.7869395450689	1_3.1	Reference	layered
767.085635787342	475.097228292143	0.1	Reference	layered
844.110742554069	294.180766220903	0.1	Reference	layered
908.184241833864	64.4635680364445	0.1	Reference	layered
916.269425084116	856.877564569237	0	Reference	layered
203.268071389757	572.661835160805	1_1.1	Reference	layered
832.819902059855	32.0338038031477	0.1	Reference	layered
644.070439519826	704.282501329202	0.1	Reference	layered
890.989482233766	815.597583805677	0.1	Reference	layered
370.192834615475	48.9971348594408	1_3.1	Reference	layered
883.718092208263	15.5019421551842	0	Reference	layered
961.909646304324	900.468269465724	0	Reference	layered
666.743113005301	370.850655887742	1_1.1	Reference	layered
68.7642825259827	11.061760853976	1_5	Reference	layered
339.017344319727	726.925162486266	0.1	Reference	layered
36.2718755148817	7.25236621382646	1_5	Reference	layered
518.531504646642	160.316708799684	1_2	Reference	layered
250.709910138743	959.346198134823	0	Reference	layered
996.67367729079	797.617083207471	0	Reference	layered
643.602817666018	794.018259600038	0.1	Reference	layered
929.28968567634	115.477062503109	0	Reference	layered
763.197991986526	134.028995685047	0	Reference	layered
54.4603704272304	395.364235463785	1_2	Reference	layered
415.732475191588	234.348807849223	1_3	Reference	layered
797.481853164965	16.417157795513	0.1	Reference	layered
752.816077222582	259.564523465466	0	Reference	layered
231.964959848439	111.549911963753	1_4.1	Reference	layered
991.534610271221	892.901557672769	0.1	Reference	layered
622.392680384917	227.481454180786	1_1	Reference	layered
770.456247446127	48.1992350432556	0	Reference	layered
265.092476118356	19.5423899262678	1_4.1	Reference	layered
923.184241499286	378.791739675682	0	Reference	layered
704.500252889004	141.236136844847	1_1.1	Reference	layered
151.913026340306	71.0916348439641	1_5.1	Reference	layered
603.354773381725	567.520442860899	0.1	Reference	layered
505.83215902443	166.151427032426	1_2	Reference	layered
592.209597500507	641.262240068987	0.1	Reference	layered
289.553349029971	138.015535656596	1_4	Reference	layered
780.712604747619	840.489983344683	0.1	Reference	layered
528.739748857915	621.336414872203	0	Reference	layered
509.477892028401	467.729374371236	1_1	Reference	layered
575.231455080677	145.410070640035	1_2	Reference	layered
906.454487260198	575.924804971088	0	Reference	layered
120.095957077574	946.715024605626	0	Reference	layered
989.42577010789	153.123266953276	0.1	Reference	layered
437.71999041643	528.617346119601	1_1.1	Reference	layered
493.11433932092	453.599358677631	1_2.1	Reference	layered
541.184673177311	972.944819004042	0	Reference	layered
394.569071695674	624.425654817373	1_1.1	Reference	layered
163.14015364158	910.978699173313	0.1	Reference	layered
993.630967375124	389.665319696767	0	Reference	layered
88.4804128860123	588.206035788404	1_1	Reference	layered
59.9210327654146	494.967846863205	1_1.1	Reference	layered
201.547154369997	781.604807392927	0.1	Reference	layered
536.551710854517	23.3294295906089	1_2	Reference	layered
412.466091310605	724.771242308198	0.1	Reference	layered
934.230477016186	201.218134994386	0	Reference	layered
65.5001529830042	739.561903244117	0	Reference	layered
766.007630520035	225.111066150246	0.1	Reference	layered
860.52130095358	695.867689762264	0	Reference	layered
249.180141536519	881.728813135764	0.1	Reference	layered
532.649121713825	88.2964354590513	1_2.1	Reference	layered
859.205840067938	607.216309938813	0	Reference	layered
653.765951857436	471.260779037373	0.1	Reference	layered
683.724068928277	568.821190306684	0.1	Reference	layered
346.861246415414	335.74884984619	1_3.1	Reference	layered
789.438542870805	172.824840179179	0.1	Reference	layered
307.535963942297	494.963662428549	1_2.1	Reference	layered
882.231619362952	867.511584659573	0	Reference	layered
688.238431952195	643.483159116702	0	Reference	layered
837.56472555548	362.539040992502	0	Reference	layered
637.23462867341	787.815134808421	0	Reference	layered
144.509925244609	307.723436616594	1_3	Reference	layered
349.61221215059	15.7835734479595	1_3.1	Reference	layered
585.436660168925	376.555442656158	1_1	Reference	layered
785.206347742816	789.830209908774	0	Reference	layered
230.992466066265	579.215682332171	1_1	Reference	layered
783.053580552107	142.001834191615	0	Reference	layered
500.386654155329	260.514475728385	1_2	Reference	layered
181.998439774849	992.776378819952	0	Reference	layered
206.810749374097	903.820427046623	0.1	Reference	layered
641.811237895861	106.867215576582	1_1.1	Reference	layered
663.539703586604	938.676823787624	0.1	Reference	layered
267.455434509553	255.97175065754	1_3.1	Reference	layered
319.190716042649	307.482431323035	1_3	Reference	layered
497.909108312335	199.477038253564	1_2	Reference	layered
603.353121937253	419.375843838789	1_1.1	Reference	layered
942.786606175592	431.435903908452	0	Reference	layered
856.814029546222	509.095970373601	0	Reference	layered
445.686985833338	691.413983596023	0	Reference	layered
436.630977922818	863.991347479634	0.1	Reference	layered
194.561441908823	442.647631373722	1_2	Reference	layered
862.726825980237	560.805696152383	0	Reference	layered
859.532917717006	231.642188980477	0	Reference	layered
139.53208107315	538.35003619385	1_2.1	Reference	layered
225.696782333078	555.729541724082	1_1.1	Reference	layered
369.787050285842	824.073390427511	0	Reference	layered
464.140055175638	776.540651057614	0	Reference	layered
650.99557095021	670.964125063037	0.1	Reference	layered
972.739618654829	139.02784878877	0.1	Reference	layered
732.228995981626	6.99795305193402	0.1	Reference	layered
533.247211867711	99.1917494197842	1_2	Reference	layered
408.892897190992	932.94543945929	0	Reference	layered
735.778594448697	411.050748737296	0.1	Reference	layered
431.914505076827	721.92050374113	0.1	Reference	layered
204.070131217828	811.251084064832	0.1	Reference	layered
553.066039279336	795.18036363041	0	Reference	layered
684.482490848051	936.432407476241	0.1	Reference	layered
377.134317904711	18.7175848232582	1_3	Reference	layered
382.78744865302	944.861540555721	0	Reference	layered
282.88172246702	1.11807781457901	1_4	Reference	layered
927.034055824392	908.135803339304	0	Reference	layered
852.358725898201	241.748402067693	0	Reference	layered
750.502417937852	781.779315530322	0.1	Reference	layered
156.015175333247	480.240699783899	1_2	Reference	layered
413.236280818935	135.731851717224	1_3.1	Reference	layered
422.833567797905	347.917999220546	1_2	Reference	layered
99.6413526188117	399.713404962327	1_2	Reference	layered
115.500958206831	443.219039534684	1_2.1	Reference	layered
598.172909992747	181.171393824508	1_2.1	Reference	layered
51.2710208485369	168.137749088928	1_4	Reference	layered
381.852624319261	115.187502648681	1_3.1	Reference	layered
725.766560913762	165.506936406018	1_1	Reference	layered
645.535611755215	428.572951165028	1_1	Reference	layered
866.906715907622	987.015304311179	0.1	Reference	layered
492.172019057442	675.644718300784	0.1	Reference	layered
677.402392287739	319.381407172885	1_1.1	Reference	layered
848.359286051942	144.056739806663	0.1	Reference	layered
225.919182360172	518.484367769444	1_2	Reference	layered
350.066189118894	234.273324509151	1_3.1	Reference	layered
985.125187501311	537.558769602096	0	Reference	layered
301.375328025781	287.46281896648	1_3.1	Reference	layered
200.655955384253	965.259422316216	0	Reference	layered
69.7792926297989	125.992525394773	1_4	Reference	layered
557.165560382186	380.920825850451	1_2.1	Reference	layered
270.743808187777	595.315962924855	1_1.1	Reference	layered
771.947502502473	586.95704391459	0.1	Reference	layered
838.435374291847	296.418708637357	0.1	Reference	layered
256.135103171226	345.155305205844	1_3	Reference	layered
876.866311661201	744.409184913384	0	Reference	layered
593.514443319757	113.103290872183	1_1	Reference	layered
556.620112463133	171.752423074329	1_2.1	Reference	layered
490.167842327617	74.7712278093677	1_2.1	Reference	layered
526.519866266055	790.705665511545	0	Reference	layered
170.841285338858	706.576137663797	0	Reference	layered
143.952966990182	354.972926045535	1_3	Reference	layered
5.66428045532666	308.900993980467	1_3	Reference	layered
436.437380948104	411.421289846301	1_2.1	Reference	layered
136.995126957539	594.126153471181	1_1.1	Reference	layered
110.938101330074	376.422094562557	1_3.1	Reference	layered
914.737186990911	282.129102932289	0	Reference	layered
645.262718697079	392.332366001792	1_1.1	Reference	layered
477.740504961461	791.500813230406	0	Reference	layered
45.1155051076785	726.191651792265	0.1	Reference	layered
625.225855491124	918.41269646911	0	Reference	layered
55.9704068265855	486.093593674945	1_2.1	Reference	layered
869.671370256692	859.484565748833	0.1	Reference	layered
810.733794204425	174.898512483574	0.1	Reference	layered
728.814736412838	827.997647450073	0.1	Reference	layered
969.194606551435	215.495624679374	0	Reference	layered
959.231127577368	319.540998812532	0.1	Reference	layered
524.061064317822	629.320431797067	0	Reference	layered
77.2201299294829	172.984587194165	1_4	Reference	layered
786.572092554066	338.914967787918	0	Reference	layered
598.638385666534	772.989634674275	0.1	Reference	layered
990.430722682271	835.590665823082	0	Reference	layered
747.675233155722	875.752758935327	0.1	Reference	layered
8.46283267927356	722.756820342503	0.1	Reference	layered
932.076665461296	861.06587058329	0	Reference	layered
471.836721227504	289.27990773879	1_2	Reference	layered
202.545428595971	528.816678956384	1_2	Reference	layered
711.216749430867	215.593830732396	1_1.1	Reference	layered
304.560723441653	662.399227431277	1_1	Reference	layered
38.4024945092387	734.152518489398	0	Reference	layered
637.434494856978	77.6524587867316	1_1.1	Reference	layered
994.998798588756	500.56834816956	0.1	Reference	layered
303.909604010172	126.749601968797	1_4	Reference	layered
96.0329750562087	579.719829020556	1_1.1	Reference	layered
366.962578059407	166.605183498003	1_3	Reference	layered
163.963980903383	951.065222651698	0	Reference	layered
361.879540131427	805.114885107148	0	Reference	layered
16.4019731124863	359.822472287109	1_3	Reference	layered
596.578065872192	12.0722499541007	1_1	Reference	layered
897.504429746885	608.704846624518	0.1	Reference	layered
955.867072385736	800.793063063873	0	Reference	layered
132.275474964641	656.212977610994	1_1	Reference	layered
53.1112679895014	141.55814828095	1_4	Reference	layered
150.350600074744	295.30294088251	1_3.1	Reference	layered
529.57453380269	298.288103308063	1_2	Reference	layered
494.219949064078	85.765239069704	1_2.1	Reference	layered
85.655828780029	71.1636796905659	1_5.1	Reference	layered
992.955404472072	270.644357038662	0	Reference	layered
289.195206779987	860.304679586552	0	Reference	layered
185.811177310767	839.964185056277	0.1	Reference	layered
980.900809055427	143.010414594086	0	Reference	layered
73.1688600799534	662.66206807713	0.1	Reference	layered
773.300609576749	905.029568169732	0.1	Reference	layered
316.640767152421	240.748873674311	1_3.1	Reference	layered
248.617171791615	742.640887951711	0	Reference	layered
650.699722116115	434.348864251282	1_1	Reference	layered
976.580525879283	70.0974620152265	0.1	Reference	layered
617.588571428321	321.350831928663	1_1	Reference	layered
320.042489931686	343.811652069679	1_3.1	Reference	layered
483.672431170009	912.423913585953	0.1	Reference	layered
735.109226323199	28.2052049571648	0	Reference	layered
176.339873215649	206.53628767631	1_4	Reference	layered
501.060915208422	179.176717319759	1_2.1	Reference	layered
166.887042969232	871.947137031704	0	Reference	layered
672.891526837135	261.543353081215	1_1.1	Reference	layered
163.284301019041	715.826126102824	0	Reference	layered
305.511027625063	933.900627964176	0.1	Reference	layered
37.339872098295	499.38376356056	1_1.1	Reference	layered
54.619811110897	619.23223852762	1_1	Reference	layered
537.094601128018	438.644403904676	1_1	Reference	layered
51.7510973848403	451.383669359144	1_2	Reference	layered
924.346105488716	805.610105621861	0.1	Reference	layered
299.509368359577	502.332697248552	1_2	Reference	layered
586.203325355193	299.809841005597	1_1.1	Reference	layered
786.743803237565	767.420609434368	0.1	Reference	layered
444.804567647632	716.279489478096	0	Reference	layered
237.30119328876	664.88345348346	1_1	Reference	layered
761.144153065048	53.0168577001896	0.1	Reference	layered
348.175952521153	696.957749643829	0.1	Reference	layered
810.121189714409	465.350765170995	0.1	Reference	layered
892.423833398148	488.311805516714	0.1	Reference	layered
71.8500781627372	939.493554490153	0.1	Reference	layered
499.329090979416	67.2454855625983	1_2.1	Reference	layered
592.843676118413	250.39613382821	1_1.1	Reference	layered
604.227528291289	523.333880516933	1_1.1	Reference	layered
715.331313332077	736.748795746826	0.1	Reference	layered
497.48338476778	275.300298397196	1_2.1	Reference	layered
684.926468668971	224.840015964583	1_1	Reference	layered
727.757368153892	267.783796563745	0	Reference	layered
733.08189866785	89.5613621438388	0	Reference	layered
499.716885263799	306.834876685636	1_2	Reference	layered
624.000535329338	958.681543371407	0.1	Reference	layered
176.889603260439	575.813749749679	1_1.1	Reference	layered
242.038919992512	829.956071027089	0.1	Reference	layered
182.81202528975	218.391675161198	1_4.1	Reference	layered
30.1736423352268	662.752864494221	0	Reference	layered
757.907067669788	941.918247597292	0	Reference	layered
497.840721531538	934.29894171725	0.1	Reference	layered
311.292182768229	621.771662599407	1_1.1	Reference	layered
795.417004923802	589.016604277072	0	Reference	layered
87.5721354058478	159.006754434668	1_4.1	Reference	layered
771.684503224911	836.876438621664	0.1	Reference	layered
939.049179624766	783.714149037143	0	Reference	layered
179.975385639118	136.973543043481	1_4.1	Reference	layered
15.7202372960746	919.193800862413	0	Reference	layered
467.989623412257	749.703165565385	0.1	Reference	layered
848.876932484796	739.470797471935	0.1	Reference	layered
821.437338246265	497.205620413646	0.1	Reference	layered
274.369531499688	200.832413621712	1_4	Reference	layered
69.6498047295026	616.451545163756	1_1.1	Reference	layered
871.455393621698	287.012357481522	0.1	Reference	layered
612.455267252168	59.2125733210705	1_1.1	Reference	layered
921.531390042743	306.339102122933	0.1	Reference	layered
24.7400408918038	96.8777186763473	1_4	Reference	layered
928.193929706933	4.81401868467219	0	Reference	layered
788.005405169213	760.977296930505	0.1	Reference	layered
310.994223108981	393.972574836807	1_3.1	Reference	layered
966.805856086547	405.489669503877	0	Reference	layered
236.177992870798	37.5313819728326	1_4	Reference	layered
899.738041657256	944.325545644388	0	Reference	layered
867.212567145471	168.168984416639	0	Reference	layered
140.022735460196	82.8326486344449	1_5	Reference	layered
403.990063720848	758.233459155308	0.1	Reference	layered
256.29436010262	591.932892629411	1_1.1	Reference	layered
227.089400100056	152.360399391502	1_4	Reference	layered
726.773301467532	178.882615527837	1_1.1	Reference	layered
642.275350313867	266.387948478339	1_1.1	Reference	layered
496.145582164405	610.286985322135	1_1.1	Reference	layered
834.841808325378	99.4098870919552	0.1	Reference	layered
96.5514753556345	600.372003457276	1_1.1	Reference	layered
847.199717570329	773.096037474228	0.1	Reference	layered
187.666572849499	652.487716623582	1_1	Reference	layered
259.987734721042	382.24684923538	1_3	Reference	layered
496.45911471243	50.00835734047	1_2	Reference	layered
200.950539118843	946.661487567006	0	Reference	layered
874.443982678233	490.238797686063	0	Reference	layered
980.594081156421	951.825695153791	0.1	Reference	layered
480.521916122176	224.658004919533	1_2.1	Reference	layered
591.000860399799	32.3282877532765	1_1.1	Reference	layered
635.917184891412	24.3116880615707	1_1.1	Reference	layered
339.64371790248	759.354799953755	0	Reference	layered
543.808075526496	188.928719990421	1_2.1	Reference	layered
411.662810111418	585.849322881084	1_1.1	Reference	layered
715.79344890127	144.712150435196	1_1.1	Reference	layered
664.961292341584	439.091105678584	1_1.1	Reference	layered
627.154874983011	368.368675102247	1_1.1	Reference	layered
904.967442689463	96.5302191718947	0	Reference	layered
617.771360745654	618.906204312341	0	Reference	layered
890.292553128209	290.908415740822	0	Reference	layered
510.725311075803	432.344107887708	1_2	Reference	layered
640.303353258874	862.956314890878	0	Reference	layered
458.096281052334	952.703155982308	0	Reference	layered
240.512737350771	706.285365044372	0	Reference	layered
713.744654793758	416.147739277687	0	Reference	layered
825.677419370506	789.026998023735	0.1	Reference	layered
252.889075785642	555.416833735304	1_1	Reference	layered
347.294000228867	38.3716432005167	1_3	Reference	layered
827.107101598987	291.883256900124	0.1	Reference	layered
243.859264436411	676.827238138998	1_1.1	Reference	layered
693.781395537546	37.7315496031661	1_1	Reference	layered
562.557797328336	333.149254115764	1_1.1	Reference	layered
451.018886209	222.357387394179	1_3.1	Reference	layered
35.5343332029879	274.59245184809	1_3.1	Reference	layered
789.88143632072	743.281181815779	0.1	Reference	layered
251.879683151608	570.106360909529	1_1.1	Reference	layered
648.235201052856	526.504752990557	0.1	Reference	layered
295.203585796291	822.340500202728	0.1	Reference	layered
37.4125507739373	669.143942042021	0.1	Reference	layered
370.907614672789	887.188907702686	0	Reference	layered
502.762923188973	779.978210647125	0	Reference	layered
987.614906118251	92.3718466355931	0	Reference	layered
900.987937871367	698.569785068743	0.1	Reference	layered
237.268643550808	35.8342820387334	1_4.1	Reference	layered
290.936166055501	608.545795076992	1_1	Reference	layered
692.199426403735	342.667415040312	1_1	Reference	layered
365.997155250749	428.80264313356	1_2.1	Reference	layered
516.825996999396	440.906864689197	1_2.1	Reference	layered
964.152876832057	110.537684660172	0.1	Reference	layered
894.95914421021	96.4621964066755	0.1	Reference	layered
233.647617551731	747.737493310124	0.1	Reference	layered
107.866878178902	839.910714540631	0	Reference	layered
763.383427569177	722.607045493554	0	Reference	layered
384.372134529287	617.259400166338	1_1	Reference	layered
982.957293311832	103.406186867738	0	Reference	layered
209.05880305008	657.152119425358	1_1.1	Reference	layered
727.640761055285	365.562299683457	0	Reference	layered
832.937578410609	367.49373493623	0.1	Reference	layered
626.064271520358	416.125876246253	1_1	Reference	layered
285.899654202862	35.7382870605215	1_4.1	Reference	layered
515.412393327337	449.830144611886	1_1	Reference	layered
231.125171492109	833.161666167434	0.1	Reference	layered
634.980275085662	730.66212988901	0.1	Reference	layered
396.064754251391	611.750390511937	1_1	Reference	layered
674.983938849531	24.3518925935496	1_1.1	Reference	layered
119.469680720707	910.328918342246	0	Reference	layered
315.098330342909	523.06325993943	1_2	Reference	layered
893.914216212695	164.067197811091	0	Reference	layered
312.598018523771	596.26757267979	1_1	Reference	layered
526.125875343336	28.633978091646	1_2	Reference	layered
506.940075672697	159.610885851551	1_2	Reference	layered
740.604175439803	329.513453271007	0	Reference	layered
458.011615448399	472.541661699535	1_2	Reference	layered
372.46035533282	503.979674447328	1_2	Reference	layered
128.806198569946	779.638719252776	0	Reference	layered
543.508193446323	818.536933765979	0	Reference	layered
761.700539361453	192.750053643715	0	Reference	layered
511.74808389903	698.854556199396	0	Reference	layered
683.916456394363	214.459961750545	1_1.1	Reference	layered
472.40349720302	419.081967899343	1_2	Reference	layered
167.041730051395	704.032799436012	0.1	Reference	layered
735.16668565874	369.935117866844	0	Reference	layered
352.091504105367	554.932094078045	1_2	Reference	layered
760.228917421307	871.662757595768	0	Reference	layered
389.879464129684	897.859886655118	0	Reference	layered
908.599023744697	798.920830699848	0	Reference	layered
997.125074051553	270.749597779941	0	Reference	layered
669.097683221567	824.297840571729	0	Reference	layered
895.288510854356	779.650671523996	0.1	Reference	layered
580.388993622968	220.030482361792	1_1.1	Reference	layered
159.633600888774	870.562015659641	0	Reference	layered
572.427921309369	166.962149966042	1_2	Reference	layered
164.441482581897	409.435262026032	1_2	Reference	layered
990.356289753923	302.048880353337	0	Reference	layered
411.576462592697	71.8963730358519	1_3	Reference	layered
728.328731423477	493.053581050597	0	Reference	layered
73.38554541138	141.342785035493	1_4	Reference	layered
590.509166998323	573.901455436135	0	Reference	layered
865.469882226782	779.546060424997	0.1	Reference	layered
874.291291052708	889.026451126672	0.1	Reference	layered
437.858143515652	452.605576613219	1_2	Reference	layered
502.881451312918	341.911212801468	1_2	Reference	layered
531.326786399819	953.468459540978	0.1	Reference	layered
842.243277980015	44.1864143100102	0.1	Reference	layered
514.799516232684	330.009290402522	1_2	Reference	layered
172.8948090903	161.923372843303	1_4.1	Reference	layered
670.387065007817	152.749881870812	1_1.1	Reference	layered
456.153140779817	840.810717353597	0	Reference	layered
918.489381642081	508.634010648355	0.1	Reference	layered
281.322440458694	300.791049995227	1_3	Reference	layered
597.968346961541	608.088173998753	0	Reference	layered
922.575205990113	280.261350402143	0.1	Reference	layered
978.976679234765	126.943278724561	0	Reference	layered
605.324014850426	763.75091862306	0	Reference	layered
496.793564549182	229.877947594272	1_2.1	Reference	layered
292.315522955963	64.0333481435664	1_4.1	Reference	layered
25.7292728777975	402.247092939448	1_2	Reference	layered
413.662439088803	256.275706223212	1_3	Reference	layered
741.667041148059	529.568173415493	0.1	Reference	layered
690.54825546639	9.92642045835964	0	Reference	layered
625.390145606594	663.814304843079	0.1	Reference	layered
628.252480337629	250.4197457626	1_1.1	Reference	layered
403.081576204859	270.417689074297	1_3.1	Reference	layered
228.232086399803	457.428643221967	1_2	Reference	layered
345.7767116623	367.118142267922	1_3	Reference	layered
802.924902498955	806.312862698222	0.1	Reference	layered
722.80667047319	686.516024910845	0.1	Reference	layered
895.172597362427	699.294203049038	0.1	Reference	layered
373.584569644649	588.130620599492	1_1.1	Reference	layered
788.386722534895	264.861038270639	0	Reference	layered
458.148306902964	215.496518320171	1_3	Reference	layered
594.412344611483	328.143243977334	1_1	Reference	layered
940.190356597304	359.553212872008	0	Reference	layered
150.692397676408	444.123194218613	1_2	Reference	layered
101.985725049162	214.611725078197	1_4	Reference	layered
41.9938619611785	928.684149368666	0.1	Reference	layered
622.405550719704	208.820389826549	1_1	Reference	layered
244.284535578219	308.293287767796	1_3.1	Reference	layered
665.80600014166	940.760361263063	0.1	Reference	layered
475.993456275202	277.664091814542	1_2	Reference	layered
976.025251633022	331.421202390688	0	Reference	layered
362.967849947046	26.6484266316984	1_3.1	Reference	layered
271.231333203847	694.893944836454	0	Reference	layered
585.288110645255	135.896823111689	1_2.1	Reference	layered
662.562395494897	955.825150584104	0	Reference	layered
762.40277030156	307.467675550375	0.1	Reference	layered
9.18510401435196	820.704954023473	0.1	Reference	layered
736.820815938059	999.217980334302	0	Reference	layered
225.983808732126	863.129991956288	0.1	Reference	layered
237.39570592111	608.355389111675	1_1	Reference	layered
856.701074931072	535.632848545676	0.1	Reference	layered
829.662678193301	60.1178626171313	0.1	Reference	layered
269.6854116139	730.077414341969	0.1	Reference	layered
85.9742998448201	283.213982860558	1_3	Reference	layered
77.2416498791426	468.540600181324	1_2	Reference	layered
229.81356986938	933.156107485294	0.1	Reference	layered
960.155792271253	248.264249966945	0	Reference	layered
505.104023200693	623.307705992833	0	Reference	layered
751.346024387283	385.52429221198	0	Reference	layered
493.073228122666	721.002173848683	0	Reference	layered
811.939016286982	445.850777724292	0	Reference	layered
512.658231930807	697.401396245463	0	Reference	layered
352.895197235281	300.024106156779	1_3	Reference	layered
342.686664137524	693.443404166494	0	Reference	layered
131.365230404772	924.677750661038	0.1	Reference	layered
339.506070470903	310.884908649605	1_3.1	Reference	layered
928.399858552497	744.525389617775	0	Reference	layered
247.620473183226	473.142481156159	1_2.1	Reference	layered
339.714177827584	860.566577280872	0.1	Reference	layered
838.267951316433	153.89064086508	0.1	Reference	layered
302.01282141218	235.648548379075	1_3.1	Reference	layered
476.758280217182	440.409587079426	1_2	Reference	layered
161.328512542648	103.361583678517	1_5	Reference	layered
73.1878777423408	59.6363174582366	1_5	Reference	layered
139.3485279046	767.569243158447	0.1	Reference	layered
319.398669419577	320.64188100514	1_3.1	Reference	layered
261.851282813121	935.61046774569	0	Reference	layered
990.09884235356	333.491304318653	0.1	Reference	layered
520.821957880165	670.771354508353	0	Reference	layered
879.890286520822	418.327032620786	0.1	Reference	layered
142.876019577729	331.97387503041	1_3.1	Reference	layered
133.094055517577	355.598398311762	1_3	Reference	layered
792.463395089377	898.48308876669	0	Reference	layered
157.126310204854	811.297423596727	0.1	Reference	layered
804.8084170199	858.97203809605	0	Reference	layered
64.4086770459544	353.882388175465	1_3	Reference	layered
391.987638598075	644.450640881201	1_1	Reference	layered
291.095851199469	358.572492802981	1_3.1	Reference	layered
166.851718571968	924.072972389637	0.1	Reference	layered
31.0817521123681	283.358128377236	1_3.1	Reference	layered
666.837914524134	732.996465258533	0.1	Reference	layered
873.230964382179	644.60710338247	0.1	Reference	layered
967.059954543598	667.405200586654	0.1	Reference	layered
168.16401752294	438.212319275131	1_2.1	Reference	layered
477.341385954758	675.505804606713	0.1	Reference	layered
801.580399915576	639.834912660765	0.1	Reference	layered
133.85194153199	257.121607482666	1_4	Reference	layered
309.917348267045	894.375665153144	0.1	Reference	layered
181.561902292771	894.396444743965	0.1	Reference	layered
23.3183549109381	270.365690205013	1_3	Reference	layered
41.13765429263	483.719040515367	1_1	Reference	layered
256.353222235572	86.6958333796356	1_4	Reference	layered
554.567371635931	810.358673011884	0	Reference	layered
9.17458198708482	550.816509770229	1_1	Reference	layered
967.573552378919	619.987477811519	0	Reference	layered
913.231796500273	428.605697448133	0	Reference	layered
921.895431671059	212.340061328607	0	Reference	layered
826.95402525668	214.006490682485	0	Reference	layered
397.055077818921	744.082705040695	0.1	Reference	layered
129.298635121435	423.20656886138	1_2.1	Reference	layered
673.398642171407	510.661155481823	0	Reference	layered
738.890887163114	166.126604426419	0.1	Reference	layered
697.031892755302	580.419303676579	0	Reference	layered
807.947337299353	876.898459470132	0.1	Reference	layered
632.328893545549	481.173121149652	1_1.1	Reference	layered
667.680880631786	954.912460490828	0	Reference	layered
995.695086189546	609.778542552143	0	Reference	layered
131.476401692489	642.002963621169	1_1.1	Reference	layered
634.556117156986	628.687585482374	0	Reference	layered
799.8099656126	763.44454962248	0.1	Reference	layered
834.371673252201	399.58820965467	0	Reference	layered
696.711979816668	424.75596360187	0.1	Reference	layered
369.993142182473	948.739950921154	0.1	Reference	layered
688.872549181338	436.959354398074	0.1	Reference	layered
74.5239968027454	886.094435440609	0.1	Reference	layered
679.329681251897	545.03309493931	0	Reference	layered
417.579924491234	137.727296725148	1_3.1	Reference	layered
662.116762740538	646.012818732299	0	Reference	layered
277.107739477418	812.475349860732	0.1	Reference	layered
297.542614524486	112.009833666962	1_4.1	Reference	layered
286.676202237606	911.638247019146	0.1	Reference	layered
331.374494656455	362.351832316723	1_3.1	Reference	layered
876.778537620092	4.4124662396498	0	Reference	layered
744.625553446589	370.54329160112	0.1	Reference	layered
356.81956939376	156.673574378481	1_3.1	Reference	layered
408.919680596562	855.299223263515	0	Reference	layered
77.8141763703898	543.914818384452	1_1.1	Reference	layered
195.94363068766	597.67209457024	1_1	Reference	layered
468.053302878514	436.033272485714	1_2.1	Reference	layered
524.102939134696	678.087232121965	0.1	Reference	layered
602.519658845849	847.586572624743	0	Reference	layered
297.94144720328	682.068675410235	1_1.1	Reference	layered
667.860093525145	592.124290856998	0.1	Reference	layered
722.844709752128	501.228681730805	0	Reference	layered
459.286843657726	993.619909907691	0.1	Reference	layered
271.500493299682	70.5536240073852	1_4	Reference	layered
459.966521216091	305.146852485603	1_2	Reference	layered
404.720238962211	263.691034985939	1_3.1	Reference	layered
569.266798173077	994.567395935999	0	Reference	layered
562.309269123711	386.875338469632	1_1	Reference	layered
255.557447665604	287.385521363467	1_3	Reference	layered
47.9597220972646	992.929823597195	0.1	Reference	layered
229.856046881992	579.015125565697	1_1.1	Reference	layered
976.190747768153	357.009804632282	0.1	Reference	layered
572.858642450534	399.462681266945	1_1.1	Reference	layered
10.1555669850204	162.332201180514	1_4	Reference	layered
221.416753464844	220.831715537235	1_4	Reference	layered
629.84504569741	926.115936200367	0	Reference	layered
669.566078230506	309.261414991226	1_1	Reference	layered
895.73518006457	311.863916100934	0.1	Reference	layered
176.212510794168	614.441243203124	1_1	Reference	layered
465.84871777962	155.270657645538	1_3.1	Reference	layered
820.576797047863	137.808849007357	0	Reference	layered
666.743622394511	483.493911883328	0.1	Reference	layered
322.867845332017	58.8570408185478	1_3	Reference	layered
189.210495726438	807.000964484178	0.1	Reference	layered
765.992454908323	737.450008838903	0	Reference	layered
12.8553432913031	668.662508064881	0	Reference	layered
127.958089026855	700.201966953231	0.1	Reference	layered
126.519816030748	384.40451516863	1_3	Reference	layered
987.885698585538	635.941261323635	0.1	Reference	layered
258.95058525959	220.807985675754	1_4	Reference	layered
892.323057837086	888.434383162763	0.1	Reference	layered
760.182490897831	787.859025783138	0.1	Reference	layered
170.064991766121	841.552492480492	0.1	Reference	layered
941.719913070323	312.662075961474	0.1	Reference	layered
727.564954404254	554.036576681305	0	Reference	layered
363.24731924315	689.824038683204	0	Reference	layered
350.515024512541	47.9915286852047	1_3.1	Reference	layered
726.224156173645	233.344461889938	1_1.1	Reference	layered
598.075699225767	637.094202395761	0.1	Reference	layered
173.241446587257	14.6297012867872	1_5.1	Reference	layered
441.658846905921	50.9281544599216	1_3.1	Reference	layered
388.526571277995	281.461338801309	1_3	Reference	layered
638.884214689257	736.721160800662	0.1	Reference	layered
696.843262441689	428.691726540448	0.1	Reference	layered
867.726275232155	99.5556231124792	0.1	Reference	layered
289.130227557151	860.549323872896	0	Reference	layered
72.2158200810663	771.816472246079	0	Reference	layered
851.287478295155	610.105613223277	0	Reference	layered
957.592828835594	646.243181047728	0.1	Reference	layered
743.835547534982	950.102934331167	0.1	Reference	layered
496.456310745794	335.140050423797	1_2	Reference	layered
829.794122473802	121.795630706474	0.1	Reference	layered
747.927156823222	212.022853735136	0.1	Reference	layered
516.447534074076	810.462630278431	0.1	Reference	layered
368.673448249232	912.153148565209	0	Reference	layered
918.565310406964	566.21665419871	0.1	Reference	layered
125.632809155388	44.5245419833809	1_5	Reference	layered
658.018501852639	61.7753443983383	1_1.1	Reference	layered
270.034062244929	307.600989917293	1_3	Reference	layered
299.645061504329	992.614899649052	0	Reference	layered
709.555014831247	730.932577181142	0	Reference	layered
46.6620216828305	608.201734763803	1_1.1	Reference	layered
466.569459784077	911.884940492222	0	Reference	layered
742.158034430118	921.201893609017	0.1	Reference	layered
389.6568822111	409.729739230825	1_2	Reference	layered
684.469952662941	740.796865283046	0	Reference	layered
163.535618769238	659.856521171751	1_1.1	Reference	layered
88.6273077088408	894.72623262275	0.1	Reference	layered
75.2868790181819	602.250502471579	1_1.1	Reference	layered
295.916191994445	140.087876105914	1_4.1	Reference	layered
152.328443708364	326.000188443111	1_3	Reference	layered
540.522803772707	591.524565307889	0	Reference	layered
604.092969060875	690.72225584276	0.1	Reference	layered
68.4794106804766	210.563749744091	1_4	Reference	layered
522.875004108297	168.608852001606	1_2.1	Reference	layered
314.159533936298	349.764860745519	1_3.1	Reference	layered
792.810541510349	477.471515825018	0.1	Reference	layered
221.524633028312	512.04391528829	1_2	Reference	layered
499.258450093213	466.30193996802	1_1.1	Reference	layered
305.207403046079	104.34928749688	1_4	Reference	layered
999.427639816189	556.14180995035	0	Reference	layered
202.53743397654	878.992396393791	0	Reference	layered
141.915083348285	666.662577408133	1_1	Reference	layered
571.129728717962	120.380614700494	1_2.1	Reference	layered
856.111030800734	123.780555780511	0	Reference	layered
104.674202451482	950.705728078028	0.1	Reference	layered
25.7596555019263	504.574037453858	1_1.1	Reference	layered
8.36316544678994	488.865056162002	1_2.1	Reference	layered
611.641018600902	690.790030426113	0	Reference	layered
119.030275772791	602.690181187121	1_1	Reference	layered
447.632320898818	176.24873627536	1_3.1	Reference	layered
397.788933688076	887.148525698576	0.1	Reference	layered
322.854387222556	125.400073411874	1_4	Reference	layered
675.180908725131	822.749586025719	0.1	Reference	layered
469.652618924621	395.045351537876	1_2.1	Reference	layered
241.969625382451	982.258856972447	0.1	Reference	layered
740.538458649302	618.608736830065	0.1	Reference	layered
399.785915469751	983.743021517061	0	Reference	layered
632.965318610193	717.813013837207	0.1	Reference	layered
135.714635990094	251.496180529473	1_4.1	Reference	layered
846.8792936143	460.539568726439	0.1	Reference	layered
964.709585741628	651.128900203388	0	Reference	layered
33.5289490579162	103.02330993372	1_4.1	Reference	layered
725.19262464717	841.232171797892	0.1	Reference	layered
723.281677772757	784.649685352808	0.1	Reference	layered
153.57399266935	887.480938676279	0	Reference	layered
220.569861338707	16.0161526531447	1_4	Reference	layered
301.679001450306	125.167622135486	1_4.1	Reference	layered
587.578274992295	374.003864650847	1_1.1	Reference	layered
133.952760821441	298.406137161655	1_3.1	Reference	layered
489.573970102472	841.20279771788	0	Reference	layered
222.391745580127	405.681750173448	1_2.1	Reference	layered
742.396566045936	442.250480377115	0	Reference	layered
200.682541779475	111.126085021766	1_4.1	Reference	layered
954.53777193022	495.424477307359	0.1	Reference	layered
160.501060941722	537.245611536549	1_2.1	Reference	layered
26.1361874002032	79.4005539305508	1_4	Reference	layered
383.93039522972	76.0194504822139	1_3	Reference	layered
207.93305312749	481.272528105183	1_2.1	Reference	layered
664.625359461177	531.994181165472	0	Reference	layered
253.288348772097	491.325686561642	1_2	Reference	layered
834.61816436518	60.1145643801428	0	Reference	layered
167.269347945228	316.724929647287	1_3	Reference	layered
779.080749430461	472.434232445434	0	Reference	layered
133.911704748869	329.89594362746	1_3	Reference	layered
460.184204624733	265.525925631868	1_2	Reference	layered
47.4878434708808	438.185114169726	1_2.1	Reference	layered
928.799810491968	253.1755162708	0	Reference	layered
963.049979179399	564.763001370011	0	Reference	layered
749.073020176496	858.472502194112	0	Reference	layered
817.210465654032	906.712158652255	0.1	Reference	layered
370.900573471794	769.194009592058	0.1	Reference	layered
660.683340106625	586.2523011507	0	Reference	layered
169.784639761318	674.667678394355	1_1	Reference	layered
800.496832536766	221.498101758771	0.1	Reference	layered
403.302999088541	409.342767877504	1_2.1	Reference	layered
102.613944062963	264.595680451253	1_3	Reference	layered
760.372847552411	526.154802137753	0.1	Reference	layered
238.61051242915	483.632352706045	1_2	Reference	layered
636.577023717109	313.500888104783	1_1	Reference	layered
611.680457653478	846.38166594482	0	Reference	layered
23.5374767044559	856.672854768811	0	Reference	layered
617.120983533794	618.250175206224	0.1	Reference	layered
292.017247428885	684.448364329524	1_1	Reference	layered
337.030492172809	520.210862019565	1_2.1	Reference	layered
60.3327841593418	923.215911784908	0.1	Reference	layered
808.075937141199	913.860529322643	0	Reference	layered
771.045128122205	674.49325422477	0.1	Reference	layered
[truncated: 58,001 more rows]
