# Supplementary material for: Multi-scale and multi-context interpretable mapping of cell states across heterogeneous spatial samples
Source: Nat Commun. 2025 Aug 21;16:7814. doi: 10.1038/s41467-025-62782-y (PMC12370880; doi:10.1038/s41467-025-62782-y)
Supplement: Supplementary file 9 — Source Data [file 41467_2025_62782_MOESM9_ESM.zip › SourceData/figure_2e.tsv]

x	y	cell_labels	Method	Data_Type
880.295983393677	398.948651730083	0.1	Reference	circle
276.696728209732	108.867628175998	0.1	Reference	circle
995.969802814536	956.637438668404	2	Reference	circle
69.7486906659324	933.983166461112	0	Reference	circle
18.7771212572698	863.385962593136	0.1	Reference	circle
569.634271084331	247.705569093116	0	Reference	circle
167.94843865931	907.770395431435	0.1	Reference	circle
328.93526651198	974.736747670919	0.1	Reference	circle
311.356439077063	825.240802339977	3.1	Reference	circle
188.385585256619	863.163662117906	0	Reference	circle
474.778047804022	65.2806990398094	0.1	Reference	circle
685.866043347865	535.040670330403	0.1	Reference	circle
797.619187752483	290.060793722747	0	Reference	circle
48.091640412109	55.7220335321035	0.1	Reference	circle
297.060580910183	664.369302065345	4.1	Reference	circle
421.153698012	720.450747002847	3	Reference	circle
795.393179929815	442.867829862516	0	Reference	circle
103.895935751498	651.96641235752	4.1	Reference	circle
827.132494069636	783.831926800543	2.1	Reference	circle
218.682012124918	514.421082847286	4.1	Reference	circle
61.5750818680972	176.162081960123	0	Reference	circle
944.574759547366	365.10949733411	0.1	Reference	circle
207.620398403611	874.415824154392	0.1	Reference	circle
975.40439782897	605.671125683933	5.1	Reference	circle
478.332557108719	533.667714754352	4.1	Reference	circle
493.465744142653	549.301814901875	0	Reference	circle
500.355488374364	144.914149773307	0.1	Reference	circle
941.459652166814	584.453122875188	5.1	Reference	circle
955.458167523844	437.106638822239	0	Reference	circle
859.533477114746	355.463740692474	0.1	Reference	circle
982.688893113052	660.698708076729	5	Reference	circle
30.7313444374595	142.961290168576	0	Reference	circle
466.028628931614	47.4639510235284	0	Reference	circle
232.661513773724	320.072253380436	0	Reference	circle
525.502375971759	920.562309866073	3.1	Reference	circle
576.893211544491	462.504313614219	0	Reference	circle
251.747458272846	25.0871570750605	0	Reference	circle
894.950759756844	350.256699288031	0	Reference	circle
626.912549231667	669.302028076025	0.1	Reference	circle
996.395263988758	687.237422841135	5	Reference	circle
354.601831818931	320.303094614763	0.1	Reference	circle
966.993499022443	205.470173506998	0.1	Reference	circle
836.226461710641	131.983521678718	0	Reference	circle
271.016101841349	777.122830125503	3.1	Reference	circle
911.197777703637	210.569339999929	0.1	Reference	circle
698.419899503235	8.57861940539442	0.1	Reference	circle
111.755296763033	653.269975399831	4.1	Reference	circle
964.159802664537	182.848410333041	0	Reference	circle
515.314297060482	166.434777688235	0	Reference	circle
368.975844479166	672.995413161349	4.1	Reference	circle
752.894950210582	865.217690374004	2	Reference	circle
974.760276335292	882.486002984922	2	Reference	circle
566.761675533373	329.836091558216	0	Reference	circle
838.408735329518	283.813073882833	0	Reference	circle
997.942706768401	935.641223689308	2	Reference	circle
678.015892279334	550.215674264356	0	Reference	circle
403.525010909885	784.328633847879	3.1	Reference	circle
522.907822031528	35.76050271024	0.1	Reference	circle
522.975914343493	65.6325851064175	0	Reference	circle
767.982278027106	652.682089777198	0.1	Reference	circle
130.229776966618	955.311706263339	0.1	Reference	circle
158.685401948169	261.929802717641	0.1	Reference	circle
980.442513676127	831.931147909723	5.1	Reference	circle
221.634286847897	161.906656038482	0	Reference	circle
228.178701945348	73.3548220314551	0	Reference	circle
323.357673066435	111.666142951697	0	Reference	circle
816.321063951589	531.866171191679	0	Reference	circle
304.246261200169	24.1402844071854	0	Reference	circle
265.459134006873	441.085036939941	4	Reference	circle
651.684016283136	145.666262477404	0	Reference	circle
903.337948705303	519.735857511172	0	Reference	circle
168.177464700304	230.697895822348	0	Reference	circle
646.505523236468	292.746522749308	0	Reference	circle
8.65976533922367	344.579608639004	0.1	Reference	circle
765.720591793302	69.6205464832019	0.1	Reference	circle
61.8513152634259	580.250243212562	0	Reference	circle
683.536933055613	477.119305982254	0.1	Reference	circle
857.411168142455	259.87312866142	0.1	Reference	circle
468.28773891204	85.7016814847011	0.1	Reference	circle
224.421756483847	865.054433225421	3.1	Reference	circle
823.082178336335	448.413083605934	0.1	Reference	circle
172.631016189	725.480269988999	4.1	Reference	circle
912.298071423778	937.444717352046	2.1	Reference	circle
955.002619357314	196.047854278702	0	Reference	circle
312.191696427995	753.663518744754	4.1	Reference	circle
745.977680586278	422.9719683812	0	Reference	circle
279.719568922417	391.448274740018	4	Reference	circle
83.0460434046108	782.505783627741	0	Reference	circle
704.349949577823	348.018781759543	0.1	Reference	circle
631.156707330374	641.716295655351	0.1	Reference	circle
634.748482758878	784.687289441237	0.1	Reference	circle
211.809862754773	616.931250939146	4	Reference	circle
520.980166725814	97.9788718454074	0.1	Reference	circle
464.400365622481	577.851233555935	4.1	Reference	circle
172.227250343189	313.284889634699	0	Reference	circle
428.22185848956	180.655223922571	0.1	Reference	circle
148.349501544377	394.715020310599	4	Reference	circle
850.951608681353	410.318595018936	0.1	Reference	circle
824.075347040314	896.353432262084	2	Reference	circle
466.713701596251	803.365670237457	3.1	Reference	circle
988.943890008144	333.113741314271	0	Reference	circle
208.545546203153	549.759007767541	4.1	Reference	circle
875.068555953912	869.449045823887	2.1	Reference	circle
73.0211588405073	16.1820693251211	0	Reference	circle
338.752869906835	205.697210138896	0	Reference	circle
704.843234413536	597.153381443815	0.1	Reference	circle
434.738228570903	78.9559936847072	0	Reference	circle
45.4871036063414	632.867492621997	0	Reference	circle
764.836545655504	377.265241863905	0	Reference	circle
113.632999129826	258.075866061496	0	Reference	circle
86.6865608678199	179.372871940024	0	Reference	circle
892.038728874875	545.902751878602	5	Reference	circle
869.83323251619	204.41289689159	0.1	Reference	circle
304.998546957038	903.801831084071	3	Reference	circle
701.694089832017	832.013863646192	1	Reference	circle
775.064076877432	176.126444253605	0	Reference	circle
994.591227210127	963.949948265683	2	Reference	circle
960.012888129102	166.818380792625	0.1	Reference	circle
718.396121202968	925.903451585444	1	Reference	circle
500.581261069747	418.8249012616	0.1	Reference	circle
862.897681168979	430.911146495258	0.1	Reference	circle
958.267833503895	736.951327268733	5.1	Reference	circle
858.914153804304	579.233270215802	5	Reference	circle
5.68058998137712	598.746208941331	0	Reference	circle
64.8904713171069	759.614807558246	0.1	Reference	circle
202.14159576199	737.676321626408	4	Reference	circle
424.115823252359	948.21855431376	3	Reference	circle
349.729083480313	36.6221038568765	0	Reference	circle
937.458017760189	386.304997932632	0	Reference	circle
516.324345387751	570.87816371629	0.1	Reference	circle
665.990935639013	966.188091879245	1.1	Reference	circle
923.063561845571	527.628667483805	5	Reference	circle
192.13155163615	131.480091856793	0.1	Reference	circle
561.852610302623	472.1343887439	0	Reference	circle
344.853782380698	900.856143065961	3.1	Reference	circle
827.845842254814	179.920068296837	0.1	Reference	circle
28.3203801836353	971.673546818318	0	Reference	circle
255.150896926178	887.974100235151	3.1	Reference	circle
55.4559848972131	419.615570309572	0.1	Reference	circle
415.091596111422	554.997441735817	4	Reference	circle
598.08431581175	343.255053876666	0	Reference	circle
532.852603397798	200.534637016943	0.1	Reference	circle
3.32310159294866	820.829133343883	0	Reference	circle
125.855202902341	794.421868209727	0	Reference	circle
308.040895183105	190.163950447226	0.1	Reference	circle
80.5718106848653	824.080831464147	0.1	Reference	circle
236.475089359563	556.944629908074	4	Reference	circle
104.920967332087	813.825692277402	0	Reference	circle
91.4179611436557	296.716743193101	0	Reference	circle
765.242794715567	107.980513142655	0.1	Reference	circle
800.645141554298	881.679432387464	2.1	Reference	circle
347.541035388131	730.822112758178	4	Reference	circle
826.161675456911	235.984565692488	0.1	Reference	circle
504.635375357931	1.61676961905323	0	Reference	circle
745.233571107732	916.19076748169	1.1	Reference	circle
629.784205087461	914.775697513018	1.1	Reference	circle
790.344357837923	521.579256119905	0	Reference	circle
943.542136671953	291.499915933469	0	Reference	circle
449.401654548943	260.075475733262	0	Reference	circle
919.352050412679	670.712639609817	5	Reference	circle
888.949390540831	872.639580953633	2.1	Reference	circle
649.970062544104	564.549780117813	0	Reference	circle
178.228627932724	543.519457693212	4	Reference	circle
961.161114676157	589.314183638897	5	Reference	circle
873.747367114527	175.033135910984	0	Reference	circle
687.8560099795	993.786325967172	1	Reference	circle
303.67642353964	907.056852096692	3	Reference	circle
778.358273409307	254.406101284083	0.1	Reference	circle
963.912139025982	330.293186267605	0	Reference	circle
990.35474902601	710.699995475821	5.1	Reference	circle
227.66167375748	276.046880390495	0.1	Reference	circle
888.122107108124	917.697135813534	2	Reference	circle
834.755244258093	753.977600456215	5.1	Reference	circle
290.937546523521	973.021115738666	0	Reference	circle
107.537728781113	669.722346745199	4	Reference	circle
766.156956687802	293.176908019232	0	Reference	circle
453.715576174902	244.439554577461	0.1	Reference	circle
258.876789416652	721.726492742309	4	Reference	circle
180.026846742257	700.196268306812	4.1	Reference	circle
359.107171210693	94.8789358898066	0	Reference	circle
966.890449817758	90.3335973499343	0	Reference	circle
915.538706261665	286.760982977459	0	Reference	circle
733.757905832725	90.2001818029676	0	Reference	circle
617.041148521239	519.874468595488	0.1	Reference	circle
122.482317367336	13.5379043647554	0	Reference	circle
504.055873258272	193.42672766652	0	Reference	circle
99.3230076220352	949.166793726385	0.1	Reference	circle
310.654343276285	734.8499639621	4.1	Reference	circle
302.989933656529	164.143711326877	0	Reference	circle
318.76067594788	983.186889217468	0	Reference	circle
745.322490925668	332.357750739437	0	Reference	circle
813.699031370925	751.939823809313	2	Reference	circle
427.841565484647	362.265495497501	0	Reference	circle
921.446343676187	520.853342303075	5.1	Reference	circle
493.157159415307	169.497096297331	0	Reference	circle
549.209766643355	275.690299104434	0.1	Reference	circle
701.569887717022	816.770835086238	1	Reference	circle
891.402239380637	711.575922089163	5.1	Reference	circle
774.455494468799	644.35992215178	0	Reference	circle
757.466574861901	60.3927641573828	0.1	Reference	circle
396.733164306497	774.544050968951	3	Reference	circle
710.345134483185	159.324330463074	0	Reference	circle
633.196958585409	876.023913790006	1	Reference	circle
85.8713925248012	973.148460947908	0	Reference	circle
563.957245795289	163.882351631299	0.1	Reference	circle
415.6000935419	312.718949150527	0	Reference	circle
779.24074718589	644.737105091335	0	Reference	circle
854.441773987841	816.096518442268	2.1	Reference	circle
96.4799257097766	525.339781261748	4.1	Reference	circle
147.67995990091	847.878528934438	0.1	Reference	circle
929.708879037295	935.046916506253	2.1	Reference	circle
164.774363313802	941.484817156801	0.1	Reference	circle
395.8936701864	914.698819283862	3	Reference	circle
260.533030288527	544.543066240381	4.1	Reference	circle
430.447407861939	167.242865521228	0	Reference	circle
327.451496220659	524.689657348907	4.1	Reference	circle
749.199992066249	343.075545351487	0.1	Reference	circle
480.057717410382	611.107020076597	4	Reference	circle
154.391786343884	710.509310160531	4.1	Reference	circle
533.615981976967	71.2828104754444	0	Reference	circle
259.424031362636	21.6405710622203	0.1	Reference	circle
25.5366151330527	21.6813749987632	0.1	Reference	circle
166.992062975187	495.613986142911	4.1	Reference	circle
746.618623165647	661.900873126229	0.1	Reference	circle
443.708236231236	124.219163615722	0	Reference	circle
193.713629625738	743.070998523617	4.1	Reference	circle
403.105042998213	746.558614325477	3	Reference	circle
527.099966374692	153.224519339856	0.1	Reference	circle
781.07913563773	569.045420645969	0	Reference	circle
938.190457341261	446.914626856102	0.1	Reference	circle
588.579034525901	782.707051213132	3	Reference	circle
895.886646364816	85.5777077807579	0.1	Reference	circle
569.734096483327	730.738844601903	3.1	Reference	circle
750.563777240925	287.096538119018	0	Reference	circle
477.539803519147	708.696071114624	3	Reference	circle
438.722533742664	844.230742091779	3.1	Reference	circle
110.80005150428	476.984726515831	4	Reference	circle
612.424123335397	519.983626283938	0	Reference	circle
975.257365308236	471.281547230901	0	Reference	circle
250.631775881397	706.857811754569	4.1	Reference	circle
611.236197226215	827.506580667105	0	Reference	circle
405.809546622448	72.1953014649916	0	Reference	circle
502.217269420857	814.897404145682	3.1	Reference	circle
754.020602674689	822.195619676961	2.1	Reference	circle
321.868540930329	826.88894229522	3.1	Reference	circle
900.912229144014	122.383691707859	0.1	Reference	circle
724.081653059227	285.552899941802	0.1	Reference	circle
739.34708660352	259.417723542545	0	Reference	circle
195.266412851168	703.960179375019	4	Reference	circle
197.508261747891	399.028162036091	4	Reference	circle
427.821949348086	101.356571457349	0	Reference	circle
79.5587234671693	936.836973691126	0.1	Reference	circle
334.349171107402	550.333031723509	4	Reference	circle
66.4097385932691	167.315626303898	0	Reference	circle
939.440145380329	837.884703621501	5.1	Reference	circle
785.362914447905	152.222117200494	0	Reference	circle
149.916826552479	878.445761295501	0.1	Reference	circle
733.099586801138	167.850881321589	0	Reference	circle
483.160698769148	637.450672732666	3	Reference	circle
230.339815675979	918.617133432301	0.1	Reference	circle
464.413655796321	797.040178992786	3.1	Reference	circle
57.5314944917336	855.39292064053	0	Reference	circle
60.5903325071558	443.902583101299	0.1	Reference	circle
451.508091046475	653.602098560659	4	Reference	circle
59.2020538523793	396.276083320379	0	Reference	circle
70.9367158617824	500.359767011134	0	Reference	circle
365.066541867796	82.3434284455143	0.1	Reference	circle
249.346088446211	92.9591703019105	0.1	Reference	circle
16.4656509505585	710.917849611258	0.1	Reference	circle
513.965807285393	163.266997835133	0	Reference	circle
484.868151864503	950.462779662339	3.1	Reference	circle
131.682152368128	822.123203371651	0	Reference	circle
737.799573579337	106.494101470569	0	Reference	circle
810.211305317702	644.753345303237	0.1	Reference	circle
440.678916971665	834.023538755719	3	Reference	circle
744.852064640028	734.318887564121	0	Reference	circle
121.023404339096	804.066364403814	0	Reference	circle
690.550493289949	306.650656426558	0	Reference	circle
56.4688674288336	878.130269808695	0.1	Reference	circle
657.242728368612	604.483926908113	0.1	Reference	circle
975.597748250002	825.898150043096	5.1	Reference	circle
876.647308492567	877.004177967319	2.1	Reference	circle
252.769958956633	677.179783387808	4.1	Reference	circle
720.856966057792	928.583357293159	1	Reference	circle
57.6333655884955	987.606606097892	0	Reference	circle
576.884637989104	369.150352849159	0	Reference	circle
73.9531587390229	654.093484933022	0.1	Reference	circle
57.0587873519398	90.0988945267163	0	Reference	circle
593.328389492119	974.366351935547	0.1	Reference	circle
863.754865050549	768.307691438822	5.1	Reference	circle
857.110837846296	994.236085937126	2.1	Reference	circle
440.972823614022	394.633626892697	0	Reference	circle
633.828368143411	384.846752460115	0.1	Reference	circle
152.795516631333	579.968410955276	4.1	Reference	circle
324.467749152798	728.622067503398	4.1	Reference	circle
572.388226399198	339.976929155877	0.1	Reference	circle
662.210769705242	912.375513935229	1.1	Reference	circle
104.931092780083	159.221469197422	0.1	Reference	circle
190.530313169118	383.925403448055	4.1	Reference	circle
883.343552510254	818.247185042128	5.1	Reference	circle
399.08152904571	328.48671651585	0.1	Reference	circle
940.875532302773	961.472388001624	2.1	Reference	circle
328.313386486378	798.307751245098	3	Reference	circle
497.405269583454	204.482517138589	0.1	Reference	circle
684.769716583425	467.095407865476	0.1	Reference	circle
945.650938456645	924.984364587115	2.1	Reference	circle
163.958017095458	461.658674725099	4	Reference	circle
641.944347344106	45.4341506208293	0	Reference	circle
30.5194606226869	500.468802585732	0.1	Reference	circle
469.435246731853	602.280689713545	4	Reference	circle
403.492644924205	920.401118418667	3	Reference	circle
721.041316804243	85.0845950674266	0.1	Reference	circle
701.184301948873	324.689690962201	0.1	Reference	circle
700.496194813168	222.079635367729	0.1	Reference	circle
344.336882121628	441.417173126247	4.1	Reference	circle
369.651710224571	57.3815742691513	0.1	Reference	circle
794.630089539336	130.333274852484	0	Reference	circle
407.810667017009	404.21102931723	4.1	Reference	circle
282.378216818208	133.437117986148	0.1	Reference	circle
494.908442544751	665.905867873458	3	Reference	circle
158.385795263806	539.216627493966	4.1	Reference	circle
968.940285498276	470.61055324669	0.1	Reference	circle
181.923666090705	196.989862861112	0	Reference	circle
384.606293538818	887.67693954939	3	Reference	circle
186.605737487553	645.136583926855	4.1	Reference	circle
769.135307951597	496.113756038249	0.1	Reference	circle
11.9549118005671	714.621814873302	0.1	Reference	circle
341.570011347998	49.8238686635159	0.1	Reference	circle
586.085058205994	11.2438337700441	0.1	Reference	circle
44.2355366421398	478.749783157371	0.1	Reference	circle
771.808347371873	382.343892066739	0	Reference	circle
869.771532224724	304.362097702222	0.1	Reference	circle
229.440761629492	45.1601485363208	0.1	Reference	circle
643.73990942142	357.588192355819	0	Reference	circle
984.251125624636	484.374818648444	0.1	Reference	circle
241.937225670088	887.509434234351	3.1	Reference	circle
15.192886417266	556.441233115038	0.1	Reference	circle
371.541871228023	604.816742047435	4	Reference	circle
543.743471251335	864.092210497474	3	Reference	circle
650.854588065995	471.420512329089	0	Reference	circle
775.164113242645	61.1693515011575	0.1	Reference	circle
846.496460641269	361.223607320804	0.1	Reference	circle
750.177415061276	743.038439481752	0.1	Reference	circle
116.263024469139	936.13742599939	0	Reference	circle
52.0161523618735	288.167301453417	0	Reference	circle
96.5408779666759	635.019548063399	4	Reference	circle
149.888136775233	72.7461717042606	0.1	Reference	circle
257.872139452025	237.123068022775	0.1	Reference	circle
549.098066428211	666.365920296637	3	Reference	circle
439.0480620577	747.013796615647	3.1	Reference	circle
178.779022044269	690.402822055621	4	Reference	circle
825.394372487441	739.023467683932	5.1	Reference	circle
222.35451457859	633.236769096693	4.1	Reference	circle
306.650258219102	843.176631597802	3.1	Reference	circle
923.008002368966	962.160377675435	2.1	Reference	circle
711.479900827399	983.185068441788	1.1	Reference	circle
235.335477770306	783.310880252859	3.1	Reference	circle
819.002028909745	226.133842462441	0	Reference	circle
941.201869127806	562.460389085812	5.1	Reference	circle
101.296810799045	159.192749880254	0.1	Reference	circle
617.478472881718	424.625858386979	0.1	Reference	circle
105.940608225763	232.562767395983	0	Reference	circle
965.901349482127	318.550471489318	0.1	Reference	circle
750.853508287342	555.936022291658	0.1	Reference	circle
842.637831091648	916.529384075664	2	Reference	circle
140.695039202692	796.01141072833	0.1	Reference	circle
992.392411467386	356.877038963605	0.1	Reference	circle
50.8997184468899	106.796150897164	0	Reference	circle
900.305387032218	133.279653453501	0.1	Reference	circle
57.5142710888758	681.158241748344	0	Reference	circle
661.407540840562	14.8392037651502	0	Reference	circle
741.693798735272	976.345301804366	1.1	Reference	circle
87.5197827552911	326.384395138826	0	Reference	circle
943.525077483151	674.666818945436	5.1	Reference	circle
806.271936415229	109.689424393699	0.1	Reference	circle
464.03635748825	589.522824342363	4.1	Reference	circle
930.052953771548	964.357033282286	2	Reference	circle
893.581574591342	120.692065730691	0.1	Reference	circle
379.871147740399	934.890769872814	3	Reference	circle
613.95366980671	986.247839221032	0.1	Reference	circle
322.353206388885	425.777930938872	4	Reference	circle
84.8498650302645	631.317465448054	4	Reference	circle
53.1637555467896	324.890164458659	0	Reference	circle
105.922009704635	605.997791402275	4	Reference	circle
488.123007732676	650.651949316496	3.1	Reference	circle
464.644975251751	626.715149747906	4	Reference	circle
40.4277787928004	61.9670777993742	0.1	Reference	circle
125.536838832544	237.615883476101	0.1	Reference	circle
799.463803312974	660.416830462869	0.1	Reference	circle
552.14233195805	28.1378178817686	0.1	Reference	circle
872.704746952513	140.83953687246	0.1	Reference	circle
919.445690105436	367.762201425387	0	Reference	circle
185.771808967926	988.401992229512	0.1	Reference	circle
356.049717617454	358.64092191658	0.1	Reference	circle
64.0113174091093	382.041723084869	0.1	Reference	circle
786.018088059267	968.474218560848	2.1	Reference	circle
279.563722340157	8.80321701662615	0.1	Reference	circle
337.391629584832	502.253236718476	4	Reference	circle
418.07551483647	828.675181852188	3	Reference	circle
497.330522415461	209.788228163496	0	Reference	circle
428.659903205466	124.874720315682	0.1	Reference	circle
613.116931040306	971.157938872697	0	Reference	circle
422.170995482709	115.130524325417	0	Reference	circle
739.035235272488	800.386556983227	1.1	Reference	circle
992.833764654584	624.822597173741	5.1	Reference	circle
656.457068779739	152.213091009762	0	Reference	circle
654.624948373763	694.75039663096	0.1	Reference	circle
116.905775031308	320.475012775511	0.1	Reference	circle
703.157482461538	623.063464798499	0.1	Reference	circle
181.643689266173	224.745304228505	0	Reference	circle
560.385889663594	243.534345760243	0	Reference	circle
136.722192264395	559.55466439575	4	Reference	circle
418.092672646744	619.153726996621	4	Reference	circle
567.744584813016	35.3842662111856	0.1	Reference	circle
126.227130294312	544.127024812391	4.1	Reference	circle
465.411410631379	416.725355009083	0	Reference	circle
552.982764377724	420.868831051048	0	Reference	circle
728.658826331375	752.655589150963	0	Reference	circle
491.745806359686	386.043270965107	0	Reference	circle
199.456380543998	61.590428206604	0	Reference	circle
899.188546768855	663.255413235631	5	Reference	circle
680.058337862138	326.539741635788	0	Reference	circle
651.424106369726	146.211157511454	0	Reference	circle
949.982228161301	708.226506371284	5.1	Reference	circle
962.34474074957	193.914936054964	0.1	Reference	circle
18.5345391831361	725.622595195193	0	Reference	circle
962.666911282577	942.204427572899	2.1	Reference	circle
121.475942922523	423.782558268867	4	Reference	circle
825.441644038772	608.440031688428	5	Reference	circle
634.849521155469	285.192307273857	0.1	Reference	circle
683.968841376016	785.247364738956	0.1	Reference	circle
407.642239219043	907.363118986832	3	Reference	circle
527.775933300145	3.66093363449909	0	Reference	circle
919.485797411529	886.816905646818	2	Reference	circle
766.179067668505	641.434969530907	0	Reference	circle
326.012718952494	936.932346237591	3	Reference	circle
224.355038824957	748.670629448956	4.1	Reference	circle
846.435381153366	417.036948854337	0	Reference	circle
451.761009069625	613.392775764689	4	Reference	circle
147.968820333714	883.211612563813	0.1	Reference	circle
534.795436176006	540.094616319519	0.1	Reference	circle
894.547165800817	516.325296015013	0	Reference	circle
119.892351884162	134.510340577224	0	Reference	circle
220.621573647484	201.15495212446	0.1	Reference	circle
364.552965198876	309.608758655144	0	Reference	circle
920.399885185063	328.774762391113	0.1	Reference	circle
423.289490214316	429.330202187411	4	Reference	circle
626.479944048217	344.604781304719	0	Reference	circle
968.217464999761	345.172060389305	0	Reference	circle
924.659377759788	692.906732628122	5.1	Reference	circle
679.754012465943	300.898737898096	0.1	Reference	circle
32.2742429536302	222.885796593037	0	Reference	circle
77.573845843086	850.48036597739	0.1	Reference	circle
177.071144690504	481.37747437763	4.1	Reference	circle
823.250531005207	149.942955427803	0	Reference	circle
383.52321415022	426.868125029374	4.1	Reference	circle
75.953793236753	987.151219586842	0.1	Reference	circle
646.688011339633	688.92344530439	0	Reference	circle
339.952179818181	395.832255059853	4.1	Reference	circle
292.731586248148	557.536808355944	4.1	Reference	circle
82.9898268391844	365.050562165445	0.1	Reference	circle
739.827049399493	255.367881378392	0.1	Reference	circle
283.550890790997	700.315796368755	4.1	Reference	circle
959.974666028284	755.009659747127	5	Reference	circle
813.123968167929	764.147816785844	2.1	Reference	circle
732.039002644829	933.285610271851	1	Reference	circle
408.305665633408	548.364898583386	4	Reference	circle
697.549315661658	581.730479877908	0	Reference	circle
475.251383888302	351.900115646888	0	Reference	circle
904.553146442864	643.131163729122	5.1	Reference	circle
813.067088000942	536.739937378326	0.1	Reference	circle
514.834553371649	33.8115879644174	0	Reference	circle
45.8159945879597	321.656852265121	0.1	Reference	circle
509.718039966421	463.217898351373	0.1	Reference	circle
650.122822553385	103.58841678733	0.1	Reference	circle
321.807183953235	84.9933748571202	0.1	Reference	circle
429.202658339636	609.426122440957	4	Reference	circle
191.392497903667	300.42507920065	0	Reference	circle
846.551837295992	396.988086392405	0.1	Reference	circle
905.761412300402	256.540874707978	0.1	Reference	circle
864.163829224883	460.987452097237	0.1	Reference	circle
92.1076741346624	11.0234168719035	0.1	Reference	circle
988.493766255211	314.917222009972	0.1	Reference	circle
92.5741371861659	623.344375503249	4	Reference	circle
57.0800309753977	531.204184325179	0.1	Reference	circle
245.547069064109	49.5408994681202	0.1	Reference	circle
920.314048683736	715.01327792299	5.1	Reference	circle
428.162202267675	738.878707876429	3	Reference	circle
713.547001778381	658.441129985498	0	Reference	circle
142.046064061346	141.759541934356	0.1	Reference	circle
117.606400116114	258.387366402429	0.1	Reference	circle
411.341189672239	241.569441775559	0.1	Reference	circle
31.562038219301	384.45035205665	0	Reference	circle
696.70668309927	584.463175054872	0	Reference	circle
356.55600722949	285.741874034982	0	Reference	circle
125.617853581207	855.428712094203	0.1	Reference	circle
385.875754252775	484.98036007327	4	Reference	circle
56.3113931270782	455.986462117406	0.1	Reference	circle
606.820453814231	826.051013558405	0	Reference	circle
949.074293995509	256.505240257829	0	Reference	circle
452.791519026505	809.317395637045	3	Reference	circle
482.241689458489	475.361840635538	0.1	Reference	circle
438.503277042415	51.8635312134866	0	Reference	circle
465.326661757426	55.8641033458989	0	Reference	circle
590.833995426539	79.502129860688	0.1	Reference	circle
894.75923895021	671.53049724875	5	Reference	circle
730.863437713822	607.893144686706	0	Reference	circle
624.044505852507	954.956223304151	1.1	Reference	circle
258.062853144249	614.920638460433	4.1	Reference	circle
698.797232003184	10.3221868001856	0	Reference	circle
933.855304652127	594.300192458788	5.1	Reference	circle
450.47097275313	97.3204262806103	0.1	Reference	circle
576.710944874445	205.507649201434	0	Reference	circle
810.046873317566	735.823977770982	0.1	Reference	circle
329.634969346458	51.1870839735493	0	Reference	circle
98.8998596330639	503.254814531188	4.1	Reference	circle
857.130756825209	196.272959185764	0.1	Reference	circle
476.066245202208	233.686656070873	0	Reference	circle
658.986040603602	451.748316206969	0.1	Reference	circle
122.118965624133	859.589124280727	0	Reference	circle
781.302894268651	320.65229952638	0.1	Reference	circle
34.2450498056132	831.657230956014	0	Reference	circle
488.634982965654	607.984801483108	3	Reference	circle
928.363951962907	227.668265346903	0	Reference	circle
607.325510657858	242.247526504099	0	Reference	circle
529.416169581702	129.22647467372	0.1	Reference	circle
94.9611161861103	963.332928836579	0	Reference	circle
214.158003967488	155.933184371563	0	Reference	circle
924.610598044237	535.997776139062	5	Reference	circle
715.487726057414	77.7842828994617	0	Reference	circle
828.151105717989	998.060846453998	2.1	Reference	circle
37.3015453284606	725.177275052294	0.1	Reference	circle
11.0534319914877	789.22076084069	0	Reference	circle
426.656634770101	222.728369043441	0.1	Reference	circle
582.288879308384	161.834119014908	0.1	Reference	circle
44.7742727186996	164.082883742405	0	Reference	circle
420.585026364308	399.138989776839	0.1	Reference	circle
43.3462542623747	872.354117379291	0	Reference	circle
508.589458863251	697.743348059477	3.1	Reference	circle
700.623094365001	933.474071254255	1.1	Reference	circle
881.203499116004	17.2719826700632	0.1	Reference	circle
124.036727614468	795.474658943713	0	Reference	circle
608.242671746295	58.8887159887236	0	Reference	circle
973.212415809976	452.710337970406	0	Reference	circle
358.268903346267	937.157914944692	3.1	Reference	circle
899.415411045775	218.688415310113	0.1	Reference	circle
405.477036651457	55.3627999331802	0.1	Reference	circle
843.012122375192	73.9543003290892	0	Reference	circle
955.811522213044	429.383897625143	0	Reference	circle
740.313339321176	992.676063104765	1.1	Reference	circle
672.823044458637	219.76923152199	0.1	Reference	circle
87.6245873756707	150.043518627062	0.1	Reference	circle
34.1660763353575	535.825199959101	0	Reference	circle
894.849349668948	558.459659717279	5.1	Reference	circle
121.974612630205	731.251333643449	0	Reference	circle
1.44263317296281	638.7958926477	0	Reference	circle
815.913556072162	233.948054842884	0.1	Reference	circle
116.105032869847	346.362957470352	0.1	Reference	circle
485.107412674464	766.288626588183	3	Reference	circle
917.212835766142	349.153197346255	0	Reference	circle
357.393531711306	994.301833663136	0	Reference	circle
708.59089154657	103.617115868488	0	Reference	circle
764.480796139222	451.730562946294	0	Reference	circle
810.010957656661	212.759573581163	0	Reference	circle
419.897659122245	731.981729154941	3.1	Reference	circle
710.868686341913	364.642704691505	0	Reference	circle
151.893319723196	945.653140692739	0.1	Reference	circle
861.061518213013	615.773726992309	5.1	Reference	circle
809.441106040264	577.610274084145	0	Reference	circle
539.753807956353	441.197673593881	0	Reference	circle
529.533581933938	622.473781892564	3	Reference	circle
634.359501527855	264.292023541173	0.1	Reference	circle
107.363405093784	935.563399484847	0	Reference	circle
337.115579011384	14.3638829237316	0.1	Reference	circle
971.321591437561	182.510817169445	0	Reference	circle
97.9594166665338	672.121284994297	0.1	Reference	circle
931.964824291877	606.300427673152	5	Reference	circle
741.539084206568	400.221265539993	0	Reference	circle
59.9346504369751	16.3883407872636	0.1	Reference	circle
405.802353069885	440.153010990471	4	Reference	circle
373.846126117976	443.53254440357	4.1	Reference	circle
232.392252032645	513.101476370823	4	Reference	circle
534.340992151294	886.314701847965	3	Reference	circle
363.860938092228	227.958836304024	0.1	Reference	circle
579.740568604553	599.499194119824	0	Reference	circle
71.9833211221267	248.040790689411	0	Reference	circle
37.7998789323028	892.62734718062	0.1	Reference	circle
750.421413423494	170.047227108153	0.1	Reference	circle
486.310265050502	792.333503864473	3.1	Reference	circle
159.479880483123	826.408896461828	0.1	Reference	circle
934.943744722521	367.806848110398	0	Reference	circle
336.650438278448	566.763758911984	4.1	Reference	circle
980.420438748086	925.323936925502	2	Reference	circle
780.3901057865	324.193918725476	0.1	Reference	circle
238.596754733706	71.4688222028781	0.1	Reference	circle
831.065479092533	434.853484508814	0.1	Reference	circle
282.889259101357	530.989558647387	4	Reference	circle
414.516028171172	39.231581505388	0	Reference	circle
551.437494294252	41.8978034837637	0.1	Reference	circle
972.243529619882	970.246161725838	2	Reference	circle
443.424629252637	928.088970874203	3.1	Reference	circle
515.008263000753	394.2221169353	0	Reference	circle
222.21660477668	848.770300808595	3	Reference	circle
428.909423207166	67.0381301946472	0.1	Reference	circle
363.689447446261	909.749032921391	3	Reference	circle
60.8602311010472	985.641325537348	0	Reference	circle
300.268195697339	669.942044450901	4	Reference	circle
417.05581695633	805.831228221767	3.1	Reference	circle
590.943201495335	171.450871174457	0.1	Reference	circle
592.453529339749	128.541044273647	0	Reference	circle
524.897355100838	799.889060964109	3.1	Reference	circle
391.501148642274	36.0714920337778	0.1	Reference	circle
611.4434532749	27.7853093834128	0.1	Reference	circle
408.700889789732	264.394976450363	0.1	Reference	circle
535.002661754377	867.617787658004	3.1	Reference	circle
784.305861591594	525.857361404225	0.1	Reference	circle
334.063150926493	875.899142042967	3.1	Reference	circle
802.057635036996	802.627194045344	2	Reference	circle
691.296006031102	190.059890372446	0.1	Reference	circle
368.0969743405	603.953119858401	4	Reference	circle
539.00715409033	665.513751456514	3.1	Reference	circle
348.627070164541	639.699831480859	4	Reference	circle
839.425618078327	792.165095604723	5	Reference	circle
845.734213883057	271.772007285384	0	Reference	circle
480.710579929873	11.7655485712457	0.1	Reference	circle
138.121857977705	92.7081100374926	0.1	Reference	circle
494.555483504431	589.628338851267	3	Reference	circle
899.897002724232	883.649186734343	2	Reference	circle
963.783865984064	558.212392425397	5.1	Reference	circle
281.102122414624	73.1124965127092	0.1	Reference	circle
216.324403483421	313.243263930082	0.1	Reference	circle
878.981178201269	591.335057402728	5	Reference	circle
768.971611658344	504.485055299709	0.1	Reference	circle
683.787449041149	606.452255895594	0	Reference	circle
698.549796077888	154.274026723113	0.1	Reference	circle
535.127570734126	769.020206923829	3	Reference	circle
937.763316345634	837.544209265383	5	Reference	circle
427.660885131685	71.2015708046965	0.1	Reference	circle
533.049058534438	911.479952810099	3	Reference	circle
623.892589708092	15.9479789319448	0.1	Reference	circle
6.47078197123483	868.586730136769	0	Reference	circle
958.500990947243	248.311400567414	0	Reference	circle
337.285342385992	584.847387565533	4.1	Reference	circle
531.835990927648	906.915160952136	3.1	Reference	circle
330.702618893934	200.313697471516	0	Reference	circle
977.924480694812	305.252640529536	0.1	Reference	circle
710.59173026518	195.899889040738	0	Reference	circle
233.067993105622	779.807842053007	3	Reference	circle
57.4095483429264	388.81338740862	0.1	Reference	circle
81.3127305496018	185.557795487577	0.1	Reference	circle
980.606775414664	45.8825566389132	0	Reference	circle
731.279128151713	582.009710296057	0.1	Reference	circle
541.507145854877	987.723513480276	0.1	Reference	circle
666.648301484762	595.204628586071	0	Reference	circle
706.319241055055	993.604751043022	1.1	Reference	circle
981.920585786225	92.4950602098834	0	Reference	circle
600.227552307071	398.727749167709	0.1	Reference	circle
451.926459848182	831.229168873047	3.1	Reference	circle
527.792793152621	663.591954126721	3	Reference	circle
730.742872498231	523.755930876825	0	Reference	circle
524.810445625801	434.52880796697	0	Reference	circle
70.8784773235675	655.822369823465	0	Reference	circle
881.423378015403	964.912766211433	2.1	Reference	circle
1.43058576923795	951.271203366574	0.1	Reference	circle
408.462717537535	723.161523790099	3	Reference	circle
145.39096342749	353.804329745006	0	Reference	circle
168.680255343439	369.003974626074	0.1	Reference	circle
299.242522844579	938.776417519199	3.1	Reference	circle
94.1385340203997	506.323918251088	4	Reference	circle
378.592901807046	843.475847517839	3.1	Reference	circle
921.742140408373	681.976471543778	5	Reference	circle
141.563222634839	97.2292858513538	0	Reference	circle
804.506457376061	737.409640558064	0	Reference	circle
589.454805996502	627.409091599751	0.1	Reference	circle
80.737681069877	752.898064462701	0	Reference	circle
87.278752341168	405.816384765552	0.1	Reference	circle
519.031404796755	81.5903358068317	0	Reference	circle
213.802881069714	924.15685972129	0.1	Reference	circle
308.478378640488	751.931893386878	4.1	Reference	circle
425.143490863964	831.808006905951	3.1	Reference	circle
456.221418704838	754.037953075953	3	Reference	circle
68.2304089067038	381.050719866529	0.1	Reference	circle
983.704149537953	25.6167695024051	0	Reference	circle
280.303981859703	770.534397752723	3	Reference	circle
264.621525789844	262.256340739783	0.1	Reference	circle
328.322087970562	79.2019021401647	0	Reference	circle
470.90060202172	609.823833300499	4.1	Reference	circle
110.854707105784	793.733705017949	0	Reference	circle
698.785420453642	326.563892499311	0.1	Reference	circle
571.90387704107	202.540293534053	0.1	Reference	circle
292.082463436294	497.592531058937	4.1	Reference	circle
943.191622699844	839.124489739072	5.1	Reference	circle
300.465672636172	681.149055297719	4.1	Reference	circle
673.694341212511	194.411795221269	0.1	Reference	circle
602.671215626644	407.033295353409	0	Reference	circle
566.729868480237	258.111590061802	0	Reference	circle
890.362971418304	192.263232003432	0.1	Reference	circle
975.12446124386	193.163971918868	0	Reference	circle
74.5747301073279	272.06103984057	0	Reference	circle
203.015866046306	487.234302195488	4.1	Reference	circle
992.207204295788	781.614377397345	5	Reference	circle
573.326253372245	860.814744958887	3.1	Reference	circle
849.418208296876	776.66503180773	5	Reference	circle
446.460176551249	541.006374393357	4.1	Reference	circle
109.305132101988	938.974831827218	0.1	Reference	circle
789.763919299468	892.084925126517	2.1	Reference	circle
570.024252718547	581.287124953931	0	Reference	circle
272.120484863641	487.466110338923	4	Reference	circle
721.45938043762	482.048158541555	0.1	Reference	circle
61.8994457984809	985.318812387763	0	Reference	circle
874.118251537904	379.136769223958	0.1	Reference	circle
391.842705505202	767.577795547433	3	Reference	circle
683.346865752712	547.744506485993	0	Reference	circle
153.894162861165	529.002157104434	4	Reference	circle
501.39153229841	788.355796794873	3.1	Reference	circle
835.927026450867	570.440178312827	0.1	Reference	circle
302.052960118977	932.84761184291	3	Reference	circle
571.07609189488	17.6216944123153	0.1	Reference	circle
525.905983185861	111.341752039967	0	Reference	circle
109.076290045865	33.2529389564879	0.1	Reference	circle
760.216688591288	232.805255733198	0.1	Reference	circle
804.455638242885	655.944816290168	0	Reference	circle
98.3103562926408	617.526036343304	4	Reference	circle
769.307105859276	888.961359326495	2	Reference	circle
329.117986747762	214.011650632368	0.1	Reference	circle
265.301486652344	718.260409217793	4.1	Reference	circle
310.620039053028	677.571096179308	4	Reference	circle
757.650992596522	109.980725242756	0.1	Reference	circle
402.60910143028	914.776359718991	3.1	Reference	circle
365.148289997363	257.335837976774	0.1	Reference	circle
484.229902767809	818.446492060553	3.1	Reference	circle
832.361017277697	207.111430660356	0.1	Reference	circle
939.244796711486	999.760393084493	2.1	Reference	circle
846.238093316555	853.173477658536	2.1	Reference	circle
990.860255713807	45.8886237202678	0.1	Reference	circle
272.451301755151	323.242214303231	0.1	Reference	circle
928.610008350573	3.3079094667919	0	Reference	circle
898.524179961532	476.546483161394	0.1	Reference	circle
327.498213258805	66.2511547999457	0.1	Reference	circle
233.816627309425	266.140946347965	0.1	Reference	circle
90.1282865167595	724.929383002687	0	Reference	circle
710.435783898458	832.872961575165	1.1	Reference	circle
425.978062283946	476.214561895467	4.1	Reference	circle
88.7126411010977	882.002449111314	0.1	Reference	circle
908.245610440848	958.861810398055	2	Reference	circle
893.909627057845	279.494723594515	0.1	Reference	circle
676.766314724227	187.88692694623	0	Reference	circle
339.971159799723	261.519268042874	0	Reference	circle
498.899919172283	190.739427674329	0	Reference	circle
831.347360893153	29.6541609382257	0	Reference	circle
135.28750639176	600.069199715974	4	Reference	circle
166.853826605948	871.830699496903	0	Reference	circle
77.085381131852	151.227542210137	0	Reference	circle
83.1155171149876	470.791401070077	0	Reference	circle
473.115678677568	653.669991536299	3.1	Reference	circle
278.590165585978	466.920202632435	4	Reference	circle
884.169937185012	659.020196429454	5	Reference	circle
73.537158946041	186.181842627004	0	Reference	circle
171.878738107858	609.39155980153	4.1	Reference	circle
510.273768243613	100.557874295861	0.1	Reference	circle
112.31698559178	175.885014469037	0.1	Reference	circle
265.412420225097	746.758765906561	4	Reference	circle
388.460914730327	937.874657197157	3	Reference	circle
92.1527550797909	552.466988961678	4.1	Reference	circle
946.77892457461	381.00766182458	0	Reference	circle
128.013221686473	329.200602234574	0	Reference	circle
838.249903819524	849.714335550554	2	Reference	circle
845.351969615091	752.420021063881	5	Reference	circle
379.840821404941	725.841885622125	4	Reference	circle
322.131774433888	974.988220563857	0.1	Reference	circle
264.09506669105	659.161779183429	4	Reference	circle
421.751366698649	595.427804559469	4.1	Reference	circle
851.147712362697	550.757349214284	0.1	Reference	circle
90.2782537241001	484.068771098042	4	Reference	circle
669.230808253866	773.325284715742	0.1	Reference	circle
590.259754456813	365.914155279752	0.1	Reference	circle
102.732351933839	847.142552936217	0	Reference	circle
430.94784740638	568.627553325146	4	Reference	circle
411.277088273549	762.366956983693	3	Reference	circle
420.350377038587	705.751923824428	4	Reference	circle
711.242988557555	551.433998814318	0	Reference	circle
300.865056339186	39.4786206188146	0.1	Reference	circle
658.485015377868	312.099593508989	0.1	Reference	circle
34.1420254888944	426.132586315041	0	Reference	circle
548.573750485666	811.614998694742	3.1	Reference	circle
113.021718121367	735.530966630206	0.1	Reference	circle
732.413210425759	352.942551126238	0.1	Reference	circle
211.840911306441	110.06961017102	0	Reference	circle
405.980241551297	546.733671978116	4	Reference	circle
159.428907137597	609.253113629064	4	Reference	circle
76.9874286104459	760.586382346461	0	Reference	circle
20.4760842998512	443.50896433508	0	Reference	circle
43.0748184295371	444.699393661926	0	Reference	circle
536.943033880321	941.44065008848	0	Reference	circle
666.084371576086	67.7932124750223	0	Reference	circle
216.2821613946	489.239123221254	4.1	Reference	circle
768.082636075094	950.585328239482	2.1	Reference	circle
211.01495879842	639.769885290181	4.1	Reference	circle
596.240205221111	711.675673289457	3	Reference	circle
931.965851909015	863.044700431637	5	Reference	circle
275.299545245478	498.252416171599	4	Reference	circle
148.908715764992	869.25660951226	0	Reference	circle
802.304289898835	394.654269716004	0	Reference	circle
243.872158728773	778.871117395116	3	Reference	circle
217.669023761293	541.117333319271	4	Reference	circle
403.725205754163	784.291463089176	3.1	Reference	circle
934.745058042463	443.127608823357	0	Reference	circle
401.815443267813	611.121408344712	4.1	Reference	circle
357.064104591729	968.622083083959	3	Reference	circle
952.445843721274	71.2046555168927	0.1	Reference	circle
520.330417062854	466.949717434123	0	Reference	circle
962.195402719313	569.754495776724	5	Reference	circle
142.641520510195	874.940358971478	0	Reference	circle
211.536918525118	337.315157704055	0.1	Reference	circle
581.78330098046	139.523372843629	0.1	Reference	circle
366.001563444501	298.525459141936	0	Reference	circle
167.484897966729	266.666273858398	0.1	Reference	circle
513.756288525183	124.158340450609	0	Reference	circle
994.920277288649	360.02798454999	0	Reference	circle
246.854041059967	398.406625557458	4	Reference	circle
547.38517496339	555.275083976099	0.1	Reference	circle
180.318422987126	280.334079318913	0.1	Reference	circle
636.312934021	416.218024521833	0	Reference	circle
892.191347697284	515.004974067677	0.1	Reference	circle
889.886335236253	970.745501780417	2.1	Reference	circle
464.189637818839	636.406082699774	4	Reference	circle
291.042200653115	274.455282172421	0.1	Reference	circle
696.349305398297	140.211579298601	0	Reference	circle
514.448359127622	644.251777194208	3.1	Reference	circle
707.988523686305	918.521039367421	1	Reference	circle
879.932669098722	694.463177175727	5	Reference	circle
667.76968787238	801.154751500115	0	Reference	circle
740.304173804354	649.561855010455	0.1	Reference	circle
353.772700164001	781.635860596551	3	Reference	circle
226.394530648133	943.053832685808	0	Reference	circle
292.038463838398	382.859853793634	4.1	Reference	circle
251.182141383411	766.228081144858	3	Reference	circle
114.670468413271	339.067135137971	0.1	Reference	circle
431.174498391105	755.874487723224	3.1	Reference	circle
804.35269440501	127.930314754602	0	Reference	circle
942.645860541146	764.440852349391	5	Reference	circle
900.122713315999	849.002863266738	5.1	Reference	circle
549.416974544292	662.20327075175	3.1	Reference	circle
888.820983987767	389.236025543185	0.1	Reference	circle
358.823241153732	384.15544919786	4	Reference	circle
336.891100955429	886.243373170029	3	Reference	circle
952.997368723387	89.9639654657803	0.1	Reference	circle
583.497616874287	304.428584158886	0.1	Reference	circle
881.284125426318	754.912009137683	5.1	Reference	circle
415.956388267456	86.3014300609939	0.1	Reference	circle
954.72817649995	108.462560945423	0	Reference	circle
249.264812722802	944.890526895178	0	Reference	circle
150.334669915726	455.645329978084	4.1	Reference	circle
972.951598997694	119.02514954959	0	Reference	circle
677.480588416103	261.94277818664	0.1	Reference	circle
664.535582520301	585.020356138004	0.1	Reference	circle
846.971424445044	790.499857849441	5.1	Reference	circle
44.603072122205	516.672274732962	0.1	Reference	circle
617.879619908752	670.888946891297	0	Reference	circle
717.086740656756	246.677040404407	0	Reference	circle
944.687761845067	168.248903862201	0	Reference	circle
649.192522944883	560.026079454692	0.1	Reference	circle
638.041467223549	866.009151650127	1	Reference	circle
242.054567777785	46.5620455604512	0.1	Reference	circle
125.350791982841	848.893014530186	0.1	Reference	circle
874.036434791982	190.183731263038	0	Reference	circle
777.843550033169	475.743263833225	0	Reference	circle
444.217377492459	702.528310029302	3	Reference	circle
414.589443018893	710.660709705204	4	Reference	circle
599.861265179468	620.420905228239	0.1	Reference	circle
837.020088705001	358.073460242711	0.1	Reference	circle
880.458026614273	626.462264055852	5.1	Reference	circle
970.485940065933	708.886177726556	5	Reference	circle
288.353328299709	854.030439641792	3.1	Reference	circle
186.084744204767	523.485106776236	4.1	Reference	circle
498.678784942487	148.698204742512	0	Reference	circle
81.6909104033839	647.190320505295	0	Reference	circle
56.1956566420849	935.362975996919	0.1	Reference	circle
313.0922588713	988.426941136131	0.1	Reference	circle
560.255354375346	612.608119137585	0	Reference	circle
724.677316752728	582.366996818688	0.1	Reference	circle
144.640054882271	409.120576723246	4	Reference	circle
1.04836359806359	342.923966241302	0.1	Reference	circle
479.494509717915	818.256512447027	3	Reference	circle
348.086346772267	375.502875681268	4.1	Reference	circle
39.3587380778044	527.354364882922	0	Reference	circle
645.087639532052	159.656103331596	0	Reference	circle
930.062992227962	240.523307525786	0.1	Reference	circle
905.756999687292	28.6473333928734	0.1	Reference	circle
253.428897861391	418.073476116639	4.1	Reference	circle
826.902019642061	430.68591575278	0	Reference	circle
814.677412901539	200.190580890514	0.1	Reference	circle
147.182331301039	180.366790306754	0.1	Reference	circle
961.502577802166	128.226123814471	0.1	Reference	circle
559.703559792368	852.235719568562	3	Reference	circle
341.077870893525	450.996839425294	4.1	Reference	circle
973.827755650273	81.1347353057936	0	Reference	circle
896.986272529233	297.529315744527	0.1	Reference	circle
496.749390270328	454.179741857806	0	Reference	circle
631.25655296538	386.246410265099	0	Reference	circle
724.199827867094	427.492116577923	0	Reference	circle
852.018465302885	468.932156502735	0.1	Reference	circle
407.096030472545	843.466682466213	3	Reference	circle
472.879352321615	217.275704813655	0.1	Reference	circle
229.129482721677	535.913330340059	4	Reference	circle
459.096967782825	4.16764424857683	0.1	Reference	circle
885.84286904335	633.540747922147	5	Reference	circle
615.895943884971	772.685198328923	0	Reference	circle
394.739275377942	685.863200304797	4	Reference	circle
689.827018958982	757.090490481816	0	Reference	circle
141.879758951021	867.458838453516	0.1	Reference	circle
993.483284510905	279.469344149344	0	Reference	circle
405.22631132789	224.917906226823	0	Reference	circle
612.185196535895	632.779369684169	0	Reference	circle
229.300280691357	441.643621983472	4	Reference	circle
980.26337498147	243.340187527006	0	Reference	circle
442.329413840547	225.489107840927	0.1	Reference	circle
713.976416882826	427.436991594033	0.1	Reference	circle
366.825893815374	742.261942618527	4	Reference	circle
344.412376626395	616.878314700676	4.1	Reference	circle
965.508336168015	243.004838234512	0.1	Reference	circle
850.073248629691	331.85667155101	0.1	Reference	circle
484.940275329165	398.019210640108	0.1	Reference	circle
333.551815802697	474.869395012734	4	Reference	circle
824.640111277346	831.630186808296	2	Reference	circle
839.325112098129	390.059212230612	0	Reference	circle
207.031770793954	972.329319834244	0.1	Reference	circle
567.771674317308	743.654278709553	3	Reference	circle
114.741662184475	82.7376577809919	0.1	Reference	circle
591.726726999274	401.196805190528	0.1	Reference	circle
576.21951616928	323.911512881983	0.1	Reference	circle
624.448377995519	729.657462479547	0.1	Reference	circle
45.6163205301855	830.011941719567	0.1	Reference	circle
619.721110052429	39.820634769043	0	Reference	circle
598.097100317944	157.321518617216	0.1	Reference	circle
327.95975616877	333.131851147395	0.1	Reference	circle
329.056022690376	850.891008344945	3.1	Reference	circle
110.917270800332	746.480109539814	0.1	Reference	circle
204.142938520061	517.775367069989	4	Reference	circle
116.08877405012	227.62105031684	0	Reference	circle
477.807824583491	56.6876610268373	0.1	Reference	circle
122.931921031559	440.914256880293	4.1	Reference	circle
774.151445166208	570.467129654018	0	Reference	circle
948.571193532087	256.605556670809	0	Reference	circle
857.125986011466	660.065876880893	5.1	Reference	circle
907.702764128335	161.350577003788	0	Reference	circle
375.837893056683	598.548196097137	4	Reference	circle
761.202241577674	585.996828040574	0	Reference	circle
282.928847481729	477.521604833659	4	Reference	circle
467.819354370004	639.545624247985	4	Reference	circle
881.014604571275	559.16731646657	5	Reference	circle
363.397734433878	997.612968898145	0	Reference	circle
963.148330606055	161.776213556761	0	Reference	circle
23.671899399953	872.469894801499	0.1	Reference	circle
999.372106623137	436.650003260933	0	Reference	circle
142.720649588387	516.019772274885	4.1	Reference	circle
514.68358948268	487.373777380679	0.1	Reference	circle
968.408244517166	385.448716995772	0.1	Reference	circle
299.101930026896	479.629416682059	4	Reference	circle
499.955486193765	787.084500651574	3.1	Reference	circle
100.404139469145	424.017942138482	0	Reference	circle
338.361891125795	70.4958862522617	0.1	Reference	circle
876.514750998933	391.105449753813	0	Reference	circle
230.314734653803	941.384361185133	0.1	Reference	circle
879.259238885017	189.65843399032	0.1	Reference	circle
507.852066809544	946.82407878805	0.1	Reference	circle
219.442250633612	841.910258852411	3	Reference	circle
295.712564704241	216.71850605309	0.1	Reference	circle
339.623121366138	432.95074624382	4.1	Reference	circle
995.824937175028	999.375561165856	2	Reference	circle
55.9496805006638	503.514839347918	0.1	Reference	circle
135.726507549873	509.016720809741	4.1	Reference	circle
290.650567807024	476.563843796961	4.1	Reference	circle
259.520679940702	847.467045260593	3.1	Reference	circle
822.163134136004	292.191309908871	0.1	Reference	circle
923.754967916058	109.183872349327	0.1	Reference	circle
799.369242998073	395.827027424006	0.1	Reference	circle
421.220022813184	882.702401755843	3.1	Reference	circle
653.218035610393	180.569569080137	0	Reference	circle
561.042940106709	820.926117793191	3	Reference	circle
765.265129920561	901.109188785311	2	Reference	circle
358.481710806955	356.762382197659	0	Reference	circle
494.58276908868	478.974410773721	0	Reference	circle
215.561397758545	383.673956606071	4	Reference	circle
726.483599495841	444.020878162235	0.1	Reference	circle
160.739896097686	223.482066901634	0.1	Reference	circle
752.18183857738	208.107464504195	0.1	Reference	circle
75.4283280284144	733.862976312404	0	Reference	circle
173.215727084083	757.267095953692	0.1	Reference	circle
506.825040702708	667.701461351477	3	Reference	circle
906.4392251221	805.92879602639	5.1	Reference	circle
716.205937630264	969.854203010211	1	Reference	circle
3.98819968779571	233.673327750992	0.1	Reference	circle
204.102409514133	861.854230400175	0	Reference	circle
401.422525551403	485.27920872136	4.1	Reference	circle
285.218953911914	61.1236313772388	0.1	Reference	circle
683.696292795241	318.571557644056	0	Reference	circle
891.974346498027	784.275039125001	5.1	Reference	circle
904.78680932126	3.42266299342737	0	Reference	circle
436.113449649652	488.567227455322	4.1	Reference	circle
392.08183164103	847.717964105541	3.1	Reference	circle
585.207808111096	480.85427792836	0	Reference	circle
953.999018874019	215.669505965663	0.1	Reference	circle
526.363162560854	986.582383957691	0.1	Reference	circle
722.814344107639	188.220750862267	0	Reference	circle
495.612220027717	468.553204889409	0	Reference	circle
707.904740791069	873.87896118802	1	Reference	circle
422.792834571097	323.346588850254	0	Reference	circle
559.889496623306	164.172831177479	0	Reference	circle
84.405492490856	993.270557761658	0	Reference	circle
382.069097288884	968.832429659786	3	Reference	circle
399.814192385878	44.9908731519245	0.1	Reference	circle
569.600089207524	591.703651900636	0.1	Reference	circle
249.623810234945	874.867466305848	3	Reference	circle
263.925269589759	234.571989870165	0	Reference	circle
719.912598700961	266.067013737513	0.1	Reference	circle
759.057325260947	155.493972479831	0.1	Reference	circle
263.16092317109	692.542065311689	4.1	Reference	circle
787.579730935395	967.780722831609	2.1	Reference	circle
787.153938774485	121.498202068033	0.1	Reference	circle
804.38080198993	568.586965006776	0.1	Reference	circle
517.175447301706	422.952441794798	0.1	Reference	circle
800.641534892609	414.085436354391	0.1	Reference	circle
31.2302781436592	62.334346489748	0	Reference	circle
842.58744296222	694.813644860871	5.1	Reference	circle
752.116618615808	972.743476056959	1	Reference	circle
865.720347040799	990.748023082269	2.1	Reference	circle
602.293260927545	353.797458340414	0.1	Reference	circle
493.701795567991	590.931152463425	3	Reference	circle
87.3334639987443	31.3897788375616	0	Reference	circle
702.394929372007	846.899656157242	1	Reference	circle
634.567572366679	283.495173845673	0	Reference	circle
65.2492332076654	819.135911745718	0.1	Reference	circle
308.79766216944	322.965679228539	0	Reference	circle
556.101701016072	243.945324929431	0.1	Reference	circle
598.033630422316	732.453055128921	3	Reference	circle
183.479003937915	231.620771373855	0.1	Reference	circle
383.415461352561	454.586565667065	4	Reference	circle
252.044680597028	20.425635462394	0	Reference	circle
452.148684496526	609.896803421201	4.1	Reference	circle
88.4689527917653	233.337433016626	0	Reference	circle
612.577313418034	943.019964118255	0	Reference	circle
440.316712633474	680.697470365325	4.1	Reference	circle
956.085457309382	338.880962220253	0.1	Reference	circle
817.209106352413	592.416693056701	0.1	Reference	circle
894.973972785985	164.518307080958	0.1	Reference	circle
362.249291338259	452.958837100305	4	Reference	circle
157.892131293658	120.295920487028	0	Reference	circle
585.74780300702	861.547355499351	3.1	Reference	circle
147.432778902818	261.978163524531	0	Reference	circle
419.598157572094	871.989181179786	3.1	Reference	circle
627.119675490772	609.921022901079	0.1	Reference	circle
958.439872615505	263.069943932118	0	Reference	circle
440.686802037526	390.286572638666	0	Reference	circle
367.020066237077	205.408310397062	0	Reference	circle
190.686923835194	63.8999977239873	0.1	Reference	circle
724.073493527947	433.706026697531	0.1	Reference	circle
323.745614585234	122.282710297732	0	Reference	circle
500.199867179384	459.422055325005	0	Reference	circle
72.3592643153388	184.687963402132	0	Reference	circle
334.914577546995	551.007950330619	4.1	Reference	circle
443.788642736617	314.933557819575	0.1	Reference	circle
176.131142729428	237.27995734103	0	Reference	circle
213.522088059457	699.264994578669	4.1	Reference	circle
604.332678552018	208.766156855272	0	Reference	circle
674.625126717845	390.254456695635	0.1	Reference	circle
346.125219943468	115.283800701844	0.1	Reference	circle
242.639421953121	737.475651352201	4.1	Reference	circle
115.81120926491	86.1316666863859	0	Reference	circle
295.71411659685	651.388472152175	4	Reference	circle
476.816203120165	283.834973897319	0.1	Reference	circle
472.625171990134	636.668134606443	3	Reference	circle
927.953378444305	967.142206712626	2.1	Reference	circle
48.3432940335479	887.966884585796	0	Reference	circle
397.232154533966	696.344969775062	4.1	Reference	circle
388.644230649108	491.125221438706	4	Reference	circle
498.79534040438	465.793224128196	0.1	Reference	circle
78.2537006409839	295.076793239452	0.1	Reference	circle
1.05618051276542	79.7089795609936	0.1	Reference	circle
429.755554040661	447.208955430891	4	Reference	circle
305.852799873566	883.550033775624	3.1	Reference	circle
995.755634889239	690.147763434798	5	Reference	circle
82.9710687559564	441.036678226432	0	Reference	circle
189.556865038117	321.163416473428	0.1	Reference	circle
202.916370936204	116.749069465324	0.1	Reference	circle
713.493416359415	380.015083453851	0.1	Reference	circle
471.675512800459	673.583424154203	3	Reference	circle
351.190344350878	334.805470099673	0	Reference	circle
381.645918131806	61.4295458816923	0.1	Reference	circle
949.01459241705	908.252400436206	2.1	Reference	circle
728.372386311414	530.601971607655	0	Reference	circle
579.13677538489	914.483268564567	0	Reference	circle
285.150286152959	27.6668333613779	0.1	Reference	circle
96.7535193525255	690.341894919286	0.1	Reference	circle
396.231350574177	505.87589229783	4.1	Reference	circle
174.5183004227	730.050934011349	4	Reference	circle
621.206615523435	707.088552041445	0.1	Reference	circle
662.388954516267	922.174800950103	1	Reference	circle
874.039930737112	807.757069031941	5.1	Reference	circle
749.189324897947	751.626936022425	0.1	Reference	circle
200.913499777904	466.803401082056	4.1	Reference	circle
214.895175983664	178.195448087296	0.1	Reference	circle
511.898754947353	220.720253502252	0	Reference	circle
514.964346672874	727.601187328575	3	Reference	circle
347.752526112599	409.753071582643	4.1	Reference	circle
652.521492384607	221.553084857995	0.1	Reference	circle
81.8383999788202	82.8454487246927	0.1	Reference	circle
75.0886926560197	311.191716097062	0.1	Reference	circle
32.0468958036508	8.65567371109501	0.1	Reference	circle
815.575497247744	29.4199807622936	0	Reference	circle
221.651744476752	642.771119992016	4.1	Reference	circle
846.228305833181	527.516981922323	0	Reference	circle
38.8962250023615	76.7545130688231	0	Reference	circle
960.135075481841	336.718829943798	0.1	Reference	circle
436.130947983125	40.894236727152	0	Reference	circle
538.213306360645	50.4426865389105	0	Reference	circle
323.54560977337	207.796526352176	0.1	Reference	circle
767.087269321783	360.828444105107	0.1	Reference	circle
82.1723227489274	777.502905651461	0	Reference	circle
299.672802515095	465.767787231365	4.1	Reference	circle
749.127697409596	948.190904016141	1.1	Reference	circle
115.489122234518	881.925803945167	0.1	Reference	circle
803.819785834057	520.634134913562	0.1	Reference	circle
673.489717240678	173.999413313111	0	Reference	circle
344.917787251296	170.723614337854	0.1	Reference	circle
686.735399538185	497.352397076786	0.1	Reference	circle
183.876370552694	87.8911765678786	0	Reference	circle
975.43602996855	862.58754175785	5	Reference	circle
749.094938798808	705.041734550148	0.1	Reference	circle
839.25352965598	458.351617394947	0	Reference	circle
272.573548885528	753.316411865409	4	Reference	circle
791.062139337417	163.906831853325	0.1	Reference	circle
338.351983621949	114.550112303114	0	Reference	circle
144.085749871098	436.257535156095	4	Reference	circle
513.943362061633	155.544685083209	0.1	Reference	circle
831.977774234721	309.739801937016	0.1	Reference	circle
543.067055412102	807.03893840313	3.1	Reference	circle
437.161799160996	50.6129216218833	0	Reference	circle
259.686433561612	798.866848934209	3	Reference	circle
354.316618287237	262.513158730464	0.1	Reference	circle
2.10276995645836	620.285083224298	0	Reference	circle
751.88652099669	454.027297251159	0	Reference	circle
820.084143482614	649.519272631034	5.1	Reference	circle
852.213642081944	281.626070387429	0	Reference	circle
112.954015875934	881.073688137345	0	Reference	circle
747.392654026859	468.81454411638	0	Reference	circle
614.414732867386	385.563800113508	0.1	Reference	circle
550.168987231329	277.825535863172	0	Reference	circle
593.904218407115	432.872707351577	0.1	Reference	circle
180.738648617174	240.112300677458	0	Reference	circle
447.055472275009	170.301096921554	0	Reference	circle
916.663973078597	861.466002088273	5.1	Reference	circle
487.098190839868	506.727471967693	0	Reference	circle
995.676379277837	115.594051062129	0.1	Reference	circle
986.239118663827	619.797541693784	5.1	Reference	circle
611.333828762639	541.21819331334	0	Reference	circle
367.539586710511	908.725923761725	3	Reference	circle
425.458604611922	679.954817181686	4.1	Reference	circle
512.822730919113	649.561354227364	3.1	Reference	circle
392.359318040777	577.366528090555	4	Reference	circle
914.128249405418	535.977744815405	5.1	Reference	circle
7.18672664579935	333.989695839351	0	Reference	circle
256.916304790415	514.293096831068	4	Reference	circle
985.312377336668	96.1601413977332	0.1	Reference	circle
954.197616701713	308.544346636627	0.1	Reference	circle
891.801430027466	163.86917194142	0.1	Reference	circle
297.900218310533	575.946939444169	4	Reference	circle
145.074889748357	63.6720902458765	0.1	Reference	circle
371.062608551467	145.757835073397	0	Reference	circle
688.420474630548	926.880538011435	1	Reference	circle
343.446289053187	932.982259460492	3.1	Reference	circle
310.105136111379	233.165561142843	0.1	Reference	circle
766.085166303208	105.229291549884	0.1	Reference	circle
789.650976081612	77.7053154767491	0	Reference	circle
550.583459554473	845.044891888974	3.1	Reference	circle
971.438655125676	637.778908951441	5.1	Reference	circle
876.675154404948	884.629995655734	2	Reference	circle
499.552727729082	61.9334878840018	0.1	Reference	circle
837.73120650975	135.909869290423	0	Reference	circle
278.350925942417	276.324175362242	0.1	Reference	circle
412.423201204278	527.589757591253	4.1	Reference	circle
481.791424751282	963.324610440992	0	Reference	circle
843.723446494201	445.421191893052	0.1	Reference	circle
410.695428363979	331.577536032768	0	Reference	circle
789.188098525396	616.065457449527	0	Reference	circle
726.607942565111	604.372707705246	0.1	Reference	circle
649.003260663012	832.339139592601	0.1	Reference	circle
904.203061148524	28.4783564314712	0	Reference	circle
252.901440685382	536.126710921759	4	Reference	circle
64.9425962544046	402.746215747669	0.1	Reference	circle
976.784719777759	67.215112242382	0.1	Reference	circle
784.001436410937	324.374504411127	0.1	Reference	circle
278.978454838507	186.402129968163	0	Reference	circle
76.5778838719707	409.582442246377	0	Reference	circle
952.017200143775	109.143566404702	0	Reference	circle
329.496413387824	209.791261471575	0	Reference	circle
140.105062758317	857.505740552442	0.1	Reference	circle
140.945572400466	547.052941318601	4.1	Reference	circle
654.044076272985	669.057395652169	0	Reference	circle
763.140149329789	258.624792713439	0.1	Reference	circle
455.766793021234	219.444832004141	0	Reference	circle
970.90664880164	374.566736006876	0	Reference	circle
542.637619141256	579.224213787355	0	Reference	circle
745.703670826042	335.803014201112	0.1	Reference	circle
51.3280391786247	582.253462569788	0	Reference	circle
591.500454218592	330.695487910183	0	Reference	circle
754.105579261901	77.0377395174	0	Reference	circle
273.412844134495	428.069775107317	4.1	Reference	circle
328.61715271743	282.267957313918	0.1	Reference	circle
872.085630886722	842.737690217327	2.1	Reference	circle
16.6125383302569	48.8655403207522	0	Reference	circle
835.209811327048	687.987727795029	5.1	Reference	circle
91.4179283473641	607.443966909079	4	Reference	circle
308.672459418653	892.896407957189	3	Reference	circle
355.6145496713	161.612195580732	0.1	Reference	circle
293.192058045184	421.140489247395	4.1	Reference	circle
7.76105018774979	731.57577130734	0.1	Reference	circle
22.499062143499	768.875074029434	0.1	Reference	circle
790.406758946599	86.0117560010403	0	Reference	circle
138.626432646066	662.289026541635	4.1	Reference	circle
29.832611375954	454.115813046694	0	Reference	circle
859.926173630636	106.908916177694	0	Reference	circle
591.408724851673	364.426371513167	0.1	Reference	circle
314.27750080172	165.360893123783	0	Reference	circle
886.650819643633	795.558542321203	5	Reference	circle
205.61961829965	544.029854284832	4.1	Reference	circle
593.116179110017	462.904816112714	0	Reference	circle
30.6429251700174	387.432379063684	0.1	Reference	circle
808.001519796904	703.458753848448	5	Reference	circle
305.892832980957	521.507970705163	4	Reference	circle
201.265799403423	905.782905733911	0.1	Reference	circle
194.455903209746	774.021866087569	3	Reference	circle
606.125500161899	32.3592832726426	0.1	Reference	circle
303.8691222216	581.643900924362	4.1	Reference	circle
724.54732806934	157.731526457937	0	Reference	circle
910.516977163032	363.699935746845	0	Reference	circle
498.432834852021	363.653874634532	0.1	Reference	circle
620.937165610725	664.969126235927	0	Reference	circle
515.877123292536	485.539387517842	0.1	Reference	circle
870.861563961953	877.493658200605	2.1	Reference	circle
387.58699985547	339.648771322565	0.1	Reference	circle
278.981588163646	786.843132272828	3	Reference	circle
148.705951412674	210.849410793977	0.1	Reference	circle
74.4811464706436	357.763847433031	0.1	Reference	circle
210.998983748024	329.390956097981	0.1	Reference	circle
202.143809860572	576.741334709106	4	Reference	circle
484.22220680397	751.767140634358	3.1	Reference	circle
326.511560084764	704.862383726286	4	Reference	circle
85.0191720479634	961.575408131583	0.1	Reference	circle
870.616213741247	334.529788891552	0	Reference	circle
944.217800755054	520.30848704325	5	Reference	circle
133.624266419094	171.010688652052	0	Reference	circle
771.929285441758	27.4465820728801	0.1	Reference	circle
47.1022000184748	790.050712635508	0.1	Reference	circle
777.283357506152	939.393334605265	2.1	Reference	circle
53.8755022960249	65.0598681175616	0	Reference	circle
393.132529459894	785.741212228779	3	Reference	circle
286.561898787739	914.852756005479	3	Reference	circle
221.320317015983	881.30920807668	3	Reference	circle
765.365130465711	117.075366050936	0.1	Reference	circle
185.94768919982	324.243705124361	0.1	Reference	circle
107.758333850885	92.0540066086687	0	Reference	circle
274.768859844422	853.582266454119	3.1	Reference	circle
904.766739851562	5.9705971213989	0.1	Reference	circle
295.153497252846	531.389442435699	4.1	Reference	circle
615.854667077074	346.468881584005	0.1	Reference	circle
923.231783096679	545.466079257196	5.1	Reference	circle
588.476578910835	672.160047652433	3	Reference	circle
49.6389487502165	452.548037729226	0	Reference	circle
370.025484908372	460.697267019888	4	Reference	circle
620.466063163243	414.718582720263	0.1	Reference	circle
630.199662462343	844.409580037463	0.1	Reference	circle
156.420345139457	65.0897071606014	0.1	Reference	circle
621.444607512327	777.337008982897	0	Reference	circle
600.97192206257	253.72539517819	0.1	Reference	circle
802.708881234284	499.106241573347	0	Reference	circle
411.782159538241	696.18239855743	4	Reference	circle
665.589310390875	572.25435054116	0	Reference	circle
474.224822279299	835.103122664383	3	Reference	circle
864.223204933805	196.405003568623	0.1	Reference	circle
359.423201626632	225.80590792303	0	Reference	circle
509.732795739081	57.1319023810793	0.1	Reference	circle
541.224016166991	378.016523263417	0.1	Reference	circle
568.64584923652	943.444907994941	0.1	Reference	circle
35.1337064972613	404.071280131815	0	Reference	circle
370.341299240943	621.452458386309	4.1	Reference	circle
800.430063241161	821.430425904458	2	Reference	circle
880.11673514545	801.811788452556	5.1	Reference	circle
718.994212985039	821.812371051637	1	Reference	circle
473.493819687515	468.181856898591	0.1	Reference	circle
580.214176363079	218.697739226045	0.1	Reference	circle
172.951317798579	262.064302635612	0.1	Reference	circle
346.320921463193	773.27237429563	3	Reference	circle
949.526221544482	441.316748555284	0	Reference	circle
506.858210081235	423.995674154256	0.1	Reference	circle
691.76584430947	298.044037957676	0.1	Reference	circle
322.415540741989	801.177485610358	3	Reference	circle
812.336758314632	647.419855470303	5	Reference	circle
732.564922116697	347.151163540082	0	Reference	circle
393.504828310572	429.445475337561	4.1	Reference	circle
96.4087570591364	694.991236082278	0.1	Reference	circle
514.94003857323	568.640064761508	0.1	Reference	circle
434.639231220121	971.786777527072	3	Reference	circle
337.785065994365	456.094185375143	4	Reference	circle
42.3097753804177	37.6218636850826	0	Reference	circle
805.640337057412	859.7394282897	2	Reference	circle
650.611270750174	804.636465365067	0	Reference	circle
752.167654530145	107.208465177799	0.1	Reference	circle
978.674661208875	858.188244872028	5.1	Reference	circle
630.0066534949	958.473229700467	1	Reference	circle
468.974476977019	892.408738730475	3	Reference	circle
610.779722389998	837.241953989724	0	Reference	circle
843.172221543267	19.7816830673255	0	Reference	circle
180.824685385218	574.158970289864	4.1	Reference	circle
814.559029453434	399.451895008562	0.1	Reference	circle
284.886443475727	99.9405248104595	0.1	Reference	circle
25.6101220895071	688.232550949091	0.1	Reference	circle
148.824831224512	707.860831208527	4	Reference	circle
43.6571079813875	632.089207779383	0.1	Reference	circle
627.392206161516	196.895772393793	0.1	Reference	circle
398.965363185154	252.968666803092	0	Reference	circle
310.418920562835	355.982051424682	4	Reference	circle
464.758461352903	616.872318561655	4.1	Reference	circle
16.8236455009319	814.30056327465	0.1	Reference	circle
888.020284624305	373.220195866656	0	Reference	circle
859.766034223139	898.635961585911	2.1	Reference	circle
868.465880454052	841.375686509302	2.1	Reference	circle
519.04692046647	718.89327111654	3.1	Reference	circle
152.913115527015	22.2223582027946	0	Reference	circle
382.641477476107	705.598432527622	4	Reference	circle
24.982775317505	927.444101345958	0	Reference	circle
651.898116755066	436.10037137242	0.1	Reference	circle
643.476193975192	792.639211589471	0.1	Reference	circle
729.142370901071	996.832665106514	1	Reference	circle
75.4950966262259	236.775915089063	0.1	Reference	circle
240.510937043699	919.147735330742	0	Reference	circle
721.198848092463	753.553364607273	0	Reference	circle
383.858131275978	630.902503506513	4.1	Reference	circle
132.453294131905	824.630416367901	0.1	Reference	circle
694.038604990346	752.439791645389	0.1	Reference	circle
205.761452957056	148.584326946642	0	Reference	circle
333.179189686896	741.242704119068	4.1	Reference	circle
552.950770315947	41.8129932039883	0	Reference	circle
164.310543736443	455.360872389283	4	Reference	circle
59.8861844958737	942.745446131798	0.1	Reference	circle
101.566263735527	462.499945659889	4	Reference	circle
489.683339222334	854.619754577987	3	Reference	circle
71.6450566812418	266.712466621073	0.1	Reference	circle
379.335387287661	215.600613517221	0.1	Reference	circle
268.506101625506	320.975181110902	0.1	Reference	circle
334.995940494584	66.6829312373884	0	Reference	circle
678.96714988118	861.742879546946	1	Reference	circle
950.93705800036	248.148735380266	0.1	Reference	circle
419.861719271168	330.446745017776	0.1	Reference	circle
834.378210181138	428.107538525248	0.1	Reference	circle
881.600591497961	476.95201605279	0.1	Reference	circle
209.501340392744	198.806761135813	0.1	Reference	circle
375.082503049402	301.295302748214	0.1	Reference	circle
812.649067398161	290.75047624344	0	Reference	circle
536.558219406521	598.138540874701	0.1	Reference	circle
122.362934446428	25.8150593705941	0	Reference	circle
339.183606166858	777.595777538838	3	Reference	circle
755.962556000566	400.024274497991	0.1	Reference	circle
433.260519313393	647.771607793169	4	Reference	circle
788.680427514948	841.053689494263	2	Reference	circle
963.060744969174	257.136835196288	0	Reference	circle
919.73512272886	186.691562591586	0.1	Reference	circle
729.452137690503	382.288428420434	0.1	Reference	circle
220.682079083985	820.089452295098	3.1	Reference	circle
516.705968386959	747.770959250862	3	Reference	circle
807.43674951233	898.496042138897	2.1	Reference	circle
108.779572691536	532.675595299108	4	Reference	circle
682.942041121656	739.535720871296	0	Reference	circle
596.166110722581	282.853785143699	0.1	Reference	circle
752.998867470305	168.782607685076	0.1	Reference	circle
673.47000411083	206.88730033813	0.1	Reference	circle
952.256584230578	994.95109045133	2	Reference	circle
205.939457039582	104.917774694506	0.1	Reference	circle
106.738381043542	597.328238012735	4	Reference	circle
708.232215717202	673.168730165344	0	Reference	circle
864.719954313943	110.123460286297	0.1	Reference	circle
142.749705939787	694.182305780007	4	Reference	circle
588.247244212544	760.083864307962	3	Reference	circle
377.128156621242	910.970900168642	3.1	Reference	circle
254.849567622412	654.372118505184	4.1	Reference	circle
546.271581998095	18.2665641731583	0.1	Reference	circle
852.34203142277	884.230060928501	2.1	Reference	circle
800.643020727439	568.550713009434	0.1	Reference	circle
317.36998129962	254.026700989576	0	Reference	circle
618.028743251227	861.133581202244	0.1	Reference	circle
198.911082883133	458.123937164899	4.1	Reference	circle
154.487104695057	721.125910768053	4.1	Reference	circle
604.435944770463	365.264770795358	0	Reference	circle
631.260947901057	146.043851067545	0	Reference	circle
841.777182665654	458.034200696042	0	Reference	circle
724.849747326458	45.1041159557644	0	Reference	circle
296.333518990548	600.598527443595	4.1	Reference	circle
294.845490763662	232.93326035724	0.1	Reference	circle
909.279857779387	878.613602481782	2.1	Reference	circle
441.032731274143	338.176224340918	0.1	Reference	circle
917.668452316429	226.292834464926	0.1	Reference	circle
664.526386300568	775.861655708635	0.1	Reference	circle
704.985564736882	345.224556087516	0.1	Reference	circle
773.632104956079	90.365089698229	0	Reference	circle
753.918286618311	957.022182432469	1.1	Reference	circle
900.408657204825	274.699026537826	0	Reference	circle
416.644435625523	757.23901302414	3	Reference	circle
254.485885357717	579.121281811967	4.1	Reference	circle
973.320516341366	330.113275348209	0	Reference	circle
61.4533297058661	10.1990695213899	0.1	Reference	circle
219.088301424403	621.396233447362	4	Reference	circle
512.110178451054	471.891223547049	0.1	Reference	circle
40.0300897974521	157.884992401581	0	Reference	circle
534.143149801297	489.596700258553	0	Reference	circle
684.083269963507	455.130804310087	0	Reference	circle
569.493510796223	142.254464026075	0	Reference	circle
398.185768351657	681.673679897562	4	Reference	circle
823.57478445163	649.311727463268	5.1	Reference	circle
650.893918960588	770.677710569231	0	Reference	circle
304.710320353275	790.99609877076	3	Reference	circle
51.3288821130991	275.702873574803	0.1	Reference	circle
24.2521807022858	935.954353843117	0	Reference	circle
699.789179103449	544.458906071493	0.1	Reference	circle
64.4080899690744	193.569110324373	0	Reference	circle
757.055999482516	290.431988431606	0.1	Reference	circle
835.284419401549	951.940988307353	2	Reference	circle
659.643384585157	425.355214186246	0.1	Reference	circle
8.41228963970207	478.6518162149	0.1	Reference	circle
43.498118770076	682.385805316037	0.1	Reference	circle
671.104340839665	296.987249797676	0	Reference	circle
846.320243607741	899.591493172571	2.1	Reference	circle
614.832836507587	422.321349732811	0	Reference	circle
121.449229296297	468.322015456157	4	Reference	circle
757.41458529653	984.269471079344	1.1	Reference	circle
67.1829642008524	496.764360963367	0.1	Reference	circle
56.3789732586592	503.071879607625	0	Reference	circle
632.182164564962	96.4291938007809	0	Reference	circle
803.002207777696	401.865140814334	0	Reference	circle
101.801960914396	312.171611374244	0	Reference	circle
229.273733372567	668.043065664358	4.1	Reference	circle
979.450693109073	494.478150779149	0	Reference	circle
684.888121663127	971.370979861589	1.1	Reference	circle
666.64923652797	509.374142704299	0.1	Reference	circle
153.376845321618	488.967046814039	4.1	Reference	circle
515.586743530817	105.714699925855	0.1	Reference	circle
906.739928505151	798.143546493025	5	Reference	circle
95.692082027439	174.110837434651	0.1	Reference	circle
852.270782293286	108.47852413333	0.1	Reference	circle
600.450401015347	950.701240568422	0.1	Reference	circle
438.670030136127	356.093435306801	0.1	Reference	circle
442.588963227347	944.301358263008	3	Reference	circle
580.029417174868	685.282837360632	3	Reference	circle
498.716526031028	786.721184728434	3.1	Reference	circle
479.728854573099	289.755797281861	0	Reference	circle
46.5955675572623	139.064669720363	0.1	Reference	circle
93.3802716627251	883.16924836114	0	Reference	circle
560.890458749607	770.214424571255	3	Reference	circle
723.616169709712	170.72812533984	0	Reference	circle
404.766339383554	672.356606760295	4.1	Reference	circle
725.305148956366	285.953554559266	0.1	Reference	circle
342.919351035496	876.747134356759	3.1	Reference	circle
827.052310858155	781.532069870038	2.1	Reference	circle
70.090330101084	750.176014357246	0	Reference	circle
792.487797856331	97.2715425938368	0.1	Reference	circle
903.862729378277	183.305188709404	0.1	Reference	circle
921.559461575001	843.823984572897	5	Reference	circle
821.888725703117	446.208339642733	0	Reference	circle
618.954024561914	16.0582654175814	0.1	Reference	circle
585.835748007521	319.908364263596	0.1	Reference	circle
954.936017066939	356.807795059867	0	Reference	circle
634.083069493994	35.7797922794707	0	Reference	circle
960.437055594288	130.35134398099	0.1	Reference	circle
844.121033611707	97.937440359965	0.1	Reference	circle
415.065055072773	194.824228824582	0.1	Reference	circle
291.091346477624	450.636119293747	4	Reference	circle
120.259613131406	712.835282010492	0.1	Reference	circle
488.974179425975	320.234101451468	0	Reference	circle
368.55657575652	989.128543131752	0.1	Reference	circle
566.555373833515	514.590072136372	0	Reference	circle
632.609150650445	872.887297624489	1.1	Reference	circle
222.984287345782	336.823127268348	0	Reference	circle
559.703862169525	842.285811513895	3.1	Reference	circle
25.840598145267	89.7115340372548	0	Reference	circle
138.501262924168	297.914432828082	0.1	Reference	circle
954.765412851237	242.314628647175	0.1	Reference	circle
761.101159917889	277.592229324626	0	Reference	circle
531.611134900246	301.288378776517	0	Reference	circle
18.5812171448488	395.324981791666	0.1	Reference	circle
78.6586150547955	901.759866048349	0.1	Reference	circle
921.436318943044	432.676861853804	0.1	Reference	circle
893.632201133529	675.615303050959	5	Reference	circle
311.552414131816	67.1607283151243	0.1	Reference	circle
419.339257365791	189.708669768181	0	Reference	circle
602.232151434524	167.993588918587	0	Reference	circle
739.056499597151	778.203757984331	0	Reference	circle
567.174019819126	195.910357337911	0	Reference	circle
298.906882339623	750.63604189246	4.1	Reference	circle
425.530605032342	468.333281563828	4.1	Reference	circle
88.3216397580691	846.111510097748	0.1	Reference	circle
584.273074490484	201.172609554837	0.1	Reference	circle
999.607435599668	982.563687571092	2.1	Reference	circle
75.74913204927	443.402417324483	0	Reference	circle
664.264606998535	848.218679743586	1.1	Reference	circle
235.778369592037	141.353515237803	0.1	Reference	circle
876.240820787149	314.070212887134	0	Reference	circle
560.319227828179	757.090034590103	3	Reference	circle
269.98105576192	131.34103581286	0.1	Reference	circle
561.28937144205	485.754530725768	0	Reference	circle
885.779836199014	366.068179458147	0	Reference	circle
270.986460739048	451.795614274452	4.1	Reference	circle
470.309355593286	199.147413425846	0	Reference	circle
405.232831742382	104.080231837463	0.1	Reference	circle
122.168171691475	622.555432098452	4.1	Reference	circle
537.634040347766	130.456769172335	0	Reference	circle
78.333836635109	592.175546576269	4.1	Reference	circle
493.708293885691	234.016069467179	0	Reference	circle
224.300242501777	541.919067975599	4.1	Reference	circle
667.147922517499	485.835821335437	0	Reference	circle
158.153028817382	99.5366782532074	0.1	Reference	circle
812.81430093036	744.348283595406	2	Reference	circle
624.526432704413	256.558979889145	0.1	Reference	circle
636.661850976525	21.2839006911963	0	Reference	circle
687.028257397003	511.600336605217	0	Reference	circle
474.076661193976	886.467815871118	3	Reference	circle
652.474405515939	623.09665069147	0	Reference	circle
330.743537733797	155.303013629513	0	Reference	circle
604.322691499721	921.145445608767	0	Reference	circle
188.296129533323	470.009722160175	4	Reference	circle
234.051189178368	748.964182775235	4	Reference	circle
276.633302042494	56.3433315979782	0.1	Reference	circle
110.146758678835	778.56726859184	0.1	Reference	circle
774.669748920482	260.604883474531	0	Reference	circle
84.9315605927259	788.444653578801	0.1	Reference	circle
793.61839348916	910.320576686878	2	Reference	circle
33.0680630041752	454.965239558602	0.1	Reference	circle
470.937873727875	508.225909644505	4	Reference	circle
228.75722736679	127.150704337051	0	Reference	circle
808.661496785702	5.66588793881238	0	Reference	circle
756.618988198694	575.331152783474	0.1	Reference	circle
171.987248709192	47.5765806995332	0	Reference	circle
939.16249430133	382.232894762186	0	Reference	circle
796.945353748975	878.254352601012	2.1	Reference	circle
367.846412300598	446.746802184265	4	Reference	circle
454.715914939065	194.919821175979	0	Reference	circle
636.79418191989	589.015679002972	0.1	Reference	circle
989.405293592019	822.508294171654	5.1	Reference	circle
591.505863513332	486.461007738952	0	Reference	circle
832.339430107269	838.983981354395	2	Reference	circle
109.54217648739	865.273889727192	0	Reference	circle
590.582554166904	139.84547382989	0	Reference	circle
107.813715157565	633.861220956314	4	Reference	circle
127.181295136223	720.310868260451	0.1	Reference	circle
855.820262135472	745.592352071311	5.1	Reference	circle
702.801863200031	46.0942339068279	0.1	Reference	circle
820.792311249301	145.13189691375	0.1	Reference	circle
572.452862075064	968.276024988154	0.1	Reference	circle
769.176144684432	882.117083315272	2	Reference	circle
890.411117304815	530.807590400334	0	Reference	circle
565.329375183908	27.348360901	0	Reference	circle
79.7393303192221	504.982750422554	4.1	Reference	circle
342.865779804997	74.8879291100893	0	Reference	circle
245.076713488204	278.792665939778	0	Reference	circle
310.308822714025	164.192872735439	0.1	Reference	circle
593.885100029875	284.013434336754	0.1	Reference	circle
542.062034453964	89.489013757091	0.1	Reference	circle
991.730929803336	3.87438469333574	0	Reference	circle
706.783730514115	588.445134710288	0.1	Reference	circle
349.882473131875	650.603513380513	4.1	Reference	circle
873.135962596629	820.337372256443	5	Reference	circle
785.634621489793	308.176201517694	0.1	Reference	circle
371.865103337448	680.466557025677	4	Reference	circle
291.893939885078	802.648515821667	3.1	Reference	circle
971.140247948235	982.20239152736	2.1	Reference	circle
599.621042810148	924.992229882162	0	Reference	circle
764.964574934915	982.50267600175	1.1	Reference	circle
315.869877059478	715.801923835184	4.1	Reference	circle
322.531092079123	456.058518128702	4.1	Reference	circle
233.951408903347	652.720033458434	4.1	Reference	circle
942.466474595014	513.223692100495	5.1	Reference	circle
931.830075959442	755.806359358598	5.1	Reference	circle
487.981467776699	861.104804666014	3	Reference	circle
21.3997599878348	783.344359916868	0	Reference	circle
53.4508505621925	702.963747091126	0	Reference	circle
646.999570527812	782.50659306813	0.1	Reference	circle
76.0984590747394	555.124514805619	4	Reference	circle
995.235571299912	418.610884990077	0	Reference	circle
440.448533024639	758.095328152878	3	Reference	circle
842.198387067299	573.142461093143	0.1	Reference	circle
522.564337863121	94.1728908107616	0.1	Reference	circle
588.103536444949	530.987106368644	0	Reference	circle
578.358141412959	342.739202866331	0.1	Reference	circle
464.869983863318	18.839213010855	0.1	Reference	circle
871.932449410204	245.693775947904	0	Reference	circle
874.726736255456	280.476890654536	0.1	Reference	circle
388.407503294526	290.92006075033	0.1	Reference	circle
360.572717463365	238.508161250502	0	Reference	circle
25.3349142179359	283.183984720614	0	Reference	circle
582.298060641857	157.217665321892	0.1	Reference	circle
865.048587111989	524.261668999447	0	Reference	circle
437.310797831044	323.166421142872	0.1	Reference	circle
887.731127629289	40.6253934295382	0	Reference	circle
614.258199423784	667.780882572522	0	Reference	circle
510.127204174874	695.568693879759	3	Reference	circle
824.750299839303	398.261390785221	0	Reference	circle
234.829819428734	961.890440470306	0.1	Reference	circle
336.853203793755	379.365793404169	4.1	Reference	circle
526.978885489749	259.71874023485	0.1	Reference	circle
820.401035906048	85.3222744448576	0.1	Reference	circle
485.579160348279	72.9267632048577	0	Reference	circle
787.937710832106	590.708749179961	0	Reference	circle
454.493178575533	416.690203199396	0.1	Reference	circle
92.7153389449231	904.470117397141	0.1	Reference	circle
204.777735400014	466.667240648298	4.1	Reference	circle
645.493164282525	653.565828420687	0.1	Reference	circle
308.883366787806	291.791878755903	0.1	Reference	circle
746.349580996903	791.653053383576	1	Reference	circle
561.241833333625	575.771803060081	0	Reference	circle
621.005019277334	810.028089183383	0.1	Reference	circle
633.27473929408	725.43199943006	0	Reference	circle
691.101961305598	153.485735289985	0	Reference	circle
501.17143336148	159.285333113745	0	Reference	circle
685.039622620447	676.079315219307	0	Reference	circle
38.7994117450435	429.593019340886	0.1	Reference	circle
640.360825619893	69.1986163763795	0	Reference	circle
981.47937913565	766.303473539185	5	Reference	circle
60.9489152973983	310.494294814533	0	Reference	circle
273.401354732923	150.722892877879	0.1	Reference	circle
957.262927914271	236.274245334789	0	Reference	circle
640.047443562653	240.021707550855	0.1	Reference	circle
604.52702449169	437.53212558222	0.1	Reference	circle
846.546751079615	202.838501375169	0.1	Reference	circle
298.411922567058	112.406991408905	0	Reference	circle
475.575708509656	406.804128590738	0.1	Reference	circle
389.088940920541	567.748483152362	4.1	Reference	circle
887.279632712249	667.707420972642	5	Reference	circle
973.064340553246	886.116129140835	2	Reference	circle
308.926079189405	163.455077589722	0.1	Reference	circle
519.470170100685	945.767609054456	0	Reference	circle
908.51176211657	254.963017205708	0	Reference	circle
20.1815945347771	165.224695939571	0	Reference	circle
124.690313745756	982.096994247753	0.1	Reference	circle
825.821280652657	468.159038820537	0.1	Reference	circle
361.787067847094	923.925054369029	3.1	Reference	circle
669.053613844328	318.956693568034	0	Reference	circle
993.920456287218	825.127746544778	5.1	Reference	circle
419.42123925616	534.591486737831	4.1	Reference	circle
950.469377764501	36.3032187679783	0.1	Reference	circle
201.958074691938	62.6416772822849	0	Reference	circle
626.431535791373	501.488867737819	0	Reference	circle
242.967960781651	930.030751147307	0	Reference	circle
190.114112411626	110.661482752766	0.1	Reference	circle
234.51419163961	351.085425292375	4	Reference	circle
794.632432729704	170.904411454918	0.1	Reference	circle
500.502345981542	147.3700312234	0.1	Reference	circle
145.264772135997	618.205635283608	4.1	Reference	circle
695.149472374469	907.874389215838	1	Reference	circle
958.860563673778	532.745158094447	5	Reference	circle
64.2240185725968	861.309050898999	0.1	Reference	circle
269.491745557636	432.405957739567	4	Reference	circle
438.864865228999	260.001042572316	0.1	Reference	circle
696.291199440835	455.483998739393	0.1	Reference	circle
610.969938322902	926.393402364105	0	Reference	circle
109.968945326516	280.367681329371	0.1	Reference	circle
984.119768335717	810.311562650837	5	Reference	circle
744.021766972262	645.475851794705	0.1	Reference	circle
64.4017533068545	317.111161804758	0	Reference	circle
963.41211443604	227.313331551151	0	Reference	circle
831.150087942602	640.118229589891	5	Reference	circle
991.857117838459	294.021537433844	0	Reference	circle
879.585538726998	619.991034929873	5	Reference	circle
181.791951298947	369.942124410765	4.1	Reference	circle
935.518766290508	74.9730310675222	0.1	Reference	circle
915.062830209266	674.386665346567	5.1	Reference	circle
153.328785496298	233.687141735107	0	Reference	circle
965.022486553993	37.7043040257413	0.1	Reference	circle
444.673817206407	663.935895117233	4	Reference	circle
326.125509818783	108.980098987697	0	Reference	circle
438.32630569418	991.857690029079	0	Reference	circle
870.302008752944	822.450489660958	5.1	Reference	circle
958.460127698258	762.146257246612	5	Reference	circle
576.545732741244	214.821304313838	0	Reference	circle
253.049114245689	746.066065196646	4	Reference	circle
46.7745425030589	931.26130755106	0	Reference	circle
989.386062404839	737.305803079391	5.1	Reference	circle
56.9929663576186	742.145492988639	0.1	Reference	circle
119.801985075232	15.2350522140041	0.1	Reference	circle
340.140590094263	656.100156274391	4	Reference	circle
880.289290159009	381.022519009886	0	Reference	circle
675.144666962093	967.843681012047	1	Reference	circle
783.053671963047	415.680136729497	0.1	Reference	circle
71.7531376744155	866.396066947374	0	Reference	circle
72.1371380558703	441.743410632014	0	Reference	circle
638.189145203214	157.423048958182	0.1	Reference	circle
892.28165333299	698.364105800632	5	Reference	circle
125.253767759306	587.008761573117	4.1	Reference	circle
509.837488247314	523.502746994374	0.1	Reference	circle
254.388875322649	113.502488729544	0	Reference	circle
278.482833092567	45.7291616376024	0	Reference	circle
571.018558128038	419.392140106764	0.1	Reference	circle
908.386484236689	324.690378521336	0	Reference	circle
844.697271201061	332.651283597108	0	Reference	circle
916.60209322162	825.881286469055	5.1	Reference	circle
52.6886798634659	747.487767924555	0	Reference	circle
145.170153439045	710.313675628975	4	Reference	circle
786.468128076987	315.789625696838	0	Reference	circle
53.8701351014897	381.140777320368	0.1	Reference	circle
597.892319575185	621.348246425157	0.1	Reference	circle
446.754845649237	526.018527033273	4	Reference	circle
425.645865854807	77.8144096659962	0	Reference	circle
836.122441875283	890.787972979248	2.1	Reference	circle
262.348927927436	190.48622867302	0.1	Reference	circle
747.699043728644	963.951513183769	1	Reference	circle
803.42876518541	138.554991623387	0	Reference	circle
900.596385504119	175.010483442573	0.1	Reference	circle
546.681636590976	303.586535649607	0	Reference	circle
452.024674972519	978.793716632063	0	Reference	circle
162.236086181831	52.01609956217	0.1	Reference	circle
594.061515469337	335.234585385537	0.1	Reference	circle
666.049212788465	806.732013726374	0.1	Reference	circle
783.656989520183	164.232926078839	0.1	Reference	circle
515.605759099824	168.938053501304	0	Reference	circle
404.618951918557	72.7797037027776	0.1	Reference	circle
779.300508309389	68.6107875076123	0	Reference	circle
93.1162736101542	89.4825028791092	0.1	Reference	circle
449.8636449771	790.153679733165	3.1	Reference	circle
669.14515038766	587.23113834043	0	Reference	circle
816.419559123693	562.036294191144	0.1	Reference	circle
178.430317683145	469.999991430668	4.1	Reference	circle
961.427766669774	216.65289765317	0	Reference	circle
825.444725727197	762.738711555488	5	Reference	circle
627.325702725211	561.28078113962	0.1	Reference	circle
744.708835791331	319.151600301033	0.1	Reference	circle
175.096946562408	143.487057986669	0.1	Reference	circle
176.792823264608	437.967080701375	4.1	Reference	circle
179.272691131569	816.382056680508	0	Reference	circle
609.149976269808	357.924863734283	0	Reference	circle
605.477987392107	44.0210005145054	0.1	Reference	circle
293.657807021402	322.847707478562	0	Reference	circle
169.651709413389	379.339895265875	4	Reference	circle
344.847850206075	377.763990887441	4	Reference	circle
516.196143985959	35.8402214238886	0	Reference	circle
798.528221408138	263.021712914808	0.1	Reference	circle
134.727163141361	399.108050080948	4.1	Reference	circle
713.289327129954	74.3179714290891	0.1	Reference	circle
996.053198899608	372.137074610451	0	Reference	circle
552.822730104439	444.05397008569	0	Reference	circle
506.313898867695	146.900366928196	0	Reference	circle
75.2283688057214	590.86591784819	4.1	Reference	circle
188.735783360898	651.61623774562	4	Reference	circle
298.615715932101	215.655863406137	0.1	Reference	circle
954.394346303772	700.954255501274	5	Reference	circle
257.152545085177	419.19760715845	4	Reference	circle
22.7790710665286	141.668876935029	0	Reference	circle
984.584964892128	943.992529773153	2	Reference	circle
263.109189928509	904.372950591147	3	Reference	circle
443.452692411374	922.961563983001	3.1	Reference	circle
532.445741675096	65.2444337843917	0	Reference	circle
225.029442227911	657.735344020417	4.1	Reference	circle
843.550079481676	869.5501563258	2.1	Reference	circle
291.552067852113	313.056559293764	0.1	Reference	circle
9.19426162284799	978.742947507417	0	Reference	circle
444.369226648705	263.544465334853	0.1	Reference	circle
434.683897908544	143.635123474291	0	Reference	circle
263.74448898714	337.764899531379	0.1	Reference	circle
877.990602265112	78.4338122922927	0	Reference	circle
405.315959642176	728.775419241516	3	Reference	circle
201.203155695228	605.014893054729	4.1	Reference	circle
171.139017982641	182.345963236876	0.1	Reference	circle
529.343701872276	919.081844324479	3.1	Reference	circle
201.925744526321	111.433342545992	0.1	Reference	circle
123.216476078844	621.956980254967	4	Reference	circle
999.855621885508	767.312576123746	5	Reference	circle
281.315724662039	944.942235714989	0.1	Reference	circle
791.852903517894	309.192737695761	0.1	Reference	circle
274.300782796694	804.983781582443	3.1	Reference	circle
176.053919557715	887.035653190454	0	Reference	circle
783.548801997211	139.482099524699	0.1	Reference	circle
985.756907112198	827.745729597518	5	Reference	circle
514.211994858226	539.145390459569	0.1	Reference	circle
844.112097203732	846.885234860238	2.1	Reference	circle
484.533642250113	430.105054118903	0.1	Reference	circle
855.423026705859	970.109736363171	2.1	Reference	circle
211.581395413727	938.723031669157	0	Reference	circle
56.383149319794	296.548095357604	0	Reference	circle
14.2844605396967	579.540001836373	0.1	Reference	circle
142.864513661712	685.103469789727	4.1	Reference	circle
883.300170459552	98.3825516300276	0.1	Reference	circle
60.3152330261655	71.2713250280358	0.1	Reference	circle
301.014309006045	434.274148716591	4.1	Reference	circle
154.253238060977	931.679459339008	0.1	Reference	circle
168.450703166192	684.838405508781	4.1	Reference	circle
682.217587786494	328.18094529165	0.1	Reference	circle
769.1919950624	87.9466660325415	0	Reference	circle
243.071335855871	127.562322219834	0	Reference	circle
304.875449449057	450.823711523321	4.1	Reference	circle
725.690669829724	943.86420509452	1	Reference	circle
164.960559491301	986.40264585847	0	Reference	circle
882.958809909178	117.129454578971	0.1	Reference	circle
596.425323540345	433.869522724068	0.1	Reference	circle
214.765962083591	367.800965944305	4.1	Reference	circle
313.879586884286	450.086729539558	4.1	Reference	circle
675.64201946836	844.276510363445	1	Reference	circle
773.571824441664	457.689560051309	0.1	Reference	circle
159.400396228069	133.574969173409	0	Reference	circle
429.274286370957	743.101321602706	3.1	Reference	circle
482.639831089182	72.8831220401917	0	Reference	circle
877.149312257301	627.191283286083	5.1	Reference	circle
193.45183915901	312.02621145756	0	Reference	circle
913.517023057444	504.809982581995	0	Reference	circle
743.864553645253	939.967058742652	1	Reference	circle
883.839456164744	311.165530700469	0.1	Reference	circle
72.161637118319	185.153120649513	0	Reference	circle
530.556785760913	555.03075183602	0	Reference	circle
359.00978739094	393.613578255055	4	Reference	circle
294.553184859455	195.606567847077	0.1	Reference	circle
335.7316510987	178.235957089812	0	Reference	circle
116.275396346813	448.051782677649	4.1	Reference	circle
379.569118782412	142.329132808605	0	Reference	circle
123.905474296771	896.506202738266	0	Reference	circle
817.653975255555	619.840670445468	0	Reference	circle
138.572782564908	531.730339186033	4	Reference	circle
510.737593635917	834.728658793261	3	Reference	circle
815.694042118732	885.870563767152	2	Reference	circle
745.909787378041	996.736504983855	1	Reference	circle
741.471102145966	706.160506073153	0.1	Reference	circle
443.408187378431	353.307666426059	0	Reference	circle
324.315486437641	393.25403646403	4.1	Reference	circle
895.646595420083	976.061352441786	2	Reference	circle
61.1956076074857	117.225499100517	0.1	Reference	circle
61.8704608546104	70.5278821748216	0.1	Reference	circle
986.610470841406	966.444808689877	2.1	Reference	circle
653.695283292094	719.973733779741	0.1	Reference	circle
423.204602014273	197.552215524018	0	Reference	circle
300.644827380078	474.723454771331	4.1	Reference	circle
173.306809829082	21.2291806600988	0.1	Reference	circle
519.05242535891	87.9565200388897	0	Reference	circle
929.118859097129	739.336578066926	5.1	Reference	circle
503.006511713844	787.963960425695	3	Reference	circle
564.270110089798	899.493160818936	0	Reference	circle
617.932091881987	773.406330167316	0	Reference	circle
446.50692057074	381.742322947364	0	Reference	circle
338.4129198296	680.471460420173	4.1	Reference	circle
664.639336496359	148.134060378652	0	Reference	circle
355.34255141695	493.400843072683	4	Reference	circle
615.242786896648	875.293472689344	0	Reference	circle
902.081222489011	908.235934139229	2	Reference	circle
142.541771403281	6.81734759546816	0.1	Reference	circle
572.705651239026	210.661093557021	0.1	Reference	circle
425.650327778654	174.725295496639	0.1	Reference	circle
470.938267515972	279.987705122679	0.1	Reference	circle
911.792913400102	639.674562054453	5.1	Reference	circle
766.216705483617	522.085165201919	0	Reference	circle
823.356035512406	708.242220912129	5	Reference	circle
764.160051430808	599.486881554592	0	Reference	circle
324.17954859999	599.161530013895	4	Reference	circle
230.286326087313	304.840093651088	0.1	Reference	circle
507.403892924078	997.980614862172	0.1	Reference	circle
358.893599433592	325.593504425138	0.1	Reference	circle
953.643185855122	992.227524505928	2	Reference	circle
791.595952016069	593.343558358494	0	Reference	circle
547.927801703569	521.019368296023	0	Reference	circle
497.627066717017	898.168093178421	3	Reference	circle
329.756605209783	412.07220319612	4	Reference	circle
90.8374349158257	612.281346656848	4	Reference	circle
324.201002259273	814.036875507561	3	Reference	circle
336.053369694157	868.012110265205	3.1	Reference	circle
206.637867095415	687.554443658562	4	Reference	circle
202.98531827773	462.803269722499	4.1	Reference	circle
867.070065164939	352.299276288599	0.1	Reference	circle
59.9591325197835	544.106145902304	0	Reference	circle
271.015665487852	344.168202187633	4.1	Reference	circle
829.221809972543	360.464617862366	0	Reference	circle
783.069724235917	465.254054954508	0.1	Reference	circle
341.455526937032	707.286793994484	4.1	Reference	circle
264.597796626156	992.558964526979	0	Reference	circle
161.030185146257	256.116080391686	0.1	Reference	circle
713.745775217423	741.103025643388	0.1	Reference	circle
435.05715738819	386.331995095592	0	Reference	circle
580.779478598852	148.785413105739	0.1	Reference	circle
969.49390132213	351.137423696462	0.1	Reference	circle
564.992210232886	37.616988434922	0.1	Reference	circle
943.126964229392	823.312886989908	5	Reference	circle
107.295720758382	379.200374724111	0	Reference	circle
294.784637128236	537.938223161502	4.1	Reference	circle
270.909145226004	426.58156824531	4.1	Reference	circle
500.121065366315	981.36980556231	0.1	Reference	circle
220.004530726001	325.531458028127	0.1	Reference	circle
863.196469806833	996.278225653805	2	Reference	circle
9.1942206856329	416.824184889439	0	Reference	circle
312.647346007172	383.336225279374	4	Reference	circle
131.524933691369	481.129586747382	4	Reference	circle
276.334893469466	390.508641911671	4	Reference	circle
50.8736051556189	380.483710362809	0	Reference	circle
217.839596111095	638.943107990315	4.1	Reference	circle
906.818151382264	879.778620962752	2	Reference	circle
458.391829137458	573.336631421465	4	Reference	circle
835.503599111922	259.71722997725	0.1	Reference	circle
92.9870171446819	12.1808817388956	0	Reference	circle
241.483385236701	696.499737568665	4.1	Reference	circle
677.207036873559	179.283238511998	0	Reference	circle
800.893270388478	852.280767019605	2	Reference	circle
697.226020053029	505.712412785739	0.1	Reference	circle
785.675166777568	943.558526676847	2	Reference	circle
867.863665643148	420.420348043088	0.1	Reference	circle
471.708063701401	243.325201017316	0	Reference	circle
153.469056863803	581.052725438261	4	Reference	circle
212.502346218331	240.708063922822	0	Reference	circle
132.11636340688	703.679256575182	4	Reference	circle
417.338353287196	461.405584812164	4	Reference	circle
729.528329290915	225.39314007666	0	Reference	circle
336.564034703653	137.786246547475	0	Reference	circle
691.358043124201	530.967338345712	0	Reference	circle
281.219989495585	4.37266456708312	0	Reference	circle
421.415282862261	769.844939223723	3	Reference	circle
498.753814484226	617.07015253813	3.1	Reference	circle
710.517590177478	45.9149668181781	0	Reference	circle
568.033319177805	858.718279231805	3.1	Reference	circle
164.036926368717	385.790850933874	4.1	Reference	circle
282.015039058169	626.202703039162	4.1	Reference	circle
389.045097395778	860.784657036187	3.1	Reference	circle
297.19467285159	244.988629626809	0.1	Reference	circle
232.520826056134	731.654432863928	4.1	Reference	circle
539.715058323694	36.3286291486584	0	Reference	circle
284.291012612637	44.7286133028101	0.1	Reference	circle
721.700682758586	36.7822788518388	0.1	Reference	circle
196.264290032675	648.351049184799	4	Reference	circle
915.400008185767	877.112394797616	2	Reference	circle
283.219077915652	663.144060521619	4.1	Reference	circle
775.876607793849	213.592531935312	0.1	Reference	circle
453.084929537727	371.640497120097	0	Reference	circle
72.0128026623279	501.114396656165	0.1	Reference	circle
681.720536494395	560.399932756554	0.1	Reference	circle
535.309817400761	635.938130091876	3.1	Reference	circle
839.510822611395	587.094816716388	5.1	Reference	circle
126.865749686724	600.429483028827	4	Reference	circle
353.35684597725	891.450621586526	3	Reference	circle
821.440837447764	505.54445111379	0	Reference	circle
89.325386545388	180.306372559629	0	Reference	circle
725.727221878245	425.399287982844	0.1	Reference	circle
615.804589233128	20.9067554324865	0.1	Reference	circle
723.635792359011	401.918665060075	0	Reference	circle
124.811607922893	40.4075253382325	0	Reference	circle
901.341924761422	491.139248482417	0	Reference	circle
153.948770780116	613.342074558605	4.1	Reference	circle
190.069569000043	371.588883200195	4.1	Reference	circle
349.898367703427	767.526743816445	3	Reference	circle
375.98879344645	809.427094580606	3	Reference	circle
881.97949170717	322.731062931707	0	Reference	circle
184.090020250063	610.195193619002	4.1	Reference	circle
653.892451806227	801.031889613718	0.1	Reference	circle
502.553266730858	818.289402708178	3	Reference	circle
722.495613928884	294.83807275421	0	Reference	circle
562.776025946252	826.571525596315	3.1	Reference	circle
687.325659751892	193.538927269168	0.1	Reference	circle
401.986527565401	451.925983720459	4.1	Reference	circle
651.441581443418	171.997662811074	0	Reference	circle
554.147428612225	211.562859228812	0.1	Reference	circle
234.062068475876	841.922845650464	3.1	Reference	circle
927.508958454942	949.18637636886	2.1	Reference	circle
874.880049382336	489.538038159721	0.1	Reference	circle
149.824015605729	806.149138260633	0	Reference	circle
803.865564805223	873.457199016819	2.1	Reference	circle
205.292927460745	657.059023546288	4	Reference	circle
529.871601914521	598.887324638898	3	Reference	circle
19.9332012368832	265.873874050099	0.1	Reference	circle
570.144223879324	497.809754389105	0	Reference	circle
335.098917826544	598.533052351326	4.1	Reference	circle
114.869963138131	406.914113164414	0.1	Reference	circle
657.712329629809	980.610636305762	1	Reference	circle
553.762485046638	177.094681728398	0.1	Reference	circle
717.306987991091	392.049124899553	0.1	Reference	circle
447.913992198417	291.245530915912	0.1	Reference	circle
136.004862469854	660.824792605825	4.1	Reference	circle
573.714299094863	655.657517053885	3	Reference	circle
303.275237668771	240.346610875567	0.1	Reference	circle
104.753843244864	207.647743765498	0	Reference	circle
569.945351353614	897.061343473382	0	Reference	circle
654.385212366469	834.497385624796	0	Reference	circle
251.865558882011	865.366479706019	3	Reference	circle
419.622110960074	104.853926362237	0	Reference	circle
188.728492349852	973.406643822556	0	Reference	circle
964.893042614684	460.356125809252	0	Reference	circle
318.065312225604	275.098494208651	0.1	Reference	circle
955.931249146117	632.204124124488	5.1	Reference	circle
883.560438806191	461.719485795125	0.1	Reference	circle
652.005403659306	785.674591097981	0.1	Reference	circle
411.110503813252	699.619454572676	4	Reference	circle
836.358502371935	397.049901819788	0.1	Reference	circle
265.169249445898	866.707605434349	3	Reference	circle
406.152926354436	11.3083617531229	0.1	Reference	circle
280.360962741543	316.674268448027	0.1	Reference	circle
326.267178633949	888.234785164474	3.1	Reference	circle
374.827618876938	689.125169944484	4	Reference	circle
464.038684164174	854.714619596023	3.1	Reference	circle
625.689671812113	346.840179566294	0	Reference	circle
706.879439629614	265.09860390774	0.1	Reference	circle
435.935827260138	435.212704151869	4	Reference	circle
459.444983421825	481.999525827821	4	Reference	circle
323.461221426027	244.010957752122	0	Reference	circle
[truncated: 58,001 more rows]
