# Supplementary material for: Multi-scale and multi-context interpretable mapping of cell states across heterogeneous spatial samples
Source: Nat Commun. 2025 Aug 21;16:7814. doi: 10.1038/s41467-025-62782-y (PMC12370880; doi:10.1038/s41467-025-62782-y)
Supplement: Supplementary file 9 — Source Data [file 41467_2025_62782_MOESM9_ESM.zip › SourceData/figure_3a.tsv]

Method	Data_Type	Ref	Query	ARI_cell
CytoSpace_noLab	seqFISH	embryo1	embryo3	0.174119521415984
CytoSpace	seqFISH	embryo1	embryo3	1
PASTE	seqFISH	embryo1	embryo3	0.0436201293075863
Scanorama	seqFISH	embryo1	embryo3	0.676352294770226
SLAT	seqFISH	embryo1	embryo3	0.614360319651971
Tangram	seqFISH	embryo1	embryo3	0.151665040431633
Vesalius_c	seqFISH	embryo1	embryo3	0.397531939475014
Vesalius_f	seqFISH	embryo1	embryo3	0.469009420933101
Vesalius_fc	seqFISH	embryo1	embryo3	0.523348318216792
Vesalius_fn	seqFISH	embryo1	embryo3	0.504122180334286
Vesalius_fnc	seqFISH	embryo1	embryo3	0.507306498216686
Vesalius_fnct	seqFISH	embryo1	embryo3	0.505981925007646
Vesalius_fncty	seqFISH	embryo1	embryo3	0.819677552437796
Vesalius_fnt	seqFISH	embryo1	embryo3	0.499264263716465
Vesalius_fny	seqFISH	embryo1	embryo3	0.822661312081566
Vesalius_ft	seqFISH	embryo1	embryo3	0.480780495681633
Vesalius_n	seqFISH	embryo1	embryo3	0.340107025362931
Vesalius_nc	seqFISH	embryo1	embryo3	0.370721699035247
Vesalius_nt	seqFISH	embryo1	embryo3	0.337786596878504
Vesalius_t	seqFISH	embryo1	embryo3	0.124363591420621
