# Supplementary material for: Multi-scale and multi-context interpretable mapping of cell states across heterogeneous spatial samples
Source: Nat Commun. 2025 Aug 21;16:7814. doi: 10.1038/s41467-025-62782-y (PMC12370880; doi:10.1038/s41467-025-62782-y)
Supplement: Supplementary file 9 — Source Data [file 41467_2025_62782_MOESM9_ESM.zip › SourceData/figure_3e.tsv]

Method	Data_Type	Ref	Query	JI_interactions
CytoSpace_noLab	SSv2	Puck_200115_08	Puck_190921_21	0.372916185356779
CytoSpace	SSv2	Puck_200115_08	Puck_190921_21	0.438959209819661
PASTE	SSv2	Puck_200115_08	Puck_190921_21	0.274960142949834
Scanorama	SSv2	Puck_200115_08	Puck_190921_21	0.459949981290187
SLAT	SSv2	Puck_200115_08	Puck_190921_21	0.464401836832592
Tangram	SSv2	Puck_200115_08	Puck_190921_21	0.39075076698788
Vesalius_c	SSv2	Puck_200115_08	Puck_190921_21	0.592458703447806
Vesalius_f	SSv2	Puck_200115_08	Puck_190921_21	0.386503447866396
Vesalius_fc	SSv2	Puck_200115_08	Puck_190921_21	0.58155678378094
Vesalius_fn	SSv2	Puck_200115_08	Puck_190921_21	0.450478280611473
Vesalius_fnc	SSv2	Puck_200115_08	Puck_190921_21	0.567471687621529
Vesalius_fnct	SSv2	Puck_200115_08	Puck_190921_21	0.557166574827389
Vesalius_fncty	SSv2	Puck_200115_08	Puck_190921_21	0.569353071461441
Vesalius_fnt	SSv2	Puck_200115_08	Puck_190921_21	0.453471549808011
Vesalius_fny	SSv2	Puck_200115_08	Puck_190921_21	0.479562665946804
Vesalius_ft	SSv2	Puck_200115_08	Puck_190921_21	0.413513224326755
Vesalius_n	SSv2	Puck_200115_08	Puck_190921_21	0.463547338506473
Vesalius_nc	SSv2	Puck_200115_08	Puck_190921_21	0.573798349120734
Vesalius_nt	SSv2	Puck_200115_08	Puck_190921_21	0.465449049294214
Vesalius_t	SSv2	Puck_200115_08	Puck_190921_21	0.393597051839068
