# Supplementary material for: Multi-scale and multi-context interpretable mapping of cell states across heterogeneous spatial samples
Source: Nat Commun. 2025 Aug 21;16:7814. doi: 10.1038/s41467-025-62782-y (PMC12370880; doi:10.1038/s41467-025-62782-y)
Supplement: Supplementary file 9 — Source Data [file 41467_2025_62782_MOESM9_ESM.zip › SourceData/figure_s11c.tsv]

barcodes	x	y	cell_labels	sample	interactions
cell_100_101	277.920489296636	46	Cavity	Reference	Cavity@Cavity@Cavity@Epidermis@Cavity@Epidermis@Epidermis@Cavity@Cavity@Epidermis@Epidermis
cell_100_102	276.941896024465	46	Cavity	Reference	Cavity@Cavity@Cavity@Cavity@Cavity@Cavity@Epidermis@Epidermis@Epidermis@Connective tissue@Epidermis
cell_100_109	270.091743119266	46	Brain	Reference	Brain@Brain@Brain@Connective tissue@Brain@Connective tissue@Brain@Brain@Connective tissue@Brain@Brain
cell_100_110	269.113149847095	46	Brain	Reference	Brain@Brain@Brain@Brain@Brain@Brain@Connective tissue@Brain@Brain@Connective tissue@Brain
cell_100_115	264.220183486239	46	Brain	Reference	Brain@Brain@Brain@Brain@Brain@Brain@Brain@Brain@Brain@Brain@Brain
cell_100_118	261.284403669725	46	Brain	Reference	Brain@Brain@Brain@Brain@Brain@Brain@Brain@Brain@Meninges@Brain@Brain
cell_100_121	258.348623853211	46	Meninges	Reference	Meninges@Meninges@Brain@Meninges@Meninges@Meninges@Meninges@Brain@Brain@Brain@Meninges
cell_100_122	257.37003058104	46	Meninges	Reference	Meninges@Meninges@Meninges@Meninges@Meninges@Meninges@Brain@Cavity@Meninges@Cavity@Brain
cell_100_123	256.391437308868	46	Meninges	Reference	Meninges@Meninges@Meninges@Cavity@Meninges@Meninges@Meninges@Cavity@Brain@Cavity@Meninges
cell_100_127	252.477064220183	46	Cavity	Reference	Cavity@Cavity@Cavity@Meninges@Cavity@Cavity@Cavity@Cavity@Cavity@Cavity@Cavity
cell_100_131	248.562691131498	46	Cavity	Reference	Cavity@Cavity@Cavity@Cavity@Cavity@Cavity@Cavity@Cavity@Cavity@Cavity@Cavity
cell_100_135	244.648318042813	46	Cavity	Reference	Cavity@Cavity@Cavity@Cavity@Cavity@Cavity@Cavity@Cavity@Cavity@Cavity@Cavity
cell_100_137	242.691131498471	46	Cavity	Reference	Cavity@Cavity@Cavity@Cavity@Cavity@Cavity@Cavity@Cavity@Cavity@Cavity@Cavity
cell_100_139	240.733944954128	46	Cavity	Reference	Cavity@Cavity@Cavity@Cavity@Cavity@Cavity@Cavity@Cavity@Cavity@Cavity@Cavity
cell_100_140	239.755351681957	46	Cavity	Reference	Cavity@Cavity@Cavity@Cavity@Cavity@Cavity@Cavity@Cavity@Cavity@Cavity@Cavity
cell_100_141	238.776758409786	46	Cavity	Reference	Cavity@Cavity@Cavity@Cavity@Cavity@Cavity@Cavity@Cavity@Cavity@Cavity@Cavity
cell_100_142	237.798165137615	46	Cavity	Reference	Cavity@Cavity@Cavity@Cavity@Cavity@Cavity@Cavity@Cavity@Cavity@Cavity@Cavity
cell_100_145	234.862385321101	46	Cavity	Reference	Cavity@Cavity@Cavity@Cavity@Cavity@Cavity@Cavity@Cavity@Cavity@Cavity@Cavity
cell_100_146	233.88379204893	46	Cavity	Reference	Cavity@Cavity@Cavity@Cavity@Cavity@Cavity@Cavity@Cavity@Cavity@Cavity@Cavity
cell_100_153	227.033639143731	46	Cavity	Reference	Cavity@Cavity@Cavity@Cavity@Cavity@Cavity@Cavity@Cavity@Cavity@Cavity@Cavity
cell_100_157	223.119266055046	46	Cavity	Reference	Cavity@Cavity@Cavity@Cavity@Cavity@Cavity@Brain@Brain@Brain@Cavity@Brain
cell_100_158	222.140672782875	46	Cavity	Reference	Cavity@Cavity@Cavity@Cavity@Cavity@Brain@Cavity@Brain@Brain@Brain@Cavity
cell_100_160	220.183486238532	46	Cavity	Reference	Cavity@Brain@Brain@Brain@Cavity@Brain@Brain@Cavity@Brain@Cavity@Cavity
cell_100_161	219.204892966361	46	Brain	Reference	Brain@Brain@Brain@Cavity@Cavity@Brain@Brain@Brain@Brain@Brain@Brain
cell_100_162	218.22629969419	46	Brain	Reference	Brain@Cavity@Brain@Brain@Brain@Brain@Brain@Cavity@Brain@Brain@Brain
cell_100_163	217.247706422018	46	Brain	Reference	Brain@Brain@Brain@Brain@Cavity@Brain@Brain@Brain@Brain@Spinal cord@Cavity
cell_100_166	214.311926605505	46	Spinal cord	Reference	Spinal cord@Brain@Spinal cord@Brain@Brain@Brain@Brain@Brain@Brain@Brain@Brain
cell_100_171	209.418960244648	46	Brain	Reference	Brain@Brain@Brain@Brain@Brain@Spinal cord@Brain@Brain@Brain@Brain@Brain
cell_100_172	208.440366972477	46	Brain	Reference	Brain@Brain@Brain@Brain@Brain@Brain@Brain@Spinal cord@Brain@Brain@Brain
cell_100_174	206.483180428135	46	Brain	Reference	Brain@Brain@Brain@Brain@Brain@Brain@Brain@Brain@Brain@Brain@Brain
cell_100_175	205.504587155963	46	Brain	Reference	Brain@Brain@Brain@Brain@Brain@Brain@Brain@Brain@Brain@Brain@Brain
cell_100_178	202.56880733945	46	Brain	Reference	Brain@Brain@Brain@Brain@Brain@Brain@Brain@Brain@Brain@Brain@Brain
cell_100_179	201.590214067278	46	Brain	Reference	Brain@Brain@Brain@Brain@Brain@Brain@Brain@Spinal cord@Brain@Brain@Brain
cell_100_180	200.611620795107	46	Brain	Reference	Brain@Brain@Brain@Brain@Brain@Spinal cord@Brain@Brain@Brain@Spinal cord@Brain
cell_100_181	199.633027522936	46	Brain	Reference	Brain@Brain@Brain@Brain@Brain@Spinal cord@Spinal cord@Brain@Brain@Spinal cord@Brain
cell_100_182	198.654434250765	46	Brain	Reference	Brain@Spinal cord@Brain@Brain@Brain@Spinal cord@Brain@Brain@Brain@Spinal cord@Brain
cell_100_183	197.675840978593	46	Spinal cord	Reference	Spinal cord@Brain@Brain@Brain@Brain@Brain@Spinal cord@Brain@Brain@Brain@Brain
cell_100_189	191.804281345566	46	Brain	Reference	Brain@Brain@Brain@Brain@Brain@Brain@Brain@Brain@Brain@Brain@Brain
cell_100_194	186.911314984709	46	Spinal cord	Reference	Spinal cord@Brain@Brain@Brain@Brain@Brain@Brain@Brain@Brain@Brain@Spinal cord
cell_100_195	185.932721712538	46	Brain	Reference	Brain@Spinal cord@Brain@Brain@Spinal cord@Brain@Brain@Brain@Brain@Brain@Brain
cell_100_197	183.975535168196	46	Spinal cord	Reference	Spinal cord@Brain@Brain@Brain@Brain@Brain@Brain@Brain@Brain@Brain@Brain
cell_100_198	182.996941896024	46	Brain	Reference	Brain@Spinal cord@Brain@Brain@Brain@Brain@Brain@Brain@Brain@Brain@Brain
cell_100_199	182.018348623853	46	Brain	Reference	Brain@Brain@Brain@Brain@Brain@Spinal cord@Brain@Brain@Brain@Brain@Brain
cell_100_203	178.103975535168	46	Brain	Reference	Brain@Brain@Brain@Brain@Brain@Brain@Brain@Brain@Brain@Brain@Brain
cell_100_204	177.125382262997	46	Brain	Reference	Brain@Brain@Brain@Brain@Brain@Brain@Brain@Brain@Brain@Brain@Brain
cell_100_205	176.146788990826	46	Brain	Reference	Brain@Brain@Brain@Brain@Brain@Brain@Brain@Brain@Brain@Brain@Brain
cell_100_207	174.189602446483	46	Brain	Reference	Brain@Brain@Brain@Brain@Brain@Brain@Brain@Brain@Brain@Brain@Brain
cell_100_208	173.211009174312	46	Brain	Reference	Brain@Brain@Brain@Brain@Brain@Brain@Brain@Brain@Brain@Brain@Brain
cell_100_211	170.275229357798	46	Brain	Reference	Brain@Brain@Brain@Brain@Brain@Brain@Brain@Brain@Brain@Brain@Brain
cell_100_235	146.788990825688	46	Brain	Reference	Brain@Brain@Brain@Brain@Brain@Brain@Brain@Brain@Brain@Brain@Brain
cell_100_237	144.831804281346	46	Brain	Reference	Brain@Brain@Brain@Brain@Brain@Brain@Brain@Brain@Brain@Brain@Brain
cell_100_238	143.853211009174	46	Brain	Reference	Brain@Brain@Brain@Brain@Brain@Brain@Brain@Brain@Brain@Brain@Brain
cell_100_239	142.874617737003	46	Brain	Reference	Brain@Brain@Brain@Brain@Brain@Brain@Brain@Brain@Brain@Brain@Brain
cell_100_244	137.981651376147	46	Jaw and tooth	Reference	Jaw and tooth@Brain@Brain@Brain@Brain@Brain@Jaw and tooth@Brain@Brain@Brain@Brain
cell_100_246	136.024464831804	46	Brain	Reference	Brain@Jaw and tooth@Brain@Brain@Brain@Brain@Brain@Brain@Brain@Brain@Brain
cell_100_248	134.067278287462	46	Brain	Reference	Brain@Brain@Brain@Brain@Brain@Brain@Brain@Brain@Brain@Brain@Brain
cell_100_251	131.131498470948	46	Brain	Reference	Brain@Brain@Brain@Brain@Brain@Brain@Brain@Brain@Brain@Brain@Brain
cell_100_252	130.152905198777	46	Brain	Reference	Brain@Brain@Brain@Brain@Brain@Brain@Brain@Brain@Brain@Brain@Brain
cell_100_253	129.174311926605	46	Brain	Reference	Brain@Brain@Brain@Brain@Brain@Brain@Brain@Brain@Brain@Brain@Brain
cell_100_254	128.195718654434	46	Brain	Reference	Brain@Brain@Brain@Brain@Brain@Brain@Brain@Brain@Brain@Brain@Brain
cell_100_256	126.238532110092	46	Brain	Reference	Brain@Brain@Brain@Brain@Brain@Brain@Brain@Brain@Brain@Brain@Brain
cell_100_260	122.324159021407	46	Brain	Reference	Brain@Brain@Brain@Brain@Brain@Brain@Brain@Brain@Brain@Brain@Brain
cell_100_261	121.345565749235	46	Brain	Reference	Brain@Brain@Brain@Brain@Brain@Brain@Brain@Brain@Brain@Brain@Brain
cell_100_265	117.43119266055	46	Brain	Reference	Brain@Brain@Brain@Brain@Brain@Brain@Brain@Brain@Brain@Brain@Brain
cell_100_271	111.559633027523	46	Brain	Reference	Brain@Brain@Brain@Brain@Brain@Brain@Brain@Brain@Brain@Brain@Brain
cell_100_274	108.623853211009	46	Brain	Reference	Brain@Brain@Brain@Brain@Brain@Brain@Brain@Brain@Brain@Brain@Brain
cell_100_276	106.666666666667	46	Brain	Reference	Brain@Brain@Brain@Brain@Brain@Brain@Brain@Brain@Brain@Brain@Brain
cell_100_278	104.709480122324	46	Brain	Reference	Brain@Brain@Brain@Brain@Brain@Brain@Brain@Brain@Brain@Brain@Brain
cell_100_281	101.77370030581	46	Brain	Reference	Brain@Brain@Brain@Brain@Brain@Brain@Brain@Brain@Brain@Brain@Brain
cell_100_285	97.8593272171254	46	Brain	Reference	Brain@Brain@Brain@Brain@Brain@Brain@Brain@Brain@Brain@Brain@Brain
cell_100_286	96.8807339449541	46	Brain	Reference	Brain@Brain@Brain@Brain@Brain@Brain@Brain@Brain@Brain@Brain@Brain
cell_100_287	95.9021406727829	46	Brain	Reference	Brain@Brain@Brain@Brain@Brain@Brain@Brain@Brain@Brain@Brain@Brain
cell_100_289	93.9449541284404	46	Brain	Reference	Brain@Brain@Brain@Brain@Brain@Brain@Brain@Brain@Brain@Brain@Brain
cell_100_291	91.9877675840979	46	Brain	Reference	Brain@Connective tissue@Cavity@Brain@Brain@Brain@Brain@Brain@Cavity@Brain@Brain
cell_100_297	86.1162079510703	46	Cavity	Reference	Cavity@Cavity@Cavity@Cavity@Cavity@Cavity@Cavity@Connective tissue@Cavity@Cavity@Brain
cell_100_301	82.2018348623853	46	Cavity	Reference	Cavity@Epidermis@Connective tissue@Epidermis@Connective tissue@Connective tissue@Cavity@Cavity@Cavity@Connective tissue@Cavity
cell_100_306	77.308868501529	46	Cavity	Reference	Cavity@Cavity@Cavity@Cavity@Epidermis@Cavity@Cavity@Cavity@Cavity@Epidermis@Cavity
cell_100_98	280.85626911315	46	Epidermis	Reference	Epidermis@Epidermis@Epidermis@Cavity@Cavity@Cavity@Cavity@Cavity@Cavity@Cavity@Epidermis
cell_101_106	273.02752293578	47	Connective tissue	Reference	Connective tissue@Connective tissue@Connective tissue@Connective tissue@Brain@Brain@Brain@Brain@Epidermis@Connective tissue@Brain
cell_101_107	272.048929663609	47	Connective tissue	Reference	Connective tissue@Connective tissue@Brain@Connective tissue@Brain@Brain@Connective tissue@Brain@Brain@Brain@Connective tissue
cell_101_109	270.091743119266	47	Brain	Reference	Brain@Brain@Brain@Brain@Connective tissue@Brain@Brain@Brain@Connective tissue@Brain@Connective tissue
cell_101_112	267.155963302752	47	Brain	Reference	Brain@Brain@Brain@Brain@Brain@Brain@Brain@Brain@Brain@Brain@Brain
cell_101_114	265.19877675841	47	Brain	Reference	Brain@Brain@Brain@Brain@Brain@Brain@Brain@Brain@Brain@Brain@Brain
cell_101_118	261.284403669725	47	Brain	Reference	Brain@Brain@Brain@Brain@Brain@Brain@Brain@Meninges@Meninges@Brain@Brain
cell_101_124	255.412844036697	47	Cavity	Reference	Cavity@Cavity@Meninges@Cavity@Meninges@Meninges@Meninges@Cavity@Cavity@Meninges@Cavity
cell_101_125	254.434250764526	47	Cavity	Reference	Cavity@Cavity@Cavity@Cavity@Cavity@Cavity@Meninges@Meninges@Cavity@Cavity@Cavity
cell_101_127	252.477064220183	47	Cavity	Reference	Cavity@Cavity@Cavity@Cavity@Cavity@Cavity@Cavity@Cavity@Cavity@Meninges@Cavity
cell_101_128	251.498470948012	47	Cavity	Reference	Cavity@Cavity@Cavity@Cavity@Cavity@Cavity@Cavity@Cavity@Cavity@Cavity@Cavity
cell_101_131	248.562691131498	47	Cavity	Reference	Cavity@Cavity@Cavity@Cavity@Cavity@Cavity@Cavity@Cavity@Cavity@Cavity@Cavity
cell_101_132	247.584097859327	47	Cavity	Reference	Cavity@Cavity@Cavity@Cavity@Cavity@Cavity@Cavity@Cavity@Cavity@Cavity@Cavity
cell_101_133	246.605504587156	47	Cavity	Reference	Cavity@Cavity@Cavity@Cavity@Cavity@Cavity@Cavity@Cavity@Cavity@Cavity@Cavity
cell_101_134	245.626911314985	47	Cavity	Reference	Cavity@Cavity@Cavity@Cavity@Cavity@Cavity@Cavity@Cavity@Cavity@Cavity@Cavity
cell_101_135	244.648318042813	47	Cavity	Reference	Cavity@Cavity@Cavity@Cavity@Cavity@Cavity@Cavity@Cavity@Cavity@Cavity@Cavity
cell_101_136	243.669724770642	47	Cavity	Reference	Cavity@Cavity@Cavity@Cavity@Cavity@Cavity@Cavity@Cavity@Cavity@Cavity@Cavity
cell_101_143	236.819571865443	47	Cavity	Reference	Cavity@Cavity@Cavity@Cavity@Cavity@Cavity@Cavity@Cavity@Cavity@Cavity@Cavity
cell_101_144	235.840978593272	47	Cavity	Reference	Cavity@Cavity@Cavity@Cavity@Cavity@Cavity@Cavity@Cavity@Cavity@Cavity@Cavity
cell_101_146	233.88379204893	47	Cavity	Reference	Cavity@Cavity@Cavity@Cavity@Cavity@Cavity@Cavity@Cavity@Cavity@Cavity@Cavity
cell_101_147	232.905198776758	47	Cavity	Reference	Cavity@Cavity@Cavity@Cavity@Cavity@Cavity@Cavity@Cavity@Cavity@Cavity@Cavity
cell_101_150	229.969418960245	47	Cavity	Reference	Cavity@Cavity@Cavity@Cavity@Cavity@Cavity@Cavity@Cavity@Cavity@Cavity@Cavity
cell_101_152	228.012232415902	47	Cavity	Reference	Cavity@Cavity@Cavity@Cavity@Cavity@Cavity@Cavity@Cavity@Cavity@Cavity@Cavity
cell_101_156	224.097859327217	47	Cavity	Reference	Cavity@Brain@Cavity@Brain@Cavity@Cavity@Brain@Brain@Cavity@Brain@Brain
cell_101_158	222.140672782875	47	Cavity	Reference	Cavity@Brain@Cavity@Brain@Brain@Cavity@Brain@Brain@Cavity@Cavity@Brain
cell_101_160	220.183486238532	47	Brain	Reference	Brain@Brain@Cavity@Brain@Brain@Brain@Cavity@Brain@Brain@Cavity@Brain
cell_101_161	219.204892966361	47	Brain	Reference	Brain@Brain@Brain@Brain@Brain@Cavity@Brain@Spinal cord@Cavity@Brain@Brain
cell_101_163	217.247706422018	47	Brain	Reference	Brain@Brain@Brain@Brain@Brain@Brain@Brain@Brain@Spinal cord@Cavity@Brain
cell_101_165	215.290519877676	47	Brain	Reference	Brain@Spinal cord@Brain@Spinal cord@Brain@Brain@Brain@Brain@Brain@Brain@Brain
cell_101_166	214.311926605505	47	Spinal cord	Reference	Spinal cord@Spinal cord@Brain@Brain@Brain@Brain@Brain@Brain@Brain@Brain@Brain
cell_101_170	210.39755351682	47	Brain	Reference	Brain@Spinal cord@Brain@Brain@Brain@Brain@Spinal cord@Brain@Brain@Brain@Spinal cord
cell_101_174	206.483180428135	47	Brain	Reference	Brain@Brain@Brain@Brain@Brain@Brain@Brain@Brain@Brain@Brain@Brain
cell_101_176	204.525993883792	47	Brain	Reference	Brain@Brain@Brain@Brain@Brain@Brain@Brain@Brain@Brain@Brain@Brain
cell_101_180	200.611620795107	47	Brain	Reference	Brain@Brain@Brain@Brain@Brain@Brain@Brain@Brain@Brain@Brain@Spinal cord
cell_101_182	198.654434250765	47	Brain	Reference	Brain@Brain@Spinal cord@Brain@Brain@Brain@Brain@Brain@Brain@Brain@Spinal cord
cell_101_186	194.74006116208	47	Brain	Reference	Brain@Brain@Brain@Brain@Brain@Brain@Brain@Brain@Brain@Brain@Brain
cell_101_189	191.804281345566	47	Brain	Reference	Brain@Brain@Brain@Brain@Brain@Brain@Brain@Brain@Brain@Brain@Brain
cell_101_190	190.825688073395	47	Brain	Reference	Brain@Brain@Brain@Brain@Brain@Brain@Brain@Brain@Brain@Brain@Brain
cell_101_192	188.868501529052	47	Brain	Reference	Brain@Brain@Brain@Brain@Brain@Brain@Brain@Spinal cord@Brain@Brain@Brain
cell_101_193	187.889908256881	47	Brain	Reference	Brain@Brain@Brain@Spinal cord@Brain@Brain@Brain@Brain@Brain@Brain@Brain
cell_101_195	185.932721712538	47	Brain	Reference	Brain@Brain@Brain@Spinal cord@Brain@Brain@Brain@Spinal cord@Brain@Brain@Brain
cell_101_197	183.975535168196	47	Brain	Reference	Brain@Brain@Spinal cord@Brain@Brain@Brain@Brain@Brain@Brain@Brain@Brain
cell_101_198	182.996941896024	47	Brain	Reference	Brain@Brain@Brain@Brain@Brain@Spinal cord@Brain@Brain@Brain@Brain@Brain
cell_101_204	177.125382262997	47	Brain	Reference	Brain@Brain@Brain@Brain@Brain@Brain@Brain@Brain@Brain@Brain@Brain
cell_101_206	175.168195718654	47	Brain	Reference	Brain@Brain@Brain@Brain@Brain@Brain@Brain@Brain@Brain@Brain@Brain
cell_101_208	173.211009174312	47	Brain	Reference	Brain@Brain@Brain@Brain@Brain@Brain@Brain@Brain@Brain@Brain@Brain
cell_101_209	172.232415902141	47	Brain	Reference	Brain@Brain@Brain@Brain@Brain@Brain@Brain@Brain@Brain@Brain@Brain
cell_101_210	171.253822629969	47	Brain	Reference	Brain@Brain@Brain@Brain@Brain@Brain@Brain@Brain@Brain@Brain@Brain
cell_101_212	169.296636085627	47	Brain	Reference	Brain@Brain@Brain@Brain@Brain@Brain@Brain@Brain@Brain@Brain@Brain
cell_101_213	168.318042813456	47	Brain	Reference	Brain@Brain@Brain@Brain@Brain@Brain@Brain@Brain@Brain@Brain@Brain
cell_101_214	167.339449541284	47	Brain	Reference	Brain@Brain@Brain@Brain@Brain@Brain@Brain@Brain@Brain@Brain@Brain
cell_101_222	159.510703363914	47	Brain	Reference	Brain@Brain@Brain@Brain@Brain@Brain@Brain@Brain@Brain@Brain@Brain
cell_101_223	158.532110091743	47	Brain	Reference	Brain@Brain@Brain@Brain@Brain@Brain@Brain@Brain@Brain@Brain@Brain
cell_101_228	153.639143730887	47	Brain	Reference	Brain@Brain@Brain@Brain@Brain@Brain@Brain@Brain@Brain@Brain@Brain
cell_101_229	152.660550458716	47	Brain	Reference	Brain@Brain@Brain@Brain@Brain@Brain@Brain@Brain@Brain@Brain@Brain
cell_101_231	150.703363914373	47	Brain	Reference	Brain@Brain@Brain@Brain@Brain@Brain@Brain@Brain@Brain@Brain@Brain
cell_101_233	148.746177370031	47	Brain	Reference	Brain@Brain@Brain@Brain@Brain@Brain@Brain@Brain@Brain@Brain@Brain
cell_101_238	143.853211009174	47	Brain	Reference	Brain@Brain@Brain@Brain@Brain@Brain@Brain@Brain@Brain@Brain@Brain
cell_101_239	142.874617737003	47	Brain	Reference	Brain@Brain@Brain@Brain@Brain@Brain@Brain@Brain@Brain@Brain@Brain
cell_101_240	141.896024464832	47	Brain	Reference	Brain@Brain@Brain@Brain@Brain@Brain@Brain@Brain@Brain@Brain@Brain
cell_101_243	138.960244648318	47	Brain	Reference	Brain@Brain@Jaw and tooth@Brain@Brain@Brain@Brain@Brain@Brain@Jaw and tooth@Brain
cell_101_248	134.067278287462	47	Brain	Reference	Brain@Brain@Brain@Brain@Brain@Brain@Brain@Brain@Brain@Jaw and tooth@Brain
cell_101_249	133.088685015291	47	Brain	Reference	Brain@Brain@Brain@Brain@Brain@Brain@Brain@Brain@Brain@Brain@Brain
cell_101_255	127.217125382263	47	Brain	Reference	Brain@Brain@Brain@Brain@Brain@Brain@Brain@Brain@Brain@Brain@Brain
cell_101_256	126.238532110092	47	Brain	Reference	Brain@Brain@Brain@Brain@Brain@Brain@Brain@Brain@Brain@Brain@Brain
cell_101_260	122.324159021407	47	Brain	Reference	Brain@Brain@Brain@Brain@Brain@Brain@Brain@Brain@Brain@Brain@Brain
cell_101_265	117.43119266055	47	Brain	Reference	Brain@Brain@Brain@Brain@Brain@Brain@Brain@Brain@Brain@Brain@Brain
cell_101_266	116.452599388379	47	Brain	Reference	Brain@Brain@Brain@Brain@Brain@Brain@Brain@Brain@Brain@Brain@Brain
cell_101_270	112.538226299694	47	Brain	Reference	Brain@Brain@Brain@Brain@Brain@Brain@Brain@Brain@Brain@Brain@Brain
cell_101_271	111.559633027523	47	Brain	Reference	Brain@Brain@Brain@Brain@Brain@Brain@Brain@Brain@Brain@Brain@Brain
cell_101_274	108.623853211009	47	Brain	Reference	Brain@Brain@Brain@Brain@Brain@Brain@Brain@Brain@Brain@Brain@Brain
cell_101_276	106.666666666667	47	Brain	Reference	Brain@Brain@Brain@Brain@Brain@Brain@Brain@Brain@Brain@Brain@Brain
cell_101_277	105.688073394495	47	Brain	Reference	Brain@Brain@Brain@Brain@Brain@Brain@Brain@Brain@Brain@Brain@Brain
cell_101_278	104.709480122324	47	Brain	Reference	Brain@Brain@Brain@Brain@Brain@Brain@Brain@Brain@Brain@Brain@Brain
cell_101_284	98.8379204892966	47	Brain	Reference	Brain@Brain@Brain@Brain@Brain@Brain@Brain@Brain@Brain@Brain@Brain
cell_101_292	91.0091743119266	47	Cavity	Reference	Cavity@Brain@Brain@Connective tissue@Brain@Brain@Brain@Connective tissue@Brain@Brain@Brain
cell_101_295	88.0733944954128	47	Connective tissue	Reference	Connective tissue@Cavity@Brain@Cavity@Brain@Cavity@Brain@Cavity@Cavity@Cavity@Cavity
cell_101_296	87.0948012232416	47	Cavity	Reference	Cavity@Cavity@Connective tissue@Cavity@Cavity@Brain@Cavity@Cavity@Brain@Brain@Cavity
cell_101_297	86.1162079510703	47	Cavity	Reference	Cavity@Cavity@Cavity@Cavity@Cavity@Cavity@Connective tissue@Brain@Cavity@Cavity@Brain
cell_101_303	80.2446483180428	47	Epidermis	Reference	Epidermis@Connective tissue@Connective tissue@Connective tissue@Cavity@Cavity@Connective tissue@Cavity@Cavity@Cavity@Cavity
cell_101_308	75.3516819571865	47	Cavity	Reference	Cavity@Cavity@Cavity@Epidermis@Epidermis@Cavity@Cavity@Cavity@Cavity@Cavity@Cavity
cell_101_310	73.394495412844	47	Epidermis	Reference	Epidermis@Cavity@Cavity@Cavity@Cavity@Epidermis@Cavity@Epidermis@Cavity@Cavity@Cavity
cell_102_100	278.899082568807	48	Cavity	Reference	Cavity@Cavity@Epidermis@Cavity@Cavity@Epidermis@Cavity@Cavity@Epidermis@Cavity@Epidermis
cell_102_101	277.920489296636	48	Cavity	Reference	Cavity@Cavity@Epidermis@Cavity@Epidermis@Cavity@Cavity@Epidermis@Cavity@Cavity@Epidermis
cell_102_105	274.006116207951	48	Connective tissue	Reference	Connective tissue@Connective tissue@Connective tissue@Connective tissue@Cavity@Brain@Connective tissue@Brain@Cavity@Brain@Connective tissue
cell_102_106	273.02752293578	48	Connective tissue	Reference	Connective tissue@Connective tissue@Connective tissue@Connective tissue@Brain@Brain@Connective tissue@Brain@Brain@Cavity@Brain
cell_102_108	271.070336391437	48	Brain	Reference	Brain@Brain@Brain@Connective tissue@Connective tissue@Brain@Brain@Connective tissue@Brain@Brain@Brain
cell_102_111	268.134556574924	48	Brain	Reference	Brain@Brain@Brain@Brain@Brain@Brain@Brain@Brain@Brain@Brain@Brain
cell_102_113	266.177370030581	48	Brain	Reference	Brain@Brain@Brain@Brain@Brain@Brain@Brain@Brain@Brain@Brain@Brain
cell_102_114	265.19877675841	48	Brain	Reference	Brain@Brain@Brain@Brain@Brain@Brain@Brain@Brain@Brain@Brain@Brain
cell_102_115	264.220183486239	48	Brain	Reference	Brain@Brain@Brain@Brain@Brain@Brain@Brain@Brain@Brain@Brain@Brain
cell_102_116	263.241590214067	48	Brain	Reference	Brain@Brain@Brain@Brain@Brain@Brain@Brain@Brain@Brain@Brain@Brain
cell_102_120	259.327217125382	48	Meninges	Reference	Meninges@Meninges@Meninges@Meninges@Meninges@Brain@Brain@Meninges@Brain@Brain@Meninges
cell_102_122	257.37003058104	48	Meninges	Reference	Meninges@Meninges@Meninges@Cavity@Cavity@Meninges@Meninges@Meninges@Meninges@Cavity@Cavity
cell_102_130	249.54128440367	48	Cavity	Reference	Cavity@Cavity@Cavity@Cavity@Cavity@Cavity@Cavity@Cavity@Cavity@Cavity@Cavity
cell_102_131	248.562691131498	48	Cavity	Reference	Cavity@Cavity@Cavity@Cavity@Cavity@Cavity@Cavity@Cavity@Cavity@Cavity@Cavity
cell_102_134	245.626911314985	48	Cavity	Reference	Cavity@Cavity@Cavity@Cavity@Cavity@Cavity@Cavity@Cavity@Cavity@Cavity@Cavity
cell_102_139	240.733944954128	48	Cavity	Reference	Cavity@Cavity@Cavity@Cavity@Cavity@Cavity@Cavity@Cavity@Cavity@Cavity@Cavity
cell_102_145	234.862385321101	48	Cavity	Reference	Cavity@Cavity@Cavity@Cavity@Cavity@Cavity@Cavity@Cavity@Cavity@Cavity@Cavity
cell_102_148	231.926605504587	48	Cavity	Reference	Cavity@Cavity@Cavity@Cavity@Cavity@Cavity@Cavity@Cavity@Cavity@Cavity@Cavity
cell_102_149	230.948012232416	48	Cavity	Reference	Cavity@Cavity@Cavity@Cavity@Cavity@Cavity@Cavity@Cavity@Cavity@Cavity@Cavity
cell_102_151	228.990825688073	48	Cavity	Reference	Cavity@Cavity@Cavity@Cavity@Cavity@Cavity@Cavity@Cavity@Cavity@Cavity@Cavity
cell_102_153	227.033639143731	48	Cavity	Reference	Cavity@Cavity@Cavity@Cavity@Cavity@Brain@Cavity@Cavity@Brain@Cavity@Cavity
cell_102_157	223.119266055046	48	Brain	Reference	Brain@Brain@Brain@Cavity@Brain@Cavity@Brain@Brain@Brain@Cavity@Brain
cell_102_158	222.140672782875	48	Brain	Reference	Brain@Cavity@Brain@Brain@Brain@Brain@Brain@Brain@Cavity@Brain@Brain
cell_102_159	221.162079510703	48	Brain	Reference	Brain@Brain@Brain@Brain@Cavity@Brain@Brain@Brain@Brain@Brain@Brain
cell_102_160	220.183486238532	48	Brain	Reference	Brain@Brain@Brain@Brain@Brain@Brain@Brain@Cavity@Cavity@Brain@Brain
cell_102_164	216.269113149847	48	Brain	Reference	Brain@Brain@Brain@Brain@Brain@Brain@Spinal cord@Brain@Spinal cord@Brain@Spinal cord
cell_102_167	213.333333333333	48	Brain	Reference	Brain@Brain@Spinal cord@Brain@Spinal cord@Spinal cord@Spinal cord@Brain@Brain@Spinal cord@Brain
cell_102_168	212.354740061162	48	Brain	Reference	Brain@Brain@Brain@Spinal cord@Spinal cord@Spinal cord@Brain@Spinal cord@Brain@Spinal cord@Spinal cord
cell_102_169	211.376146788991	48	Brain	Reference	Brain@Brain@Spinal cord@Spinal cord@Brain@Brain@Spinal cord@Brain@Spinal cord@Brain@Brain
cell_102_170	210.39755351682	48	Spinal cord	Reference	Spinal cord@Brain@Brain@Brain@Spinal cord@Brain@Brain@Spinal cord@Brain@Spinal cord@Brain
cell_102_172	208.440366972477	48	Brain	Reference	Brain@Brain@Brain@Spinal cord@Brain@Brain@Brain@Brain@Brain@Brain@Brain
cell_102_176	204.525993883792	48	Brain	Reference	Brain@Brain@Brain@Brain@Brain@Brain@Brain@Brain@Brain@Brain@Brain
cell_102_177	203.547400611621	48	Brain	Reference	Brain@Brain@Brain@Brain@Brain@Brain@Brain@Brain@Brain@Brain@Brain
cell_102_194	186.911314984709	48	Brain	Reference	Brain@Brain@Brain@Spinal cord@Brain@Brain@Brain@Brain@Brain@Brain@Brain
cell_102_198	182.996941896024	48	Brain	Reference	Brain@Brain@Brain@Brain@Brain@Brain@Brain@Spinal cord@Brain@Brain@Brain
cell_102_199	182.018348623853	48	Brain	Reference	Brain@Brain@Brain@Brain@Brain@Brain@Brain@Brain@Brain@Spinal cord@Brain
cell_102_200	181.039755351682	48	Brain	Reference	Brain@Brain@Brain@Brain@Brain@Brain@Brain@Brain@Brain@Brain@Brain
cell_102_201	180.061162079511	48	Brain	Reference	Brain@Brain@Brain@Brain@Brain@Brain@Brain@Brain@Brain@Brain@Brain
cell_102_204	177.125382262997	48	Brain	Reference	Brain@Brain@Brain@Brain@Brain@Brain@Brain@Brain@Brain@Brain@Brain
cell_102_207	174.189602446483	48	Brain	Reference	Brain@Brain@Brain@Brain@Brain@Brain@Brain@Brain@Brain@Brain@Brain
cell_102_209	172.232415902141	48	Brain	Reference	Brain@Brain@Brain@Brain@Brain@Brain@Brain@Brain@Brain@Brain@Brain
cell_102_213	168.318042813456	48	Brain	Reference	Brain@Brain@Brain@Brain@Brain@Brain@Brain@Brain@Brain@Brain@Brain
cell_102_215	166.360856269113	48	Brain	Reference	Brain@Brain@Brain@Brain@Brain@Brain@Brain@Brain@Brain@Spinal cord@Brain
cell_102_222	159.510703363914	48	Brain	Reference	Brain@Brain@Brain@Brain@Brain@Brain@Brain@Brain@Brain@Brain@Brain
cell_102_227	154.617737003058	48	Brain	Reference	Brain@Brain@Brain@Brain@Brain@Brain@Brain@Brain@Brain@Brain@Brain
cell_102_229	152.660550458716	48	Brain	Reference	Brain@Brain@Brain@Brain@Brain@Brain@Brain@Brain@Brain@Brain@Brain
cell_102_230	151.681957186544	48	Brain	Reference	Brain@Brain@Brain@Brain@Brain@Brain@Brain@Brain@Brain@Brain@Brain
cell_102_231	150.703363914373	48	Brain	Reference	Brain@Brain@Brain@Brain@Brain@Brain@Brain@Brain@Brain@Brain@Brain
cell_102_232	149.724770642202	48	Brain	Reference	Brain@Brain@Brain@Brain@Brain@Brain@Brain@Brain@Brain@Brain@Brain
cell_102_234	147.767584097859	48	Brain	Reference	Brain@Brain@Brain@Brain@Brain@Brain@Brain@Brain@Brain@Brain@Brain
cell_102_238	143.853211009174	48	Brain	Reference	Brain@Brain@Brain@Brain@Brain@Brain@Brain@Brain@Brain@Brain@Brain
cell_102_242	139.938837920489	48	Brain	Reference	Brain@Brain@Brain@Brain@Brain@Brain@Brain@Jaw and tooth@Brain@Brain@Brain
cell_102_251	131.131498470948	48	Brain	Reference	Brain@Brain@Brain@Brain@Brain@Brain@Brain@Brain@Brain@Brain@Brain
cell_102_252	130.152905198777	48	Brain	Reference	Brain@Brain@Brain@Brain@Brain@Brain@Brain@Brain@Brain@Brain@Brain
cell_102_254	128.195718654434	48	Brain	Reference	Brain@Brain@Brain@Brain@Brain@Brain@Brain@Brain@Brain@Brain@Brain
cell_102_256	126.238532110092	48	Brain	Reference	Brain@Brain@Brain@Brain@Brain@Brain@Brain@Brain@Brain@Brain@Brain
cell_102_262	120.366972477064	48	Brain	Reference	Brain@Brain@Brain@Brain@Brain@Brain@Brain@Brain@Brain@Brain@Brain
cell_102_265	117.43119266055	48	Brain	Reference	Brain@Brain@Brain@Brain@Brain@Brain@Brain@Brain@Brain@Brain@Brain
cell_102_266	116.452599388379	48	Brain	Reference	Brain@Brain@Brain@Brain@Brain@Brain@Brain@Brain@Brain@Brain@Brain
cell_102_268	114.495412844037	48	Brain	Reference	Brain@Brain@Brain@Brain@Brain@Brain@Brain@Brain@Brain@Brain@Brain
cell_102_269	113.516819571865	48	Brain	Reference	Brain@Brain@Brain@Brain@Brain@Brain@Brain@Brain@Brain@Brain@Brain
cell_102_270	112.538226299694	48	Brain	Reference	Brain@Brain@Brain@Brain@Brain@Brain@Brain@Brain@Brain@Brain@Brain
cell_102_271	111.559633027523	48	Brain	Reference	Brain@Brain@Brain@Brain@Brain@Brain@Brain@Brain@Brain@Brain@Brain
cell_102_272	110.581039755352	48	Brain	Reference	Brain@Brain@Brain@Brain@Brain@Brain@Brain@Brain@Brain@Brain@Brain
cell_102_273	109.60244648318	48	Brain	Reference	Brain@Brain@Brain@Brain@Brain@Brain@Brain@Brain@Brain@Brain@Brain
cell_102_274	108.623853211009	48	Brain	Reference	Brain@Brain@Brain@Brain@Brain@Brain@Brain@Brain@Brain@Brain@Brain
cell_102_276	106.666666666667	48	Brain	Reference	Brain@Brain@Brain@Brain@Brain@Brain@Brain@Brain@Brain@Brain@Brain
cell_102_277	105.688073394495	48	Brain	Reference	Brain@Brain@Brain@Brain@Brain@Brain@Brain@Brain@Brain@Brain@Brain
cell_102_278	104.709480122324	48	Brain	Reference	Brain@Brain@Brain@Brain@Brain@Brain@Brain@Brain@Brain@Brain@Brain
cell_102_280	102.752293577982	48	Brain	Reference	Brain@Brain@Brain@Brain@Brain@Brain@Brain@Brain@Brain@Brain@Brain
cell_102_282	100.795107033639	48	Brain	Reference	Brain@Brain@Brain@Brain@Brain@Brain@Brain@Brain@Brain@Brain@Brain
cell_102_284	98.8379204892966	48	Brain	Reference	Brain@Brain@Brain@Brain@Brain@Brain@Brain@Brain@Brain@Brain@Brain
cell_102_285	97.8593272171254	48	Brain	Reference	Brain@Brain@Brain@Brain@Brain@Brain@Brain@Brain@Brain@Brain@Brain
cell_102_291	91.9877675840979	48	Brain	Reference	Brain@Cavity@Brain@Brain@Brain@Brain@Connective tissue@Brain@Brain@Brain@Brain
cell_102_294	89.0519877675841	48	Brain	Reference	Brain@Brain@Connective tissue@Brain@Cavity@Brain@Cavity@Cavity@Cavity@Brain@Brain
cell_102_297	86.1162079510703	48	Cavity	Reference	Cavity@Cavity@Cavity@Cavity@Cavity@Brain@Cavity@Cavity@Connective tissue@Brain@Brain
cell_102_298	85.1376146788991	48	Cavity	Reference	Cavity@Cavity@Cavity@Cavity@Cavity@Brain@Cavity@Cavity@Cavity@Connective tissue@Connective tissue
cell_102_302	81.2232415902141	48	Connective tissue	Reference	Connective tissue@Connective tissue@Epidermis@Connective tissue@Connective tissue@Cavity@Cavity@Cavity@Cavity@Cavity@Cavity
cell_102_306	77.308868501529	48	Cavity	Reference	Cavity@Cavity@Cavity@Cavity@Cavity@Cavity@Cavity@Epidermis@Cavity@Cavity@Cavity
cell_102_308	75.3516819571865	48	Cavity	Reference	Cavity@Cavity@Cavity@Cavity@Epidermis@Cavity@Cavity@Cavity@Cavity@Cavity@Cavity
cell_102_309	74.3730886850153	48	Cavity	Reference	Cavity@Cavity@Cavity@Epidermis@Cavity@Cavity@Cavity@Epidermis@Cavity@Cavity@Cavity
cell_103_108	271.070336391437	49	Brain	Reference	Brain@Brain@Brain@Brain@Brain@Connective tissue@Brain@Connective tissue@Connective tissue@Brain@Brain
cell_103_112	267.155963302752	49	Brain	Reference	Brain@Brain@Brain@Brain@Brain@Brain@Brain@Brain@Brain@Brain@Brain
cell_103_113	266.177370030581	49	Brain	Reference	Brain@Brain@Brain@Brain@Brain@Brain@Brain@Brain@Brain@Brain@Brain
cell_103_115	264.220183486239	49	Brain	Reference	Brain@Brain@Brain@Brain@Brain@Brain@Brain@Brain@Brain@Brain@Brain
cell_103_118	261.284403669725	49	Brain	Reference	Brain@Brain@Brain@Meninges@Meninges@Brain@Meninges@Brain@Brain@Meninges@Brain
cell_103_120	259.327217125382	49	Meninges	Reference	Meninges@Meninges@Meninges@Meninges@Brain@Meninges@Cavity@Brain@Meninges@Meninges@Brain
cell_103_124	255.412844036697	49	Cavity	Reference	Cavity@Cavity@Cavity@Meninges@Cavity@Cavity@Cavity@Cavity@Meninges@Meninges@Meninges
cell_103_125	254.434250764526	49	Cavity	Reference	Cavity@Cavity@Cavity@Cavity@Cavity@Cavity@Cavity@Cavity@Cavity@Meninges@Cavity
cell_103_127	252.477064220183	49	Cavity	Reference	Cavity@Cavity@Cavity@Cavity@Cavity@Cavity@Cavity@Cavity@Cavity@Cavity@Cavity
cell_103_128	251.498470948012	49	Cavity	Reference	Cavity@Cavity@Cavity@Cavity@Cavity@Cavity@Cavity@Cavity@Cavity@Cavity@Cavity
cell_103_129	250.519877675841	49	Cavity	Reference	Cavity@Cavity@Cavity@Cavity@Cavity@Cavity@Cavity@Cavity@Cavity@Cavity@Cavity
cell_103_131	248.562691131498	49	Cavity	Reference	Cavity@Cavity@Cavity@Cavity@Cavity@Cavity@Cavity@Cavity@Cavity@Cavity@Cavity
cell_103_138	241.7125382263	49	Cavity	Reference	Cavity@Cavity@Cavity@Cavity@Cavity@Cavity@Cavity@Cavity@Cavity@Cavity@Cavity
cell_103_142	237.798165137615	49	Cavity	Reference	Cavity@Cavity@Cavity@Cavity@Cavity@Cavity@Cavity@Cavity@Cavity@Cavity@Cavity
cell_103_150	229.969418960245	49	Cavity	Reference	Cavity@Cavity@Cavity@Cavity@Cavity@Cavity@Cavity@Cavity@Cavity@Brain@Cavity
cell_103_152	228.012232415902	49	Cavity	Reference	Cavity@Cavity@Cavity@Cavity@Cavity@Cavity@Brain@Brain@Cavity@Brain@Brain
cell_103_155	225.076452599388	49	Brain	Reference	Brain@Brain@Brain@Cavity@Brain@Cavity@Brain@Brain@Brain@Brain@Cavity
cell_103_156	224.097859327217	49	Brain	Reference	Brain@Brain@Brain@Brain@Brain@Cavity@Brain@Brain@Brain@Brain@Cavity
cell_103_157	223.119266055046	49	Brain	Reference	Brain@Brain@Brain@Brain@Brain@Brain@Brain@Brain@Brain@Cavity@Brain
cell_103_158	222.140672782875	49	Brain	Reference	Brain@Brain@Brain@Brain@Brain@Brain@Brain@Brain@Brain@Cavity@Brain
cell_103_160	220.183486238532	49	Brain	Reference	Brain@Brain@Brain@Brain@Brain@Brain@Brain@Spinal cord@Brain@Brain@Brain
cell_103_162	218.22629969419	49	Spinal cord	Reference	Spinal cord@Brain@Brain@Brain@Brain@Brain@Brain@Brain@Brain@Brain@Brain
cell_103_164	216.269113149847	49	Brain	Reference	Brain@Brain@Brain@Brain@Spinal cord@Brain@Brain@Spinal cord@Brain@Brain@Brain
cell_103_165	215.290519877676	49	Brain	Reference	Brain@Brain@Brain@Brain@Brain@Brain@Spinal cord@Brain@Brain@Spinal cord@Brain
cell_103_169	211.376146788991	49	Spinal cord	Reference	Spinal cord@Spinal cord@Brain@Brain@Spinal cord@Brain@Spinal cord@Spinal cord@Brain@Brain@Spinal cord
cell_103_170	210.39755351682	49	Brain	Reference	Brain@Spinal cord@Spinal cord@Spinal cord@Brain@Brain@Spinal cord@Spinal cord@Brain@Brain@Brain
cell_103_174	206.483180428135	49	Brain	Reference	Brain@Brain@Brain@Brain@Brain@Brain@Brain@Brain@Brain@Brain@Brain
cell_103_176	204.525993883792	49	Brain	Reference	Brain@Brain@Brain@Brain@Brain@Brain@Brain@Brain@Brain@Brain@Brain
cell_103_177	203.547400611621	49	Brain	Reference	Brain@Brain@Brain@Brain@Brain@Brain@Brain@Brain@Brain@Brain@Brain
cell_103_182	198.654434250765	49	Brain	Reference	Brain@Brain@Brain@Brain@Brain@Brain@Brain@Brain@Spinal cord@Brain@Brain
cell_103_184	196.697247706422	49	Brain	Reference	Brain@Brain@Brain@Brain@Brain@Brain@Brain@Brain@Spinal cord@Brain@Brain
cell_103_185	195.718654434251	49	Brain	Reference	Brain@Brain@Brain@Brain@Brain@Brain@Brain@Brain@Brain@Brain@Spinal cord
cell_103_192	188.868501529052	49	Brain	Reference	Brain@Brain@Brain@Brain@Brain@Brain@Brain@Brain@Spinal cord@Brain@Brain
cell_103_199	182.018348623853	49	Brain	Reference	Brain@Brain@Brain@Brain@Brain@Brain@Brain@Brain@Brain@Brain@Brain
cell_103_202	179.082568807339	49	Brain	Reference	Brain@Brain@Brain@Brain@Brain@Brain@Brain@Brain@Brain@Brain@Brain
cell_103_203	178.103975535168	49	Brain	Reference	Brain@Brain@Brain@Brain@Brain@Brain@Brain@Brain@Brain@Brain@Brain
cell_103_205	176.146788990826	49	Brain	Reference	Brain@Brain@Brain@Brain@Brain@Brain@Brain@Brain@Brain@Brain@Brain
cell_103_207	174.189602446483	49	Brain	Reference	Brain@Brain@Brain@Brain@Brain@Brain@Brain@Brain@Brain@Brain@Brain
cell_103_208	173.211009174312	49	Brain	Reference	Brain@Brain@Brain@Brain@Brain@Brain@Brain@Brain@Brain@Brain@Brain
cell_103_209	172.232415902141	49	Brain	Reference	Brain@Brain@Brain@Brain@Brain@Brain@Brain@Brain@Brain@Brain@Brain
cell_103_211	170.275229357798	49	Brain	Reference	Brain@Brain@Brain@Brain@Brain@Brain@Brain@Brain@Brain@Brain@Brain
cell_103_214	167.339449541284	49	Brain	Reference	Brain@Brain@Brain@Brain@Brain@Brain@Brain@Brain@Brain@Brain@Brain
cell_103_215	166.360856269113	49	Brain	Reference	Brain@Brain@Brain@Brain@Brain@Brain@Spinal cord@Brain@Brain@Brain@Brain
cell_103_217	164.403669724771	49	Spinal cord	Reference	Spinal cord@Brain@Brain@Brain@Brain@Brain@Brain@Brain@Brain@Brain@Brain
cell_103_218	163.425076452599	49	Brain	Reference	Brain@Spinal cord@Brain@Brain@Brain@Brain@Brain@Brain@Brain@Brain@Brain
cell_103_219	162.446483180428	49	Brain	Reference	Brain@Brain@Brain@Spinal cord@Brain@Brain@Brain@Brain@Brain@Brain@Brain
cell_103_221	160.489296636086	49	Brain	Reference	Brain@Brain@Brain@Brain@Brain@Brain@Brain@Brain@Brain@Brain@Brain
cell_103_227	154.617737003058	49	Brain	Reference	Brain@Brain@Brain@Brain@Brain@Brain@Brain@Brain@Brain@Brain@Brain
cell_103_231	150.703363914373	49	Brain	Reference	Brain@Brain@Brain@Brain@Brain@Brain@Brain@Brain@Brain@Brain@Brain
cell_103_235	146.788990825688	49	Brain	Reference	Brain@Brain@Brain@Brain@Brain@Brain@Brain@Brain@Brain@Brain@Brain
cell_103_236	145.810397553517	49	Brain	Reference	Brain@Brain@Brain@Brain@Brain@Brain@Brain@Brain@Brain@Brain@Brain
cell_103_239	142.874617737003	49	Brain	Reference	Brain@Brain@Brain@Brain@Brain@Brain@Brain@Brain@Brain@Brain@Brain
cell_103_242	139.938837920489	49	Brain	Reference	Brain@Brain@Brain@Brain@Brain@Brain@Brain@Brain@Brain@Brain@Brain
cell_103_244	137.981651376147	49	Brain	Reference	Brain@Brain@Brain@Brain@Brain@Brain@Brain@Brain@Jaw and tooth@Jaw and tooth@Brain
cell_103_250	132.110091743119	49	Brain	Reference	Brain@Brain@Brain@Brain@Brain@Brain@Brain@Brain@Jaw and tooth@Brain@Brain
cell_103_255	127.217125382263	49	Brain	Reference	Brain@Brain@Brain@Brain@Brain@Brain@Brain@Brain@Brain@Brain@Brain
cell_103_258	124.281345565749	49	Brain	Reference	Brain@Brain@Brain@Brain@Brain@Brain@Brain@Brain@Brain@Brain@Brain
cell_103_265	117.43119266055	49	Brain	Reference	Brain@Brain@Brain@Brain@Brain@Brain@Brain@Brain@Brain@Brain@Brain
cell_103_268	114.495412844037	49	Brain	Reference	Brain@Brain@Brain@Brain@Brain@Brain@Brain@Brain@Brain@Brain@Brain
cell_103_271	111.559633027523	49	Brain	Reference	Brain@Brain@Brain@Brain@Brain@Brain@Brain@Brain@Brain@Brain@Brain
cell_103_274	108.623853211009	49	Brain	Reference	Brain@Brain@Brain@Brain@Brain@Brain@Brain@Brain@Brain@Brain@Brain
cell_103_275	107.645259938838	49	Brain	Reference	Brain@Brain@Brain@Brain@Brain@Brain@Brain@Brain@Brain@Brain@Brain
cell_103_276	106.666666666667	49	Brain	Reference	Brain@Brain@Brain@Brain@Brain@Brain@Brain@Brain@Brain@Brain@Brain
cell_103_278	104.709480122324	49	Brain	Reference	Brain@Brain@Brain@Brain@Brain@Brain@Brain@Brain@Brain@Brain@Brain
cell_103_279	103.730886850153	49	Brain	Reference	Brain@Brain@Brain@Brain@Brain@Brain@Brain@Brain@Brain@Brain@Brain
cell_103_285	97.8593272171254	49	Brain	Reference	Brain@Brain@Brain@Brain@Brain@Brain@Brain@Brain@Brain@Brain@Brain
cell_103_290	92.9663608562691	49	Brain	Reference	Brain@Brain@Brain@Cavity@Brain@Brain@Brain@Brain@Brain@Brain@Brain
cell_103_294	89.0519877675841	49	Brain	Reference	Brain@Brain@Brain@Brain@Brain@Connective tissue@Cavity@Cavity@Cavity@Brain@Cavity
cell_103_296	87.0948012232416	49	Brain	Reference	Brain@Cavity@Cavity@Cavity@Cavity@Brain@Cavity@Cavity@Brain@Connective tissue@Brain
cell_103_297	86.1162079510703	49	Cavity	Reference	Cavity@Brain@Cavity@Cavity@Cavity@Cavity@Cavity@Connective tissue@Cavity@Brain@Cavity
cell_103_300	83.1804281345566	49	Cavity	Reference	Cavity@Connective tissue@Cavity@Connective tissue@Cavity@Cavity@Connective tissue@Cavity@Cavity@Cavity@Connective tissue
cell_103_301	82.2018348623853	49	Connective tissue	Reference	Connective tissue@Cavity@Connective tissue@Cavity@Cavity@Connective tissue@Connective tissue@Cavity@Cavity@Epidermis@Cavity
cell_103_302	81.2232415902141	49	Connective tissue	Reference	Connective tissue@Connective tissue@Cavity@Connective tissue@Connective tissue@Cavity@Cavity@Cavity@Epidermis@Cavity@Cavity
cell_103_303	80.2446483180428	49	Connective tissue	Reference	Connective tissue@Connective tissue@Cavity@Connective tissue@Connective tissue@Epidermis@Cavity@Cavity@Cavity@Cavity@Cavity
cell_103_306	77.308868501529	49	Cavity	Reference	Cavity@Cavity@Cavity@Cavity@Epidermis@Cavity@Cavity@Cavity@Cavity@Epidermis@Cavity
cell_103_310	73.394495412844	49	Cavity	Reference	Cavity@Cavity@Cavity@Epidermis@Epidermis@Cavity@Cavity@Cavity@Cavity@Cavity@Cavity
cell_103_98	280.85626911315	49	Cavity	Reference	Cavity@Cavity@Cavity@Cavity@Cavity@Epidermis@Epidermis@Cavity@Epidermis@Epidermis@Epidermis
cell_104_101	277.920489296636	50	Epidermis	Reference	Epidermis@Epidermis@Epidermis@Cavity@Cavity@Cavity@Cavity@Epidermis@Epidermis@Cavity@Connective tissue
cell_104_102	276.941896024465	50	Epidermis	Reference	Epidermis@Cavity@Epidermis@Epidermis@Cavity@Cavity@Connective tissue@Cavity@Epidermis@Connective tissue@Connective tissue
cell_104_103	275.963302752294	50	Cavity	Reference	Cavity@Epidermis@Cavity@Connective tissue@Epidermis@Connective tissue@Epidermis@Connective tissue@Cavity@Connective tissue@Cavity
cell_104_104	274.984709480122	50	Cavity	Reference	Cavity@Connective tissue@Connective tissue@Cavity@Brain@Epidermis@Connective tissue@Connective tissue@Cavity@Connective tissue@Brain
cell_104_105	274.006116207951	50	Connective tissue	Reference	Connective tissue@Cavity@Brain@Connective tissue@Connective tissue@Brain@Cavity@Cavity@Connective tissue@Connective tissue@Brain
cell_104_106	273.02752293578	50	Brain	Reference	Brain@Connective tissue@Brain@Cavity@Connective tissue@Brain@Connective tissue@Connective tissue@Brain@Cavity@Brain
cell_104_107	272.048929663609	50	Brain	Reference	Brain@Brain@Brain@Brain@Connective tissue@Brain@Connective tissue@Brain@Brain@Connective tissue@Cavity
cell_104_109	270.091743119266	50	Brain	Reference	Brain@Brain@Brain@Brain@Brain@Brain@Brain@Brain@Brain@Brain@Brain
cell_104_116	263.241590214067	50	Brain	Reference	Brain@Brain@Brain@Brain@Brain@Brain@Brain@Brain@Brain@Meninges@Meninges
cell_104_117	262.262996941896	50	Brain	Reference	Brain@Brain@Brain@Brain@Meninges@Meninges@Brain@Meninges@Brain@Brain@Cavity
cell_104_121	258.348623853211	50	Meninges	Reference	Meninges@Cavity@Meninges@Meninges@Meninges@Meninges@Cavity@Cavity@Cavity@Brain@Meninges
cell_104_126	253.455657492355	50	Cavity	Reference	Cavity@Cavity@Cavity@Cavity@Cavity@Cavity@Cavity@Cavity@Cavity@Cavity@Cavity
cell_104_139	240.733944954128	50	Cavity	Reference	Cavity@Cavity@Cavity@Cavity@Cavity@Cavity@Cavity@Cavity@Cavity@Cavity@Cavity
cell_104_141	238.776758409786	50	Cavity	Reference	Cavity@Cavity@Cavity@Cavity@Cavity@Cavity@Cavity@Cavity@Cavity@Cavity@Cavity
cell_104_143	236.819571865443	50	Cavity	Reference	Cavity@Cavity@Cavity@Cavity@Cavity@Cavity@Cavity@Cavity@Cavity@Cavity@Cavity
cell_104_145	234.862385321101	50	Cavity	Reference	Cavity@Cavity@Cavity@Cavity@Cavity@Cavity@Cavity@Cavity@Cavity@Cavity@Cavity
cell_104_151	228.990825688073	50	Cavity	Reference	Cavity@Cavity@Cavity@Brain@Cavity@Cavity@Brain@Cavity@Cavity@Cavity@Cavity
cell_104_157	223.119266055046	50	Brain	Reference	Brain@Brain@Brain@Brain@Brain@Brain@Brain@Brain@Brain@Brain@Brain
cell_104_158	222.140672782875	50	Brain	Reference	Brain@Brain@Brain@Brain@Brain@Brain@Brain@Brain@Brain@Brain@Brain
cell_104_159	221.162079510703	50	Brain	Reference	Brain@Brain@Brain@Brain@Brain@Brain@Brain@Brain@Brain@Brain@Brain
cell_104_160	220.183486238532	50	Brain	Reference	Brain@Brain@Brain@Brain@Brain@Brain@Brain@Brain@Brain@Brain@Spinal cord
cell_104_165	215.290519877676	50	Brain	Reference	Brain@Brain@Brain@Brain@Brain@Brain@Brain@Spinal cord@Brain@Spinal cord@Spinal cord
cell_104_168	212.354740061162	50	Spinal cord	Reference	Spinal cord@Spinal cord@Spinal cord@Spinal cord@Brain@Brain@Brain@Brain@Spinal cord@Spinal cord@Spinal cord
cell_104_169	211.376146788991	50	Spinal cord	Reference	Spinal cord@Spinal cord@Spinal cord@Spinal cord@Brain@Spinal cord@Brain@Spinal cord@Brain@Spinal cord@Spinal cord
cell_104_172	208.440366972477	50	Brain	Reference	Brain@Brain@Brain@Spinal cord@Brain@Brain@Brain@Brain@Brain@Spinal cord@Spinal cord
cell_104_173	207.461773700306	50	Brain	Reference	Brain@Brain@Brain@Brain@Brain@Brain@Brain@Spinal cord@Brain@Brain@Brain
cell_104_174	206.483180428135	50	Brain	Reference	Brain@Brain@Brain@Brain@Brain@Brain@Brain@Brain@Brain@Brain@Brain
cell_104_176	204.525993883792	50	Brain	Reference	Brain@Brain@Brain@Brain@Brain@Brain@Brain@Brain@Brain@Brain@Brain
cell_104_182	198.654434250765	50	Brain	Reference	Brain@Brain@Brain@Brain@Brain@Brain@Brain@Brain@Brain@Brain@Brain
cell_104_185	195.718654434251	50	Brain	Reference	Brain@Brain@Brain@Brain@Brain@Brain@Brain@Brain@Brain@Brain@Brain
cell_104_186	194.74006116208	50	Brain	Reference	Brain@Brain@Brain@Brain@Brain@Brain@Brain@Brain@Brain@Brain@Brain
cell_104_187	193.761467889908	50	Brain	Reference	Brain@Brain@Brain@Brain@Brain@Brain@Brain@Brain@Brain@Brain@Brain
cell_104_196	184.954128440367	50	Brain	Reference	Brain@Brain@Brain@Brain@Brain@Brain@Brain@Brain@Brain@Brain@Brain
cell_104_204	177.125382262997	50	Brain	Reference	Brain@Brain@Brain@Brain@Brain@Brain@Brain@Brain@Brain@Brain@Brain
cell_104_205	176.146788990826	50	Brain	Reference	Brain@Brain@Brain@Brain@Brain@Brain@Brain@Brain@Brain@Brain@Brain
cell_104_208	173.211009174312	50	Brain	Reference	Brain@Brain@Brain@Brain@Brain@Brain@Brain@Brain@Brain@Brain@Brain
cell_104_210	171.253822629969	50	Brain	Reference	Brain@Brain@Brain@Brain@Brain@Brain@Brain@Brain@Brain@Brain@Brain
cell_104_214	167.339449541284	50	Brain	Reference	Brain@Brain@Brain@Brain@Brain@Brain@Brain@Brain@Brain@Brain@Brain
cell_104_215	166.360856269113	50	Brain	Reference	Brain@Brain@Brain@Brain@Brain@Brain@Brain@Spinal cord@Brain@Brain@Brain
cell_104_216	165.382262996942	50	Brain	Reference	Brain@Brain@Brain@Brain@Spinal cord@Brain@Brain@Brain@Brain@Brain@Brain
cell_104_217	164.403669724771	50	Brain	Reference	Brain@Spinal cord@Brain@Brain@Brain@Brain@Brain@Brain@Brain@Brain@Brain
cell_104_222	159.510703363914	50	Brain	Reference	Brain@Brain@Brain@Brain@Brain@Brain@Brain@Brain@Brain@Brain@Brain
cell_104_225	156.574923547401	50	Brain	Reference	Brain@Brain@Brain@Brain@Brain@Brain@Brain@Brain@Brain@Brain@Brain
cell_104_226	155.596330275229	50	Brain	Reference	Brain@Brain@Brain@Brain@Brain@Brain@Brain@Brain@Brain@Brain@Brain
cell_104_232	149.724770642202	50	Brain	Reference	Brain@Brain@Brain@Brain@Brain@Brain@Brain@Brain@Brain@Brain@Brain
cell_104_234	147.767584097859	50	Brain	Reference	Brain@Brain@Brain@Brain@Brain@Brain@Brain@Brain@Brain@Brain@Brain
cell_104_236	145.810397553517	50	Brain	Reference	Brain@Brain@Brain@Brain@Brain@Brain@Brain@Brain@Brain@Brain@Brain
cell_104_241	140.917431192661	50	Brain	Reference	Brain@Brain@Brain@Brain@Brain@Brain@Brain@Brain@Brain@Brain@Brain
cell_104_243	138.960244648318	50	Brain	Reference	Brain@Brain@Brain@Brain@Brain@Brain@Brain@Brain@Brain@Brain@Brain
cell_104_247	135.045871559633	50	Jaw and tooth	Reference	Jaw and tooth@Brain@Brain@Brain@Brain@Brain@Brain@Brain@Brain@Brain@Brain
cell_104_248	134.067278287462	50	Brain	Reference	Brain@Jaw and tooth@Brain@Brain@Brain@Brain@Brain@Brain@Brain@Brain@Brain
cell_104_255	127.217125382263	50	Brain	Reference	Brain@Brain@Brain@Brain@Brain@Brain@Brain@Brain@Brain@Brain@Brain
cell_104_259	123.302752293578	50	Brain	Reference	Brain@Brain@Brain@Brain@Brain@Brain@Brain@Brain@Brain@Brain@Brain
cell_104_260	122.324159021407	50	Brain	Reference	Brain@Brain@Brain@Brain@Brain@Brain@Brain@Brain@Brain@Brain@Brain
cell_104_262	120.366972477064	50	Brain	Reference	Brain@Brain@Brain@Brain@Brain@Brain@Brain@Brain@Brain@Brain@Brain
cell_104_263	119.388379204893	50	Brain	Reference	Brain@Brain@Brain@Brain@Brain@Brain@Brain@Brain@Brain@Brain@Brain
cell_104_268	114.495412844037	50	Brain	Reference	Brain@Brain@Brain@Brain@Brain@Brain@Brain@Brain@Brain@Brain@Brain
cell_104_270	112.538226299694	50	Brain	Reference	Brain@Brain@Brain@Brain@Brain@Brain@Brain@Brain@Brain@Brain@Brain
cell_104_272	110.581039755352	50	Brain	Reference	Brain@Brain@Brain@Brain@Brain@Brain@Brain@Brain@Brain@Brain@Brain
cell_104_273	109.60244648318	50	Brain	Reference	Brain@Brain@Brain@Brain@Brain@Brain@Brain@Brain@Brain@Brain@Brain
cell_104_277	105.688073394495	50	Brain	Reference	Brain@Brain@Brain@Brain@Brain@Brain@Brain@Brain@Brain@Brain@Brain
cell_104_278	104.709480122324	50	Brain	Reference	Brain@Brain@Brain@Brain@Brain@Brain@Brain@Brain@Brain@Brain@Brain
cell_104_279	103.730886850153	50	Brain	Reference	Brain@Brain@Brain@Brain@Brain@Brain@Brain@Brain@Brain@Brain@Brain
cell_104_280	102.752293577982	50	Brain	Reference	Brain@Brain@Brain@Brain@Brain@Brain@Brain@Brain@Brain@Brain@Brain
cell_104_281	101.77370030581	50	Brain	Reference	Brain@Brain@Brain@Brain@Brain@Brain@Brain@Brain@Brain@Brain@Brain
cell_104_286	96.8807339449541	50	Brain	Reference	Brain@Brain@Brain@Brain@Brain@Brain@Brain@Brain@Brain@Brain@Brain
cell_104_287	95.9021406727829	50	Brain	Reference	Brain@Brain@Brain@Brain@Brain@Brain@Brain@Brain@Brain@Brain@Brain
cell_104_294	89.0519877675841	50	Brain	Reference	Brain@Brain@Brain@Brain@Cavity@Brain@Brain@Brain@Brain@Brain@Connective tissue
cell_104_296	87.0948012232416	50	Cavity	Reference	Cavity@Brain@Cavity@Brain@Cavity@Brain@Brain@Cavity@Brain@Cavity@Brain
cell_104_301	82.2018348623853	50	Cavity	Reference	Cavity@Connective tissue@Cavity@Connective tissue@Cavity@Cavity@Cavity@Connective tissue@Connective tissue@Cavity@Cavity
cell_104_302	81.2232415902141	50	Cavity	Reference	Cavity@Connective tissue@Cavity@Cavity@Connective tissue@Connective tissue@Connective tissue@Cavity@Cavity@Cavity@Cavity
cell_104_306	77.308868501529	50	Cavity	Reference	Cavity@Epidermis@Cavity@Cavity@Cavity@Epidermis@Cavity@Cavity@Cavity@Cavity@Connective tissue
cell_104_307	76.3302752293578	50	Cavity	Reference	Cavity@Cavity@Cavity@Epidermis@Cavity@Cavity@Cavity@Epidermis@Cavity@Cavity@Cavity
cell_104_309	74.3730886850153	50	Cavity	Reference	Cavity@Cavity@Cavity@Cavity@Cavity@Epidermis@Cavity@Cavity@Cavity@Cavity@Epidermis
cell_104_311	72.4159021406728	50	Epidermis	Reference	Epidermis@Cavity@Cavity@Cavity@Cavity@Epidermis@Cavity@Cavity@Cavity@Cavity@Cavity
cell_104_98	280.85626911315	50	Cavity	Reference	Cavity@Cavity@Cavity@Cavity@Epidermis@Cavity@Epidermis@Epidermis@Cavity@Epidermis@Epidermis
cell_105_101	277.920489296636	51	Epidermis	Reference	Epidermis@Epidermis@Epidermis@Epidermis@Cavity@Connective tissue@Cavity@Epidermis@Connective tissue@Cavity@Connective tissue
cell_105_104	274.984709480122	51	Connective tissue	Reference	Connective tissue@Cavity@Connective tissue@Connective tissue@Cavity@Cavity@Brain@Epidermis@Brain@Connective tissue@Epidermis
cell_105_110	269.113149847095	51	Brain	Reference	Brain@Brain@Brain@Brain@Brain@Brain@Brain@Brain@Brain@Brain@Brain
cell_105_112	267.155963302752	51	Brain	Reference	Brain@Brain@Brain@Brain@Brain@Brain@Brain@Brain@Brain@Brain@Brain
cell_105_114	265.19877675841	51	Brain	Reference	Brain@Brain@Brain@Brain@Brain@Brain@Brain@Brain@Brain@Brain@Brain
cell_105_115	264.220183486239	51	Brain	Reference	Brain@Brain@Brain@Brain@Brain@Brain@Brain@Brain@Meninges@Brain@Brain
cell_105_116	263.241590214067	51	Brain	Reference	Brain@Brain@Brain@Brain@Meninges@Brain@Meninges@Brain@Brain@Brain@Meninges
cell_105_118	261.284403669725	51	Meninges	Reference	Meninges@Meninges@Meninges@Cavity@Brain@Brain@Brain@Meninges@Brain@Meninges@Brain
cell_105_120	259.327217125382	51	Meninges	Reference	Meninges@Cavity@Meninges@Cavity@Meninges@Meninges@Meninges@Brain@Cavity@Cavity@Meninges
cell_105_121	258.348623853211	51	Cavity	Reference	Cavity@Meninges@Meninges@Cavity@Meninges@Cavity@Meninges@Cavity@Cavity@Meninges@Meninges
cell_105_123	256.391437308868	51	Cavity	Reference	Cavity@Cavity@Cavity@Cavity@Meninges@Cavity@Cavity@Meninges@Cavity@Cavity@Meninges
cell_105_129	250.519877675841	51	Cavity	Reference	Cavity@Cavity@Cavity@Cavity@Cavity@Cavity@Cavity@Cavity@Cavity@Cavity@Cavity
cell_105_134	245.626911314985	51	Cavity	Reference	Cavity@Cavity@Cavity@Cavity@Cavity@Cavity@Cavity@Cavity@Cavity@Cavity@Cavity
cell_105_136	243.669724770642	51	Cavity	Reference	Cavity@Cavity@Cavity@Cavity@Cavity@Cavity@Cavity@Cavity@Cavity@Cavity@Cavity
cell_105_140	239.755351681957	51	Cavity	Reference	Cavity@Cavity@Cavity@Cavity@Cavity@Cavity@Cavity@Cavity@Cavity@Cavity@Cavity
cell_105_149	230.948012232416	51	Cavity	Reference	Cavity@Cavity@Cavity@Cavity@Cavity@Cavity@Cavity@Cavity@Brain@Cavity@Cavity
cell_105_152	228.012232415902	51	Brain	Reference	Brain@Brain@Cavity@Brain@Brain@Cavity@Cavity@Cavity@Brain@Cavity@Cavity
cell_105_153	227.033639143731	51	Brain	Reference	Brain@Brain@Brain@Brain@Brain@Cavity@Cavity@Cavity@Brain@Cavity@Cavity
cell_105_154	226.05504587156	51	Brain	Reference	Brain@Brain@Brain@Brain@Brain@Brain@Cavity@Brain@Brain@Brain@Brain
cell_105_157	223.119266055046	51	Brain	Reference	Brain@Brain@Brain@Brain@Brain@Brain@Spinal cord@Brain@Brain@Brain@Brain
cell_105_158	222.140672782875	51	Brain	Reference	Brain@Brain@Brain@Brain@Brain@Brain@Brain@Brain@Brain@Brain@Brain
cell_105_159	221.162079510703	51	Brain	Reference	Brain@Brain@Brain@Brain@Brain@Brain@Brain@Brain@Brain@Brain@Brain
cell_105_161	219.204892966361	51	Brain	Reference	Brain@Brain@Brain@Spinal cord@Brain@Spinal cord@Brain@Brain@Brain@Brain@Brain
cell_105_166	214.311926605505	51	Brain	Reference	Brain@Spinal cord@Brain@Brain@Brain@Spinal cord@Spinal cord@Brain@Brain@Brain@Spinal cord
cell_105_169	211.376146788991	51	Spinal cord	Reference	Spinal cord@Spinal cord@Spinal cord@Spinal cord@Spinal cord@Spinal cord@Spinal cord@Spinal cord@Brain@Spinal cord@Brain
cell_105_170	210.39755351682	51	Spinal cord	Reference	Spinal cord@Spinal cord@Spinal cord@Spinal cord@Spinal cord@Brain@Brain@Spinal cord@Spinal cord@Brain@Brain
cell_105_171	209.418960244648	51	Spinal cord	Reference	Spinal cord@Brain@Spinal cord@Brain@Spinal cord@Brain@Spinal cord@Brain@Brain@Spinal cord@Brain
cell_105_172	208.440366972477	51	Brain	Reference	Brain@Spinal cord@Brain@Brain@Brain@Spinal cord@Brain@Brain@Brain@Brain@Spinal cord
cell_105_177	203.547400611621	51	Brain	Reference	Brain@Brain@Brain@Brain@Brain@Brain@Brain@Brain@Brain@Brain@Brain
cell_105_189	191.804281345566	51	Brain	Reference	Brain@Brain@Brain@Spinal cord@Brain@Brain@Brain@Brain@Brain@Brain@Brain
cell_105_190	190.825688073395	51	Brain	Reference	Brain@Spinal cord@Brain@Brain@Brain@Brain@Brain@Brain@Brain@Brain@Brain
cell_105_191	189.847094801223	51	Brain	Reference	Brain@Brain@Spinal cord@Brain@Brain@Brain@Brain@Brain@Brain@Brain@Brain
cell_105_195	185.932721712538	51	Brain	Reference	Brain@Brain@Brain@Brain@Brain@Brain@Brain@Brain@Brain@Brain@Brain
cell_105_196	184.954128440367	51	Brain	Reference	Brain@Brain@Brain@Brain@Brain@Brain@Brain@Brain@Brain@Brain@Brain
cell_105_197	183.975535168196	51	Brain	Reference	Brain@Brain@Brain@Brain@Brain@Brain@Brain@Brain@Brain@Brain@Brain
cell_105_205	176.146788990826	51	Brain	Reference	Brain@Brain@Brain@Brain@Brain@Brain@Brain@Brain@Brain@Brain@Brain
cell_105_209	172.232415902141	51	Brain	Reference	Brain@Brain@Brain@Brain@Brain@Brain@Brain@Brain@Brain@Brain@Brain
cell_105_212	169.296636085627	51	Brain	Reference	Brain@Brain@Brain@Brain@Brain@Brain@Brain@Brain@Brain@Brain@Brain
cell_105_219	162.446483180428	51	Brain	Reference	Brain@Brain@Brain@Brain@Brain@Brain@Brain@Brain@Brain@Brain@Spinal cord
cell_105_223	158.532110091743	51	Brain	Reference	Brain@Brain@Brain@Brain@Brain@Brain@Brain@Brain@Brain@Brain@Brain
cell_105_229	152.660550458716	51	Brain	Reference	Brain@Brain@Brain@Brain@Brain@Brain@Brain@Brain@Brain@Brain@Brain
cell_105_232	149.724770642202	51	Brain	Reference	Brain@Brain@Brain@Brain@Brain@Spinal cord@Brain@Brain@Brain@Brain@Brain
cell_105_233	148.746177370031	51	Brain	Reference	Brain@Brain@Brain@Brain@Brain@Brain@Brain@Brain@Spinal cord@Brain@Brain
cell_105_234	147.767584097859	51	Brain	Reference	Brain@Brain@Brain@Brain@Brain@Brain@Brain@Brain@Brain@Brain@Brain
cell_105_235	146.788990825688	51	Brain	Reference	Brain@Brain@Brain@Brain@Brain@Brain@Brain@Brain@Brain@Brain@Brain
cell_105_236	145.810397553517	51	Brain	Reference	Brain@Brain@Brain@Brain@Brain@Brain@Brain@Brain@Brain@Brain@Brain
cell_105_242	139.938837920489	51	Brain	Reference	Brain@Brain@Brain@Brain@Brain@Brain@Brain@Brain@Brain@Brain@Brain
cell_105_243	138.960244648318	51	Brain	Reference	Brain@Brain@Brain@Brain@Brain@Brain@Brain@Brain@Brain@Brain@Brain
cell_105_244	137.981651376147	51	Brain	Reference	Brain@Brain@Brain@Brain@Brain@Brain@Brain@Brain@Brain@Brain@Brain
cell_105_254	128.195718654434	51	Brain	Reference	Brain@Brain@Brain@Brain@Brain@Brain@Brain@Brain@Brain@Brain@Brain
cell_105_256	126.238532110092	51	Brain	Reference	Brain@Brain@Brain@Brain@Brain@Brain@Brain@Brain@Brain@Brain@Brain
cell_105_259	123.302752293578	51	Brain	Reference	Brain@Brain@Brain@Brain@Brain@Brain@Brain@Brain@Brain@Brain@Brain
cell_105_262	120.366972477064	51	Brain	Reference	Brain@Brain@Brain@Brain@Brain@Brain@Brain@Brain@Brain@Brain@Brain
cell_105_263	119.388379204893	51	Brain	Reference	Brain@Brain@Brain@Brain@Brain@Brain@Brain@Brain@Brain@Brain@Brain
cell_105_265	117.43119266055	51	Brain	Reference	Brain@Brain@Brain@Brain@Brain@Brain@Brain@Brain@Brain@Brain@Brain
cell_105_266	116.452599388379	51	Brain	Reference	Brain@Brain@Brain@Brain@Brain@Brain@Brain@Brain@Brain@Brain@Brain
cell_105_269	113.516819571865	51	Brain	Reference	Brain@Brain@Brain@Brain@Brain@Brain@Brain@Brain@Brain@Brain@Brain
cell_105_271	111.559633027523	51	Brain	Reference	Brain@Brain@Brain@Brain@Brain@Brain@Brain@Brain@Brain@Brain@Brain
cell_105_280	102.752293577982	51	Brain	Reference	Brain@Brain@Brain@Brain@Brain@Brain@Brain@Brain@Brain@Brain@Brain
cell_105_281	101.77370030581	51	Brain	Reference	Brain@Brain@Brain@Brain@Brain@Brain@Brain@Brain@Brain@Brain@Brain
cell_105_282	100.795107033639	51	Brain	Reference	Brain@Brain@Brain@Brain@Brain@Brain@Brain@Brain@Brain@Brain@Brain
cell_105_283	99.8165137614679	51	Brain	Reference	Brain@Brain@Brain@Brain@Brain@Brain@Brain@Brain@Brain@Brain@Brain
cell_105_285	97.8593272171254	51	Brain	Reference	Brain@Brain@Brain@Brain@Brain@Brain@Brain@Brain@Brain@Brain@Brain
cell_105_286	96.8807339449541	51	Brain	Reference	Brain@Brain@Brain@Brain@Brain@Brain@Brain@Brain@Brain@Brain@Brain
cell_105_289	93.9449541284404	51	Brain	Reference	Brain@Brain@Brain@Brain@Brain@Brain@Brain@Brain@Brain@Brain@Brain
cell_105_292	91.0091743119266	51	Brain	Reference	Brain@Brain@Brain@Brain@Brain@Brain@Brain@Brain@Brain@Brain@Brain
cell_105_294	89.0519877675841	51	Brain	Reference	Brain@Brain@Brain@Brain@Brain@Brain@Brain@Brain@Cavity@Brain@Brain
cell_105_299	84.1590214067278	51	Cavity	Reference	Cavity@Cavity@Cavity@Cavity@Cavity@Cavity@Cavity@Connective tissue@Cavity@Brain@Cavity
cell_105_300	83.1804281345566	51	Cavity	Reference	Cavity@Cavity@Cavity@Cavity@Cavity@Cavity@Cavity@Cavity@Connective tissue@Cavity@Cavity
cell_105_302	81.2232415902141	51	Cavity	Reference	Cavity@Cavity@Cavity@Cavity@Cavity@Cavity@Connective tissue@Cavity@Cavity@Connective tissue@Connective tissue
cell_105_306	77.308868501529	51	Epidermis	Reference	Epidermis@Cavity@Cavity@Epidermis@Cavity@Cavity@Connective tissue@Cavity@Cavity@Connective tissue@Cavity
cell_105_307	76.3302752293578	51	Cavity	Reference	Cavity@Cavity@Epidermis@Cavity@Cavity@Epidermis@Connective tissue@Cavity@Cavity@Cavity@Connective tissue
cell_105_308	75.3516819571865	51	Cavity	Reference	Cavity@Cavity@Cavity@Cavity@Epidermis@Cavity@Epidermis@Cavity@Connective tissue@Cavity@Cavity
cell_105_99	279.877675840979	51	Cavity	Reference	Cavity@Epidermis@Epidermis@Cavity@Cavity@Epidermis@Epidermis@Cavity@Connective tissue@Cavity@Epidermis
cell_106_100	278.899082568807	52	Epidermis	Reference	Epidermis@Epidermis@Connective tissue@Cavity@Epidermis@Cavity@Epidermis@Epidermis@Epidermis@Cavity@Cavity
cell_106_104	274.984709480122	52	Connective tissue	Reference	Connective tissue@Cavity@Connective tissue@Connective tissue@Brain@Brain@Cavity@Connective tissue@Cavity@Brain@Brain
cell_106_105	274.006116207951	52	Cavity	Reference	Cavity@Connective tissue@Brain@Connective tissue@Connective tissue@Brain@Brain@Brain@Connective tissue@Cavity@Brain
cell_106_106	273.02752293578	52	Brain	Reference	Brain@Cavity@Brain@Connective tissue@Brain@Brain@Brain@Brain@Connective tissue@Connective tissue@Brain
cell_106_108	271.070336391437	52	Brain	Reference	Brain@Brain@Brain@Brain@Brain@Brain@Brain@Brain@Brain@Brain@Brain
cell_106_110	269.113149847095	52	Brain	Reference	Brain@Brain@Brain@Brain@Brain@Brain@Brain@Brain@Brain@Brain@Brain
cell_106_114	265.19877675841	52	Brain	Reference	Brain@Brain@Brain@Brain@Brain@Brain@Brain@Brain@Brain@Brain@Meninges
cell_106_117	262.262996941896	52	Meninges	Reference	Meninges@Meninges@Meninges@Brain@Cavity@Brain@Brain@Brain@Brain@Brain@Brain
cell_106_118	261.284403669725	52	Meninges	Reference	Meninges@Meninges@Meninges@Cavity@Brain@Meninges@Brain@Cavity@Brain@Brain@Brain
cell_106_119	260.305810397554	52	Cavity	Reference	Cavity@Meninges@Meninges@Meninges@Meninges@Cavity@Cavity@Brain@Meninges@Brain@Cavity
cell_106_128	251.498470948012	52	Cavity	Reference	Cavity@Cavity@Cavity@Cavity@Cavity@Cavity@Cavity@Cavity@Cavity@Cavity@Cavity
cell_106_130	249.54128440367	52	Cavity	Reference	Cavity@Cavity@Cavity@Cavity@Cavity@Cavity@Cavity@Cavity@Cavity@Cavity@Cavity
cell_106_132	247.584097859327	52	Cavity	Reference	Cavity@Cavity@Cavity@Cavity@Cavity@Cavity@Cavity@Cavity@Cavity@Cavity@Cavity
cell_106_136	243.669724770642	52	Cavity	Reference	Cavity@Cavity@Cavity@Cavity@Cavity@Cavity@Cavity@Cavity@Cavity@Cavity@Cavity
cell_106_138	241.7125382263	52	Cavity	Reference	Cavity@Cavity@Cavity@Cavity@Cavity@Cavity@Cavity@Cavity@Cavity@Cavity@Cavity
cell_106_141	238.776758409786	52	Cavity	Reference	Cavity@Cavity@Cavity@Cavity@Cavity@Cavity@Cavity@Cavity@Cavity@Cavity@Cavity
cell_106_146	233.88379204893	52	Cavity	Reference	Cavity@Cavity@Cavity@Cavity@Cavity@Cavity@Cavity@Cavity@Cavity@Cavity@Cavity
cell_106_148	231.926605504587	52	Cavity	Reference	Cavity@Cavity@Cavity@Cavity@Cavity@Cavity@Cavity@Cavity@Cavity@Cavity@Cavity
cell_106_150	229.969418960245	52	Cavity	Reference	Cavity@Cavity@Cavity@Cavity@Cavity@Brain@Brain@Cavity@Cavity@Cavity@Cavity
cell_106_154	226.05504587156	52	Brain	Reference	Brain@Brain@Brain@Brain@Brain@Brain@Brain@Brain@Brain@Cavity@Brain
cell_106_157	223.119266055046	52	Brain	Reference	Brain@Brain@Spinal cord@Brain@Brain@Brain@Brain@Brain@Brain@Brain@Brain
cell_106_158	222.140672782875	52	Brain	Reference	Brain@Brain@Brain@Brain@Brain@Brain@Brain@Spinal cord@Brain@Brain@Spinal cord
cell_106_162	218.22629969419	52	Brain	Reference	Brain@Brain@Spinal cord@Brain@Spinal cord@Spinal cord@Brain@Brain@Spinal cord@Spinal cord@Spinal cord
cell_106_165	215.290519877676	52	Brain	Reference	Brain@Brain@Brain@Brain@Brain@Spinal cord@Brain@Spinal cord@Spinal cord@Brain@Brain
cell_106_167	213.333333333333	52	Spinal cord	Reference	Spinal cord@Spinal cord@Brain@Brain@Spinal cord@Brain@Spinal cord@Spinal cord@Brain@Spinal cord@Brain
cell_106_169	211.376146788991	52	Spinal cord	Reference	Spinal cord@Spinal cord@Spinal cord@Spinal cord@Spinal cord@Brain@Spinal cord@Spinal cord@Spinal cord@Cavity@Spinal cord
cell_106_173	207.461773700306	52	Brain	Reference	Brain@Brain@Brain@Brain@Brain@Spinal cord@Brain@Brain@Brain@Brain@Spinal cord
cell_106_179	201.590214067278	52	Brain	Reference	Brain@Brain@Brain@Brain@Brain@Brain@Brain@Brain@Brain@Brain@Brain
cell_106_185	195.718654434251	52	Brain	Reference	Brain@Brain@Brain@Brain@Brain@Brain@Brain@Brain@Brain@Brain@Brain
cell_106_189	191.804281345566	52	Brain	Reference	Brain@Brain@Brain@Spinal cord@Brain@Brain@Brain@Brain@Brain@Brain@Brain
cell_106_190	190.825688073395	52	Spinal cord	Reference	Spinal cord@Brain@Brain@Brain@Brain@Brain@Brain@Brain@Brain@Brain@Brain
cell_106_201	180.061162079511	52	Brain	Reference	Brain@Brain@Brain@Brain@Brain@Brain@Brain@Brain@Brain@Brain@Brain
cell_106_202	179.082568807339	52	Brain	Reference	Brain@Brain@Brain@Brain@Brain@Brain@Brain@Brain@Brain@Brain@Brain
cell_106_203	178.103975535168	52	Brain	Reference	Brain@Brain@Brain@Brain@Brain@Brain@Brain@Brain@Brain@Brain@Brain
cell_106_211	170.275229357798	52	Brain	Reference	Brain@Brain@Brain@Brain@Brain@Brain@Brain@Brain@Brain@Brain@Brain
cell_106_214	167.339449541284	52	Brain	Reference	Brain@Brain@Brain@Brain@Brain@Brain@Brain@Brain@Brain@Brain@Brain
cell_106_216	165.382262996942	52	Brain	Reference	Brain@Brain@Brain@Brain@Brain@Brain@Brain@Brain@Brain@Brain@Brain
cell_106_217	164.403669724771	52	Brain	Reference	Brain@Brain@Brain@Brain@Brain@Brain@Brain@Brain@Brain@Brain@Brain
cell_106_219	162.446483180428	52	Brain	Reference	Brain@Brain@Brain@Brain@Brain@Brain@Brain@Brain@Brain@Brain@Brain
cell_106_222	159.510703363914	52	Brain	Reference	Brain@Brain@Brain@Brain@Brain@Brain@Brain@Brain@Brain@Brain@Brain
cell_106_223	158.532110091743	52	Brain	Reference	Brain@Brain@Brain@Brain@Brain@Brain@Brain@Brain@Brain@Brain@Brain
cell_106_230	151.681957186544	52	Brain	Reference	Brain@Brain@Brain@Brain@Brain@Brain@Brain@Brain@Spinal cord@Brain@Brain
cell_106_231	150.703363914373	52	Brain	Reference	Brain@Brain@Brain@Brain@Spinal cord@Brain@Brain@Brain@Brain@Brain@Brain
cell_106_232	149.724770642202	52	Brain	Reference	Brain@Brain@Spinal cord@Brain@Brain@Brain@Brain@Brain@Brain@Brain@Brain
cell_106_234	147.767584097859	52	Brain	Reference	Brain@Brain@Brain@Brain@Brain@Brain@Brain@Brain@Brain@Brain@Spinal cord
cell_106_235	146.788990825688	52	Brain	Reference	Brain@Brain@Brain@Brain@Brain@Brain@Brain@Brain@Brain@Brain@Brain
cell_106_236	145.810397553517	52	Brain	Reference	Brain@Brain@Brain@Brain@Brain@Brain@Brain@Brain@Brain@Brain@Brain
cell_106_237	144.831804281346	52	Brain	Reference	Brain@Brain@Brain@Brain@Brain@Brain@Brain@Brain@Brain@Brain@Brain
cell_106_238	143.853211009174	52	Brain	Reference	Brain@Brain@Brain@Brain@Brain@Brain@Brain@Brain@Brain@Brain@Brain
cell_106_240	141.896024464832	52	Brain	Reference	Brain@Brain@Brain@Brain@Brain@Brain@Brain@Brain@Brain@Brain@Brain
cell_106_243	138.960244648318	52	Brain	Reference	Brain@Brain@Brain@Brain@Brain@Brain@Brain@Brain@Brain@Brain@Brain
cell_106_246	136.024464831804	52	Brain	Reference	Brain@Brain@Brain@Brain@Brain@Jaw and tooth@Brain@Brain@Brain@Brain@Brain
cell_106_249	133.088685015291	52	Brain	Reference	Brain@Brain@Brain@Brain@Brain@Jaw and tooth@Brain@Brain@Brain@Brain@Jaw and tooth
cell_106_250	132.110091743119	52	Brain	Reference	Brain@Brain@Brain@Brain@Brain@Brain@Brain@Brain@Jaw and tooth@Jaw and tooth@Brain
cell_106_260	122.324159021407	52	Brain	Reference	Brain@Brain@Brain@Brain@Brain@Brain@Brain@Brain@Brain@Brain@Brain
cell_106_267	115.474006116208	52	Brain	Reference	Brain@Brain@Brain@Brain@Brain@Brain@Brain@Brain@Brain@Brain@Brain
cell_106_268	114.495412844037	52	Brain	Reference	Brain@Brain@Brain@Brain@Brain@Brain@Brain@Brain@Brain@Brain@Brain
cell_106_273	109.60244648318	52	Brain	Reference	Brain@Brain@Brain@Brain@Brain@Brain@Brain@Brain@Brain@Brain@Brain
cell_106_274	108.623853211009	52	Brain	Reference	Brain@Brain@Brain@Brain@Brain@Brain@Brain@Brain@Brain@Brain@Brain
cell_106_275	107.645259938838	52	Brain	Reference	Brain@Brain@Brain@Brain@Brain@Brain@Brain@Brain@Brain@Brain@Brain
cell_106_276	106.666666666667	52	Brain	Reference	Brain@Brain@Brain@Brain@Brain@Brain@Brain@Brain@Brain@Brain@Brain
cell_106_277	105.688073394495	52	Brain	Reference	Brain@Brain@Brain@Brain@Brain@Brain@Brain@Brain@Brain@Brain@Brain
cell_106_279	103.730886850153	52	Brain	Reference	Brain@Brain@Brain@Brain@Brain@Brain@Brain@Brain@Brain@Brain@Brain
cell_106_281	101.77370030581	52	Brain	Reference	Brain@Brain@Brain@Brain@Brain@Brain@Brain@Brain@Brain@Brain@Brain
cell_106_284	98.8379204892966	52	Brain	Reference	Brain@Brain@Brain@Brain@Brain@Brain@Brain@Brain@Brain@Brain@Brain
cell_106_285	97.8593272171254	52	Brain	Reference	Brain@Brain@Brain@Brain@Brain@Brain@Brain@Brain@Brain@Brain@Brain
cell_106_287	95.9021406727829	52	Brain	Reference	Brain@Brain@Brain@Brain@Brain@Brain@Brain@Brain@Brain@Brain@Brain
cell_106_292	91.0091743119266	52	Brain	Reference	Brain@Brain@Brain@Brain@Brain@Brain@Brain@Brain@Brain@Brain@Brain
cell_106_293	90.0305810397553	52	Brain	Reference	Brain@Brain@Brain@Brain@Brain@Brain@Brain@Brain@Brain@Brain@Brain
cell_106_299	84.1590214067278	52	Cavity	Reference	Cavity@Cavity@Cavity@Cavity@Brain@Brain@Cavity@Brain@Cavity@Cavity@Cavity
cell_106_300	83.1804281345566	52	Cavity	Reference	Cavity@Cavity@Cavity@Cavity@Cavity@Brain@Brain@Cavity@Cavity@Brain@Cavity
cell_106_303	80.2446483180428	52	Cavity	Reference	Cavity@Cavity@Cavity@Cavity@Cavity@Cavity@Cavity@Connective tissue@Brain@Cavity@Cavity
cell_106_305	78.2874617737003	52	Cavity	Reference	Cavity@Connective tissue@Epidermis@Connective tissue@Epidermis@Cavity@Cavity@Cavity@Cavity@Cavity@Cavity
cell_106_306	77.308868501529	52	Epidermis	Reference	Epidermis@Connective tissue@Epidermis@Cavity@Cavity@Connective tissue@Cavity@Cavity@Cavity@Epidermis@Cavity
cell_106_95	283.792048929664	52	Epidermis	Reference	Epidermis@Cavity@Epidermis@Cavity@Cavity@Cavity@Cavity@Cavity@Cavity@Epidermis@Cavity
cell_106_98	280.85626911315	52	Cavity	Reference	Cavity@Epidermis@Cavity@Cavity@Cavity@Epidermis@Cavity@Epidermis@Cavity@Epidermis@Epidermis
cell_106_99	279.877675840979	52	Epidermis	Reference	Epidermis@Epidermis@Cavity@Cavity@Epidermis@Connective tissue@Epidermis@Cavity@Cavity@Epidermis@Cavity
cell_107_101	277.920489296636	53	Connective tissue	Reference	Connective tissue@Epidermis@Connective tissue@Epidermis@Epidermis@Cavity@Epidermis@Cavity@Epidermis@Connective tissue@Brain
cell_107_103	275.963302752294	53	Connective tissue	Reference	Connective tissue@Connective tissue@Brain@Connective tissue@Cavity@Brain@Connective tissue@Epidermis@Cavity@Epidermis@Brain
cell_107_107	272.048929663609	53	Brain	Reference	Brain@Brain@Brain@Brain@Brain@Brain@Brain@Cavity@Brain@Brain@Connective tissue
cell_107_112	267.155963302752	53	Brain	Reference	Brain@Brain@Brain@Brain@Brain@Brain@Brain@Brain@Brain@Brain@Meninges
cell_107_115	264.220183486239	53	Brain	Reference	Brain@Brain@Brain@Brain@Meninges@Brain@Meninges@Brain@Brain@Brain@Brain
cell_107_124	255.412844036697	53	Cavity	Reference	Cavity@Cavity@Cavity@Cavity@Cavity@Cavity@Cavity@Cavity@Cavity@Cavity@Cavity
cell_107_125	254.434250764526	53	Cavity	Reference	Cavity@Cavity@Cavity@Cavity@Cavity@Cavity@Cavity@Cavity@Cavity@Cavity@Cavity
cell_107_126	253.455657492355	53	Cavity	Reference	Cavity@Cavity@Cavity@Cavity@Cavity@Cavity@Cavity@Cavity@Cavity@Cavity@Cavity
cell_107_133	246.605504587156	53	Cavity	Reference	Cavity@Cavity@Cavity@Cavity@Cavity@Cavity@Cavity@Cavity@Cavity@Cavity@Cavity
cell_107_134	245.626911314985	53	Cavity	Reference	Cavity@Cavity@Cavity@Cavity@Cavity@Cavity@Cavity@Cavity@Cavity@Cavity@Cavity
cell_107_138	241.7125382263	53	Cavity	Reference	Cavity@Cavity@Cavity@Cavity@Cavity@Cavity@Cavity@Cavity@Cavity@Cavity@Cavity
cell_107_139	240.733944954128	53	Cavity	Reference	Cavity@Cavity@Cavity@Cavity@Cavity@Cavity@Cavity@Cavity@Cavity@Cavity@Cavity
cell_107_140	239.755351681957	53	Cavity	Reference	Cavity@Cavity@Cavity@Cavity@Cavity@Cavity@Cavity@Cavity@Cavity@Cavity@Cavity
cell_107_141	238.776758409786	53	Cavity	Reference	Cavity@Cavity@Cavity@Cavity@Cavity@Cavity@Cavity@Cavity@Cavity@Cavity@Cavity
cell_107_143	236.819571865443	53	Cavity	Reference	Cavity@Cavity@Cavity@Cavity@Cavity@Cavity@Cavity@Cavity@Cavity@Cavity@Cavity
cell_107_144	235.840978593272	53	Cavity	Reference	Cavity@Cavity@Cavity@Cavity@Cavity@Cavity@Cavity@Cavity@Cavity@Cavity@Cavity
cell_107_146	233.88379204893	53	Cavity	Reference	Cavity@Cavity@Cavity@Cavity@Cavity@Cavity@Cavity@Cavity@Cavity@Cavity@Cavity
cell_107_148	231.926605504587	53	Cavity	Reference	Cavity@Cavity@Cavity@Cavity@Cavity@Cavity@Cavity@Cavity@Cavity@Cavity@Cavity
cell_107_151	228.990825688073	53	Cavity	Reference	Cavity@Brain@Cavity@Cavity@Brain@Cavity@Cavity@Brain@Cavity@Cavity@Cavity
cell_107_152	228.012232415902	53	Brain	Reference	Brain@Cavity@Brain@Cavity@Cavity@Brain@Brain@Cavity@Brain@Brain@Brain
cell_107_157	223.119266055046	53	Spinal cord	Reference	Spinal cord@Brain@Brain@Brain@Brain@Brain@Brain@Brain@Spinal cord@Brain@Brain
cell_107_158	222.140672782875	53	Brain	Reference	Brain@Brain@Brain@Brain@Spinal cord@Spinal cord@Brain@Brain@Brain@Spinal cord@Brain
cell_107_159	221.162079510703	53	Brain	Reference	Brain@Brain@Spinal cord@Brain@Spinal cord@Brain@Brain@Brain@Spinal cord@Spinal cord@Brain
cell_107_161	219.204892966361	53	Spinal cord	Reference	Spinal cord@Brain@Spinal cord@Brain@Spinal cord@Brain@Spinal cord@Spinal cord@Spinal cord@Brain@Brain
cell_107_164	216.269113149847	53	Brain	Reference	Brain@Spinal cord@Brain@Brain@Brain@Brain@Spinal cord@Brain@Brain@Spinal cord@Spinal cord
cell_107_166	214.311926605505	53	Brain	Reference	Brain@Spinal cord@Spinal cord@Brain@Brain@Brain@Brain@Brain@Spinal cord@Brain@Brain
cell_107_167	213.333333333333	53	Spinal cord	Reference	Spinal cord@Spinal cord@Brain@Brain@Brain@Spinal cord@Brain@Brain@Brain@Spinal cord@Cavity
cell_107_173	207.461773700306	53	Brain	Reference	Brain@Brain@Brain@Brain@Brain@Brain@Brain@Spinal cord@Brain@Brain@Brain
cell_107_179	201.590214067278	53	Brain	Reference	Brain@Brain@Brain@Brain@Brain@Brain@Brain@Brain@Brain@Brain@Brain
cell_107_180	200.611620795107	53	Brain	Reference	Brain@Brain@Brain@Brain@Brain@Brain@Brain@Brain@Brain@Brain@Brain
cell_107_183	197.675840978593	53	Brain	Reference	Brain@Brain@Brain@Brain@Brain@Brain@Brain@Brain@Brain@Brain@Brain
cell_107_185	195.718654434251	53	Brain	Reference	Brain@Brain@Brain@Brain@Brain@Brain@Brain@Brain@Brain@Brain@Brain
cell_107_187	193.761467889908	53	Brain	Reference	Brain@Brain@Brain@Brain@Brain@Brain@Brain@Brain@Brain@Spinal cord@Brain
cell_107_189	191.804281345566	53	Brain	Reference	Brain@Brain@Brain@Spinal cord@Brain@Brain@Brain@Brain@Brain@Brain@Brain
cell_107_190	190.825688073395	53	Brain	Reference	Brain@Spinal cord@Brain@Brain@Brain@Brain@Brain@Brain@Brain@Brain@Brain
cell_107_192	188.868501529052	53	Brain	Reference	Brain@Brain@Brain@Brain@Brain@Brain@Brain@Spinal cord@Brain@Brain@Brain
cell_107_193	187.889908256881	53	Brain	Reference	Brain@Brain@Brain@Brain@Brain@Brain@Brain@Brain@Spinal cord@Brain@Brain
cell_107_198	182.996941896024	53	Brain	Reference	Brain@Brain@Brain@Brain@Brain@Brain@Brain@Brain@Brain@Brain@Brain
cell_107_201	180.061162079511	53	Brain	Reference	Brain@Brain@Brain@Brain@Brain@Brain@Brain@Brain@Brain@Brain@Brain
cell_107_203	178.103975535168	53	Brain	Reference	Brain@Brain@Brain@Brain@Brain@Brain@Brain@Brain@Brain@Brain@Brain
cell_107_207	174.189602446483	53	Brain	Reference	Brain@Brain@Brain@Brain@Brain@Brain@Brain@Brain@Brain@Brain@Brain
cell_107_209	172.232415902141	53	Brain	Reference	Brain@Brain@Brain@Brain@Brain@Brain@Brain@Brain@Brain@Brain@Brain
cell_107_210	171.253822629969	53	Brain	Reference	Brain@Brain@Brain@Brain@Brain@Brain@Brain@Brain@Brain@Brain@Brain
cell_107_211	170.275229357798	53	Brain	Reference	Brain@Brain@Brain@Brain@Brain@Brain@Brain@Brain@Brain@Brain@Brain
cell_107_212	169.296636085627	53	Brain	Reference	Brain@Brain@Brain@Brain@Brain@Brain@Brain@Brain@Brain@Brain@Brain
cell_107_213	168.318042813456	53	Brain	Reference	Brain@Brain@Brain@Brain@Brain@Brain@Brain@Brain@Brain@Brain@Brain
cell_107_215	166.360856269113	53	Brain	Reference	Brain@Brain@Brain@Brain@Brain@Brain@Brain@Brain@Brain@Brain@Brain
cell_107_219	162.446483180428	53	Brain	Reference	Brain@Brain@Brain@Brain@Brain@Brain@Brain@Brain@Brain@Brain@Brain
cell_107_220	161.467889908257	53	Brain	Reference	Brain@Brain@Brain@Brain@Brain@Brain@Brain@Brain@Brain@Brain@Brain
cell_107_221	160.489296636086	53	Brain	Reference	Brain@Brain@Brain@Brain@Brain@Brain@Brain@Brain@Brain@Brain@Brain
cell_107_222	159.510703363914	53	Brain	Reference	Brain@Brain@Brain@Brain@Brain@Brain@Brain@Brain@Brain@Brain@Brain
cell_107_223	158.532110091743	53	Brain	Reference	Brain@Brain@Brain@Brain@Brain@Brain@Brain@Brain@Brain@Brain@Brain
cell_107_225	156.574923547401	53	Brain	Reference	Brain@Brain@Brain@Brain@Brain@Brain@Brain@Brain@Brain@Brain@Brain
cell_107_227	154.617737003058	53	Brain	Reference	Brain@Brain@Brain@Brain@Brain@Brain@Brain@Brain@Brain@Brain@Brain
cell_107_229	152.660550458716	53	Brain	Reference	Brain@Brain@Brain@Brain@Brain@Brain@Brain@Brain@Spinal cord@Brain@Brain
cell_107_232	149.724770642202	53	Spinal cord	Reference	Spinal cord@Brain@Brain@Brain@Brain@Brain@Brain@Brain@Brain@Brain@Brain
cell_107_236	145.810397553517	53	Brain	Reference	Brain@Brain@Brain@Brain@Brain@Brain@Brain@Brain@Brain@Brain@Brain
cell_107_237	144.831804281346	53	Brain	Reference	Brain@Brain@Brain@Brain@Brain@Brain@Brain@Brain@Brain@Brain@Brain
cell_107_238	143.853211009174	53	Brain	Reference	Brain@Brain@Brain@Brain@Brain@Brain@Brain@Brain@Brain@Brain@Brain
cell_107_239	142.874617737003	53	Brain	Reference	Brain@Brain@Brain@Brain@Brain@Brain@Brain@Brain@Brain@Brain@Brain
cell_107_244	137.981651376147	53	Brain	Reference	Brain@Brain@Brain@Brain@Brain@Brain@Brain@Brain@Brain@Brain@Brain
cell_107_246	136.024464831804	53	Brain	Reference	Brain@Brain@Brain@Brain@Brain@Brain@Brain@Brain@Brain@Brain@Brain
cell_107_247	135.045871559633	53	Brain	Reference	Brain@Brain@Brain@Brain@Brain@Brain@Jaw and tooth@Brain@Brain@Brain@Brain
cell_107_253	129.174311926605	53	Brain	Reference	Brain@Brain@Brain@Brain@Brain@Brain@Brain@Brain@Brain@Brain@Brain
cell_107_255	127.217125382263	53	Brain	Reference	Brain@Brain@Brain@Brain@Brain@Brain@Brain@Brain@Brain@Brain@Brain
cell_107_256	126.238532110092	53	Brain	Reference	Brain@Brain@Brain@Brain@Brain@Brain@Brain@Brain@Brain@Brain@Brain
cell_107_257	125.25993883792	53	Brain	Reference	Brain@Brain@Brain@Brain@Brain@Brain@Brain@Brain@Brain@Brain@Brain
cell_107_259	123.302752293578	53	Brain	Reference	Brain@Brain@Brain@Brain@Brain@Brain@Brain@Brain@Brain@Brain@Brain
cell_107_262	120.366972477064	53	Brain	Reference	Brain@Brain@Brain@Brain@Brain@Brain@Brain@Brain@Brain@Brain@Brain
cell_107_263	119.388379204893	53	Brain	Reference	Brain@Brain@Brain@Brain@Brain@Brain@Brain@Brain@Brain@Brain@Brain
cell_107_265	117.43119266055	53	Brain	Reference	Brain@Brain@Brain@Brain@Brain@Brain@Brain@Brain@Brain@Brain@Brain
cell_107_266	116.452599388379	53	Brain	Reference	Brain@Brain@Brain@Brain@Brain@Brain@Brain@Brain@Brain@Brain@Brain
cell_107_268	114.495412844037	53	Brain	Reference	Brain@Brain@Brain@Brain@Brain@Brain@Brain@Brain@Brain@Brain@Brain
cell_107_269	113.516819571865	53	Brain	Reference	Brain@Brain@Brain@Brain@Brain@Brain@Brain@Brain@Brain@Brain@Brain
cell_107_271	111.559633027523	53	Brain	Reference	Brain@Brain@Brain@Brain@Brain@Brain@Brain@Brain@Brain@Brain@Brain
cell_107_274	108.623853211009	53	Brain	Reference	Brain@Brain@Brain@Brain@Brain@Brain@Brain@Brain@Brain@Brain@Brain
cell_107_275	107.645259938838	53	Brain	Reference	Brain@Brain@Brain@Brain@Brain@Brain@Brain@Brain@Brain@Brain@Brain
cell_107_276	106.666666666667	53	Brain	Reference	Brain@Brain@Brain@Brain@Brain@Brain@Brain@Brain@Brain@Brain@Brain
cell_107_278	104.709480122324	53	Brain	Reference	Brain@Brain@Brain@Brain@Brain@Brain@Brain@Brain@Brain@Brain@Brain
cell_107_282	100.795107033639	53	Brain	Reference	Brain@Brain@Brain@Brain@Brain@Brain@Brain@Brain@Brain@Brain@Brain
cell_107_283	99.8165137614679	53	Brain	Reference	Brain@Brain@Brain@Brain@Brain@Brain@Brain@Brain@Brain@Brain@Brain
cell_107_285	97.8593272171254	53	Brain	Reference	Brain@Brain@Brain@Brain@Brain@Brain@Brain@Brain@Brain@Brain@Brain
cell_107_286	96.8807339449541	53	Brain	Reference	Brain@Brain@Brain@Brain@Brain@Brain@Brain@Brain@Brain@Brain@Brain
cell_107_288	94.9235474006116	53	Brain	Reference	Brain@Brain@Brain@Brain@Brain@Brain@Brain@Brain@Brain@Brain@Brain
cell_107_291	91.9877675840979	53	Brain	Reference	Brain@Brain@Brain@Brain@Brain@Brain@Brain@Brain@Brain@Brain@Brain
cell_107_293	90.0305810397553	53	Brain	Reference	Brain@Brain@Brain@Brain@Brain@Brain@Brain@Brain@Brain@Brain@Brain
cell_107_294	89.0519877675841	53	Brain	Reference	Brain@Brain@Brain@Brain@Brain@Brain@Brain@Brain@Brain@Brain@Brain
cell_107_296	87.0948012232416	53	Brain	Reference	Brain@Brain@Brain@Brain@Brain@Brain@Brain@Cavity@Brain@Cavity@Brain
cell_107_301	82.2018348623853	53	Cavity	Reference	Cavity@Cavity@Brain@Cavity@Brain@Cavity@Cavity@Cavity@Cavity@Cavity@Brain
cell_107_302	81.2232415902141	53	Cavity	Reference	Cavity@Cavity@Cavity@Cavity@Brain@Cavity@Cavity@Brain@Cavity@Cavity@Brain
cell_107_305	78.2874617737003	53	Connective tissue	Reference	Connective tissue@Cavity@Connective tissue@Epidermis@Epidermis@Cavity@Cavity@Cavity@Cavity@Cavity@Cavity
cell_107_306	77.308868501529	53	Connective tissue	Reference	Connective tissue@Epidermis@Connective tissue@Cavity@Epidermis@Cavity@Epidermis@Cavity@Cavity@Cavity@Connective tissue
cell_107_94	284.770642201835	53	Epidermis	Reference	Epidermis@Cavity@Epidermis@Cavity@Cavity@Epidermis@Cavity@Cavity@Cavity@Cavity@Epidermis
cell_107_95	283.792048929664	53	Cavity	Reference	Cavity@Epidermis@Epidermis@Cavity@Cavity@Cavity@Cavity@Cavity@Epidermis@Epidermis@Cavity
cell_107_97	281.834862385321	53	Cavity	Reference	Cavity@Cavity@Cavity@Cavity@Epidermis@Cavity@Cavity@Epidermis@Epidermis@Epidermis@Epidermis
cell_108_104	274.984709480122	54	Brain	Reference	Brain@Brain@Connective tissue@Brain@Connective tissue@Brain@Brain@Cavity@Brain@Brain@Brain
cell_108_106	273.02752293578	54	Brain	Reference	Brain@Brain@Brain@Brain@Brain@Brain@Brain@Brain@Brain@Cavity@Brain
cell_108_107	272.048929663609	54	Brain	Reference	Brain@Brain@Brain@Brain@Brain@Brain@Brain@Brain@Brain@Brain@Cavity
cell_108_108	271.070336391437	54	Brain	Reference	Brain@Brain@Brain@Brain@Brain@Brain@Brain@Brain@Brain@Brain@Brain
cell_108_111	268.134556574924	54	Brain	Reference	Brain@Brain@Brain@Brain@Brain@Brain@Brain@Brain@Brain@Brain@Brain
cell_108_113	266.177370030581	54	Brain	Reference	Brain@Brain@Brain@Meninges@Brain@Brain@Brain@Brain@Brain@Brain@Brain
cell_108_114	265.19877675841	54	Brain	Reference	Brain@Brain@Meninges@Brain@Brain@Brain@Brain@Brain@Brain@Brain@Cavity
cell_108_120	259.327217125382	54	Cavity	Reference	Cavity@Cavity@Cavity@Cavity@Cavity@Cavity@Meninges@Meninges@Meninges@Cavity@Cavity
cell_108_122	257.37003058104	54	Cavity	Reference	Cavity@Cavity@Cavity@Cavity@Cavity@Cavity@Cavity@Cavity@Cavity@Cavity@Cavity
cell_108_124	255.412844036697	54	Cavity	Reference	Cavity@Cavity@Cavity@Cavity@Cavity@Cavity@Cavity@Cavity@Cavity@Cavity@Cavity
cell_108_128	251.498470948012	54	Cavity	Reference	Cavity@Cavity@Cavity@Cavity@Cavity@Cavity@Cavity@Cavity@Cavity@Cavity@Cavity
cell_108_129	250.519877675841	54	Cavity	Reference	Cavity@Cavity@Cavity@Cavity@Cavity@Cavity@Cavity@Cavity@Cavity@Cavity@Cavity
cell_108_130	249.54128440367	54	Cavity	Reference	Cavity@Cavity@Cavity@Cavity@Cavity@Cavity@Cavity@Cavity@Cavity@Cavity@Cavity
cell_108_135	244.648318042813	54	Cavity	Reference	Cavity@Cavity@Cavity@Cavity@Cavity@Cavity@Cavity@Cavity@Cavity@Cavity@Cavity
cell_108_136	243.669724770642	54	Cavity	Reference	Cavity@Cavity@Cavity@Cavity@Cavity@Cavity@Cavity@Cavity@Cavity@Cavity@Cavity
cell_108_138	241.7125382263	54	Cavity	Reference	Cavity@Cavity@Cavity@Cavity@Cavity@Cavity@Cavity@Cavity@Cavity@Cavity@Cavity
cell_108_145	234.862385321101	54	Cavity	Reference	Cavity@Cavity@Cavity@Cavity@Cavity@Cavity@Cavity@Cavity@Cavity@Cavity@Cavity
cell_108_146	233.88379204893	54	Cavity	Reference	Cavity@Cavity@Cavity@Cavity@Cavity@Cavity@Cavity@Cavity@Cavity@Cavity@Cavity
cell_108_149	230.948012232416	54	Cavity	Reference	Cavity@Cavity@Cavity@Cavity@Cavity@Cavity@Cavity@Cavity@Brain@Cavity@Cavity
cell_108_150	229.969418960245	54	Cavity	Reference	Cavity@Cavity@Cavity@Cavity@Cavity@Brain@Brain@Cavity@Brain@Cavity@Cavity
cell_108_155	225.076452599388	54	Brain	Reference	Brain@Brain@Brain@Brain@Spinal cord@Brain@Spinal cord@Brain@Brain@Brain@Brain
cell_108_158	222.140672782875	54	Brain	Reference	Brain@Spinal cord@Brain@Brain@Brain@Spinal cord@Spinal cord@Brain@Spinal cord@Spinal cord@Brain
cell_108_159	221.162079510703	54	Spinal cord	Reference	Spinal cord@Spinal cord@Brain@Brain@Brain@Spinal cord@Brain@Brain@Brain@Spinal cord@Spinal cord
cell_108_160	220.183486238532	54	Spinal cord	Reference	Spinal cord@Spinal cord@Spinal cord@Brain@Brain@Spinal cord@Spinal cord@Brain@Brain@Brain@Spinal cord
cell_108_164	216.269113149847	54	Spinal cord	Reference	Spinal cord@Brain@Brain@Brain@Spinal cord@Brain@Brain@Brain@Brain@Spinal cord@Spinal cord
cell_108_165	215.290519877676	54	Brain	Reference	Brain@Spinal cord@Brain@Brain@Brain@Brain@Spinal cord@Brain@Spinal cord@Spinal cord@Cavity
cell_108_170	210.39755351682	54	Brain	Reference	Brain@Cavity@Brain@Brain@Spinal cord@Brain@Spinal cord@Brain@Spinal cord@Brain@Spinal cord
cell_108_173	207.461773700306	54	Brain	Reference	Brain@Brain@Brain@Brain@Brain@Brain@Brain@Brain@Brain@Brain@Spinal cord
cell_108_175	205.504587155963	54	Brain	Reference	Brain@Brain@Brain@Brain@Brain@Brain@Brain@Brain@Brain@Brain@Brain
cell_108_188	192.782874617737	54	Brain	Reference	Brain@Brain@Brain@Brain@Brain@Brain@Spinal cord@Brain@Brain@Brain@Brain
cell_108_190	190.825688073395	54	Brain	Reference	Brain@Brain@Brain@Brain@Brain@Spinal cord@Brain@Brain@Brain@Brain@Brain
cell_108_191	189.847094801223	54	Brain	Reference	Brain@Brain@Brain@Brain@Brain@Brain@Brain@Spinal cord@Brain@Brain@Brain
cell_108_197	183.975535168196	54	Brain	Reference	Brain@Brain@Brain@Brain@Brain@Brain@Brain@Brain@Brain@Brain@Brain
cell_108_199	182.018348623853	54	Brain	Reference	Brain@Brain@Brain@Brain@Brain@Brain@Brain@Brain@Brain@Brain@Brain
cell_108_201	180.061162079511	54	Brain	Reference	Brain@Brain@Brain@Brain@Brain@Brain@Brain@Brain@Brain@Brain@Brain
cell_108_202	179.082568807339	54	Brain	Reference	Brain@Brain@Brain@Brain@Brain@Brain@Brain@Brain@Brain@Brain@Brain
cell_108_204	177.125382262997	54	Brain	Reference	Brain@Brain@Brain@Brain@Brain@Brain@Brain@Brain@Brain@Brain@Brain
cell_108_210	171.253822629969	54	Brain	Reference	Brain@Brain@Brain@Brain@Brain@Brain@Brain@Brain@Brain@Brain@Brain
cell_108_214	167.339449541284	54	Brain	Reference	Brain@Brain@Brain@Brain@Brain@Brain@Brain@Brain@Brain@Brain@Brain
cell_108_215	166.360856269113	54	Brain	Reference	Brain@Brain@Brain@Brain@Brain@Brain@Brain@Brain@Brain@Brain@Brain
cell_108_217	164.403669724771	54	Brain	Reference	Brain@Brain@Brain@Brain@Brain@Brain@Brain@Brain@Brain@Brain@Brain
cell_108_218	163.425076452599	54	Brain	Reference	Brain@Brain@Brain@Brain@Brain@Brain@Brain@Brain@Brain@Brain@Brain
cell_108_221	160.489296636086	54	Brain	Reference	Brain@Brain@Brain@Brain@Brain@Brain@Brain@Brain@Brain@Brain@Brain
cell_108_230	151.681957186544	54	Brain	Reference	Brain@Brain@Brain@Brain@Brain@Brain@Brain@Brain@Brain@Spinal cord@Brain
cell_108_231	150.703363914373	54	Brain	Reference	Brain@Brain@Brain@Brain@Spinal cord@Brain@Brain@Brain@Brain@Brain@Brain
cell_108_232	149.724770642202	54	Brain	Reference	Brain@Brain@Spinal cord@Brain@Brain@Brain@Brain@Brain@Brain@Brain@Brain
cell_108_234	147.767584097859	54	Brain	Reference	Brain@Brain@Brain@Brain@Brain@Spinal cord@Brain@Brain@Brain@Brain@Brain
cell_108_237	144.831804281346	54	Brain	Reference	Brain@Brain@Brain@Brain@Brain@Brain@Brain@Brain@Brain@Brain@Brain
cell_108_240	141.896024464832	54	Brain	Reference	Brain@Brain@Brain@Brain@Brain@Brain@Brain@Brain@Brain@Brain@Brain
cell_108_242	139.938837920489	54	Brain	Reference	Brain@Brain@Brain@Brain@Brain@Brain@Brain@Brain@Brain@Brain@Brain
cell_108_244	137.981651376147	54	Brain	Reference	Brain@Brain@Brain@Brain@Brain@Brain@Brain@Brain@Brain@Brain@Brain
cell_108_248	134.067278287462	54	Brain	Reference	Brain@Brain@Brain@Brain@Brain@Brain@Jaw and tooth@Brain@Brain@Brain@Brain
cell_108_253	129.174311926605	54	Brain	Reference	Brain@Brain@Brain@Brain@Brain@Brain@Brain@Brain@Brain@Brain@Brain
cell_108_255	127.217125382263	54	Brain	Reference	Brain@Brain@Brain@Brain@Brain@Brain@Brain@Brain@Brain@Brain@Brain
cell_108_258	124.281345565749	54	Brain	Reference	Brain@Brain@Brain@Brain@Brain@Brain@Brain@Brain@Brain@Brain@Brain
cell_108_260	122.324159021407	54	Brain	Reference	Brain@Brain@Brain@Brain@Brain@Brain@Brain@Brain@Brain@Brain@Brain
cell_108_261	121.345565749235	54	Brain	Reference	Brain@Brain@Brain@Brain@Brain@Brain@Brain@Brain@Brain@Brain@Brain
cell_108_262	120.366972477064	54	Brain	Reference	Brain@Brain@Brain@Brain@Brain@Brain@Brain@Brain@Brain@Brain@Brain
cell_108_263	119.388379204893	54	Brain	Reference	Brain@Brain@Brain@Brain@Brain@Brain@Brain@Brain@Brain@Brain@Brain
cell_108_264	118.409785932722	54	Brain	Reference	Brain@Brain@Brain@Brain@Brain@Brain@Brain@Brain@Brain@Brain@Brain
cell_108_265	117.43119266055	54	Brain	Reference	Brain@Brain@Brain@Brain@Brain@Brain@Brain@Brain@Brain@Brain@Brain
cell_108_268	114.495412844037	54	Brain	Reference	Brain@Brain@Brain@Brain@Brain@Brain@Brain@Brain@Brain@Brain@Brain
cell_108_272	110.581039755352	54	Brain	Reference	Brain@Brain@Brain@Brain@Brain@Brain@Brain@Brain@Brain@Brain@Brain
cell_108_273	109.60244648318	54	Brain	Reference	Brain@Brain@Brain@Brain@Brain@Brain@Brain@Brain@Brain@Brain@Brain
cell_108_277	105.688073394495	54	Brain	Reference	Brain@Brain@Brain@Brain@Brain@Brain@Brain@Brain@Brain@Brain@Brain
cell_108_280	102.752293577982	54	Brain	Reference	Brain@Brain@Brain@Brain@Brain@Brain@Brain@Brain@Brain@Brain@Brain
cell_108_284	98.8379204892966	54	Brain	Reference	Brain@Brain@Brain@Brain@Brain@Brain@Brain@Brain@Brain@Brain@Brain
cell_108_289	93.9449541284404	54	Brain	Reference	Brain@Brain@Brain@Brain@Brain@Brain@Brain@Brain@Brain@Brain@Brain
cell_108_295	88.0733944954128	54	Brain	Reference	Brain@Brain@Brain@Brain@Brain@Brain@Brain@Brain@Brain@Brain@Brain
cell_108_299	84.1590214067278	54	Brain	Reference	Brain@Brain@Cavity@Brain@Cavity@Cavity@Brain@Brain@Brain@Cavity@Brain
cell_108_300	83.1804281345566	54	Brain	Reference	Brain@Brain@Brain@Cavity@Cavity@Brain@Cavity@Cavity@Brain@Brain@Cavity
cell_108_301	82.2018348623853	54	Brain	Reference	Brain@Cavity@Brain@Cavity@Cavity@Brain@Brain@Cavity@Brain@Brain@Cavity
cell_108_303	80.2446483180428	54	Cavity	Reference	Cavity@Cavity@Cavity@Brain@Cavity@Cavity@Brain@Connective tissue@Brain@Cavity@Brain
cell_108_308	75.3516819571865	54	Epidermis	Reference	Epidermis@Epidermis@Connective tissue@Cavity@Connective tissue@Connective tissue@Epidermis@Connective tissue@Epidermis@Cavity@Connective tissue
cell_108_310	73.394495412844	54	Cavity	Reference	Cavity@Epidermis@Epidermis@Epidermis@Cavity@Cavity@Connective tissue@Cavity@Connective tissue@Cavity@Cavity
cell_108_312	71.4373088685015	54	Cavity	Reference	Cavity@Cavity@Cavity@Epidermis@Cavity@Cavity@Epidermis@Cavity@Epidermis@Epidermis@Epidermis
cell_108_314	69.480122324159	54	Epidermis	Reference	Epidermis@Cavity@Cavity@Cavity@Cavity@Epidermis@Cavity@Cavity@Cavity@Cavity@Epidermis
cell_108_96	282.813455657492	54	Cavity	Reference	Cavity@Cavity@Cavity@Cavity@Epidermis@Cavity@Epidermis@Epidermis@Epidermis@Cavity@Cavity
cell_108_97	281.834862385321	54	Cavity	Reference	Cavity@Cavity@Cavity@Epidermis@Cavity@Epidermis@Epidermis@Cavity@Epidermis@Cavity@Epidermis
cell_108_99	279.877675840979	54	Epidermis	Reference	Epidermis@Cavity@Epidermis@Epidermis@Cavity@Epidermis@Connective tissue@Cavity@Cavity@Epidermis@Epidermis
cell_109_100	278.899082568807	55	Cavity	Reference	Cavity@Epidermis@Epidermis@Connective tissue@Connective tissue@Connective tissue@Epidermis@Brain@Epidermis@Epidermis@Epidermis
cell_109_104	274.984709480122	55	Brain	Reference	Brain@Brain@Brain@Brain@Brain@Brain@Brain@Connective tissue@Brain@Brain@Brain
cell_109_106	273.02752293578	55	Brain	Reference	Brain@Brain@Brain@Brain@Brain@Brain@Brain@Brain@Brain@Brain@Brain
cell_109_108	271.070336391437	55	Brain	Reference	Brain@Brain@Brain@Brain@Brain@Brain@Brain@Brain@Brain@Brain@Brain
cell_109_110	269.113149847095	55	Brain	Reference	Brain@Brain@Brain@Brain@Brain@Brain@Brain@Brain@Brain@Brain@Brain
cell_109_111	268.134556574924	55	Brain	Reference	Brain@Brain@Brain@Brain@Brain@Brain@Brain@Brain@Brain@Brain@Brain
cell_109_112	267.155963302752	55	Brain	Reference	Brain@Brain@Brain@Brain@Brain@Brain@Brain@Brain@Meninges@Brain@Brain
cell_109_113	266.177370030581	55	Brain	Reference	Brain@Meninges@Brain@Brain@Brain@Brain@Brain@Brain@Meninges@Brain@Brain
cell_109_114	265.19877675841	55	Meninges	Reference	Meninges@Brain@Brain@Brain@Brain@Brain@Meninges@Brain@Brain@Meninges@Cavity
cell_109_120	259.327217125382	55	Cavity	Reference	Cavity@Cavity@Cavity@Cavity@Cavity@Cavity@Cavity@Meninges@Cavity@Cavity@Cavity
cell_109_122	257.37003058104	55	Cavity	Reference	Cavity@Cavity@Cavity@Cavity@Cavity@Cavity@Cavity@Cavity@Cavity@Cavity@Cavity
cell_109_123	256.391437308868	55	Cavity	Reference	Cavity@Cavity@Cavity@Cavity@Cavity@Cavity@Cavity@Cavity@Cavity@Cavity@Cavity
cell_109_125	254.434250764526	55	Cavity	Reference	Cavity@Cavity@Cavity@Cavity@Cavity@Cavity@Cavity@Cavity@Cavity@Cavity@Cavity
cell_109_127	252.477064220183	55	Cavity	Reference	Cavity@Cavity@Cavity@Cavity@Cavity@Cavity@Cavity@Cavity@Cavity@Cavity@Cavity
cell_109_130	249.54128440367	55	Cavity	Reference	Cavity@Cavity@Cavity@Cavity@Cavity@Cavity@Cavity@Cavity@Cavity@Cavity@Cavity
cell_109_138	241.7125382263	55	Cavity	Reference	Cavity@Cavity@Cavity@Cavity@Cavity@Cavity@Cavity@Cavity@Cavity@Cavity@Cavity
cell_109_139	240.733944954128	55	Cavity	Reference	Cavity@Cavity@Cavity@Cavity@Cavity@Cavity@Cavity@Cavity@Cavity@Cavity@Cavity
cell_109_140	239.755351681957	55	Cavity	Reference	Cavity@Cavity@Cavity@Cavity@Cavity@Cavity@Cavity@Cavity@Cavity@Cavity@Cavity
cell_109_142	237.798165137615	55	Cavity	Reference	Cavity@Cavity@Cavity@Cavity@Cavity@Cavity@Cavity@Cavity@Cavity@Cavity@Cavity
cell_109_144	235.840978593272	55	Cavity	Reference	Cavity@Cavity@Cavity@Cavity@Cavity@Cavity@Cavity@Cavity@Cavity@Cavity@Cavity
cell_109_145	234.862385321101	55	Cavity	Reference	Cavity@Cavity@Cavity@Cavity@Cavity@Cavity@Cavity@Cavity@Cavity@Cavity@Cavity
cell_109_146	233.88379204893	55	Cavity	Reference	Cavity@Cavity@Cavity@Cavity@Cavity@Cavity@Cavity@Cavity@Cavity@Cavity@Cavity
cell_109_150	229.969418960245	55	Cavity	Reference	Cavity@Cavity@Brain@Cavity@Cavity@Brain@Cavity@Cavity@Brain@Cavity@Cavity
cell_109_154	226.05504587156	55	Brain	Reference	Brain@Brain@Brain@Brain@Brain@Brain@Brain@Brain@Spinal cord@Cavity@Spinal cord
cell_109_155	225.076452599388	55	Brain	Reference	Brain@Brain@Brain@Brain@Spinal cord@Spinal cord@Brain@Brain@Brain@Brain@Brain
cell_109_159	221.162079510703	55	Brain	Reference	Brain@Spinal cord@Spinal cord@Brain@Spinal cord@Brain@Spinal cord@Brain@Spinal cord@Brain@Brain
cell_109_160	220.183486238532	55	Spinal cord	Reference	Spinal cord@Brain@Spinal cord@Spinal cord@Spinal cord@Brain@Spinal cord@Brain@Brain@Brain@Spinal cord
cell_109_161	219.204892966361	55	Spinal cord	Reference	Spinal cord@Spinal cord@Spinal cord@Brain@Spinal cord@Spinal cord@Spinal cord@Spinal cord@Brain@Brain@Spinal cord
cell_109_163	217.247706422018	55	Spinal cord	Reference	Spinal cord@Brain@Spinal cord@Brain@Spinal cord@Brain@Brain@Brain@Spinal cord@Spinal cord@Cavity
cell_109_164	216.269113149847	55	Brain	Reference	Brain@Spinal cord@Spinal cord@Brain@Brain@Cavity@Brain@Brain@Brain@Spinal cord@Cavity
cell_109_167	213.333333333333	55	Brain	Reference	Brain@Brain@Cavity@Spinal cord@Cavity@Brain@Brain@Cavity@Spinal cord@Brain@Brain
cell_109_168	212.354740061162	55	Brain	Reference	Brain@Cavity@Brain@Cavity@Brain@Spinal cord@Brain@Brain@Spinal cord@Spinal cord@Brain
cell_109_169	211.376146788991	55	Cavity	Reference	Cavity@Brain@Brain@Brain@Brain@Cavity@Spinal cord@Brain@Spinal cord@Brain@Brain
cell_109_171	209.418960244648	55	Brain	Reference	Brain@Brain@Brain@Brain@Cavity@Brain@Brain@Brain@Brain@Brain@Brain
cell_109_174	206.483180428135	55	Brain	Reference	Brain@Brain@Brain@Brain@Brain@Brain@Brain@Brain@Brain@Brain@Brain
cell_109_175	205.504587155963	55	Brain	Reference	Brain@Brain@Brain@Brain@Brain@Brain@Brain@Brain@Brain@Brain@Brain
cell_109_177	203.547400611621	55	Brain	Reference	Brain@Brain@Brain@Brain@Brain@Brain@Brain@Brain@Brain@Brain@Brain
cell_109_178	202.56880733945	55	Brain	Reference	Brain@Brain@Brain@Brain@Brain@Brain@Brain@Brain@Brain@Brain@Brain
cell_109_179	201.590214067278	55	Brain	Reference	Brain@Brain@Brain@Brain@Brain@Brain@Brain@Brain@Brain@Brain@Brain
cell_109_180	200.611620795107	55	Brain	Reference	Brain@Brain@Brain@Brain@Brain@Brain@Brain@Brain@Brain@Brain@Brain
cell_109_183	197.675840978593	55	Brain	Reference	Brain@Brain@Brain@Brain@Brain@Brain@Brain@Brain@Brain@Brain@Brain
cell_109_184	196.697247706422	55	Brain	Reference	Brain@Brain@Brain@Brain@Brain@Brain@Brain@Brain@Brain@Brain@Brain
cell_109_191	189.847094801223	55	Brain	Reference	Brain@Brain@Brain@Brain@Brain@Brain@Brain@Brain@Brain@Spinal cord@Brain
cell_109_192	188.868501529052	55	Brain	Reference	Brain@Brain@Brain@Brain@Brain@Brain@Brain@Brain@Spinal cord@Brain@Brain
cell_109_201	180.061162079511	55	Brain	Reference	Brain@Brain@Brain@Brain@Brain@Brain@Brain@Brain@Brain@Brain@Brain
cell_109_202	179.082568807339	55	Brain	Reference	Brain@Brain@Brain@Brain@Brain@Brain@Brain@Brain@Brain@Brain@Brain
cell_109_207	174.189602446483	55	Brain	Reference	Brain@Brain@Brain@Brain@Brain@Brain@Brain@Brain@Brain@Brain@Brain
cell_109_210	171.253822629969	55	Brain	Reference	Brain@Brain@Brain@Brain@Brain@Brain@Brain@Brain@Brain@Brain@Brain
cell_109_215	166.360856269113	55	Brain	Reference	Brain@Brain@Brain@Brain@Brain@Brain@Brain@Brain@Brain@Brain@Brain
cell_109_216	165.382262996942	55	Brain	Reference	Brain@Brain@Brain@Brain@Brain@Brain@Brain@Brain@Brain@Brain@Brain
cell_109_217	164.403669724771	55	Brain	Reference	Brain@Brain@Brain@Brain@Brain@Brain@Brain@Brain@Brain@Brain@Brain
cell_109_220	161.467889908257	55	Brain	Reference	Brain@Brain@Brain@Brain@Brain@Brain@Brain@Brain@Brain@Brain@Brain
cell_109_221	160.489296636086	55	Brain	Reference	Brain@Brain@Brain@Brain@Brain@Brain@Brain@Brain@Brain@Brain@Brain
cell_109_222	159.510703363914	55	Brain	Reference	Brain@Brain@Brain@Brain@Brain@Brain@Brain@Brain@Brain@Brain@Brain
cell_109_225	156.574923547401	55	Brain	Reference	Brain@Brain@Brain@Brain@Brain@Brain@Brain@Brain@Brain@Brain@Brain
cell_109_226	155.596330275229	55	Brain	Reference	Brain@Brain@Brain@Brain@Brain@Brain@Brain@Brain@Brain@Brain@Brain
cell_109_232	149.724770642202	55	Brain	Reference	Brain@Brain@Brain@Spinal cord@Brain@Brain@Brain@Brain@Brain@Brain@Brain
cell_109_239	142.874617737003	55	Brain	Reference	Brain@Brain@Brain@Brain@Brain@Brain@Brain@Brain@Brain@Brain@Brain
cell_109_242	139.938837920489	55	Brain	Reference	Brain@Brain@Brain@Brain@Brain@Brain@Brain@Brain@Brain@Brain@Brain
cell_109_243	138.960244648318	55	Brain	Reference	Brain@Brain@Brain@Brain@Brain@Brain@Brain@Brain@Brain@Brain@Brain
cell_109_244	137.981651376147	55	Brain	Reference	Brain@Brain@Brain@Brain@Brain@Brain@Brain@Brain@Brain@Brain@Brain
cell_109_253	129.174311926605	55	Brain	Reference	Brain@Brain@Brain@Brain@Brain@Brain@Brain@Brain@Brain@Brain@Jaw and tooth
cell_109_256	126.238532110092	55	Brain	Reference	Brain@Brain@Brain@Brain@Brain@Brain@Brain@Brain@Brain@Brain@Brain
cell_109_259	123.302752293578	55	Brain	Reference	Brain@Brain@Brain@Brain@Brain@Brain@Brain@Brain@Brain@Brain@Brain
cell_109_266	116.452599388379	55	Brain	Reference	Brain@Brain@Brain@Brain@Brain@Brain@Brain@Brain@Brain@Brain@Brain
cell_109_268	114.495412844037	55	Brain	Reference	Brain@Brain@Brain@Brain@Brain@Brain@Brain@Brain@Brain@Brain@Brain
cell_109_269	113.516819571865	55	Brain	Reference	Brain@Brain@Brain@Brain@Brain@Brain@Brain@Brain@Brain@Brain@Brain
cell_109_270	112.538226299694	55	Brain	Reference	Brain@Brain@Brain@Brain@Brain@Brain@Brain@Brain@Brain@Brain@Brain
cell_109_276	106.666666666667	55	Brain	Reference	Brain@Brain@Brain@Brain@Brain@Brain@Brain@Brain@Brain@Brain@Brain
cell_109_277	105.688073394495	55	Brain	Reference	Brain@Brain@Brain@Brain@Brain@Brain@Brain@Brain@Brain@Brain@Brain
cell_109_282	100.795107033639	55	Brain	Reference	Brain@Brain@Brain@Brain@Brain@Brain@Brain@Brain@Brain@Brain@Brain
cell_109_288	94.9235474006116	55	Brain	Reference	Brain@Brain@Brain@Brain@Brain@Brain@Brain@Brain@Brain@Brain@Brain
cell_109_295	88.0733944954128	55	Brain	Reference	Brain@Brain@Brain@Brain@Brain@Brain@Brain@Brain@Brain@Brain@Brain
cell_109_297	86.1162079510703	55	Brain	Reference	Brain@Brain@Brain@Brain@Brain@Brain@Brain@Brain@Brain@Brain@Brain
cell_109_304	79.2660550458716	55	Cavity	Reference	Cavity@Cavity@Connective tissue@Connective tissue@Brain@Cavity@Connective tissue@Cavity@Connective tissue@Cavity@Brain
cell_109_309	74.3730886850153	55	Epidermis	Reference	Epidermis@Epidermis@Connective tissue@Cavity@Epidermis@Connective tissue@Connective tissue@Cavity@Epidermis@Connective tissue@Cavity
cell_109_312	71.4373088685015	55	Cavity	Reference	Cavity@Cavity@Cavity@Cavity@Epidermis@Cavity@Cavity@Epidermis@Epidermis@Epidermis@Cavity
cell_109_93	285.749235474006	55	Epidermis	Reference	Epidermis@Cavity@Cavity@Cavity@Epidermis@Cavity@Cavity@Cavity@Cavity@Epidermis@Epidermis
cell_109_94	284.770642201835	55	Cavity	Reference	Cavity@Epidermis@Cavity@Epidermis@Cavity@Cavity@Cavity@Cavity@Epidermis@Epidermis@Cavity
cell_109_96	282.813455657492	55	Cavity	Reference	Cavity@Epidermis@Cavity@Cavity@Epidermis@Cavity@Epidermis@Epidermis@Cavity@Cavity@Epidermis
cell_109_97	281.834862385321	55	Epidermis	Reference	Epidermis@Cavity@Epidermis@Cavity@Epidermis@Cavity@Epidermis@Cavity@Epidermis@Cavity@Connective tissue
cell_109_98	280.85626911315	55	Epidermis	Reference	Epidermis@Epidermis@Epidermis@Cavity@Epidermis@Cavity@Cavity@Epidermis@Cavity@Cavity@Connective tissue
cell_110_104	274.984709480122	56	Brain	Reference	Brain@Brain@Brain@Brain@Brain@Brain@Brain@Brain@Brain@Brain@Brain
cell_110_106	273.02752293578	56	Brain	Reference	Brain@Brain@Brain@Brain@Brain@Brain@Brain@Brain@Brain@Brain@Brain
cell_110_108	271.070336391437	56	Brain	Reference	Brain@Brain@Brain@Brain@Brain@Brain@Brain@Brain@Brain@Brain@Brain
cell_110_109	270.091743119266	56	Brain	Reference	Brain@Brain@Brain@Brain@Brain@Brain@Brain@Brain@Brain@Brain@Brain
cell_110_111	268.134556574924	56	Brain	Reference	Brain@Brain@Brain@Brain@Brain@Brain@Brain@Brain@Brain@Brain@Brain
cell_110_112	267.155963302752	56	Brain	Reference	Brain@Brain@Brain@Brain@Brain@Meninges@Brain@Brain@Brain@Meninges@Brain
cell_110_113	266.177370030581	56	Brain	Reference	Brain@Meninges@Brain@Brain@Brain@Meninges@Brain@Meninges@Brain@Brain@Meninges
cell_110_116	263.241590214067	56	Cavity	Reference	Cavity@Meninges@Cavity@Meninges@Cavity@Meninges@Meninges@Brain@Brain@Brain@Meninges
cell_110_118	261.284403669725	56	Meninges	Reference	Meninges@Cavity@Cavity@Cavity@Cavity@Cavity@Cavity@Cavity@Meninges@Cavity@Cavity
cell_110_122	257.37003058104	56	Cavity	Reference	Cavity@Cavity@Cavity@Cavity@Cavity@Cavity@Cavity@Cavity@Cavity@Cavity@Cavity
cell_110_128	251.498470948012	56	Cavity	Reference	Cavity@Cavity@Cavity@Cavity@Cavity@Cavity@Cavity@Cavity@Cavity@Cavity@Cavity
cell_110_130	249.54128440367	56	Cavity	Reference	Cavity@Cavity@Cavity@Cavity@Cavity@Cavity@Cavity@Cavity@Cavity@Cavity@Cavity
cell_110_133	246.605504587156	56	Cavity	Reference	Cavity@Cavity@Cavity@Cavity@Cavity@Epidermis@Cavity@Cavity@Cavity@Cavity@Cavity
cell_110_137	242.691131498471	56	Cavity	Reference	Cavity@Cavity@Cavity@Cavity@Cavity@Cavity@Cavity@Cavity@Cavity@Cavity@Cavity
cell_110_138	241.7125382263	56	Cavity	Reference	Cavity@Cavity@Cavity@Cavity@Cavity@Cavity@Cavity@Cavity@Cavity@Cavity@Cavity
cell_110_142	237.798165137615	56	Cavity	Reference	Cavity@Cavity@Cavity@Cavity@Cavity@Cavity@Cavity@Cavity@Cavity@Cavity@Cavity
cell_110_147	232.905198776758	56	Cavity	Reference	Cavity@Cavity@Cavity@Cavity@Cavity@Cavity@Cavity@Cavity@Brain@Cavity@Cavity
cell_110_148	231.926605504587	56	Cavity	Reference	Cavity@Cavity@Cavity@Cavity@Brain@Brain@Cavity@Cavity@Cavity@Cavity@Cavity
cell_110_150	229.969418960245	56	Brain	Reference	Brain@Cavity@Cavity@Brain@Cavity@Cavity@Cavity@Brain@Cavity@Cavity@Brain
cell_110_152	228.012232415902	56	Brain	Reference	Brain@Brain@Cavity@Brain@Brain@Cavity@Brain@Brain@Brain@Cavity@Brain
cell_110_157	223.119266055046	56	Spinal cord	Reference	Spinal cord@Brain@Spinal cord@Brain@Brain@Brain@Brain@Brain@Brain@Brain@Brain
cell_110_158	222.140672782875	56	Spinal cord	Reference	Spinal cord@Brain@Spinal cord@Brain@Brain@Brain@Brain@Brain@Brain@Spinal cord@Spinal cord
cell_110_159	221.162079510703	56	Brain	Reference	Brain@Spinal cord@Brain@Brain@Spinal cord@Spinal cord@Spinal cord@Spinal cord@Brain@Brain@Brain
cell_110_161	219.204892966361	56	Spinal cord	Reference	Spinal cord@Spinal cord@Brain@Spinal cord@Brain@Brain@Spinal cord@Brain@Brain@Spinal cord@Brain
cell_110_162	218.22629969419	56	Brain	Reference	Brain@Brain@Spinal cord@Spinal cord@Spinal cord@Spinal cord@Brain@Cavity@Brain@Brain@Spinal cord
cell_110_167	213.333333333333	56	Cavity	Reference	Cavity@Brain@Brain@Brain@Cavity@Cavity@Brain@Brain@Spinal cord@Brain@Brain
cell_110_172	208.440366972477	56	Brain	Reference	Brain@Brain@Brain@Brain@Brain@Brain@Brain@Brain@Brain@Brain@Brain
cell_110_177	203.547400611621	56	Brain	Reference	Brain@Brain@Brain@Brain@Brain@Brain@Brain@Brain@Brain@Brain@Brain
cell_110_184	196.697247706422	56	Brain	Reference	Brain@Brain@Brain@Brain@Brain@Brain@Brain@Brain@Brain@Brain@Brain
cell_110_197	183.975535168196	56	Brain	Reference	Brain@Brain@Brain@Brain@Brain@Brain@Brain@Brain@Brain@Brain@Brain
cell_110_200	181.039755351682	56	Brain	Reference	Brain@Brain@Brain@Brain@Brain@Brain@Brain@Brain@Brain@Brain@Brain
cell_110_209	172.232415902141	56	Brain	Reference	Brain@Brain@Brain@Brain@Brain@Brain@Brain@Brain@Brain@Brain@Brain
cell_110_219	162.446483180428	56	Brain	Reference	Brain@Brain@Brain@Brain@Brain@Brain@Brain@Brain@Brain@Brain@Brain
cell_110_224	157.553516819572	56	Brain	Reference	Brain@Brain@Brain@Brain@Brain@Brain@Brain@Brain@Brain@Brain@Brain
cell_110_225	156.574923547401	56	Brain	Reference	Brain@Brain@Brain@Brain@Brain@Brain@Brain@Brain@Brain@Brain@Brain
cell_110_227	154.617737003058	56	Brain	Reference	Brain@Brain@Brain@Brain@Brain@Brain@Brain@Brain@Brain@Brain@Brain
cell_110_228	153.639143730887	56	Brain	Reference	Brain@Brain@Brain@Brain@Brain@Brain@Brain@Brain@Brain@Brain@Brain
cell_110_229	152.660550458716	56	Brain	Reference	Brain@Brain@Brain@Brain@Brain@Brain@Brain@Brain@Brain@Brain@Brain
cell_110_230	151.681957186544	56	Brain	Reference	Brain@Brain@Brain@Brain@Brain@Brain@Brain@Brain@Brain@Brain@Brain
cell_110_234	147.767584097859	56	Brain	Reference	Brain@Brain@Brain@Brain@Brain@Brain@Brain@Brain@Brain@Brain@Brain
cell_110_235	146.788990825688	56	Brain	Reference	Brain@Brain@Brain@Brain@Brain@Brain@Brain@Brain@Brain@Brain@Brain
cell_110_240	141.896024464832	56	Brain	Reference	Brain@Brain@Brain@Brain@Brain@Brain@Brain@Brain@Brain@Brain@Brain
cell_110_245	137.003058103976	56	Brain	Reference	Brain@Brain@Brain@Brain@Brain@Brain@Brain@Brain@Brain@Brain@Brain
cell_110_246	136.024464831804	56	Brain	Reference	Brain@Brain@Brain@Brain@Brain@Brain@Brain@Brain@Brain@Brain@Brain
cell_110_249	133.088685015291	56	Brain	Reference	Brain@Brain@Jaw and tooth@Brain@Brain@Brain@Jaw and tooth@Brain@Brain@Brain@Brain
cell_110_250	132.110091743119	56	Jaw and tooth	Reference	Jaw and tooth@Brain@Brain@Brain@Brain@Jaw and tooth@Brain@Brain@Brain@Brain@Brain
cell_110_251	131.131498470948	56	Brain	Reference	Brain@Brain@Jaw and tooth@Jaw and tooth@Brain@Brain@Brain@Brain@Brain@Brain@Brain
cell_110_252	130.152905198777	56	Brain	Reference	Brain@Brain@Brain@Jaw and tooth@Brain@Jaw and tooth@Brain@Brain@Brain@Brain@Brain
cell_110_256	126.238532110092	56	Brain	Reference	Brain@Brain@Brain@Brain@Brain@Brain@Brain@Brain@Brain@Brain@Brain
cell_110_261	121.345565749235	56	Brain	Reference	Brain@Brain@Brain@Brain@Brain@Brain@Brain@Brain@Brain@Brain@Brain
cell_110_264	118.409785932722	56	Brain	Reference	Brain@Brain@Brain@Brain@Brain@Brain@Brain@Brain@Brain@Brain@Brain
cell_110_266	116.452599388379	56	Brain	Reference	Brain@Brain@Brain@Brain@Brain@Brain@Brain@Brain@Brain@Brain@Brain
cell_110_267	115.474006116208	56	Brain	Reference	Brain@Brain@Brain@Brain@Brain@Brain@Brain@Brain@Brain@Brain@Brain
cell_110_268	114.495412844037	56	Brain	Reference	Brain@Brain@Brain@Brain@Brain@Brain@Brain@Brain@Brain@Brain@Brain
cell_110_276	106.666666666667	56	Brain	Reference	Brain@Brain@Brain@Brain@Brain@Brain@Brain@Brain@Brain@Brain@Brain
cell_110_278	104.709480122324	56	Brain	Reference	Brain@Brain@Brain@Brain@Brain@Brain@Brain@Brain@Brain@Brain@Brain
cell_110_280	102.752293577982	56	Brain	Reference	Brain@Brain@Brain@Brain@Brain@Brain@Brain@Brain@Brain@Brain@Brain
cell_110_282	100.795107033639	56	Brain	Reference	Brain@Brain@Brain@Brain@Brain@Brain@Brain@Brain@Brain@Brain@Brain
cell_110_285	97.8593272171254	56	Brain	Reference	Brain@Brain@Brain@Brain@Brain@Brain@Brain@Brain@Brain@Brain@Brain
cell_110_287	95.9021406727829	56	Brain	Reference	Brain@Brain@Brain@Brain@Brain@Brain@Brain@Brain@Brain@Brain@Brain
cell_110_292	91.0091743119266	56	Brain	Reference	Brain@Brain@Brain@Brain@Brain@Brain@Brain@Brain@Brain@Brain@Brain
cell_110_295	88.0733944954128	56	Brain	Reference	Brain@Brain@Brain@Brain@Brain@Brain@Brain@Brain@Brain@Brain@Brain
cell_110_300	83.1804281345566	56	Brain	Reference	Brain@Brain@Brain@Brain@Cavity@Brain@Brain@Brain@Brain@Brain@Brain
cell_110_301	82.2018348623853	56	Brain	Reference	Brain@Brain@Brain@Brain@Brain@Brain@Cavity@Brain@Cavity@Brain@Brain
cell_110_302	81.2232415902141	56	Brain	Reference	Brain@Brain@Cavity@Brain@Brain@Brain@Cavity@Brain@Cavity@Cavity@Brain
cell_110_306	77.308868501529	56	Connective tissue	Reference	Connective tissue@Connective tissue@Connective tissue@Connective tissue@Connective tissue@Cavity@Connective tissue@Epidermis@Connective tissue@Cavity@Epidermis
cell_110_307	76.3302752293578	56	Connective tissue	Reference	Connective tissue@Connective tissue@Connective tissue@Connective tissue@Connective tissue@Connective tissue@Epidermis@Epidermis@Epidermis@Cavity@Connective tissue
cell_110_308	75.3516819571865	56	Connective tissue	Reference	Connective tissue@Connective tissue@Epidermis@Connective tissue@Epidermis@Epidermis@Connective tissue@Connective tissue@Cavity@Epidermis@Connective tissue
cell_110_310	73.394495412844	56	Epidermis	Reference	Epidermis@Epidermis@Cavity@Connective tissue@Epidermis@Cavity@Cavity@Cavity@Epidermis@Cavity@Connective tissue
cell_110_312	71.4373088685015	56	Cavity	Reference	Cavity@Cavity@Cavity@Cavity@Cavity@Epidermis@Epidermis@Cavity@Cavity@Epidermis@Epidermis
cell_110_314	69.480122324159	56	Cavity	Reference	Cavity@Epidermis@Epidermis@Cavity@Cavity@Cavity@Cavity@Cavity@Cavity@Cavity@Epidermis
cell_110_93	285.749235474006	56	Cavity	Reference	Cavity@Epidermis@Cavity@Cavity@Cavity@Epidermis@Epidermis@Cavity@Cavity@Cavity@Brain
cell_110_98	280.85626911315	56	Epidermis	Reference	Epidermis@Epidermis@Epidermis@Epidermis@Connective tissue@Cavity@Cavity@Epidermis@Connective tissue@Epidermis@Cavity
cell_111_101	277.920489296636	57	Connective tissue	Reference	Connective tissue@Brain@Brain@Connective tissue@Connective tissue@Brain@Connective tissue@Connective tissue@Cavity@Brain@Brain
cell_111_102	276.941896024465	57	Brain	Reference	Brain@Brain@Brain@Connective tissue@Brain@Connective tissue@Brain@Brain@Connective tissue@Cavity@Brain
cell_111_103	275.963302752294	57	Brain	Reference	Brain@Brain@Brain@Brain@Brain@Brain@Connective tissue@Brain@Connective tissue@Brain@Brain
cell_111_104	274.984709480122	57	Brain	Reference	Brain@Brain@Brain@Brain@Brain@Brain@Brain@Brain@Brain@Brain@Brain
cell_111_106	273.02752293578	57	Brain	Reference	Brain@Brain@Brain@Brain@Brain@Brain@Brain@Brain@Brain@Brain@Brain
cell_111_110	269.113149847095	57	Brain	Reference	Brain@Brain@Brain@Brain@Brain@Brain@Brain@Brain@Brain@Brain@Brain
cell_111_112	267.155963302752	57	Brain	Reference	Brain@Brain@Meninges@Brain@Brain@Meninges@Brain@Brain@Brain@Meninges@Brain
cell_111_113	266.177370030581	57	Meninges	Reference	Meninges@Brain@Brain@Meninges@Brain@Meninges@Brain@Brain@Meninges@Brain@Meninges
cell_111_115	264.220183486239	57	Meninges	Reference	Meninges@Cavity@Cavity@Cavity@Meninges@Meninges@Brain@Meninges@Meninges@Brain@Brain
cell_111_120	259.327217125382	57	Cavity	Reference	Cavity@Cavity@Cavity@Cavity@Cavity@Meninges@Cavity@Cavity@Cavity@Cavity@Cavity
cell_111_121	258.348623853211	57	Cavity	Reference	Cavity@Cavity@Cavity@Cavity@Cavity@Cavity@Cavity@Cavity@Cavity@Cavity@Meninges
cell_111_124	255.412844036697	57	Cavity	Reference	Cavity@Cavity@Cavity@Cavity@Cavity@Cavity@Cavity@Cavity@Cavity@Cavity@Cavity
cell_111_125	254.434250764526	57	Cavity	Reference	Cavity@Cavity@Cavity@Cavity@Cavity@Cavity@Cavity@Cavity@Cavity@Cavity@Cavity
cell_111_126	253.455657492355	57	Cavity	Reference	Cavity@Cavity@Cavity@Cavity@Cavity@Cavity@Cavity@Cavity@Cavity@Cavity@Cavity
cell_111_129	250.519877675841	57	Cavity	Reference	Cavity@Cavity@Cavity@Cavity@Cavity@Cavity@Cavity@Cavity@Cavity@Cavity@Cavity
cell_111_132	247.584097859327	57	Cavity	Reference	Cavity@Cavity@Cavity@Cavity@Cavity@Cavity@Epidermis@Cavity@Cavity@Cavity@Cavity
cell_111_137	242.691131498471	57	Cavity	Reference	Cavity@Cavity@Cavity@Cavity@Cavity@Cavity@Cavity@Cavity@Epidermis@Cavity@Cavity
cell_111_139	240.733944954128	57	Cavity	Reference	Cavity@Cavity@Cavity@Cavity@Cavity@Cavity@Cavity@Cavity@Cavity@Cavity@Cavity
cell_111_140	239.755351681957	57	Cavity	Reference	Cavity@Cavity@Cavity@Cavity@Cavity@Cavity@Cavity@Cavity@Cavity@Cavity@Cavity
cell_111_142	237.798165137615	57	Cavity	Reference	Cavity@Cavity@Cavity@Cavity@Cavity@Cavity@Cavity@Cavity@Cavity@Cavity@Cavity
cell_111_143	236.819571865443	57	Cavity	Reference	Cavity@Cavity@Cavity@Cavity@Cavity@Cavity@Cavity@Cavity@Cavity@Cavity@Cavity
cell_111_145	234.862385321101	57	Cavity	Reference	Cavity@Cavity@Cavity@Cavity@Cavity@Cavity@Cavity@Cavity@Cavity@Cavity@Cavity
cell_111_148	231.926605504587	57	Cavity	Reference	Cavity@Cavity@Cavity@Brain@Cavity@Cavity@Cavity@Brain@Cavity@Cavity@Cavity
cell_111_149	230.948012232416	57	Cavity	Reference	Cavity@Cavity@Brain@Cavity@Brain@Cavity@Cavity@Cavity@Cavity@Brain@Cavity
cell_111_155	225.076452599388	57	Brain	Reference	Brain@Brain@Brain@Brain@Brain@Brain@Spinal cord@Brain@Brain@Brain@Brain
cell_111_157	223.119266055046	57	Brain	Reference	Brain@Spinal cord@Brain@Brain@Spinal cord@Brain@Brain@Brain@Brain@Brain@Brain
cell_111_160	220.183486238532	57	Brain	Reference	Brain@Brain@Spinal cord@Brain@Spinal cord@Spinal cord@Brain@Spinal cord@Brain@Brain@Brain
cell_111_161	219.204892966361	57	Spinal cord	Reference	Spinal cord@Spinal cord@Brain@Brain@Brain@Brain@Brain@Cavity@Spinal cord@Cavity@Brain
cell_111_162	218.22629969419	57	Brain	Reference	Brain@Brain@Spinal cord@Brain@Spinal cord@Cavity@Brain@Cavity@Cavity@Spinal cord@Spinal cord
cell_111_165	215.290519877676	57	Cavity	Reference	Cavity@Brain@Cavity@Cavity@Cavity@Brain@Cavity@Brain@Brain@Spinal cord@Brain
cell_111_171	209.418960244648	57	Brain	Reference	Brain@Brain@Brain@Brain@Brain@Brain@Brain@Brain@Brain@Cavity@Brain
cell_111_176	204.525993883792	57	Brain	Reference	Brain@Brain@Brain@Brain@Brain@Brain@Brain@Brain@Brain@Brain@Brain
cell_111_179	201.590214067278	57	Brain	Reference	Brain@Brain@Brain@Brain@Brain@Brain@Brain@Brain@Brain@Brain@Brain
cell_111_185	195.718654434251	57	Brain	Reference	Brain@Brain@Brain@Brain@Brain@Brain@Brain@Brain@Brain@Brain@Brain
cell_111_188	192.782874617737	57	Brain	Reference	Brain@Brain@Brain@Brain@Brain@Brain@Brain@Brain@Brain@Brain@Brain
cell_111_189	191.804281345566	57	Brain	Reference	Brain@Brain@Brain@Brain@Brain@Brain@Brain@Brain@Brain@Brain@Brain
cell_111_197	183.975535168196	57	Brain	Reference	Brain@Brain@Brain@Brain@Brain@Brain@Brain@Brain@Brain@Brain@Brain
cell_111_201	180.061162079511	57	Brain	Reference	Brain@Brain@Brain@Brain@Brain@Brain@Brain@Brain@Brain@Brain@Brain
cell_111_202	179.082568807339	57	Brain	Reference	Brain@Brain@Brain@Brain@Brain@Brain@Brain@Brain@Brain@Brain@Brain
cell_111_205	176.146788990826	57	Brain	Reference	Brain@Brain@Brain@Brain@Brain@Brain@Brain@Brain@Brain@Brain@Brain
cell_111_212	169.296636085627	57	Brain	Reference	Brain@Brain@Brain@Brain@Brain@Brain@Brain@Brain@Brain@Brain@Brain
cell_111_214	167.339449541284	57	Brain	Reference	Brain@Brain@Brain@Brain@Brain@Brain@Brain@Brain@Brain@Brain@Brain
cell_111_216	165.382262996942	57	Brain	Reference	Brain@Brain@Brain@Brain@Brain@Brain@Brain@Brain@Brain@Brain@Brain
cell_111_218	163.425076452599	57	Brain	Reference	Brain@Brain@Brain@Brain@Brain@Brain@Brain@Brain@Brain@Brain@Brain
cell_111_220	161.467889908257	57	Brain	Reference	Brain@Brain@Brain@Brain@Brain@Brain@Brain@Brain@Brain@Brain@Brain
cell_111_222	159.510703363914	57	Brain	Reference	Brain@Brain@Brain@Brain@Brain@Brain@Brain@Brain@Brain@Brain@Brain
cell_111_224	157.553516819572	57	Brain	Reference	Brain@Brain@Brain@Brain@Brain@Brain@Brain@Brain@Brain@Brain@Brain
cell_111_227	154.617737003058	57	Brain	Reference	Brain@Brain@Brain@Brain@Brain@Brain@Brain@Brain@Brain@Brain@Brain
cell_111_229	152.660550458716	57	Brain	Reference	Brain@Brain@Brain@Brain@Brain@Brain@Brain@Brain@Brain@Brain@Brain
cell_111_230	151.681957186544	57	Brain	Reference	Brain@Brain@Brain@Brain@Brain@Brain@Brain@Brain@Brain@Brain@Brain
cell_111_235	146.788990825688	57	Brain	Reference	Brain@Brain@Brain@Brain@Brain@Brain@Brain@Brain@Brain@Brain@Brain
cell_111_237	144.831804281346	57	Brain	Reference	Brain@Brain@Brain@Brain@Brain@Brain@Brain@Brain@Brain@Brain@Brain
cell_111_239	142.874617737003	57	Brain	Reference	Brain@Brain@Brain@Brain@Brain@Brain@Brain@Brain@Brain@Brain@Brain
cell_111_240	141.896024464832	57	Brain	Reference	Brain@Brain@Brain@Brain@Brain@Brain@Brain@Brain@Brain@Brain@Brain
cell_111_243	138.960244648318	57	Brain	Reference	Brain@Brain@Brain@Brain@Brain@Brain@Brain@Brain@Brain@Brain@Brain
cell_111_249	133.088685015291	57	Brain	Reference	Brain@Brain@Brain@Jaw and tooth@Brain@Brain@Brain@Jaw and tooth@Brain@Brain@Brain
cell_111_254	128.195718654434	57	Brain	Reference	Brain@Brain@Brain@Brain@Brain@Brain@Brain@Brain@Brain@Brain@Brain
cell_111_257	125.25993883792	57	Brain	Reference	Brain@Brain@Brain@Brain@Brain@Brain@Brain@Brain@Brain@Brain@Brain
cell_111_258	124.281345565749	57	Brain	Reference	Brain@Brain@Brain@Brain@Brain@Brain@Brain@Brain@Brain@Brain@Brain
cell_111_271	111.559633027523	57	Brain	Reference	Brain@Brain@Brain@Brain@Brain@Brain@Brain@Brain@Brain@Brain@Brain
cell_111_273	109.60244648318	57	Brain	Reference	Brain@Brain@Brain@Brain@Brain@Brain@Brain@Brain@Brain@Brain@Brain
cell_111_279	103.730886850153	57	Brain	Reference	Brain@Brain@Brain@Brain@Brain@Brain@Brain@Brain@Brain@Brain@Brain
cell_111_281	101.77370030581	57	Brain	Reference	Brain@Brain@Brain@Brain@Brain@Brain@Brain@Brain@Brain@Brain@Brain
cell_111_283	99.8165137614679	57	Brain	Reference	Brain@Brain@Brain@Brain@Brain@Brain@Brain@Brain@Brain@Brain@Brain
cell_111_284	98.8379204892966	57	Brain	Reference	Brain@Brain@Brain@Brain@Brain@Brain@Brain@Brain@Brain@Brain@Brain
cell_111_289	93.9449541284404	57	Brain	Reference	Brain@Brain@Brain@Brain@Brain@Brain@Brain@Brain@Brain@Brain@Brain
cell_111_292	91.0091743119266	57	Brain	Reference	Brain@Brain@Brain@Brain@Brain@Brain@Brain@Brain@Brain@Brain@Brain
cell_111_294	89.0519877675841	57	Brain	Reference	Brain@Brain@Brain@Brain@Brain@Brain@Brain@Brain@Brain@Brain@Brain
cell_111_296	87.0948012232416	57	Brain	Reference	Brain@Brain@Brain@Brain@Brain@Brain@Brain@Brain@Brain@Brain@Brain
cell_111_297	86.1162079510703	57	Brain	Reference	Brain@Brain@Brain@Brain@Brain@Brain@Brain@Brain@Brain@Brain@Brain
cell_111_299	84.1590214067278	57	Brain	Reference	Brain@Brain@Brain@Cavity@Brain@Brain@Brain@Cavity@Brain@Brain@Brain
cell_111_301	82.2018348623853	57	Brain	Reference	Brain@Brain@Brain@Brain@Brain@Cavity@Cavity@Brain@Cavity@Brain@Brain
cell_111_303	80.2446483180428	57	Cavity	Reference	Cavity@Brain@Brain@Brain@Brain@Brain@Cavity@Cavity@Cavity@Brain@Cavity
cell_111_307	76.3302752293578	57	Connective tissue	Reference	Connective tissue@Connective tissue@Connective tissue@Connective tissue@Connective tissue@Connective tissue@Connective tissue@Cavity@Epidermis@Brain@Brain
cell_111_312	71.4373088685015	57	Cavity	Reference	Cavity@Cavity@Cavity@Cavity@Cavity@Epidermis@Epidermis@Epidermis@Cavity@Cavity@Epidermis
cell_111_315	68.5015290519878	57	Epidermis	Reference	Epidermis@Cavity@Cavity@Cavity@Cavity@Epidermis@Cavity@Epidermis@Cavity@Cavity@Cavity
cell_111_93	285.749235474006	57	Cavity	Reference	Cavity@Cavity@Cavity@Epidermis@Epidermis@Cavity@Brain@Cavity@Epidermis@Cavity@Epidermis
cell_111_97	281.834862385321	57	Epidermis	Reference	Epidermis@Epidermis@Epidermis@Epidermis@Epidermis@Epidermis@Connective tissue@Cavity@Epidermis@Connective tissue@Brain
cell_111_99	279.877675840979	57	Connective tissue	Reference	Connective tissue@Connective tissue@Epidermis@Connective tissue@Epidermis@Connective tissue@Cavity@Epidermis@Epidermis@Connective tissue@Epidermis
cell_112_102	276.941896024465	58	Brain	Reference	Brain@Brain@Brain@Connective tissue@Connective tissue@Brain@Connective tissue@Brain@Brain@Brain@Connective tissue
cell_112_104	274.984709480122	58	Brain	Reference	Brain@Brain@Brain@Brain@Brain@Brain@Brain@Brain@Brain@Brain@Brain
cell_112_110	269.113149847095	58	Brain	Reference	Brain@Brain@Brain@Brain@Brain@Brain@Brain@Brain@Brain@Brain@Meninges
cell_112_112	267.155963302752	58	Brain	Reference	Brain@Meninges@Brain@Meninges@Meninges@Brain@Brain@Meninges@Brain@Brain@Brain
cell_112_113	266.177370030581	58	Meninges	Reference	Meninges@Meninges@Brain@Meninges@Brain@Brain@Cavity@Meninges@Brain@Meninges@Cavity
cell_112_114	265.19877675841	58	Meninges	Reference	Meninges@Meninges@Cavity@Meninges@Meninges@Brain@Cavity@Cavity@Brain@Brain@Meninges
cell_112_115	264.220183486239	58	Cavity	Reference	Cavity@Cavity@Meninges@Meninges@Meninges@Cavity@Cavity@Meninges@Cavity@Brain@Meninges
cell_112_116	263.241590214067	58	Cavity	Reference	Cavity@Cavity@Meninges@Cavity@Meninges@Cavity@Cavity@Cavity@Meninges@Cavity@Meninges
cell_112_120	259.327217125382	58	Cavity	Reference	Cavity@Cavity@Cavity@Cavity@Cavity@Cavity@Meninges@Cavity@Cavity@Cavity@Cavity
cell_112_126	253.455657492355	58	Cavity	Reference	Cavity@Cavity@Cavity@Cavity@Cavity@Cavity@Cavity@Cavity@Cavity@Cavity@Cavity
cell_112_129	250.519877675841	58	Cavity	Reference	Cavity@Cavity@Cavity@Cavity@Cavity@Cavity@Cavity@Cavity@Cavity@Cavity@Cavity
cell_112_130	249.54128440367	58	Cavity	Reference	Cavity@Cavity@Cavity@Cavity@Cavity@Cavity@Cavity@Cavity@Cavity@Cavity@Cavity
cell_112_133	246.605504587156	58	Cavity	Reference	Cavity@Epidermis@Cavity@Cavity@Cavity@Cavity@Cavity@Epidermis@Cavity@Cavity@Cavity
cell_112_135	244.648318042813	58	Cavity	Reference	Cavity@Epidermis@Cavity@Cavity@Cavity@Cavity@Epidermis@Cavity@Cavity@Cavity@Cavity
cell_112_136	243.669724770642	58	Cavity	Reference	Cavity@Cavity@Cavity@Epidermis@Cavity@Cavity@Cavity@Cavity@Cavity@Cavity@Cavity
cell_112_137	242.691131498471	58	Cavity	Reference	Cavity@Cavity@Cavity@Cavity@Cavity@Epidermis@Cavity@Cavity@Cavity@Cavity@Cavity
cell_112_142	237.798165137615	58	Cavity	Reference	Cavity@Cavity@Cavity@Cavity@Cavity@Cavity@Cavity@Cavity@Cavity@Cavity@Cavity
cell_112_143	236.819571865443	58	Cavity	Reference	Cavity@Cavity@Cavity@Cavity@Cavity@Cavity@Cavity@Cavity@Cavity@Cavity@Cavity
cell_112_149	230.948012232416	58	Brain	Reference	Brain@Cavity@Cavity@Cavity@Cavity@Cavity@Brain@Brain@Cavity@Cavity@Brain
cell_112_154	226.05504587156	58	Brain	Reference	Brain@Brain@Brain@Brain@Brain@Brain@Brain@Brain@Brain@Brain@Brain
cell_112_156	224.097859327217	58	Brain	Reference	Brain@Brain@Brain@Brain@Brain@Brain@Brain@Brain@Spinal cord@Brain@Spinal cord
cell_112_157	223.119266055046	58	Brain	Reference	Brain@Brain@Brain@Brain@Brain@Brain@Spinal cord@Brain@Spinal cord@Brain@Brain
cell_112_158	222.140672782875	58	Brain	Reference	Brain@Brain@Brain@Brain@Brain@Spinal cord@Brain@Brain@Brain@Brain@Spinal cord
cell_112_160	220.183486238532	58	Brain	Reference	Brain@Brain@Cavity@Spinal cord@Brain@Brain@Brain@Spinal cord@Brain@Spinal cord@Brain
cell_112_162	218.22629969419	58	Brain	Reference	Brain@Brain@Cavity@Cavity@Spinal cord@Brain@Cavity@Brain@Spinal cord@Cavity@Brain
cell_112_163	217.247706422018	58	Cavity	Reference	Cavity@Cavity@Brain@Cavity@Brain@Brain@Brain@Cavity@Cavity@Brain@Spinal cord
cell_112_164	216.269113149847	58	Cavity	Reference	Cavity@Cavity@Cavity@Brain@Cavity@Brain@Brain@Brain@Brain@Brain@Brain
cell_112_165	215.290519877676	58	Brain	Reference	Brain@Cavity@Cavity@Cavity@Brain@Cavity@Brain@Brain@Brain@Cavity@Brain
cell_112_167	213.333333333333	58	Brain	Reference	Brain@Brain@Brain@Cavity@Brain@Brain@Cavity@Brain@Brain@Brain@Cavity
cell_112_170	210.39755351682	58	Brain	Reference	Brain@Brain@Brain@Brain@Brain@Brain@Brain@Brain@Brain@Brain@Brain
cell_112_171	209.418960244648	58	Brain	Reference	Brain@Brain@Brain@Brain@Brain@Brain@Brain@Brain@Brain@Brain@Brain
cell_112_172	208.440366972477	58	Brain	Reference	Brain@Brain@Brain@Brain@Brain@Brain@Brain@Brain@Brain@Brain@Brain
cell_112_173	207.461773700306	58	Brain	Reference	Brain@Brain@Brain@Brain@Brain@Brain@Brain@Brain@Brain@Brain@Brain
cell_112_176	204.525993883792	58	Brain	Reference	Brain@Brain@Brain@Brain@Brain@Brain@Brain@Brain@Brain@Brain@Brain
cell_112_177	203.547400611621	58	Brain	Reference	Brain@Brain@Brain@Brain@Brain@Brain@Brain@Brain@Brain@Brain@Brain
cell_112_178	202.56880733945	58	Brain	Reference	Brain@Brain@Brain@Brain@Brain@Brain@Brain@Brain@Brain@Brain@Brain
cell_112_181	199.633027522936	58	Brain	Reference	Brain@Brain@Brain@Brain@Brain@Brain@Brain@Brain@Brain@Brain@Brain
cell_112_183	197.675840978593	58	Brain	Reference	Brain@Brain@Brain@Brain@Brain@Brain@Brain@Brain@Brain@Brain@Brain
cell_112_187	193.761467889908	58	Brain	Reference	Brain@Brain@Brain@Brain@Brain@Brain@Brain@Brain@Brain@Brain@Brain
cell_112_188	192.782874617737	58	Brain	Reference	Brain@Brain@Brain@Brain@Brain@Brain@Brain@Brain@Brain@Brain@Brain
cell_112_193	187.889908256881	58	Brain	Reference	Brain@Brain@Brain@Brain@Brain@Brain@Brain@Brain@Brain@Brain@Brain
cell_112_198	182.996941896024	58	Brain	Reference	Brain@Brain@Brain@Brain@Brain@Brain@Brain@Brain@Brain@Brain@Brain
cell_112_199	182.018348623853	58	Brain	Reference	Brain@Brain@Brain@Brain@Brain@Brain@Brain@Brain@Brain@Brain@Brain
cell_112_217	164.403669724771	58	Brain	Reference	Brain@Brain@Brain@Brain@Brain@Brain@Brain@Brain@Brain@Brain@Brain
cell_112_220	161.467889908257	58	Brain	Reference	Brain@Brain@Brain@Brain@Brain@Brain@Brain@Brain@Brain@Brain@Brain
cell_112_221	160.489296636086	58	Brain	Reference	Brain@Brain@Brain@Brain@Brain@Brain@Brain@Brain@Brain@Brain@Brain
cell_112_224	157.553516819572	58	Brain	Reference	Brain@Brain@Brain@Brain@Brain@Brain@Brain@Brain@Brain@Brain@Brain
cell_112_225	156.574923547401	58	Brain	Reference	Brain@Brain@Brain@Brain@Brain@Brain@Brain@Brain@Brain@Brain@Brain
cell_112_230	151.681957186544	58	Brain	Reference	Brain@Brain@Brain@Brain@Brain@Brain@Brain@Brain@Brain@Brain@Brain
cell_112_232	149.724770642202	58	Brain	Reference	Brain@Brain@Brain@Brain@Brain@Brain@Brain@Brain@Brain@Brain@Brain
cell_112_238	143.853211009174	58	Brain	Reference	Brain@Brain@Brain@Brain@Brain@Brain@Brain@Brain@Brain@Brain@Brain
cell_112_239	142.874617737003	58	Brain	Reference	Brain@Brain@Brain@Brain@Brain@Brain@Brain@Brain@Brain@Brain@Brain
cell_112_248	134.067278287462	58	Brain	Reference	Brain@Brain@Brain@Brain@Brain@Brain@Brain@Jaw and tooth@Brain@Brain@Jaw and tooth
cell_112_251	131.131498470948	58	Jaw and tooth	Reference	Jaw and tooth@Brain@Brain@Brain@Brain@Jaw and tooth@Brain@Brain@Brain@Brain@Brain
cell_112_252	130.152905198777	58	Brain	Reference	Brain@Jaw and tooth@Brain@Brain@Brain@Brain@Brain@Brain@Jaw and tooth@Brain@Brain
cell_112_255	127.217125382263	58	Brain	Reference	Brain@Brain@Brain@Brain@Brain@Brain@Brain@Brain@Brain@Brain@Brain
cell_112_260	122.324159021407	58	Brain	Reference	Brain@Brain@Brain@Brain@Brain@Brain@Brain@Brain@Brain@Brain@Brain
cell_112_261	121.345565749235	58	Brain	Reference	Brain@Brain@Brain@Brain@Brain@Brain@Brain@Brain@Brain@Brain@Brain
cell_112_262	120.366972477064	58	Brain	Reference	Brain@Brain@Brain@Brain@Brain@Brain@Brain@Brain@Brain@Brain@Brain
cell_112_268	114.495412844037	58	Brain	Reference	Brain@Brain@Brain@Brain@Brain@Brain@Brain@Brain@Brain@Brain@Brain
cell_112_272	110.581039755352	58	Brain	Reference	Brain@Brain@Brain@Brain@Brain@Brain@Brain@Brain@Brain@Brain@Brain
cell_112_273	109.60244648318	58	Brain	Reference	Brain@Brain@Brain@Brain@Brain@Brain@Brain@Brain@Brain@Brain@Brain
cell_112_276	106.666666666667	58	Brain	Reference	Brain@Brain@Brain@Brain@Brain@Brain@Brain@Brain@Brain@Brain@Brain
cell_112_277	105.688073394495	58	Brain	Reference	Brain@Brain@Brain@Brain@Brain@Brain@Brain@Brain@Brain@Brain@Brain
cell_112_278	104.709480122324	58	Brain	Reference	Brain@Brain@Brain@Brain@Brain@Brain@Brain@Brain@Brain@Brain@Brain
cell_112_279	103.730886850153	58	Brain	Reference	Brain@Brain@Brain@Brain@Brain@Brain@Brain@Brain@Brain@Brain@Brain
cell_112_283	99.8165137614679	58	Brain	Reference	Brain@Brain@Brain@Brain@Brain@Brain@Brain@Brain@Brain@Brain@Brain
cell_112_289	93.9449541284404	58	Brain	Reference	Brain@Brain@Brain@Brain@Brain@Brain@Brain@Brain@Brain@Brain@Brain
cell_112_290	92.9663608562691	58	Brain	Reference	Brain@Brain@Brain@Brain@Brain@Brain@Brain@Brain@Brain@Brain@Brain
cell_112_292	91.0091743119266	58	Brain	Reference	Brain@Brain@Brain@Brain@Brain@Brain@Brain@Brain@Brain@Brain@Brain
cell_112_296	87.0948012232416	58	Brain	Reference	Brain@Brain@Brain@Brain@Brain@Brain@Brain@Brain@Brain@Brain@Brain
cell_112_298	85.1376146788991	58	Brain	Reference	Brain@Brain@Brain@Brain@Brain@Brain@Brain@Cavity@Brain@Cavity@Brain
cell_112_299	84.1590214067278	58	Brain	Reference	Brain@Cavity@Brain@Brain@Cavity@Brain@Brain@Brain@Brain@Brain@Brain
cell_112_300	83.1804281345566	58	Cavity	Reference	Cavity@Cavity@Brain@Brain@Brain@Brain@Brain@Brain@Brain@Brain@Brain
cell_112_301	82.2018348623853	58	Brain	Reference	Brain@Brain@Cavity@Cavity@Brain@Brain@Brain@Cavity@Brain@Brain@Brain
cell_112_306	77.308868501529	58	Connective tissue	Reference	Connective tissue@Connective tissue@Cavity@Connective tissue@Brain@Connective tissue@Brain@Connective tissue@Connective tissue@Connective tissue@Connective tissue
cell_112_307	76.3302752293578	58	Connective tissue	Reference	Connective tissue@Connective tissue@Connective tissue@Connective tissue@Brain@Connective tissue@Brain@Cavity@Connective tissue@Connective tissue@Connective tissue
cell_112_310	73.394495412844	58	Epidermis	Reference	Epidermis@Epidermis@Connective tissue@Epidermis@Connective tissue@Cavity@Connective tissue@Connective tissue@Cavity@Connective tissue@Epidermis
cell_112_314	69.480122324159	58	Cavity	Reference	Cavity@Cavity@Cavity@Epidermis@Cavity@Cavity@Epidermis@Cavity@Cavity@Brain@Epidermis
cell_112_315	68.5015290519878	58	Cavity	Reference	Cavity@Cavity@Epidermis@Cavity@Epidermis@Cavity@Cavity@Cavity@Cavity@Cavity@Brain
cell_112_92	286.727828746177	58	Epidermis	Reference	Epidermis@Cavity@Cavity@Cavity@Cavity@Cavity@Brain@Epidermis@Epidermis@Epidermis@Cavity
cell_112_93	285.749235474006	58	Cavity	Reference	Cavity@Epidermis@Cavity@Cavity@Brain@Cavity@Epidermis@Epidermis@Epidermis@Cavity@Cavity
cell_112_96	282.813455657492	58	Epidermis	Reference	Epidermis@Epidermis@Epidermis@Brain@Epidermis@Cavity@Epidermis@Cavity@Cavity@Connective tissue@Epidermis
cell_112_97	281.834862385321	58	Epidermis	Reference	Epidermis@Epidermis@Epidermis@Epidermis@Connective tissue@Brain@Epidermis@Connective tissue@Epidermis@Connective tissue@Cavity
cell_112_99	279.877675840979	58	Connective tissue	Reference	Connective tissue@Connective tissue@Connective tissue@Epidermis@Connective tissue@Connective tissue@Epidermis@Epidermis@Epidermis@Brain@Brain
cell_113_100	278.899082568807	59	Connective tissue	Reference	Connective tissue@Connective tissue@Connective tissue@Brain@Brain@Connective tissue@Connective tissue@Brain@Brain@Brain@Brain
cell_113_101	277.920489296636	59	Connective tissue	Reference	Connective tissue@Connective tissue@Brain@Brain@Connective tissue@Brain@Connective tissue@Brain@Brain@Brain@Connective tissue
cell_113_106	273.02752293578	59	Brain	Reference	Brain@Brain@Brain@Brain@Brain@Brain@Brain@Brain@Brain@Brain@Brain
cell_113_108	271.070336391437	59	Brain	Reference	Brain@Brain@Brain@Brain@Brain@Brain@Brain@Brain@Brain@Brain@Brain
cell_113_118	261.284403669725	59	Cavity	Reference	Cavity@Cavity@Cavity@Cavity@Cavity@Cavity@Cavity@Cavity@Meninges@Cavity@Cavity
cell_113_127	252.477064220183	59	Cavity	Reference	Cavity@Cavity@Cavity@Cavity@Cavity@Cavity@Cavity@Cavity@Cavity@Cavity@Cavity
cell_113_129	250.519877675841	59	Cavity	Reference	Cavity@Cavity@Cavity@Cavity@Cavity@Cavity@Cavity@Cavity@Cavity@Cavity@Cavity
cell_113_132	247.584097859327	59	Cavity	Reference	Cavity@Epidermis@Cavity@Cavity@Cavity@Cavity@Cavity@Cavity@Cavity@Epidermis@Cavity
cell_113_133	246.605504587156	59	Epidermis	Reference	Epidermis@Cavity@Cavity@Cavity@Cavity@Epidermis@Cavity@Cavity@Cavity@Cavity@Cavity
cell_113_135	244.648318042813	59	Epidermis	Reference	Epidermis@Cavity@Cavity@Cavity@Epidermis@Cavity@Cavity@Cavity@Cavity@Cavity@Cavity
cell_113_139	240.733944954128	59	Cavity	Reference	Cavity@Cavity@Cavity@Cavity@Cavity@Cavity@Cavity@Cavity@Cavity@Cavity@Cavity
cell_113_140	239.755351681957	59	Cavity	Reference	Cavity@Cavity@Cavity@Cavity@Cavity@Cavity@Cavity@Cavity@Cavity@Cavity@Cavity
cell_113_141	238.776758409786	59	Cavity	Reference	Cavity@Cavity@Cavity@Cavity@Cavity@Cavity@Cavity@Cavity@Cavity@Cavity@Cavity
cell_113_142	237.798165137615	59	Cavity	Reference	Cavity@Cavity@Cavity@Cavity@Cavity@Cavity@Cavity@Cavity@Cavity@Cavity@Cavity
cell_113_143	236.819571865443	59	Cavity	Reference	Cavity@Cavity@Cavity@Cavity@Cavity@Cavity@Cavity@Cavity@Cavity@Cavity@Cavity
cell_113_144	235.840978593272	59	Cavity	Reference	Cavity@Cavity@Cavity@Cavity@Cavity@Cavity@Cavity@Cavity@Cavity@Cavity@Cavity
cell_113_145	234.862385321101	59	Cavity	Reference	Cavity@Cavity@Cavity@Cavity@Cavity@Cavity@Cavity@Cavity@Cavity@Brain@Cavity
cell_113_147	232.905198776758	59	Cavity	Reference	Cavity@Cavity@Cavity@Cavity@Brain@Brain@Cavity@Cavity@Brain@Cavity@Cavity
cell_113_148	231.926605504587	59	Cavity	Reference	Cavity@Cavity@Brain@Cavity@Cavity@Brain@Cavity@Brain@Brain@Brain@Cavity
cell_113_151	228.990825688073	59	Brain	Reference	Brain@Brain@Brain@Spinal cord@Cavity@Brain@Brain@Cavity@Brain@Brain@Brain
cell_113_156	224.097859327217	59	Brain	Reference	Brain@Brain@Brain@Brain@Brain@Brain@Brain@Brain@Brain@Brain@Brain
cell_113_157	223.119266055046	59	Brain	Reference	Brain@Brain@Brain@Brain@Brain@Brain@Brain@Brain@Brain@Brain@Brain
cell_113_161	219.204892966361	59	Cavity	Reference	Cavity@Brain@Brain@Spinal cord@Brain@Cavity@Brain@Brain@Cavity@Spinal cord@Cavity
cell_113_164	216.269113149847	59	Cavity	Reference	Cavity@Cavity@Brain@Cavity@Brain@Brain@Brain@Cavity@Brain@Brain@Brain
cell_113_166	214.311926605505	59	Brain	Reference	Brain@Brain@Brain@Brain@Brain@Brain@Cavity@Cavity@Cavity@Brain@Brain
cell_113_168	212.354740061162	59	Brain	Reference	Brain@Brain@Brain@Brain@Brain@Brain@Brain@Brain@Brain@Brain@Cavity
cell_113_170	210.39755351682	59	Brain	Reference	Brain@Brain@Brain@Brain@Brain@Brain@Brain@Brain@Brain@Brain@Brain
cell_113_172	208.440366972477	59	Brain	Reference	Brain@Brain@Brain@Brain@Brain@Brain@Brain@Brain@Brain@Brain@Brain
cell_113_177	203.547400611621	59	Brain	Reference	Brain@Brain@Brain@Brain@Brain@Brain@Brain@Brain@Brain@Brain@Brain
cell_113_180	200.611620795107	59	Brain	Reference	Brain@Brain@Brain@Brain@Brain@Brain@Brain@Brain@Brain@Brain@Brain
cell_113_181	199.633027522936	59	Brain	Reference	Brain@Brain@Brain@Brain@Brain@Brain@Brain@Brain@Brain@Brain@Brain
cell_113_182	198.654434250765	59	Brain	Reference	Brain@Brain@Brain@Brain@Brain@Brain@Brain@Brain@Brain@Brain@Brain
cell_113_190	190.825688073395	59	Brain	Reference	Brain@Brain@Brain@Brain@Brain@Brain@Brain@Brain@Brain@Brain@Brain
cell_113_193	187.889908256881	59	Brain	Reference	Brain@Brain@Brain@Brain@Brain@Brain@Brain@Brain@Brain@Brain@Brain
cell_113_199	182.018348623853	59	Brain	Reference	Brain@Brain@Brain@Brain@Brain@Brain@Brain@Brain@Brain@Brain@Brain
cell_113_200	181.039755351682	59	Brain	Reference	Brain@Brain@Brain@Brain@Brain@Brain@Brain@Brain@Brain@Brain@Brain
cell_113_203	178.103975535168	59	Brain	Reference	Brain@Brain@Brain@Brain@Brain@Brain@Brain@Brain@Brain@Brain@Brain
cell_113_204	177.125382262997	59	Brain	Reference	Brain@Brain@Brain@Brain@Brain@Brain@Brain@Brain@Brain@Brain@Brain
cell_113_205	176.146788990826	59	Brain	Reference	Brain@Brain@Brain@Brain@Brain@Brain@Brain@Brain@Brain@Brain@Brain
cell_113_207	174.189602446483	59	Brain	Reference	Brain@Brain@Brain@Brain@Brain@Brain@Brain@Brain@Brain@Brain@Brain
cell_113_217	164.403669724771	59	Brain	Reference	Brain@Brain@Brain@Brain@Brain@Brain@Brain@Brain@Brain@Brain@Brain
cell_113_218	163.425076452599	59	Brain	Reference	Brain@Brain@Brain@Brain@Brain@Brain@Brain@Brain@Brain@Brain@Brain
cell_113_219	162.446483180428	59	Brain	Reference	Brain@Brain@Brain@Brain@Brain@Brain@Brain@Brain@Brain@Brain@Brain
cell_113_228	153.639143730887	59	Brain	Reference	Brain@Brain@Brain@Brain@Brain@Brain@Brain@Brain@Brain@Brain@Brain
cell_113_232	149.724770642202	59	Brain	Reference	Brain@Brain@Brain@Brain@Brain@Brain@Brain@Brain@Brain@Brain@Brain
cell_113_234	147.767584097859	59	Brain	Reference	Brain@Brain@Brain@Brain@Brain@Brain@Brain@Brain@Brain@Brain@Brain
cell_113_236	145.810397553517	59	Brain	Reference	Brain@Brain@Brain@Brain@Brain@Brain@Brain@Brain@Brain@Brain@Brain
cell_113_242	139.938837920489	59	Brain	Reference	Brain@Brain@Brain@Brain@Brain@Brain@Brain@Brain@Brain@Brain@Brain
cell_113_245	137.003058103976	59	Brain	Reference	Brain@Brain@Brain@Brain@Brain@Brain@Brain@Brain@Brain@Brain@Brain
cell_113_247	135.045871559633	59	Brain	Reference	Brain@Brain@Brain@Brain@Brain@Brain@Brain@Brain@Brain@Brain@Brain
cell_113_249	133.088685015291	59	Brain	Reference	Brain@Brain@Brain@Brain@Brain@Brain@Brain@Jaw and tooth@Brain@Brain@Brain
cell_113_250	132.110091743119	59	Brain	Reference	Brain@Brain@Brain@Jaw and tooth@Brain@Brain@Brain@Brain@Brain@Brain@Connective tissue
cell_113_254	128.195718654434	59	Brain	Reference	Brain@Brain@Brain@Brain@Brain@Brain@Brain@Brain@Connective tissue@Brain@Jaw and tooth
cell_113_259	123.302752293578	59	Brain	Reference	Brain@Brain@Brain@Brain@Brain@Brain@Brain@Brain@Brain@Brain@Brain
cell_113_261	121.345565749235	59	Brain	Reference	Brain@Brain@Brain@Brain@Brain@Brain@Brain@Brain@Brain@Brain@Brain
cell_113_263	119.388379204893	59	Brain	Reference	Brain@Brain@Brain@Brain@Brain@Brain@Brain@Brain@Brain@Brain@Brain
cell_113_268	114.495412844037	59	Brain	Reference	Brain@Brain@Brain@Brain@Brain@Brain@Brain@Brain@Brain@Brain@Brain
cell_113_269	113.516819571865	59	Brain	Reference	Brain@Brain@Brain@Brain@Brain@Brain@Brain@Brain@Brain@Brain@Brain
cell_113_271	111.559633027523	59	Brain	Reference	Brain@Brain@Brain@Brain@Brain@Brain@Brain@Brain@Brain@Brain@Brain
cell_113_273	109.60244648318	59	Brain	Reference	Brain@Brain@Brain@Brain@Brain@Brain@Brain@Brain@Brain@Brain@Brain
cell_113_275	107.645259938838	59	Brain	Reference	Brain@Brain@Brain@Brain@Brain@Brain@Brain@Brain@Brain@Brain@Brain
cell_113_280	102.752293577982	59	Brain	Reference	Brain@Brain@Brain@Brain@Brain@Brain@Brain@Brain@Brain@Brain@Brain
cell_113_282	100.795107033639	59	Brain	Reference	Brain@Brain@Brain@Brain@Brain@Brain@Brain@Brain@Brain@Brain@Brain
cell_113_283	99.8165137614679	59	Brain	Reference	Brain@Brain@Brain@Brain@Brain@Brain@Brain@Brain@Brain@Brain@Brain
cell_113_285	97.8593272171254	59	Brain	Reference	Brain@Brain@Brain@Brain@Brain@Brain@Brain@Brain@Brain@Brain@Brain
cell_113_286	96.8807339449541	59	Brain	Reference	Brain@Brain@Brain@Brain@Brain@Brain@Brain@Brain@Brain@Brain@Brain
cell_113_288	94.9235474006116	59	Brain	Reference	Brain@Brain@Brain@Brain@Brain@Brain@Brain@Brain@Brain@Brain@Brain
cell_113_289	93.9449541284404	59	Brain	Reference	Brain@Brain@Brain@Brain@Brain@Brain@Brain@Brain@Brain@Brain@Brain
cell_113_290	92.9663608562691	59	Brain	Reference	Brain@Brain@Brain@Brain@Brain@Brain@Brain@Brain@Brain@Brain@Brain
cell_113_292	91.0091743119266	59	Brain	Reference	Brain@Brain@Brain@Brain@Brain@Brain@Brain@Brain@Brain@Brain@Brain
cell_113_293	90.0305810397553	59	Brain	Reference	Brain@Brain@Brain@Brain@Brain@Brain@Brain@Brain@Brain@Brain@Brain
cell_113_297	86.1162079510703	59	Brain	Reference	Brain@Brain@Brain@Brain@Brain@Brain@Brain@Brain@Brain@Brain@Brain
cell_113_298	85.1376146788991	59	Brain	Reference	Brain@Brain@Brain@Brain@Brain@Cavity@Brain@Brain@Brain@Cavity@Brain
cell_113_300	83.1804281345566	59	Cavity	Reference	Cavity@Cavity@Brain@Brain@Brain@Brain@Brain@Brain@Brain@Brain@Cavity
cell_113_303	80.2446483180428	59	Brain	Reference	Brain@Brain@Cavity@Cavity@Cavity@Brain@Cavity@Brain@Brain@Cavity@Brain
cell_113_305	78.2874617737003	59	Cavity	Reference	Cavity@Brain@Connective tissue@Brain@Brain@Connective tissue@Connective tissue@Cavity@Cavity@Connective tissue@Connective tissue
cell_113_308	75.3516819571865	59	Connective tissue	Reference	Connective tissue@Connective tissue@Brain@Connective tissue@Connective tissue@Connective tissue@Epidermis@Brain@Connective tissue@Connective tissue@Epidermis
cell_113_311	72.4159021406728	59	Epidermis	Reference	Epidermis@Connective tissue@Epidermis@Cavity@Brain@Connective tissue@Connective tissue@Cavity@Connective tissue@Epidermis@Cavity
cell_113_314	69.480122324159	59	Cavity	Reference	Cavity@Cavity@Cavity@Epidermis@Epidermis@Cavity@Brain@Cavity@Cavity@Cavity@Brain
cell_113_316	67.5229357798165	59	Epidermis	Reference	Epidermis@Cavity@Cavity@Cavity@Cavity@Cavity@Epidermis@Cavity@Brain@Brain@Cavity
cell_113_95	283.792048929664	59	Brain	Reference	Brain@Cavity@Epidermis@Epidermis@Epidermis@Cavity@Epidermis@Epidermis@Cavity@Epidermis@Epidermis
cell_113_97	281.834862385321	59	Epidermis	Reference	Epidermis@Epidermis@Epidermis@Brain@Epidermis@Connective tissue@Connective tissue@Epidermis@Connective tissue@Connective tissue@Cavity
cell_114_101	277.920489296636	60	Brain	Reference	Brain@Brain@Connective tissue@Brain@Brain@Connective tissue@Brain@Connective tissue@Connective tissue@Brain@Brain
cell_114_105	274.006116207951	60	Brain	Reference	Brain@Brain@Brain@Brain@Brain@Brain@Brain@Brain@Brain@Brain@Brain
cell_114_110	269.113149847095	60	Brain	Reference	Brain@Brain@Brain@Meninges@Brain@Meninges@Meninges@Brain@Brain@Meninges@Meninges
cell_114_111	268.134556574924	60	Brain	Reference	Brain@Brain@Meninges@Meninges@Meninges@Meninges@Brain@Brain@Brain@Cavity@Meninges
cell_114_112	267.155963302752	60	Meninges	Reference	Meninges@Meninges@Meninges@Brain@Cavity@Brain@Brain@Cavity@Cavity@Meninges@Meninges
cell_114_113	266.177370030581	60	Meninges	Reference	Meninges@Cavity@Meninges@Cavity@Meninges@Cavity@Brain@Cavity@Meninges@Meninges@Brain
cell_114_114	265.19877675841	60	Cavity	Reference	Cavity@Meninges@Cavity@Cavity@Meninges@Meninges@Meninges@Cavity@Meninges@Cavity@Brain
cell_114_115	264.220183486239	60	Cavity	Reference	Cavity@Cavity@Cavity@Cavity@Meninges@Cavity@Cavity@Meninges@Cavity@Cavity@Meninges
cell_114_117	262.262996941896	60	Cavity	Reference	Cavity@Cavity@Cavity@Cavity@Cavity@Cavity@Cavity@Cavity@Cavity@Cavity@Cavity
cell_114_119	260.305810397554	60	Cavity	Reference	Cavity@Cavity@Cavity@Cavity@Cavity@Cavity@Cavity@Cavity@Cavity@Cavity@Cavity
cell_114_125	254.434250764526	60	Cavity	Reference	Cavity@Cavity@Cavity@Cavity@Cavity@Cavity@Cavity@Cavity@Cavity@Cavity@Cavity
cell_114_126	253.455657492355	60	Cavity	Reference	Cavity@Cavity@Cavity@Cavity@Cavity@Cavity@Cavity@Cavity@Cavity@Cavity@Cavity
cell_114_131	248.562691131498	60	Cavity	Reference	Cavity@Cavity@Cavity@Cavity@Cavity@Epidermis@Cavity@Cavity@Cavity@Cavity@Cavity
cell_114_133	246.605504587156	60	Cavity	Reference	Cavity@Cavity@Epidermis@Cavity@Cavity@Cavity@Cavity@Cavity@Cavity@Epidermis@Cavity
cell_114_134	245.626911314985	60	Cavity	Reference	Cavity@Cavity@Cavity@Epidermis@Epidermis@Cavity@Cavity@Cavity@Cavity@Cavity@Cavity
cell_114_140	239.755351681957	60	Cavity	Reference	Cavity@Cavity@Cavity@Cavity@Cavity@Cavity@Cavity@Cavity@Cavity@Cavity@Cavity
cell_114_141	238.776758409786	60	Cavity	Reference	Cavity@Cavity@Cavity@Cavity@Cavity@Cavity@Cavity@Cavity@Cavity@Cavity@Cavity
cell_114_145	234.862385321101	60	Cavity	Reference	Cavity@Cavity@Cavity@Cavity@Brain@Cavity@Cavity@Cavity@Cavity@Cavity@Cavity
cell_114_147	232.905198776758	60	Cavity	Reference	Cavity@Brain@Cavity@Brain@Cavity@Cavity@Brain@Cavity@Brain@Brain@Brain
cell_114_157	223.119266055046	60	Brain	Reference	Brain@Brain@Brain@Brain@Brain@Brain@Brain@Brain@Cavity@Brain@Brain
cell_114_163	217.247706422018	60	Brain	Reference	Brain@Brain@Cavity@Cavity@Brain@Cavity@Brain@Cavity@Brain@Brain@Brain
cell_114_164	216.269113149847	60	Brain	Reference	Brain@Brain@Cavity@Brain@Brain@Cavity@Cavity@Brain@Brain@Brain@Brain
cell_114_166	214.311926605505	60	Brain	Reference	Brain@Brain@Brain@Brain@Brain@Brain@Brain@Brain@Brain@Brain@Brain
cell_114_167	213.333333333333	60	Brain	Reference	Brain@Brain@Brain@Brain@Brain@Brain@Brain@Brain@Brain@Brain@Brain
cell_114_172	208.440366972477	60	Brain	Reference	Brain@Brain@Brain@Brain@Brain@Brain@Brain@Brain@Brain@Brain@Brain
cell_114_173	207.461773700306	60	Brain	Reference	Brain@Brain@Brain@Brain@Brain@Brain@Brain@Brain@Brain@Brain@Brain
cell_114_179	201.590214067278	60	Brain	Reference	Brain@Brain@Brain@Brain@Brain@Brain@Brain@Brain@Brain@Brain@Brain
cell_114_180	200.611620795107	60	Brain	Reference	Brain@Brain@Brain@Brain@Brain@Brain@Brain@Brain@Brain@Brain@Brain
cell_114_182	198.654434250765	60	Brain	Reference	Brain@Brain@Brain@Brain@Brain@Brain@Brain@Brain@Brain@Brain@Brain
cell_114_190	190.825688073395	60	Brain	Reference	Brain@Brain@Brain@Brain@Brain@Brain@Brain@Brain@Brain@Brain@Brain
cell_114_192	188.868501529052	60	Brain	Reference	Brain@Brain@Brain@Brain@Brain@Brain@Brain@Brain@Brain@Brain@Brain
cell_114_193	187.889908256881	60	Brain	Reference	Brain@Brain@Brain@Brain@Brain@Brain@Brain@Brain@Brain@Brain@Brain
cell_114_194	186.911314984709	60	Brain	Reference	Brain@Brain@Brain@Brain@Brain@Brain@Brain@Brain@Brain@Brain@Brain
cell_114_200	181.039755351682	60	Brain	Reference	Brain@Brain@Brain@Brain@Brain@Brain@Brain@Brain@Brain@Brain@Brain
cell_114_203	178.103975535168	60	Brain	Reference	Brain@Brain@Brain@Brain@Brain@Brain@Brain@Brain@Brain@Brain@Brain
cell_114_205	176.146788990826	60	Brain	Reference	Brain@Brain@Brain@Brain@Brain@Brain@Brain@Brain@Brain@Brain@Brain
cell_114_207	174.189602446483	60	Brain	Reference	Brain@Brain@Brain@Brain@Brain@Brain@Brain@Brain@Brain@Brain@Brain
cell_114_209	172.232415902141	60	Brain	Reference	Brain@Brain@Brain@Brain@Brain@Brain@Brain@Brain@Brain@Brain@Brain
cell_114_212	169.296636085627	60	Brain	Reference	Brain@Brain@Brain@Brain@Brain@Brain@Brain@Brain@Brain@Brain@Brain
cell_114_214	167.339449541284	60	Brain	Reference	Brain@Brain@Brain@Brain@Brain@Brain@Brain@Brain@Brain@Brain@Brain
cell_114_215	166.360856269113	60	Brain	Reference	Brain@Brain@Brain@Brain@Brain@Brain@Brain@Brain@Brain@Brain@Brain
cell_114_216	165.382262996942	60	Brain	Reference	Brain@Brain@Brain@Brain@Brain@Brain@Brain@Brain@Brain@Brain@Brain
cell_114_217	164.403669724771	60	Brain	Reference	Brain@Brain@Brain@Brain@Brain@Brain@Brain@Brain@Brain@Brain@Brain
cell_114_220	161.467889908257	60	Brain	Reference	Brain@Brain@Brain@Brain@Brain@Brain@Brain@Brain@Brain@Brain@Brain
cell_114_222	159.510703363914	60	Brain	Reference	Brain@Brain@Brain@Brain@Brain@Brain@Brain@Brain@Brain@Brain@Brain
cell_114_224	157.553516819572	60	Brain	Reference	Brain@Brain@Brain@Brain@Brain@Brain@Brain@Brain@Brain@Brain@Brain
cell_114_225	156.574923547401	60	Brain	Reference	Brain@Brain@Brain@Brain@Brain@Brain@Brain@Brain@Brain@Brain@Brain
cell_114_233	148.746177370031	60	Brain	Reference	Brain@Brain@Brain@Brain@Brain@Brain@Brain@Brain@Brain@Brain@Brain
cell_114_234	147.767584097859	60	Brain	Reference	Brain@Brain@Brain@Brain@Brain@Brain@Brain@Brain@Brain@Brain@Brain
cell_114_236	145.810397553517	60	Brain	Reference	Brain@Brain@Brain@Brain@Brain@Brain@Brain@Brain@Brain@Brain@Brain
cell_114_237	144.831804281346	60	Brain	Reference	Brain@Brain@Brain@Brain@Brain@Brain@Brain@Brain@Brain@Brain@Brain
cell_114_239	142.874617737003	60	Brain	Reference	Brain@Brain@Brain@Brain@Brain@Brain@Brain@Brain@Brain@Brain@Brain
cell_114_240	141.896024464832	60	Brain	Reference	Brain@Brain@Brain@Brain@Brain@Brain@Brain@Brain@Brain@Brain@Brain
cell_114_249	133.088685015291	60	Brain	Reference	Brain@Brain@Brain@Brain@Brain@Brain@Brain@Brain@Brain@Brain@Jaw and tooth
cell_114_250	132.110091743119	60	Brain	Reference	Brain@Brain@Brain@Brain@Brain@Brain@Connective tissue@Brain@Jaw and tooth@Connective tissue@Brain
cell_114_252	130.152905198777	60	Brain	Reference	Brain@Connective tissue@Brain@Brain@Brain@Connective tissue@Brain@Brain@Jaw and tooth@Brain@Jaw and tooth
cell_114_254	128.195718654434	60	Brain	Reference	Brain@Brain@Brain@Brain@Brain@Brain@Jaw and tooth@Brain@Connective tissue@Connective tissue@Brain
cell_114_255	127.217125382263	60	Brain	Reference	Brain@Brain@Brain@Brain@Brain@Brain@Jaw and tooth@Brain@Brain@Brain@Brain
cell_114_258	124.281345565749	60	Brain	Reference	Brain@Brain@Brain@Brain@Brain@Brain@Brain@Brain@Brain@Brain@Brain
cell_114_261	121.345565749235	60	Brain	Reference	Brain@Brain@Brain@Brain@Brain@Brain@Brain@Brain@Brain@Brain@Brain
cell_114_262	120.366972477064	60	Brain	Reference	Brain@Brain@Brain@Brain@Brain@Brain@Brain@Brain@Brain@Brain@Brain
cell_114_264	118.409785932722	60	Brain	Reference	Brain@Brain@Brain@Brain@Brain@Brain@Brain@Brain@Brain@Brain@Brain
cell_114_266	116.452599388379	60	Brain	Reference	Brain@Brain@Brain@Brain@Brain@Brain@Brain@Brain@Brain@Brain@Brain
cell_114_270	112.538226299694	60	Brain	Reference	Brain@Brain@Brain@Brain@Brain@Brain@Brain@Brain@Brain@Brain@Brain
cell_114_275	107.645259938838	60	Brain	Reference	Brain@Brain@Brain@Brain@Brain@Brain@Brain@Brain@Brain@Brain@Brain
cell_114_276	106.666666666667	60	Brain	Reference	Brain@Brain@Brain@Brain@Brain@Brain@Brain@Brain@Brain@Brain@Brain
cell_114_277	105.688073394495	60	Brain	Reference	Brain@Brain@Brain@Brain@Brain@Brain@Brain@Brain@Brain@Brain@Brain
cell_114_288	94.9235474006116	60	Brain	Reference	Brain@Brain@Brain@Brain@Brain@Brain@Brain@Brain@Brain@Brain@Brain
cell_114_291	91.9877675840979	60	Brain	Reference	Brain@Brain@Brain@Brain@Brain@Brain@Brain@Brain@Brain@Brain@Brain
cell_114_293	90.0305810397553	60	Brain	Reference	Brain@Brain@Brain@Brain@Brain@Brain@Brain@Brain@Brain@Brain@Brain
cell_114_296	87.0948012232416	60	Brain	Reference	Brain@Brain@Brain@Brain@Brain@Brain@Brain@Brain@Brain@Brain@Brain
cell_114_297	86.1162079510703	60	Brain	Reference	Brain@Brain@Brain@Brain@Brain@Brain@Brain@Brain@Brain@Brain@Brain
cell_114_302	81.2232415902141	60	Brain	Reference	Brain@Cavity@Cavity@Brain@Brain@Brain@Cavity@Cavity@Cavity@Cavity@Cavity
cell_114_306	77.308868501529	60	Brain	Reference	Brain@Brain@Cavity@Connective tissue@Connective tissue@Connective tissue@Connective tissue@Connective tissue@Cavity@Cavity@Cavity
cell_114_307	76.3302752293578	60	Brain	Reference	Brain@Brain@Connective tissue@Connective tissue@Connective tissue@Connective tissue@Connective tissue@Cavity@Connective tissue@Cavity@Connective tissue
cell_114_308	75.3516819571865	60	Connective tissue	Reference	Connective tissue@Connective tissue@Brain@Connective tissue@Connective tissue@Brain@Connective tissue@Connective tissue@Epidermis@Connective tissue@Cavity
cell_114_310	73.394495412844	60	Connective tissue	Reference	Connective tissue@Epidermis@Epidermis@Connective tissue@Connective tissue@Connective tissue@Connective tissue@Connective tissue@Connective tissue@Brain@Connective tissue
cell_114_316	67.5229357798165	60	Cavity	Reference	Cavity@Epidermis@Cavity@Cavity@Cavity@Cavity@Brain@Cavity@Epidermis@Brain@Epidermis
cell_114_94	284.770642201835	60	Cavity	Reference	Cavity@Epidermis@Epidermis@Brain@Cavity@Cavity@Epidermis@Epidermis@Epidermis@Epidermis@Epidermis
cell_115_100	278.899082568807	61	Brain	Reference	Brain@Brain@Brain@Brain@Connective tissue@Connective tissue@Connective tissue@Connective tissue@Brain@Brain@Epidermis
cell_115_101	277.920489296636	61	Brain	Reference	Brain@Brain@Brain@Brain@Connective tissue@Connective tissue@Brain@Brain@Connective tissue@Brain@Brain
cell_115_102	276.941896024465	61	Brain	Reference	Brain@Brain@Brain@Brain@Brain@Brain@Brain@Connective tissue@Connective tissue@Brain@Brain
cell_115_104	274.984709480122	61	Brain	Reference	Brain@Brain@Brain@Brain@Brain@Brain@Brain@Brain@Brain@Brain@Brain
cell_115_105	274.006116207951	61	Brain	Reference	Brain@Brain@Brain@Brain@Brain@Brain@Brain@Brain@Brain@Brain@Brain
cell_115_106	273.02752293578	61	Brain	Reference	Brain@Brain@Brain@Brain@Brain@Brain@Brain@Brain@Brain@Brain@Brain
cell_115_107	272.048929663609	61	Brain	Reference	Brain@Brain@Brain@Brain@Brain@Brain@Brain@Brain@Brain@Brain@Brain
cell_115_109	270.091743119266	61	Brain	Reference	Brain@Brain@Brain@Brain@Brain@Brain@Brain@Meninges@Meninges@Brain@Meninges
cell_115_112	267.155963302752	61	Meninges	Reference	Meninges@Meninges@Meninges@Cavity@Brain@Meninges@Cavity@Meninges@Cavity@Brain@Cavity
cell_115_114	265.19877675841	61	Cavity	Reference	Cavity@Cavity@Meninges@Cavity@Cavity@Meninges@Cavity@Meninges@Meninges@Cavity@Cavity
cell_115_117	262.262996941896	61	Cavity	Reference	Cavity@Cavity@Cavity@Cavity@Cavity@Cavity@Cavity@Cavity@Cavity@Cavity@Cavity
cell_115_119	260.305810397554	61	Cavity	Reference	Cavity@Cavity@Cavity@Cavity@Cavity@Cavity@Cavity@Cavity@Cavity@Cavity@Cavity
cell_115_121	258.348623853211	61	Cavity	Reference	Cavity@Cavity@Cavity@Cavity@Cavity@Cavity@Cavity@Cavity@Cavity@Cavity@Cavity
cell_115_122	257.37003058104	61	Cavity	Reference	Cavity@Cavity@Cavity@Cavity@Cavity@Cavity@Cavity@Cavity@Cavity@Cavity@Cavity
cell_115_123	256.391437308868	61	Cavity	Reference	Cavity@Cavity@Cavity@Cavity@Cavity@Cavity@Cavity@Cavity@Cavity@Cavity@Cavity
cell_115_126	253.455657492355	61	Cavity	Reference	Cavity@Cavity@Cavity@Cavity@Cavity@Cavity@Cavity@Cavity@Cavity@Cavity@Cavity
cell_115_127	252.477064220183	61	Cavity	Reference	Cavity@Cavity@Cavity@Cavity@Cavity@Cavity@Cavity@Cavity@Cavity@Cavity@Cavity
cell_115_128	251.498470948012	61	Cavity	Reference	Cavity@Cavity@Cavity@Cavity@Cavity@Cavity@Cavity@Cavity@Cavity@Cavity@Cavity
cell_115_134	245.626911314985	61	Cavity	Reference	Cavity@Cavity@Cavity@Cavity@Cavity@Cavity@Cavity@Epidermis@Epidermis@Cavity@Cavity
cell_115_139	240.733944954128	61	Cavity	Reference	Cavity@Cavity@Cavity@Cavity@Cavity@Cavity@Cavity@Cavity@Cavity@Cavity@Cavity
cell_115_140	239.755351681957	61	Cavity	Reference	Cavity@Cavity@Cavity@Cavity@Cavity@Cavity@Cavity@Cavity@Cavity@Cavity@Cavity
cell_115_141	238.776758409786	61	Cavity	Reference	Cavity@Cavity@Cavity@Cavity@Cavity@Cavity@Cavity@Cavity@Cavity@Cavity@Cavity
cell_115_142	237.798165137615	61	Cavity	Reference	Cavity@Cavity@Cavity@Cavity@Cavity@Cavity@Cavity@Cavity@Cavity@Cavity@Cavity
cell_115_143	236.819571865443	61	Cavity	Reference	Cavity@Cavity@Cavity@Cavity@Cavity@Cavity@Cavity@Cavity@Cavity@Cavity@Cavity
cell_115_147	232.905198776758	61	Brain	Reference	Brain@Cavity@Brain@Brain@Cavity@Brain@Brain@Cavity@Cavity@Brain@Cavity
cell_115_148	231.926605504587	61	Brain	Reference	Brain@Brain@Brain@Cavity@Brain@Cavity@Brain@Brain@Cavity@Brain@Brain
cell_115_149	230.948012232416	61	Brain	Reference	Brain@Brain@Brain@Brain@Brain@Brain@Cavity@Cavity@Brain@Brain@Cavity
cell_115_150	229.969418960245	61	Brain	Reference	Brain@Brain@Brain@Brain@Brain@Brain@Brain@Brain@Brain@Cavity@Brain
cell_115_153	227.033639143731	61	Spinal cord	Reference	Spinal cord@Brain@Brain@Brain@Brain@Brain@Brain@Brain@Brain@Brain@Brain
cell_115_154	226.05504587156	61	Brain	Reference	Brain@Brain@Spinal cord@Brain@Brain@Brain@Brain@Brain@Brain@Brain@Brain
cell_115_155	225.076452599388	61	Brain	Reference	Brain@Brain@Brain@Brain@Brain@Spinal cord@Brain@Brain@Brain@Brain@Brain
cell_115_156	224.097859327217	61	Brain	Reference	Brain@Brain@Brain@Brain@Brain@Brain@Brain@Brain@Brain@Cavity@Brain
cell_115_157	223.119266055046	61	Brain	Reference	Brain@Brain@Brain@Brain@Brain@Cavity@Brain@Brain@Brain@Brain@Brain
cell_115_160	220.183486238532	61	Cavity	Reference	Cavity@Brain@Brain@Brain@Brain@Cavity@Cavity@Brain@Brain@Brain@Brain
cell_115_165	215.290519877676	61	Brain	Reference	Brain@Brain@Brain@Brain@Brain@Brain@Brain@Cavity@Brain@Brain@Brain
cell_115_167	213.333333333333	61	Brain	Reference	Brain@Brain@Brain@Brain@Brain@Brain@Brain@Brain@Brain@Brain@Brain
cell_115_168	212.354740061162	61	Brain	Reference	Brain@Brain@Brain@Brain@Brain@Brain@Brain@Brain@Brain@Brain@Brain
cell_115_170	210.39755351682	61	Brain	Reference	Brain@Brain@Brain@Brain@Brain@Brain@Brain@Brain@Brain@Brain@Brain
cell_115_173	207.461773700306	61	Brain	Reference	Brain@Brain@Brain@Brain@Brain@Brain@Brain@Brain@Brain@Brain@Brain
cell_115_174	206.483180428135	61	Brain	Reference	Brain@Brain@Brain@Brain@Brain@Brain@Brain@Brain@Brain@Brain@Brain
cell_115_179	201.590214067278	61	Brain	Reference	Brain@Brain@Brain@Brain@Brain@Brain@Brain@Brain@Brain@Brain@Brain
cell_115_181	199.633027522936	61	Brain	Reference	Brain@Brain@Brain@Brain@Brain@Brain@Brain@Brain@Brain@Brain@Brain
cell_115_184	196.697247706422	61	Brain	Reference	Brain@Brain@Brain@Brain@Brain@Brain@Brain@Brain@Brain@Brain@Brain
cell_115_188	192.782874617737	61	Brain	Reference	Brain@Brain@Brain@Brain@Brain@Brain@Brain@Brain@Brain@Brain@Brain
cell_115_193	187.889908256881	61	Brain	Reference	Brain@Brain@Brain@Brain@Brain@Brain@Brain@Brain@Brain@Brain@Brain
cell_115_194	186.911314984709	61	Brain	Reference	Brain@Brain@Brain@Brain@Brain@Brain@Brain@Brain@Brain@Brain@Brain
cell_115_195	185.932721712538	61	Brain	Reference	Brain@Brain@Brain@Brain@Brain@Brain@Brain@Brain@Brain@Brain@Brain
cell_115_196	184.954128440367	61	Brain	Reference	Brain@Brain@Brain@Brain@Brain@Brain@Brain@Brain@Brain@Brain@Brain
cell_115_203	178.103975535168	61	Brain	Reference	Brain@Brain@Brain@Brain@Brain@Brain@Brain@Brain@Brain@Brain@Brain
cell_115_206	175.168195718654	61	Brain	Reference	Brain@Brain@Brain@Brain@Brain@Brain@Brain@Brain@Brain@Brain@Brain
cell_115_208	173.211009174312	61	Brain	Reference	Brain@Brain@Brain@Brain@Brain@Brain@Brain@Brain@Brain@Brain@Brain
cell_115_210	171.253822629969	61	Brain	Reference	Brain@Brain@Brain@Brain@Brain@Brain@Brain@Brain@Brain@Brain@Brain
cell_115_215	166.360856269113	61	Brain	Reference	Brain@Brain@Brain@Brain@Brain@Brain@Brain@Brain@Brain@Brain@Brain
cell_115_216	165.382262996942	61	Brain	Reference	Brain@Brain@Brain@Brain@Brain@Brain@Brain@Brain@Brain@Brain@Brain
cell_115_218	163.425076452599	61	Brain	Reference	Brain@Brain@Brain@Brain@Brain@Brain@Brain@Brain@Brain@Brain@Brain
cell_115_220	161.467889908257	61	Brain	Reference	Brain@Brain@Brain@Brain@Brain@Brain@Brain@Brain@Brain@Brain@Brain
cell_115_221	160.489296636086	61	Brain	Reference	Brain@Brain@Brain@Brain@Brain@Brain@Brain@Brain@Brain@Brain@Brain
cell_115_222	159.510703363914	61	Brain	Reference	Brain@Brain@Brain@Brain@Brain@Brain@Brain@Brain@Brain@Brain@Brain
cell_115_224	157.553516819572	61	Brain	Reference	Brain@Brain@Brain@Brain@Brain@Brain@Brain@Brain@Brain@Brain@Brain
cell_115_226	155.596330275229	61	Brain	Reference	Brain@Brain@Brain@Brain@Brain@Brain@Brain@Brain@Brain@Brain@Brain
cell_115_227	154.617737003058	61	Brain	Reference	Brain@Brain@Brain@Brain@Brain@Brain@Brain@Brain@Brain@Brain@Brain
cell_115_235	146.788990825688	61	Brain	Reference	Brain@Brain@Brain@Brain@Brain@Brain@Brain@Brain@Brain@Brain@Brain
cell_115_236	145.810397553517	61	Brain	Reference	Brain@Brain@Brain@Brain@Brain@Brain@Brain@Brain@Brain@Brain@Brain
cell_115_237	144.831804281346	61	Brain	Reference	Brain@Brain@Brain@Brain@Brain@Brain@Brain@Brain@Brain@Brain@Brain
cell_115_240	141.896024464832	61	Brain	Reference	Brain@Brain@Brain@Brain@Brain@Brain@Brain@Brain@Brain@Brain@Brain
cell_115_244	137.981651376147	61	Brain	Reference	Brain@Brain@Brain@Brain@Brain@Brain@Brain@Brain@Brain@Brain@Brain
cell_115_246	136.024464831804	61	Brain	Reference	Brain@Brain@Brain@Brain@Brain@Brain@Brain@Brain@Brain@Brain@Brain
cell_115_251	131.131498470948	61	Brain	Reference	Brain@Connective tissue@Brain@Brain@Connective tissue@Brain@Brain@Brain@Brain@Brain@Jaw and tooth
cell_115_252	130.152905198777	61	Connective tissue	Reference	Connective tissue@Brain@Brain@Connective tissue@Brain@Jaw and tooth@Jaw and tooth@Brain@Brain@Brain@Brain
cell_115_253	129.174311926605	61	Brain	Reference	Brain@Jaw and tooth@Connective tissue@Brain@Brain@Brain@Connective tissue@Jaw and tooth@Brain@Brain@Brain
cell_115_258	124.281345565749	61	Brain	Reference	Brain@Brain@Brain@Brain@Brain@Brain@Brain@Brain@Brain@Brain@Brain
cell_115_261	121.345565749235	61	Brain	Reference	Brain@Brain@Brain@Brain@Brain@Brain@Brain@Brain@Brain@Brain@Brain
cell_115_263	119.388379204893	61	Brain	Reference	Brain@Brain@Brain@Brain@Brain@Brain@Brain@Brain@Brain@Brain@Brain
cell_115_265	117.43119266055	61	Brain	Reference	Brain@Brain@Brain@Brain@Brain@Brain@Brain@Brain@Brain@Brain@Brain
cell_115_267	115.474006116208	61	Brain	Reference	Brain@Brain@Brain@Brain@Brain@Brain@Brain@Brain@Brain@Brain@Brain
cell_115_269	113.516819571865	61	Brain	Reference	Brain@Brain@Brain@Brain@Brain@Brain@Brain@Brain@Brain@Brain@Brain
cell_115_274	108.623853211009	61	Brain	Reference	Brain@Brain@Brain@Brain@Brain@Brain@Brain@Brain@Brain@Brain@Brain
cell_115_278	104.709480122324	61	Brain	Reference	Brain@Brain@Brain@Brain@Brain@Brain@Brain@Brain@Brain@Brain@Brain
cell_115_281	101.77370030581	61	Brain	Reference	Brain@Brain@Brain@Brain@Brain@Brain@Brain@Brain@Brain@Brain@Brain
cell_115_284	98.8379204892966	61	Brain	Reference	Brain@Brain@Brain@Brain@Brain@Brain@Brain@Brain@Brain@Brain@Brain
cell_115_285	97.8593272171254	61	Brain	Reference	Brain@Brain@Brain@Brain@Brain@Brain@Brain@Brain@Brain@Brain@Brain
cell_115_295	88.0733944954128	61	Brain	Reference	Brain@Brain@Brain@Brain@Brain@Brain@Brain@Brain@Brain@Brain@Brain
cell_115_298	85.1376146788991	61	Brain	Reference	Brain@Brain@Brain@Brain@Brain@Brain@Brain@Brain@Brain@Cavity@Cavity
cell_115_301	82.2018348623853	61	Brain	Reference	Brain@Cavity@Brain@Cavity@Cavity@Cavity@Cavity@Cavity@Brain@Brain@Cavity
cell_115_302	81.2232415902141	61	Cavity	Reference	Cavity@Cavity@Brain@Brain@Cavity@Cavity@Brain@Cavity@Cavity@Cavity@Cavity
cell_115_303	80.2446483180428	61	Cavity	Reference	Cavity@Cavity@Brain@Cavity@Cavity@Brain@Brain@Cavity@Cavity@Cavity@Cavity
cell_115_308	75.3516819571865	61	Connective tissue	Reference	Connective tissue@Connective tissue@Connective tissue@Brain@Cavity@Connective tissue@Connective tissue@Cavity@Connective tissue@Brain@Connective tissue
cell_115_313	70.4587155963303	61	Brain	Reference	Brain@Epidermis@Brain@Cavity@Connective tissue@Connective tissue@Epidermis@Epidermis@Cavity@Cavity@Cavity
cell_115_316	67.5229357798165	61	Cavity	Reference	Cavity@Cavity@Cavity@Epidermis@Brain@Cavity@Brain@Cavity@Epidermis@Cavity@Cavity
cell_115_90	288.68501529052	61	Epidermis	Reference	Epidermis@Cavity@Epidermis@Epidermis@Cavity@Cavity@Epidermis@Epidermis@Cavity@Epidermis@Cavity
cell_115_92	286.727828746177	61	Cavity	Reference	Cavity@Epidermis@Epidermis@Cavity@Epidermis@Epidermis@Epidermis@Cavity@Epidermis@Brain@Epidermis
cell_115_94	284.770642201835	61	Epidermis	Reference	Epidermis@Cavity@Epidermis@Epidermis@Cavity@Brain@Epidermis@Connective tissue@Cavity@Epidermis@Epidermis
cell_115_95	283.792048929664	61	Epidermis	Reference	Epidermis@Epidermis@Cavity@Brain@Epidermis@Epidermis@Connective tissue@Epidermis@Connective tissue@Cavity@Epidermis
cell_115_98	280.85626911315	61	Connective tissue	Reference	Connective tissue@Brain@Epidermis@Connective tissue@Connective tissue@Epidermis@Brain@Epidermis@Brain@Connective tissue@Connective tissue
cell_116_104	274.984709480122	62	Brain	Reference	Brain@Brain@Brain@Brain@Brain@Brain@Brain@Brain@Brain@Brain@Brain
cell_116_111	268.134556574924	62	Meninges	Reference	Meninges@Meninges@Meninges@Meninges@Brain@Cavity@Cavity@Brain@Meninges@Brain@Brain
cell_116_113	266.177370030581	62	Cavity	Reference	Cavity@Cavity@Meninges@Cavity@Meninges@Meninges@Meninges@Cavity@Cavity@Meninges@Brain
cell_116_117	262.262996941896	62	Cavity	Reference	Cavity@Cavity@Cavity@Cavity@Cavity@Cavity@Cavity@Cavity@Cavity@Cavity@Cavity
cell_116_123	256.391437308868	62	Cavity	Reference	Cavity@Cavity@Cavity@Cavity@Cavity@Cavity@Cavity@Cavity@Cavity@Cavity@Cavity
cell_116_124	255.412844036697	62	Cavity	Reference	Cavity@Cavity@Cavity@Cavity@Cavity@Cavity@Cavity@Cavity@Cavity@Cavity@Cavity
cell_116_127	252.477064220183	62	Cavity	Reference	Cavity@Cavity@Cavity@Cavity@Cavity@Cavity@Cavity@Cavity@Cavity@Cavity@Cavity
cell_116_128	251.498470948012	62	Cavity	Reference	Cavity@Cavity@Cavity@Cavity@Cavity@Cavity@Cavity@Cavity@Cavity@Cavity@Cavity
cell_116_132	247.584097859327	62	Cavity	Reference	Cavity@Cavity@Cavity@Cavity@Cavity@Cavity@Cavity@Cavity@Cavity@Cavity@Cavity
cell_116_133	246.605504587156	62	Cavity	Reference	Cavity@Cavity@Cavity@Cavity@Cavity@Cavity@Cavity@Cavity@Cavity@Epidermis@Cavity
cell_116_143	236.819571865443	62	Cavity	Reference	Cavity@Cavity@Cavity@Cavity@Cavity@Cavity@Cavity@Cavity@Cavity@Cavity@Cavity
cell_116_144	235.840978593272	62	Cavity	Reference	Cavity@Cavity@Cavity@Cavity@Cavity@Brain@Cavity@Cavity@Cavity@Brain@Cavity
cell_116_151	228.990825688073	62	Brain	Reference	Brain@Brain@Brain@Brain@Brain@Brain@Spinal cord@Brain@Brain@Brain@Brain
cell_116_152	228.012232415902	62	Brain	Reference	Brain@Brain@Brain@Spinal cord@Brain@Brain@Brain@Brain@Brain@Brain@Brain
cell_116_154	226.05504587156	62	Brain	Reference	Brain@Brain@Brain@Spinal cord@Brain@Brain@Brain@Brain@Brain@Brain@Brain
cell_116_156	224.097859327217	62	Brain	Reference	Brain@Brain@Brain@Brain@Brain@Brain@Brain@Cavity@Brain@Brain@Brain
cell_116_157	223.119266055046	62	Brain	Reference	Brain@Brain@Brain@Cavity@Brain@Brain@Brain@Brain@Brain@Brain@Brain
cell_116_158	222.140672782875	62	Cavity	Reference	Cavity@Brain@Brain@Brain@Brain@Brain@Brain@Cavity@Brain@Brain@Brain
cell_116_161	219.204892966361	62	Brain	Reference	Brain@Brain@Brain@Cavity@Brain@Brain@Brain@Cavity@Cavity@Brain@Brain
cell_116_166	214.311926605505	62	Brain	Reference	Brain@Brain@Brain@Brain@Brain@Brain@Brain@Brain@Brain@Brain@Brain
cell_116_169	211.376146788991	62	Brain	Reference	Brain@Brain@Brain@Brain@Brain@Brain@Brain@Brain@Brain@Brain@Brain
cell_116_172	208.440366972477	62	Brain	Reference	Brain@Brain@Brain@Brain@Brain@Brain@Brain@Brain@Brain@Brain@Brain
cell_116_173	207.461773700306	62	Brain	Reference	Brain@Brain@Brain@Brain@Brain@Brain@Brain@Brain@Brain@Brain@Brain
cell_116_177	203.547400611621	62	Brain	Reference	Brain@Brain@Brain@Brain@Brain@Brain@Brain@Brain@Brain@Brain@Brain
cell_116_178	202.56880733945	62	Brain	Reference	Brain@Brain@Brain@Brain@Brain@Brain@Brain@Brain@Brain@Brain@Brain
cell_116_181	199.633027522936	62	Brain	Reference	Brain@Brain@Brain@Brain@Brain@Brain@Brain@Brain@Brain@Brain@Brain
cell_116_187	193.761467889908	62	Brain	Reference	Brain@Brain@Brain@Brain@Brain@Brain@Brain@Brain@Brain@Brain@Brain
cell_116_192	188.868501529052	62	Brain	Reference	Brain@Brain@Brain@Brain@Brain@Brain@Brain@Brain@Brain@Brain@Brain
cell_116_198	182.996941896024	62	Brain	Reference	Brain@Brain@Brain@Brain@Brain@Brain@Brain@Brain@Brain@Brain@Brain
cell_116_200	181.039755351682	62	Brain	Reference	Brain@Brain@Brain@Brain@Brain@Brain@Brain@Brain@Brain@Brain@Brain
cell_116_201	180.061162079511	62	Brain	Reference	Brain@Brain@Brain@Brain@Brain@Brain@Brain@Brain@Brain@Brain@Brain
cell_116_202	179.082568807339	62	Brain	Reference	Brain@Brain@Brain@Brain@Brain@Brain@Brain@Brain@Brain@Brain@Brain
cell_116_203	178.103975535168	62	Brain	Reference	Brain@Brain@Brain@Brain@Brain@Brain@Brain@Brain@Brain@Brain@Brain
cell_116_207	174.189602446483	62	Brain	Reference	Brain@Brain@Brain@Brain@Brain@Brain@Brain@Brain@Brain@Brain@Brain
cell_116_208	173.211009174312	62	Brain	Reference	Brain@Brain@Brain@Brain@Brain@Brain@Brain@Brain@Brain@Brain@Brain
cell_116_209	172.232415902141	62	Brain	Reference	Brain@Brain@Brain@Brain@Brain@Brain@Brain@Brain@Brain@Brain@Brain
cell_116_210	171.253822629969	62	Brain	Reference	Brain@Brain@Brain@Brain@Brain@Brain@Brain@Brain@Brain@Brain@Brain
cell_116_211	170.275229357798	62	Brain	Reference	Brain@Brain@Brain@Brain@Brain@Brain@Brain@Brain@Brain@Brain@Brain
cell_116_213	168.318042813456	62	Brain	Reference	Brain@Brain@Brain@Brain@Brain@Brain@Brain@Brain@Brain@Brain@Brain
cell_116_216	165.382262996942	62	Brain	Reference	Brain@Brain@Brain@Brain@Brain@Brain@Brain@Brain@Brain@Brain@Brain
cell_116_217	164.403669724771	62	Brain	Reference	Brain@Brain@Brain@Brain@Brain@Brain@Brain@Brain@Brain@Brain@Brain
cell_116_226	155.596330275229	62	Brain	Reference	Brain@Brain@Brain@Brain@Brain@Brain@Brain@Brain@Brain@Brain@Brain
cell_116_228	153.639143730887	62	Brain	Reference	Brain@Brain@Brain@Brain@Brain@Brain@Brain@Brain@Brain@Brain@Brain
cell_116_229	152.660550458716	62	Brain	Reference	Brain@Brain@Brain@Brain@Brain@Brain@Brain@Brain@Brain@Brain@Brain
cell_116_234	147.767584097859	62	Brain	Reference	Brain@Brain@Brain@Brain@Brain@Brain@Brain@Brain@Brain@Brain@Brain
cell_116_237	144.831804281346	62	Brain	Reference	Brain@Brain@Brain@Brain@Brain@Brain@Brain@Brain@Brain@Brain@Brain
cell_116_240	141.896024464832	62	Brain	Reference	Brain@Brain@Brain@Brain@Brain@Brain@Brain@Brain@Brain@Brain@Brain
cell_116_243	138.960244648318	62	Brain	Reference	Brain@Brain@Brain@Brain@Brain@Brain@Brain@Brain@Brain@Brain@Brain
cell_116_245	137.003058103976	62	Brain	Reference	Brain@Brain@Brain@Brain@Brain@Brain@Brain@Brain@Brain@Brain@Brain
cell_116_246	136.024464831804	62	Brain	Reference	Brain@Brain@Brain@Brain@Brain@Brain@Brain@Brain@Brain@Brain@Brain
cell_116_247	135.045871559633	62	Brain	Reference	Brain@Brain@Brain@Brain@Brain@Brain@Brain@Brain@Brain@Brain@Brain
cell_116_248	134.067278287462	62	Brain	Reference	Brain@Brain@Brain@Brain@Brain@Brain@Brain@Brain@Brain@Brain@Brain
cell_116_249	133.088685015291	62	Brain	Reference	Brain@Brain@Brain@Brain@Brain@Brain@Brain@Brain@Brain@Brain@Brain
cell_116_252	130.152905198777	62	Connective tissue	Reference	Connective tissue@Connective tissue@Jaw and tooth@Jaw and tooth@Brain@Brain@Jaw and tooth@Brain@Brain@Jaw and tooth@Brain
cell_116_253	129.174311926605	62	Jaw and tooth	Reference	Jaw and tooth@Jaw and tooth@Brain@Brain@Connective tissue@Brain@Connective tissue@Jaw and tooth@Jaw and tooth@Brain@Brain
cell_116_254	128.195718654434	62	Brain	Reference	Brain@Brain@Jaw and tooth@Jaw and tooth@Brain@Brain@Connective tissue@Jaw and tooth@Brain@Brain@Connective tissue
cell_116_258	124.281345565749	62	Brain	Reference	Brain@Brain@Brain@Brain@Brain@Brain@Brain@Brain@Brain@Brain@Brain
cell_116_267	115.474006116208	62	Brain	Reference	Brain@Brain@Brain@Brain@Brain@Brain@Brain@Brain@Brain@Brain@Brain
cell_116_269	113.516819571865	62	Brain	Reference	Brain@Brain@Brain@Brain@Brain@Brain@Brain@Brain@Brain@Brain@Brain
cell_116_270	112.538226299694	62	Brain	Reference	Brain@Brain@Brain@Brain@Brain@Brain@Brain@Brain@Brain@Brain@Brain
cell_116_272	110.581039755352	62	Brain	Reference	Brain@Brain@Brain@Brain@Brain@Brain@Brain@Brain@Brain@Brain@Brain
cell_116_277	105.688073394495	62	Brain	Reference	Brain@Brain@Brain@Brain@Brain@Brain@Brain@Brain@Brain@Brain@Brain
cell_116_281	101.77370030581	62	Brain	Reference	Brain@Brain@Brain@Brain@Brain@Brain@Brain@Brain@Brain@Brain@Brain
cell_116_283	99.8165137614679	62	Brain	Reference	Brain@Brain@Brain@Brain@Brain@Brain@Brain@Brain@Brain@Brain@Brain
cell_116_287	95.9021406727829	62	Brain	Reference	Brain@Brain@Brain@Brain@Brain@Brain@Brain@Brain@Brain@Brain@Brain
cell_116_289	93.9449541284404	62	Brain	Reference	Brain@Brain@Brain@Brain@Brain@Brain@Brain@Brain@Brain@Brain@Brain
cell_116_290	92.9663608562691	62	Brain	Reference	Brain@Brain@Brain@Brain@Brain@Brain@Brain@Brain@Brain@Brain@Brain
cell_116_291	91.9877675840979	62	Brain	Reference	Brain@Brain@Brain@Brain@Brain@Brain@Brain@Brain@Brain@Brain@Brain
cell_116_293	90.0305810397553	62	Brain	Reference	Brain@Brain@Brain@Brain@Brain@Brain@Brain@Brain@Brain@Brain@Brain
cell_116_297	86.1162079510703	62	Brain	Reference	Brain@Brain@Brain@Brain@Brain@Brain@Brain@Brain@Brain@Brain@Brain
cell_116_304	79.2660550458716	62	Cavity	Reference	Cavity@Cavity@Cavity@Cavity@Cavity@Cavity@Cavity@Cavity@Brain@Brain@Cavity
cell_116_309	74.3730886850153	62	Connective tissue	Reference	Connective tissue@Connective tissue@Cavity@Connective tissue@Connective tissue@Connective tissue@Cavity@Connective tissue@Cavity@Connective tissue@Connective tissue
cell_116_311	72.4159021406728	62	Connective tissue	Reference	Connective tissue@Connective tissue@Connective tissue@Connective tissue@Epidermis@Connective tissue@Connective tissue@Brain@Epidermis@Epidermis@Brain
cell_116_313	70.4587155963303	62	Epidermis	Reference	Epidermis@Brain@Brain@Epidermis@Connective tissue@Connective tissue@Cavity@Connective tissue@Epidermis@Cavity@Connective tissue
cell_116_314	69.480122324159	62	Brain	Reference	Brain@Epidermis@Brain@Cavity@Epidermis@Cavity@Cavity@Cavity@Epidermis@Cavity@Connective tissue
cell_117_103	275.963302752294	63	Brain	Reference	Brain@Brain@Brain@Brain@Brain@Brain@Brain@Brain@Brain@Brain@Brain
cell_117_108	271.070336391437	63	Brain	Reference	Brain@Brain@Brain@Meninges@Meninges@Brain@Brain@Brain@Brain@Meninges@Cavity
cell_117_109	270.091743119266	63	Brain	Reference	Brain@Brain@Meninges@Brain@Meninges@Brain@Cavity@Meninges@Brain@Meninges@Brain
cell_117_110	269.113149847095	63	Meninges	Reference	Meninges@Brain@Meninges@Cavity@Meninges@Brain@Brain@Meninges@Cavity@Meninges@Brain
cell_117_112	267.155963302752	63	Meninges	Reference	Meninges@Cavity@Meninges@Cavity@Cavity@Cavity@Meninges@Meninges@Cavity@Cavity@Meninges
cell_117_114	265.19877675841	63	Cavity	Reference	Cavity@Cavity@Cavity@Cavity@Meninges@Cavity@Cavity@Cavity@Meninges@Cavity@Cavity
cell_117_116	263.241590214067	63	Cavity	Reference	Cavity@Cavity@Cavity@Cavity@Cavity@Cavity@Cavity@Cavity@Cavity@Cavity@Cavity
cell_117_118	261.284403669725	63	Cavity	Reference	Cavity@Cavity@Cavity@Cavity@Cavity@Cavity@Cavity@Cavity@Cavity@Cavity@Cavity
cell_117_124	255.412844036697	63	Cavity	Reference	Cavity@Cavity@Cavity@Cavity@Cavity@Cavity@Cavity@Cavity@Cavity@Cavity@Cavity
cell_117_125	254.434250764526	63	Cavity	Reference	Cavity@Cavity@Cavity@Cavity@Cavity@Cavity@Cavity@Cavity@Cavity@Cavity@Cavity
cell_117_128	251.498470948012	63	Cavity	Reference	Cavity@Cavity@Cavity@Cavity@Cavity@Cavity@Cavity@Cavity@Cavity@Cavity@Cavity
cell_117_133	246.605504587156	63	Cavity	Reference	Cavity@Cavity@Cavity@Cavity@Cavity@Cavity@Cavity@Cavity@Epidermis@Cavity@Cavity
cell_117_134	245.626911314985	63	Cavity	Reference	Cavity@Cavity@Cavity@Cavity@Cavity@Cavity@Cavity@Cavity@Epidermis@Cavity@Cavity
cell_117_137	242.691131498471	63	Cavity	Reference	Cavity@Cavity@Cavity@Cavity@Cavity@Cavity@Cavity@Cavity@Cavity@Cavity@Cavity
cell_117_138	241.7125382263	63	Cavity	Reference	Cavity@Cavity@Cavity@Cavity@Cavity@Cavity@Cavity@Cavity@Cavity@Cavity@Cavity
cell_117_141	238.776758409786	63	Cavity	Reference	Cavity@Cavity@Cavity@Cavity@Cavity@Cavity@Cavity@Cavity@Cavity@Cavity@Cavity
cell_117_142	237.798165137615	63	Cavity	Reference	Cavity@Cavity@Cavity@Cavity@Cavity@Cavity@Cavity@Cavity@Cavity@Cavity@Cavity
cell_117_146	233.88379204893	63	Brain	Reference	Brain@Cavity@Brain@Brain@Cavity@Brain@Brain@Brain@Brain@Brain@Cavity
cell_117_148	231.926605504587	63	Brain	Reference	Brain@Brain@Brain@Brain@Brain@Brain@Brain@Brain@Brain@Brain@Brain
cell_117_149	230.948012232416	63	Brain	Reference	Brain@Brain@Brain@Brain@Brain@Brain@Brain@Brain@Brain@Brain@Brain
cell_117_151	228.990825688073	63	Brain	Reference	Brain@Brain@Brain@Brain@Brain@Brain@Brain@Brain@Brain@Spinal cord@Brain
cell_117_156	224.097859327217	63	Brain	Reference	Brain@Brain@Brain@Brain@Brain@Brain@Brain@Cavity@Brain@Brain@Cavity
cell_117_159	221.162079510703	63	Brain	Reference	Brain@Brain@Cavity@Brain@Cavity@Brain@Brain@Brain@Brain@Brain@Brain
cell_117_160	220.183486238532	63	Brain	Reference	Brain@Brain@Brain@Brain@Brain@Cavity@Brain@Cavity@Brain@Brain@Brain
cell_117_161	219.204892966361	63	Brain	Reference	Brain@Brain@Brain@Brain@Brain@Cavity@Brain@Brain@Brain@Cavity@Brain
cell_117_167	213.333333333333	63	Brain	Reference	Brain@Brain@Brain@Brain@Brain@Brain@Brain@Brain@Brain@Brain@Brain
cell_117_168	212.354740061162	63	Brain	Reference	Brain@Brain@Brain@Brain@Brain@Brain@Brain@Brain@Brain@Brain@Brain
cell_117_171	209.418960244648	63	Brain	Reference	Brain@Brain@Brain@Brain@Brain@Brain@Brain@Brain@Brain@Brain@Brain
cell_117_172	208.440366972477	63	Brain	Reference	Brain@Brain@Brain@Brain@Brain@Brain@Brain@Brain@Brain@Brain@Brain
cell_117_176	204.525993883792	63	Brain	Reference	Brain@Brain@Brain@Brain@Brain@Brain@Brain@Brain@Brain@Brain@Brain
cell_117_179	201.590214067278	63	Brain	Reference	Brain@Brain@Brain@Brain@Brain@Brain@Brain@Brain@Brain@Brain@Brain
cell_117_180	200.611620795107	63	Brain	Reference	Brain@Brain@Brain@Brain@Brain@Brain@Brain@Brain@Brain@Brain@Brain
cell_117_181	199.633027522936	63	Brain	Reference	Brain@Brain@Brain@Brain@Brain@Brain@Brain@Brain@Brain@Brain@Brain
cell_117_182	198.654434250765	63	Brain	Reference	Brain@Brain@Brain@Brain@Brain@Brain@Brain@Brain@Brain@Brain@Brain
cell_117_185	195.718654434251	63	Brain	Reference	Brain@Brain@Brain@Brain@Brain@Brain@Brain@Brain@Brain@Brain@Brain
cell_117_186	194.74006116208	63	Brain	Reference	Brain@Brain@Brain@Brain@Brain@Brain@Brain@Brain@Brain@Brain@Brain
cell_117_187	193.761467889908	63	Brain	Reference	Brain@Brain@Brain@Brain@Brain@Brain@Brain@Brain@Brain@Brain@Brain
cell_117_189	191.804281345566	63	Brain	Reference	Brain@Brain@Brain@Brain@Brain@Brain@Brain@Brain@Brain@Brain@Brain
cell_117_190	190.825688073395	63	Brain	Reference	Brain@Brain@Brain@Brain@Brain@Brain@Brain@Brain@Brain@Brain@Brain
cell_117_192	188.868501529052	63	Brain	Reference	Brain@Brain@Brain@Brain@Brain@Brain@Brain@Brain@Brain@Brain@Brain
cell_117_199	182.018348623853	63	Brain	Reference	Brain@Brain@Brain@Brain@Brain@Brain@Brain@Brain@Brain@Brain@Brain
cell_117_200	181.039755351682	63	Brain	Reference	Brain@Brain@Brain@Brain@Brain@Brain@Brain@Brain@Brain@Brain@Brain
cell_117_202	179.082568807339	63	Brain	Reference	Brain@Brain@Brain@Brain@Brain@Brain@Brain@Brain@Brain@Brain@Brain
cell_117_203	178.103975535168	63	Brain	Reference	Brain@Brain@Brain@Brain@Brain@Brain@Brain@Brain@Brain@Brain@Brain
cell_117_204	177.125382262997	63	Brain	Reference	Brain@Brain@Brain@Brain@Brain@Brain@Brain@Brain@Brain@Brain@Brain
cell_117_205	176.146788990826	63	Brain	Reference	Brain@Brain@Brain@Brain@Brain@Brain@Brain@Brain@Brain@Brain@Brain
cell_117_210	171.253822629969	63	Brain	Reference	Brain@Brain@Brain@Brain@Brain@Brain@Brain@Brain@Brain@Brain@Brain
cell_117_211	170.275229357798	63	Brain	Reference	Brain@Brain@Brain@Brain@Brain@Brain@Brain@Brain@Brain@Brain@Brain
cell_117_213	168.318042813456	63	Brain	Reference	Brain@Brain@Brain@Brain@Brain@Brain@Brain@Brain@Brain@Brain@Brain
cell_117_214	167.339449541284	63	Brain	Reference	Brain@Brain@Brain@Brain@Brain@Brain@Brain@Brain@Brain@Brain@Brain
cell_117_216	165.382262996942	63	Brain	Reference	Brain@Brain@Brain@Brain@Brain@Brain@Brain@Brain@Brain@Brain@Brain
cell_117_217	164.403669724771	63	Brain	Reference	Brain@Brain@Brain@Brain@Brain@Brain@Brain@Brain@Brain@Brain@Brain
cell_117_218	163.425076452599	63	Brain	Reference	Brain@Brain@Brain@Brain@Brain@Brain@Brain@Brain@Brain@Brain@Brain
cell_117_220	161.467889908257	63	Brain	Reference	Brain@Brain@Brain@Brain@Brain@Brain@Brain@Brain@Brain@Brain@Brain
cell_117_230	151.681957186544	63	Brain	Reference	Brain@Brain@Brain@Brain@Brain@Brain@Brain@Brain@Brain@Brain@Brain
cell_117_231	150.703363914373	63	Brain	Reference	Brain@Brain@Brain@Brain@Brain@Brain@Brain@Brain@Brain@Brain@Brain
cell_117_236	145.810397553517	63	Brain	Reference	Brain@Brain@Brain@Brain@Brain@Brain@Brain@Brain@Brain@Brain@Brain
cell_117_237	144.831804281346	63	Brain	Reference	Brain@Brain@Brain@Brain@Brain@Brain@Brain@Brain@Brain@Brain@Brain
cell_117_240	141.896024464832	63	Brain	Reference	Brain@Brain@Brain@Brain@Brain@Brain@Brain@Brain@Brain@Brain@Brain
cell_117_241	140.917431192661	63	Brain	Reference	Brain@Brain@Brain@Brain@Brain@Brain@Brain@Brain@Brain@Brain@Brain
cell_117_242	139.938837920489	63	Brain	Reference	Brain@Brain@Brain@Brain@Brain@Brain@Brain@Brain@Brain@Brain@Brain
cell_117_247	135.045871559633	63	Brain	Reference	Brain@Brain@Brain@Brain@Brain@Brain@Brain@Brain@Brain@Brain@Brain
cell_117_248	134.067278287462	63	Brain	Reference	Brain@Brain@Brain@Brain@Brain@Brain@Brain@Brain@Brain@Brain@Brain
cell_117_249	133.088685015291	63	Brain	Reference	Brain@Brain@Brain@Brain@Brain@Brain@Brain@Brain@Brain@Brain@Brain
cell_117_250	132.110091743119	63	Brain	Reference	Brain@Brain@Brain@Brain@Brain@Connective tissue@Brain@Jaw and tooth@Brain@Brain@Connective tissue
cell_117_253	129.174311926605	63	Jaw and tooth	Reference	Jaw and tooth@Jaw and tooth@Brain@Jaw and tooth@Brain@Connective tissue@Jaw and tooth@Brain@Connective tissue@Brain@Brain
cell_117_254	128.195718654434	63	Brain	Reference	Brain@Brain@Jaw and tooth@Jaw and tooth@Jaw and tooth@Brain@Brain@Connective tissue@Jaw and tooth@Connective tissue@Brain
cell_117_257	125.25993883792	63	Brain	Reference	Brain@Brain@Brain@Brain@Brain@Brain@Brain@Brain@Brain@Brain@Brain
cell_117_259	123.302752293578	63	Brain	Reference	Brain@Brain@Brain@Brain@Brain@Brain@Brain@Brain@Brain@Brain@Brain
cell_117_261	121.345565749235	63	Brain	Reference	Brain@Brain@Brain@Brain@Brain@Brain@Brain@Brain@Brain@Brain@Brain
cell_117_266	116.452599388379	63	Brain	Reference	Brain@Brain@Brain@Brain@Brain@Brain@Brain@Brain@Brain@Brain@Brain
cell_117_267	115.474006116208	63	Brain	Reference	Brain@Brain@Brain@Brain@Brain@Brain@Brain@Brain@Brain@Brain@Brain
cell_117_268	114.495412844037	63	Brain	Reference	Brain@Brain@Brain@Brain@Brain@Brain@Brain@Brain@Brain@Brain@Brain
cell_117_269	113.516819571865	63	Brain	Reference	Brain@Brain@Brain@Brain@Brain@Brain@Brain@Brain@Brain@Brain@Brain
cell_117_270	112.538226299694	63	Brain	Reference	Brain@Brain@Brain@Brain@Brain@Brain@Brain@Brain@Brain@Brain@Brain
cell_117_272	110.581039755352	63	Brain	Reference	Brain@Brain@Brain@Brain@Brain@Brain@Brain@Brain@Brain@Brain@Brain
cell_117_273	109.60244648318	63	Brain	Reference	Brain@Brain@Brain@Brain@Brain@Brain@Brain@Brain@Brain@Brain@Brain
cell_117_278	104.709480122324	63	Brain	Reference	Brain@Brain@Brain@Brain@Brain@Brain@Brain@Brain@Brain@Brain@Brain
cell_117_279	103.730886850153	63	Brain	Reference	Brain@Brain@Brain@Brain@Brain@Brain@Brain@Brain@Brain@Brain@Brain
cell_117_282	100.795107033639	63	Brain	Reference	Brain@Brain@Brain@Brain@Brain@Brain@Brain@Brain@Brain@Brain@Brain
cell_117_284	98.8379204892966	63	Brain	Reference	Brain@Brain@Brain@Brain@Brain@Brain@Brain@Brain@Brain@Brain@Brain
cell_117_289	93.9449541284404	63	Brain	Reference	Brain@Brain@Brain@Brain@Brain@Brain@Brain@Brain@Brain@Brain@Brain
cell_117_290	92.9663608562691	63	Brain	Reference	Brain@Brain@Brain@Brain@Brain@Brain@Brain@Brain@Brain@Brain@Brain
cell_117_291	91.9877675840979	63	Brain	Reference	Brain@Brain@Brain@Brain@Brain@Brain@Brain@Brain@Brain@Brain@Brain
cell_117_293	90.0305810397553	63	Brain	Reference	Brain@Brain@Brain@Brain@Brain@Brain@Brain@Brain@Brain@Brain@Brain
cell_117_296	87.0948012232416	63	Brain	Reference	Brain@Brain@Brain@Brain@Brain@Brain@Brain@Brain@Brain@Brain@Brain
cell_117_298	85.1376146788991	63	Brain	Reference	Brain@Brain@Brain@Brain@Brain@Brain@Brain@Cavity@Brain@Brain@Brain
cell_117_299	84.1590214067278	63	Brain	Reference	Brain@Cavity@Brain@Brain@Brain@Brain@Brain@Brain@Cavity@Brain@Cavity
cell_117_300	83.1804281345566	63	Cavity	Reference	Cavity@Brain@Brain@Cavity@Cavity@Brain@Brain@Brain@Brain@Cavity@Brain
cell_117_302	81.2232415902141	63	Cavity	Reference	Cavity@Cavity@Cavity@Cavity@Cavity@Cavity@Cavity@Brain@Cavity@Brain@Brain
cell_117_303	80.2446483180428	63	Cavity	Reference	Cavity@Cavity@Cavity@Cavity@Cavity@Brain@Cavity@Cavity@Cavity@Brain@Cavity
cell_117_304	79.2660550458716	63	Cavity	Reference	Cavity@Cavity@Cavity@Cavity@Cavity@Cavity@Cavity@Cavity@Brain@Cavity@Cavity
cell_117_305	78.2874617737003	63	Cavity	Reference	Cavity@Cavity@Cavity@Cavity@Cavity@Cavity@Cavity@Cavity@Cavity@Brain@Cavity
cell_117_306	77.308868501529	63	Cavity	Reference	Cavity@Cavity@Cavity@Cavity@Cavity@Cavity@Cavity@Cavity@Cavity@Connective tissue@Brain
cell_117_307	76.3302752293578	63	Cavity	Reference	Cavity@Cavity@Cavity@Cavity@Cavity@Connective tissue@Connective tissue@Connective tissue@Cavity@Cavity@Brain
cell_117_308	75.3516819571865	63	Cavity	Reference	Cavity@Cavity@Connective tissue@Cavity@Connective tissue@Connective tissue@Connective tissue@Cavity@Brain@Cavity@Connective tissue
cell_117_309	74.3730886850153	63	Connective tissue	Reference	Connective tissue@Connective tissue@Cavity@Connective tissue@Cavity@Connective tissue@Brain@Cavity@Connective tissue@Connective tissue@Cavity
cell_117_310	73.394495412844	63	Connective tissue	Reference	Connective tissue@Connective tissue@Connective tissue@Connective tissue@Connective tissue@Cavity@Cavity@Brain@Connective tissue@Connective tissue@Cavity
cell_117_311	72.4159021406728	63	Connective tissue	Reference	Connective tissue@Connective tissue@Connective tissue@Connective tissue@Connective tissue@Epidermis@Epidermis@Brain@Brain@Connective tissue@Cavity
cell_117_316	67.5229357798165	63	Cavity	Reference	Cavity@Cavity@Cavity@Brain@Cavity@Epidermis@Cavity@Epidermis@Epidermis@Epidermis@Brain
cell_117_94	284.770642201835	63	Epidermis	Reference	Epidermis@Epidermis@Epidermis@Connective tissue@Epidermis@Epidermis@Epidermis@Cavity@Cavity@Cavity@Connective tissue
cell_117_95	283.792048929664	63	Epidermis	Reference	Epidermis@Epidermis@Connective tissue@Epidermis@Epidermis@Epidermis@Connective tissue@Epidermis@Connective tissue@Connective tissue@Cavity
cell_117_96	282.813455657492	63	Connective tissue	Reference	Connective tissue@Epidermis@Connective tissue@Epidermis@Epidermis@Connective tissue@Connective tissue@Epidermis@Connective tissue@Cartilage primordium@Epidermis
cell_118_102	276.941896024465	64	Brain	Reference	Brain@Brain@Brain@Brain@Brain@Brain@Brain@Brain@Brain@Brain@Brain
cell_118_106	273.02752293578	64	Brain	Reference	Brain@Brain@Meninges@Brain@Brain@Brain@Brain@Brain@Brain@Brain@Brain
cell_118_107	272.048929663609	64	Brain	Reference	Brain@Brain@Meninges@Brain@Brain@Brain@Meninges@Brain@Cavity@Brain@Brain
cell_118_111	268.134556574924	64	Cavity	Reference	Cavity@Cavity@Meninges@Meninges@Cavity@Cavity@Meninges@Cavity@Brain@Cavity@Cavity
cell_118_113	266.177370030581	64	Cavity	Reference	Cavity@Cavity@Cavity@Meninges@Cavity@Cavity@Cavity@Cavity@Meninges@Cavity@Cavity
cell_118_115	264.220183486239	64	Cavity	Reference	Cavity@Cavity@Cavity@Cavity@Cavity@Cavity@Cavity@Cavity@Cavity@Cavity@Cavity
cell_118_116	263.241590214067	64	Cavity	Reference	Cavity@Cavity@Cavity@Cavity@Cavity@Cavity@Cavity@Cavity@Cavity@Cavity@Cavity
cell_118_120	259.327217125382	64	Cavity	Reference	Cavity@Cavity@Cavity@Cavity@Cavity@Cavity@Cavity@Cavity@Cavity@Cavity@Cavity
cell_118_121	258.348623853211	64	Cavity	Reference	Cavity@Cavity@Cavity@Cavity@Cavity@Cavity@Cavity@Cavity@Cavity@Epidermis@Cavity
cell_118_124	255.412844036697	64	Cavity	Reference	Cavity@Cavity@Cavity@Cavity@Cavity@Cavity@Cavity@Cavity@Cavity@Cavity@Cavity
cell_118_125	254.434250764526	64	Cavity	Reference	Cavity@Cavity@Cavity@Cavity@Cavity@Cavity@Cavity@Cavity@Cavity@Cavity@Cavity
cell_118_126	253.455657492355	64	Cavity	Reference	Cavity@Cavity@Cavity@Cavity@Cavity@Cavity@Cavity@Cavity@Cavity@Cavity@Cavity
cell_118_127	252.477064220183	64	Cavity	Reference	Cavity@Cavity@Cavity@Cavity@Cavity@Cavity@Cavity@Cavity@Cavity@Cavity@Cavity
cell_118_130	249.54128440367	64	Cavity	Reference	Cavity@Cavity@Cavity@Cavity@Cavity@Cavity@Cavity@Cavity@Cavity@Cavity@Cavity
cell_118_131	248.562691131498	64	Cavity	Reference	Cavity@Cavity@Cavity@Cavity@Cavity@Cavity@Cavity@Cavity@Cavity@Epidermis@Cavity
cell_118_138	241.7125382263	64	Cavity	Reference	Cavity@Cavity@Cavity@Cavity@Cavity@Cavity@Cavity@Cavity@Cavity@Cavity@Cavity
cell_118_139	240.733944954128	64	Cavity	Reference	Cavity@Cavity@Cavity@Cavity@Cavity@Cavity@Cavity@Cavity@Cavity@Cavity@Cavity
cell_118_140	239.755351681957	64	Cavity	Reference	Cavity@Cavity@Cavity@Cavity@Cavity@Cavity@Cavity@Cavity@Cavity@Cavity@Cavity
cell_118_141	238.776758409786	64	Cavity	Reference	Cavity@Cavity@Cavity@Cavity@Cavity@Cavity@Cavity@Cavity@Cavity@Cavity@Cavity
cell_118_145	234.862385321101	64	Cavity	Reference	Cavity@Brain@Brain@Cavity@Brain@Brain@Cavity@Brain@Brain@Cavity@Cavity
cell_118_149	230.948012232416	64	Brain	Reference	Brain@Brain@Brain@Brain@Brain@Brain@Brain@Brain@Brain@Brain@Brain
cell_118_150	229.969418960245	64	Brain	Reference	Brain@Brain@Brain@Brain@Brain@Brain@Brain@Brain@Brain@Brain@Brain
cell_118_156	224.097859327217	64	Brain	Reference	Brain@Brain@Brain@Cavity@Brain@Brain@Brain@Cavity@Cavity@Brain@Brain
cell_118_161	219.204892966361	64	Brain	Reference	Brain@Brain@Brain@Brain@Brain@Brain@Brain@Brain@Brain@Brain@Brain
cell_118_164	216.269113149847	64	Brain	Reference	Brain@Brain@Brain@Brain@Brain@Brain@Brain@Brain@Brain@Brain@Brain
cell_118_166	214.311926605505	64	Brain	Reference	Brain@Brain@Brain@Brain@Brain@Brain@Brain@Brain@Brain@Brain@Brain
cell_118_167	213.333333333333	64	Brain	Reference	Brain@Brain@Brain@Brain@Brain@Brain@Brain@Brain@Brain@Brain@Brain
cell_118_170	210.39755351682	64	Brain	Reference	Brain@Brain@Brain@Brain@Brain@Brain@Brain@Brain@Brain@Brain@Brain
cell_118_171	209.418960244648	64	Brain	Reference	Brain@Brain@Brain@Brain@Brain@Brain@Brain@Brain@Brain@Brain@Brain
cell_118_173	207.461773700306	64	Brain	Reference	Brain@Brain@Brain@Brain@Brain@Brain@Brain@Brain@Brain@Brain@Brain
cell_118_175	205.504587155963	64	Brain	Reference	Brain@Brain@Brain@Brain@Brain@Brain@Brain@Brain@Brain@Brain@Brain
cell_118_176	204.525993883792	64	Brain	Reference	Brain@Brain@Brain@Brain@Brain@Brain@Brain@Brain@Brain@Brain@Brain
cell_118_184	196.697247706422	64	Brain	Reference	Brain@Brain@Brain@Brain@Brain@Brain@Brain@Brain@Brain@Brain@Brain
cell_118_188	192.782874617737	64	Brain	Reference	Brain@Brain@Brain@Brain@Brain@Brain@Brain@Brain@Brain@Brain@Brain
cell_118_191	189.847094801223	64	Brain	Reference	Brain@Brain@Brain@Brain@Brain@Brain@Brain@Brain@Brain@Brain@Brain
cell_118_192	188.868501529052	64	Brain	Reference	Brain@Brain@Brain@Brain@Brain@Brain@Brain@Brain@Brain@Brain@Brain
cell_118_197	183.975535168196	64	Brain	Reference	Brain@Brain@Brain@Brain@Brain@Brain@Brain@Brain@Brain@Brain@Brain
cell_118_198	182.996941896024	64	Brain	Reference	Brain@Brain@Brain@Brain@Brain@Brain@Brain@Brain@Brain@Brain@Brain
cell_118_200	181.039755351682	64	Brain	Reference	Brain@Brain@Brain@Brain@Brain@Brain@Brain@Brain@Brain@Brain@Brain
cell_118_205	176.146788990826	64	Brain	Reference	Brain@Brain@Brain@Brain@Brain@Brain@Brain@Brain@Brain@Brain@Brain
cell_118_207	174.189602446483	64	Brain	Reference	Brain@Brain@Brain@Brain@Brain@Brain@Brain@Brain@Brain@Brain@Brain
cell_118_209	172.232415902141	64	Brain	Reference	Brain@Brain@Brain@Brain@Brain@Brain@Brain@Brain@Brain@Brain@Brain
cell_118_210	171.253822629969	64	Brain	Reference	Brain@Brain@Brain@Brain@Brain@Brain@Brain@Brain@Brain@Brain@Brain
cell_118_211	170.275229357798	64	Brain	Reference	Brain@Brain@Brain@Brain@Brain@Brain@Brain@Brain@Brain@Brain@Brain
cell_118_212	169.296636085627	64	Brain	Reference	Brain@Brain@Brain@Brain@Brain@Brain@Brain@Brain@Brain@Brain@Brain
cell_118_213	168.318042813456	64	Brain	Reference	Brain@Brain@Brain@Brain@Brain@Brain@Brain@Brain@Brain@Brain@Brain
cell_118_219	162.446483180428	64	Brain	Reference	Brain@Brain@Brain@Brain@Brain@Brain@Brain@Brain@Brain@Brain@Brain
cell_118_220	161.467889908257	64	Brain	Reference	Brain@Brain@Brain@Brain@Brain@Brain@Brain@Brain@Brain@Brain@Brain
cell_118_223	158.532110091743	64	Brain	Reference	Brain@Brain@Brain@Brain@Brain@Brain@Brain@Brain@Brain@Brain@Brain
cell_118_226	155.596330275229	64	Brain	Reference	Brain@Brain@Brain@Brain@Brain@Brain@Brain@Brain@Brain@Brain@Brain
cell_118_229	152.660550458716	64	Brain	Reference	Brain@Brain@Brain@Brain@Brain@Brain@Brain@Brain@Brain@Brain@Brain
cell_118_230	151.681957186544	64	Brain	Reference	Brain@Brain@Brain@Brain@Brain@Brain@Brain@Brain@Brain@Brain@Brain
cell_118_231	150.703363914373	64	Brain	Reference	Brain@Brain@Brain@Brain@Brain@Brain@Brain@Brain@Brain@Brain@Brain
cell_118_232	149.724770642202	64	Brain	Reference	Brain@Brain@Brain@Brain@Brain@Brain@Brain@Brain@Brain@Brain@Brain
cell_118_237	144.831804281346	64	Brain	Reference	Brain@Brain@Brain@Brain@Brain@Brain@Brain@Brain@Brain@Brain@Brain
cell_118_241	140.917431192661	64	Brain	Reference	Brain@Brain@Brain@Brain@Brain@Brain@Brain@Brain@Brain@Brain@Brain
cell_118_244	137.981651376147	64	Brain	Reference	Brain@Brain@Brain@Brain@Brain@Brain@Brain@Brain@Brain@Brain@Brain
cell_118_248	134.067278287462	64	Brain	Reference	Brain@Brain@Brain@Brain@Brain@Brain@Brain@Brain@Brain@Brain@Brain
cell_118_252	130.152905198777	64	Jaw and tooth	Reference	Jaw and tooth@Brain@Jaw and tooth@Jaw and tooth@Connective tissue@Jaw and tooth@Brain@Jaw and tooth@Brain@Brain@Connective tissue
cell_118_253	129.174311926605	64	Jaw and tooth	Reference	Jaw and tooth@Jaw and tooth@Jaw and tooth@Brain@Brain@Jaw and tooth@Jaw and tooth@Brain@Brain@Connective tissue@Brain
cell_118_255	127.217125382263	64	Brain	Reference	Brain@Brain@Brain@Jaw and tooth@Brain@Brain@Jaw and tooth@Jaw and tooth@Jaw and tooth@Brain@Jaw and tooth
cell_118_263	119.388379204893	64	Brain	Reference	Brain@Brain@Brain@Brain@Brain@Brain@Brain@Brain@Brain@Brain@Brain
cell_118_264	118.409785932722	64	Brain	Reference	Brain@Brain@Brain@Brain@Brain@Brain@Brain@Brain@Brain@Brain@Brain
cell_118_265	117.43119266055	64	Brain	Reference	Brain@Brain@Brain@Brain@Brain@Brain@Brain@Brain@Brain@Brain@Brain
cell_118_273	109.60244648318	64	Brain	Reference	Brain@Brain@Brain@Brain@Brain@Brain@Brain@Brain@Brain@Brain@Brain
cell_118_284	98.8379204892966	64	Brain	Reference	Brain@Brain@Brain@Brain@Brain@Brain@Brain@Brain@Brain@Brain@Brain
cell_118_285	97.8593272171254	64	Brain	Reference	Brain@Brain@Brain@Brain@Brain@Brain@Brain@Brain@Brain@Brain@Brain
cell_118_286	96.8807339449541	64	Brain	Reference	Brain@Brain@Brain@Brain@Brain@Brain@Brain@Brain@Brain@Brain@Brain
cell_118_288	94.9235474006116	64	Brain	Reference	Brain@Brain@Brain@Brain@Brain@Brain@Brain@Brain@Brain@Brain@Brain
cell_118_289	93.9449541284404	64	Brain	Reference	Brain@Brain@Brain@Brain@Brain@Brain@Brain@Brain@Brain@Brain@Brain
cell_118_290	92.9663608562691	64	Brain	Reference	Brain@Brain@Brain@Brain@Brain@Brain@Brain@Brain@Brain@Brain@Brain
cell_118_298	85.1376146788991	64	Brain	Reference	Brain@Brain@Brain@Brain@Brain@Brain@Brain@Brain@Cavity@Brain@Cavity
cell_118_299	84.1590214067278	64	Brain	Reference	Brain@Brain@Brain@Brain@Cavity@Brain@Cavity@Brain@Brain@Brain@Brain
cell_118_301	82.2018348623853	64	Cavity	Reference	Cavity@Brain@Cavity@Cavity@Brain@Brain@Brain@Cavity@Brain@Brain@Brain
cell_118_308	75.3516819571865	64	Cavity	Reference	Cavity@Cavity@Connective tissue@Brain@Cavity@Connective tissue@Connective tissue@Cavity@Cavity@Cavity@Cavity
cell_118_313	70.4587155963303	64	Epidermis	Reference	Epidermis@Connective tissue@Epidermis@Epidermis@Cavity@Brain@Connective tissue@Connective tissue@Connective tissue@Brain@Cavity
cell_118_315	68.5015290519878	64	Cavity	Reference	Cavity@Epidermis@Cavity@Epidermis@Brain@Connective tissue@Cavity@Epidermis@Cavity@Connective tissue@Cavity
cell_118_319	64.5871559633027	64	Epidermis	Reference	Epidermis@Cavity@Cavity@Cavity@Cavity@Cavity@Cavity@Cavity@Cavity@Cavity@Epidermis
cell_118_93	285.749235474006	64	Epidermis	Reference	Epidermis@Epidermis@Cavity@Epidermis@Epidermis@Connective tissue@Connective tissue@Epidermis@Cavity@Cartilage primordium@Cavity
cell_118_97	281.834862385321	64	Connective tissue	Reference	Connective tissue@Connective tissue@Connective tissue@Connective tissue@Cartilage primordium@Brain@Epidermis@Connective tissue@Brain@Brain@Epidermis
cell_119_100	278.899082568807	65	Brain	Reference	Brain@Brain@Brain@Brain@Brain@Connective tissue@Brain@Brain@Connective tissue@Brain@Brain
cell_119_102	276.941896024465	65	Brain	Reference	Brain@Brain@Brain@Brain@Brain@Brain@Brain@Brain@Brain@Brain@Connective tissue
cell_119_108	271.070336391437	65	Meninges	Reference	Meninges@Brain@Brain@Brain@Cavity@Brain@Meninges@Meninges@Meninges@Cavity@Cavity
cell_119_112	267.155963302752	65	Cavity	Reference	Cavity@Cavity@Cavity@Cavity@Cavity@Meninges@Cavity@Cavity@Meninges@Cavity@Cavity
cell_119_116	263.241590214067	65	Cavity	Reference	Cavity@Cavity@Cavity@Cavity@Cavity@Cavity@Cavity@Cavity@Cavity@Cavity@Cavity
cell_119_117	262.262996941896	65	Cavity	Reference	Cavity@Cavity@Cavity@Cavity@Cavity@Cavity@Cavity@Cavity@Cavity@Cavity@Cavity
cell_119_119	260.305810397554	65	Cavity	Reference	Cavity@Cavity@Cavity@Cavity@Cavity@Cavity@Cavity@Cavity@Cavity@Cavity@Cavity
cell_119_120	259.327217125382	65	Cavity	Reference	Cavity@Cavity@Cavity@Cavity@Cavity@Cavity@Epidermis@Cavity@Cavity@Cavity@Cavity
cell_119_125	254.434250764526	65	Cavity	Reference	Cavity@Cavity@Cavity@Cavity@Cavity@Cavity@Cavity@Cavity@Cavity@Cavity@Cavity
cell_119_126	253.455657492355	65	Cavity	Reference	Cavity@Cavity@Cavity@Cavity@Cavity@Cavity@Cavity@Cavity@Cavity@Cavity@Cavity
cell_119_129	250.519877675841	65	Cavity	Reference	Cavity@Cavity@Cavity@Cavity@Cavity@Cavity@Cavity@Cavity@Cavity@Cavity@Cavity
cell_119_130	249.54128440367	65	Cavity	Reference	Cavity@Cavity@Cavity@Cavity@Cavity@Cavity@Cavity@Cavity@Cavity@Cavity@Cavity
cell_119_131	248.562691131498	65	Cavity	Reference	Cavity@Cavity@Cavity@Cavity@Cavity@Cavity@Cavity@Epidermis@Cavity@Cavity@Cavity
cell_119_140	239.755351681957	65	Cavity	Reference	Cavity@Cavity@Cavity@Cavity@Cavity@Cavity@Cavity@Cavity@Cavity@Cavity@Cavity
cell_119_145	234.862385321101	65	Brain	Reference	Brain@Cavity@Brain@Brain@Brain@Brain@Cavity@Brain@Cavity@Cavity@Brain
cell_119_147	232.905198776758	65	Brain	Reference	Brain@Brain@Brain@Brain@Cavity@Brain@Brain@Brain@Brain@Brain@Brain
cell_119_151	228.990825688073	65	Brain	Reference	Brain@Brain@Brain@Brain@Brain@Brain@Brain@Brain@Brain@Brain@Brain
cell_119_152	228.012232415902	65	Brain	Reference	Brain@Brain@Brain@Brain@Brain@Brain@Brain@Brain@Cavity@Brain@Cavity
cell_119_155	225.076452599388	65	Cavity	Reference	Cavity@Cavity@Brain@Brain@Brain@Brain@Brain@Brain@Brain@Brain@Brain
cell_119_157	223.119266055046	65	Brain	Reference	Brain@Brain@Brain@Cavity@Brain@Brain@Cavity@Brain@Brain@Brain@Brain
cell_119_158	222.140672782875	65	Brain	Reference	Brain@Brain@Brain@Brain@Brain@Brain@Brain@Brain@Brain@Cavity@Cavity
cell_119_160	220.183486238532	65	Brain	Reference	Brain@Brain@Brain@Brain@Brain@Brain@Brain@Brain@Brain@Brain@Brain
cell_119_162	218.22629969419	65	Brain	Reference	Brain@Brain@Brain@Brain@Brain@Brain@Brain@Brain@Brain@Brain@Brain
cell_119_163	217.247706422018	65	Brain	Reference	Brain@Brain@Brain@Brain@Brain@Brain@Brain@Brain@Brain@Brain@Brain
cell_119_166	214.311926605505	65	Brain	Reference	Brain@Brain@Brain@Brain@Brain@Brain@Brain@Brain@Brain@Brain@Brain
cell_119_167	213.333333333333	65	Brain	Reference	Brain@Brain@Brain@Brain@Brain@Brain@Brain@Brain@Brain@Brain@Brain
cell_119_172	208.440366972477	65	Brain	Reference	Brain@Brain@Brain@Brain@Brain@Brain@Brain@Brain@Brain@Brain@Brain
cell_119_173	207.461773700306	65	Brain	Reference	Brain@Brain@Brain@Brain@Brain@Brain@Brain@Brain@Brain@Brain@Brain
cell_119_174	206.483180428135	65	Brain	Reference	Brain@Brain@Brain@Brain@Brain@Brain@Brain@Brain@Brain@Brain@Brain
cell_119_175	205.504587155963	65	Brain	Reference	Brain@Brain@Brain@Brain@Brain@Brain@Brain@Brain@Brain@Brain@Brain
cell_119_177	203.547400611621	65	Brain	Reference	Brain@Brain@Brain@Brain@Brain@Brain@Brain@Brain@Brain@Brain@Brain
cell_119_188	192.782874617737	65	Brain	Reference	Brain@Brain@Brain@Brain@Brain@Brain@Brain@Brain@Brain@Brain@Brain
cell_119_194	186.911314984709	65	Brain	Reference	Brain@Brain@Brain@Brain@Brain@Brain@Brain@Brain@Brain@Brain@Brain
cell_119_197	183.975535168196	65	Brain	Reference	Brain@Brain@Brain@Brain@Brain@Brain@Brain@Brain@Brain@Brain@Brain
cell_119_203	178.103975535168	65	Brain	Reference	Brain@Brain@Brain@Brain@Brain@Brain@Brain@Brain@Brain@Brain@Brain
cell_119_204	177.125382262997	65	Brain	Reference	Brain@Brain@Brain@Brain@Brain@Brain@Brain@Brain@Brain@Brain@Brain
cell_119_205	176.146788990826	65	Brain	Reference	Brain@Brain@Brain@Brain@Brain@Brain@Brain@Brain@Brain@Brain@Brain
cell_119_206	175.168195718654	65	Brain	Reference	Brain@Brain@Brain@Brain@Brain@Brain@Brain@Brain@Brain@Brain@Brain
cell_119_207	174.189602446483	65	Brain	Reference	Brain@Brain@Brain@Brain@Brain@Brain@Brain@Brain@Brain@Brain@Brain
cell_119_208	173.211009174312	65	Brain	Reference	Brain@Brain@Brain@Brain@Brain@Brain@Brain@Brain@Brain@Brain@Brain
cell_119_217	164.403669724771	65	Brain	Reference	Brain@Brain@Brain@Brain@Brain@Brain@Brain@Brain@Brain@Brain@Brain
cell_119_218	163.425076452599	65	Brain	Reference	Brain@Brain@Brain@Brain@Brain@Brain@Brain@Brain@Brain@Brain@Brain
cell_119_219	162.446483180428	65	Brain	Reference	Brain@Brain@Brain@Brain@Brain@Brain@Brain@Brain@Brain@Brain@Brain
cell_119_221	160.489296636086	65	Brain	Reference	Brain@Brain@Brain@Brain@Brain@Brain@Brain@Brain@Brain@Brain@Brain
cell_119_222	159.510703363914	65	Brain	Reference	Brain@Brain@Brain@Brain@Brain@Brain@Brain@Brain@Brain@Brain@Brain
cell_119_224	157.553516819572	65	Brain	Reference	Brain@Brain@Brain@Brain@Brain@Brain@Brain@Brain@Brain@Brain@Brain
cell_119_226	155.596330275229	65	Brain	Reference	Brain@Brain@Brain@Brain@Brain@Brain@Brain@Brain@Brain@Brain@Brain
cell_119_227	154.617737003058	65	Brain	Reference	Brain@Brain@Brain@Brain@Brain@Brain@Brain@Brain@Brain@Brain@Brain
cell_119_237	144.831804281346	65	Brain	Reference	Brain@Brain@Brain@Brain@Brain@Brain@Brain@Brain@Brain@Brain@Brain
cell_119_238	143.853211009174	65	Brain	Reference	Brain@Brain@Brain@Brain@Brain@Brain@Brain@Brain@Brain@Brain@Brain
cell_119_240	141.896024464832	65	Brain	Reference	Brain@Brain@Brain@Brain@Brain@Brain@Brain@Brain@Brain@Brain@Brain
cell_119_242	139.938837920489	65	Brain	Reference	Brain@Brain@Brain@Brain@Brain@Brain@Brain@Brain@Brain@Brain@Brain
cell_119_243	138.960244648318	65	Brain	Reference	Brain@Brain@Brain@Brain@Brain@Brain@Brain@Brain@Brain@Brain@Brain
cell_119_246	136.024464831804	65	Brain	Reference	Brain@Brain@Brain@Brain@Brain@Brain@Brain@Brain@Brain@Brain@Brain
cell_119_247	135.045871559633	65	Brain	Reference	Brain@Brain@Brain@Brain@Brain@Brain@Brain@Brain@Brain@Brain@Brain
cell_119_248	134.067278287462	65	Brain	Reference	Brain@Brain@Brain@Brain@Brain@Brain@Brain@Brain@Brain@Brain@Brain
cell_119_249	133.088685015291	65	Brain	Reference	Brain@Brain@Brain@Brain@Brain@Brain@Brain@Brain@Brain@Brain@Brain
cell_119_252	130.152905198777	65	Brain	Reference	Brain@Jaw and tooth@Jaw and tooth@Jaw and tooth@Brain@Jaw and tooth@Brain@Brain@Connective tissue@Brain@Jaw and tooth
cell_119_256	126.238532110092	65	Brain	Reference	Brain@Brain@Brain@Brain@Brain@Jaw and tooth@Jaw and tooth@Brain@Brain@Brain@Jaw and tooth
cell_119_261	121.345565749235	65	Brain	Reference	Brain@Brain@Brain@Brain@Brain@Brain@Brain@Brain@Brain@Brain@Brain
cell_119_265	117.43119266055	65	Brain	Reference	Brain@Brain@Brain@Brain@Brain@Brain@Brain@Brain@Brain@Brain@Brain
cell_119_266	116.452599388379	65	Brain	Reference	Brain@Brain@Brain@Brain@Brain@Brain@Brain@Brain@Brain@Brain@Brain
cell_119_267	115.474006116208	65	Brain	Reference	Brain@Brain@Brain@Brain@Brain@Brain@Brain@Brain@Brain@Brain@Brain
cell_119_268	114.495412844037	65	Brain	Reference	Brain@Brain@Brain@Brain@Brain@Brain@Brain@Brain@Brain@Brain@Brain
cell_119_270	112.538226299694	65	Brain	Reference	Brain@Brain@Brain@Brain@Brain@Brain@Brain@Brain@Brain@Brain@Brain
cell_119_277	105.688073394495	65	Brain	Reference	Brain@Brain@Brain@Brain@Brain@Brain@Brain@Brain@Brain@Brain@Brain
cell_119_280	102.752293577982	65	Brain	Reference	Brain@Brain@Brain@Brain@Brain@Brain@Brain@Brain@Brain@Brain@Brain
cell_119_281	101.77370030581	65	Brain	Reference	Brain@Brain@Brain@Brain@Brain@Brain@Brain@Brain@Brain@Brain@Brain
cell_119_282	100.795107033639	65	Brain	Reference	Brain@Brain@Brain@Brain@Brain@Brain@Brain@Brain@Brain@Brain@Brain
cell_119_290	92.9663608562691	65	Brain	Reference	Brain@Brain@Brain@Brain@Brain@Brain@Brain@Brain@Brain@Brain@Brain
cell_119_300	83.1804281345566	65	Brain	Reference	Brain@Brain@Cavity@Brain@Brain@Cavity@Brain@Brain@Brain@Cavity@Brain
cell_119_303	80.2446483180428	65	Brain	Reference	Brain@Brain@Cavity@Cavity@Cavity@Cavity@Brain@Cavity@Cavity@Brain@Cavity
cell_119_305	78.2874617737003	65	Cavity	Reference	Cavity@Cavity@Cavity@Brain@Cavity@Cavity@Brain@Brain@Cavity@Cavity@Cavity
cell_119_306	77.308868501529	65	Cavity	Reference	Cavity@Cavity@Cavity@Cavity@Cavity@Brain@Cavity@Cavity@Cavity@Cavity@Brain
cell_119_309	74.3730886850153	65	Brain	Reference	Brain@Cavity@Cavity@Cavity@Connective tissue@Connective tissue@Cavity@Cavity@Connective tissue@Cavity@Connective tissue
cell_119_313	70.4587155963303	65	Connective tissue	Reference	Connective tissue@Epidermis@Epidermis@Cavity@Connective tissue@Cavity@Connective tissue@Connective tissue@Epidermis@Cavity@Brain
cell_119_314	69.480122324159	65	Epidermis	Reference	Epidermis@Connective tissue@Cavity@Epidermis@Connective tissue@Cavity@Cavity@Cavity@Brain@Connective tissue@Cavity
cell_119_317	66.5443425076453	65	Cavity	Reference	Cavity@Cavity@Cavity@Cavity@Epidermis@Cavity@Epidermis@Cavity@Connective tissue@Connective tissue@Cavity
cell_119_92	286.727828746177	65	Cavity	Reference	Cavity@Epidermis@Epidermis@Cavity@Cavity@Epidermis@Epidermis@Connective tissue@Cavity@Epidermis@Epidermis
cell_119_93	285.749235474006	65	Epidermis	Reference	Epidermis@Epidermis@Cavity@Connective tissue@Epidermis@Cavity@Epidermis@Cartilage primordium@Epidermis@Cavity@Connective tissue
cell_119_97	281.834862385321	65	Connective tissue	Reference	Connective tissue@Connective tissue@Connective tissue@Cartilage primordium@Brain@Connective tissue@Brain@Connective tissue@Epidermis@Brain@Cartilage primordium
cell_119_98	280.85626911315	65	Connective tissue	Reference	Connective tissue@Connective tissue@Brain@Connective tissue@Brain@Brain@Cartilage primordium@Brain@Connective tissue@Connective tissue@Brain
cell_119_99	279.877675840979	65	Brain	Reference	Brain@Brain@Brain@Connective tissue@Connective tissue@Brain@Connective tissue@Brain@Brain@Brain@Cartilage primordium
cell_120_103	275.963302752294	66	Brain	Reference	Brain@Brain@Brain@Brain@Brain@Brain@Brain@Brain@Brain@Brain@Brain
cell_120_110	269.113149847095	66	Cavity	Reference	Cavity@Cavity@Cavity@Cavity@Cavity@Cavity@Meninges@Meninges@Meninges@Cavity@Brain
cell_120_111	268.134556574924	66	Cavity	Reference	Cavity@Cavity@Cavity@Cavity@Cavity@Cavity@Cavity@Meninges@Cavity@Meninges@Meninges
cell_120_116	263.241590214067	66	Cavity	Reference	Cavity@Cavity@Cavity@Cavity@Cavity@Cavity@Cavity@Cavity@Cavity@Cavity@Cavity
cell_120_118	261.284403669725	66	Cavity	Reference	Cavity@Cavity@Cavity@Cavity@Cavity@Cavity@Cavity@Cavity@Cavity@Cavity@Cavity
cell_120_124	255.412844036697	66	Cavity	Reference	Cavity@Cavity@Cavity@Cavity@Cavity@Cavity@Epidermis@Cavity@Cavity@Cavity@Cavity
cell_120_126	253.455657492355	66	Cavity	Reference	Cavity@Cavity@Cavity@Cavity@Cavity@Cavity@Cavity@Cavity@Cavity@Cavity@Cavity
cell_120_129	250.519877675841	66	Cavity	Reference	Cavity@Cavity@Cavity@Cavity@Cavity@Cavity@Cavity@Cavity@Cavity@Cavity@Cavity
cell_120_131	248.562691131498	66	Cavity	Reference	Cavity@Cavity@Cavity@Cavity@Epidermis@Cavity@Epidermis@Cavity@Cavity@Cavity@Cavity
cell_120_133	246.605504587156	66	Epidermis	Reference	Epidermis@Cavity@Cavity@Cavity@Cavity@Cavity@Cavity@Epidermis@Cavity@Cavity@Cavity
cell_120_137	242.691131498471	66	Cavity	Reference	Cavity@Cavity@Epidermis@Cavity@Cavity@Cavity@Cavity@Cavity@Cavity@Cavity@Cavity
cell_120_138	241.7125382263	66	Cavity	Reference	Cavity@Cavity@Cavity@Cavity@Cavity@Cavity@Epidermis@Cavity@Cavity@Cavity@Cavity
cell_120_141	238.776758409786	66	Cavity	Reference	Cavity@Cavity@Cavity@Cavity@Cavity@Cavity@Cavity@Cavity@Cavity@Cavity@Cavity
cell_120_142	237.798165137615	66	Cavity	Reference	Cavity@Cavity@Cavity@Cavity@Cavity@Cavity@Cavity@Cavity@Brain@Cavity@Cavity
cell_120_146	233.88379204893	66	Brain	Reference	Brain@Brain@Brain@Brain@Brain@Cavity@Cavity@Brain@Brain@Brain@Brain
cell_120_147	232.905198776758	66	Brain	Reference	Brain@Brain@Brain@Brain@Brain@Cavity@Brain@Brain@Brain@Brain@Brain
cell_120_150	229.969418960245	66	Brain	Reference	Brain@Brain@Brain@Brain@Brain@Brain@Brain@Brain@Brain@Brain@Brain
cell_120_153	227.033639143731	66	Brain	Reference	Brain@Brain@Cavity@Cavity@Brain@Brain@Brain@Brain@Brain@Brain@Brain
cell_120_155	225.076452599388	66	Cavity	Reference	Cavity@Cavity@Brain@Brain@Brain@Brain@Brain@Brain@Brain@Brain@Brain
cell_120_159	221.162079510703	66	Brain	Reference	Brain@Brain@Brain@Brain@Brain@Brain@Brain@Brain@Brain@Brain@Brain
cell_120_162	218.22629969419	66	Brain	Reference	Brain@Brain@Brain@Brain@Brain@Brain@Brain@Brain@Brain@Brain@Brain
cell_120_163	217.247706422018	66	Brain	Reference	Brain@Brain@Brain@Brain@Brain@Brain@Brain@Brain@Brain@Brain@Brain
cell_120_166	214.311926605505	66	Brain	Reference	Brain@Brain@Brain@Brain@Brain@Brain@Brain@Brain@Brain@Brain@Brain
cell_120_175	205.504587155963	66	Brain	Reference	Brain@Brain@Brain@Brain@Brain@Brain@Brain@Brain@Brain@Brain@Brain
cell_120_177	203.547400611621	66	Brain	Reference	Brain@Brain@Brain@Brain@Brain@Brain@Brain@Brain@Brain@Brain@Brain
cell_120_179	201.590214067278	66	Brain	Reference	Brain@Brain@Brain@Brain@Brain@Brain@Brain@Brain@Brain@Brain@Brain
cell_120_189	191.804281345566	66	Brain	Reference	Brain@Brain@Brain@Brain@Brain@Brain@Brain@Brain@Brain@Brain@Brain
cell_120_193	187.889908256881	66	Brain	Reference	Brain@Brain@Brain@Brain@Brain@Brain@Brain@Brain@Brain@Brain@Brain
cell_120_194	186.911314984709	66	Brain	Reference	Brain@Brain@Brain@Brain@Brain@Brain@Brain@Brain@Brain@Brain@Brain
cell_120_195	185.932721712538	66	Brain	Reference	Brain@Brain@Brain@Brain@Brain@Brain@Brain@Brain@Brain@Brain@Brain
cell_120_204	177.125382262997	66	Brain	Reference	Brain@Brain@Brain@Brain@Brain@Brain@Brain@Brain@Brain@Brain@Brain
cell_120_206	175.168195718654	66	Brain	Reference	Brain@Brain@Brain@Brain@Brain@Brain@Brain@Brain@Brain@Brain@Brain
cell_120_207	174.189602446483	66	Brain	Reference	Brain@Brain@Brain@Brain@Brain@Brain@Brain@Brain@Brain@Brain@Brain
cell_120_210	171.253822629969	66	Brain	Reference	Brain@Brain@Brain@Brain@Brain@Brain@Brain@Brain@Brain@Brain@Brain
cell_120_212	169.296636085627	66	Brain	Reference	Brain@Brain@Brain@Brain@Brain@Brain@Brain@Brain@Brain@Brain@Brain
cell_120_213	168.318042813456	66	Brain	Reference	Brain@Brain@Brain@Brain@Brain@Brain@Brain@Brain@Brain@Brain@Brain
cell_120_215	166.360856269113	66	Brain	Reference	Brain@Brain@Brain@Brain@Brain@Brain@Brain@Brain@Brain@Brain@Brain
cell_120_221	160.489296636086	66	Brain	Reference	Brain@Brain@Brain@Brain@Brain@Brain@Brain@Brain@Brain@Brain@Brain
cell_120_224	157.553516819572	66	Brain	Reference	Brain@Brain@Brain@Brain@Brain@Brain@Brain@Brain@Brain@Brain@Brain
cell_120_225	156.574923547401	66	Brain	Reference	Brain@Brain@Brain@Brain@Brain@Brain@Brain@Brain@Brain@Brain@Brain
cell_120_227	154.617737003058	66	Brain	Reference	Brain@Brain@Brain@Brain@Brain@Brain@Brain@Brain@Brain@Brain@Brain
cell_120_233	148.746177370031	66	Brain	Reference	Brain@Brain@Brain@Brain@Brain@Brain@Brain@Brain@Brain@Brain@Brain
cell_120_234	147.767584097859	66	Brain	Reference	Brain@Brain@Brain@Brain@Brain@Brain@Brain@Brain@Brain@Brain@Brain
cell_120_236	145.810397553517	66	Brain	Reference	Brain@Brain@Brain@Brain@Brain@Brain@Brain@Brain@Brain@Brain@Brain
cell_120_239	142.874617737003	66	Brain	Reference	Brain@Brain@Brain@Brain@Brain@Brain@Brain@Brain@Brain@Brain@Brain
cell_120_242	139.938837920489	66	Brain	Reference	Brain@Brain@Brain@Brain@Brain@Brain@Brain@Brain@Brain@Brain@Brain
cell_120_245	137.003058103976	66	Brain	Reference	Brain@Brain@Brain@Brain@Brain@Brain@Brain@Brain@Brain@Brain@Brain
cell_120_253	129.174311926605	66	Jaw and tooth	Reference	Jaw and tooth@Brain@Brain@Jaw and tooth@Brain@Jaw and tooth@Brain@Jaw and tooth@Brain@Brain@Jaw and tooth
cell_120_259	123.302752293578	66	Brain	Reference	Brain@Brain@Brain@Brain@Brain@Brain@Brain@Brain@Brain@Brain@Brain
cell_120_271	111.559633027523	66	Brain	Reference	Brain@Brain@Brain@Brain@Brain@Brain@Brain@Brain@Brain@Brain@Brain
cell_120_273	109.60244648318	66	Brain	Reference	Brain@Brain@Brain@Brain@Brain@Brain@Brain@Brain@Brain@Brain@Brain
cell_120_275	107.645259938838	66	Brain	Reference	Brain@Brain@Brain@Brain@Brain@Brain@Brain@Brain@Brain@Brain@Brain
cell_120_277	105.688073394495	66	Brain	Reference	Brain@Brain@Brain@Brain@Brain@Brain@Brain@Brain@Brain@Brain@Brain
cell_120_278	104.709480122324	66	Brain	Reference	Brain@Brain@Brain@Brain@Brain@Brain@Brain@Brain@Brain@Brain@Brain
cell_120_280	102.752293577982	66	Brain	Reference	Brain@Brain@Brain@Brain@Brain@Brain@Brain@Brain@Brain@Brain@Brain
cell_120_284	98.8379204892966	66	Brain	Reference	Brain@Brain@Brain@Brain@Brain@Brain@Brain@Brain@Brain@Brain@Brain
cell_120_289	93.9449541284404	66	Brain	Reference	Brain@Brain@Brain@Brain@Brain@Brain@Brain@Brain@Brain@Brain@Brain
cell_120_293	90.0305810397553	66	Brain	Reference	Brain@Brain@Brain@Brain@Brain@Brain@Brain@Brain@Brain@Brain@Brain
cell_120_298	85.1376146788991	66	Brain	Reference	Brain@Brain@Brain@Brain@Brain@Brain@Brain@Brain@Brain@Brain@Brain
cell_120_301	82.2018348623853	66	Brain	Reference	Brain@Brain@Brain@Cavity@Cavity@Brain@Brain@Brain@Brain@Brain@Brain
cell_120_304	79.2660550458716	66	Brain	Reference	Brain@Cavity@Brain@Cavity@Cavity@Cavity@Brain@Cavity@Cavity@Cavity@Cavity
cell_120_305	78.2874617737003	66	Cavity	Reference	Cavity@Cavity@Brain@Cavity@Brain@Cavity@Cavity@Cavity@Cavity@Brain@Cavity
cell_120_307	76.3302752293578	66	Cavity	Reference	Cavity@Cavity@Cavity@Cavity@Cavity@Brain@Cavity@Cavity@Cavity@Cavity@Brain
cell_120_310	73.394495412844	66	Cavity	Reference	Cavity@Connective tissue@Cavity@Brain@Cavity@Cavity@Cavity@Cavity@Cavity@Connective tissue@Cavity
cell_120_311	72.4159021406728	66	Connective tissue	Reference	Connective tissue@Cavity@Cavity@Cavity@Brain@Cavity@Connective tissue@Cavity@Cavity@Epidermis@Connective tissue
cell_120_90	288.68501529052	66	Cavity	Reference	Cavity@Cavity@Cavity@Cavity@Epidermis@Epidermis@Epidermis@Cavity@Epidermis@Epidermis@Epidermis
cell_120_95	283.792048929664	66	Connective tissue	Reference	Connective tissue@Cartilage primordium@Epidermis@Cartilage primordium@Connective tissue@Epidermis@Connective tissue@Epidermis@Connective tissue@Cavity@Cartilage primordium
cell_120_96	282.813455657492	66	Cartilage primordium	Reference	Cartilage primordium@Connective tissue@Connective tissue@Cartilage primordium@Connective tissue@Connective tissue@Brain@Cartilage primordium@Connective tissue@Epidermis@Brain
cell_120_99	279.877675840979	66	Brain	Reference	Brain@Brain@Brain@Brain@Connective tissue@Brain@Connective tissue@Connective tissue@Cartilage primordium@Brain@Brain
cell_121_100	278.899082568807	67	Brain	Reference	Brain@Brain@Brain@Brain@Brain@Brain@Brain@Brain@Connective tissue@Brain@Brain
cell_121_102	276.941896024465	67	Brain	Reference	Brain@Brain@Brain@Brain@Brain@Brain@Brain@Brain@Brain@Brain@Brain
cell_121_112	267.155963302752	67	Cavity	Reference	Cavity@Cavity@Cavity@Cavity@Cavity@Cavity@Cavity@Cavity@Cavity@Cavity@Cavity
cell_121_118	261.284403669725	67	Cavity	Reference	Cavity@Cavity@Cavity@Cavity@Cavity@Cavity@Cavity@Cavity@Cavity@Cavity@Cavity
cell_121_120	259.327217125382	67	Cavity	Reference	Cavity@Cavity@Cavity@Cavity@Epidermis@Cavity@Cavity@Cavity@Cavity@Cavity@Cavity
cell_121_122	257.37003058104	67	Epidermis	Reference	Epidermis@Cavity@Cavity@Cavity@Cavity@Cavity@Cavity@Cavity@Cavity@Cavity@Cavity
cell_121_123	256.391437308868	67	Cavity	Reference	Cavity@Epidermis@Cavity@Cavity@Cavity@Cavity@Cavity@Epidermis@Cavity@Cavity@Epidermis
cell_121_124	255.412844036697	67	Cavity	Reference	Cavity@Cavity@Cavity@Cavity@Epidermis@Cavity@Cavity@Cavity@Epidermis@Cavity@Cavity
cell_121_126	253.455657492355	67	Cavity	Reference	Cavity@Cavity@Cavity@Cavity@Cavity@Cavity@Cavity@Cavity@Cavity@Cavity@Epidermis
cell_121_128	251.498470948012	67	Cavity	Reference	Cavity@Cavity@Cavity@Cavity@Cavity@Cavity@Cavity@Cavity@Cavity@Cavity@Cavity
cell_121_132	247.584097859327	67	Cavity	Reference	Cavity@Cavity@Epidermis@Cavity@Epidermis@Cavity@Cavity@Cavity@Cavity@Cavity@Cavity
cell_121_133	246.605504587156	67	Cavity	Reference	Cavity@Epidermis@Cavity@Cavity@Cavity@Epidermis@Cavity@Cavity@Cavity@Cavity@Cavity
cell_121_135	244.648318042813	67	Cavity	Reference	Cavity@Cavity@Epidermis@Cavity@Cavity@Cavity@Cavity@Epidermis@Cavity@Cavity@Epidermis
cell_121_136	243.669724770642	67	Epidermis	Reference	Epidermis@Cavity@Cavity@Cavity@Cavity@Cavity@Cavity@Cavity@Cavity@Epidermis@Cavity
cell_121_144	235.840978593272	67	Cavity	Reference	Cavity@Brain@Cavity@Brain@Brain@Brain@Brain@Brain@Cavity@Brain@Cavity
cell_121_150	229.969418960245	67	Brain	Reference	Brain@Brain@Brain@Brain@Brain@Brain@Brain@Brain@Brain@Brain@Brain
cell_121_160	220.183486238532	67	Brain	Reference	Brain@Brain@Brain@Brain@Brain@Brain@Brain@Brain@Brain@Brain@Brain
cell_121_162	218.22629969419	67	Brain	Reference	Brain@Brain@Brain@Brain@Brain@Brain@Brain@Brain@Brain@Brain@Brain
cell_121_167	213.333333333333	67	Brain	Reference	Brain@Brain@Brain@Brain@Brain@Brain@Brain@Brain@Brain@Brain@Brain
cell_121_169	211.376146788991	67	Brain	Reference	Brain@Brain@Brain@Brain@Meninges@Brain@Brain@Brain@Brain@Brain@Meninges
cell_121_171	209.418960244648	67	Brain	Reference	Brain@Brain@Brain@Brain@Brain@Brain@Meninges@Brain@Brain@Brain@Meninges
cell_121_173	207.461773700306	67	Brain	Reference	Brain@Brain@Brain@Brain@Brain@Brain@Brain@Meninges@Brain@Brain@Meninges
cell_121_177	203.547400611621	67	Brain	Reference	Brain@Brain@Brain@Brain@Brain@Brain@Brain@Meninges@Meninges@Brain@Meninges
cell_121_183	197.675840978593	67	Brain	Reference	Brain@Brain@Brain@Brain@Brain@Brain@Brain@Brain@Brain@Brain@Brain
cell_121_190	190.825688073395	67	Brain	Reference	Brain@Brain@Brain@Brain@Brain@Brain@Brain@Brain@Brain@Brain@Brain
cell_121_193	187.889908256881	67	Brain	Reference	Brain@Brain@Brain@Brain@Brain@Brain@Brain@Brain@Brain@Brain@Brain
cell_121_194	186.911314984709	67	Brain	Reference	Brain@Brain@Brain@Brain@Brain@Brain@Brain@Brain@Brain@Brain@Brain
cell_121_195	185.932721712538	67	Brain	Reference	Brain@Brain@Brain@Brain@Brain@Brain@Brain@Brain@Brain@Brain@Brain
cell_121_200	181.039755351682	67	Brain	Reference	Brain@Brain@Brain@Brain@Brain@Brain@Brain@Brain@Spinal cord@Brain@Brain
cell_121_203	178.103975535168	67	Brain	Reference	Brain@Brain@Brain@Brain@Brain@Brain@Brain@Brain@Brain@Brain@Brain
cell_121_211	170.275229357798	67	Brain	Reference	Brain@Brain@Brain@Brain@Brain@Brain@Brain@Brain@Brain@Brain@Brain
cell_121_213	168.318042813456	67	Brain	Reference	Brain@Brain@Brain@Brain@Brain@Brain@Brain@Brain@Brain@Brain@Brain
cell_121_221	160.489296636086	67	Brain	Reference	Brain@Brain@Brain@Brain@Brain@Brain@Brain@Brain@Brain@Brain@Brain
cell_121_232	149.724770642202	67	Brain	Reference	Brain@Brain@Brain@Brain@Brain@Brain@Brain@Brain@Brain@Brain@Brain
cell_121_242	139.938837920489	67	Brain	Reference	Brain@Brain@Brain@Brain@Brain@Brain@Brain@Brain@Brain@Brain@Brain
cell_121_244	137.981651376147	67	Brain	Reference	Brain@Brain@Brain@Brain@Brain@Brain@Brain@Brain@Brain@Brain@Brain
cell_121_246	136.024464831804	67	Brain	Reference	Brain@Brain@Brain@Brain@Brain@Brain@Brain@Brain@Brain@Brain@Brain
cell_121_247	135.045871559633	67	Brain	Reference	Brain@Brain@Brain@Brain@Brain@Brain@Brain@Brain@Brain@Brain@Brain
cell_121_248	134.067278287462	67	Brain	Reference	Brain@Brain@Brain@Brain@Brain@Brain@Brain@Brain@Brain@Brain@Brain
cell_121_252	130.152905198777	67	Brain	Reference	Brain@Jaw and tooth@Brain@Brain@Jaw and tooth@Jaw and tooth@Brain@Jaw and tooth@Brain@Brain@Brain
cell_121_255	127.217125382263	67	Brain	Reference	Brain@Brain@Jaw and tooth@Jaw and tooth@Brain@Brain@Jaw and tooth@Brain@Brain@Brain@Brain
cell_121_260	122.324159021407	67	Brain	Reference	Brain@Brain@Brain@Brain@Brain@Brain@Brain@Brain@Brain@Brain@Brain
cell_121_261	121.345565749235	67	Brain	Reference	Brain@Brain@Brain@Brain@Brain@Brain@Brain@Brain@Brain@Brain@Brain
cell_121_262	120.366972477064	67	Brain	Reference	Brain@Brain@Brain@Brain@Brain@Brain@Brain@Brain@Brain@Brain@Brain
cell_121_265	117.43119266055	67	Brain	Reference	Brain@Brain@Brain@Brain@Brain@Brain@Brain@Brain@Brain@Brain@Brain
cell_121_267	115.474006116208	67	Brain	Reference	Brain@Brain@Brain@Brain@Brain@Brain@Brain@Brain@Brain@Brain@Brain
cell_121_272	110.581039755352	67	Brain	Reference	Brain@Brain@Brain@Brain@Brain@Brain@Brain@Brain@Brain@Brain@Brain
cell_121_275	107.645259938838	67	Brain	Reference	Brain@Brain@Brain@Brain@Brain@Brain@Brain@Brain@Brain@Brain@Brain
cell_121_280	102.752293577982	67	Brain	Reference	Brain@Brain@Brain@Brain@Brain@Brain@Brain@Brain@Brain@Brain@Brain
cell_121_283	99.8165137614679	67	Brain	Reference	Brain@Brain@Brain@Brain@Brain@Brain@Brain@Brain@Brain@Brain@Brain
cell_121_284	98.8379204892966	67	Brain	Reference	Brain@Brain@Brain@Brain@Brain@Brain@Brain@Brain@Brain@Brain@Brain
cell_121_285	97.8593272171254	67	Brain	Reference	Brain@Brain@Brain@Brain@Brain@Brain@Brain@Brain@Brain@Brain@Brain
cell_121_286	96.8807339449541	67	Brain	Reference	Brain@Brain@Brain@Brain@Brain@Brain@Brain@Brain@Brain@Brain@Brain
cell_121_288	94.9235474006116	67	Brain	Reference	Brain@Brain@Brain@Brain@Brain@Brain@Brain@Brain@Brain@Brain@Brain
cell_121_289	93.9449541284404	67	Brain	Reference	Brain@Brain@Brain@Brain@Brain@Brain@Brain@Brain@Brain@Brain@Brain
cell_121_290	92.9663608562691	67	Brain	Reference	Brain@Brain@Brain@Brain@Brain@Brain@Brain@Brain@Brain@Brain@Brain
cell_121_295	88.0733944954128	67	Brain	Reference	Brain@Brain@Brain@Brain@Brain@Brain@Brain@Brain@Brain@Brain@Brain
cell_121_300	83.1804281345566	67	Brain	Reference	Brain@Brain@Brain@Brain@Brain@Brain@Brain@Brain@Cavity@Brain@Cavity
cell_121_303	80.2446483180428	67	Cavity	Reference	Cavity@Brain@Brain@Brain@Brain@Cavity@Brain@Brain@Cavity@Cavity@Cavity
cell_121_304	79.2660550458716	67	Brain	Reference	Brain@Cavity@Brain@Cavity@Cavity@Cavity@Cavity@Brain@Brain@Cavity@Brain
cell_121_305	78.2874617737003	67	Cavity	Reference	Cavity@Cavity@Brain@Cavity@Brain@Cavity@Cavity@Cavity@Cavity@Brain@Cavity
cell_121_309	74.3730886850153	67	Cavity	Reference	Cavity@Cavity@Cavity@Cavity@Brain@Connective tissue@Cavity@Cavity@Cavity@Cavity@Cavity
cell_121_310	73.394495412844	67	Cavity	Reference	Cavity@Cavity@Cavity@Connective tissue@Cavity@Cavity@Cavity@Brain@Cavity@Cavity@Cavity
cell_121_312	71.4373088685015	67	Cavity	Reference	Cavity@Cavity@Cavity@Connective tissue@Connective tissue@Cavity@Connective tissue@Connective tissue@Cavity@Cavity@Cavity
cell_121_314	69.480122324159	67	Connective tissue	Reference	Connective tissue@Connective tissue@Connective tissue@Cavity@Epidermis@Cavity@Cavity@Cavity@Connective tissue@Connective tissue@Cavity
cell_121_316	67.5229357798165	67	Cavity	Reference	Cavity@Cavity@Connective tissue@Connective tissue@Epidermis@Cavity@Connective tissue@Connective tissue@Cavity@Epidermis@Cavity
cell_121_317	66.5443425076453	67	Cavity	Reference	Cavity@Cavity@Cavity@Cavity@Cavity@Connective tissue@Epidermis@Connective tissue@Connective tissue@Cavity@Epidermis
cell_121_320	63.6085626911315	67	Cavity	Reference	Cavity@Cavity@Cavity@Cavity@Epidermis@Cavity@Epidermis@Cavity@Cavity@Cavity@Epidermis
cell_121_87	291.620795107034	67	Epidermis	Reference	Epidermis@Cavity@Epidermis@Cavity@Cavity@Cavity@Cavity@Cavity@Cavity@Epidermis@Epidermis
cell_121_89	289.663608562691	67	Cavity	Reference	Cavity@Cavity@Cavity@Epidermis@Cavity@Epidermis@Epidermis@Cavity@Epidermis@Epidermis@Cavity
cell_121_91	287.706422018349	67	Cavity	Reference	Cavity@Cavity@Epidermis@Cavity@Cavity@Epidermis@Epidermis@Cavity@Epidermis@Epidermis@Epidermis
cell_122_107	272.048929663609	68	Meninges	Reference	Meninges@Meninges@Meninges@Cavity@Brain@Meninges@Cavity@Meninges@Meninges@Cavity@Brain
cell_122_108	271.070336391437	68	Meninges	Reference	Meninges@Meninges@Cavity@Meninges@Cavity@Cavity@Meninges@Meninges@Brain@Meninges@Cavity
cell_122_110	269.113149847095	68	Cavity	Reference	Cavity@Cavity@Cavity@Meninges@Cavity@Cavity@Cavity@Cavity@Cavity@Cavity@Meninges
cell_122_115	264.220183486239	68	Cavity	Reference	Cavity@Cavity@Cavity@Cavity@Cavity@Cavity@Cavity@Cavity@Cavity@Cavity@Cavity
cell_122_118	261.284403669725	68	Cavity	Reference	Cavity@Cavity@Cavity@Cavity@Cavity@Cavity@Cavity@Cavity@Cavity@Cavity@Cavity
cell_122_119	260.305810397554	68	Cavity	Reference	Cavity@Cavity@Cavity@Cavity@Cavity@Cavity@Cavity@Cavity@Cavity@Cavity@Cavity
cell_122_120	259.327217125382	68	Cavity	Reference	Cavity@Cavity@Cavity@Cavity@Cavity@Cavity@Epidermis@Cavity@Cavity@Cavity@Cavity
cell_122_125	254.434250764526	68	Cavity	Reference	Cavity@Epidermis@Cavity@Cavity@Cavity@Epidermis@Cavity@Cavity@Cavity@Epidermis@Epidermis
cell_122_127	252.477064220183	68	Cavity	Reference	Cavity@Cavity@Cavity@Cavity@Cavity@Epidermis@Cavity@Epidermis@Epidermis@Cavity@Cavity
cell_122_128	251.498470948012	68	Cavity	Reference	Cavity@Cavity@Cavity@Cavity@Cavity@Epidermis@Cavity@Cavity@Epidermis@Cavity@Cavity
cell_122_130	249.54128440367	68	Cavity	Reference	Cavity@Epidermis@Cavity@Cavity@Cavity@Cavity@Cavity@Cavity@Cavity@Cavity@Cavity
cell_122_131	248.562691131498	68	Epidermis	Reference	Epidermis@Cavity@Cavity@Cavity@Cavity@Cavity@Cavity@Epidermis@Cavity@Cavity@Cavity
cell_122_134	245.626911314985	68	Cavity	Reference	Cavity@Cavity@Cavity@Cavity@Cavity@Cavity@Cavity@Cavity@Epidermis@Cavity@Epidermis
cell_122_135	244.648318042813	68	Cavity	Reference	Cavity@Cavity@Cavity@Cavity@Cavity@Cavity@Epidermis@Epidermis@Epidermis@Epidermis@Cavity
cell_122_136	243.669724770642	68	Cavity	Reference	Cavity@Cavity@Epidermis@Cavity@Epidermis@Cavity@Epidermis@Cavity@Cavity@Epidermis@Cavity
cell_122_138	241.7125382263	68	Cavity	Reference	Cavity@Cavity@Cavity@Epidermis@Cavity@Cavity@Cavity@Cavity@Epidermis@Cavity@Cavity
cell_122_139	240.733944954128	68	Cavity	Reference	Cavity@Cavity@Cavity@Cavity@Cavity@Epidermis@Cavity@Cavity@Cavity@Cavity@Cavity
cell_122_145	234.862385321101	68	Brain	Reference	Brain@Brain@Brain@Brain@Cavity@Brain@Brain@Brain@Brain@Brain@Brain
cell_122_146	233.88379204893	68	Brain	Reference	Brain@Brain@Brain@Brain@Brain@Brain@Brain@Cavity@Brain@Brain@Brain
cell_122_149	230.948012232416	68	Brain	Reference	Brain@Brain@Brain@Brain@Brain@Brain@Brain@Brain@Brain@Brain@Brain
cell_122_151	228.990825688073	68	Brain	Reference	Brain@Brain@Brain@Brain@Brain@Brain@Brain@Brain@Brain@Brain@Brain
cell_122_155	225.076452599388	68	Brain	Reference	Brain@Brain@Cavity@Brain@Brain@Brain@Brain@Brain@Brain@Cavity@Brain
cell_122_157	223.119266055046	68	Brain	Reference	Brain@Brain@Brain@Brain@Brain@Brain@Brain@Brain@Cavity@Brain@Brain
cell_122_159	221.162079510703	68	Brain	Reference	Brain@Brain@Brain@Brain@Brain@Brain@Brain@Brain@Brain@Brain@Brain
cell_122_165	215.290519877676	68	Brain	Reference	Brain@Brain@Brain@Brain@Brain@Brain@Brain@Brain@Brain@Brain@Brain
cell_122_166	214.311926605505	68	Brain	Reference	Brain@Brain@Brain@Brain@Brain@Brain@Brain@Brain@Brain@Brain@Brain
cell_122_170	210.39755351682	68	Brain	Reference	Brain@Meninges@Brain@Brain@Brain@Meninges@Brain@Meninges@Brain@Brain@Meninges
cell_122_176	204.525993883792	68	Brain	Reference	Brain@Meninges@Brain@Meninges@Meninges@Brain@Brain@Meninges@Meninges@Meninges@Brain
cell_122_183	197.675840978593	68	Brain	Reference	Brain@Brain@Brain@Brain@Brain@Brain@Brain@Brain@Brain@Brain@Meninges
cell_122_187	193.761467889908	68	Brain	Reference	Brain@Brain@Brain@Brain@Brain@Brain@Brain@Brain@Brain@Brain@Brain
cell_122_189	191.804281345566	68	Brain	Reference	Brain@Brain@Brain@Brain@Brain@Brain@Brain@Brain@Brain@Brain@Brain
cell_122_195	185.932721712538	68	Brain	Reference	Brain@Brain@Brain@Brain@Brain@Brain@Brain@Brain@Brain@Brain@Spinal cord
cell_122_198	182.996941896024	68	Brain	Reference	Brain@Brain@Brain@Brain@Brain@Brain@Brain@Brain@Brain@Brain@Brain
cell_122_199	182.018348623853	68	Brain	Reference	Brain@Brain@Brain@Brain@Brain@Brain@Brain@Brain@Spinal cord@Brain@Brain
cell_122_207	174.189602446483	68	Brain	Reference	Brain@Brain@Brain@Brain@Brain@Brain@Brain@Brain@Brain@Brain@Brain
cell_122_208	173.211009174312	68	Brain	Reference	Brain@Brain@Brain@Brain@Brain@Brain@Brain@Brain@Brain@Brain@Brain
cell_122_210	171.253822629969	68	Brain	Reference	Brain@Brain@Brain@Brain@Brain@Brain@Brain@Brain@Brain@Brain@Brain
cell_122_212	169.296636085627	68	Brain	Reference	Brain@Brain@Brain@Brain@Brain@Brain@Brain@Brain@Brain@Brain@Brain
cell_122_215	166.360856269113	68	Brain	Reference	Brain@Brain@Brain@Brain@Brain@Brain@Brain@Brain@Brain@Brain@Brain
cell_122_216	165.382262996942	68	Brain	Reference	Brain@Brain@Brain@Brain@Brain@Brain@Brain@Brain@Brain@Brain@Brain
cell_122_218	163.425076452599	68	Brain	Reference	Brain@Brain@Brain@Brain@Brain@Brain@Brain@Brain@Brain@Brain@Brain
cell_122_221	160.489296636086	68	Brain	Reference	Brain@Brain@Brain@Brain@Brain@Brain@Brain@Brain@Brain@Brain@Brain
cell_122_226	155.596330275229	68	Brain	Reference	Brain@Brain@Brain@Brain@Brain@Brain@Brain@Brain@Brain@Brain@Brain
cell_122_228	153.639143730887	68	Brain	Reference	Brain@Brain@Brain@Brain@Brain@Brain@Brain@Brain@Brain@Brain@Brain
cell_122_229	152.660550458716	68	Brain	Reference	Brain@Brain@Brain@Brain@Brain@Brain@Brain@Brain@Brain@Brain@Brain
cell_122_234	147.767584097859	68	Brain	Reference	Brain@Brain@Brain@Brain@Brain@Brain@Brain@Brain@Brain@Brain@Brain
cell_122_243	138.960244648318	68	Brain	Reference	Brain@Brain@Brain@Brain@Brain@Brain@Brain@Brain@Brain@Brain@Brain
cell_122_248	134.067278287462	68	Brain	Reference	Brain@Brain@Brain@Brain@Brain@Brain@Brain@Brain@Brain@Brain@Brain
cell_122_259	123.302752293578	68	Brain	Reference	Brain@Brain@Brain@Brain@Brain@Brain@Brain@Brain@Brain@Brain@Brain
cell_122_262	120.366972477064	68	Brain	Reference	Brain@Brain@Brain@Brain@Brain@Brain@Brain@Brain@Brain@Brain@Brain
cell_122_264	118.409785932722	68	Brain	Reference	Brain@Brain@Brain@Brain@Brain@Brain@Brain@Brain@Brain@Brain@Brain
cell_122_265	117.43119266055	68	Brain	Reference	Brain@Brain@Brain@Brain@Brain@Brain@Brain@Brain@Brain@Brain@Brain
cell_122_272	110.581039755352	68	Brain	Reference	Brain@Brain@Brain@Brain@Brain@Brain@Brain@Brain@Brain@Brain@Brain
cell_122_275	107.645259938838	68	Brain	Reference	Brain@Brain@Brain@Brain@Brain@Brain@Brain@Brain@Brain@Brain@Brain
cell_122_276	106.666666666667	68	Brain	Reference	Brain@Brain@Brain@Brain@Brain@Brain@Brain@Brain@Brain@Brain@Brain
cell_122_279	103.730886850153	68	Brain	Reference	Brain@Brain@Brain@Brain@Brain@Brain@Brain@Brain@Brain@Brain@Brain
cell_122_284	98.8379204892966	68	Brain	Reference	Brain@Brain@Brain@Brain@Brain@Brain@Brain@Brain@Brain@Brain@Brain
cell_122_286	96.8807339449541	68	Brain	Reference	Brain@Brain@Brain@Brain@Brain@Brain@Brain@Brain@Brain@Brain@Brain
cell_122_287	95.9021406727829	68	Brain	Reference	Brain@Brain@Brain@Brain@Brain@Brain@Brain@Brain@Brain@Brain@Brain
cell_122_291	91.9877675840979	68	Brain	Reference	Brain@Brain@Brain@Brain@Brain@Brain@Brain@Brain@Brain@Brain@Brain
cell_122_292	91.0091743119266	68	Brain	Reference	Brain@Brain@Brain@Brain@Brain@Brain@Brain@Brain@Brain@Brain@Brain
cell_122_293	90.0305810397553	68	Brain	Reference	Brain@Brain@Brain@Brain@Brain@Brain@Brain@Brain@Brain@Brain@Brain
cell_122_296	87.0948012232416	68	Brain	Reference	Brain@Brain@Brain@Brain@Brain@Brain@Brain@Brain@Brain@Brain@Brain
cell_122_299	84.1590214067278	68	Brain	Reference	Brain@Brain@Brain@Brain@Brain@Brain@Brain@Brain@Brain@Brain@Brain
cell_122_300	83.1804281345566	68	Brain	Reference	Brain@Brain@Brain@Brain@Brain@Brain@Brain@Brain@Brain@Brain@Cavity
cell_122_305	78.2874617737003	68	Cavity	Reference	Cavity@Cavity@Brain@Brain@Cavity@Cavity@Cavity@Brain@Brain@Cavity@Cavity
cell_122_308	75.3516819571865	68	Cavity	Reference	Cavity@Cavity@Cavity@Cavity@Brain@Cavity@Cavity@Cavity@Cavity@Cavity@Cavity
cell_122_312	71.4373088685015	68	Cavity	Reference	Cavity@Cavity@Cavity@Cavity@Cavity@Connective tissue@Cavity@Connective tissue@Cavity@Connective tissue@Cavity
cell_122_313	70.4587155963303	68	Cavity	Reference	Cavity@Cavity@Cavity@Connective tissue@Cavity@Connective tissue@Connective tissue@Cavity@Cavity@Connective tissue@Cavity
cell_122_314	69.480122324159	68	Connective tissue	Reference	Connective tissue@Connective tissue@Connective tissue@Cavity@Connective tissue@Cavity@Cavity@Cavity@Epidermis@Cavity@Cavity
cell_122_315	68.5015290519878	68	Connective tissue	Reference	Connective tissue@Connective tissue@Connective tissue@Epidermis@Connective tissue@Cavity@Cavity@Cavity@Cavity@Cavity@Cavity
cell_122_319	64.5871559633027	68	Cavity	Reference	Cavity@Cavity@Cavity@Cavity@Cavity@Epidermis@Epidermis@Cavity@Cavity@Epidermis@Epidermis
cell_122_92	286.727828746177	68	Epidermis	Reference	Epidermis@Epidermis@Cavity@Epidermis@Epidermis@Cavity@Cavity@Connective tissue@Cavity@Cavity@Epidermis
cell_122_96	282.813455657492	68	Cartilage primordium	Reference	Cartilage primordium@Cartilage primordium@Brain@Cartilage primordium@Cartilage primordium@Brain@Brain@Connective tissue@Brain@Cartilage primordium@Connective tissue
cell_122_99	279.877675840979	68	Brain	Reference	Brain@Brain@Brain@Brain@Brain@Brain@Brain@Brain@Brain@Cartilage primordium@Cartilage primordium
cell_123_100	278.899082568807	69	Brain	Reference	Brain@Brain@Brain@Brain@Brain@Brain@Brain@Brain@Brain@Brain@Brain
cell_123_105	274.006116207951	69	Brain	Reference	Brain@Meninges@Brain@Meninges@Brain@Meninges@Meninges@Brain@Meninges@Brain@Meninges
cell_123_107	272.048929663609	69	Meninges	Reference	Meninges@Meninges@Meninges@Cavity@Meninges@Brain@Meninges@Cavity@Cavity@Brain@Meninges
cell_123_109	270.091743119266	69	Cavity	Reference	Cavity@Meninges@Cavity@Meninges@Cavity@Cavity@Meninges@Meninges@Cavity@Cavity@Cavity
cell_123_112	267.155963302752	69	Cavity	Reference	Cavity@Cavity@Cavity@Cavity@Cavity@Cavity@Cavity@Cavity@Cavity@Cavity@Cavity
cell_123_115	264.220183486239	69	Cavity	Reference	Cavity@Cavity@Cavity@Cavity@Cavity@Cavity@Cavity@Cavity@Cavity@Cavity@Cavity
cell_123_116	263.241590214067	69	Cavity	Reference	Cavity@Cavity@Cavity@Cavity@Cavity@Cavity@Cavity@Cavity@Cavity@Cavity@Cavity
cell_123_117	262.262996941896	69	Cavity	Reference	Cavity@Cavity@Cavity@Cavity@Cavity@Cavity@Cavity@Cavity@Cavity@Cavity@Cavity
cell_123_122	257.37003058104	69	Cavity	Reference	Cavity@Epidermis@Cavity@Epidermis@Cavity@Cavity@Cavity@Cavity@Epidermis@Cavity@Cavity
cell_123_125	254.434250764526	69	Epidermis	Reference	Epidermis@Cavity@Epidermis@Cavity@Epidermis@Epidermis@Cavity@Cavity@Cavity@Cavity@Cavity
cell_123_128	251.498470948012	69	Cavity	Reference	Cavity@Cavity@Epidermis@Cavity@Cavity@Cavity@Epidermis@Cavity@Cavity@Cavity@Cavity
cell_123_131	248.562691131498	69	Cavity	Reference	Cavity@Epidermis@Cavity@Cavity@Cavity@Cavity@Cavity@Cavity@Cavity@Cavity@Cavity
cell_123_134	245.626911314985	69	Cavity	Reference	Cavity@Cavity@Cavity@Cavity@Epidermis@Cavity@Cavity@Epidermis@Cavity@Cavity@Cavity
cell_123_136	243.669724770642	69	Cavity	Reference	Cavity@Epidermis@Epidermis@Cavity@Epidermis@Cavity@Cavity@Epidermis@Cavity@Cavity@Cavity
cell_123_137	242.691131498471	69	Epidermis	Reference	Epidermis@Cavity@Epidermis@Cavity@Cavity@Cavity@Cavity@Cavity@Epidermis@Cavity@Epidermis
cell_123_139	240.733944954128	69	Cavity	Reference	Cavity@Cavity@Cavity@Cavity@Cavity@Cavity@Epidermis@Cavity@Cavity@Cavity@Cavity
cell_123_140	239.755351681957	69	Cavity	Reference	Cavity@Cavity@Cavity@Cavity@Cavity@Cavity@Cavity@Cavity@Epidermis@Cavity@Cavity
cell_123_145	234.862385321101	69	Brain	Reference	Brain@Brain@Brain@Brain@Brain@Brain@Cavity@Cavity@Brain@Brain@Brain
cell_123_146	233.88379204893	69	Brain	Reference	Brain@Brain@Brain@Brain@Brain@Brain@Brain@Cavity@Brain@Brain@Brain
cell_123_150	229.969418960245	69	Brain	Reference	Brain@Brain@Brain@Brain@Brain@Brain@Brain@Brain@Brain@Brain@Brain
cell_123_151	228.990825688073	69	Brain	Reference	Brain@Brain@Brain@Brain@Brain@Brain@Brain@Brain@Brain@Brain@Brain
cell_123_152	228.012232415902	69	Brain	Reference	Brain@Brain@Brain@Brain@Brain@Brain@Brain@Brain@Brain@Brain@Brain
cell_123_153	227.033639143731	69	Brain	Reference	Brain@Brain@Brain@Brain@Brain@Brain@Brain@Brain@Brain@Brain@Brain
cell_123_157	223.119266055046	69	Brain	Reference	Brain@Brain@Brain@Brain@Brain@Brain@Brain@Brain@Brain@Brain@Brain
cell_123_160	220.183486238532	69	Brain	Reference	Brain@Brain@Brain@Brain@Brain@Brain@Brain@Brain@Brain@Brain@Brain
cell_123_164	216.269113149847	69	Brain	Reference	Brain@Brain@Brain@Brain@Brain@Brain@Brain@Brain@Brain@Brain@Brain
cell_123_165	215.290519877676	69	Brain	Reference	Brain@Brain@Brain@Brain@Brain@Brain@Brain@Brain@Brain@Brain@Brain
cell_123_170	210.39755351682	69	Meninges	Reference	Meninges@Brain@Meninges@Brain@Brain@Meninges@Brain@Brain@Meninges@Meninges@Meninges
cell_123_171	209.418960244648	69	Brain	Reference	Brain@Meninges@Brain@Meninges@Meninges@Brain@Meninges@Brain@Brain@Brain@Meninges
cell_123_175	205.504587155963	69	Meninges	Reference	Meninges@Meninges@Brain@Meninges@Meninges@Meninges@Brain@Brain@Meninges@Brain@Meninges
cell_123_180	200.611620795107	69	Brain	Reference	Brain@Meninges@Brain@Meninges@Brain@Brain@Meninges@Meninges@Brain@Brain@Brain
cell_123_181	199.633027522936	69	Brain	Reference	Brain@Brain@Brain@Meninges@Brain@Brain@Brain@Brain@Brain@Meninges@Meninges
cell_123_185	195.718654434251	69	Brain	Reference	Brain@Brain@Brain@Brain@Brain@Brain@Brain@Brain@Brain@Brain@Brain
cell_123_186	194.74006116208	69	Brain	Reference	Brain@Brain@Brain@Brain@Brain@Brain@Brain@Brain@Brain@Brain@Brain
cell_123_190	190.825688073395	69	Brain	Reference	Brain@Brain@Brain@Brain@Brain@Brain@Brain@Brain@Brain@Brain@Brain
cell_123_192	188.868501529052	69	Brain	Reference	Brain@Brain@Brain@Brain@Brain@Brain@Brain@Brain@Brain@Brain@Brain
cell_123_197	183.975535168196	69	Brain	Reference	Brain@Brain@Brain@Brain@Brain@Brain@Brain@Brain@Brain@Spinal cord@Brain
cell_123_199	182.018348623853	69	Brain	Reference	Brain@Brain@Brain@Brain@Brain@Brain@Brain@Spinal cord@Brain@Brain@Brain
cell_123_200	181.039755351682	69	Brain	Reference	Brain@Brain@Brain@Spinal cord@Brain@Brain@Brain@Brain@Brain@Brain@Brain
cell_123_204	177.125382262997	69	Brain	Reference	Brain@Brain@Brain@Brain@Brain@Brain@Brain@Brain@Brain@Spinal cord@Brain
cell_123_205	176.146788990826	69	Brain	Reference	Brain@Brain@Brain@Brain@Brain@Brain@Brain@Brain@Brain@Brain@Brain
cell_123_206	175.168195718654	69	Brain	Reference	Brain@Brain@Brain@Brain@Brain@Brain@Brain@Brain@Brain@Brain@Brain
cell_123_210	171.253822629969	69	Brain	Reference	Brain@Brain@Brain@Brain@Brain@Brain@Brain@Brain@Brain@Brain@Brain
cell_123_212	169.296636085627	69	Brain	Reference	Brain@Brain@Brain@Brain@Brain@Brain@Brain@Brain@Brain@Brain@Brain
cell_123_213	168.318042813456	69	Brain	Reference	Brain@Brain@Brain@Brain@Brain@Brain@Brain@Brain@Brain@Brain@Brain
cell_123_215	166.360856269113	69	Brain	Reference	Brain@Brain@Brain@Brain@Brain@Brain@Brain@Brain@Brain@Brain@Brain
cell_123_217	164.403669724771	69	Brain	Reference	Brain@Brain@Brain@Brain@Brain@Brain@Brain@Brain@Brain@Brain@Brain
cell_123_220	161.467889908257	69	Brain	Reference	Brain@Brain@Brain@Brain@Brain@Brain@Brain@Brain@Brain@Brain@Brain
cell_123_221	160.489296636086	69	Brain	Reference	Brain@Brain@Brain@Brain@Brain@Brain@Brain@Brain@Brain@Brain@Brain
cell_123_223	158.532110091743	69	Brain	Reference	Brain@Brain@Brain@Brain@Brain@Brain@Brain@Brain@Brain@Brain@Brain
cell_123_224	157.553516819572	69	Brain	Reference	Brain@Brain@Brain@Brain@Brain@Brain@Brain@Brain@Brain@Brain@Brain
cell_123_225	156.574923547401	69	Brain	Reference	Brain@Brain@Brain@Brain@Brain@Brain@Brain@Brain@Brain@Brain@Brain
cell_123_226	155.596330275229	69	Brain	Reference	Brain@Brain@Brain@Brain@Brain@Brain@Brain@Brain@Brain@Brain@Brain
cell_123_230	151.681957186544	69	Brain	Reference	Brain@Brain@Brain@Brain@Brain@Brain@Brain@Brain@Brain@Brain@Brain
cell_123_234	147.767584097859	69	Brain	Reference	Brain@Brain@Brain@Brain@Brain@Brain@Brain@Brain@Brain@Brain@Brain
cell_123_235	146.788990825688	69	Brain	Reference	Brain@Brain@Brain@Brain@Brain@Brain@Brain@Brain@Brain@Brain@Brain
cell_123_237	144.831804281346	69	Brain	Reference	Brain@Brain@Brain@Brain@Brain@Brain@Brain@Brain@Brain@Brain@Brain
cell_123_239	142.874617737003	69	Brain	Reference	Brain@Brain@Brain@Brain@Brain@Brain@Brain@Brain@Brain@Brain@Brain
cell_123_242	139.938837920489	69	Brain	Reference	Brain@Brain@Brain@Brain@Brain@Brain@Brain@Brain@Brain@Brain@Brain
cell_123_246	136.024464831804	69	Brain	Reference	Brain@Brain@Brain@Brain@Brain@Brain@Brain@Brain@Brain@Brain@Brain
cell_123_247	135.045871559633	69	Brain	Reference	Brain@Brain@Brain@Brain@Brain@Brain@Brain@Brain@Brain@Brain@Brain
cell_123_249	133.088685015291	69	Brain	Reference	Brain@Brain@Brain@Brain@Brain@Brain@Brain@Brain@Brain@Brain@Brain
cell_123_251	131.131498470948	69	Brain	Reference	Brain@Brain@Brain@Brain@Brain@Brain@Jaw and tooth@Brain@Brain@Brain@Brain
cell_123_254	128.195718654434	69	Jaw and tooth	Reference	Jaw and tooth@Brain@Brain@Brain@Brain@Brain@Brain@Jaw and tooth@Brain@Jaw and tooth@Brain
cell_123_258	124.281345565749	69	Brain	Reference	Brain@Brain@Brain@Brain@Brain@Brain@Brain@Brain@Brain@Brain@Brain
cell_123_260	122.324159021407	69	Brain	Reference	Brain@Brain@Brain@Brain@Brain@Brain@Brain@Brain@Brain@Brain@Brain
cell_123_266	116.452599388379	69	Brain	Reference	Brain@Brain@Brain@Brain@Brain@Brain@Brain@Brain@Brain@Brain@Brain
cell_123_268	114.495412844037	69	Brain	Reference	Brain@Brain@Brain@Brain@Brain@Brain@Brain@Brain@Brain@Brain@Brain
cell_123_271	111.559633027523	69	Brain	Reference	Brain@Brain@Brain@Brain@Brain@Brain@Brain@Brain@Brain@Brain@Brain
cell_123_277	105.688073394495	69	Brain	Reference	Brain@Brain@Brain@Brain@Brain@Brain@Brain@Brain@Brain@Brain@Brain
cell_123_280	102.752293577982	69	Brain	Reference	Brain@Brain@Brain@Brain@Brain@Brain@Brain@Brain@Brain@Brain@Brain
cell_123_282	100.795107033639	69	Brain	Reference	Brain@Brain@Brain@Brain@Brain@Brain@Brain@Brain@Brain@Brain@Brain
cell_123_292	91.0091743119266	69	Brain	Reference	Brain@Brain@Brain@Brain@Brain@Brain@Brain@Brain@Brain@Brain@Brain
cell_123_294	89.0519877675841	69	Brain	Reference	Brain@Brain@Brain@Brain@Brain@Brain@Brain@Brain@Brain@Brain@Brain
cell_123_295	88.0733944954128	69	Brain	Reference	Brain@Brain@Brain@Brain@Brain@Brain@Brain@Brain@Brain@Brain@Brain
cell_123_299	84.1590214067278	69	Brain	Reference	Brain@Brain@Brain@Brain@Brain@Brain@Brain@Brain@Brain@Brain@Brain
cell_123_302	81.2232415902141	69	Brain	Reference	Brain@Brain@Brain@Brain@Cavity@Brain@Brain@Brain@Cavity@Brain@Brain
cell_123_303	80.2446483180428	69	Brain	Reference	Brain@Brain@Brain@Cavity@Brain@Cavity@Brain@Cavity@Cavity@Cavity@Brain
cell_123_306	77.308868501529	69	Brain	Reference	Brain@Cavity@Cavity@Cavity@Cavity@Cavity@Brain@Cavity@Cavity@Cavity@Cavity
cell_123_307	76.3302752293578	69	Cavity	Reference	Cavity@Brain@Cavity@Cavity@Cavity@Cavity@Cavity@Brain@Cavity@Cavity@Cavity
cell_123_308	75.3516819571865	69	Cavity	Reference	Cavity@Cavity@Cavity@Cavity@Brain@Cavity@Cavity@Cavity@Cavity@Cavity@Brain
cell_123_310	73.394495412844	69	Cavity	Reference	Cavity@Cavity@Cavity@Cavity@Cavity@Cavity@Cavity@Cavity@Cavity@Cavity@Cavity
cell_123_311	72.4159021406728	69	Cavity	Reference	Cavity@Cavity@Cavity@Cavity@Cavity@Cavity@Cavity@Cavity@Cavity@Cavity@Connective tissue
cell_123_313	70.4587155963303	69	Cavity	Reference	Cavity@Cavity@Cavity@Cavity@Connective tissue@Cavity@Connective tissue@Cavity@Cavity@Connective tissue@Connective tissue
cell_123_315	68.5015290519878	69	Connective tissue	Reference	Connective tissue@Epidermis@Cavity@Connective tissue@Cavity@Connective tissue@Connective tissue@Cavity@Cavity@Epidermis@Connective tissue
cell_123_316	67.5229357798165	69	Epidermis	Reference	Epidermis@Connective tissue@Cavity@Cavity@Epidermis@Connective tissue@Cavity@Cavity@Connective tissue@Epidermis@Cavity
cell_123_317	66.5443425076453	69	Cavity	Reference	Cavity@Epidermis@Epidermis@Epidermis@Connective tissue@Cavity@Cavity@Cavity@Cavity@Connective tissue@Connective tissue
cell_123_86	292.599388379205	69	Epidermis	Reference	Epidermis@Cavity@Epidermis@Cavity@Epidermis@Cavity@Cavity@Cavity@Cavity@Cavity@Cavity
cell_123_89	289.663608562691	69	Cavity	Reference	Cavity@Epidermis@Cavity@Cavity@Cavity@Cavity@Cavity@Epidermis@Epidermis@Epidermis@Epidermis
cell_123_92	286.727828746177	69	Epidermis	Reference	Epidermis@Epidermis@Epidermis@Connective tissue@Epidermis@Cavity@Cavity@Cavity@Cartilage primordium@Epidermis@Cavity
cell_123_96	282.813455657492	69	Cartilage primordium	Reference	Cartilage primordium@Brain@Cartilage primordium@Cartilage primordium@Brain@Brain@Cartilage primordium@Cartilage primordium@Brain@Connective tissue@Brain
cell_123_97	281.834862385321	69	Brain	Reference	Brain@Brain@Brain@Cartilage primordium@Cartilage primordium@Cartilage primordium@Brain@Cartilage primordium@Brain@Brain@Brain
cell_123_98	280.85626911315	69	Brain	Reference	Brain@Brain@Brain@Brain@Cartilage primordium@Brain@Brain@Cartilage primordium@Brain@Brain@Cartilage primordium
cell_124_103	275.963302752294	70	Brain	Reference	Brain@Brain@Brain@Brain@Brain@Brain@Brain@Brain@Meninges@Brain@Brain
cell_124_111	268.134556574924	70	Cavity	Reference	Cavity@Cavity@Cavity@Cavity@Cavity@Cavity@Cavity@Cavity@Cavity@Cavity@Cavity
cell_124_112	267.155963302752	70	Cavity	Reference	Cavity@Cavity@Cavity@Cavity@Cavity@Cavity@Cavity@Cavity@Cavity@Cavity@Cavity
cell_124_114	265.19877675841	70	Cavity	Reference	Cavity@Cavity@Cavity@Cavity@Cavity@Cavity@Cavity@Cavity@Cavity@Cavity@Cavity
cell_124_115	264.220183486239	70	Cavity	Reference	Cavity@Cavity@Cavity@Cavity@Cavity@Cavity@Cavity@Cavity@Cavity@Cavity@Cavity
cell_124_119	260.305810397554	70	Cavity	Reference	Cavity@Cavity@Cavity@Cavity@Cavity@Cavity@Cavity@Cavity@Cavity@Cavity@Cavity
cell_124_123	256.391437308868	70	Epidermis	Reference	Epidermis@Cavity@Cavity@Cavity@Epidermis@Cavity@Cavity@Cavity@Epidermis@Cavity@Epidermis
cell_124_126	253.455657492355	70	Epidermis	Reference	Epidermis@Epidermis@Epidermis@Cavity@Cavity@Cavity@Cavity@Cavity@Cavity@Cavity@Cavity
cell_124_127	252.477064220183	70	Epidermis	Reference	Epidermis@Cavity@Epidermis@Cavity@Cavity@Cavity@Epidermis@Cavity@Cavity@Cavity@Cavity
cell_124_133	246.605504587156	70	Cavity	Reference	Cavity@Cavity@Cavity@Cavity@Epidermis@Cavity@Cavity@Cavity@Cavity@Cavity@Cavity
cell_124_134	245.626911314985	70	Cavity	Reference	Cavity@Cavity@Cavity@Epidermis@Epidermis@Cavity@Cavity@Cavity@Cavity@Cavity@Cavity
cell_124_135	244.648318042813	70	Epidermis	Reference	Epidermis@Epidermis@Cavity@Cavity@Cavity@Cavity@Cavity@Cavity@Epidermis@Cavity@Cavity
cell_124_136	243.669724770642	70	Epidermis	Reference	Epidermis@Cavity@Epidermis@Epidermis@Cavity@Cavity@Cavity@Cavity@Cavity@Cavity@Cavity
cell_124_138	241.7125382263	70	Cavity	Reference	Cavity@Cavity@Cavity@Epidermis@Cavity@Cavity@Epidermis@Cavity@Cavity@Cavity@Cavity
cell_124_140	239.755351681957	70	Cavity	Reference	Cavity@Cavity@Cavity@Cavity@Cavity@Cavity@Cavity@Cavity@Cavity@Cavity@Cavity
cell_124_141	238.776758409786	70	Cavity	Reference	Cavity@Cavity@Cavity@Cavity@Cavity@Cavity@Cavity@Brain@Cavity@Cavity@Cavity
cell_124_147	232.905198776758	70	Brain	Reference	Brain@Brain@Brain@Brain@Brain@Brain@Brain@Brain@Brain@Brain@Brain
cell_124_148	231.926605504587	70	Brain	Reference	Brain@Brain@Brain@Brain@Brain@Brain@Brain@Brain@Brain@Brain@Brain
cell_124_153	227.033639143731	70	Brain	Reference	Brain@Brain@Brain@Brain@Brain@Brain@Brain@Brain@Brain@Brain@Brain
cell_124_156	224.097859327217	70	Brain	Reference	Brain@Brain@Brain@Brain@Brain@Brain@Brain@Brain@Brain@Brain@Brain
cell_124_157	223.119266055046	70	Brain	Reference	Brain@Brain@Brain@Brain@Brain@Brain@Brain@Brain@Brain@Brain@Brain
cell_124_159	221.162079510703	70	Brain	Reference	Brain@Brain@Brain@Brain@Brain@Brain@Brain@Brain@Brain@Brain@Brain
cell_124_161	219.204892966361	70	Brain	Reference	Brain@Brain@Brain@Brain@Brain@Brain@Brain@Brain@Brain@Brain@Brain
cell_124_163	217.247706422018	70	Brain	Reference	Brain@Brain@Brain@Brain@Brain@Brain@Brain@Brain@Brain@Brain@Brain
cell_124_164	216.269113149847	70	Brain	Reference	Brain@Brain@Brain@Brain@Brain@Brain@Brain@Brain@Brain@Brain@Brain
cell_124_165	215.290519877676	70	Brain	Reference	Brain@Brain@Brain@Brain@Brain@Brain@Brain@Brain@Brain@Brain@Meninges
cell_124_169	211.376146788991	70	Brain	Reference	Brain@Meninges@Meninges@Meninges@Brain@Brain@Meninges@Brain@Meninges@Brain@Meninges
cell_124_170	210.39755351682	70	Meninges	Reference	Meninges@Meninges@Brain@Brain@Meninges@Brain@Meninges@Meninges@Meninges@Meninges@Meninges
cell_124_174	206.483180428135	70	Meninges	Reference	Meninges@Meninges@Meninges@Meninges@Meninges@Brain@Meninges@Brain@Meninges@Connective tissue@Brain
cell_124_176	204.525993883792	70	Meninges	Reference	Meninges@Meninges@Meninges@Meninges@Brain@Meninges@Meninges@Meninges@Meninges@Brain@Brain
cell_124_177	203.547400611621	70	Meninges	Reference	Meninges@Meninges@Meninges@Meninges@Meninges@Brain@Meninges@Meninges@Meninges@Meninges@Meninges
cell_124_178	202.56880733945	70	Meninges	Reference	Meninges@Meninges@Meninges@Meninges@Meninges@Meninges@Brain@Meninges@Brain@Meninges@Meninges
cell_124_180	200.611620795107	70	Meninges	Reference	Meninges@Brain@Brain@Brain@Meninges@Brain@Meninges@Meninges@Meninges@Brain@Meninges
cell_124_182	198.654434250765	70	Brain	Reference	Brain@Brain@Brain@Brain@Brain@Meninges@Brain@Brain@Brain@Cavity@Brain
cell_124_183	197.675840978593	70	Brain	Reference	Brain@Brain@Brain@Brain@Brain@Brain@Brain@Brain@Meninges@Brain@Brain
cell_124_191	189.847094801223	70	Brain	Reference	Brain@Brain@Brain@Brain@Brain@Brain@Brain@Brain@Brain@Brain@Brain
cell_124_192	188.868501529052	70	Brain	Reference	Brain@Brain@Brain@Brain@Brain@Brain@Brain@Brain@Brain@Brain@Spinal cord
cell_124_196	184.954128440367	70	Brain	Reference	Brain@Brain@Brain@Brain@Spinal cord@Brain@Brain@Brain@Brain@Brain@Brain
cell_124_197	183.975535168196	70	Brain	Reference	Brain@Brain@Brain@Brain@Brain@Brain@Brain@Brain@Brain@Spinal cord@Brain
cell_124_199	182.018348623853	70	Brain	Reference	Brain@Brain@Brain@Brain@Spinal cord@Brain@Brain@Brain@Brain@Brain@Brain
cell_124_200	181.039755351682	70	Brain	Reference	Brain@Spinal cord@Brain@Brain@Brain@Brain@Brain@Brain@Brain@Brain@Brain
cell_124_201	180.061162079511	70	Spinal cord	Reference	Spinal cord@Brain@Brain@Brain@Brain@Brain@Brain@Brain@Brain@Brain@Brain
cell_124_206	175.168195718654	70	Brain	Reference	Brain@Brain@Brain@Brain@Brain@Brain@Brain@Brain@Brain@Brain@Brain
cell_124_212	169.296636085627	70	Brain	Reference	Brain@Brain@Brain@Brain@Brain@Brain@Brain@Brain@Brain@Brain@Brain
cell_124_215	166.360856269113	70	Brain	Reference	Brain@Brain@Brain@Brain@Brain@Brain@Brain@Brain@Brain@Brain@Brain
cell_124_218	163.425076452599	70	Brain	Reference	Brain@Brain@Brain@Brain@Brain@Brain@Brain@Brain@Brain@Brain@Brain
cell_124_221	160.489296636086	70	Brain	Reference	Brain@Brain@Brain@Brain@Brain@Brain@Brain@Brain@Brain@Brain@Brain
cell_124_224	157.553516819572	70	Brain	Reference	Brain@Brain@Brain@Brain@Brain@Brain@Brain@Brain@Brain@Brain@Brain
cell_124_227	154.617737003058	70	Brain	Reference	Brain@Brain@Brain@Brain@Brain@Brain@Brain@Brain@Brain@Brain@Brain
cell_124_228	153.639143730887	70	Brain	Reference	Brain@Brain@Brain@Brain@Brain@Brain@Brain@Brain@Brain@Brain@Brain
cell_124_230	151.681957186544	70	Brain	Reference	Brain@Brain@Brain@Brain@Brain@Brain@Brain@Brain@Brain@Brain@Brain
cell_124_235	146.788990825688	70	Brain	Reference	Brain@Brain@Brain@Brain@Brain@Brain@Brain@Brain@Brain@Brain@Brain
cell_124_240	141.896024464832	70	Brain	Reference	Brain@Brain@Brain@Brain@Brain@Brain@Brain@Brain@Brain@Brain@Brain
cell_124_244	137.981651376147	70	Brain	Reference	Brain@Brain@Brain@Brain@Brain@Brain@Brain@Brain@Brain@Brain@Brain
cell_124_247	135.045871559633	70	Brain	Reference	Brain@Brain@Brain@Brain@Brain@Brain@Brain@Brain@Brain@Brain@Brain
cell_124_248	134.067278287462	70	Brain	Reference	Brain@Brain@Brain@Brain@Brain@Brain@Brain@Brain@Brain@Brain@Brain
cell_124_249	133.088685015291	70	Brain	Reference	Brain@Brain@Brain@Brain@Brain@Brain@Brain@Brain@Brain@Brain@Brain
[truncated: 498,001 more rows]
