# Supplementary material for: Multi-scale and multi-context interpretable mapping of cell states across heterogeneous spatial samples
Source: Nat Commun. 2025 Aug 21;16:7814. doi: 10.1038/s41467-025-62782-y (PMC12370880; doi:10.1038/s41467-025-62782-y)
Supplement: Supplementary file 9 — Source Data [file 41467_2025_62782_MOESM9_ESM.zip › SourceData/figure_2a.tsv]

Method	Data_Type	Ref	Query	ARI_cell
CytoSpace_noLab	circle	1	10	0.750091408647642
CytoSpace_noLab	circle	1	11	0.804098741763546
CytoSpace_noLab	circle	1	12	0.798132938112293
CytoSpace_noLab	circle	1	2	0.750529353477723
CytoSpace_noLab	circle	1	3	0.744308883321446
CytoSpace_noLab	circle	1	4	0.740415664765347
CytoSpace_noLab	circle	1	5	0.751759929938366
CytoSpace_noLab	circle	1	6	0.718404177926483
CytoSpace_noLab	circle	1	7	0.749109444794753
CytoSpace_noLab	circle	1	8	0.71938748960746
CytoSpace_noLab	circle	1	9	0.74062230006223
CytoSpace_noLab	circle	10	1	0.751684036872769
CytoSpace_noLab	circle	10	11	0.772657786351986
CytoSpace_noLab	circle	10	12	0.803089061780476
CytoSpace_noLab	circle	10	2	0.778222827868705
CytoSpace_noLab	circle	10	3	0.777973687855304
CytoSpace_noLab	circle	10	4	0.810706098739789
CytoSpace_noLab	circle	10	5	0.778958616922084
CytoSpace_noLab	circle	10	6	0.711438548801056
CytoSpace_noLab	circle	10	7	0.772758269930149
CytoSpace_noLab	circle	10	8	0.747514625882256
CytoSpace_noLab	circle	10	9	0.745717115022464
CytoSpace_noLab	circle	11	1	0.796395956935827
CytoSpace_noLab	circle	11	10	0.77261481992827
CytoSpace_noLab	circle	11	12	0.785441002038917
CytoSpace_noLab	circle	11	2	0.737351520121567
CytoSpace_noLab	circle	11	3	0.747921405574062
CytoSpace_noLab	circle	11	4	0.724955050596564
CytoSpace_noLab	circle	11	5	0.752911039463162
CytoSpace_noLab	circle	11	6	0.80317721401807
CytoSpace_noLab	circle	11	7	0.750915279106321
CytoSpace_noLab	circle	11	8	0.689052182161083
CytoSpace_noLab	circle	11	9	0.803209999977825
CytoSpace_noLab	circle	12	1	0.813030792397713
CytoSpace_noLab	circle	12	10	0.806864345059295
CytoSpace_noLab	circle	12	11	0.788429771702814
CytoSpace_noLab	circle	12	2	0.772519078735205
CytoSpace_noLab	circle	12	3	0.746543833165064
CytoSpace_noLab	circle	12	4	0.758583672375392
CytoSpace_noLab	circle	12	5	0.760384437056827
CytoSpace_noLab	circle	12	6	0.73201265955697
CytoSpace_noLab	circle	12	7	0.753613644565171
CytoSpace_noLab	circle	12	8	0.725017609558527
CytoSpace_noLab	circle	12	9	0.770276025486649
CytoSpace_noLab	circle	2	1	0.76324484936346
CytoSpace_noLab	circle	2	10	0.772214349851511
CytoSpace_noLab	circle	2	11	0.735513944863241
CytoSpace_noLab	circle	2	12	0.768613227440133
CytoSpace_noLab	circle	2	3	0.784504004928152
CytoSpace_noLab	circle	2	4	0.768248904235827
CytoSpace_noLab	circle	2	5	0.820736656103037
CytoSpace_noLab	circle	2	6	0.671591321044459
CytoSpace_noLab	circle	2	7	0.770409197160487
CytoSpace_noLab	circle	2	8	0.773535951842399
CytoSpace_noLab	circle	2	9	0.699696142659951
CytoSpace_noLab	circle	3	1	0.719625834465672
CytoSpace_noLab	circle	3	10	0.771526157190023
CytoSpace_noLab	circle	3	11	0.750626180201055
CytoSpace_noLab	circle	3	12	0.741169064595304
CytoSpace_noLab	circle	3	2	0.771743719162253
CytoSpace_noLab	circle	3	4	0.77052963881081
CytoSpace_noLab	circle	3	5	0.78568564366949
CytoSpace_noLab	circle	3	6	0.73693017948267
CytoSpace_noLab	circle	3	7	0.79430229482664
CytoSpace_noLab	circle	3	8	0.746172983477582
CytoSpace_noLab	circle	3	9	0.741219727073721
CytoSpace_noLab	circle	4	1	0.734640060709528
CytoSpace_noLab	circle	4	10	0.816524103307894
CytoSpace_noLab	circle	4	11	0.732670219693815
CytoSpace_noLab	circle	4	12	0.752798162274271
CytoSpace_noLab	circle	4	2	0.743494003934192
CytoSpace_noLab	circle	4	3	0.759962641960071
CytoSpace_noLab	circle	4	5	0.723378538468791
CytoSpace_noLab	circle	4	6	0.682822407263053
CytoSpace_noLab	circle	4	7	0.802708047081848
CytoSpace_noLab	circle	4	8	0.797036412700998
CytoSpace_noLab	circle	4	9	0.679141440120179
CytoSpace_noLab	circle	5	1	0.754399799538478
CytoSpace_noLab	circle	5	10	0.781829076825882
CytoSpace_noLab	circle	5	11	0.757680009011212
CytoSpace_noLab	circle	5	12	0.761903843377548
CytoSpace_noLab	circle	5	2	0.829380911497884
CytoSpace_noLab	circle	5	3	0.783798038580473
CytoSpace_noLab	circle	5	4	0.735910886811198
CytoSpace_noLab	circle	5	6	0.694714459475254
CytoSpace_noLab	circle	5	7	0.731879321748561
CytoSpace_noLab	circle	5	8	0.735460751494731
CytoSpace_noLab	circle	5	9	0.741356581632315
CytoSpace_noLab	circle	6	1	0.709507799489074
CytoSpace_noLab	circle	6	10	0.707492133715849
CytoSpace_noLab	circle	6	11	0.795414671742745
CytoSpace_noLab	circle	6	12	0.721900537506368
CytoSpace_noLab	circle	6	2	0.665376682835977
CytoSpace_noLab	circle	6	3	0.741560222487713
CytoSpace_noLab	circle	6	4	0.670896280608915
CytoSpace_noLab	circle	6	5	0.680903974191351
CytoSpace_noLab	circle	6	7	0.723994145698973
CytoSpace_noLab	circle	6	8	0.623182777525265
CytoSpace_noLab	circle	6	9	0.821169195551181
CytoSpace_noLab	circle	7	1	0.738043277056792
CytoSpace_noLab	circle	7	10	0.773166079805254
CytoSpace_noLab	circle	7	11	0.755611898234769
CytoSpace_noLab	circle	7	12	0.760916682090232
CytoSpace_noLab	circle	7	2	0.774425224468536
CytoSpace_noLab	circle	7	3	0.794485467684297
CytoSpace_noLab	circle	7	4	0.802944570118718
CytoSpace_noLab	circle	7	5	0.733901913840522
CytoSpace_noLab	circle	7	6	0.727949239446798
CytoSpace_noLab	circle	7	8	0.744749132489745
CytoSpace_noLab	circle	7	9	0.730215768272494
CytoSpace_noLab	circle	8	1	0.738058778551128
CytoSpace_noLab	circle	8	10	0.765107593250809
CytoSpace_noLab	circle	8	11	0.702077471820989
CytoSpace_noLab	circle	8	12	0.744863816625516
CytoSpace_noLab	circle	8	2	0.780136948555153
CytoSpace_noLab	circle	8	3	0.750494108435509
CytoSpace_noLab	circle	8	4	0.80789007517142
CytoSpace_noLab	circle	8	5	0.734264883776199
CytoSpace_noLab	circle	8	6	0.642283910620404
CytoSpace_noLab	circle	8	7	0.760407809803802
CytoSpace_noLab	circle	8	9	0.642349837079616
CytoSpace_noLab	circle	9	1	0.732114770401893
CytoSpace_noLab	circle	9	10	0.743363633118748
CytoSpace_noLab	circle	9	11	0.808540610781856
CytoSpace_noLab	circle	9	12	0.768745832515235
CytoSpace_noLab	circle	9	2	0.696821620576709
CytoSpace_noLab	circle	9	3	0.74376119274515
CytoSpace_noLab	circle	9	4	0.68771725000483
CytoSpace_noLab	circle	9	5	0.732509249303547
CytoSpace_noLab	circle	9	6	0.822720453050413
CytoSpace_noLab	circle	9	7	0.71820643403584
CytoSpace_noLab	circle	9	8	0.6248793408771
CytoSpace	circle	1	10	1
CytoSpace	circle	1	11	1
CytoSpace	circle	1	12	1
CytoSpace	circle	1	2	1
CytoSpace	circle	1	4	1
CytoSpace	circle	1	5	1
CytoSpace	circle	1	6	1
CytoSpace	circle	1	7	1
CytoSpace	circle	1	8	1
CytoSpace	circle	1	9	1
CytoSpace	circle	10	1	1
CytoSpace	circle	10	11	1
CytoSpace	circle	10	12	1
CytoSpace	circle	10	2	1
CytoSpace	circle	10	4	1
CytoSpace	circle	10	5	1
CytoSpace	circle	10	6	1
CytoSpace	circle	10	7	1
CytoSpace	circle	10	8	1
CytoSpace	circle	10	9	1
CytoSpace	circle	11	1	1
CytoSpace	circle	11	10	1
CytoSpace	circle	11	12	1
CytoSpace	circle	11	2	1
CytoSpace	circle	11	4	1
CytoSpace	circle	11	5	1
CytoSpace	circle	11	6	1
CytoSpace	circle	11	7	1
CytoSpace	circle	11	8	1
CytoSpace	circle	11	9	1
CytoSpace	circle	12	1	1
CytoSpace	circle	12	10	1
CytoSpace	circle	12	11	1
CytoSpace	circle	12	2	1
CytoSpace	circle	12	4	1
CytoSpace	circle	12	5	1
CytoSpace	circle	12	6	1
CytoSpace	circle	12	7	1
CytoSpace	circle	12	8	1
CytoSpace	circle	12	9	1
CytoSpace	circle	2	1	1
CytoSpace	circle	2	10	1
CytoSpace	circle	2	11	1
CytoSpace	circle	2	12	1
CytoSpace	circle	2	4	1
CytoSpace	circle	2	5	1
CytoSpace	circle	2	6	1
CytoSpace	circle	2	7	1
CytoSpace	circle	2	8	1
CytoSpace	circle	2	9	1
CytoSpace	circle	3	1	1
CytoSpace	circle	3	10	1
CytoSpace	circle	3	11	1
CytoSpace	circle	3	12	1
CytoSpace	circle	3	2	1
CytoSpace	circle	3	4	1
CytoSpace	circle	3	5	1
CytoSpace	circle	3	6	1
CytoSpace	circle	3	7	1
CytoSpace	circle	3	8	1
CytoSpace	circle	3	9	1
CytoSpace	circle	4	1	1
CytoSpace	circle	4	10	1
CytoSpace	circle	4	11	1
CytoSpace	circle	4	12	1
CytoSpace	circle	4	2	1
CytoSpace	circle	4	5	1
CytoSpace	circle	4	6	1
CytoSpace	circle	4	7	1
CytoSpace	circle	4	8	1
CytoSpace	circle	4	9	1
CytoSpace	circle	5	1	1
CytoSpace	circle	5	10	1
CytoSpace	circle	5	11	1
CytoSpace	circle	5	12	1
CytoSpace	circle	5	2	1
CytoSpace	circle	5	4	1
CytoSpace	circle	5	6	1
CytoSpace	circle	5	7	1
CytoSpace	circle	5	8	1
CytoSpace	circle	5	9	1
CytoSpace	circle	6	1	1
CytoSpace	circle	6	10	1
CytoSpace	circle	6	11	1
CytoSpace	circle	6	12	1
CytoSpace	circle	6	2	1
CytoSpace	circle	6	4	1
CytoSpace	circle	6	5	1
CytoSpace	circle	6	7	1
CytoSpace	circle	6	8	1
CytoSpace	circle	6	9	1
CytoSpace	circle	7	1	1
CytoSpace	circle	7	10	1
CytoSpace	circle	7	11	1
CytoSpace	circle	7	12	1
CytoSpace	circle	7	2	1
CytoSpace	circle	7	4	1
CytoSpace	circle	7	5	1
CytoSpace	circle	7	6	1
CytoSpace	circle	7	8	1
CytoSpace	circle	7	9	1
CytoSpace	circle	8	1	1
CytoSpace	circle	8	10	1
CytoSpace	circle	8	11	1
CytoSpace	circle	8	12	1
CytoSpace	circle	8	2	1
CytoSpace	circle	8	4	1
CytoSpace	circle	8	5	1
CytoSpace	circle	8	6	1
CytoSpace	circle	8	7	1
CytoSpace	circle	8	9	1
CytoSpace	circle	9	1	1
CytoSpace	circle	9	10	1
CytoSpace	circle	9	11	1
CytoSpace	circle	9	12	1
CytoSpace	circle	9	2	1
CytoSpace	circle	9	4	1
CytoSpace	circle	9	5	1
CytoSpace	circle	9	6	1
CytoSpace	circle	9	7	1
CytoSpace	circle	9	8	1
GPSA	circle	1	10	0.0165367115137092
GPSA	circle	1	11	0.0132315581249731
GPSA	circle	1	12	-0.016094914625344
GPSA	circle	1	2	-0.0492487709606813
GPSA	circle	1	3	0.0560383846272827
GPSA	circle	1	4	0.0797029661593325
GPSA	circle	1	5	0.0475895244773458
GPSA	circle	1	6	-0.0255934986707367
GPSA	circle	1	7	0.0150501978176918
GPSA	circle	1	8	0.0218142809379808
GPSA	circle	1	9	0.0214848726071051
GPSA	circle	10	1	0.0219896025129379
GPSA	circle	10	11	-0.0616523863182789
GPSA	circle	10	12	-0.0172757423978798
GPSA	circle	10	2	-0.0327238343966357
GPSA	circle	10	3	0.0563180642963299
GPSA	circle	10	4	-0.0147088841148882
GPSA	circle	10	5	0.0689495762616942
GPSA	circle	10	6	-0.0318946734033425
GPSA	circle	10	7	0.0632176507451798
GPSA	circle	10	8	0.0439426053509676
GPSA	circle	10	9	-0.0347358818700741
GPSA	circle	11	1	0.0108469696661611
GPSA	circle	11	10	-0.0593889391329579
GPSA	circle	11	12	0.0914109195023482
GPSA	circle	11	2	0.0109992910500939
GPSA	circle	11	3	-0.0339777792773283
GPSA	circle	11	4	0.0517840101530093
GPSA	circle	11	5	-0.012968371439013
GPSA	circle	11	6	-0.0473943865564043
GPSA	circle	11	7	0.0274531380265261
GPSA	circle	11	8	0.0158867309545914
GPSA	circle	11	9	0.00253355915118579
GPSA	circle	12	1	-0.0194965880028618
GPSA	circle	12	10	-0.0119724448208165
GPSA	circle	12	11	0.0812515554790471
GPSA	circle	12	2	-0.00266593104308865
GPSA	circle	12	3	-0.0344409175212059
GPSA	circle	12	4	0.0277117922418385
GPSA	circle	12	5	-0.0448959585564707
GPSA	circle	12	6	-0.00123469135200564
GPSA	circle	12	7	-0.00748502024167622
GPSA	circle	12	8	0.0681992801304251
GPSA	circle	12	9	0.0263328346187304
GPSA	circle	2	1	-0.0504500615838151
GPSA	circle	2	10	-0.0389534420920378
GPSA	circle	2	11	0.00468807099635767
GPSA	circle	2	12	0.00298489824046035
GPSA	circle	2	3	0.0266405164918006
GPSA	circle	2	4	-0.0355392932186754
GPSA	circle	2	5	0.00113836332435797
GPSA	circle	2	6	0.0205884704726641
GPSA	circle	2	7	-0.0081291644925089
GPSA	circle	2	8	0.0164968028733853
GPSA	circle	2	9	0.0651139486444719
GPSA	circle	3	1	0.0572528811905462
GPSA	circle	3	10	0.0624335814518324
GPSA	circle	3	11	-0.041564688280083
GPSA	circle	3	12	-0.0354025655177245
GPSA	circle	3	2	0.0345359002203018
GPSA	circle	3	4	-0.0298863279116586
GPSA	circle	3	5	0.123702139205157
GPSA	circle	3	6	-0.00476388159739765
GPSA	circle	3	7	0.0477273806751734
GPSA	circle	3	8	0.0542431124751349
GPSA	circle	3	9	0.0362489275119102
GPSA	circle	4	1	0.0808607996890177
GPSA	circle	4	10	-0.014516374723218
GPSA	circle	4	11	0.0582417064750286
GPSA	circle	4	12	0.0326819357654893
GPSA	circle	4	2	-0.0358974117373642
GPSA	circle	4	3	-0.0253550183167727
GPSA	circle	4	5	-0.0414587154207468
GPSA	circle	4	6	-0.00908149015043855
GPSA	circle	4	7	0.0120884171684449
GPSA	circle	4	8	-0.048739236270091
GPSA	circle	4	9	0.0023495133911998
GPSA	circle	5	1	0.043363798358742
GPSA	circle	5	10	0.0763908814965294
GPSA	circle	5	11	-0.012634779646649
GPSA	circle	5	12	-0.0465819481116929
GPSA	circle	5	2	0.00398724948679515
GPSA	circle	5	3	0.11355382742949
GPSA	circle	5	4	-0.0396241294389011
GPSA	circle	5	6	0.0223016953069335
GPSA	circle	5	7	0.112095804521615
GPSA	circle	5	8	0.0868666831791656
GPSA	circle	5	9	0.0609339626198216
GPSA	circle	6	1	-0.0275031049522892
GPSA	circle	6	10	-0.0311374522459066
GPSA	circle	6	11	-0.0448233680143187
GPSA	circle	6	12	-0.00980071044264782
GPSA	circle	6	2	0.0240695900698205
GPSA	circle	6	3	-0.0053483204513395
GPSA	circle	6	4	-0.00522591697362155
GPSA	circle	6	5	0.0233966996847399
GPSA	circle	6	7	0.00610995239686344
GPSA	circle	6	8	0.00767374207719545
GPSA	circle	6	9	0.0611670854007495
GPSA	circle	7	1	0.012686262103324
GPSA	circle	7	10	0.0636823699806269
GPSA	circle	7	11	0.0312626668153803
GPSA	circle	7	12	-0.0100678338496137
GPSA	circle	7	2	-0.00896704432176
GPSA	circle	7	3	0.0457024159467077
GPSA	circle	7	4	0.00863120590069232
GPSA	circle	7	5	0.106421935974589
GPSA	circle	7	6	0.00592245983747967
GPSA	circle	7	8	0.00754431467983389
GPSA	circle	7	9	-0.0109901135809775
GPSA	circle	8	1	0.0223094469850935
GPSA	circle	8	10	0.048814433035806
GPSA	circle	8	11	0.0148293278176961
GPSA	circle	8	12	0.0668680916419148
GPSA	circle	8	2	0.0244031785025775
GPSA	circle	8	3	0.0477527887409513
GPSA	circle	8	4	-0.0492388602756426
GPSA	circle	8	5	0.0839605363303636
GPSA	circle	8	6	0.0173284917770227
GPSA	circle	8	7	0.0110002738406349
GPSA	circle	8	9	0.00870366876644072
GPSA	circle	9	1	0.0228414487480616
GPSA	circle	9	10	-0.0337805582676425
GPSA	circle	9	11	0.00490421516547651
GPSA	circle	9	12	0.0283432619363371
GPSA	circle	9	2	0.063587509133608
GPSA	circle	9	3	0.0297660998274974
GPSA	circle	9	4	0.00891750704932991
GPSA	circle	9	5	0.071046734116023
GPSA	circle	9	6	0.0558487398389223
GPSA	circle	9	7	-0.0116216486411824
GPSA	circle	9	8	0.00615702626419217
PASTE	circle	1	10	0.0438403047695852
PASTE	circle	1	11	-0.0539111152638805
PASTE	circle	1	12	-0.0062839381584463
PASTE	circle	1	2	-0.0513067590603615
PASTE	circle	1	3	-0.0122564589939968
PASTE	circle	1	4	-0.00770679590745996
PASTE	circle	1	5	-0.0364869952324809
PASTE	circle	1	6	-0.0384053605165532
PASTE	circle	1	7	-0.0121500602462883
PASTE	circle	1	8	0.00148268781844734
PASTE	circle	1	9	-0.0486675579469691
PASTE	circle	10	1	0.0458163658784212
PASTE	circle	10	11	0.0541844585978562
PASTE	circle	10	12	-0.0183974825603476
PASTE	circle	10	2	0.0661152865438422
PASTE	circle	10	3	0.0109305668069668
PASTE	circle	10	4	0.123343710343729
PASTE	circle	10	5	0.0863446294377162
PASTE	circle	10	6	-0.025287551318666
PASTE	circle	10	7	0.0372286943408828
PASTE	circle	10	8	-0.0262167577845704
PASTE	circle	10	9	0.0343830334211906
PASTE	circle	11	1	0.0623790087155487
PASTE	circle	11	10	0.0231306620532891
PASTE	circle	11	12	0.0575431764528907
PASTE	circle	11	2	0.0246504092220732
PASTE	circle	11	3	0.0161313937314116
PASTE	circle	11	4	0.0737200103440947
PASTE	circle	11	5	0.0151269793281612
PASTE	circle	11	6	0.0105678072630173
PASTE	circle	11	7	0.0426296201899947
PASTE	circle	11	8	0.0137326480747749
PASTE	circle	11	9	0.0311455681083423
PASTE	circle	12	1	-0.0060074328579042
PASTE	circle	12	10	0.0492674370757067
PASTE	circle	12	11	-0.0173410654736877
PASTE	circle	12	2	0.089170570788231
PASTE	circle	12	3	0.011428945189847
PASTE	circle	12	4	-0.00175450876300086
PASTE	circle	12	5	0.0537019715992364
PASTE	circle	12	6	0.0101840899897229
PASTE	circle	12	7	0.0231222125286713
PASTE	circle	12	8	0.041178175286493
PASTE	circle	12	9	0.0871356576688675
PASTE	circle	2	1	-0.00130701785672463
PASTE	circle	2	10	-0.00832099587326878
PASTE	circle	2	11	-0.00199067346971553
PASTE	circle	2	12	0.0442727989463995
PASTE	circle	2	3	0.0290883394398618
PASTE	circle	2	4	0.0232075136146451
PASTE	circle	2	5	-0.0265990272131895
PASTE	circle	2	6	0.00261008057046932
PASTE	circle	2	7	-0.00299456961640702
PASTE	circle	2	8	0.00226104088383052
PASTE	circle	2	9	-0.00209573622116757
PASTE	circle	3	1	0.02220755948686
PASTE	circle	3	10	0.0160720642126287
PASTE	circle	3	11	0.0385553063963693
PASTE	circle	3	12	-0.00144354704303617
PASTE	circle	3	2	0.103185403954193
PASTE	circle	3	4	-0.0221371784515655
PASTE	circle	3	5	0.0234357714820078
PASTE	circle	3	6	0.0954405206591968
PASTE	circle	3	7	0.0420982451876018
PASTE	circle	3	8	0.0425020111461772
PASTE	circle	3	9	0.096019098563588
PASTE	circle	4	1	0.104439410862826
PASTE	circle	4	10	-0.00125907393911554
PASTE	circle	4	11	0.102091597363733
PASTE	circle	4	12	0.0280778397461211
PASTE	circle	4	2	-0.0282916380001426
PASTE	circle	4	3	-0.0149659606240604
PASTE	circle	4	5	0.18548845478923
PASTE	circle	4	6	-0.00677629483638721
PASTE	circle	4	7	-0.00137199375126425
PASTE	circle	4	8	0.115549934846795
PASTE	circle	4	9	-0.0169917250005162
PASTE	circle	5	1	0.0111399917417676
PASTE	circle	5	10	-0.00732783059189451
PASTE	circle	5	11	0.0304013317448029
PASTE	circle	5	12	0.0515159870084484
PASTE	circle	5	2	0.00180973930198882
PASTE	circle	5	3	0.0539806104036391
PASTE	circle	5	4	0.0118566642348015
PASTE	circle	5	6	0.041007780365202
PASTE	circle	5	7	0.0481757686539561
PASTE	circle	5	8	0.0140999118511563
PASTE	circle	5	9	-0.00680088768056638
PASTE	circle	6	1	0.0104357335350265
PASTE	circle	6	10	0.0073307332263208
PASTE	circle	6	11	0.0063309101353684
PASTE	circle	6	12	0.00465010954497934
PASTE	circle	6	2	0.0165076898938588
PASTE	circle	6	3	0.00707687321704423
PASTE	circle	6	4	0.0308408510528345
PASTE	circle	6	5	0.0227481547230785
PASTE	circle	6	7	0.00497593050079917
PASTE	circle	6	8	0.00459654123792992
PASTE	circle	6	9	0.006597526468605
PASTE	circle	7	1	0.0191659726180656
PASTE	circle	7	10	-0.0119246426254719
PASTE	circle	7	11	0.120463130178713
PASTE	circle	7	12	-0.0111496920124516
PASTE	circle	7	2	-0.0471316473874407
PASTE	circle	7	3	0.018038223056111
PASTE	circle	7	4	-0.0340488554633521
PASTE	circle	7	5	-0.0630166067983892
PASTE	circle	7	6	-0.0136556181915396
PASTE	circle	7	8	0.0661013302099764
PASTE	circle	7	9	0.125627057716773
PASTE	circle	8	1	0.000749762647719619
PASTE	circle	8	10	0.0180240546759415
PASTE	circle	8	11	-0.00115358275579915
PASTE	circle	8	12	-0.000933107831585194
PASTE	circle	8	2	-0.0158539818807415
PASTE	circle	8	3	0.0165773529232179
PASTE	circle	8	4	0.0109451426822348
PASTE	circle	8	5	0.101254138100226
PASTE	circle	8	6	-0.0224819296679957
PASTE	circle	8	7	0.000542487691123274
PASTE	circle	8	9	0.039923069581406
PASTE	circle	9	1	0.0380832955159832
PASTE	circle	9	10	-0.0053813883086095
PASTE	circle	9	11	-0.00230330774954164
PASTE	circle	9	12	0.0119809818224635
PASTE	circle	9	2	-0.00704233875521873
PASTE	circle	9	3	-0.0141209991354105
PASTE	circle	9	4	0.0812905427727024
PASTE	circle	9	5	0.022412734562723
PASTE	circle	9	6	-0.0297320572306177
PASTE	circle	9	7	0.0156529393930091
PASTE	circle	9	8	0.00879031632024293
Scanorama	circle	1	10	1
Scanorama	circle	1	11	1
Scanorama	circle	1	12	1
Scanorama	circle	1	2	1
Scanorama	circle	1	3	1
Scanorama	circle	1	4	1
Scanorama	circle	1	5	1
Scanorama	circle	1	6	1
Scanorama	circle	1	7	1
Scanorama	circle	1	8	1
Scanorama	circle	1	9	1
Scanorama	circle	10	1	1
Scanorama	circle	10	11	1
Scanorama	circle	10	12	1
Scanorama	circle	10	2	1
Scanorama	circle	10	3	1
Scanorama	circle	10	4	1
Scanorama	circle	10	5	1
Scanorama	circle	10	6	1
Scanorama	circle	10	7	1
Scanorama	circle	10	8	1
Scanorama	circle	10	9	1
Scanorama	circle	11	1	1
Scanorama	circle	11	10	1
Scanorama	circle	11	12	1
Scanorama	circle	11	2	1
Scanorama	circle	11	3	1
Scanorama	circle	11	4	1
Scanorama	circle	11	5	1
Scanorama	circle	11	6	1
Scanorama	circle	11	7	1
Scanorama	circle	11	8	1
Scanorama	circle	11	9	1
Scanorama	circle	12	1	1
Scanorama	circle	12	10	1
Scanorama	circle	12	11	1
Scanorama	circle	12	2	1
Scanorama	circle	12	3	1
Scanorama	circle	12	4	1
Scanorama	circle	12	5	1
Scanorama	circle	12	6	1
Scanorama	circle	12	7	1
Scanorama	circle	12	8	1
Scanorama	circle	12	9	1
Scanorama	circle	2	1	1
Scanorama	circle	2	10	1
Scanorama	circle	2	11	1
Scanorama	circle	2	12	1
Scanorama	circle	2	3	1
Scanorama	circle	2	4	1
Scanorama	circle	2	5	1
Scanorama	circle	2	6	1
Scanorama	circle	2	7	1
Scanorama	circle	2	8	1
Scanorama	circle	2	9	1
Scanorama	circle	3	1	0.827743502107206
Scanorama	circle	3	10	0.985443744266281
Scanorama	circle	3	11	0.9240530686224
Scanorama	circle	3	12	0.890834792383733
Scanorama	circle	3	2	0.925625545877333
Scanorama	circle	3	4	0.972757011468894
Scanorama	circle	3	5	0.967239004876074
Scanorama	circle	3	6	0.948255395857124
Scanorama	circle	3	7	0.933368001036273
Scanorama	circle	3	8	0.93024218940973
Scanorama	circle	3	9	0.967383442804916
Scanorama	circle	4	1	1
Scanorama	circle	4	10	1
Scanorama	circle	4	11	1
Scanorama	circle	4	12	1
Scanorama	circle	4	2	1
Scanorama	circle	4	3	1
Scanorama	circle	4	5	1
Scanorama	circle	4	6	1
Scanorama	circle	4	7	1
Scanorama	circle	4	8	1
Scanorama	circle	4	9	1
Scanorama	circle	5	1	1
Scanorama	circle	5	10	1
Scanorama	circle	5	11	1
Scanorama	circle	5	12	1
Scanorama	circle	5	2	1
Scanorama	circle	5	3	1
Scanorama	circle	5	4	1
Scanorama	circle	5	6	1
Scanorama	circle	5	7	1
Scanorama	circle	5	8	1
Scanorama	circle	5	9	1
Scanorama	circle	6	1	1
Scanorama	circle	6	10	1
Scanorama	circle	6	11	1
Scanorama	circle	6	12	1
Scanorama	circle	6	2	1
Scanorama	circle	6	3	1
Scanorama	circle	6	4	1
Scanorama	circle	6	5	1
Scanorama	circle	6	7	1
Scanorama	circle	6	8	1
Scanorama	circle	6	9	1
Scanorama	circle	7	1	1
Scanorama	circle	7	10	1
Scanorama	circle	7	11	1
Scanorama	circle	7	12	1
Scanorama	circle	7	2	1
Scanorama	circle	7	3	1
Scanorama	circle	7	4	1
Scanorama	circle	7	5	1
Scanorama	circle	7	6	1
Scanorama	circle	7	8	1
Scanorama	circle	7	9	1
Scanorama	circle	8	1	1
Scanorama	circle	8	10	1
Scanorama	circle	8	11	1
Scanorama	circle	8	12	1
Scanorama	circle	8	2	1
Scanorama	circle	8	3	1
Scanorama	circle	8	4	1
Scanorama	circle	8	5	1
Scanorama	circle	8	6	1
Scanorama	circle	8	7	1
Scanorama	circle	8	9	1
Scanorama	circle	9	1	1
Scanorama	circle	9	10	1
Scanorama	circle	9	11	1
Scanorama	circle	9	12	1
Scanorama	circle	9	2	1
Scanorama	circle	9	3	1
Scanorama	circle	9	4	1
Scanorama	circle	9	5	1
Scanorama	circle	9	6	1
Scanorama	circle	9	7	1
Scanorama	circle	9	8	1
SLAT	circle	1	10	1
SLAT	circle	1	11	0.999554199865169
SLAT	circle	1	12	0.99777751191641
SLAT	circle	1	2	0.996597619084079
SLAT	circle	1	3	0.962697723619697
SLAT	circle	1	4	0.999521925351212
SLAT	circle	1	5	1
SLAT	circle	1	6	1
SLAT	circle	1	7	0.998340010966646
SLAT	circle	1	8	1
SLAT	circle	1	9	0.999826671626832
SLAT	circle	10	1	1
SLAT	circle	10	11	0.999396955945794
SLAT	circle	10	12	1
SLAT	circle	10	2	0.99917594257615
SLAT	circle	10	3	0.993792888351085
SLAT	circle	10	4	0.999524901193112
SLAT	circle	10	5	0.998025358866689
SLAT	circle	10	6	0.996620990645806
SLAT	circle	10	7	0.999524666860812
SLAT	circle	10	8	0.998079838976615
SLAT	circle	10	9	1
SLAT	circle	11	1	0.998846406622495
SLAT	circle	11	10	0.999584317342343
SLAT	circle	11	12	0.999610741737997
SLAT	circle	11	2	0.998753190893852
SLAT	circle	11	3	0.984159101752693
SLAT	circle	11	4	0.998414265223792
SLAT	circle	11	5	0.998801807059849
SLAT	circle	11	6	0.998018557617046
SLAT	circle	11	7	0.99843392102671
SLAT	circle	11	8	0.996320905517693
SLAT	circle	11	9	0.99920634080848
SLAT	circle	12	1	0.998002214597942
SLAT	circle	12	10	0.99878642362029
SLAT	circle	12	11	0.998874264847098
SLAT	circle	12	2	0.998613022748238
SLAT	circle	12	3	0.987695102067397
SLAT	circle	12	4	0.998756912076244
SLAT	circle	12	5	0.996878901328059
SLAT	circle	12	6	0.997805524985182
SLAT	circle	12	7	0.999405573446957
SLAT	circle	12	8	0.99731205501116
SLAT	circle	12	9	0.999354598745068
SLAT	circle	2	1	0.998599249647367
SLAT	circle	2	10	0.997697914547801
SLAT	circle	2	11	0.999784022131533
SLAT	circle	2	12	0.998675661623389
SLAT	circle	2	3	0.97934432374953
SLAT	circle	2	4	0.998469555357514
SLAT	circle	2	5	0.99982149006641
SLAT	circle	2	6	0.998727680685337
SLAT	circle	2	7	0.998877208057464
SLAT	circle	2	8	0.997474041374525
SLAT	circle	2	9	0.997901414774236
SLAT	circle	3	1	0.998771740748959
SLAT	circle	3	10	1
SLAT	circle	3	11	0.999605127641973
SLAT	circle	3	12	0.999025936353043
SLAT	circle	3	2	1
SLAT	circle	3	4	0.999267526905536
SLAT	circle	3	5	0.999267144694299
SLAT	circle	3	6	0.999605127641973
SLAT	circle	3	7	0.999567666645656
SLAT	circle	3	8	0.998286244382985
SLAT	circle	3	9	1
SLAT	circle	4	1	0.996050883810479
SLAT	circle	4	10	0.999534314165073
SLAT	circle	4	11	0.998005349692742
SLAT	circle	4	12	0.999911328040369
SLAT	circle	4	2	0.997288770321921
SLAT	circle	4	3	0.99383340515833
SLAT	circle	4	5	0.998284448929895
SLAT	circle	4	6	0.999534165101802
SLAT	circle	4	7	0.996580490916275
SLAT	circle	4	8	0.999148645226072
SLAT	circle	4	9	1
SLAT	circle	5	1	0.999320433040626
SLAT	circle	5	10	1
SLAT	circle	5	11	1
SLAT	circle	5	12	0.999469992252504
SLAT	circle	5	2	0.997184413713306
SLAT	circle	5	3	0.994186499433609
SLAT	circle	5	4	0.999532431910313
SLAT	circle	5	6	0.998895250975432
SLAT	circle	5	7	0.998321537791703
SLAT	circle	5	8	0.997706549650871
SLAT	circle	5	9	0.999710787234941
SLAT	circle	6	1	0.998852392684863
SLAT	circle	6	10	0.998023794502367
SLAT	circle	6	11	0.998038010159537
SLAT	circle	6	12	0.998030027157639
SLAT	circle	6	2	0.995792562126089
SLAT	circle	6	3	0.994013402973366
SLAT	circle	6	4	0.997235259054114
SLAT	circle	6	5	0.998055146357019
SLAT	circle	6	7	0.998101887019717
SLAT	circle	6	8	0.997684494020681
SLAT	circle	6	9	0.999618420510925
SLAT	circle	7	1	0.998273657491335
SLAT	circle	7	10	1
SLAT	circle	7	11	0.997000925445094
SLAT	circle	7	12	0.997767982515964
SLAT	circle	7	2	0.997067781137517
SLAT	circle	7	3	0.983804750258162
SLAT	circle	7	4	0.996704428815488
SLAT	circle	7	5	0.999482567361586
SLAT	circle	7	6	0.999486703813424
SLAT	circle	7	8	0.99909069946433
SLAT	circle	7	9	0.998870698783918
SLAT	circle	8	1	0.999584764301239
SLAT	circle	8	10	0.997515109556184
SLAT	circle	8	11	0.999481000626641
SLAT	circle	8	12	0.998191876533729
SLAT	circle	8	2	0.997405357757914
SLAT	circle	8	3	0.987596827643723
SLAT	circle	8	4	0.999863384767201
SLAT	circle	8	5	0.999616152181492
SLAT	circle	8	6	0.999863384767201
SLAT	circle	8	7	0.999448142678477
SLAT	circle	8	9	0.99941023031217
SLAT	circle	9	1	0.999110165667394
SLAT	circle	9	10	0.999138069940428
SLAT	circle	9	11	0.995797456408368
SLAT	circle	9	12	0.999148429436409
SLAT	circle	9	2	0.992907281527436
SLAT	circle	9	3	0.992638055606932
SLAT	circle	9	4	1
SLAT	circle	9	5	0.998041024092188
SLAT	circle	9	6	0.999616131251625
SLAT	circle	9	7	0.996515151392342
SLAT	circle	9	8	0.996540215500699
Tangram	circle	1	10	0.259413048420941
Tangram	circle	1	11	0.268000802844415
Tangram	circle	1	12	0.286736830328427
Tangram	circle	1	2	0.242327338750581
Tangram	circle	1	3	0.257264791974208
Tangram	circle	1	4	0.236841210085721
Tangram	circle	1	5	0.254122696177712
Tangram	circle	1	6	0.255730400616283
Tangram	circle	1	7	0.254330786044577
Tangram	circle	1	8	0.239456675480701
Tangram	circle	1	9	0.255637421957883
Tangram	circle	10	1	0.259954172513285
Tangram	circle	10	11	0.257559046018396
Tangram	circle	10	12	0.248492209775797
Tangram	circle	10	2	0.25652834810222
Tangram	circle	10	3	0.258466668755218
Tangram	circle	10	4	0.255857861808466
Tangram	circle	10	5	0.255386625006365
Tangram	circle	10	6	0.265168255344833
Tangram	circle	10	7	0.250739729368262
Tangram	circle	10	8	0.257979230997646
Tangram	circle	10	9	0.249020457094317
Tangram	circle	11	1	0.275167780762785
Tangram	circle	11	10	0.274542006390924
Tangram	circle	11	12	0.280158730078805
Tangram	circle	11	2	0.274095070395031
Tangram	circle	11	3	0.276340851918871
Tangram	circle	11	4	0.266753375493521
Tangram	circle	11	5	0.267919335682192
Tangram	circle	11	6	0.281562970613713
Tangram	circle	11	7	0.264679836843155
Tangram	circle	11	8	0.250514407738586
Tangram	circle	11	9	0.283807756097953
Tangram	circle	12	1	0.273835544195895
Tangram	circle	12	10	0.258010872227249
Tangram	circle	12	11	0.256050575237234
Tangram	circle	12	2	0.250037675160457
Tangram	circle	12	3	0.242597043001314
Tangram	circle	12	4	0.269407155055152
Tangram	circle	12	5	0.252874580600625
Tangram	circle	12	6	0.25374811452232
Tangram	circle	12	7	0.253098403229234
Tangram	circle	12	8	0.25732322350867
Tangram	circle	12	9	0.270475077607115
Tangram	circle	2	1	0.249416167555298
Tangram	circle	2	10	0.251316815511051
Tangram	circle	2	11	0.261510790896039
Tangram	circle	2	12	0.254544483631883
Tangram	circle	2	3	0.261436510312987
Tangram	circle	2	4	0.242498237207108
Tangram	circle	2	5	0.271349473253567
Tangram	circle	2	6	0.246549764760965
Tangram	circle	2	7	0.256075793534772
Tangram	circle	2	8	0.24256648556531
Tangram	circle	2	9	0.242838621768727
Tangram	circle	3	1	0.246775017843576
Tangram	circle	3	10	0.255204505341112
Tangram	circle	3	11	0.2637581693767
Tangram	circle	3	12	0.245521808725457
Tangram	circle	3	2	0.264425739040107
Tangram	circle	3	4	0.254350697981167
Tangram	circle	3	5	0.276671368828339
Tangram	circle	3	6	0.264898742224825
Tangram	circle	3	7	0.279652680718048
Tangram	circle	3	8	0.25099728590427
Tangram	circle	3	9	0.256519055816516
Tangram	circle	4	1	0.239918582513368
Tangram	circle	4	10	0.251517599136195
Tangram	circle	4	11	0.253690171686972
Tangram	circle	4	12	0.244033582295657
Tangram	circle	4	2	0.238367411688362
Tangram	circle	4	3	0.269419434970402
Tangram	circle	4	5	0.220760997182652
Tangram	circle	4	6	0.248134374633882
Tangram	circle	4	7	0.26685737735652
Tangram	circle	4	8	0.252951342852801
Tangram	circle	4	9	0.248001492272147
Tangram	circle	5	1	0.250418198160294
Tangram	circle	5	10	0.247802780639544
Tangram	circle	5	11	0.259720612675449
Tangram	circle	5	12	0.259414426471358
Tangram	circle	5	2	0.256499725164026
Tangram	circle	5	3	0.256420855502829
Tangram	circle	5	4	0.225470123232274
Tangram	circle	5	6	0.253632562254659
Tangram	circle	5	7	0.245358173402621
Tangram	circle	5	8	0.238245749896914
Tangram	circle	5	9	0.285425663401685
Tangram	circle	6	1	0.268820651538765
Tangram	circle	6	10	0.25664567127989
Tangram	circle	6	11	0.279520692904188
Tangram	circle	6	12	0.287024137979101
Tangram	circle	6	2	0.260294604464262
Tangram	circle	6	3	0.270527426874803
Tangram	circle	6	4	0.270793512148131
Tangram	circle	6	5	0.264043149063727
Tangram	circle	6	7	0.270247454302239
Tangram	circle	6	8	0.24176894665949
Tangram	circle	6	9	0.275911584796732
Tangram	circle	7	1	0.262197413154851
Tangram	circle	7	10	0.261352705640424
Tangram	circle	7	11	0.252002655694622
Tangram	circle	7	12	0.256417514720889
Tangram	circle	7	2	0.249857886149494
Tangram	circle	7	3	0.272532492562293
Tangram	circle	7	4	0.266819532107628
Tangram	circle	7	5	0.245500892313963
Tangram	circle	7	6	0.261639736418182
Tangram	circle	7	8	0.256200835344944
Tangram	circle	7	9	0.249939643183447
Tangram	circle	8	1	0.240530843187217
Tangram	circle	8	10	0.246354670249446
Tangram	circle	8	11	0.240958620076888
Tangram	circle	8	12	0.238869363477419
Tangram	circle	8	2	0.25528480538216
Tangram	circle	8	3	0.246171980414497
Tangram	circle	8	4	0.250597799775462
Tangram	circle	8	5	0.237708366754269
Tangram	circle	8	6	0.22059708872464
Tangram	circle	8	7	0.248989574396478
Tangram	circle	8	9	0.230591577204853
Tangram	circle	9	1	0.274099785742214
Tangram	circle	9	10	0.272377822176427
Tangram	circle	9	11	0.297856330475719
Tangram	circle	9	12	0.282355612914556
Tangram	circle	9	2	0.264875877170305
Tangram	circle	9	3	0.262117734951829
Tangram	circle	9	4	0.25985586179427
Tangram	circle	9	5	0.275303652281293
Tangram	circle	9	6	0.293779891565342
Tangram	circle	9	7	0.246514130950647
Tangram	circle	9	8	0.234939687260248
Vesalius_c	circle	1	10	0.350302975895723
Vesalius_f	circle	1	10	0.902932061652304
Vesalius_fc	circle	1	10	0.918511104860829
Vesalius_fn	circle	1	10	0.912534577645453
Vesalius_fnc	circle	1	10	0.920621560136732
Vesalius_fnct	circle	1	10	0.923168512980746
Vesalius_fncty	circle	1	10	0.960333542942947
Vesalius_fnt	circle	1	10	0.978356710549873
Vesalius_fny	circle	1	10	0.911043394215229
Vesalius_ft	circle	1	10	0.985704502392355
Vesalius_n	circle	1	10	0.339948860300631
Vesalius_nc	circle	1	10	0.333888641333968
Vesalius_nt	circle	1	10	0.57446713505493
Vesalius_t	circle	1	10	0.565072735928368
Vesalius_c	circle	1	11	0.357985065074729
Vesalius_f	circle	1	11	0.971498790553194
Vesalius_fc	circle	1	11	0.952042786769353
Vesalius_fn	circle	1	11	0.977219025284158
Vesalius_fnc	circle	1	11	0.951157864262367
Vesalius_fnct	circle	1	11	0.941384677534167
Vesalius_fncty	circle	1	11	0.977568267777727
Vesalius_fnt	circle	1	11	0.997431051876493
Vesalius_fny	circle	1	11	0.979610171679684
Vesalius_ft	circle	1	11	0.964714572883656
Vesalius_n	circle	1	11	0.335750826815835
Vesalius_nc	circle	1	11	0.351500964456954
Vesalius_nt	circle	1	11	0.589419755105923
Vesalius_t	circle	1	11	0.593443153467583
Vesalius_c	circle	1	12	0.356095909665516
Vesalius_f	circle	1	12	0.910957339632153
Vesalius_fc	circle	1	12	0.94809439995851
Vesalius_fn	circle	1	12	0.925068774823473
Vesalius_fnc	circle	1	12	0.947829671910142
Vesalius_fnct	circle	1	12	0.943765498600184
Vesalius_fncty	circle	1	12	0.987170395705769
Vesalius_fnt	circle	1	12	0.925775148631105
Vesalius_fny	circle	1	12	0.92120274970752
Vesalius_ft	circle	1	12	0.993638389866071
Vesalius_n	circle	1	12	0.354217959711922
Vesalius_nc	circle	1	12	0.352927288834009
Vesalius_nt	circle	1	12	0.589874488372398
Vesalius_t	circle	1	12	0.661533546447149
Vesalius_c	circle	1	2	0.361126824380317
Vesalius_f	circle	1	2	0.988453134684649
Vesalius_fc	circle	1	2	0.950811540135605
Vesalius_fn	circle	1	2	0.972280192257646
Vesalius_fnc	circle	1	2	0.950390345041172
Vesalius_fnct	circle	1	2	0.948860621095606
Vesalius_fncty	circle	1	2	0.98802280396384
Vesalius_fnt	circle	1	2	0.961642264175467
Vesalius_fny	circle	1	2	0.973728595019542
Vesalius_ft	circle	1	2	0.980884520595133
Vesalius_n	circle	1	2	0.354800679145371
Vesalius_nc	circle	1	2	0.358614921880704
Vesalius_nt	circle	1	2	0.559558194223053
Vesalius_t	circle	1	2	0.542949823200783
Vesalius_c	circle	1	3	0.342981233510455
Vesalius_f	circle	1	3	0.909004038695232
Vesalius_fc	circle	1	3	0.885306628732141
Vesalius_fn	circle	1	3	0.979110406235799
Vesalius_fnc	circle	1	3	0.881595083395485
Vesalius_fnct	circle	1	3	0.884246898692352
Vesalius_fncty	circle	1	3	0.899197321353564
Vesalius_fnt	circle	1	3	0.984721189578309
Vesalius_fny	circle	1	3	0.98005751262038
Vesalius_ft	circle	1	3	0.991128245054905
Vesalius_n	circle	1	3	0.332331997925389
Vesalius_nc	circle	1	3	0.295029257737246
Vesalius_nt	circle	1	3	0.573226190501996
Vesalius_t	circle	1	3	0.5459817919595
Vesalius_c	circle	1	4	0.362794649344722
Vesalius_f	circle	1	4	0.971027270736392
Vesalius_fc	circle	1	4	0.946674798580966
Vesalius_fn	circle	1	4	0.879830364211548
Vesalius_fnc	circle	1	4	0.945330736314366
Vesalius_fnct	circle	1	4	0.947146483353083
Vesalius_fncty	circle	1	4	0.983969228985687
Vesalius_fnt	circle	1	4	0.949954981677712
Vesalius_fny	circle	1	4	0.881338218541305
Vesalius_ft	circle	1	4	0.963383686013322
Vesalius_n	circle	1	4	0.336164577683139
Vesalius_nc	circle	1	4	0.350195534779347
Vesalius_nt	circle	1	4	0.525144255972768
Vesalius_t	circle	1	4	0.468507787770096
Vesalius_c	circle	1	5	0.359229700463785
Vesalius_f	circle	1	5	0.987315091550889
Vesalius_fc	circle	1	5	0.947155310570711
Vesalius_fn	circle	1	5	0.972996343825132
Vesalius_fnc	circle	1	5	0.945190047645253
Vesalius_fnct	circle	1	5	0.945089564700277
Vesalius_fncty	circle	1	5	0.977027715087987
Vesalius_fnt	circle	1	5	0.970796692849589
Vesalius_fny	circle	1	5	0.973854661758704
Vesalius_ft	circle	1	5	0.977371989743126
Vesalius_n	circle	1	5	0.338862945083066
Vesalius_nc	circle	1	5	0.345604848571671
Vesalius_nt	circle	1	5	0.599272595249488
Vesalius_t	circle	1	5	0.594997965039068
Vesalius_c	circle	1	6	0.354989199207223
Vesalius_f	circle	1	6	0.911757030916535
Vesalius_fc	circle	1	6	0.939351322391277
Vesalius_fn	circle	1	6	0.977892318752396
Vesalius_fnc	circle	1	6	0.933446065572362
Vesalius_fnct	circle	1	6	0.925753801982938
Vesalius_fncty	circle	1	6	0.953773704150252
Vesalius_fnt	circle	1	6	0.981427050702566
Vesalius_fny	circle	1	6	0.978732503167589
Vesalius_ft	circle	1	6	0.911975644168805
Vesalius_n	circle	1	6	0.291583186520333
Vesalius_nc	circle	1	6	0.332874711102885
Vesalius_nt	circle	1	6	0.495797466330563
Vesalius_t	circle	1	6	0.509076720392838
Vesalius_c	circle	1	7	0.358025215925469
Vesalius_f	circle	1	7	0.892400220581926
Vesalius_fc	circle	1	7	0.950404143501475
Vesalius_fn	circle	1	7	0.959540242366205
Vesalius_fnc	circle	1	7	0.949219599683326
Vesalius_fnct	circle	1	7	0.94732822880986
Vesalius_fncty	circle	1	7	0.985953772514236
Vesalius_fnt	circle	1	7	0.888829018104383
Vesalius_fny	circle	1	7	0.959637887355679
Vesalius_ft	circle	1	7	0.968591136591763
Vesalius_n	circle	1	7	0.330745720531165
Vesalius_nc	circle	1	7	0.351289328212689
Vesalius_nt	circle	1	7	0.545882992510558
Vesalius_t	circle	1	7	0.518263632389632
Vesalius_c	circle	1	8	0.355548912535439
Vesalius_f	circle	1	8	0.978093783925262
Vesalius_fc	circle	1	8	0.946505140011907
Vesalius_fn	circle	1	8	0.868471837239553
Vesalius_fnc	circle	1	8	0.945467295008882
Vesalius_fnct	circle	1	8	0.947299259159552
Vesalius_fncty	circle	1	8	0.991807533872516
Vesalius_fnt	circle	1	8	0.885665325696051
Vesalius_fny	circle	1	8	0.89163572132485
Vesalius_ft	circle	1	8	0.899738100823925
Vesalius_n	circle	1	8	0.341332929104982
Vesalius_nc	circle	1	8	0.350554884079885
Vesalius_nt	circle	1	8	0.509272925564998
Vesalius_t	circle	1	8	0.496266938092627
Vesalius_c	circle	1	9	0.359773652343172
Vesalius_f	circle	1	9	0.970292924565693
Vesalius_fc	circle	1	9	0.917401182300702
Vesalius_fn	circle	1	9	0.974628855642364
Vesalius_fnc	circle	1	9	0.918245400655663
Vesalius_fnct	circle	1	9	0.920737880295518
Vesalius_fncty	circle	1	9	0.962622317513002
Vesalius_fnt	circle	1	9	0.988040531062294
Vesalius_fny	circle	1	9	0.975054856812442
Vesalius_ft	circle	1	9	0.972143685885702
Vesalius_n	circle	1	9	0.30826306113819
Vesalius_nc	circle	1	9	0.335326553588656
Vesalius_nt	circle	1	9	0.50691838383765
Vesalius_t	circle	1	9	0.481709127715192
Vesalius_c	circle	10	1	0.365497016139285
Vesalius_f	circle	10	1	0.913639686182918
Vesalius_fc	circle	10	1	0.948682767181183
Vesalius_fn	circle	10	1	0.937939633554844
Vesalius_fnc	circle	10	1	0.946359056749336
Vesalius_fnct	circle	10	1	0.949326723823202
Vesalius_fncty	circle	10	1	0.981379687630392
Vesalius_fnt	circle	10	1	0.935764350155306
Vesalius_fny	circle	10	1	0.938272196154706
Vesalius_ft	circle	10	1	0.613285267885807
Vesalius_n	circle	10	1	0.327347704440405
Vesalius_nc	circle	10	1	0.353472481099024
Vesalius_nt	circle	10	1	0.571042588204371
Vesalius_t	circle	10	1	0.631804239719595
Vesalius_c	circle	10	11	0.364121570006036
Vesalius_f	circle	10	11	0.88650895973575
Vesalius_fc	circle	10	11	0.94587416166627
Vesalius_fn	circle	10	11	0.911927087209657
Vesalius_fnc	circle	10	11	0.945229268937551
Vesalius_fnct	circle	10	11	0.941224839606197
Vesalius_fncty	circle	10	11	0.970763613783753
Vesalius_fnt	circle	10	11	0.916325879017039
Vesalius_fny	circle	10	11	0.908578882971042
Vesalius_ft	circle	10	11	0.617894693042278
Vesalius_n	circle	10	11	0.324586339126408
Vesalius_nc	circle	10	11	0.340466606437169
Vesalius_nt	circle	10	11	0.602194484028426
Vesalius_t	circle	10	11	0.585491495137281
Vesalius_c	circle	10	12	0.358454858166245
Vesalius_f	circle	10	12	0.937311899522311
Vesalius_fc	circle	10	12	0.954111322236232
Vesalius_fn	circle	10	12	0.950475898647958
Vesalius_fnc	circle	10	12	0.953851795264123
Vesalius_fnct	circle	10	12	0.953911169227341
Vesalius_fncty	circle	10	12	0.9887308050996
Vesalius_fnt	circle	10	12	0.933623057872488
Vesalius_fny	circle	10	12	0.94950538338686
Vesalius_ft	circle	10	12	0.93951569163095
Vesalius_n	circle	10	12	0.342376001225738
Vesalius_nc	circle	10	12	0.358716527698257
Vesalius_nt	circle	10	12	0.602587178678353
Vesalius_t	circle	10	12	0.645554693166635
Vesalius_c	circle	10	2	0.365332717229916
Vesalius_f	circle	10	2	0.966737448858476
Vesalius_fc	circle	10	2	0.960999174123884
Vesalius_fn	circle	10	2	0.785462824781709
Vesalius_fnc	circle	10	2	0.960331435505119
Vesalius_fnct	circle	10	2	0.960397009684788
Vesalius_fncty	circle	10	2	0.997517857147138
Vesalius_fnt	circle	10	2	0.793980008349741
Vesalius_fny	circle	10	2	0.784885732820703
Vesalius_ft	circle	10	2	0.799061729674576
Vesalius_n	circle	10	2	0.349056542337898
Vesalius_nc	circle	10	2	0.365239059376757
Vesalius_nt	circle	10	2	0.603543990748375
Vesalius_t	circle	10	2	0.616959634113308
Vesalius_c	circle	10	3	0.356811837637156
Vesalius_f	circle	10	3	0.985506275000283
Vesalius_fc	circle	10	3	0.95212312012164
Vesalius_fn	circle	10	3	0.983131356075864
Vesalius_fnc	circle	10	3	0.950382635630974
Vesalius_fnct	circle	10	3	0.954439323180625
Vesalius_fncty	circle	10	3	0.974962614118299
Vesalius_fnt	circle	10	3	0.988403322385925
Vesalius_fny	circle	10	3	0.983794110462999
Vesalius_ft	circle	10	3	0.988730644782528
Vesalius_n	circle	10	3	0.32958309721632
Vesalius_nc	circle	10	3	0.356218272633963
Vesalius_nt	circle	10	3	0.599393704629635
Vesalius_t	circle	10	3	0.570473109350077
Vesalius_c	circle	10	4	0.358131433078893
Vesalius_f	circle	10	4	0.988297517325424
Vesalius_fc	circle	10	4	0.953924625086281
Vesalius_fn	circle	10	4	0.631263298504178
Vesalius_fnc	circle	10	4	0.952632341081748
Vesalius_fnct	circle	10	4	0.955573466980002
Vesalius_fncty	circle	10	4	0.994212890836652
Vesalius_fnt	circle	10	4	0.630964248174409
Vesalius_fny	circle	10	4	0.6310669007627
Vesalius_ft	circle	10	4	0.632236046657779
Vesalius_n	circle	10	4	0.359339194433249
Vesalius_nc	circle	10	4	0.353461872539825
Vesalius_nt	circle	10	4	0.611935262672043
Vesalius_t	circle	10	4	0.59221781671893
Vesalius_c	circle	10	5	0.354516406227397
Vesalius_f	circle	10	5	0.913329926781398
Vesalius_fc	circle	10	5	0.957355129113782
Vesalius_fn	circle	10	5	0.910299591514868
Vesalius_fnc	circle	10	5	0.957685457166012
Vesalius_fnct	circle	10	5	0.957471534541098
Vesalius_fncty	circle	10	5	0.980457009167742
Vesalius_fnt	circle	10	5	0.857258240845703
Vesalius_fny	circle	10	5	0.910669277918451
Vesalius_ft	circle	10	5	0.873963150535648
Vesalius_n	circle	10	5	0.339682673058605
Vesalius_nc	circle	10	5	0.351339398300785
Vesalius_nt	circle	10	5	0.588632206728652
Vesalius_t	circle	10	5	0.609078835044149
Vesalius_c	circle	10	6	0.361182026271219
Vesalius_f	circle	10	6	0.893780996204284
Vesalius_fc	circle	10	6	0.949251742120507
Vesalius_fn	circle	10	6	0.899291408647452
Vesalius_fnc	circle	10	6	0.943137100729282
Vesalius_fnct	circle	10	6	0.93787657853466
Vesalius_fncty	circle	10	6	0.974897720391629
Vesalius_fnt	circle	10	6	0.791158019225362
Vesalius_fny	circle	10	6	0.897292224516296
Vesalius_ft	circle	10	6	0.841378252152724
Vesalius_n	circle	10	6	0.289321587472883
Vesalius_nc	circle	10	6	0.337968554436349
Vesalius_nt	circle	10	6	0.451775595598999
Vesalius_t	circle	10	6	0.470741127751815
Vesalius_c	circle	10	7	0.35978047262663
Vesalius_f	circle	10	7	0.785070432223188
Vesalius_fc	circle	10	7	0.947921550974389
Vesalius_fn	circle	10	7	0.813988939691936
Vesalius_fnc	circle	10	7	0.946060355179842
Vesalius_fnct	circle	10	7	0.945588284360334
Vesalius_fncty	circle	10	7	0.985312832213458
Vesalius_fnt	circle	10	7	0.798871839227
Vesalius_fny	circle	10	7	0.816510785573783
Vesalius_ft	circle	10	7	0.871609839600323
Vesalius_n	circle	10	7	0.34016423667741
Vesalius_nc	circle	10	7	0.357723714175522
Vesalius_nt	circle	10	7	0.594721288932588
Vesalius_t	circle	10	7	0.619745312762738
Vesalius_c	circle	10	8	0.358562505618787
Vesalius_f	circle	10	8	0.613532519203634
Vesalius_fc	circle	10	8	0.940180243743758
Vesalius_fn	circle	10	8	0.613214166268285
Vesalius_fnc	circle	10	8	0.941610639997549
Vesalius_fnct	circle	10	8	0.94423099031817
Vesalius_fncty	circle	10	8	0.981491044308573
Vesalius_fnt	circle	10	8	0.625464814650864
Vesalius_fny	circle	10	8	0.612788188544541
Vesalius_ft	circle	10	8	0.617966767737056
Vesalius_n	circle	10	8	0.352670563580651
Vesalius_nc	circle	10	8	0.349872517904164
Vesalius_nt	circle	10	8	0.601082062135312
Vesalius_t	circle	10	8	0.654266491468169
Vesalius_c	circle	10	9	0.357668469293968
Vesalius_f	circle	10	9	0.757530976424921
Vesalius_fc	circle	10	9	0.930747466105847
Vesalius_fn	circle	10	9	0.938295527736093
Vesalius_fnc	circle	10	9	0.927497308576812
Vesalius_fnct	circle	10	9	0.93269053098941
Vesalius_fncty	circle	10	9	0.978191880069813
Vesalius_fnt	circle	10	9	0.861439856286922
Vesalius_fny	circle	10	9	0.939396381565155
Vesalius_ft	circle	10	9	0.922785204708962
Vesalius_n	circle	10	9	0.300145604241622
Vesalius_nc	circle	10	9	0.337706337523979
Vesalius_nt	circle	10	9	0.554375604004062
Vesalius_t	circle	10	9	0.550970217259414
Vesalius_c	circle	11	1	0.336659737011364
Vesalius_f	circle	11	1	0.951622790149458
Vesalius_fc	circle	11	1	0.95704717471286
Vesalius_fn	circle	11	1	0.938594968886682
Vesalius_fnc	circle	11	1	0.957051919571513
Vesalius_fnct	circle	11	1	0.955357261846886
Vesalius_fncty	circle	11	1	0.989347746631724
Vesalius_fnt	circle	11	1	0.896067652691532
Vesalius_fny	circle	11	1	0.939013408299434
Vesalius_ft	circle	11	1	0.928520918316699
Vesalius_n	circle	11	1	0.334743648998779
Vesalius_nc	circle	11	1	0.349643816958594
Vesalius_nt	circle	11	1	0.568303867474793
Vesalius_t	circle	11	1	0.591683943075395
Vesalius_c	circle	11	10	0.33338217492894
Vesalius_f	circle	11	10	0.957895330825565
Vesalius_fc	circle	11	10	0.960892910457151
Vesalius_fn	circle	11	10	0.879916432410826
Vesalius_fnc	circle	11	10	0.960186154639004
Vesalius_fnct	circle	11	10	0.960592732043518
Vesalius_fncty	circle	11	10	0.986708868145896
Vesalius_fnt	circle	11	10	0.933146763316414
Vesalius_fny	circle	11	10	0.881728948416573
Vesalius_ft	circle	11	10	0.947810167294118
Vesalius_n	circle	11	10	0.327453534377521
Vesalius_nc	circle	11	10	0.33718956482487
Vesalius_nt	circle	11	10	0.568778157173436
Vesalius_t	circle	11	10	0.594368776874752
Vesalius_c	circle	11	12	0.34003848178452
Vesalius_f	circle	11	12	0.895333115479804
Vesalius_fc	circle	11	12	0.955277058164179
Vesalius_fn	circle	11	12	0.883187485390998
Vesalius_fnc	circle	11	12	0.956509752442758
Vesalius_fnct	circle	11	12	0.957919650364254
Vesalius_fncty	circle	11	12	0.987226400902578
Vesalius_fnt	circle	11	12	0.891606517894987
Vesalius_fny	circle	11	12	0.885073392455121
Vesalius_ft	circle	11	12	0.968976755945693
Vesalius_n	circle	11	12	0.344620121016102
Vesalius_nc	circle	11	12	0.336662826986367
Vesalius_nt	circle	11	12	0.623017637649962
Vesalius_t	circle	11	12	0.608443056200213
Vesalius_c	circle	11	2	0.341993465325907
Vesalius_f	circle	11	2	0.934689005299453
Vesalius_fc	circle	11	2	0.962364264462616
Vesalius_fn	circle	11	2	0.927132163872205
Vesalius_fnc	circle	11	2	0.96141100047812
Vesalius_fnct	circle	11	2	0.959759642217947
Vesalius_fncty	circle	11	2	0.984156156172477
Vesalius_fnt	circle	11	2	0.931373201614015
Vesalius_fny	circle	11	2	0.927231679954084
Vesalius_ft	circle	11	2	0.952231218948702
Vesalius_n	circle	11	2	0.345839075274851
Vesalius_nc	circle	11	2	0.338928007155397
Vesalius_nt	circle	11	2	0.627158040016225
Vesalius_t	circle	11	2	0.619063586758116
Vesalius_c	circle	11	3	0.332020589333247
Vesalius_f	circle	11	3	0.955739458363097
Vesalius_fc	circle	11	3	0.953712223621389
Vesalius_fn	circle	11	3	0.860454729100678
Vesalius_fnc	circle	11	3	0.952990943652981
Vesalius_fnct	circle	11	3	0.952514402838996
Vesalius_fncty	circle	11	3	0.974239497399882
Vesalius_fnt	circle	11	3	0.890345189227712
Vesalius_fny	circle	11	3	0.860319562201592
Vesalius_ft	circle	11	3	0.95721624532043
Vesalius_n	circle	11	3	0.310641362858783
Vesalius_nc	circle	11	3	0.333053159945427
Vesalius_nt	circle	11	3	0.572411405166694
Vesalius_t	circle	11	3	0.623933879816211
Vesalius_c	circle	11	4	0.335677451455696
Vesalius_f	circle	11	4	0.927257754961767
Vesalius_fc	circle	11	4	0.950468625097696
Vesalius_fn	circle	11	4	0.919071878400171
Vesalius_fnc	circle	11	4	0.949981823209425
Vesalius_fnct	circle	11	4	0.949996002071684
Vesalius_fncty	circle	11	4	0.986154399619597
Vesalius_fnt	circle	11	4	0.869010948375362
Vesalius_fny	circle	11	4	0.920628062807573
Vesalius_ft	circle	11	4	0.869986508855845
Vesalius_n	circle	11	4	0.308062794400967
Vesalius_nc	circle	11	4	0.330911114567607
Vesalius_nt	circle	11	4	0.520627502173169
Vesalius_t	circle	11	4	0.511930863349378
Vesalius_c	circle	11	5	0.342668613507996
Vesalius_f	circle	11	5	0.949019044726086
Vesalius_fc	circle	11	5	0.959460926927834
Vesalius_fn	circle	11	5	0.937057393305408
Vesalius_fnc	circle	11	5	0.957799913078276
Vesalius_fnct	circle	11	5	0.959472992534761
Vesalius_fncty	circle	11	5	0.985837200860664
Vesalius_fnt	circle	11	5	0.879990618057196
Vesalius_fny	circle	11	5	0.93746804590102
Vesalius_ft	circle	11	5	0.949596708984274
Vesalius_n	circle	11	5	0.333387249241316
Vesalius_nc	circle	11	5	0.347438276209836
Vesalius_nt	circle	11	5	0.58846995369187
Vesalius_t	circle	11	5	0.575210968818841
Vesalius_c	circle	11	6	0.340139728941767
Vesalius_f	circle	11	6	0.968475718673462
Vesalius_fc	circle	11	6	0.957894802020926
Vesalius_fn	circle	11	6	0.966192560449051
Vesalius_fnc	circle	11	6	0.955487061108342
Vesalius_fnct	circle	11	6	0.952354228766021
Vesalius_fncty	circle	11	6	0.979127446837796
Vesalius_fnt	circle	11	6	0.972410030747363
Vesalius_fny	circle	11	6	0.966907180909936
Vesalius_ft	circle	11	6	0.97894272390053
Vesalius_n	circle	11	6	0.302754592890693
Vesalius_nc	circle	11	6	0.329163614268581
Vesalius_nt	circle	11	6	0.544621533018431
Vesalius_t	circle	11	6	0.542870943752647
Vesalius_c	circle	11	7	0.33976498514436
Vesalius_f	circle	11	7	0.935630993308956
Vesalius_fc	circle	11	7	0.951778167549061
Vesalius_fn	circle	11	7	0.82320449886931
Vesalius_fnc	circle	11	7	0.950372301301714
Vesalius_fnct	circle	11	7	0.950750058521815
Vesalius_fncty	circle	11	7	0.987431357222079
Vesalius_fnt	circle	11	7	0.838733645934325
Vesalius_fny	circle	11	7	0.823595780329068
Vesalius_ft	circle	11	7	0.842618235144891
Vesalius_n	circle	11	7	0.307171501916601
Vesalius_nc	circle	11	7	0.338764116349953
Vesalius_nt	circle	11	7	0.529232597079449
Vesalius_t	circle	11	7	0.511813622338777
Vesalius_c	circle	11	8	0.336815866740061
Vesalius_f	circle	11	8	0.942494159437514
Vesalius_fc	circle	11	8	0.941797690581136
Vesalius_fn	circle	11	8	0.923072430101973
Vesalius_fnc	circle	11	8	0.9404682158156
Vesalius_fnct	circle	11	8	0.942142190447262
Vesalius_fncty	circle	11	8	0.967324417023182
Vesalius_fnt	circle	11	8	0.84288484685349
Vesalius_fny	circle	11	8	0.921358436924242
Vesalius_ft	circle	11	8	0.88369304287109
Vesalius_n	circle	11	8	0.334919320317188
Vesalius_nc	circle	11	8	0.327036553377344
Vesalius_nt	circle	11	8	0.572315334182764
Vesalius_t	circle	11	8	0.62777342498871
Vesalius_c	circle	11	9	0.33283715192313
Vesalius_f	circle	11	9	0.963137496378228
Vesalius_fc	circle	11	9	0.948758663007662
Vesalius_fn	circle	11	9	0.943695654503972
Vesalius_fnc	circle	11	9	0.947664212700025
Vesalius_fnct	circle	11	9	0.949433617421391
Vesalius_fncty	circle	11	9	0.97917960743611
Vesalius_fnt	circle	11	9	0.959551464911131
Vesalius_fny	circle	11	9	0.945561118202226
Vesalius_ft	circle	11	9	0.967678131464133
Vesalius_n	circle	11	9	0.302331414949228
Vesalius_nc	circle	11	9	0.332748457267895
Vesalius_nt	circle	11	9	0.557163718651885
Vesalius_t	circle	11	9	0.532228712186416
Vesalius_c	circle	12	1	0.374399371399703
Vesalius_f	circle	12	1	0.994474107138474
Vesalius_fc	circle	12	1	0.95983410936389
Vesalius_fn	circle	12	1	0.992409220400519
Vesalius_fnc	circle	12	1	0.957501938496484
Vesalius_fnct	circle	12	1	0.957140184507287
Vesalius_fncty	circle	12	1	0.985011411539051
Vesalius_fnt	circle	12	1	0.987482746399164
Vesalius_fny	circle	12	1	0.992852040940623
Vesalius_ft	circle	12	1	0.989447353010089
Vesalius_n	circle	12	1	0.351247342448621
Vesalius_nc	circle	12	1	0.363792690951458
Vesalius_nt	circle	12	1	0.561376297539683
Vesalius_t	circle	12	1	0.562417819827212
Vesalius_c	circle	12	10	0.364762279126222
Vesalius_f	circle	12	10	0.998228996923193
Vesalius_fc	circle	12	10	0.954749803613377
Vesalius_fn	circle	12	10	0.992828395803413
Vesalius_fnc	circle	12	10	0.953862778628231
Vesalius_fnct	circle	12	10	0.955013562941728
Vesalius_fncty	circle	12	10	0.977026979886461
Vesalius_fnt	circle	12	10	0.990308889985727
Vesalius_fny	circle	12	10	0.992835075795295
Vesalius_ft	circle	12	10	0.998066895049239
Vesalius_n	circle	12	10	0.349195008065727
Vesalius_nc	circle	12	10	0.342965745866663
Vesalius_nt	circle	12	10	0.58546087234203
Vesalius_t	circle	12	10	0.612927953225149
Vesalius_c	circle	12	11	0.360180951831073
Vesalius_f	circle	12	11	0.996334644254983
Vesalius_fc	circle	12	11	0.958312826738406
Vesalius_fn	circle	12	11	0.995886942089501
Vesalius_fnc	circle	12	11	0.957778686679075
Vesalius_fnct	circle	12	11	0.955329024461755
Vesalius_fncty	circle	12	11	0.985021127447489
Vesalius_fnt	circle	12	11	0.996561095346563
Vesalius_fny	circle	12	11	0.996361591643698
Vesalius_ft	circle	12	11	0.997453942998718
Vesalius_n	circle	12	11	0.327664127980717
Vesalius_nc	circle	12	11	0.359803733646934
Vesalius_nt	circle	12	11	0.546263569304476
Vesalius_t	circle	12	11	0.576068995999873
Vesalius_c	circle	12	2	0.365676848510007
Vesalius_f	circle	12	2	0.94689682051072
Vesalius_fc	circle	12	2	0.970053421587894
Vesalius_fn	circle	12	2	0.94543270766881
Vesalius_fnc	circle	12	2	0.969827911144881
Vesalius_fnct	circle	12	2	0.967592699198527
Vesalius_fncty	circle	12	2	0.998723317960595
Vesalius_fnt	circle	12	2	0.927610435240056
Vesalius_fny	circle	12	2	0.945747206804896
Vesalius_ft	circle	12	2	0.931803061365426
Vesalius_n	circle	12	2	0.340124244550948
Vesalius_nc	circle	12	2	0.367172923153899
Vesalius_nt	circle	12	2	0.537419703927369
Vesalius_t	circle	12	2	0.534873097257209
Vesalius_c	circle	12	3	0.359424531843349
Vesalius_f	circle	12	3	0.971160347880207
Vesalius_fc	circle	12	3	0.914277277914477
Vesalius_fn	circle	12	3	0.972636972249604
Vesalius_fnc	circle	12	3	0.904941691254056
Vesalius_fnct	circle	12	3	0.904977562503518
Vesalius_fncty	circle	12	3	0.922378509155348
Vesalius_fnt	circle	12	3	0.972105807523008
Vesalius_fny	circle	12	3	0.97306522492554
Vesalius_ft	circle	12	3	0.975651869528638
Vesalius_n	circle	12	3	0.32485064469198
Vesalius_nc	circle	12	3	0.307296788895772
Vesalius_nt	circle	12	3	0.571930608672739
Vesalius_t	circle	12	3	0.579139301955768
Vesalius_c	circle	12	4	0.362642449684868
Vesalius_f	circle	12	4	0.990964342928667
Vesalius_fc	circle	12	4	0.960624392322009
Vesalius_fn	circle	12	4	0.978146898682865
Vesalius_fnc	circle	12	4	0.959313907744267
Vesalius_fnct	circle	12	4	0.959498937203273
Vesalius_fncty	circle	12	4	0.990845989920694
Vesalius_fnt	circle	12	4	0.975102453336866
Vesalius_fny	circle	12	4	0.979013310542438
Vesalius_ft	circle	12	4	0.981131841254278
Vesalius_n	circle	12	4	0.341575713607561
Vesalius_nc	circle	12	4	0.354786878960954
Vesalius_nt	circle	12	4	0.553643925242962
Vesalius_t	circle	12	4	0.592606484488242
Vesalius_c	circle	12	5	0.359617333469058
Vesalius_f	circle	12	5	0.952437632586091
Vesalius_fc	circle	12	5	0.955678773468251
Vesalius_fn	circle	12	5	0.945300874387866
Vesalius_fnc	circle	12	5	0.952587762168508
Vesalius_fnct	circle	12	5	0.951169831291827
Vesalius_fncty	circle	12	5	0.983149975469989
Vesalius_fnt	circle	12	5	0.931605668727974
Vesalius_fny	circle	12	5	0.945054636775296
Vesalius_ft	circle	12	5	0.938972395126313
Vesalius_n	circle	12	5	0.32663113168202
Vesalius_nc	circle	12	5	0.355732435925185
Vesalius_nt	circle	12	5	0.514044139506573
Vesalius_t	circle	12	5	0.60385786150772
Vesalius_c	circle	12	6	0.362814025170935
Vesalius_f	circle	12	6	0.999174205990981
Vesalius_fc	circle	12	6	0.9664533769878
Vesalius_fn	circle	12	6	0.980503474606491
Vesalius_fnc	circle	12	6	0.964967685870993
Vesalius_fnct	circle	12	6	0.964581433966446
Vesalius_fncty	circle	12	6	0.987613873223855
Vesalius_fnt	circle	12	6	0.976399974254922
Vesalius_fny	circle	12	6	0.980891155197443
Vesalius_ft	circle	12	6	0.996969085544465
Vesalius_n	circle	12	6	0.282736039250563
Vesalius_nc	circle	12	6	0.350942450641328
Vesalius_nt	circle	12	6	0.502844830852422
Vesalius_t	circle	12	6	0.519451408068065
Vesalius_c	circle	12	7	0.367041749332696
Vesalius_f	circle	12	7	0.989787752333102
Vesalius_fc	circle	12	7	0.963436807834431
Vesalius_fn	circle	12	7	0.977968401913763
Vesalius_fnc	circle	12	7	0.964388056307876
Vesalius_fnct	circle	12	7	0.96601876124684
Vesalius_fncty	circle	12	7	0.991794595092164
Vesalius_fnt	circle	12	7	0.969219789004978
Vesalius_fny	circle	12	7	0.978488268132827
Vesalius_ft	circle	12	7	0.974465550643376
Vesalius_n	circle	12	7	0.330064998889308
Vesalius_nc	circle	12	7	0.364808844285705
Vesalius_nt	circle	12	7	0.524539697013361
Vesalius_t	circle	12	7	0.530148892231004
Vesalius_c	circle	12	8	0.356936696881112
Vesalius_f	circle	12	8	0.962208925293492
Vesalius_fc	circle	12	8	0.953142922974642
Vesalius_fn	circle	12	8	0.952849716396093
Vesalius_fnc	circle	12	8	0.954807496061467
Vesalius_fnct	circle	12	8	0.952082787264173
Vesalius_fncty	circle	12	8	0.973698821826244
Vesalius_fnt	circle	12	8	0.945881063137709
Vesalius_fny	circle	12	8	0.952981555731554
Vesalius_ft	circle	12	8	0.959431421537015
Vesalius_n	circle	12	8	0.345998325210667
Vesalius_nc	circle	12	8	0.3520714074634
Vesalius_nt	circle	12	8	0.561603462359243
Vesalius_t	circle	12	8	0.560929613594291
Vesalius_c	circle	12	9	0.362054634534836
Vesalius_f	circle	12	9	0.998277110969122
Vesalius_fc	circle	12	9	0.951997707606148
Vesalius_fn	circle	12	9	0.987242053734247
Vesalius_fnc	circle	12	9	0.9516139310818
Vesalius_fnct	circle	12	9	0.948626378102683
Vesalius_fncty	circle	12	9	0.985609236563023
Vesalius_fnt	circle	12	9	0.988424936673966
Vesalius_fny	circle	12	9	0.988057264324674
Vesalius_ft	circle	12	9	0.998387818702446
Vesalius_n	circle	12	9	0.300217706630368
Vesalius_nc	circle	12	9	0.347215807949806
Vesalius_nt	circle	12	9	0.49505679625618
Vesalius_t	circle	12	9	0.507904164097316
Vesalius_c	circle	2	1	0.37991632234384
Vesalius_f	circle	2	1	0.930481241782995
Vesalius_fc	circle	2	1	0.948542881009784
Vesalius_fn	circle	2	1	0.779122579864367
Vesalius_fnc	circle	2	1	0.946265546905875
Vesalius_fnct	circle	2	1	0.944351668074478
Vesalius_fncty	circle	2	1	0.96786821783261
Vesalius_fnt	circle	2	1	0.93071628725396
Vesalius_fny	circle	2	1	0.788925263604391
Vesalius_ft	circle	2	1	0.936878521382868
Vesalius_n	circle	2	1	0.343881662383956
Vesalius_nc	circle	2	1	0.366802376817004
Vesalius_nt	circle	2	1	0.61234907702717
Vesalius_t	circle	2	1	0.548735737885852
Vesalius_c	circle	2	10	0.382769738563143
Vesalius_f	circle	2	10	0.944542809642353
Vesalius_fc	circle	2	10	0.945029548549486
Vesalius_fn	circle	2	10	0.981307924924912
Vesalius_fnc	circle	2	10	0.94581165159573
Vesalius_fnct	circle	2	10	0.94003020794322
Vesalius_fncty	circle	2	10	0.96824531310127
Vesalius_fnt	circle	2	10	0.938076514829098
Vesalius_fny	circle	2	10	0.933505660799821
Vesalius_ft	circle	2	10	0.94761577286577
Vesalius_n	circle	2	10	0.353457950862237
Vesalius_nc	circle	2	10	0.373554492349045
Vesalius_nt	circle	2	10	0.636762778276682
Vesalius_t	circle	2	10	0.625516816444733
Vesalius_c	circle	2	11	0.380725487360021
Vesalius_f	circle	2	11	0.931663589857101
Vesalius_fc	circle	2	11	0.948875335127716
Vesalius_fn	circle	2	11	0.916280904598098
Vesalius_fnc	circle	2	11	0.951637419172474
Vesalius_fnct	circle	2	11	0.942720415808671
Vesalius_fncty	circle	2	11	0.967717650063164
Vesalius_fnt	circle	2	11	0.926004704947291
Vesalius_fny	circle	2	11	0.915501152632713
Vesalius_ft	circle	2	11	0.983549714368453
Vesalius_n	circle	2	11	0.322068371914251
Vesalius_nc	circle	2	11	0.367796943019357
Vesalius_nt	circle	2	11	0.549199541257411
Vesalius_t	circle	2	11	0.577492712563822
Vesalius_c	circle	2	12	0.375656860134305
Vesalius_f	circle	2	12	0.998914495627001
Vesalius_fc	circle	2	12	0.91051939262082
Vesalius_fn	circle	2	12	0.99782454390957
Vesalius_fnc	circle	2	12	0.914151410466168
Vesalius_fnct	circle	2	12	0.901871060787322
Vesalius_fncty	circle	2	12	0.934334344730752
Vesalius_fnt	circle	2	12	0.997026387876695
Vesalius_fny	circle	2	12	0.997879991195924
Vesalius_ft	circle	2	12	0.995979754302093
Vesalius_n	circle	2	12	0.358234167716153
Vesalius_nc	circle	2	12	0.34537151570257
Vesalius_nt	circle	2	12	0.643213752000123
Vesalius_t	circle	2	12	0.587611280657174
Vesalius_c	circle	2	3	0.354462319025276
Vesalius_f	circle	2	3	0.997681238260391
Vesalius_fc	circle	2	3	0.893186128262765
Vesalius_fn	circle	2	3	0.992815528345107
Vesalius_fnc	circle	2	3	0.888696570184392
Vesalius_fnct	circle	2	3	0.881314234934373
Vesalius_fncty	circle	2	3	0.904809386835575
Vesalius_fnt	circle	2	3	0.996079484952253
Vesalius_fny	circle	2	3	0.992900658845054
Vesalius_ft	circle	2	3	0.997605173084511
Vesalius_n	circle	2	3	0.341774718655799
Vesalius_nc	circle	2	3	0.34275381297092
Vesalius_nt	circle	2	3	0.614596569764993
Vesalius_t	circle	2	3	0.618419174898924
Vesalius_c	circle	2	4	0.380096310967052
Vesalius_f	circle	2	4	0.988352702484109
Vesalius_fc	circle	2	4	0.945976639310137
Vesalius_fn	circle	2	4	0.980637623393029
Vesalius_fnc	circle	2	4	0.945713753019599
Vesalius_fnct	circle	2	4	0.95180814133178
Vesalius_fncty	circle	2	4	0.976892908968625
Vesalius_fnt	circle	2	4	0.960685600268
Vesalius_fny	circle	2	4	0.980951880579251
Vesalius_ft	circle	2	4	0.96200636248206
Vesalius_n	circle	2	4	0.353603691945896
Vesalius_nc	circle	2	4	0.372402387837294
Vesalius_nt	circle	2	4	0.597939650780777
Vesalius_t	circle	2	4	0.558676544698039
Vesalius_c	circle	2	5	0.374765098552484
Vesalius_f	circle	2	5	0.927794390747872
Vesalius_fc	circle	2	5	0.946188041983515
Vesalius_fn	circle	2	5	0.940296996485573
Vesalius_fnc	circle	2	5	0.945625439680723
Vesalius_fnct	circle	2	5	0.947726065567203
Vesalius_fncty	circle	2	5	0.973735681273023
Vesalius_fnt	circle	2	5	0.948186379297405
Vesalius_fny	circle	2	5	0.940296996485573
Vesalius_ft	circle	2	5	0.94748056340655
Vesalius_n	circle	2	5	0.366625300231149
Vesalius_nc	circle	2	5	0.373197649687036
Vesalius_nt	circle	2	5	0.618264642440931
Vesalius_t	circle	2	5	0.579360430726095
Vesalius_c	circle	2	6	0.371456731158185
Vesalius_f	circle	2	6	0.925994756037958
Vesalius_fc	circle	2	6	0.904032116565371
Vesalius_fn	circle	2	6	0.91069854659335
Vesalius_fnc	circle	2	6	0.904795845272056
Vesalius_fnct	circle	2	6	0.904299419603394
Vesalius_fncty	circle	2	6	0.930326972849207
Vesalius_fnt	circle	2	6	0.949557139538624
Vesalius_fny	circle	2	6	0.910397681840026
Vesalius_ft	circle	2	6	0.920283530600782
Vesalius_n	circle	2	6	0.28618527384692
Vesalius_nc	circle	2	6	0.339434151928292
Vesalius_nt	circle	2	6	0.543976203542416
Vesalius_t	circle	2	6	0.517640986674454
Vesalius_c	circle	2	7	0.372785507752817
Vesalius_f	circle	2	7	0.978558391263268
Vesalius_fc	circle	2	7	0.934859410654474
Vesalius_fn	circle	2	7	0.926968407484121
Vesalius_fnc	circle	2	7	0.93511479181777
Vesalius_fnct	circle	2	7	0.935759221650448
Vesalius_fncty	circle	2	7	0.969052241162867
Vesalius_fnt	circle	2	7	0.927554356758748
Vesalius_fny	circle	2	7	0.92768152386941
Vesalius_ft	circle	2	7	0.920573805518002
Vesalius_n	circle	2	7	0.343452817217282
Vesalius_nc	circle	2	7	0.373188065178946
Vesalius_nt	circle	2	7	0.604221352963875
Vesalius_t	circle	2	7	0.567692334428601
Vesalius_c	circle	2	8	0.374643786793705
Vesalius_f	circle	2	8	0.976723144308811
Vesalius_fc	circle	2	8	0.939855035666063
Vesalius_fn	circle	2	8	0.967886472114636
Vesalius_fnc	circle	2	8	0.941010981003036
Vesalius_fnct	circle	2	8	0.939559641297688
Vesalius_fncty	circle	2	8	0.969918694935201
Vesalius_fnt	circle	2	8	0.974780834796637
Vesalius_fny	circle	2	8	0.969031883940569
Vesalius_ft	circle	2	8	0.982878627810882
Vesalius_n	circle	2	8	0.363931266443312
Vesalius_nc	circle	2	8	0.366738303435185
Vesalius_nt	circle	2	8	0.618664477903645
Vesalius_t	circle	2	8	0.58007749294248
Vesalius_c	circle	2	9	0.373416028756777
Vesalius_f	circle	2	9	0.933765746180657
Vesalius_fc	circle	2	9	0.919243323030239
Vesalius_fn	circle	2	9	0.913223855608455
Vesalius_fnc	circle	2	9	0.915904658148408
Vesalius_fnct	circle	2	9	0.911818105639348
Vesalius_fncty	circle	2	9	0.953205000449502
Vesalius_fnt	circle	2	9	0.957445271355946
Vesalius_fny	circle	2	9	0.911412505639642
Vesalius_ft	circle	2	9	0.937010946957376
Vesalius_n	circle	2	9	0.299756194658283
Vesalius_nc	circle	2	9	0.344539603541698
Vesalius_nt	circle	2	9	0.543288836622282
Vesalius_t	circle	2	9	0.516313921666837
Vesalius_c	circle	3	1	0.350370256575066
Vesalius_f	circle	3	1	0.80957744578646
Vesalius_fc	circle	3	1	0.941323745605659
Vesalius_fn	circle	3	1	0.90701771318694
Vesalius_fnc	circle	3	1	0.941549752268782
Vesalius_fnct	circle	3	1	0.937652882261995
Vesalius_fncty	circle	3	1	0.970322923985141
Vesalius_fnt	circle	3	1	0.889504266615412
Vesalius_fny	circle	3	1	0.959031648350381
Vesalius_ft	circle	3	1	0.897790904781177
Vesalius_n	circle	3	1	0.301992485168243
Vesalius_nc	circle	3	1	0.328710595987187
Vesalius_nt	circle	3	1	0.549818115760965
Vesalius_t	circle	3	1	0.518659463757032
Vesalius_c	circle	3	10	0.349255467723987
Vesalius_f	circle	3	10	0.977882973901779
Vesalius_fc	circle	3	10	0.962925334345645
Vesalius_fn	circle	3	10	0.969476407467575
Vesalius_fnc	circle	3	10	0.962406962527083
Vesalius_fnct	circle	3	10	0.960044820768747
Vesalius_fncty	circle	3	10	0.98767977252102
Vesalius_fnt	circle	3	10	0.968889631930612
Vesalius_fny	circle	3	10	0.990558635199038
Vesalius_ft	circle	3	10	0.98175219842245
Vesalius_n	circle	3	10	0.340233748077293
Vesalius_nc	circle	3	10	0.339494082302952
Vesalius_nt	circle	3	10	0.619122768807118
Vesalius_t	circle	3	10	0.610962682047002
Vesalius_c	circle	3	11	0.349164064159178
Vesalius_f	circle	3	11	0.98047728661735
Vesalius_fc	circle	3	11	0.943582164440771
Vesalius_fn	circle	3	11	0.9838734397859
Vesalius_fnc	circle	3	11	0.946083746166931
Vesalius_fnct	circle	3	11	0.94373959203468
Vesalius_fncty	circle	3	11	0.973309721461874
Vesalius_fnt	circle	3	11	0.981101084962943
Vesalius_fny	circle	3	11	0.954830023582214
Vesalius_ft	circle	3	11	0.983976096942369
Vesalius_n	circle	3	11	0.317964088974807
Vesalius_nc	circle	3	11	0.329683775527967
Vesalius_nt	circle	3	11	0.577770537284747
Vesalius_t	circle	3	11	0.560993517614037
Vesalius_c	circle	3	12	0.337046687174109
Vesalius_f	circle	3	12	0.827612413397284
Vesalius_fc	circle	3	12	0.911468788650715
Vesalius_fn	circle	3	12	0.832654926396856
Vesalius_fnc	circle	3	12	0.910102087979873
Vesalius_fnct	circle	3	12	0.902202529614457
Vesalius_fncty	circle	3	12	0.929800733251965
Vesalius_fnt	circle	3	12	0.929556980899924
Vesalius_fny	circle	3	12	0.939531657811873
Vesalius_ft	circle	3	12	0.856556909294009
Vesalius_n	circle	3	12	0.306435406817801
Vesalius_nc	circle	3	12	0.304288210561165
Vesalius_nt	circle	3	12	0.593259451382029
Vesalius_t	circle	3	12	0.575181346653338
Vesalius_c	circle	3	2	0.350189137501754
Vesalius_f	circle	3	2	0.919128433687992
Vesalius_fc	circle	3	2	0.958538526040565
Vesalius_fn	circle	3	2	0.89874847181408
Vesalius_fnc	circle	3	2	0.95853027371924
Vesalius_fnct	circle	3	2	0.959781322593254
Vesalius_fncty	circle	3	2	0.999567803581254
Vesalius_fnt	circle	3	2	0.904199806145452
Vesalius_fny	circle	3	2	0.999819770876432
Vesalius_ft	circle	3	2	0.920660562099436
Vesalius_n	circle	3	2	0.334312003389025
Vesalius_nc	circle	3	2	0.350620940449896
Vesalius_nt	circle	3	2	0.599210293850236
Vesalius_t	circle	3	2	0.624568637346386
Vesalius_c	circle	3	4	0.347812730718672
Vesalius_f	circle	3	4	0.971759142413318
Vesalius_fc	circle	3	4	0.946074256472263
Vesalius_fn	circle	3	4	0.962992324222514
Vesalius_fnc	circle	3	4	0.945005913594174
Vesalius_fnct	circle	3	4	0.949600780264833
Vesalius_fncty	circle	3	4	0.992377914050358
Vesalius_fnt	circle	3	4	0.960170708452072
Vesalius_fny	circle	3	4	0.993479263648492
Vesalius_ft	circle	3	4	0.969701446898177
Vesalius_n	circle	3	4	0.340582120648956
Vesalius_nc	circle	3	4	0.34416770821652
Vesalius_nt	circle	3	4	0.600686191154098
Vesalius_t	circle	3	4	0.568144096346149
Vesalius_c	circle	3	5	0.346292518769627
Vesalius_f	circle	3	5	0.871477046703365
Vesalius_fc	circle	3	5	0.954340671146724
Vesalius_fn	circle	3	5	0.856854706491445
Vesalius_fnc	circle	3	5	0.954667375600008
Vesalius_fnct	circle	3	5	0.951954873880965
Vesalius_fncty	circle	3	5	0.973203973024496
Vesalius_fnt	circle	3	5	0.866343740431653
Vesalius_fny	circle	3	5	0.987609442882714
Vesalius_ft	circle	3	5	0.881997531570042
Vesalius_n	circle	3	5	0.339619842597499
Vesalius_nc	circle	3	5	0.342641235951573
Vesalius_nt	circle	3	5	0.595372710038859
Vesalius_t	circle	3	5	0.584898281367694
Vesalius_c	circle	3	6	0.349406224132324
Vesalius_f	circle	3	6	0.992616580696144
Vesalius_fc	circle	3	6	0.932487522743288
Vesalius_fn	circle	3	6	0.984928770749542
Vesalius_fnc	circle	3	6	0.929711798421429
Vesalius_fnct	circle	3	6	0.926250445891431
Vesalius_fncty	circle	3	6	0.954559119114713
Vesalius_fnt	circle	3	6	0.983030252818779
Vesalius_fny	circle	3	6	0.93473371627308
Vesalius_ft	circle	3	6	0.992979668775437
Vesalius_n	circle	3	6	0.287545709426282
Vesalius_nc	circle	3	6	0.311556109734269
Vesalius_nt	circle	3	6	0.559291845581634
Vesalius_t	circle	3	6	0.540438344961383
Vesalius_c	circle	3	7	0.354715463128135
Vesalius_f	circle	3	7	0.858733005651334
Vesalius_fc	circle	3	7	0.961573137836088
Vesalius_fn	circle	3	7	0.860400615459065
Vesalius_fnc	circle	3	7	0.960963004370454
Vesalius_fnct	circle	3	7	0.964912795521994
Vesalius_fncty	circle	3	7	0.994625336083575
Vesalius_fnt	circle	3	7	0.944425417527768
Vesalius_fny	circle	3	7	0.993660546555544
Vesalius_ft	circle	3	7	0.848045236892111
Vesalius_n	circle	3	7	0.316978873204539
Vesalius_nc	circle	3	7	0.34566271556988
Vesalius_nt	circle	3	7	0.572445002719423
Vesalius_t	circle	3	7	0.563838457215645
Vesalius_c	circle	3	8	0.351483152470386
Vesalius_f	circle	3	8	0.829552638995419
Vesalius_fc	circle	3	8	0.967043992015491
Vesalius_fn	circle	3	8	0.809125659231669
Vesalius_fnc	circle	3	8	0.965887934896241
Vesalius_fnct	circle	3	8	0.965347291084376
Vesalius_fncty	circle	3	8	0.993769609076438
Vesalius_fnt	circle	3	8	0.90013631147455
Vesalius_fny	circle	3	8	0.99886669534063
Vesalius_ft	circle	3	8	0.821898329298104
Vesalius_n	circle	3	8	0.326423647021353
Vesalius_nc	circle	3	8	0.351374501691663
Vesalius_nt	circle	3	8	0.570328232060031
Vesalius_t	circle	3	8	0.549888330634588
Vesalius_c	circle	3	9	0.35047185338539
Vesalius_f	circle	3	9	0.981386165201092
Vesalius_fc	circle	3	9	0.931911918744992
Vesalius_fn	circle	3	9	0.894246525432935
Vesalius_fnc	circle	3	9	0.930902666700623
Vesalius_fnct	circle	3	9	0.927044476751682
Vesalius_fncty	circle	3	9	0.969602192773685
Vesalius_fnt	circle	3	9	0.896658689265384
Vesalius_fny	circle	3	9	0.95288570930858
Vesalius_ft	circle	3	9	0.901782683967227
Vesalius_n	circle	3	9	0.301527351988797
Vesalius_nc	circle	3	9	0.323611040164864
Vesalius_nt	circle	3	9	0.580892219836947
Vesalius_t	circle	3	9	0.560075126058276
Vesalius_c	circle	4	1	0.36891287893907
Vesalius_f	circle	4	1	0.841266386209203
Vesalius_fc	circle	4	1	0.934905472457124
Vesalius_fn	circle	4	1	0.856286911428165
Vesalius_fnc	circle	4	1	0.933839856131454
Vesalius_fnct	circle	4	1	0.928411988006013
Vesalius_fncty	circle	4	1	0.957451631827274
Vesalius_fnt	circle	4	1	0.876249072370372
Vesalius_fny	circle	4	1	0.85623728143992
Vesalius_ft	circle	4	1	0.868493663085457
Vesalius_n	circle	4	1	0.336326695347326
Vesalius_nc	circle	4	1	0.353095384315437
Vesalius_nt	circle	4	1	0.575615302759366
Vesalius_t	circle	4	1	0.56451267598626
Vesalius_c	circle	4	10	0.371277532853277
Vesalius_f	circle	4	10	0.975346508262413
Vesalius_fc	circle	4	10	0.956642288682828
Vesalius_fn	circle	4	10	0.984030140002118
Vesalius_fnc	circle	4	10	0.956384210421664
Vesalius_fnct	circle	4	10	0.955493242714136
Vesalius_fncty	circle	4	10	0.993280764926722
Vesalius_fnt	circle	4	10	0.978087295726563
Vesalius_fny	circle	4	10	0.985004295494571
Vesalius_ft	circle	4	10	0.971253246364911
Vesalius_n	circle	4	10	0.348011548921157
Vesalius_nc	circle	4	10	0.362294364582134
Vesalius_nt	circle	4	10	0.61726487401885
Vesalius_t	circle	4	10	0.598927758991031
Vesalius_c	circle	4	11	0.367838581877914
Vesalius_f	circle	4	11	0.945674657017038
Vesalius_fc	circle	4	11	0.918917782743123
Vesalius_fn	circle	4	11	0.940273763851313
Vesalius_fnc	circle	4	11	0.917571535407175
Vesalius_fnct	circle	4	11	0.885379221788497
Vesalius_fncty	circle	4	11	0.913285668482878
Vesalius_fnt	circle	4	11	0.937416994294112
Vesalius_fny	circle	4	11	0.940008899676995
Vesalius_ft	circle	4	11	0.954521286539845
Vesalius_n	circle	4	11	0.323285959819439
Vesalius_nc	circle	4	11	0.328354999890046
Vesalius_nt	circle	4	11	0.549436822849793
Vesalius_t	circle	4	11	0.542371351057936
Vesalius_c	circle	4	12	0.370343406094401
Vesalius_f	circle	4	12	0.971532105300893
Vesalius_fc	circle	4	12	0.955041742020344
Vesalius_fn	circle	4	12	0.97534261830255
Vesalius_fnc	circle	4	12	0.955599193646229
Vesalius_fnct	circle	4	12	0.950851726586825
Vesalius_fncty	circle	4	12	0.981119991294563
Vesalius_fnt	circle	4	12	0.965709155040793
Vesalius_fny	circle	4	12	0.975098714943286
Vesalius_ft	circle	4	12	0.969411153390707
Vesalius_n	circle	4	12	0.34777281865393
Vesalius_nc	circle	4	12	0.355808249249955
Vesalius_nt	circle	4	12	0.600182356382702
Vesalius_t	circle	4	12	0.598723339444644
Vesalius_c	circle	4	2	0.368817625061618
Vesalius_f	circle	4	2	0.975479894266776
Vesalius_fc	circle	4	2	0.957027485787449
Vesalius_fn	circle	4	2	0.95962424438101
Vesalius_fnc	circle	4	2	0.956678347776662
Vesalius_fnct	circle	4	2	0.954419763600361
Vesalius_fncty	circle	4	2	0.992113986164514
Vesalius_fnt	circle	4	2	0.970670434247339
Vesalius_fny	circle	4	2	0.960503223706778
Vesalius_ft	circle	4	2	0.953170673161923
Vesalius_n	circle	4	2	0.355943248726363
Vesalius_nc	circle	4	2	0.371608280364416
Vesalius_nt	circle	4	2	0.614100452673566
Vesalius_t	circle	4	2	0.591197494782376
Vesalius_c	circle	4	3	0.365392979029523
Vesalius_f	circle	4	3	0.971129970853174
Vesalius_fc	circle	4	3	0.942562959008125
Vesalius_fn	circle	4	3	0.979278292267006
Vesalius_fnc	circle	4	3	0.940565157174723
Vesalius_fnct	circle	4	3	0.938745962231693
Vesalius_fncty	circle	4	3	0.963213603370644
Vesalius_fnt	circle	4	3	0.975786049744869
Vesalius_fny	circle	4	3	0.97950674346787
Vesalius_ft	circle	4	3	0.984729505645941
Vesalius_n	circle	4	3	0.334233874473358
Vesalius_nc	circle	4	3	0.35076489718032
Vesalius_nt	circle	4	3	0.575947114250798
Vesalius_t	circle	4	3	0.595082629124767
Vesalius_c	circle	4	5	0.367701648484854
Vesalius_f	circle	4	5	0.864899847496885
Vesalius_fc	circle	4	5	0.931217736210921
Vesalius_fn	circle	4	5	0.825980557598498
Vesalius_fnc	circle	4	5	0.931831173266808
Vesalius_fnct	circle	4	5	0.918984977157064
Vesalius_fncty	circle	4	5	0.943347172053861
Vesalius_fnt	circle	4	5	0.972009331237581
Vesalius_fny	circle	4	5	0.826938696517504
Vesalius_ft	circle	4	5	0.893907003969827
Vesalius_n	circle	4	5	0.341884983373322
Vesalius_nc	circle	4	5	0.348199704916048
Vesalius_nt	circle	4	5	0.54692373111775
Vesalius_t	circle	4	5	0.533743990177513
Vesalius_c	circle	4	6	0.365758012110421
Vesalius_f	circle	4	6	0.985160941206994
Vesalius_fc	circle	4	6	0.93581108092219
Vesalius_fn	circle	4	6	0.966359515423017
Vesalius_fnc	circle	4	6	0.934352462606882
Vesalius_fnct	circle	4	6	0.935082406784723
Vesalius_fncty	circle	4	6	0.962949916368517
Vesalius_fnt	circle	4	6	0.939352255448996
Vesalius_fny	circle	4	6	0.966359515423017
Vesalius_ft	circle	4	6	0.952631015403729
Vesalius_n	circle	4	6	0.284295059026438
Vesalius_nc	circle	4	6	0.343259010386339
Vesalius_nt	circle	4	6	0.528403435818923
Vesalius_t	circle	4	6	0.531510745150768
Vesalius_c	circle	4	7	0.37145020467764
Vesalius_f	circle	4	7	0.961834900772723
Vesalius_fc	circle	4	7	0.952927081242393
Vesalius_fn	circle	4	7	0.977369321018243
Vesalius_fnc	circle	4	7	0.949981507091703
Vesalius_fnct	circle	4	7	0.950104286244976
Vesalius_fncty	circle	4	7	0.983030038336415
Vesalius_fnt	circle	4	7	0.977465269523175
Vesalius_fny	circle	4	7	0.977369321018243
Vesalius_ft	circle	4	7	0.984963260166573
Vesalius_n	circle	4	7	0.35017290853086
Vesalius_nc	circle	4	7	0.357356739726395
Vesalius_nt	circle	4	7	0.619062586489513
Vesalius_t	circle	4	7	0.575868264599338
Vesalius_c	circle	4	8	0.369458258850632
Vesalius_f	circle	4	8	0.886681838999143
Vesalius_fc	circle	4	8	0.96571882188623
Vesalius_fn	circle	4	8	0.964610281659639
Vesalius_fnc	circle	4	8	0.96637515784822
Vesalius_fnct	circle	4	8	0.964465152039601
Vesalius_fncty	circle	4	8	0.99367237587568
Vesalius_fnt	circle	4	8	0.965502549018451
Vesalius_fny	circle	4	8	0.964789358577763
Vesalius_ft	circle	4	8	0.976222795281539
Vesalius_n	circle	4	8	0.355849062545397
Vesalius_nc	circle	4	8	0.370889460911699
Vesalius_nt	circle	4	8	0.62661360919676
Vesalius_t	circle	4	8	0.616421531235382
Vesalius_c	circle	4	9	0.369703453146854
Vesalius_f	circle	4	9	0.855776435862106
Vesalius_fc	circle	4	9	0.926785567877529
Vesalius_fn	circle	4	9	0.955758443614364
Vesalius_fnc	circle	4	9	0.924465202381572
Vesalius_fnct	circle	4	9	0.908988800900456
Vesalius_fncty	circle	4	9	0.943794698195184
Vesalius_fnt	circle	4	9	0.961449132862501
Vesalius_fny	circle	4	9	0.956854238993188
Vesalius_ft	circle	4	9	0.873679406603164
Vesalius_n	circle	4	9	0.293485763405854
Vesalius_nc	circle	4	9	0.330502695516654
Vesalius_nt	circle	4	9	0.542570118467738
Vesalius_t	circle	4	9	0.534203754092311
Vesalius_c	circle	5	1	0.3702839224122
Vesalius_f	circle	5	1	0.980498001570695
Vesalius_fc	circle	5	1	0.958618747024311
Vesalius_fn	circle	5	1	0.977747403145825
Vesalius_fnc	circle	5	1	0.954956759294184
Vesalius_fnct	circle	5	1	0.947423317642648
Vesalius_fncty	circle	5	1	0.972772557012041
Vesalius_fnt	circle	5	1	0.974615414735926
[truncated: 762 more rows]
