# Supplementary material for: Multi-scale and multi-context interpretable mapping of cell states across heterogeneous spatial samples
Source: Nat Commun. 2025 Aug 21;16:7814. doi: 10.1038/s41467-025-62782-y (PMC12370880; doi:10.1038/s41467-025-62782-y)
Supplement: Supplementary file 9 — Source Data [file 41467_2025_62782_MOESM9_ESM.zip › SourceData/figure_s7e.tsv]

x	y	cell_labels	Method	Data_Type
185.10861770995	335.842399756191	0	Reference	dropped
245.124125993811	518.979404299287	0	Reference	dropped
149.946061771596	283.295404422795	2_1	Reference	dropped
276.322499727597	139.888272060081	0	Reference	dropped
811.168299246812	123.897256150842	0	Reference	dropped
883.240804519737	793.956127607031	0	Reference	dropped
307.268181058113	356.354891763069	0	Reference	dropped
116.527663328685	531.83155249618	0	Reference	dropped
128.454399029724	172.564342258498	2_2.1	Reference	dropped
687.999510269845	180.269723750418	0	Reference	dropped
450.169228262268	138.797636964126	0	Reference	dropped
693.140731610358	396.945227221586	0	Reference	dropped
863.088845868362	790.536016807659	0	Reference	dropped
951.812595477561	224.537739987718	1_1	Reference	dropped
806.620370265096	602.63418954378	0	Reference	dropped
151.125575515674	52.0158671969548	0	Reference	dropped
554.927626339253	148.195039616898	0	Reference	dropped
599.268729461357	814.11668353877	0	Reference	dropped
379.764555373229	693.878172509605	0	Reference	dropped
164.858388575958	896.231172571424	0	Reference	dropped
992.287205615779	687.007166822907	0	Reference	dropped
431.646678464254	677.783771059243	0	Reference	dropped
180.897931366926	373.889646564377	0	Reference	dropped
793.943547321716	313.726850134786	0	Reference	dropped
896.232699343469	874.246775087668	0	Reference	dropped
767.415854902472	943.683408210054	0	Reference	dropped
290.275700378697	827.343856167514	0	Reference	dropped
288.581811922602	479.441034782911	0	Reference	dropped
752.540661175968	469.410643232986	0	Reference	dropped
785.30078012892	437.897760272957	0	Reference	dropped
164.854553038022	505.702855109004	0	Reference	dropped
615.039633175591	150.733881496359	0	Reference	dropped
371.687786348863	93.1081940925214	0	Reference	dropped
661.404935977655	501.47390867467	0	Reference	dropped
292.373579835286	683.94011228974	0	Reference	dropped
101.916713975836	780.939471350517	0	Reference	dropped
535.215287090978	898.763636618853	0	Reference	dropped
745.424497859553	756.153185957577	0	Reference	dropped
71.1930416754913	927.450720614521	0	Reference	dropped
222.81916359975	918.771875640145	0	Reference	dropped
102.771017598687	977.256877754116	0	Reference	dropped
822.538290450815	446.245114054764	0	Reference	dropped
614.874605492456	840.127521055518	0	Reference	dropped
715.15120144817	275.379772883141	0	Reference	dropped
723.470061765285	980.971082902281	0	Reference	dropped
194.238087918144	663.671256490285	0	Reference	dropped
160.850966437953	171.197685198626	2_1	Reference	dropped
393.27366748685	486.184062361717	0	Reference	dropped
608.198603764642	258.343542881077	0	Reference	dropped
899.742360766046	243.106856798287	1_1	Reference	dropped
305.941628745757	347.567605966702	0	Reference	dropped
769.444976584753	2.22764683770947	0	Reference	dropped
565.124149016337	369.59155787155	0	Reference	dropped
854.719968182733	745.403119561961	0	Reference	dropped
458.251437749481	512.735894014593	0	Reference	dropped
145.809425268322	741.301070120884	0	Reference	dropped
966.326183107449	528.667706337292	0	Reference	dropped
961.39656251017	305.987446793355	0	Reference	dropped
514.522978366818	17.0601339775603	0	Reference	dropped
826.738375683315	332.712023027008	0	Reference	dropped
646.623096081195	753.977914695861	0	Reference	dropped
752.165486951126	130.498228569515	0	Reference	dropped
112.255923548713	509.517927694367	0	Reference	dropped
342.8148353016	536.165368910879	0	Reference	dropped
177.429075974273	20.7870347795542	0	Reference	dropped
292.059097125195	873.313122116495	0	Reference	dropped
87.7176837199368	310.39973147586	2_2	Reference	dropped
734.017632459057	263.234354765853	0	Reference	dropped
225.163587666815	26.1549996787217	0	Reference	dropped
430.837981690187	942.681388926692	0	Reference	dropped
177.251305885147	688.766700894572	0	Reference	dropped
663.475144202821	956.101256050635	0	Reference	dropped
663.101014342159	719.479949556524	0	Reference	dropped
91.6426069026347	808.354173668893	0	Reference	dropped
695.358088189969	374.565827479819	0	Reference	dropped
458.19480902073	133.287590621272	0	Reference	dropped
821.051396836061	191.597144437488	0	Reference	dropped
856.616630992852	461.50906571839	0	Reference	dropped
171.252121692989	195.451824476244	2_2	Reference	dropped
927.016244181665	150.152026902419	1_2	Reference	dropped
37.439796351362	828.084479935234	0	Reference	dropped
799.581003536005	604.676790967118	0	Reference	dropped
672.730310734361	655.535678597866	0	Reference	dropped
623.704706731252	665.229387837229	0	Reference	dropped
460.512441541301	111.060716662789	0	Reference	dropped
944.768003671197	665.660889111459	0	Reference	dropped
542.792927957373	615.951578025473	0	Reference	dropped
562.829179896275	12.1666495439131	0	Reference	dropped
276.311138022225	267.731745825149	0	Reference	dropped
917.787067664554	62.3662196006626	1_2	Reference	dropped
581.039823470172	641.168225428555	0	Reference	dropped
933.483272358542	106.084318319336	1_2	Reference	dropped
496.248145239661	164.475174840307	0	Reference	dropped
995.660944319563	374.896109861555	0	Reference	dropped
482.039701982867	399.115382261807	0	Reference	dropped
431.249980102992	465.849153900519	0	Reference	dropped
595.551463093376	980.258583931718	0	Reference	dropped
961.28281031712	810.04737270507	0	Reference	dropped
440.410274871159	177.7174658617	0	Reference	dropped
416.990777723258	965.68547987123	0	Reference	dropped
24.1581046560314	515.718483210541	0	Reference	dropped
619.876598666655	334.153271879535	0	Reference	dropped
918.335561917163	432.791205775691	0	Reference	dropped
370.257624736289	806.759054617723	0	Reference	dropped
302.80739601003	525.316893171752	0	Reference	dropped
187.774327042745	833.626774801873	0	Reference	dropped
239.436234897934	862.034780498361	0	Reference	dropped
990.049865162466	482.858486058889	0	Reference	dropped
343.851787287509	535.853167054942	0	Reference	dropped
223.388547694543	461.541372391628	0	Reference	dropped
754.840339703951	103.742020196281	0	Reference	dropped
853.801513850456	786.595194168855	0	Reference	dropped
412.318916905206	703.675389171345	0	Reference	dropped
138.671358681051	892.050858385628	0	Reference	dropped
319.601854076143	261.069023804273	0	Reference	dropped
511.086254036054	248.550890253624	0	Reference	dropped
516.824270193232	192.97626432078	0	Reference	dropped
396.829958723392	892.461526338942	0	Reference	dropped
374.271026964067	224.77874923544	0	Reference	dropped
538.501791845774	178.434589807177	0	Reference	dropped
773.712617991259	674.508788269712	0	Reference	dropped
33.5973470034078	958.111727109877	0	Reference	dropped
9.80037105153315	805.786465470446	0	Reference	dropped
110.504447363084	175.941983953584	2_3.1	Reference	dropped
332.265238680877	821.349761215504	0	Reference	dropped
299.015801847912	220.361355309375	0	Reference	dropped
966.977402788587	36.4305788634811	1_3	Reference	dropped
693.597748632077	475.286596871214	0	Reference	dropped
930.145085765282	632.899594376562	0	Reference	dropped
139.703569393139	453.071554000489	0	Reference	dropped
431.682896269718	199.556480641011	0	Reference	dropped
441.26776810782	203.824105300475	0	Reference	dropped
811.146192918066	865.337626179913	0	Reference	dropped
514.26005212497	666.642158111325	0	Reference	dropped
792.155002720421	317.99367070361	0	Reference	dropped
175.890218612505	846.523232649546	0	Reference	dropped
966.114921724424	577.799198633991	0	Reference	dropped
209.356500106398	358.241870828439	0	Reference	dropped
673.811186723877	851.038138789358	0	Reference	dropped
700.548978932668	308.805887525901	0	Reference	dropped
658.674456062261	813.890057442011	0	Reference	dropped
996.964442467084	193.336550424807	1_2	Reference	dropped
491.839408604195	949.833733995911	0	Reference	dropped
741.487737308955	167.596778910374	0	Reference	dropped
174.642292036675	350.147200611187	0	Reference	dropped
110.849032649538	770.028776626801	0	Reference	dropped
527.523452793481	483.729013379198	0	Reference	dropped
356.997274355497	211.185459042899	0	Reference	dropped
546.270511117764	44.8666347516701	0	Reference	dropped
513.618336157873	613.228183272062	0	Reference	dropped
270.677803906379	26.2066380213946	0	Reference	dropped
756.236249427777	709.157808243763	0	Reference	dropped
777.175969887059	2.84778959024698	0	Reference	dropped
830.318331653951	970.063673157478	0	Reference	dropped
809.818288979819	3.4290531531442	0	Reference	dropped
284.580162629718	49.1609949015547	0	Reference	dropped
941.308552208124	789.103159851627	0	Reference	dropped
439.317768060602	546.949165478349	0	Reference	dropped
993.341950171394	476.79463479016	0	Reference	dropped
268.767467368627	444.602814630605	0	Reference	dropped
802.523414948722	959.272714903345	0	Reference	dropped
216.968392396346	453.211200377671	0	Reference	dropped
915.752926986665	416.518268756801	0	Reference	dropped
540.387118303683	430.211038475391	0	Reference	dropped
407.891594541492	661.900096249534	0	Reference	dropped
93.1246559701394	343.39830551995	2_1	Reference	dropped
99.5323684483301	327.124196673278	2_1	Reference	dropped
314.389506417792	454.406085348222	0	Reference	dropped
586.411626698449	512.034075470408	0	Reference	dropped
980.341983040562	674.159673373448	0	Reference	dropped
16.3126911397558	111.03177405172	2_1	Reference	dropped
890.402369998861	7.86541031370871	1_2	Reference	dropped
778.975664762314	634.312278589467	0	Reference	dropped
348.850305217784	424.551686665975	0	Reference	dropped
145.864106455585	709.419026287273	0	Reference	dropped
665.811322910013	159.667641578708	0	Reference	dropped
411.603031077888	233.525839571143	0	Reference	dropped
317.956006837543	913.855066763004	0	Reference	dropped
338.788342003711	133.098216227256	0	Reference	dropped
372.121503117261	445.710123268189	0	Reference	dropped
469.061197582632	693.172864765627	0	Reference	dropped
756.567908090772	561.795673846966	0	Reference	dropped
51.661394642666	147.298585083568	2_3.1	Reference	dropped
467.418919557473	28.0495718996972	0	Reference	dropped
854.239874201594	276.581498555373	0	Reference	dropped
147.117069006665	539.775844505755	0	Reference	dropped
856.527756996686	669.671149640577	0	Reference	dropped
376.826152318623	952.915021887049	0	Reference	dropped
928.321404473158	318.241833962267	0	Reference	dropped
824.886649375083	408.356785748154	0	Reference	dropped
62.4944772911258	49.9620847967453	2_1	Reference	dropped
865.565775327152	42.9995351235848	1_2	Reference	dropped
148.228833985748	742.426538367523	0	Reference	dropped
742.920506808208	620.683489086106	0	Reference	dropped
92.1216409355402	384.972511584871	0	Reference	dropped
710.27965843142	867.865776933497	0	Reference	dropped
632.148843532661	785.295722289477	0	Reference	dropped
927.416709697107	531.992702541174	0	Reference	dropped
823.166275238618	226.700154172722	0	Reference	dropped
276.087576866848	436.325791914715	0	Reference	dropped
496.446018292569	334.419189096661	0	Reference	dropped
563.836508689914	86.255735057639	0	Reference	dropped
945.604797330685	574.189129387494	0	Reference	dropped
995.786854400299	10.5417940253392	1_4.1	Reference	dropped
740.534634508658	854.112631335389	0	Reference	dropped
416.884543324122	109.635580325965	0	Reference	dropped
199.598654578673	830.995894200401	0	Reference	dropped
231.739030847326	649.953798142029	0	Reference	dropped
544.807713706046	581.753101643408	0	Reference	dropped
279.284566353308	302.136695796857	0	Reference	dropped
409.715649153106	527.594507005997	0	Reference	dropped
518.936660496984	924.159658338176	0	Reference	dropped
827.770516150864	632.752419273369	0	Reference	dropped
11.1002536986489	185.12368400069	2_3.1	Reference	dropped
782.40620966698	794.365235061618	0	Reference	dropped
119.902559206588	857.998478085501	0	Reference	dropped
88.6198401560541	116.939460079186	2_2.1	Reference	dropped
500.814446424833	430.107430105563	0	Reference	dropped
737.999317649053	485.051375674549	0	Reference	dropped
327.758356235223	35.760692975251	0	Reference	dropped
641.884238486877	179.545701651601	0	Reference	dropped
249.183681675233	883.587361305254	0	Reference	dropped
225.991357926745	889.835809641518	0	Reference	dropped
256.592580736615	414.49260371062	0	Reference	dropped
166.467345568817	691.114612300647	0	Reference	dropped
631.674382837955	729.647030700231	0	Reference	dropped
375.382702160394	787.010835761204	0	Reference	dropped
26.4692007128615	819.584830874577	0	Reference	dropped
460.710072925081	141.804008588661	0	Reference	dropped
43.8713259152137	286.077918329742	2_3.1	Reference	dropped
575.458653833251	650.514245596249	0	Reference	dropped
863.281830180436	22.7351559016388	1_1	Reference	dropped
101.414609496249	35.4687601579353	0	Reference	dropped
273.404192891438	865.301810070872	0	Reference	dropped
746.587206876837	214.138590423623	0	Reference	dropped
210.167014632374	139.319702522829	0	Reference	dropped
49.2220239157323	448.429645965807	0	Reference	dropped
477.231978223659	788.5871271824	0	Reference	dropped
43.2197794341482	356.898532397114	2_1	Reference	dropped
784.817293010885	900.926408539293	0	Reference	dropped
306.161712796427	213.04817629559	0	Reference	dropped
22.0515632568859	838.36320128385	0	Reference	dropped
714.682625478134	639.428152350709	0	Reference	dropped
405.980191310169	960.21696805465	0	Reference	dropped
523.920644320315	777.975142478477	0	Reference	dropped
714.590739805484	802.67703045276	0	Reference	dropped
257.480222604005	609.212461578893	0	Reference	dropped
866.751320099924	980.928964322899	0	Reference	dropped
472.791914151749	515.209011893021	0	Reference	dropped
514.788504587021	102.536559700966	0	Reference	dropped
636.292548218276	392.769332161639	0	Reference	dropped
762.366325248033	571.855934677646	0	Reference	dropped
984.829205853865	272.609830422793	0	Reference	dropped
941.904063550057	642.467211178504	0	Reference	dropped
504.001356517663	745.897313389927	0	Reference	dropped
534.901759660104	653.120415006066	0	Reference	dropped
550.766405642731	444.676051308401	0	Reference	dropped
267.954444973031	741.241829783889	0	Reference	dropped
798.217944299104	540.697497057961	0	Reference	dropped
358.619429180864	79.1568095651455	0	Reference	dropped
5.23644910939038	415.973182294751	0	Reference	dropped
842.071866649901	663.360977985663	0	Reference	dropped
361.75851506996	571.290633372264	0	Reference	dropped
443.04701251816	36.3081154171377	0	Reference	dropped
415.90585522959	232.125780534931	0	Reference	dropped
94.0978363810573	754.999435212463	0	Reference	dropped
667.613045340404	531.804503463907	0	Reference	dropped
904.460987700382	871.305220797891	0	Reference	dropped
205.014202710241	680.986343358411	0	Reference	dropped
799.374228034401	773.185877216514	0	Reference	dropped
101.974122837652	228.392063221429	2_3	Reference	dropped
406.139075387269	708.475635841256	0	Reference	dropped
410.223462746013	352.823381497525	0	Reference	dropped
959.296109126182	644.760955671081	0	Reference	dropped
127.930398024619	72.8865521601401	2_1	Reference	dropped
110.916245043976	195.296261430718	2_3.1	Reference	dropped
995.677994204452	245.707020532573	1_1	Reference	dropped
628.962621929357	598.922590886708	0	Reference	dropped
229.021753183799	877.699011831777	0	Reference	dropped
77.9901610387024	373.259579560952	2_1	Reference	dropped
543.724076547893	269.576196938986	0	Reference	dropped
613.250688040862	20.1781269665807	0	Reference	dropped
623.718757499941	300.9645714527	0	Reference	dropped
977.800732610747	97.8290893207304	1_3	Reference	dropped
944.608442967059	508.742029305315	0	Reference	dropped
110.360190199455	525.713491050759	0	Reference	dropped
976.354063996579	236.174919090699	1_1	Reference	dropped
468.08483337285	370.816593101015	0	Reference	dropped
798.744995591929	757.614710594062	0	Reference	dropped
886.593788520666	439.037212532712	0	Reference	dropped
998.354187418474	784.74896344915	0	Reference	dropped
21.8350937762298	412.165046939161	0	Reference	dropped
248.285593374865	263.3344406744	0	Reference	dropped
725.669162440347	775.520531012444	0	Reference	dropped
474.636205703486	50.3282344590407	0	Reference	dropped
846.556165243499	770.348543261411	0	Reference	dropped
684.048717093188	611.117057370022	0	Reference	dropped
417.99289911706	702.458106426988	0	Reference	dropped
757.527252188185	145.048533392372	0	Reference	dropped
570.041421693517	255.6759597403	0	Reference	dropped
643.576211732579	236.516266615596	0	Reference	dropped
480.979834460421	829.816955438117	0	Reference	dropped
835.730657840613	132.391319840215	1_1	Reference	dropped
450.262634892017	201.05083459802	0	Reference	dropped
774.774006936001	706.362233039225	0	Reference	dropped
971.91893681325	739.727765255608	0	Reference	dropped
951.341307649622	48.4145561885089	1_3	Reference	dropped
602.512119652936	669.713991599157	0	Reference	dropped
576.415394695941	790.636092016706	0	Reference	dropped
368.985033488367	176.900223211385	0	Reference	dropped
734.792261794442	863.133347644936	0	Reference	dropped
273.338319795206	84.5253368858248	0	Reference	dropped
667.128217063379	726.354300232371	0	Reference	dropped
665.424685101956	890.318782253191	0	Reference	dropped
995.895161711145	968.794496445451	0	Reference	dropped
998.473026525695	855.750561642228	0	Reference	dropped
20.5556813648436	220.041502613574	2_4	Reference	dropped
595.802815268049	82.0546843116172	0	Reference	dropped
289.322356607066	326.144413508242	0	Reference	dropped
430.68953497475	460.815248538973	0	Reference	dropped
692.712948644767	988.383583508199	0	Reference	dropped
519.169833524385	399.801739331568	0	Reference	dropped
945.277272163425	965.119419133989	0	Reference	dropped
447.800207906868	799.51688562287	0	Reference	dropped
142.054494103882	176.350815081969	2_2.1	Reference	dropped
521.077181180241	276.724773923634	0	Reference	dropped
433.379545429256	251.559120334685	0	Reference	dropped
366.749096995452	593.929711825214	0	Reference	dropped
165.144319904502	187.560046540108	2_2	Reference	dropped
429.931793636177	651.358809883473	0	Reference	dropped
328.612051614793	848.935795315541	0	Reference	dropped
922.080847482895	22.1341996775009	1_2	Reference	dropped
686.912289477186	750.279338725144	0	Reference	dropped
540.767889994895	581.014859212097	0	Reference	dropped
5.05567688029259	557.234263961203	0	Reference	dropped
456.218282588525	967.535969689488	0	Reference	dropped
867.117097605718	38.1281202682294	1_1	Reference	dropped
184.531535790535	291.527285950724	2_1	Reference	dropped
788.769583187066	966.816050848691	0	Reference	dropped
966.335618670331	499.685756931081	0	Reference	dropped
737.281432410935	161.508594188839	0	Reference	dropped
387.936116379919	133.942766558612	0	Reference	dropped
88.2133322146256	233.426935026888	2_3.1	Reference	dropped
313.76355290669	480.016576439608	0	Reference	dropped
65.7759539789986	972.888119798154	0	Reference	dropped
394.513303113636	699.585188495461	0	Reference	dropped
541.863931594416	927.010967002483	0	Reference	dropped
564.29214873258	90.7220177876297	0	Reference	dropped
741.307634496363	316.695761648938	0	Reference	dropped
312.31804704899	998.424055382144	0	Reference	dropped
358.785832912661	787.225215350511	0	Reference	dropped
586.207067621406	187.412817009026	0	Reference	dropped
603.419218094787	772.032507466618	0	Reference	dropped
421.230005678721	866.036541903391	0	Reference	dropped
648.278644044185	262.623636411503	0	Reference	dropped
99.5046097601298	97.4160251447465	2_1	Reference	dropped
102.249022982316	116.685514904093	2_2	Reference	dropped
45.8872420892585	202.196197865997	2_4	Reference	dropped
537.092803379521	258.585000809981	0	Reference	dropped
317.600091711618	757.336772489361	0	Reference	dropped
386.485301709734	677.560599737801	0	Reference	dropped
467.710009672912	191.027001143433	0	Reference	dropped
94.4817423278	28.8537369705737	0	Reference	dropped
828.035014056135	511.14469772554	0	Reference	dropped
935.324767386774	204.260777689284	1_1	Reference	dropped
220.361583487829	974.279770656023	0	Reference	dropped
934.138269428164	888.021675094031	0	Reference	dropped
730.408854828216	734.914608941879	0	Reference	dropped
680.004922937369	771.832422408508	0	Reference	dropped
811.13977717259	404.681186022004	0	Reference	dropped
822.761709256331	454.906234377995	0	Reference	dropped
744.832092628814	177.643147371477	0	Reference	dropped
894.054583643097	222.719686632277	1_1.1	Reference	dropped
742.775193883106	968.311065383488	0	Reference	dropped
489.20180150657	838.606306470465	0	Reference	dropped
603.809667250607	78.4705478604883	0	Reference	dropped
303.505079662893	499.477575143101	0	Reference	dropped
540.490499425447	171.876554944785	0	Reference	dropped
54.7666875584982	441.469001036137	0	Reference	dropped
320.079421114642	723.445412444649	0	Reference	dropped
396.611697076587	508.40364996111	0	Reference	dropped
445.668843669118	461.621766801924	0	Reference	dropped
920.261215020902	825.54469394125	0	Reference	dropped
372.100377420895	35.7949562612921	0	Reference	dropped
705.516483433545	483.852862178115	0	Reference	dropped
708.987360101193	777.449308137409	0	Reference	dropped
178.815715744859	143.511542395456	2_1	Reference	dropped
415.970098978141	757.6520371933	0	Reference	dropped
419.323042274453	967.443061284255	0	Reference	dropped
211.72715702001	119.316857677419	0	Reference	dropped
810.884308249224	658.645647892728	0	Reference	dropped
153.817831469467	811.257657976821	0	Reference	dropped
557.419894926017	609.09354920336	0	Reference	dropped
786.283405639231	563.145813438343	0	Reference	dropped
467.314666426508	29.4154578978196	0	Reference	dropped
633.110931121279	628.623431516578	0	Reference	dropped
871.934593729442	453.651151000056	0	Reference	dropped
343.751955375774	861.100076882867	0	Reference	dropped
972.734132835409	24.8300806682091	1_3	Reference	dropped
15.0876138100866	235.154070083983	2_3	Reference	dropped
19.7446200014092	679.910516137024	0	Reference	dropped
508.456098907162	663.386567234062	0	Reference	dropped
68.6517149535939	398.103351735976	0	Reference	dropped
701.439161465969	295.190899446374	0	Reference	dropped
384.207943267887	162.234104215866	0	Reference	dropped
536.741596033331	514.686342510395	0	Reference	dropped
809.191669773776	280.105443344451	0	Reference	dropped
174.135820300551	460.96567559219	0	Reference	dropped
397.17223245278	215.433317075018	0	Reference	dropped
363.307686516549	907.21441548341	0	Reference	dropped
718.350393403322	593.882526102476	0	Reference	dropped
693.751272259979	259.957474908559	0	Reference	dropped
109.258562065661	786.571280089905	0	Reference	dropped
805.833247170784	883.412638247479	0	Reference	dropped
947.076591858407	830.836064845789	0	Reference	dropped
505.961392462719	757.825730075361	0	Reference	dropped
618.25734177744	302.724809830543	0	Reference	dropped
717.792165397434	909.64155040239	0	Reference	dropped
802.313939451706	908.420873125549	0	Reference	dropped
99.6901981595438	754.293936738279	0	Reference	dropped
201.883972750278	448.468603075715	0	Reference	dropped
601.39332812652	567.808769481722	0	Reference	dropped
410.754991779337	195.420685676625	0	Reference	dropped
308.662953146035	528.491309738252	0	Reference	dropped
134.776938608149	18.1337710579392	0	Reference	dropped
681.065237047616	62.2334839371033	0	Reference	dropped
588.426460827468	598.062294381205	0	Reference	dropped
353.754063962027	987.007834665012	0	Reference	dropped
924.811625588685	940.516557352617	0	Reference	dropped
43.9704856192693	777.327291278867	0	Reference	dropped
851.748321783496	283.926690703956	0	Reference	dropped
53.5130360526964	466.025699129561	0	Reference	dropped
661.797676687129	241.779491789173	0	Reference	dropped
214.762577552814	81.7980642616749	0	Reference	dropped
610.228998919949	712.590444900561	0	Reference	dropped
349.013424435863	144.013327750843	0	Reference	dropped
300.614882039838	207.85188812064	0	Reference	dropped
912.214807919459	647.587923439452	0	Reference	dropped
749.282182364259	558.789191040676	0	Reference	dropped
446.028092619497	475.297651314875	0	Reference	dropped
649.518525294261	379.055096921278	0	Reference	dropped
484.368090291508	293.020382251358	0	Reference	dropped
558.132960039657	510.108139992924	0	Reference	dropped
750.300660734065	35.0604005053174	0	Reference	dropped
73.1055274170358	505.620137279155	0	Reference	dropped
20.5661082596052	64.1157980207354	2_1	Reference	dropped
188.833449554397	208.820040232036	2_1	Reference	dropped
515.212759043789	810.853335291846	0	Reference	dropped
163.972383266781	603.678950768663	0	Reference	dropped
970.786627399735	300.859144167975	0	Reference	dropped
150.692379998975	234.88020569738	2_2.1	Reference	dropped
648.08061747672	28.6036559429485	0	Reference	dropped
630.564274653094	881.336183142848	0	Reference	dropped
725.218359036604	617.71893226821	0	Reference	dropped
434.674719831441	934.962998006493	0	Reference	dropped
492.662587615894	309.748832314508	0	Reference	dropped
128.69646822568	211.251322835218	2_3	Reference	dropped
770.993687255075	739.104174007894	0	Reference	dropped
601.754445069935	633.905193805462	0	Reference	dropped
345.502031555166	398.395613214001	0	Reference	dropped
6.14533134386875	839.128673243336	0	Reference	dropped
692.623132860055	223.94256847119	0	Reference	dropped
114.475468408549	127.051747923484	2_2	Reference	dropped
433.351521346951	617.284662382212	0	Reference	dropped
41.4144049854949	284.85448872298	2_2	Reference	dropped
20.2327483762056	454.01821128279	0	Reference	dropped
501.084894879954	9.45825479086488	0	Reference	dropped
500.428881125292	438.408086154843	0	Reference	dropped
873.528658414725	975.858527846634	0	Reference	dropped
44.4303703394253	777.92809166247	0	Reference	dropped
202.55691613676	282.067529871827	2_1	Reference	dropped
177.610216173111	99.0569192129187	0	Reference	dropped
202.295330588706	218.389691567048	2_1	Reference	dropped
974.391770224553	556.39861421776	0	Reference	dropped
585.668503899826	349.357138643507	0	Reference	dropped
836.473956483183	365.852252162993	0	Reference	dropped
694.420306607615	550.588311312255	0	Reference	dropped
511.204727964709	627.812605542131	0	Reference	dropped
727.123660994694	417.091081575956	0	Reference	dropped
887.019972143695	654.751680455171	0	Reference	dropped
501.698598162038	526.078451207839	0	Reference	dropped
182.405002841959	125.453365990194	2_1	Reference	dropped
323.797702074284	546.447430364089	0	Reference	dropped
111.626151479315	554.275430445094	0	Reference	dropped
716.611942462623	570.705966670765	0	Reference	dropped
213.428720738739	380.000841024565	0	Reference	dropped
46.3549579125829	249.67853166163	2_3.1	Reference	dropped
844.283485041466	421.289247178705	0	Reference	dropped
287.952163362643	638.724420456914	0	Reference	dropped
358.693571594544	935.197395893978	0	Reference	dropped
430.988635991467	169.099004675169	0	Reference	dropped
334.620413186261	81.4911556341685	0	Reference	dropped
345.470781806391	43.8562479945831	0	Reference	dropped
149.022635893663	974.981481740018	0	Reference	dropped
223.426823060261	792.782158762217	0	Reference	dropped
703.054094827035	865.346842635656	0	Reference	dropped
866.248081705999	222.900263014017	0	Reference	dropped
235.790721001104	808.907307782676	0	Reference	dropped
718.234308254207	108.880079834722	0	Reference	dropped
405.712795933941	458.090921766125	0	Reference	dropped
259.819815614494	261.629334025783	0	Reference	dropped
28.6147643493023	861.985774697736	0	Reference	dropped
485.12427787669	668.634586325614	0	Reference	dropped
980.806403418072	882.555673240451	0	Reference	dropped
937.817275084089	387.951555990148	0	Reference	dropped
147.725726311794	138.300627772231	2_1	Reference	dropped
494.907170234714	445.466100250604	0	Reference	dropped
298.758468885673	74.3217213710304	0	Reference	dropped
978.235376281431	266.679077205015	0	Reference	dropped
646.20524504222	592.516322608339	0	Reference	dropped
724.403846852016	571.13263037568	0	Reference	dropped
8.42009143554606	857.831395865884	0	Reference	dropped
978.058798256097	730.928577894345	0	Reference	dropped
210.79696138273	619.218152636662	0	Reference	dropped
810.195041148225	446.211731849238	0	Reference	dropped
540.425025467062	575.983811314683	0	Reference	dropped
832.113443189301	370.059240898583	0	Reference	dropped
501.512101468164	503.798229080159	0	Reference	dropped
297.598563835025	737.19644233305	0	Reference	dropped
744.095420465339	422.188878067769	0	Reference	dropped
348.270843124948	414.524374943692	0	Reference	dropped
880.380035171984	226.026202009525	1_1	Reference	dropped
202.515002476051	548.054739866639	0	Reference	dropped
952.676996404072	808.513371055247	0	Reference	dropped
110.050935823005	190.305276878411	2_3	Reference	dropped
657.233403754886	81.0417815439869	0	Reference	dropped
837.12074982794	367.977605608059	0	Reference	dropped
827.152853123611	425.046799255302	0	Reference	dropped
371.157704306534	550.182791446336	0	Reference	dropped
628.154773439514	486.0961296889	0	Reference	dropped
780.314180277986	737.211990333861	0	Reference	dropped
727.381132817827	599.676903733518	0	Reference	dropped
602.368557026377	512.461366956821	0	Reference	dropped
142.231724798679	652.512693674536	0	Reference	dropped
360.889382406138	154.504862375092	0	Reference	dropped
558.193767388118	577.326718044467	0	Reference	dropped
832.139060582034	273.896705269814	0	Reference	dropped
78.3415693494026	677.508226153441	0	Reference	dropped
248.953838983318	463.467501157895	0	Reference	dropped
457.481906260364	256.159749002894	0	Reference	dropped
69.9924478242174	169.105844911654	2_3.1	Reference	dropped
669.573766286019	624.580714056036	0	Reference	dropped
805.482112860307	335.786128065083	0	Reference	dropped
235.898240968352	443.185247026617	0	Reference	dropped
692.434907731833	44.8903457727283	0	Reference	dropped
929.919229799882	738.634083593497	0	Reference	dropped
947.88735665963	2.38997173425741	1_3	Reference	dropped
423.057450868655	574.700097704539	0	Reference	dropped
432.086994497804	2.00331555097364	0	Reference	dropped
906.316733066225	62.780043208506	1_2	Reference	dropped
196.457185724983	765.758708294714	0	Reference	dropped
320.825565126259	988.258898287546	0	Reference	dropped
322.248762760311	191.9814046307	0	Reference	dropped
385.822392592905	128.870480697136	0	Reference	dropped
825.323234074516	336.342372476822	0	Reference	dropped
351.835198527668	451.98199025006	0	Reference	dropped
485.344230974792	364.862649881281	0	Reference	dropped
618.87212291779	769.559733832953	0	Reference	dropped
681.138424182078	254.229545355542	0	Reference	dropped
441.859281558543	772.956032896414	0	Reference	dropped
292.956984926248	221.606495363405	0	Reference	dropped
971.854334864067	535.622052983381	0	Reference	dropped
915.081856942968	528.469211550429	0	Reference	dropped
500.819909914862	129.240203294437	0	Reference	dropped
167.411073281663	214.683289145119	2_2	Reference	dropped
849.729172732448	817.293833129574	0	Reference	dropped
10.1827579019591	982.217231965624	0	Reference	dropped
195.241967518814	919.357755106641	0	Reference	dropped
952.790136399679	348.506746850675	0	Reference	dropped
158.624804635532	146.649075694149	2_1	Reference	dropped
826.232280057855	818.272864538478	0	Reference	dropped
113.50298160431	134.575709633995	2_2.1	Reference	dropped
693.062884843908	997.556761171436	0	Reference	dropped
397.940406733658	248.404637633357	0	Reference	dropped
182.251656453591	215.045824004803	2_1	Reference	dropped
57.3605437052902	296.487417100929	2_3	Reference	dropped
860.967644526856	46.9412020924501	1_1	Reference	dropped
149.176972218323	838.590209771413	0	Reference	dropped
339.577855970943	166.993868864607	0	Reference	dropped
729.579797371989	71.8363948985934	0	Reference	dropped
825.184006605996	589.504357471596	0	Reference	dropped
697.201912220102	228.397675574059	0	Reference	dropped
905.824568654178	502.008840846596	0	Reference	dropped
917.291367067955	169.082680262858	1_2	Reference	dropped
930.617796394043	1.0571509108413	1_2	Reference	dropped
336.444776222575	859.013330953196	0	Reference	dropped
922.629589219578	127.678870703792	1_2	Reference	dropped
5.4152626323048	270.72911707731	2_2.1	Reference	dropped
431.675521988655	515.371701735537	0	Reference	dropped
932.519646833185	273.214027897455	0	Reference	dropped
516.16750026308	107.536044540349	0	Reference	dropped
397.79111033841	389.032826232957	0	Reference	dropped
211.041355393827	931.955968595343	0	Reference	dropped
19.6277098278515	61.878780645784	2_1	Reference	dropped
609.508737462573	251.403717083856	0	Reference	dropped
640.310156512307	758.897678960813	0	Reference	dropped
527.123333616182	885.360578641063	0	Reference	dropped
820.567804351216	650.417397914454	0	Reference	dropped
176.905814630212	575.274049089989	0	Reference	dropped
138.533109518932	278.291215292644	2_1	Reference	dropped
651.725805504015	76.8391279664356	0	Reference	dropped
971.498543014983	103.647849017521	1_3	Reference	dropped
274.66783005395	475.055582584115	0	Reference	dropped
521.259352252586	908.530544157373	0	Reference	dropped
275.282334868098	842.480535657611	0	Reference	dropped
342.871784084942	165.700934146764	0	Reference	dropped
668.486164032947	193.595788130537	0	Reference	dropped
753.639971705154	393.650572006823	0	Reference	dropped
156.924803974107	462.872632018523	0	Reference	dropped
577.255877821939	445.058266269043	0	Reference	dropped
229.717336943606	686.395288735861	0	Reference	dropped
802.727686534869	348.05407615169	0	Reference	dropped
115.345293748658	545.757273809053	0	Reference	dropped
957.401171494043	568.727712502005	0	Reference	dropped
437.944076079875	664.365666328929	0	Reference	dropped
930.521426468156	692.306129254866	0	Reference	dropped
728.930409398628	9.15091376402415	0	Reference	dropped
871.846770144999	8.48461499926634	1_1	Reference	dropped
897.546435748925	44.4103362245951	1_2	Reference	dropped
919.869524257956	958.927418565378	0	Reference	dropped
47.5279393796809	301.189623792656	2_2	Reference	dropped
445.941579258535	777.338499469683	0	Reference	dropped
375.38951355475	694.122363695409	0	Reference	dropped
363.404775169678	991.721454466227	0	Reference	dropped
505.429373578401	295.169601860223	0	Reference	dropped
840.372570062056	799.17434091703	0	Reference	dropped
438.725242344197	514.069995521568	0	Reference	dropped
321.294337874046	900.666134610306	0	Reference	dropped
166.300152632641	967.017800376751	0	Reference	dropped
527.049037687946	444.434942508815	0	Reference	dropped
69.273369591916	685.725256776204	0	Reference	dropped
558.050686006434	267.290594300255	0	Reference	dropped
349.964950920781	18.2811831783038	0	Reference	dropped
455.128022440244	708.680712681031	0	Reference	dropped
436.203897867817	809.770814370597	0	Reference	dropped
746.527769762091	194.016337769339	0	Reference	dropped
905.544999341015	818.927311049076	0	Reference	dropped
441.366711030714	855.342357830144	0	Reference	dropped
407.134350962238	727.979780043475	0	Reference	dropped
167.580232367152	873.05327872606	0	Reference	dropped
665.82507176674	955.00445548445	0	Reference	dropped
228.228155729361	203.719539092854	0	Reference	dropped
282.36973793013	832.176347639645	0	Reference	dropped
967.259276448283	332.883512742585	0	Reference	dropped
962.291847309098	99.498623855412	1_3	Reference	dropped
110.885480029043	725.741097035585	0	Reference	dropped
528.262811926892	466.895596574992	0	Reference	dropped
860.606024241773	254.297444378724	0	Reference	dropped
442.085373610724	18.4008626614232	0	Reference	dropped
374.761705308687	595.646430221852	0	Reference	dropped
943.848130259663	221.465517363744	1_1	Reference	dropped
710.703874742147	263.316410157131	0	Reference	dropped
163.872555541806	712.71571556991	0	Reference	dropped
253.252447299659	506.454759638058	0	Reference	dropped
792.625663929852	412.810988278128	0	Reference	dropped
389.66441535647	844.318734077038	0	Reference	dropped
265.224106477108	815.554592286702	0	Reference	dropped
306.190685180016	408.800150208641	0	Reference	dropped
734.686369546689	447.422755851643	0	Reference	dropped
949.450620509917	702.736995856743	0	Reference	dropped
413.112154065631	655.343714227201	0	Reference	dropped
549.831170308637	928.454299233621	0	Reference	dropped
703.094430311583	411.747380582849	0	Reference	dropped
69.2701485774014	342.627692451002	2_1	Reference	dropped
128.662611288019	469.319677484687	0	Reference	dropped
257.098924078746	435.088100805646	0	Reference	dropped
965.467608058359	272.331999545684	0	Reference	dropped
611.354247361654	739.169314421015	0	Reference	dropped
324.774268178968	831.628766566049	0	Reference	dropped
505.725353830261	465.161220980575	0	Reference	dropped
260.709355712635	70.2272567120381	0	Reference	dropped
812.949729843996	450.317896876018	0	Reference	dropped
761.828266263707	635.333092008717	0	Reference	dropped
438.109197034733	567.957245504484	0	Reference	dropped
271.707923098933	5.06139855389483	0	Reference	dropped
874.138955534436	937.50532769016	0	Reference	dropped
798.76632504398	428.457365403417	0	Reference	dropped
288.160488663474	331.173280335963	0	Reference	dropped
457.92216949421	685.182705862913	0	Reference	dropped
313.326972394018	582.00593755953	0	Reference	dropped
413.976291691419	738.709932809928	0	Reference	dropped
608.406526438659	786.163246539421	0	Reference	dropped
13.8220984202344	508.942867747741	0	Reference	dropped
713.396841514856	899.915370275732	0	Reference	dropped
97.1537664586212	649.801244679606	0	Reference	dropped
563.291037278483	46.3041052853223	0	Reference	dropped
692.541246334789	759.270964491414	0	Reference	dropped
786.248033559415	939.320717568044	0	Reference	dropped
193.694681044901	247.87017786759	2_1	Reference	dropped
5.76034125871956	578.732921849703	0	Reference	dropped
410.940493187169	299.420563910156	0	Reference	dropped
361.007617689436	714.072267882992	0	Reference	dropped
165.319952652324	902.375500357477	0	Reference	dropped
668.897349748993	39.9269952361938	0	Reference	dropped
348.616944251349	15.2093215461355	0	Reference	dropped
793.719747288385	605.04987320723	0	Reference	dropped
943.345859937835	510.928918595193	0	Reference	dropped
334.545310841408	115.622897610301	0	Reference	dropped
461.047267183429	886.96829146822	0	Reference	dropped
845.36560124252	918.411473237211	0	Reference	dropped
293.034868443152	294.81754297344	0	Reference	dropped
209.626260769786	441.165298536886	0	Reference	dropped
347.273043165915	927.010879545705	0	Reference	dropped
156.822866586968	231.701815895038	2_2.1	Reference	dropped
824.985373190837	739.423616168555	0	Reference	dropped
955.573261108482	619.691762953764	0	Reference	dropped
646.52329394198	284.492446738062	0	Reference	dropped
4.66912606381811	242.544543444412	2_3	Reference	dropped
104.313471620437	880.89230510639	0	Reference	dropped
992.322369520552	918.213778354228	0	Reference	dropped
498.630022671772	315.301199829439	0	Reference	dropped
557.613490737742	961.596635938389	0	Reference	dropped
603.263310804497	942.43106088019	0	Reference	dropped
485.149594753049	190.669531333726	0	Reference	dropped
554.559578213608	715.537958578905	0	Reference	dropped
866.641688144533	830.763193113962	0	Reference	dropped
633.437931315275	515.800869123312	0	Reference	dropped
449.372553306166	628.330724613741	0	Reference	dropped
33.9985198487993	172.492640028475	2_4	Reference	dropped
428.693557317834	924.926635205513	0	Reference	dropped
19.8973174418788	883.145840182435	0	Reference	dropped
836.110233746469	623.835212944774	0	Reference	dropped
695.16558512277	483.333854582859	0	Reference	dropped
223.705957415514	772.037350850878	0	Reference	dropped
867.898123846157	407.495230423287	0	Reference	dropped
63.1750259282999	94.3936119468417	2_2.1	Reference	dropped
613.206431189785	304.427554448368	0	Reference	dropped
663.193394517759	43.249288886087	0	Reference	dropped
62.8701913754921	514.047276064986	0	Reference	dropped
712.5092384913	574.596900335047	0	Reference	dropped
810.605571171036	366.236318369629	0	Reference	dropped
58.2517973515205	242.924809235381	2_3.1	Reference	dropped
221.367246881127	443.05326404958	0	Reference	dropped
174.736961207353	564.134074328467	0	Reference	dropped
814.295735474443	487.139048273908	0	Reference	dropped
867.374812726164	444.059354259865	0	Reference	dropped
367.044219426578	569.607066444121	0	Reference	dropped
638.970030489378	745.315564627992	0	Reference	dropped
712.059545742115	629.189257330028	0	Reference	dropped
782.034255293664	634.903624104569	0	Reference	dropped
787.155355527764	221.24985174113	0	Reference	dropped
493.440436337609	412.921200099867	0	Reference	dropped
633.264690370765	326.960063561331	0	Reference	dropped
573.699939203681	152.589462880744	0	Reference	dropped
965.436736048432	205.008394975448	1_2	Reference	dropped
177.162022051634	706.98861057614	0	Reference	dropped
764.663173758425	242.102294290438	0	Reference	dropped
188.761498909909	454.907558324747	0	Reference	dropped
429.1573761974	116.437657278962	0	Reference	dropped
46.5146702704951	763.481816211483	0	Reference	dropped
693.238008435117	401.652220543707	0	Reference	dropped
465.309099924751	719.507916187169	0	Reference	dropped
694.82116218959	653.644332741154	0	Reference	dropped
227.02828153572	791.226864875993	0	Reference	dropped
254.708068836248	27.6928875728045	0	Reference	dropped
754.156325359363	385.628536736825	0	Reference	dropped
53.2838639402762	126.699553432176	2_2.1	Reference	dropped
846.249093564926	923.199784382945	0	Reference	dropped
655.845977338497	7.42717928695492	0	Reference	dropped
959.958060870413	637.488911813125	0	Reference	dropped
365.43790846644	658.80064456258	0	Reference	dropped
64.0603732182644	565.976374610327	0	Reference	dropped
243.371381219709	295.116149952402	0	Reference	dropped
737.101264470955	322.050422418397	0	Reference	dropped
920.84439821355	922.873791337479	0	Reference	dropped
316.753762472188	515.647361312062	0	Reference	dropped
121.988587804604	247.534394780174	2_2.1	Reference	dropped
784.639565952355	180.173862515949	0	Reference	dropped
826.213788996916	759.249651786406	0	Reference	dropped
558.067494454794	109.811719439225	0	Reference	dropped
812.838605773635	773.484266018728	0	Reference	dropped
161.489841455361	546.833137548296	0	Reference	dropped
997.962419433054	531.430393606657	0	Reference	dropped
649.781943015289	554.1791889132	0	Reference	dropped
901.520428464049	470.157376647461	0	Reference	dropped
630.972970409552	648.927641020622	0	Reference	dropped
820.689150397666	515.022720815614	0	Reference	dropped
93.5608215283137	625.828035412356	0	Reference	dropped
862.235402392223	174.910732940072	1_1	Reference	dropped
881.330473331735	898.115399539471	0	Reference	dropped
20.8463942066301	319.58136616298	2_1	Reference	dropped
854.820647913497	341.537165513029	0	Reference	dropped
467.872062430019	471.312895135954	0	Reference	dropped
428.809929725248	499.904519593576	0	Reference	dropped
679.769109459594	781.912028399296	0	Reference	dropped
231.800624376396	260.039193730801	0	Reference	dropped
806.127408275148	851.811058530817	0	Reference	dropped
585.114458700409	146.821279019816	0	Reference	dropped
772.87277846341	673.853947971016	0	Reference	dropped
473.081492148805	221.916500798194	0	Reference	dropped
721.555108858738	748.30905312486	0	Reference	dropped
820.877892358229	866.085316966986	0	Reference	dropped
934.428240050329	300.285553541733	0	Reference	dropped
607.337203349918	565.316972370725	0	Reference	dropped
525.965569163207	413.157739515416	0	Reference	dropped
207.551843221998	22.9651949061081	0	Reference	dropped
493.302819143748	568.657438189955	0	Reference	dropped
436.90165920835	714.984412766993	0	Reference	dropped
943.216322261607	156.911726859864	1_2	Reference	dropped
72.4738834004384	322.683513193391	2_2.1	Reference	dropped
348.651813222095	410.473569359398	0	Reference	dropped
310.922070336994	197.847046510084	0	Reference	dropped
186.571433264297	415.221996725537	0	Reference	dropped
988.952007904416	810.800263448851	0	Reference	dropped
971.325515362667	887.84785567876	0	Reference	dropped
751.584858612856	149.714499251451	0	Reference	dropped
170.701989951776	59.5414887254592	0	Reference	dropped
638.487012288533	531.913404596969	0	Reference	dropped
667.708360435208	475.010461399565	0	Reference	dropped
956.684432963142	810.655533879064	0	Reference	dropped
618.751036683097	63.498085682746	0	Reference	dropped
540.150198358111	859.478219550103	0	Reference	dropped
407.571594378678	913.462494919542	0	Reference	dropped
682.385594582418	659.347962800646	0	Reference	dropped
366.350431321887	884.696253468748	0	Reference	dropped
643.6140188789	814.354717860464	0	Reference	dropped
967.135287625482	506.020493706223	0	Reference	dropped
81.9764656212647	646.188073276076	0	Reference	dropped
379.799070330104	952.625535998726	0	Reference	dropped
456.577105884906	588.054305024445	0	Reference	dropped
552.142659455771	478.511818149826	0	Reference	dropped
900.287688664626	725.406799317803	0	Reference	dropped
372.376317510381	514.655088342261	0	Reference	dropped
311.639492472867	279.133983692154	0	Reference	dropped
963.414467395516	736.983832580503	0	Reference	dropped
232.223895177012	678.453846049495	0	Reference	dropped
740.843293667305	736.983777687419	0	Reference	dropped
343.926186256576	862.337387461914	0	Reference	dropped
311.947992767207	966.356364534469	0	Reference	dropped
496.680138923461	580.457409478491	0	Reference	dropped
894.60617354	150.995562176919	1_2	Reference	dropped
206.496678129537	364.029841320124	0	Reference	dropped
498.589088015258	38.5247004698031	0	Reference	dropped
682.748311798787	680.223850511713	0	Reference	dropped
399.087169775274	16.890955586452	0	Reference	dropped
144.147256408585	608.006106512388	0	Reference	dropped
730.880645997822	935.35336459009	0	Reference	dropped
742.152990546543	512.627865821123	0	Reference	dropped
941.75445547374	99.5800728641916	1_3	Reference	dropped
739.738629434258	796.860518348636	0	Reference	dropped
830.581177649554	140.697205386125	1_1	Reference	dropped
95.2505020573735	734.494575205026	0	Reference	dropped
590.001189656556	892.84294093051	0	Reference	dropped
453.03765426483	9.87900004442781	0	Reference	dropped
926.09199955943	974.155363157159	0	Reference	dropped
977.068731243955	415.804981977446	0	Reference	dropped
943.737130163936	933.942828417988	0	Reference	dropped
214.11902778456	509.754037966952	0	Reference	dropped
578.212629384128	64.331607621396	0	Reference	dropped
225.570440318203	484.775119252037	0	Reference	dropped
519.199491141131	150.153322472237	0	Reference	dropped
21.9792813931126	151.94659904344	2_3.1	Reference	dropped
142.787051379448	198.689580218401	2_2	Reference	dropped
252.046465552645	362.410646767123	0	Reference	dropped
306.824400945334	88.3335743518546	0	Reference	dropped
980.122376978397	775.021845720708	0	Reference	dropped
742.875530299498	970.323312559631	0	Reference	dropped
175.230706586735	222.27700507897	2_1	Reference	dropped
684.593845655443	537.769945389125	0	Reference	dropped
827.521304806462	564.718995491974	0	Reference	dropped
717.745297868503	147.540876643034	0	Reference	dropped
715.728381058667	53.453169794986	0	Reference	dropped
860.546568984399	636.893465598579	0	Reference	dropped
85.9313322834205	525.759726146236	0	Reference	dropped
794.00003114203	136.271348388633	0	Reference	dropped
953.024734088685	730.721135534812	0	Reference	dropped
307.828676427482	538.575781442691	0	Reference	dropped
864.756358662853	773.297533935867	0	Reference	dropped
983.739025021438	441.344061818672	0	Reference	dropped
945.993881835137	672.224665185669	0	Reference	dropped
168.238033868605	770.518716473365	0	Reference	dropped
688.523241461487	574.863089459017	0	Reference	dropped
698.884465952171	483.585738476133	0	Reference	dropped
989.711379288463	11.6935246584471	1_4	Reference	dropped
940.161485626362	42.7069933651946	1_3	Reference	dropped
238.270465358626	467.834444850916	0	Reference	dropped
765.460695137968	261.99800528097	0	Reference	dropped
851.57196635427	38.4012977934908	1_1	Reference	dropped
919.033122060588	782.136690440122	0	Reference	dropped
15.6815639554989	814.780705403537	0	Reference	dropped
313.288682607235	407.748479898321	0	Reference	dropped
751.515043914085	260.955589572433	0	Reference	dropped
226.115935454611	25.7875146723818	0	Reference	dropped
206.844278348843	256.132612048648	2_1	Reference	dropped
697.097843074007	9.17753714229912	0	Reference	dropped
214.44576491043	932.103458403377	0	Reference	dropped
292.3059790025	216.133167841705	0	Reference	dropped
626.630125478143	223.202709019883	0	Reference	dropped
240.32731665438	208.121214523911	0	Reference	dropped
541.766066762386	665.897499934537	0	Reference	dropped
839.668516252888	495.766337012639	0	Reference	dropped
912.237914418802	399.185240456369	0	Reference	dropped
128.38277565036	887.61571515305	0	Reference	dropped
332.766735382378	617.271428031847	0	Reference	dropped
144.226677862229	449.273071221542	0	Reference	dropped
904.77290555439	811.558614891488	0	Reference	dropped
511.983143527294	178.043195606442	0	Reference	dropped
49.3537505699787	615.939763917355	0	Reference	dropped
103.813873382285	90.9633480203338	2_1	Reference	dropped
803.507892635418	996.836442494998	0	Reference	dropped
774.950056033907	167.860181745142	0	Reference	dropped
160.200123332674	68.3505949878599	0	Reference	dropped
202.355968373362	863.51523696864	0	Reference	dropped
576.684394997079	325.631883296883	0	Reference	dropped
555.602667292813	920.233770572348	0	Reference	dropped
993.985880469671	560.953410184709	0	Reference	dropped
753.673205745872	67.1565824917052	0	Reference	dropped
486.972573599778	720.52078266954	0	Reference	dropped
485.466021980857	839.194395848783	0	Reference	dropped
32.1611748307478	503.54958853079	0	Reference	dropped
867.452161965892	98.835982458666	1_1	Reference	dropped
234.400494804839	31.7509360203985	0	Reference	dropped
376.205185472034	738.213275305927	0	Reference	dropped
6.23806646373123	49.88827802171	0	Reference	dropped
753.565255240072	640.901129638311	0	Reference	dropped
505.824569125194	114.402091474272	0	Reference	dropped
399.565715352772	511.372226534411	0	Reference	dropped
239.759610752808	53.6876688625198	0	Reference	dropped
969.921597993933	193.745256648166	1_2	Reference	dropped
418.789942973293	397.193881959422	0	Reference	dropped
362.282476300839	967.882974923588	0	Reference	dropped
311.195451850537	382.67700725724	0	Reference	dropped
490.057888456853	225.661154860863	0	Reference	dropped
398.816725739511	950.066419963492	0	Reference	dropped
311.226462023566	243.097798043862	0	Reference	dropped
494.417071058648	524.097058596788	0	Reference	dropped
213.495549579384	750.557610375108	0	Reference	dropped
377.485179377953	19.935383236967	0	Reference	dropped
964.469168222742	235.452971764375	1_1	Reference	dropped
973.192740360973	982.399840554455	0	Reference	dropped
79.670308546396	539.329214371974	0	Reference	dropped
318.512974163285	249.751983725	0	Reference	dropped
186.495691508055	305.431426838506	2_1	Reference	dropped
137.201153494185	293.116993381176	2_1	Reference	dropped
484.827438641107	745.829730932368	0	Reference	dropped
69.1782289454713	395.440439624479	0	Reference	dropped
675.067792221904	780.687766790157	0	Reference	dropped
967.651094674831	972.560624636011	0	Reference	dropped
591.330344040645	136.748319278937	0	Reference	dropped
374.321939368965	337.512182007544	0	Reference	dropped
116.915391322691	479.970612785779	0	Reference	dropped
495.949352880241	133.8458037409	0	Reference	dropped
490.7131699936	426.820454805391	0	Reference	dropped
711.064835612429	486.525156587595	0	Reference	dropped
194.664199435851	665.140901116421	0	Reference	dropped
122.852400258649	577.431952505605	0	Reference	dropped
374.231928434689	838.119449707912	0	Reference	dropped
762.652935296996	491.499710430391	0	Reference	dropped
684.911711268127	230.898830327671	0	Reference	dropped
524.153900385136	684.116215350339	0	Reference	dropped
205.337321544532	430.229741200339	0	Reference	dropped
739.924381349934	439.097332787234	0	Reference	dropped
611.881025119452	310.779323663563	0	Reference	dropped
119.391660668887	822.494586019544	0	Reference	dropped
302.782789952587	416.024986247066	0	Reference	dropped
599.072805345524	120.763219960267	0	Reference	dropped
394.806423807982	519.403415458743	0	Reference	dropped
862.121287113987	696.350631438429	0	Reference	dropped
353.93368390156	510.226107090944	0	Reference	dropped
698.131914568599	800.893853976391	0	Reference	dropped
585.510328315664	551.566751690116	0	Reference	dropped
201.527963887434	841.063803777564	0	Reference	dropped
229.849023125833	338.647250263719	0	Reference	dropped
165.652200718177	909.005984321469	0	Reference	dropped
895.526969434461	587.589736482129	0	Reference	dropped
723.22605898371	567.345113188028	0	Reference	dropped
300.002763446653	586.008891726146	0	Reference	dropped
361.779555868125	764.06339238584	0	Reference	dropped
463.4598749734	866.744894585339	0	Reference	dropped
965.281622847077	186.39638596517	1_2	Reference	dropped
72.0344647292513	876.037758477032	0	Reference	dropped
598.131130075781	20.7533906688914	0	Reference	dropped
561.18879126315	785.381129647838	0	Reference	dropped
13.6357136059087	766.857425234281	0	Reference	dropped
145.859799674479	743.876238661585	0	Reference	dropped
815.992408358958	695.719927116996	0	Reference	dropped
932.153032673057	183.805803399999	1_2	Reference	dropped
567.494281189283	255.864430026617	0	Reference	dropped
396.995867719641	779.315197093878	0	Reference	dropped
994.001156796236	982.440463297302	0	Reference	dropped
197.362155664247	236.932416899363	2_1	Reference	dropped
587.243280644063	197.572199862916	0	Reference	dropped
375.874402772402	113.555739440257	0	Reference	dropped
117.966289408272	811.902394226519	0	Reference	dropped
429.881268506637	379.793020693585	0	Reference	dropped
335.389070572797	196.817000353243	0	Reference	dropped
224.542033975944	466.036725894082	0	Reference	dropped
580.406570574502	823.376495281234	0	Reference	dropped
477.162221674342	439.285791211063	0	Reference	dropped
10.2872924762778	653.246981012635	0	Reference	dropped
500.729380752658	325.696184497094	0	Reference	dropped
532.305277484003	570.979036968434	0	Reference	dropped
333.480305931065	564.161748583661	0	Reference	dropped
510.510138560552	328.984841479454	0	Reference	dropped
870.863831325434	644.544238241157	0	Reference	dropped
492.994507486233	183.741218430456	0	Reference	dropped
353.53533781739	503.891118412372	0	Reference	dropped
593.245898677735	416.563203397905	0	Reference	dropped
194.459922499955	882.19721047068	0	Reference	dropped
712.245915437583	58.2810204755515	0	Reference	dropped
221.661141428398	436.481190513587	0	Reference	dropped
139.190903112059	434.891999682877	0	Reference	dropped
285.596872093156	569.502309273696	0	Reference	dropped
69.9609975761268	240.960524658673	2_3	Reference	dropped
292.398742731893	527.464715798153	0	Reference	dropped
489.782365415245	112.139202477178	0	Reference	dropped
956.228325398872	815.928295562975	0	Reference	dropped
311.950931175379	172.720919430489	0	Reference	dropped
838.129777283408	654.032148657134	0	Reference	dropped
291.522328593535	125.851960721426	0	Reference	dropped
420.136687334394	958.880314949667	0	Reference	dropped
119.572953219293	16.5983796361834	0	Reference	dropped
926.37048868835	945.517166337231	0	Reference	dropped
547.626474958379	206.875205251854	0	Reference	dropped
248.160896524321	885.441824359354	0	Reference	dropped
333.615699024638	103.738853609655	0	Reference	dropped
867.443074834533	263.179996424355	0	Reference	dropped
581.821752422722	4.05567003320903	0	Reference	dropped
347.933037134353	907.726821022341	0	Reference	dropped
55.1859588397201	213.363853395451	2_4	Reference	dropped
122.243845994351	795.32781459461	0	Reference	dropped
302.132465540431	353.521437074291	0	Reference	dropped
171.571208676789	374.217076599132	0	Reference	dropped
839.726333323866	949.124906581827	0	Reference	dropped
290.077523553045	463.06950443564	0	Reference	dropped
334.461452584481	355.281003477052	0	Reference	dropped
892.392217075219	724.204147906275	0	Reference	dropped
495.226208838169	940.581642872654	0	Reference	dropped
183.797780403635	352.416659100913	0	Reference	dropped
836.972541292664	911.549517698819	0	Reference	dropped
828.489529720973	185.046214042697	0	Reference	dropped
70.505477655679	491.829027066007	0	Reference	dropped
400.971674232511	645.542650630232	0	Reference	dropped
699.736027014209	255.086272880202	0	Reference	dropped
26.4523422559723	895.96157426131	0	Reference	dropped
448.968571144389	280.340479480335	0	Reference	dropped
544.270119219553	509.685563264182	0	Reference	dropped
633.024710600963	302.429958841065	0	Reference	dropped
632.949892025441	412.007969449274	0	Reference	dropped
612.493292807834	923.980800389079	0	Reference	dropped
676.96183365467	267.335663615493	0	Reference	dropped
646.361349808052	89.6327508320101	0	Reference	dropped
25.5325144336093	870.300912286853	0	Reference	dropped
645.125659970567	390.064523369074	0	Reference	dropped
675.679299548035	320.707615473075	0	Reference	dropped
468.960691137239	20.8146985678468	0	Reference	dropped
926.212623854866	242.044962651096	1_1	Reference	dropped
378.818309789058	373.18483332335	0	Reference	dropped
987.111755181104	454.626070312224	0	Reference	dropped
79.9282985974569	972.626824764768	0	Reference	dropped
18.78365144087	544.069676658604	0	Reference	dropped
352.656802386977	739.984064320568	0	Reference	dropped
601.67336682207	517.233416259056	0	Reference	dropped
81.0789855641779	461.125258858316	0	Reference	dropped
225.301624932326	264.67304574023	0	Reference	dropped
48.7141172837	351.262161019025	2_1	Reference	dropped
339.399296444841	163.002145915991	0	Reference	dropped
898.596645810176	431.834488637978	0	Reference	dropped
18.6344487825409	595.126622257521	0	Reference	dropped
541.233700842131	482.30148547166	0	Reference	dropped
978.576468879124	69.3666206137277	1_3	Reference	dropped
430.986162546324	574.457699847873	0	Reference	dropped
214.303069641115	69.3167435016949	0	Reference	dropped
592.858659371734	335.062911219895	0	Reference	dropped
822.29322516243	751.353463097941	0	Reference	dropped
114.485337766353	613.860937012825	0	Reference	dropped
151.13520111097	741.671809403226	0	Reference	dropped
944.088869693922	613.423027436249	0	Reference	dropped
148.446918625617	756.808335843962	0	Reference	dropped
849.203206275823	94.0191241181456	1_1	Reference	dropped
771.974611544982	473.52768267272	0	Reference	dropped
83.3041723165661	507.559581572423	0	Reference	dropped
504.211295814719	388.013134167762	0	Reference	dropped
76.1952967548277	937.574113143608	0	Reference	dropped
617.909845994553	588.653169961646	0	Reference	dropped
598.684287914541	843.250075055053	0	Reference	dropped
307.92920566746	516.236276645213	0	Reference	dropped
319.813659272855	426.583805836271	0	Reference	dropped
626.169439923717	274.681048820261	0	Reference	dropped
556.895871591521	151.317872966407	0	Reference	dropped
57.5174825668801	919.226714848541	0	Reference	dropped
956.667719879886	899.409931506496	0	Reference	dropped
786.410134231672	602.711561578093	0	Reference	dropped
957.058385351673	914.524854727555	0	Reference	dropped
939.036078785546	521.029535379028	0	Reference	dropped
240.801991571672	788.791981426068	0	Reference	dropped
615.871653695358	606.381051424891	0	Reference	dropped
275.267190191895	206.248177138856	0	Reference	dropped
167.06543502491	431.551933931885	0	Reference	dropped
838.886412154185	838.909745203797	0	Reference	dropped
361.707085600123	450.712211342296	0	Reference	dropped
894.845917455619	367.615906472318	0	Reference	dropped
814.991049653385	348.804991209647	0	Reference	dropped
803.728279528441	416.247195776552	0	Reference	dropped
650.525833386695	932.445961474208	0	Reference	dropped
432.216296785045	978.587166982936	0	Reference	dropped
778.717387685552	751.714276966406	0	Reference	dropped
937.763310763286	466.893408527365	0	Reference	dropped
14.362628523726	833.484658701112	0	Reference	dropped
484.8358307702	143.733145542443	0	Reference	dropped
11.4916439452209	369.859204220818	2_1	Reference	dropped
661.108648929279	350.874530250905	0	Reference	dropped
971.319313607179	827.381719137309	0	Reference	dropped
3.80719974543899	999.09081585356	0	Reference	dropped
392.958519779611	851.828230994754	0	Reference	dropped
680.161431027809	703.461612242972	0	Reference	dropped
226.587457275949	564.942598514957	0	Reference	dropped
479.317572561558	996.220075967954	0	Reference	dropped
793.949017557083	493.620906887343	0	Reference	dropped
8.41083613596857	927.595304345479	0	Reference	dropped
32.4546144166961	119.285876113921	2_2	Reference	dropped
160.585930068744	921.820941756247	0	Reference	dropped
522.211763306987	377.330260395771	0	Reference	dropped
728.769442640711	213.540366525995	0	Reference	dropped
370.94181632041	829.94337630365	0	Reference	dropped
581.306624326389	632.384792847559	0	Reference	dropped
434.7318156166	499.278503513662	0	Reference	dropped
436.794984966749	89.593156171497	0	Reference	dropped
311.969649251783	944.255191318691	0	Reference	dropped
470.855107750278	32.578282487113	0	Reference	dropped
565.973182670539	624.635755072115	0	Reference	dropped
685.077142043272	495.399581665639	0	Reference	dropped
926.683307393687	466.081194874365	0	Reference	dropped
81.5614676270634	205.017696794588	2_4.1	Reference	dropped
367.018393161008	931.498327978887	0	Reference	dropped
817.422288760776	543.957431001589	0	Reference	dropped
619.769933496369	898.343668241985	0	Reference	dropped
434.207699940773	509.480281738332	0	Reference	dropped
653.796222602017	683.623809966957	0	Reference	dropped
11.211129121948	214.083224003203	2_4	Reference	dropped
209.28728923155	428.50772120175	0	Reference	dropped
150.919478036696	411.305388682056	0	Reference	dropped
415.979961125413	47.1712799407542	0	Reference	dropped
235.304996524705	406.483519021655	0	Reference	dropped
157.420480380533	853.415922034765	0	Reference	dropped
834.201453055488	30.7445492479019	1_1	Reference	dropped
586.795648944099	380.316911912523	0	Reference	dropped
963.851590791484	237.341960009653	1_1	Reference	dropped
506.27058194438	852.598866393091	0	Reference	dropped
803.06891752826	178.058149087243	0	Reference	dropped
95.3893766750116	551.004257607739	0	Reference	dropped
495.772706703749	666.592377294786	0	Reference	dropped
779.371346205939	327.55956581654	0	Reference	dropped
102.955831214786	702.857137976913	0	Reference	dropped
949.193483627634	423.560965588782	0	Reference	dropped
323.597460943041	35.7684829086065	0	Reference	dropped
466.309716875898	318.918186534895	0	Reference	dropped
832.496249878779	450.76690834621	0	Reference	dropped
230.268621904776	591.743707570015	0	Reference	dropped
71.8391153626144	987.527188365813	0	Reference	dropped
319.859914604342	686.824266789015	0	Reference	dropped
626.663483726094	159.162034408655	0	Reference	dropped
974.106476911809	602.485058292979	0	Reference	dropped
301.870017287089	539.530350074405	0	Reference	dropped
960.503476923564	583.526504359674	0	Reference	dropped
110.616950971074	438.256455640541	0	Reference	dropped
319.60692866263	271.545938260388	0	Reference	dropped
304.586172200972	528.53076670086	0	Reference	dropped
156.327896347502	83.3075193990953	2_1	Reference	dropped
299.968783929944	40.8836318950634	0	Reference	dropped
56.6931645236909	575.06339222868	0	Reference	dropped
738.039069080492	298.361645154189	0	Reference	dropped
47.1210262528621	929.862353121862	0	Reference	dropped
342.479704883648	819.383980569663	0	Reference	dropped
695.404556115856	820.346049550455	0	Reference	dropped
193.353861982236	776.545375584392	0	Reference	dropped
18.7047558908816	121.17711055628	2_1	Reference	dropped
168.866317777196	830.069436875172	0	Reference	dropped
93.3408609870821	254.550300530856	2_3.1	Reference	dropped
254.284579858882	431.228376185521	0	Reference	dropped
286.322805215605	555.675860009622	0	Reference	dropped
832.554688683711	377.941272521159	0	Reference	dropped
41.774471051991	530.317348409211	0	Reference	dropped
486.718687271932	495.918469473021	0	Reference	dropped
719.652344775386	332.035910030128	0	Reference	dropped
32.1536216819659	696.811256052228	0	Reference	dropped
844.145802022424	77.3109693771694	1_1	Reference	dropped
220.254954370204	531.588448937749	0	Reference	dropped
384.683862350881	155.122023223666	0	Reference	dropped
179.687620509416	458.510138154263	0	Reference	dropped
942.384525035741	748.178309661569	0	Reference	dropped
292.277784425998	719.111133160302	0	Reference	dropped
841.792945354246	377.383726259461	0	Reference	dropped
478.851220924407	872.770442344015	0	Reference	dropped
320.78516381653	218.512805124279	0	Reference	dropped
275.792350929696	483.680823299102	0	Reference	dropped
33.7797920759767	547.885280497372	0	Reference	dropped
644.228820487857	230.845239558956	0	Reference	dropped
592.801488690078	320.603420956759	0	Reference	dropped
537.110395449912	961.258926010691	0	Reference	dropped
99.9828999452293	734.946655105567	0	Reference	dropped
154.447794734268	584.723205686547	0	Reference	dropped
208.284658913733	85.7659375609364	0	Reference	dropped
230.79471722059	123.670448860386	0	Reference	dropped
757.554946446791	827.241775267525	0	Reference	dropped
738.139565058984	557.646969006164	0	Reference	dropped
674.998614608543	833.991814740002	0	Reference	dropped
779.30814449559	601.487606300274	0	Reference	dropped
368.696616386995	717.138589035254	0	Reference	dropped
584.951658141334	551.746483044	0	Reference	dropped
158.21186466678	217.249885060824	2_2.1	Reference	dropped
403.893041823292	307.586309971521	0	Reference	dropped
351.018760665786	672.452272845199	0	Reference	dropped
715.328109297203	893.42564636725	0	Reference	dropped
349.903062225087	47.9246612333227	0	Reference	dropped
952.767870043637	80.8653982030228	1_3	Reference	dropped
494.213813598966	410.579520919593	0	Reference	dropped
961.372007856844	703.939389782492	0	Reference	dropped
411.157672323752	572.019308125135	0	Reference	dropped
285.428022595355	549.154731674818	0	Reference	dropped
126.435043664416	145.222165799001	2_2.1	Reference	dropped
135.145191652467	933.038656754419	0	Reference	dropped
120.184733847855	20.1174221937545	0	Reference	dropped
761.853739213198	3.34768787957728	0	Reference	dropped
482.405494840117	449.944103351794	0	Reference	dropped
41.3939789433498	294.88054464967	2_2.1	Reference	dropped
451.684219925432	712.570902497508	0	Reference	dropped
239.558101498289	256.452919007977	0	Reference	dropped
934.037479678635	347.125899928622	0	Reference	dropped
668.134768049931	818.068758561974	0	Reference	dropped
335.178385334555	556.72945669503	0	Reference	dropped
420.912983930903	842.213102367939	0	Reference	dropped
138.186573434621	177.742268231697	2_2.1	Reference	dropped
885.29992341157	813.85082842526	0	Reference	dropped
696.887409971794	420.665874107741	0	Reference	dropped
88.6696193444077	839.45028368081	0	Reference	dropped
789.21963134571	960.606789428974	0	Reference	dropped
650.990637783194	4.97782592708245	0	Reference	dropped
100.913747554179	506.247247033985	0	Reference	dropped
673.369141558185	372.811849704711	0	Reference	dropped
332.907552191755	124.437255466124	0	Reference	dropped
486.707713307114	586.013910954352	0	Reference	dropped
426.773872673977	989.627339372644	0	Reference	dropped
427.042317764135	147.306110320613	0	Reference	dropped
527.096170145785	301.589946493041	0	Reference	dropped
315.657961378805	708.302767053246	0	Reference	dropped
328.301356062293	812.027860045433	0	Reference	dropped
109.857175099431	162.142511151265	2_2	Reference	dropped
923.355726795504	438.470981533872	0	Reference	dropped
902.963622532086	238.597007102333	1_1	Reference	dropped
95.8782300571911	20.6941268395167	0	Reference	dropped
298.652528024977	141.524007341359	0	Reference	dropped
451.845573958708	739.2672585689	0	Reference	dropped
677.795079267118	723.027104816167	0	Reference	dropped
965.186679908773	612.684787796112	0	Reference	dropped
719.354816352483	323.022762220819	0	Reference	dropped
669.42235999601	599.912654177286	0	Reference	dropped
400.047225156799	348.897754008649	0	Reference	dropped
191.634761318797	910.673948820913	0	Reference	dropped
310.078816738445	474.241597233573	0	Reference	dropped
943.312511226395	265.274222001899	0	Reference	dropped
46.3800196291413	995.74840900558	0	Reference	dropped
827.288419502554	690.576952221571	0	Reference	dropped
64.777569269063	318.732228770154	2_2.1	Reference	dropped
271.173796180636	936.492737999186	0	Reference	dropped
210.270062906668	431.613820999395	0	Reference	dropped
46.2521980595775	743.289434386184	0	Reference	dropped
56.0127414893359	265.489687590394	2_3	Reference	dropped
809.439871411072	17.3404173660092	0	Reference	dropped
444.552785399603	795.082989347167	0	Reference	dropped
675.004038789542	159.172742514173	0	Reference	dropped
236.406358566601	228.034350347007	0	Reference	dropped
826.564288547961	625.758915715851	0	Reference	dropped
45.732168662129	475.929512345232	0	Reference	dropped
186.807183475466	582.231106896186	0	Reference	dropped
668.134546849411	391.661224085372	0	Reference	dropped
131.285874311114	532.86275047739	0	Reference	dropped
939.978441847023	933.815196880838	0	Reference	dropped
478.715585231315	612.356186166173	0	Reference	dropped
754.263025419321	971.983401994919	0	Reference	dropped
440.182018496329	110.517147901468	0	Reference	dropped
976.845667847898	590.820190978935	0	Reference	dropped
876.53538312274	483.988890263718	0	Reference	dropped
846.533195744269	185.517166697187	1_1	Reference	dropped
996.899282515747	207.622251277789	1_1	Reference	dropped
754.559960950399	80.6950186768081	0	Reference	dropped
498.334776033415	979.864040821791	0	Reference	dropped
619.280497921864	924.895824834006	0	Reference	dropped
32.713190381648	706.354721990647	0	Reference	dropped
162.928940173704	115.065364374081	2_1	Reference	dropped
793.461825621082	421.533558152383	0	Reference	dropped
193.853906342993	248.103350429796	2_1	Reference	dropped
901.454569788883	731.843749108491	0	Reference	dropped
319.047595351934	291.315584260039	0	Reference	dropped
28.7082295936998	485.896768475184	0	Reference	dropped
522.430249643279	208.950171265285	0	Reference	dropped
638.349063642789	96.7929363083094	0	Reference	dropped
156.826799118193	484.709804855753	0	Reference	dropped
611.15806924901	188.75441025896	0	Reference	dropped
564.367557408754	761.928945529275	0	Reference	dropped
3.19488577009179	557.910285779741	0	Reference	dropped
455.319581625517	167.645331843058	0	Reference	dropped
467.914541303413	695.295480534434	0	Reference	dropped
555.057467555627	254.983717015479	0	Reference	dropped
863.58603346278	945.880870233523	0	Reference	dropped
731.187261552084	668.367268404458	0	Reference	dropped
881.052457771963	842.124258842086	0	Reference	dropped
491.436974380864	52.1230094253551	0	Reference	dropped
817.5124967054	617.201103246072	0	Reference	dropped
380.548956142738	204.967720828485	0	Reference	dropped
950.303898609011	792.01941796625	0	Reference	dropped
62.4140468281694	601.342508528149	0	Reference	dropped
808.349031163845	198.98794180667	0	Reference	dropped
227.737689281348	643.025892517529	0	Reference	dropped
545.230048300466	247.446242069826	0	Reference	dropped
325.617603884544	235.558750271797	0	Reference	dropped
190.009284764063	378.29083330743	0	Reference	dropped
278.339882663451	900.394330575131	0	Reference	dropped
571.330422717147	54.4479701726232	0	Reference	dropped
53.2111029250082	360.122829564614	2_1	Reference	dropped
247.920090799686	837.45410436159	0	Reference	dropped
500.755553821567	446.967359571485	0	Reference	dropped
220.137666690396	686.38197530224	0	Reference	dropped
126.270358830458	109.310817955527	2_1	Reference	dropped
86.2891188913491	29.9864501738921	0	Reference	dropped
257.429116677726	131.651194064412	0	Reference	dropped
970.639752580319	210.265802179929	1_1	Reference	dropped
775.434142323909	201.199296664912	0	Reference	dropped
296.675703402376	858.073711848119	0	Reference	dropped
629.568650646601	350.568186138291	0	Reference	dropped
711.468443524325	733.800924798241	0	Reference	dropped
507.111056929454	897.531994681107	0	Reference	dropped
406.025850493461	259.577346350299	0	Reference	dropped
834.206510197138	835.714829792036	0	Reference	dropped
320.366829439299	930.679368989309	0	Reference	dropped
700.962411543587	527.66980729159	0	Reference	dropped
86.2271197116934	162.972068460193	2_3	Reference	dropped
995.473889856134	520.472338479245	0	Reference	dropped
613.322941295104	829.269721167861	0	Reference	dropped
377.463096541585	920.21557932999	0	Reference	dropped
194.898007222684	747.637074786704	0	Reference	dropped
255.943039481295	823.194730324671	0	Reference	dropped
476.27563394024	938.990099547664	0	Reference	dropped
393.377945970977	104.313083414687	0	Reference	dropped
595.886000386905	235.057401735103	0	Reference	dropped
687.673359523062	532.695474038599	0	Reference	dropped
148.776124312077	523.970412111375	0	Reference	dropped
762.495385400951	571.380084676202	0	Reference	dropped
961.302820009179	589.408465534216	0	Reference	dropped
547.312997303437	181.393662201241	0	Reference	dropped
970.053536312189	680.55921329488	0	Reference	dropped
45.1489584881347	641.950134145096	0	Reference	dropped
419.810812216019	967.495737013174	0	Reference	dropped
655.957930852659	847.884368302533	0	Reference	dropped
307.525186987827	420.818272660021	0	Reference	dropped
326.399621922057	799.15573309199	0	Reference	dropped
238.491486080689	281.898176334566	0	Reference	dropped
882.636258148355	30.6504359859973	1_2	Reference	dropped
840.699986606138	389.316315517062	0	Reference	dropped
805.033126278082	592.245917649008	0	Reference	dropped
67.7475928333588	833.341639423044	0	Reference	dropped
548.724387109512	15.6953560754191	0	Reference	dropped
2.87072210642509	425.675593018299	0	Reference	dropped
469.639382480877	827.101662531728	0	Reference	dropped
644.230469606351	401.761219135253	0	Reference	dropped
467.52546656807	939.443208926124	0	Reference	dropped
599.184977501631	437.635902352864	0	Reference	dropped
413.625822610687	950.240414990112	0	Reference	dropped
350.780510725919	156.703763946425	0	Reference	dropped
798.578259477858	385.685371779837	0	Reference	dropped
346.225473555038	309.294349911157	0	Reference	dropped
893.130551382666	712.706808469258	0	Reference	dropped
858.778893058887	615.2277427027	0	Reference	dropped
258.790242329007	143.369660985889	0	Reference	dropped
431.432739647804	431.278523111017	0	Reference	dropped
231.270490697352	510.652815222042	0	Reference	dropped
889.421851126943	234.510511477012	1_1	Reference	dropped
911.859958091518	563.144163622055	0	Reference	dropped
363.945448088227	588.070285889786	0	Reference	dropped
916.263259846484	700.022249555215	0	Reference	dropped
325.517937582452	223.191098202253	0	Reference	dropped
332.116675666533	782.277618198656	0	Reference	dropped
633.354201452341	22.198208502261	0	Reference	dropped
646.486364387209	389.699938392267	0	Reference	dropped
868.007482499117	677.118429667084	0	Reference	dropped
581.41085233679	871.844809345435	0	Reference	dropped
866.090415743645	51.8877648818307	1_1	Reference	dropped
35.0264972806908	848.158369921846	0	Reference	dropped
965.58550281846	183.128295746632	1_2	Reference	dropped
322.596769095398	987.364359662402	0	Reference	dropped
812.949400020298	356.201208805665	0	Reference	dropped
868.286373789655	316.012716539437	0	Reference	dropped
618.764586668694	872.48262441461	0	Reference	dropped
698.6789313599	848.208884584485	0	Reference	dropped
269.742676265072	125.666407909477	0	Reference	dropped
8.04208068037406	338.247369266581	2_1	Reference	dropped
872.501962364186	997.75799549534	0	Reference	dropped
772.609286311083	600.627764523495	0	Reference	dropped
619.117967874045	393.131311577745	0	Reference	dropped
213.888360765995	410.56982484716	0	Reference	dropped
777.908699052408	949.797978594899	0	Reference	dropped
387.597311614314	348.18270739424	0	Reference	dropped
969.57299876702	183.0455016247	1_2	Reference	dropped
43.1779623015318	219.261784503236	2_4	Reference	dropped
920.344686700264	193.309954493074	1_1	Reference	dropped
529.887967264047	552.065910783596	0	Reference	dropped
9.33674011100084	596.935714084422	0	Reference	dropped
444.883248277241	892.815816769144	0	Reference	dropped
932.654166289372	155.650208896026	1_2	Reference	dropped
852.076104436535	282.296344016213	0	Reference	dropped
179.774666054174	360.798146611778	0	Reference	dropped
109.755754544633	872.528587603243	0	Reference	dropped
321.066744402982	887.772268367466	0	Reference	dropped
259.832267971011	994.855710461736	0	Reference	dropped
299.000753234606	974.19506760384	0	Reference	dropped
634.382175395265	134.571400526911	0	Reference	dropped
784.426445182413	427.800657111686	0	Reference	dropped
878.409890293377	881.854128929088	0	Reference	dropped
320.361637390917	877.843576954911	0	Reference	dropped
158.688398040598	520.966730945744	0	Reference	dropped
749.351117610699	34.554290226195	0	Reference	dropped
366.108884773217	810.445983252954	0	Reference	dropped
674.608458525967	473.202414634638	0	Reference	dropped
578.242096503265	862.576654784614	0	Reference	dropped
59.9747168058529	993.547323108185	0	Reference	dropped
63.9236692034174	224.031658550724	2_4	Reference	dropped
936.610796508146	66.8581139084417	1_3	Reference	dropped
281.346378030023	672.408203235362	0	Reference	dropped
536.728379127802	660.004201709991	0	Reference	dropped
364.259344186634	931.336844621226	0	Reference	dropped
471.466541575501	779.93056298513	0	Reference	dropped
2.38133747084066	944.240110606886	0	Reference	dropped
257.938453088515	515.397055827547	0	Reference	dropped
454.083003496984	158.514309044462	0	Reference	dropped
611.344089582562	295.565777109005	0	Reference	dropped
41.1231778699439	157.123053835472	2_3	Reference	dropped
734.056186709553	378.185391834239	0	Reference	dropped
47.3733744113706	966.531770266825	0	Reference	dropped
432.221515349578	930.306818700396	0	Reference	dropped
671.188909682911	747.231378611643	0	Reference	dropped
724.160860755481	876.120238824515	0	Reference	dropped
671.300037940033	546.81449622917	0	Reference	dropped
564.697780943243	219.870160132414	0	Reference	dropped
124.456936032278	674.479472106555	0	Reference	dropped
671.6844304814	594.942853935994	0	Reference	dropped
738.26467011869	490.689695989713	0	Reference	dropped
938.347457841272	337.786283178721	0	Reference	dropped
503.013894135831	688.783641923685	0	Reference	dropped
833.375950856833	615.393570522312	0	Reference	dropped
609.16021057358	774.709941124776	0	Reference	dropped
531.523770463886	70.7411199414637	0	Reference	dropped
972.673383868998	631.084895314183	0	Reference	dropped
113.098878724268	611.911792460363	0	Reference	dropped
581.773360912921	251.297972768312	0	Reference	dropped
868.724191955291	958.772195345256	0	Reference	dropped
338.453723766143	389.587774144486	0	Reference	dropped
25.0791459411848	234.219095724635	2_3	Reference	dropped
469.158479291946	282.875674226088	0	Reference	dropped
756.733621704858	298.347716499353	0	Reference	dropped
307.838106873212	59.9643040995579	0	Reference	dropped
896.861251669936	488.328017816879	0	Reference	dropped
572.498514513019	375.460694533074	0	Reference	dropped
328.9040172284	14.6586143579334	0	Reference	dropped
226.094254314667	750.891554311616	0	Reference	dropped
91.651343741687	560.852009168128	0	Reference	dropped
335.652566214092	522.098475844366	0	Reference	dropped
674.927745311288	778.28159730765	0	Reference	dropped
345.777894189581	724.134935170645	0	Reference	dropped
966.11045305524	864.629945240449	0	Reference	dropped
334.07288700575	429.919136360986	0	Reference	dropped
15.6372971027158	233.383130345959	2_4.1	Reference	dropped
660.526795033133	956.484430942452	0	Reference	dropped
131.40753017785	322.339643377811	2_1	Reference	dropped
681.306278626435	944.761692827335	0	Reference	dropped
785.187413350446	535.99158438528	0	Reference	dropped
580.290108151734	78.511001272127	0	Reference	dropped
160.275652261917	631.085721734213	0	Reference	dropped
226.046594324987	536.113889897708	0	Reference	dropped
357.19957769895	872.774938924937	0	Reference	dropped
830.136027070461	345.930562787922	0	Reference	dropped
19.1909776614048	10.075515889097	0	Reference	dropped
673.118265278637	161.647070366424	0	Reference	dropped
893.160624419106	478.430654073367	0	Reference	dropped
944.833576948848	485.862234445289	0	Reference	dropped
515.108849459793	742.442731362069	0	Reference	dropped
429.958078584634	78.7651455509476	0	Reference	dropped
855.527499874355	788.638769944431	0	Reference	dropped
947.471810199786	982.670151311671	0	Reference	dropped
987.58060352318	364.393797352444	0	Reference	dropped
396.478195003234	468.726565389195	0	Reference	dropped
535.204951839754	475.751312182751	0	Reference	dropped
783.870025857119	556.762770051602	0	Reference	dropped
261.044529858977	851.090302337892	0	Reference	dropped
347.248928587651	808.17093450739	0	Reference	dropped
267.402898106724	122.617745815776	0	Reference	dropped
860.763942805352	40.3058389241342	1_1	Reference	dropped
14.0910487128422	142.229237862863	2_2.1	Reference	dropped
569.898869937053	116.739137306111	0	Reference	dropped
291.435159539338	944.460719630821	0	Reference	dropped
103.630680740345	489.088983891532	0	Reference	dropped
393.259834197117	99.6151737349574	0	Reference	dropped
125.903547427384	776.346300698584	0	Reference	dropped
847.390935534611	950.756356480997	0	Reference	dropped
585.087597141974	893.324555868749	0	Reference	dropped
335.394183537923	681.853113293648	0	Reference	dropped
428.608693075366	589.197935438715	0	Reference	dropped
819.969840032747	205.05506665702	0	Reference	dropped
450.005564300111	526.29532750207	0	Reference	dropped
88.037963232724	383.628221130697	0	Reference	dropped
276.423944472568	860.286637439393	0	Reference	dropped
725.724961725296	375.716129729757	0	Reference	dropped
241.58552358835	146.826098446501	0	Reference	dropped
690.829567867564	557.035770569928	0	Reference	dropped
190.552222487517	402.278285469161	0	Reference	dropped
876.618020241149	735.253862621263	0	Reference	dropped
185.705121314153	73.87374891527	0	Reference	dropped
764.751804689877	419.083288357127	0	Reference	dropped
321.196995456703	331.111096008448	0	Reference	dropped
42.306300834287	947.147232512012	0	Reference	dropped
169.488733940758	49.8755595732946	0	Reference	dropped
369.212413899833	249.264053290943	0	Reference	dropped
650.363885531202	340.462257053005	0	Reference	dropped
33.3345003100112	316.231416167924	2_2.1	Reference	dropped
588.255537952762	485.701129291672	0	Reference	dropped
446.366684092907	618.748879338382	0	Reference	dropped
510.522790485993	82.9485330516472	0	Reference	dropped
299.438205523882	305.072456540307	0	Reference	dropped
626.188308490906	863.408267327817	0	Reference	dropped
693.186037710169	805.781225506915	0	Reference	dropped
341.315537478076	663.77104048687	0	Reference	dropped
430.74523214926	722.528486047406	0	Reference	dropped
396.693596162135	345.253458924359	0	Reference	dropped
870.379447542829	631.010815934511	0	Reference	dropped
647.640464959433	121.570056184428	0	Reference	dropped
404.429891764186	859.679563892772	0	Reference	dropped
31.6418669517152	471.564236611128	0	Reference	dropped
769.099730953109	533.609967230121	0	Reference	dropped
785.140616531251	756.237888777163	0	Reference	dropped
366.314846415073	809.482390989084	0	Reference	dropped
400.694231561152	764.83005198976	0	Reference	dropped
77.6230381871574	539.026237112703	0	Reference	dropped
985.375571603887	985.453930318123	0	Reference	dropped
411.669306568336	281.275812040316	0	Reference	dropped
97.2881886889227	904.923531246139	0	Reference	dropped
694.681102020899	575.893047461286	0	Reference	dropped
73.6347323330119	401.184035803191	0	Reference	dropped
595.968857775442	190.397367934929	0	Reference	dropped
575.448823319282	514.576157437405	0	Reference	dropped
373.860689067049	257.325585297775	0	Reference	dropped
567.268145176116	110.866587969474	0	Reference	dropped
526.16374901263	955.423393220408	0	Reference	dropped
740.811872959137	119.763087510364	0	Reference	dropped
84.5527531900443	374.116378958337	2_1	Reference	dropped
537.50643276819	630.890321661253	0	Reference	dropped
413.895802846411	561.437740702415	0	Reference	dropped
709.346891657915	286.204471078236	0	Reference	dropped
198.723395521054	256.72318975837	2_1	Reference	dropped
108.465029273415	713.489222388249	0	Reference	dropped
382.743111555697	25.6525486283936	0	Reference	dropped
65.4682603338733	604.247196297161	0	Reference	dropped
532.037359693088	960.251119693741	0	Reference	dropped
404.708251336124	728.030185850337	0	Reference	dropped
985.958331003319	209.211074603954	1_2	Reference	dropped
98.0616541048512	659.39856724604	0	Reference	dropped
95.1836050655693	441.302914102562	0	Reference	dropped
558.070610567695	977.819195294753	0	Reference	dropped
6.93383537139744	823.971178807551	0	Reference	dropped
50.3395870930981	715.030852315947	0	Reference	dropped
71.8102548585739	261.203799118055	2_3	Reference	dropped
946.922957281349	882.802802601829	0	Reference	dropped
519.050639240304	483.965140631422	0	Reference	dropped
30.1625113668852	579.001553715905	0	Reference	dropped
709.943267565919	231.792924690992	0	Reference	dropped
310.537655466236	310.097420841921	0	Reference	dropped
44.6063382606953	789.41427524318	0	Reference	dropped
662.256506343605	819.893444211455	0	Reference	dropped
979.395491600502	904.86211844557	0	Reference	dropped
967.001331521198	457.748123296071	0	Reference	dropped
17.6359500996768	170.943827247713	2_3.1	Reference	dropped
418.544646482682	282.426760214381	0	Reference	dropped
752.29626297811	587.965541279642	0	Reference	dropped
549.856479044072	328.74213077873	0	Reference	dropped
377.053913027514	526.628020760138	0	Reference	dropped
897.832824597368	926.631073600613	0	Reference	dropped
132.605070950231	86.4253746902104	2_1	Reference	dropped
352.550503093051	795.298290489009	0	Reference	dropped
250.979978529038	761.587433790322	0	Reference	dropped
802.639756653225	704.950245689368	0	Reference	dropped
729.551837719278	137.249707357259	0	Reference	dropped
939.768035493558	85.6492869665381	1_2	Reference	dropped
330.888129140483	242.059771456057	0	Reference	dropped
782.244719796581	370.387821594719	0	Reference	dropped
397.128106089076	677.165314175654	0	Reference	dropped
1.10861108358949	258.979252474848	2_3.1	Reference	dropped
199.952624489088	511.846523712855	0	Reference	dropped
866.473897431977	643.114030806813	0	Reference	dropped
279.84774799482	654.092519652098	0	Reference	dropped
448.045222023735	618.168446382275	0	Reference	dropped
225.173867327161	474.495319812559	0	Reference	dropped
61.9410838307813	15.2612766870297	0	Reference	dropped
245.011151607847	571.910691691795	0	Reference	dropped
894.802393287653	420.070122724865	0	Reference	dropped
702.415680353297	847.877339429222	0	Reference	dropped
814.08173525217	4.90916816983372	0	Reference	dropped
702.730369377648	27.4443388995714	0	Reference	dropped
991.785679839551	87.4218093000818	1_3	Reference	dropped
895.961562166223	102.817362712929	1_2	Reference	dropped
46.8648258093745	481.863952703541	0	Reference	dropped
345.096436094958	75.9030959848315	0	Reference	dropped
449.72400906682	668.831542012747	0	Reference	dropped
874.031648626784	372.439176604152	0	Reference	dropped
620.659168891376	479.874546167441	0	Reference	dropped
701.270451526856	179.530208543874	0	Reference	dropped
558.466384817846	191.473223998444	0	Reference	dropped
912.821379287401	467.379512603395	0	Reference	dropped
393.988944838289	475.858886577887	0	Reference	dropped
193.512814210495	494.560221987078	0	Reference	dropped
488.384473492857	743.237226644065	0	Reference	dropped
913.041222599335	664.6484680539	0	Reference	dropped
962.992677545175	482.881974018645	0	Reference	dropped
687.419543207157	762.590168544557	0	Reference	dropped
212.457345752046	981.188867723569	0	Reference	dropped
466.210485299118	868.561259745853	0	Reference	dropped
414.733121479163	843.352597890887	0	Reference	dropped
580.176010318333	276.54156034789	0	Reference	dropped
149.320123379352	395.524400224444	0	Reference	dropped
436.534156291978	882.184684380656	0	Reference	dropped
108.933881802252	828.815597197739	0	Reference	dropped
941.022109164391	827.514565750025	0	Reference	dropped
211.616085051559	649.890505951131	0	Reference	dropped
983.021815247368	169.505936409812	1_2	Reference	dropped
590.080527142389	76.1081953865942	0	Reference	dropped
252.267260422232	557.900455730967	0	Reference	dropped
520.998274232959	92.9876393438317	0	Reference	dropped
222.827290799934	507.468196217669	0	Reference	dropped
959.983495673863	691.832966455957	0	Reference	dropped
447.261266911635	839.082684468944	0	Reference	dropped
499.198105149204	140.323530254187	0	Reference	dropped
761.640396544943	390.253956145141	0	Reference	dropped
917.199865879491	170.227652068716	1_2	Reference	dropped
347.612908810144	370.921176753473	0	Reference	dropped
141.620184443658	394.470901695313	0	Reference	dropped
178.04576860345	478.050850919448	0	Reference	dropped
29.0217232978903	556.18295766646	0	Reference	dropped
110.034045267617	169.296014324995	2_3	Reference	dropped
237.065174427116	764.175402421271	0	Reference	dropped
803.009871410439	93.2816327451728	0	Reference	dropped
680.537315373775	829.159298845101	0	Reference	dropped
300.587280122563	970.814797088271	0	Reference	dropped
201.074020413216	558.885086699622	0	Reference	dropped
27.8563438251149	784.605111238314	0	Reference	dropped
471.605453408789	218.703761416022	0	Reference	dropped
76.6182923922315	711.473493455444	0	Reference	dropped
487.950886979233	513.512700698106	0	Reference	dropped
63.7534271425102	41.3752913372591	0	Reference	dropped
143.339990808861	899.599149129586	0	Reference	dropped
13.4824109459296	249.084271463333	2_3.1	Reference	dropped
196.061524284771	770.324744550977	0	Reference	dropped
552.696939811576	668.749794115778	0	Reference	dropped
860.432864706498	817.053254653001	0	Reference	dropped
518.349800398108	754.221618589247	0	Reference	dropped
257.385375263402	196.946961590089	0	Reference	dropped
313.161267386051	525.479829102755	0	Reference	dropped
884.821591591462	227.796432556817	1_1.1	Reference	dropped
382.693666145205	468.185233986238	0	Reference	dropped
385.194909285987	918.289807601366	0	Reference	dropped
182.135622475995	890.468810633756	0	Reference	dropped
905.321163487621	536.215929860482	0	Reference	dropped
378.318718063645	249.795449743513	0	Reference	dropped
616.387590534287	521.681066973833	0	Reference	dropped
150.923983456334	11.3111789778341	0	Reference	dropped
657.275101564825	139.64605772309	0	Reference	dropped
690.959718206432	243.030789405107	0	Reference	dropped
441.101510214852	985.526899043238	0	Reference	dropped
446.064647924388	245.334097389365	0	Reference	dropped
548.785751529736	346.763115258887	0	Reference	dropped
982.924551215488	959.416986488039	0	Reference	dropped
713.991192658897	926.901315974072	0	Reference	dropped
872.833117918111	908.369189891499	0	Reference	dropped
842.672528405208	679.710498764878	0	Reference	dropped
373.642248319928	155.006636565784	0	Reference	dropped
362.241402085638	944.276368419174	0	Reference	dropped
482.75896513043	997.318854545942	0	Reference	dropped
968.42401767266	665.467409133445	0	Reference	dropped
749.017196933972	896.707444737898	0	Reference	dropped
259.222074589925	395.003405313473	0	Reference	dropped
630.958044142695	592.496854636585	0	Reference	dropped
836.053494301159	181.051160060801	1_1	Reference	dropped
608.547057850519	470.087858510902	0	Reference	dropped
91.7454951496329	659.668513987679	0	Reference	dropped
268.010119352955	380.976924488787	0	Reference	dropped
759.513039502315	945.734971627127	0	Reference	dropped
588.511054093484	769.420662437566	0	Reference	dropped
67.0708497290034	167.733533864142	2_4	Reference	dropped
45.4470898045693	529.704780437052	0	Reference	dropped
134.141499060439	662.152832613792	0	Reference	dropped
273.566132140812	74.6488362357486	0	Reference	dropped
511.853271608008	436.125164205907	0	Reference	dropped
402.214717649855	230.502032647142	0	Reference	dropped
825.96688385983	577.585507999407	0	Reference	dropped
136.505609276006	417.988780042389	0	Reference	dropped
936.334837810835	277.862918751081	0	Reference	dropped
164.158723422326	9.92178664472885	0	Reference	dropped
213.69191470067	741.121754186694	0	Reference	dropped
674.883897832362	941.086929988116	0	Reference	dropped
663.723537268117	49.6613900198136	0	Reference	dropped
102.109441499924	144.625179786934	2_2.1	Reference	dropped
370.0878699678	446.126214239514	0	Reference	dropped
116.406526155071	483.9408727712	0	Reference	dropped
954.021707395092	125.998147051316	1_3	Reference	dropped
102.842360697687	926.415059546474	0	Reference	dropped
847.929596947273	971.407518419437	0	Reference	dropped
660.374602329917	442.938249083003	0	Reference	dropped
913.498442678945	620.255974305794	0	Reference	dropped
789.010005357908	838.549839629792	0	Reference	dropped
950.688539564842	996.37099240697	0	Reference	dropped
755.553847451229	353.830993827898	0	Reference	dropped
447.548147239257	471.860770445783	0	Reference	dropped
319.803217724431	420.715240900172	0	Reference	dropped
970.480392608093	554.462906840956	0	Reference	dropped
199.110626220936	542.800523438957	0	Reference	dropped
142.483146985294	779.852323128376	0	Reference	dropped
597.752673198003	741.884671756998	0	Reference	dropped
791.254455163376	238.636595715303	0	Reference	dropped
629.984377137152	330.355236851377	0	Reference	dropped
158.542303586844	267.65451055835	2_1	Reference	dropped
182.09633856616	892.036750630476	0	Reference	dropped
83.7250057247002	135.794875490246	2_2.1	Reference	dropped
141.739190090913	870.029671836179	0	Reference	dropped
64.2714878320694	78.3929736986756	2_1	Reference	dropped
889.447800436756	448.064037558623	0	Reference	dropped
859.602682407247	578.456073000561	0	Reference	dropped
485.662678314606	349.901457532775	0	Reference	dropped
812.040038401727	890.11687758239	0	Reference	dropped
768.22334658727	775.904827025719	0	Reference	dropped
686.434650333365	782.534184053307	0	Reference	dropped
695.948531225557	456.442010283936	0	Reference	dropped
185.819890890038	594.715006700717	0	Reference	dropped
673.007621987956	502.283469317015	0	Reference	dropped
80.4241066542454	770.394701599609	0	Reference	dropped
778.492560500279	841.138103427365	0	Reference	dropped
907.544788113097	797.030279397266	0	Reference	dropped
551.376925125951	27.2023762334138	0	Reference	dropped
736.585174582666	43.1847143834457	0	Reference	dropped
858.9587276862	302.845555309439	0	Reference	dropped
440.608962249011	231.738377014874	0	Reference	dropped
18.7436022842303	791.10628384375	0	Reference	dropped
160.427918466041	4.80527161131613	0	Reference	dropped
919.620042169699	827.635700830258	0	Reference	dropped
712.374336644309	244.148600299144	0	Reference	dropped
364.654222237412	97.2724660071544	0	Reference	dropped
481.187819005456	245.144445971353	0	Reference	dropped
57.4361703256145	181.24604865117	2_4	Reference	dropped
258.585910732625	261.92796496232	0	Reference	dropped
366.026704011718	771.259077405557	0	Reference	dropped
604.050966315204	444.240888944594	0	Reference	dropped
597.400137718301	510.405805881135	0	Reference	dropped
546.610800555209	170.449623418041	0	Reference	dropped
440.085284787463	270.610556157073	0	Reference	dropped
781.973602157552	973.481384245213	0	Reference	dropped
386.742874712916	38.2106969112065	0	Reference	dropped
15.2822856192943	217.847334640333	2_4	Reference	dropped
491.699704310158	907.086044983007	0	Reference	dropped
599.856031728676	525.939749642974	0	Reference	dropped
505.721155207139	827.41786809382	0	Reference	dropped
949.16488944809	486.766561716795	0	Reference	dropped
469.69808063237	976.262773541734	0	Reference	dropped
741.290919087129	552.569141501794	0	Reference	dropped
168.386548967799	647.553296370432	0	Reference	dropped
823.203013597988	426.286524199648	0	Reference	dropped
302.273256531451	136.46652121353	0	Reference	dropped
757.529078778811	324.40162043157	0	Reference	dropped
974.045424870448	344.093380820937	0	Reference	dropped
829.11795342085	885.726479656296	0	Reference	dropped
908.024267338216	961.065898900619	0	Reference	dropped
277.231126337079	287.01176645048	0	Reference	dropped
522.869903470855	109.103031583829	0	Reference	dropped
74.8208088243846	141.622484138235	2_3.1	Reference	dropped
762.544638220454	588.018631497864	0	Reference	dropped
815.811905710725	918.071439192165	0	Reference	dropped
437.858796882909	289.892460359493	0	Reference	dropped
113.082343113143	904.539548542118	0	Reference	dropped
496.736754626734	50.8590212727431	0	Reference	dropped
291.344348701183	388.593033544486	0	Reference	dropped
197.616537425434	688.17287937575	0	Reference	dropped
634.204627204454	50.7107045794837	0	Reference	dropped
865.364468897926	375.150820981245	0	Reference	dropped
15.5099556150381	741.366200764896	0	Reference	dropped
542.972217840608	127.345767840976	0	Reference	dropped
905.402444793377	981.28398115607	0	Reference	dropped
325.234160574852	342.473013974959	0	Reference	dropped
790.629001039779	516.972136809723	0	Reference	dropped
523.41874382901	300.217944335425	0	Reference	dropped
672.361071475316	404.060382924275	0	Reference	dropped
237.38678905135	388.143928802572	0	Reference	dropped
772.425481936894	818.927873470588	0	Reference	dropped
565.283952319995	503.657346213004	0	Reference	dropped
936.228732736083	628.41017211834	0	Reference	dropped
378.773747304454	812.855228376342	0	Reference	dropped
198.363175707404	555.930621137843	0	Reference	dropped
502.53019698197	225.853695143713	0	Reference	dropped
399.94793496537	101.078443552833	0	Reference	dropped
539.770849932916	592.838500817074	0	Reference	dropped
378.93788367277	597.917909521377	0	Reference	dropped
581.360661915503	437.147109911311	0	Reference	dropped
62.6625540989917	529.080307643628	0	Reference	dropped
296.174102729652	754.814132675761	0	Reference	dropped
938.972785664257	103.75110197789	1_3	Reference	dropped
63.7653661556542	808.523068058072	0	Reference	dropped
330.592137723928	214.750186369522	0	Reference	dropped
357.933360997587	858.776391934603	0	Reference	dropped
75.3835650444962	729.719958255533	0	Reference	dropped
452.188749702414	992.982755416306	0	Reference	dropped
450.221267836168	503.934296474792	0	Reference	dropped
677.535011652391	642.942829512525	0	Reference	dropped
17.4428432085551	636.218566529686	0	Reference	dropped
345.020081443479	181.085471029393	0	Reference	dropped
124.56866415916	183.128869565437	2_3.1	Reference	dropped
202.191747339442	858.690147224115	0	Reference	dropped
77.7122906199656	651.75196833862	0	Reference	dropped
933.134999001166	509.423153389478	0	Reference	dropped
521.968793957494	791.409616047284	0	Reference	dropped
684.897959620226	625.627087648958	0	Reference	dropped
943.919255181914	19.552612134954	1_2	Reference	dropped
167.518577897456	835.911477984861	0	Reference	dropped
333.77131673065	47.3564682719298	0	Reference	dropped
341.764067005599	574.988214289537	0	Reference	dropped
682.710436036112	420.438565336401	0	Reference	dropped
634.174195502186	413.14323332021	0	Reference	dropped
7.44358115433715	620.268951170379	0	Reference	dropped
853.390199740417	887.792182229226	0	Reference	dropped
106.5253454044	814.311396750389	0	Reference	dropped
359.160076746251	892.509351938264	0	Reference	dropped
249.194180210121	681.733719208045	0	Reference	dropped
628.42171804118	360.184974815696	0	Reference	dropped
245.788983582519	23.0006677007768	0	Reference	dropped
462.478168457048	687.103416960919	0	Reference	dropped
607.010664862581	47.5873197405599	0	Reference	dropped
99.8442165229935	393.626524184132	0	Reference	dropped
871.149224887835	126.387914695544	1_1	Reference	dropped
309.768645461416	501.40358668007	0	Reference	dropped
918.793520960025	390.445900279796	0	Reference	dropped
70.2274855882861	675.005992378574	0	Reference	dropped
521.704322568374	602.976560033858	0	Reference	dropped
162.224048779812	226.440337531036	2_2	Reference	dropped
834.530760852387	593.029904859606	0	Reference	dropped
20.9436845220625	113.9916742614	2_1	Reference	dropped
664.010104519082	250.27105365647	0	Reference	dropped
792.136533756275	301.683408946265	0	Reference	dropped
437.516412204364	739.506081164582	0	Reference	dropped
582.994165885961	782.571346671088	0	Reference	dropped
642.131180374417	299.235321151093	0	Reference	dropped
995.703434822848	973.080456557916	0	Reference	dropped
510.92354163155	8.62295161816292	0	Reference	dropped
206.893542100443	1.58703733840957	0	Reference	dropped
107.749931952683	569.019485059427	0	Reference	dropped
720.572391472291	357.187270018272	0	Reference	dropped
474.047089638421	209.897101152223	0	Reference	dropped
887.554507503752	319.296003070893	0	Reference	dropped
897.723594570998	212.533070761245	1_1	Reference	dropped
611.480805925094	712.225077232113	0	Reference	dropped
944.274292251095	728.495806199964	0	Reference	dropped
281.248296649428	409.387751829345	0	Reference	dropped
877.197158325231	247.473024312407	0	Reference	dropped
478.340350065846	892.519249207806	0	Reference	dropped
82.0462219379842	740.244272424374	0	Reference	dropped
574.476860325318	580.591495139757	0	Reference	dropped
571.543600240955	946.241765976418	0	Reference	dropped
412.622578002047	273.640363872051	0	Reference	dropped
868.402138884179	460.902460623765	0	Reference	dropped
24.1395542826504	437.159223838011	0	Reference	dropped
230.640850743512	984.814895040821	0	Reference	dropped
580.724242433207	947.284000956453	0	Reference	dropped
95.6575305527076	205.184338008752	2_4	Reference	dropped
910.98401938309	424.20643568458	0	Reference	dropped
472.96951235109	689.95606631902	0	Reference	dropped
324.143755518133	919.543009960791	0	Reference	dropped
406.711990549462	134.525466413004	0	Reference	dropped
371.717361393385	160.728721633554	0	Reference	dropped
488.475485760719	743.839532633312	0	Reference	dropped
733.727672071196	634.70321666589	0	Reference	dropped
226.447153809946	673.347242241492	0	Reference	dropped
313.676133344648	134.194509265013	0	Reference	dropped
323.493401333457	820.179273196962	0	Reference	dropped
272.870750043308	483.257710199803	0	Reference	dropped
101.647540389327	166.299644639017	2_3	Reference	dropped
238.565599419642	588.520868790802	0	Reference	dropped
211.516635763226	615.909303838154	0	Reference	dropped
868.439402216813	649.298565916019	0	Reference	dropped
564.944315086817	971.988283292623	0	Reference	dropped
631.669572715182	222.390419539995	0	Reference	dropped
253.720524114789	834.397556504235	0	Reference	dropped
505.05092135258	276.004442221718	0	Reference	dropped
190.076753713889	512.365209392738	0	Reference	dropped
603.6243014473	200.792067670263	0	Reference	dropped
577.307985546999	502.59703698731	0	Reference	dropped
873.555899107596	621.690521317534	0	Reference	dropped
698.192092507379	608.312642053002	0	Reference	dropped
257.165216083638	356.934626693139	0	Reference	dropped
836.221627165098	821.068740957184	0	Reference	dropped
549.567645825213	194.170087714912	0	Reference	dropped
604.788935676683	721.354900058592	0	Reference	dropped
384.102158480324	626.6043175878	0	Reference	dropped
609.048296601046	366.808401762042	0	Reference	dropped
433.987303743837	627.289969188394	0	Reference	dropped
697.60351188248	245.465264645871	0	Reference	dropped
233.251349031227	783.829905758146	0	Reference	dropped
482.241421505809	620.391855622176	0	Reference	dropped
738.588235075586	182.030679692514	0	Reference	dropped
823.768578436691	366.456029100809	0	Reference	dropped
526.001926062163	429.546873330371	0	Reference	dropped
919.310168152675	173.532562986249	1_2	Reference	dropped
372.646091431845	217.269968486391	0	Reference	dropped
12.1678430032916	491.947058826219	0	Reference	dropped
143.097913471982	495.548616620945	0	Reference	dropped
634.362278047949	23.7429598926101	0	Reference	dropped
229.942747484194	127.703248117585	0	Reference	dropped
729.304327362683	200.857644902077	0	Reference	dropped
212.804970394121	63.7900847904384	0	Reference	dropped
908.293961246032	544.679144334514	0	Reference	dropped
91.2262551891617	239.617183203576	2_3	Reference	dropped
998.979159599403	581.705456074793	0	Reference	dropped
668.616105964174	765.76227797335	0	Reference	dropped
500.930171279935	753.220636459533	0	Reference	dropped
980.439807865769	799.587646296946	0	Reference	dropped
125.467978017405	503.498565409333	0	Reference	dropped
543.212750495411	83.8703277211171	0	Reference	dropped
357.07918995549	120.780520818196	0	Reference	dropped
763.97095382819	471.757525161142	0	Reference	dropped
787.605027808342	32.0528631005436	0	Reference	dropped
670.597769784275	195.604577972787	0	Reference	dropped
379.785002581775	37.9836619074922	0	Reference	dropped
154.653417015914	147.548403275665	2_2	Reference	dropped
934.814296829049	320.932429400273	0	Reference	dropped
546.521335295402	209.292536870809	0	Reference	dropped
30.8411215338856	446.707264742814	0	Reference	dropped
699.600415046094	593.976656111423	0	Reference	dropped
314.119571306044	782.404407266527	0	Reference	dropped
136.452462769113	595.873089812696	0	Reference	dropped
691.22927046218	607.977613280294	0	Reference	dropped
463.150289145065	115.343641606392	0	Reference	dropped
745.723803329747	869.357810727321	0	Reference	dropped
271.701939752791	528.044319775654	0	Reference	dropped
814.993318645051	779.234082560753	0	Reference	dropped
675.033037224086	986.216137999902	0	Reference	dropped
119.441755027277	729.989915696671	0	Reference	dropped
770.657404780155	529.518185819499	0	Reference	dropped
443.633781206096	545.446502662264	0	Reference	dropped
117.324476447888	16.7186138650868	0	Reference	dropped
328.17750354181	765.383347293828	0	Reference	dropped
842.712366130436	574.022690533428	0	Reference	dropped
562.908292460022	25.7297945946921	0	Reference	dropped
493.100467652548	388.907845380483	0	Reference	dropped
127.726353453938	373.657702118624	0	Reference	dropped
624.568882735679	264.121915689204	0	Reference	dropped
411.20271395985	423.492927006911	0	Reference	dropped
868.435729497345	98.9334139609709	1_1.1	Reference	dropped
766.290154058021	41.0404979535379	0	Reference	dropped
734.651327755768	104.939057161799	0	Reference	dropped
342.908902974334	359.811013588449	0	Reference	dropped
564.222974840784	268.18397993804	0	Reference	dropped
570.219430660596	320.485403152416	0	Reference	dropped
68.2128487022128	99.8046218624804	2_2.1	Reference	dropped
260.795116387075	633.171164650936	0	Reference	dropped
865.302869088715	839.894769495353	0	Reference	dropped
153.31028373586	802.69354210631	0	Reference	dropped
146.317967124982	818.258576287422	0	Reference	dropped
654.020448987139	207.485141844954	0	Reference	dropped
609.62015762995	191.446679470828	0	Reference	dropped
737.711872108746	32.1808514427394	0	Reference	dropped
19.805000765482	916.014208761975	0	Reference	dropped
873.113211739343	644.338942061644	0	Reference	dropped
796.25231274846	254.538393151015	0	Reference	dropped
613.018245835789	322.96818802855	0	Reference	dropped
162.287045106292	450.064458764158	0	Reference	dropped
30.2481364367995	944.582027763827	0	Reference	dropped
436.290751751978	108.553559955209	0	Reference	dropped
412.409835901344	343.00407432369	0	Reference	dropped
17.9856064836495	550.672749668127	0	Reference	dropped
521.6294670098	565.214340679115	0	Reference	dropped
959.07541264547	210.76776686823	1_1	Reference	dropped
549.972224135185	634.3708767239	0	Reference	dropped
902.646446106723	268.018940857612	0	Reference	dropped
129.041968086734	251.288396716351	2_2	Reference	dropped
159.034707109444	369.854509699158	0	Reference	dropped
943.413301673718	381.233069108799	0	Reference	dropped
878.90122456383	559.266883216798	0	Reference	dropped
542.943681810517	201.520009274827	0	Reference	dropped
498.192850430263	372.975536461454	0	Reference	dropped
427.673940149136	502.599175956799	0	Reference	dropped
754.417441757629	247.938488588901	0	Reference	dropped
976.022957520792	652.645781723782	0	Reference	dropped
859.989228339167	479.139382400783	0	Reference	dropped
75.1274683396332	911.128651494393	0	Reference	dropped
977.288335212739	341.880186113995	0	Reference	dropped
357.313475498231	930.540153383277	0	Reference	dropped
513.764306171797	304.718775748974	0	Reference	dropped
419.915440527257	183.956877075136	0	Reference	dropped
654.069535731804	241.640365965897	0	Reference	dropped
167.015956120333	941.227333238581	0	Reference	dropped
55.2286826386116	555.64246896538	0	Reference	dropped
331.751370799495	307.10468456638	0	Reference	dropped
907.323165893089	285.423739771824	0	Reference	dropped
230.223585385829	397.665536361514	0	Reference	dropped
248.304320057388	705.682164251339	0	Reference	dropped
189.026618083939	996.333619520767	0	Reference	dropped
620.561159383506	479.038858510554	0	Reference	dropped
540.600713340566	24.8092568838038	0	Reference	dropped
168.615739222849	116.33732411894	2_1	Reference	dropped
[truncated: 53,001 more rows]
