# Supplementary material for: Multi-scale and multi-context interpretable mapping of cell states across heterogeneous spatial samples
Source: Nat Commun. 2025 Aug 21;16:7814. doi: 10.1038/s41467-025-62782-y (PMC12370880; doi:10.1038/s41467-025-62782-y)
Supplement: Supplementary file 9 — Source Data [file 41467_2025_62782_MOESM9_ESM.zip › SourceData/figure_s6a.tsv]

Method	Data_Type	Ref	Query	ARI_cell
CytoSpace_noLab	layered	1	10	0.359997783011956
CytoSpace_noLab	layered	1	11	0.660861942800631
CytoSpace_noLab	layered	1	12	0.668097194499092
CytoSpace_noLab	layered	1	2	0.48567827254925
CytoSpace_noLab	layered	1	3	0.513629263785158
CytoSpace_noLab	layered	1	4	0.60906680042753
CytoSpace_noLab	layered	1	5	0.430577072301098
CytoSpace_noLab	layered	1	6	0.463364712477858
CytoSpace_noLab	layered	1	7	0.43361989262634
CytoSpace_noLab	layered	1	8	0.635457070401554
CytoSpace_noLab	layered	1	9	0.480483556997383
CytoSpace_noLab	layered	10	1	0.360089627566093
CytoSpace_noLab	layered	10	11	0.461125619057168
CytoSpace_noLab	layered	10	12	0.425433843833014
CytoSpace_noLab	layered	10	2	0.219465931981633
CytoSpace_noLab	layered	10	3	0.689647780009546
CytoSpace_noLab	layered	10	4	0.537516643373133
CytoSpace_noLab	layered	10	5	0.831021943967488
CytoSpace_noLab	layered	10	6	0.7744454353503
CytoSpace_noLab	layered	10	7	0.826705744388778
CytoSpace_noLab	layered	10	8	0.494867621851844
CytoSpace_noLab	layered	10	9	0.743585709182759
CytoSpace_noLab	layered	11	1	0.660274628567191
CytoSpace_noLab	layered	11	10	0.462869892816624
CytoSpace_noLab	layered	11	12	0.740512985460598
CytoSpace_noLab	layered	11	2	0.428920803103413
CytoSpace_noLab	layered	11	3	0.646692378556706
CytoSpace_noLab	layered	11	4	0.742516489219146
CytoSpace_noLab	layered	11	5	0.545785633003104
CytoSpace_noLab	layered	11	6	0.587326714832454
CytoSpace_noLab	layered	11	7	0.550817505299323
CytoSpace_noLab	layered	11	8	0.774365435024649
CytoSpace_noLab	layered	11	9	0.606368722372344
CytoSpace_noLab	layered	12	1	0.668123443034381
CytoSpace_noLab	layered	12	10	0.425573221056643
CytoSpace_noLab	layered	12	11	0.742680904263485
CytoSpace_noLab	layered	12	2	0.448599205668362
CytoSpace_noLab	layered	12	3	0.596210756491379
CytoSpace_noLab	layered	12	4	0.699367061416077
CytoSpace_noLab	layered	12	5	0.504585831442689
CytoSpace_noLab	layered	12	6	0.539948703766423
CytoSpace_noLab	layered	12	7	0.509332542357051
CytoSpace_noLab	layered	12	8	0.723413541194427
CytoSpace_noLab	layered	12	9	0.55921443738227
CytoSpace_noLab	layered	2	1	0.487685944171475
CytoSpace_noLab	layered	2	10	0.220595491978586
CytoSpace_noLab	layered	2	11	0.431985249867181
CytoSpace_noLab	layered	2	12	0.444101174333863
CytoSpace_noLab	layered	2	3	0.319127347432437
CytoSpace_noLab	layered	2	4	0.388339124951292
CytoSpace_noLab	layered	2	5	0.264681320243012
CytoSpace_noLab	layered	2	6	0.28486196559297
CytoSpace_noLab	layered	2	7	0.267261870366278
CytoSpace_noLab	layered	2	8	0.412590265002194
CytoSpace_noLab	layered	2	9	0.297222000033417
CytoSpace_noLab	layered	3	1	0.51282134305752
CytoSpace_noLab	layered	3	10	0.690613803283827
CytoSpace_noLab	layered	3	11	0.642887465970331
CytoSpace_noLab	layered	3	12	0.597801408681263
CytoSpace_noLab	layered	3	2	0.318499840656738
CytoSpace_noLab	layered	3	4	0.738964450682856
CytoSpace_noLab	layered	3	5	0.794628268002343
CytoSpace_noLab	layered	3	6	0.837126061241518
CytoSpace_noLab	layered	3	7	0.800528183373598
CytoSpace_noLab	layered	3	8	0.686723969698897
CytoSpace_noLab	layered	3	9	0.855377396528401
CytoSpace_noLab	layered	4	1	0.60439620540272
CytoSpace_noLab	layered	4	10	0.538346144993337
CytoSpace_noLab	layered	4	11	0.739671870039358
CytoSpace_noLab	layered	4	12	0.69352255237398
CytoSpace_noLab	layered	4	2	0.389653885045336
CytoSpace_noLab	layered	4	3	0.739221464571929
CytoSpace_noLab	layered	4	5	0.631577797705875
CytoSpace_noLab	layered	4	6	0.672952722701845
CytoSpace_noLab	layered	4	7	0.635438571291076
CytoSpace_noLab	layered	4	8	0.779770117075414
CytoSpace_noLab	layered	4	9	0.695612029707667
CytoSpace_noLab	layered	5	1	0.429852527278442
CytoSpace_noLab	layered	5	10	0.829053500639467
CytoSpace_noLab	layered	5	11	0.54680646130766
CytoSpace_noLab	layered	5	12	0.503832532781226
CytoSpace_noLab	layered	5	2	0.264149984490204
CytoSpace_noLab	layered	5	3	0.799027839469867
CytoSpace_noLab	layered	5	4	0.631914407715675
CytoSpace_noLab	layered	5	6	0.878822344672044
CytoSpace_noLab	layered	5	7	0.914861055516368
CytoSpace_noLab	layered	5	8	0.582343629623525
CytoSpace_noLab	layered	5	9	0.851025071680981
CytoSpace_noLab	layered	6	1	0.462397641376939
CytoSpace_noLab	layered	6	10	0.772308239274259
CytoSpace_noLab	layered	6	11	0.585377635446667
CytoSpace_noLab	layered	6	12	0.539570746032347
CytoSpace_noLab	layered	6	2	0.284508963507174
CytoSpace_noLab	layered	6	3	0.84237405238897
CytoSpace_noLab	layered	6	4	0.672311515170765
CytoSpace_noLab	layered	6	5	0.879180443844586
CytoSpace_noLab	layered	6	7	0.884260194520443
CytoSpace_noLab	layered	6	8	0.624203281333578
CytoSpace_noLab	layered	6	9	0.884425731359396
CytoSpace_noLab	layered	7	1	0.43296592015656
CytoSpace_noLab	layered	7	10	0.827768852469851
CytoSpace_noLab	layered	7	11	0.550457778078699
CytoSpace_noLab	layered	7	12	0.507781069427038
CytoSpace_noLab	layered	7	2	0.267239534000626
CytoSpace_noLab	layered	7	3	0.800502568816638
CytoSpace_noLab	layered	7	4	0.637816654615675
CytoSpace_noLab	layered	7	5	0.910824199197669
CytoSpace_noLab	layered	7	6	0.876417671613725
CytoSpace_noLab	layered	7	8	0.588157721482499
CytoSpace_noLab	layered	7	9	0.851988507942006
CytoSpace_noLab	layered	8	1	0.637160274313618
CytoSpace_noLab	layered	8	10	0.496488639516847
CytoSpace_noLab	layered	8	11	0.762625505317339
CytoSpace_noLab	layered	8	12	0.725505678773938
CytoSpace_noLab	layered	8	2	0.410519969772072
CytoSpace_noLab	layered	8	3	0.688995931585466
CytoSpace_noLab	layered	8	4	0.785382703908668
CytoSpace_noLab	layered	8	5	0.586153101933467
CytoSpace_noLab	layered	8	6	0.624581350379264
CytoSpace_noLab	layered	8	7	0.590652898508065
CytoSpace_noLab	layered	8	9	0.646092625571272
CytoSpace_noLab	layered	9	1	0.478050691746235
CytoSpace_noLab	layered	9	10	0.742961279434497
CytoSpace_noLab	layered	9	11	0.605185256379243
CytoSpace_noLab	layered	9	12	0.55771863896945
CytoSpace_noLab	layered	9	2	0.296112401862775
CytoSpace_noLab	layered	9	3	0.866360546879572
CytoSpace_noLab	layered	9	4	0.692650737005086
CytoSpace_noLab	layered	9	5	0.852283002837123
CytoSpace_noLab	layered	9	6	0.878930565563697
CytoSpace_noLab	layered	9	7	0.858152641857587
CytoSpace_noLab	layered	9	8	0.645521152692332
CytoSpace	layered	1	10	1
CytoSpace	layered	1	11	1
CytoSpace	layered	1	12	1
CytoSpace	layered	1	2	1
CytoSpace	layered	1	3	1
CytoSpace	layered	1	4	1
CytoSpace	layered	1	5	1
CytoSpace	layered	1	6	1
CytoSpace	layered	1	7	1
CytoSpace	layered	1	8	1
CytoSpace	layered	1	9	1
CytoSpace	layered	10	1	1
CytoSpace	layered	10	11	1
CytoSpace	layered	10	12	1
CytoSpace	layered	10	2	1
CytoSpace	layered	10	3	1
CytoSpace	layered	10	4	1
CytoSpace	layered	10	5	1
CytoSpace	layered	10	6	1
CytoSpace	layered	10	7	1
CytoSpace	layered	10	8	1
CytoSpace	layered	10	9	1
CytoSpace	layered	11	1	1
CytoSpace	layered	11	10	1
CytoSpace	layered	11	12	1
CytoSpace	layered	11	2	1
CytoSpace	layered	11	3	1
CytoSpace	layered	11	4	1
CytoSpace	layered	11	5	1
CytoSpace	layered	11	6	1
CytoSpace	layered	11	7	1
CytoSpace	layered	11	8	1
CytoSpace	layered	11	9	1
CytoSpace	layered	12	1	1
CytoSpace	layered	12	10	1
CytoSpace	layered	12	11	1
CytoSpace	layered	12	2	1
CytoSpace	layered	12	3	1
CytoSpace	layered	12	4	1
CytoSpace	layered	12	5	1
CytoSpace	layered	12	6	1
CytoSpace	layered	12	7	1
CytoSpace	layered	12	8	1
CytoSpace	layered	12	9	1
CytoSpace	layered	2	1	1
CytoSpace	layered	2	10	1
CytoSpace	layered	2	11	1
CytoSpace	layered	2	12	1
CytoSpace	layered	2	3	1
CytoSpace	layered	2	4	1
CytoSpace	layered	2	5	1
CytoSpace	layered	2	6	1
CytoSpace	layered	2	7	1
CytoSpace	layered	2	8	1
CytoSpace	layered	2	9	1
CytoSpace	layered	3	1	1
CytoSpace	layered	3	10	1
CytoSpace	layered	3	11	1
CytoSpace	layered	3	12	1
CytoSpace	layered	3	2	1
CytoSpace	layered	3	4	1
CytoSpace	layered	3	5	1
CytoSpace	layered	3	6	1
CytoSpace	layered	3	7	1
CytoSpace	layered	3	8	1
CytoSpace	layered	3	9	1
CytoSpace	layered	4	1	1
CytoSpace	layered	4	10	1
CytoSpace	layered	4	11	1
CytoSpace	layered	4	12	1
CytoSpace	layered	4	2	1
CytoSpace	layered	4	3	1
CytoSpace	layered	4	5	1
CytoSpace	layered	4	6	1
CytoSpace	layered	4	7	1
CytoSpace	layered	4	8	1
CytoSpace	layered	4	9	1
CytoSpace	layered	5	1	1
CytoSpace	layered	5	10	1
CytoSpace	layered	5	11	1
CytoSpace	layered	5	12	1
CytoSpace	layered	5	2	1
CytoSpace	layered	5	3	1
CytoSpace	layered	5	4	1
CytoSpace	layered	5	6	1
CytoSpace	layered	5	7	1
CytoSpace	layered	5	8	1
CytoSpace	layered	5	9	1
CytoSpace	layered	6	1	1
CytoSpace	layered	6	10	1
CytoSpace	layered	6	11	1
CytoSpace	layered	6	12	1
CytoSpace	layered	6	2	1
CytoSpace	layered	6	3	1
CytoSpace	layered	6	4	1
CytoSpace	layered	6	5	1
CytoSpace	layered	6	7	1
CytoSpace	layered	6	8	1
CytoSpace	layered	6	9	1
CytoSpace	layered	7	1	1
CytoSpace	layered	7	10	1
CytoSpace	layered	7	11	1
CytoSpace	layered	7	12	1
CytoSpace	layered	7	2	1
CytoSpace	layered	7	3	1
CytoSpace	layered	7	4	1
CytoSpace	layered	7	5	1
CytoSpace	layered	7	6	1
CytoSpace	layered	7	8	1
CytoSpace	layered	7	9	1
CytoSpace	layered	8	1	1
CytoSpace	layered	8	10	1
CytoSpace	layered	8	11	1
CytoSpace	layered	8	12	1
CytoSpace	layered	8	2	1
CytoSpace	layered	8	3	1
CytoSpace	layered	8	4	1
CytoSpace	layered	8	5	1
CytoSpace	layered	8	6	1
CytoSpace	layered	8	7	1
CytoSpace	layered	8	9	1
CytoSpace	layered	9	1	1
CytoSpace	layered	9	10	1
CytoSpace	layered	9	11	1
CytoSpace	layered	9	12	1
CytoSpace	layered	9	2	1
CytoSpace	layered	9	3	1
CytoSpace	layered	9	4	1
CytoSpace	layered	9	5	1
CytoSpace	layered	9	6	1
CytoSpace	layered	9	7	1
CytoSpace	layered	9	8	1
GPSA	layered	1	10	0.0797514308528564
GPSA	layered	1	11	0.20366469590166
GPSA	layered	1	12	0.086773775162975
GPSA	layered	1	2	0.00439123185888844
GPSA	layered	1	3	0.118683848233651
GPSA	layered	1	4	-0.028718983613869
GPSA	layered	1	5	0.0852481719685663
GPSA	layered	1	6	0.102247247516526
GPSA	layered	1	7	0.0912915434826226
GPSA	layered	1	8	-0.0147431539552817
GPSA	layered	1	9	0.136631441466858
GPSA	layered	10	1	0.0823573377236867
GPSA	layered	10	11	0.134780412136947
GPSA	layered	10	12	-0.0185037523018092
GPSA	layered	10	2	-0.0185085981652056
GPSA	layered	10	3	0.0137032102462375
GPSA	layered	10	4	-0.0631286789637523
GPSA	layered	10	5	0.00960508876212156
GPSA	layered	10	6	0.0108332820510717
GPSA	layered	10	7	0.00539715908077381
GPSA	layered	10	8	-0.0600633351666346
GPSA	layered	10	9	0.216086478978044
GPSA	layered	11	1	0.201859543148441
GPSA	layered	11	10	0.130764440456336
GPSA	layered	11	12	0.0497001492602957
GPSA	layered	11	2	0.00220382264088098
GPSA	layered	11	3	0.0634455143916379
GPSA	layered	11	4	-0.0377032923977603
GPSA	layered	11	5	0.0497434361985656
GPSA	layered	11	6	0.0550532903799031
GPSA	layered	11	7	0.049585459994503
GPSA	layered	11	8	-0.0350872724071822
GPSA	layered	11	9	0.211962985694948
GPSA	layered	12	1	0.0832279968089993
GPSA	layered	12	10	-0.019521345717784
GPSA	layered	12	11	0.0488814894623981
GPSA	layered	12	2	0.0731203412738572
GPSA	layered	12	3	0.0465637621305246
GPSA	layered	12	4	0.059441114449519
GPSA	layered	12	5	0.0275200677341961
GPSA	layered	12	6	0.0377612277031583
GPSA	layered	12	7	0.0282575030023726
GPSA	layered	12	8	0.0982199764247049
GPSA	layered	12	9	0.00475271696810498
GPSA	layered	2	1	0.00379537700712767
GPSA	layered	2	10	-0.0141487606176563
GPSA	layered	2	11	0.00353751031230221
GPSA	layered	2	12	0.0677232760124671
GPSA	layered	2	3	-0.0147222429310587
GPSA	layered	2	4	0.048582470213417
GPSA	layered	2	5	-0.0179367179872982
GPSA	layered	2	6	-0.0175093946354271
GPSA	layered	2	7	-0.019187485626745
GPSA	layered	2	8	0.033258726674052
GPSA	layered	2	9	-0.0135503795360132
GPSA	layered	3	1	0.121237289410358
GPSA	layered	3	10	0.0145438883736756
GPSA	layered	3	11	0.059901027857637
GPSA	layered	3	12	0.0512264598734099
GPSA	layered	3	2	-0.0163202379697603
GPSA	layered	3	4	-0.0324266912677558
GPSA	layered	3	5	0.265594867707459
GPSA	layered	3	6	0.2908463768906
GPSA	layered	3	7	0.27027119760333
GPSA	layered	3	8	-0.000653545405625063
GPSA	layered	3	9	0.0503643440773172
GPSA	layered	4	1	-0.0266964226148138
GPSA	layered	4	10	-0.0598364177554273
GPSA	layered	4	11	-0.0344065350498965
GPSA	layered	4	12	0.0651728286984015
GPSA	layered	4	2	0.0569345739260016
GPSA	layered	4	3	-0.0344842184045694
GPSA	layered	4	5	-0.0447545147061359
GPSA	layered	4	6	-0.0406564400608506
GPSA	layered	4	7	-0.0442440881651568
GPSA	layered	4	8	0.246926163170599
GPSA	layered	4	9	-0.0670993784457353
GPSA	layered	5	1	0.0906052484801402
GPSA	layered	5	10	0.0106382738882427
GPSA	layered	5	11	0.0484188252996341
GPSA	layered	5	12	0.0272588549220643
GPSA	layered	5	2	-0.0193355218353041
GPSA	layered	5	3	0.266840070150184
GPSA	layered	5	4	-0.0446461886381274
GPSA	layered	5	6	0.292111852297585
GPSA	layered	5	7	0.301617343716329
GPSA	layered	5	8	-0.0161145346244161
GPSA	layered	5	9	0.0463023156908977
GPSA	layered	6	1	0.103695513551913
GPSA	layered	6	10	0.00916383135453658
GPSA	layered	6	11	0.0537790994933726
GPSA	layered	6	12	0.0416945176904217
GPSA	layered	6	2	-0.0185904362447096
GPSA	layered	6	3	0.287475400963665
GPSA	layered	6	4	-0.0394766326382548
GPSA	layered	6	5	0.287952730307863
GPSA	layered	6	7	0.299001697936423
GPSA	layered	6	8	-0.00803219547543815
GPSA	layered	6	9	0.0477721473019704
GPSA	layered	7	1	0.0943708378798638
GPSA	layered	7	10	0.00495241831708408
GPSA	layered	7	11	0.0481312076464768
GPSA	layered	7	12	0.0325899891990039
GPSA	layered	7	2	-0.0188807388651823
GPSA	layered	7	3	0.271011961445903
GPSA	layered	7	4	-0.0415069895453383
GPSA	layered	7	5	0.300393858712835
GPSA	layered	7	6	0.300984952595768
GPSA	layered	7	8	-0.0111273530775999
GPSA	layered	7	9	0.0434758040268038
GPSA	layered	8	1	-0.0155144879692893
GPSA	layered	8	10	-0.0593873301568642
GPSA	layered	8	11	-0.0326434569279781
GPSA	layered	8	12	0.0948350667504639
GPSA	layered	8	2	0.0378641333301593
GPSA	layered	8	3	-0.00260954157146491
GPSA	layered	8	4	0.253191677481496
GPSA	layered	8	5	-0.0160493371116202
GPSA	layered	8	6	-0.0106467112916251
GPSA	layered	8	7	-0.0123552936340485
GPSA	layered	8	9	-0.0578863210259596
GPSA	layered	9	1	0.141357908193944
GPSA	layered	9	10	0.210571504981087
GPSA	layered	9	11	0.211394876044158
GPSA	layered	9	12	0.00875701186347758
GPSA	layered	9	2	-0.0150347027966732
GPSA	layered	9	3	0.0534589974511597
GPSA	layered	9	4	-0.064700452387609
GPSA	layered	9	5	0.0433351242325302
GPSA	layered	9	6	0.0483880542790552
GPSA	layered	9	7	0.0401277601227484
GPSA	layered	9	8	-0.0557816805840209
PASTE	layered	1	10	0.0846136509433457
PASTE	layered	1	11	0.0508222056563209
PASTE	layered	1	12	-0.0226477756874251
PASTE	layered	1	2	-0.00878084809133009
PASTE	layered	1	3	0.0482719283838584
PASTE	layered	1	4	0.00296733816529686
PASTE	layered	1	5	0.0849679260792684
PASTE	layered	1	6	-0.0179802096678767
PASTE	layered	1	7	-0.028542079132187
PASTE	layered	1	8	-0.0247250987755736
PASTE	layered	1	9	0.0652722207427883
PASTE	layered	10	1	0.0127774587016636
PASTE	layered	10	11	-0.00705710494758274
PASTE	layered	10	12	0.00957530075992755
PASTE	layered	10	2	-0.000489414362828755
PASTE	layered	10	3	0.00232442548364761
PASTE	layered	10	4	-0.0100853257797803
PASTE	layered	10	5	0.0143282388731755
PASTE	layered	10	6	-0.0143603828981268
PASTE	layered	10	7	-0.0263017747884907
PASTE	layered	10	8	0.0169913537678341
PASTE	layered	10	9	0.00192981931160844
PASTE	layered	11	1	0.0360255021457887
PASTE	layered	11	10	-0.0174310010032004
PASTE	layered	11	12	0.00115147606462341
PASTE	layered	11	2	-0.0027909488876685
PASTE	layered	11	3	-0.00765169340314064
PASTE	layered	11	4	-0.00454486764085298
PASTE	layered	11	5	0.00189976845708294
PASTE	layered	11	6	0.0391151997767043
PASTE	layered	11	7	-0.0194021386023887
PASTE	layered	11	8	0.00151056826922612
PASTE	layered	11	9	-0.0224733805633187
PASTE	layered	12	1	-0.0335203696506417
PASTE	layered	12	10	-0.0540221466470116
PASTE	layered	12	11	-0.0331666035347618
PASTE	layered	12	2	0.00132381522900998
PASTE	layered	12	3	0.148874282316414
PASTE	layered	12	4	0.126651881569009
PASTE	layered	12	5	-0.0523570605074451
PASTE	layered	12	6	-0.052783974747395
PASTE	layered	12	7	-0.0406921375226738
PASTE	layered	12	8	0.0387122361450794
PASTE	layered	12	9	0.139665912786549
PASTE	layered	2	1	-0.032102897657321
PASTE	layered	2	10	0.241330198246682
PASTE	layered	2	11	-0.0119768847276602
PASTE	layered	2	12	-0.00431622855350132
PASTE	layered	2	3	0.0782038283048645
PASTE	layered	2	4	-0.0467197788240424
PASTE	layered	2	5	0.122607869337771
PASTE	layered	2	6	-0.0986522853236047
PASTE	layered	2	7	0.146764214077035
PASTE	layered	2	8	-0.0599695006132014
PASTE	layered	2	9	0.206746085427845
PASTE	layered	3	1	0.00568674562139956
PASTE	layered	3	10	0.00405164925896146
PASTE	layered	3	11	-0.00941138370433224
PASTE	layered	3	12	-0.000384087395129499
PASTE	layered	3	2	-0.00185453080762971
PASTE	layered	3	4	-0.00897499099623367
PASTE	layered	3	5	-0.00844027893333248
PASTE	layered	3	6	0.0114367946064527
PASTE	layered	3	7	0.000264069556728791
PASTE	layered	3	8	0.0123086523766652
PASTE	layered	3	9	-0.00707208668030704
PASTE	layered	4	1	0.0208909502916463
PASTE	layered	4	10	-0.0238494717035794
PASTE	layered	4	11	0.106468149203021
PASTE	layered	4	12	0.0234446409821599
PASTE	layered	4	2	0.00702129275493244
PASTE	layered	4	3	0.0675502279137657
PASTE	layered	4	5	-0.00861360388314373
PASTE	layered	4	6	0.0197909050369565
PASTE	layered	4	7	0.00775855185200675
PASTE	layered	4	8	0.0698735449712969
PASTE	layered	4	9	0.0195695169657343
PASTE	layered	5	1	0.0121052884033489
PASTE	layered	5	10	0.0407302056774263
PASTE	layered	5	11	0.0166602578710574
PASTE	layered	5	12	-0.00273906262585416
PASTE	layered	5	2	-0.00426607405583659
PASTE	layered	5	3	0.0579639513472685
PASTE	layered	5	4	0.0655960602618001
PASTE	layered	5	6	0.0491768728715198
PASTE	layered	5	7	0.0346477015744726
PASTE	layered	5	8	0.040536487864932
PASTE	layered	5	9	-0.0269113773543042
PASTE	layered	6	1	0.0340604243270803
PASTE	layered	6	10	0.0177634700250944
PASTE	layered	6	11	-0.00344027870148428
PASTE	layered	6	12	0.00968179565120729
PASTE	layered	6	2	-0.000577757979408405
PASTE	layered	6	3	0.0269399099666341
PASTE	layered	6	4	0.0487191919693301
PASTE	layered	6	5	-0.00888971620117099
PASTE	layered	6	7	0.0173892062018584
PASTE	layered	6	8	0.00970733661372528
PASTE	layered	6	9	-0.00446520645537604
PASTE	layered	7	1	0.0281362109869283
PASTE	layered	7	10	0.0115175248680923
PASTE	layered	7	11	0.014640235295356
PASTE	layered	7	12	0.00102966484297654
PASTE	layered	7	2	0.0313347589431933
PASTE	layered	7	3	0.0406242755806488
PASTE	layered	7	4	0.0328280150248361
PASTE	layered	7	5	0.0379445141517227
PASTE	layered	7	6	-0.00119466476727026
PASTE	layered	7	8	0.0159986506944561
PASTE	layered	7	9	0.0762011545417185
PASTE	layered	8	1	-0.00767364024836134
PASTE	layered	8	10	-0.00317195049602458
PASTE	layered	8	11	0.00834368866857425
PASTE	layered	8	12	-0.0205575166678185
PASTE	layered	8	2	0.0464399571795693
PASTE	layered	8	3	-0.0190129500731073
PASTE	layered	8	4	-0.0454813091441513
PASTE	layered	8	5	-0.0256905376765515
PASTE	layered	8	6	0.143627744928551
PASTE	layered	8	7	-0.0389978737792011
PASTE	layered	8	9	0.0256115396592414
PASTE	layered	9	1	-0.00207394151025712
PASTE	layered	9	10	0.0104708938573208
PASTE	layered	9	11	0.0402944452154905
PASTE	layered	9	12	0.0129628956715415
PASTE	layered	9	2	-0.000269077018590851
PASTE	layered	9	3	0.0372657532311999
PASTE	layered	9	4	0.0390007479946033
PASTE	layered	9	5	0.00909566874518187
PASTE	layered	9	6	0.00859346042181564
PASTE	layered	9	7	-0.0122578726933242
PASTE	layered	9	8	0.0176741777970755
Scanorama	layered	1	10	0.990630902493498
Scanorama	layered	1	11	0.954077284787684
Scanorama	layered	1	12	0.944875259550547
Scanorama	layered	1	2	0.913633285395882
Scanorama	layered	1	3	0.9727166377774
Scanorama	layered	1	4	0.960493215901956
Scanorama	layered	1	5	0.981826848118916
Scanorama	layered	1	6	0.979429779326551
Scanorama	layered	1	7	0.981824449893026
Scanorama	layered	1	8	0.953771898552763
Scanorama	layered	1	9	0.977194311343869
Scanorama	layered	10	1	0.861560533772524
Scanorama	layered	10	11	0.885384882520366
Scanorama	layered	10	12	0.891220086390403
Scanorama	layered	10	2	0.816202804564897
Scanorama	layered	10	3	0.945115538065875
Scanorama	layered	10	4	0.914560276133464
Scanorama	layered	10	5	0.965146485377844
Scanorama	layered	10	6	0.959083072738679
Scanorama	layered	10	7	0.965587419542985
Scanorama	layered	10	8	0.90313438474891
Scanorama	layered	10	9	0.951317552331222
Scanorama	layered	11	1	0.929425164036245
Scanorama	layered	11	10	0.988786839121236
Scanorama	layered	11	12	0.940559347695011
Scanorama	layered	11	2	0.912842514596281
Scanorama	layered	11	3	0.968567784118867
Scanorama	layered	11	4	0.952550523315195
Scanorama	layered	11	5	0.979370253772038
Scanorama	layered	11	6	0.974768046892019
Scanorama	layered	11	7	0.978678815227284
Scanorama	layered	11	8	0.947376817295092
Scanorama	layered	11	9	0.973546104177569
Scanorama	layered	12	1	0.916513452292845
Scanorama	layered	12	10	0.987702268913815
Scanorama	layered	12	11	0.937463511529557
Scanorama	layered	12	2	0.890286780862049
Scanorama	layered	12	3	0.962475368129989
Scanorama	layered	12	4	0.948476312990779
Scanorama	layered	12	5	0.977503804648435
Scanorama	layered	12	6	0.971395675125944
Scanorama	layered	12	7	0.976849737942816
Scanorama	layered	12	8	0.940637641034202
Scanorama	layered	12	9	0.968094931662861
Scanorama	layered	2	1	0.942934493654389
Scanorama	layered	2	10	0.991793503984855
Scanorama	layered	2	11	0.953292826281777
Scanorama	layered	2	12	0.956106379840782
Scanorama	layered	2	3	0.971297524467391
Scanorama	layered	2	4	0.963522315616113
Scanorama	layered	2	5	0.982643233734018
Scanorama	layered	2	6	0.980332740180247
Scanorama	layered	2	7	0.984255328902807
Scanorama	layered	2	8	0.958410070095311
Scanorama	layered	2	9	0.980504534884673
Scanorama	layered	3	1	0.900158805860196
Scanorama	layered	3	10	0.98406397873716
Scanorama	layered	3	11	0.919007515474955
Scanorama	layered	3	12	0.914486771896154
Scanorama	layered	3	2	0.849219007289341
Scanorama	layered	3	4	0.935827232539343
Scanorama	layered	3	5	0.973824669327754
Scanorama	layered	3	6	0.966585086260109
Scanorama	layered	3	7	0.971930439358139
Scanorama	layered	3	8	0.928141523861595
Scanorama	layered	3	9	0.963548767021207
Scanorama	layered	4	1	0.907850096437633
Scanorama	layered	4	10	0.987724215795313
Scanorama	layered	4	11	0.930698844871292
Scanorama	layered	4	12	0.929550058904783
Scanorama	layered	4	2	0.894077904762239
Scanorama	layered	4	3	0.961764032901411
Scanorama	layered	4	5	0.973822523240402
Scanorama	layered	4	6	0.970358179888455
Scanorama	layered	4	7	0.976505323989167
Scanorama	layered	4	8	0.937796422028965
Scanorama	layered	4	9	0.969090181039433
Scanorama	layered	5	1	0.881838646471508
Scanorama	layered	5	10	0.983726861034712
Scanorama	layered	5	11	0.905901345902348
Scanorama	layered	5	12	0.907913564898067
Scanorama	layered	5	2	0.836705781552377
Scanorama	layered	5	3	0.950338365250438
Scanorama	layered	5	4	0.924795105967802
Scanorama	layered	5	6	0.962123204158795
Scanorama	layered	5	7	0.970552293699632
Scanorama	layered	5	8	0.914523453713147
Scanorama	layered	5	9	0.957640243148822
Scanorama	layered	6	1	0.889902810893005
Scanorama	layered	6	10	0.984372581173053
Scanorama	layered	6	11	0.915555346404369
Scanorama	layered	6	12	0.907039460868508
Scanorama	layered	6	2	0.847080095648091
Scanorama	layered	6	3	0.951155891219378
Scanorama	layered	6	4	0.928678831728911
Scanorama	layered	6	5	0.970846692329183
Scanorama	layered	6	7	0.970074056222757
Scanorama	layered	6	8	0.921750082822191
Scanorama	layered	6	9	0.963553659318449
Scanorama	layered	7	1	0.871263556582416
Scanorama	layered	7	10	0.983486614404499
Scanorama	layered	7	11	0.903620268315737
Scanorama	layered	7	12	0.905307689370975
Scanorama	layered	7	2	0.844013806303563
Scanorama	layered	7	3	0.950998732158233
Scanorama	layered	7	4	0.930499683669807
Scanorama	layered	7	5	0.971128314261218
Scanorama	layered	7	6	0.96079643501156
Scanorama	layered	7	8	0.917242681128167
Scanorama	layered	7	9	0.95553040452157
Scanorama	layered	8	1	0.922026533779807
Scanorama	layered	8	10	0.988695173266543
Scanorama	layered	8	11	0.944427477396884
Scanorama	layered	8	12	0.930038277000837
Scanorama	layered	8	2	0.898064753640939
Scanorama	layered	8	3	0.966575340950611
Scanorama	layered	8	4	0.951505751589188
Scanorama	layered	8	5	0.978705844278717
Scanorama	layered	8	6	0.974749026335647
Scanorama	layered	8	7	0.978071667820092
Scanorama	layered	8	9	0.972843296772637
Scanorama	layered	9	1	0.901130268485536
Scanorama	layered	9	10	0.984851237713373
Scanorama	layered	9	11	0.915400794466213
Scanorama	layered	9	12	0.90142265543772
Scanorama	layered	9	2	0.856225811733665
Scanorama	layered	9	3	0.953072513039267
Scanorama	layered	9	4	0.932606158150211
Scanorama	layered	9	5	0.971110663132151
Scanorama	layered	9	6	0.966517872696418
Scanorama	layered	9	7	0.970168642944192
Scanorama	layered	9	8	0.924115669272653
SLAT	layered	1	10	0.970685659003833
SLAT	layered	1	11	0.993027969148614
SLAT	layered	1	12	0.991886687646982
SLAT	layered	1	2	0.98952460315582
SLAT	layered	1	3	0.992819480886089
SLAT	layered	1	4	0.988698653012429
SLAT	layered	1	5	0.985259527217557
SLAT	layered	1	6	0.988578274452931
SLAT	layered	1	7	0.98620500447689
SLAT	layered	1	8	0.995059398671532
SLAT	layered	1	9	0.988919562811154
SLAT	layered	10	1	0.999310684482253
SLAT	layered	10	11	0.998718126868216
SLAT	layered	10	12	0.998992798881059
SLAT	layered	10	2	0.998745272266764
SLAT	layered	10	3	0.999287513234871
SLAT	layered	10	4	0.998387620821918
SLAT	layered	10	5	0.999074745872961
SLAT	layered	10	6	0.999265661289456
SLAT	layered	10	7	0.999424621881419
SLAT	layered	10	8	0.998997826409859
SLAT	layered	10	9	0.999210307402155
SLAT	layered	11	1	0.995242776248004
SLAT	layered	11	10	0.98247987940101
SLAT	layered	11	12	0.99559868365712
SLAT	layered	11	2	0.991693318361674
SLAT	layered	11	3	0.993979427570083
SLAT	layered	11	4	0.994291701676561
SLAT	layered	11	5	0.993897209516842
SLAT	layered	11	6	0.995521959792944
SLAT	layered	11	7	0.990657934933609
SLAT	layered	11	8	0.997143291107719
SLAT	layered	11	9	0.995645109376952
SLAT	layered	12	1	0.989208176106484
SLAT	layered	12	10	0.976906898394381
SLAT	layered	12	11	0.993639391065198
SLAT	layered	12	2	0.983966034886959
SLAT	layered	12	3	0.989574242755305
SLAT	layered	12	4	0.99244772623796
SLAT	layered	12	5	0.99108581234077
SLAT	layered	12	6	0.989437943602102
SLAT	layered	12	7	0.991235628421541
SLAT	layered	12	8	0.990601937476547
SLAT	layered	12	9	0.99380003074177
SLAT	layered	2	1	0.99027172752909
SLAT	layered	2	10	0.954804267066798
SLAT	layered	2	11	0.985102247794255
SLAT	layered	2	12	0.975746278766825
SLAT	layered	2	3	0.978774024005617
SLAT	layered	2	4	0.982247091155667
SLAT	layered	2	5	0.968584932370341
SLAT	layered	2	6	0.975845990718902
SLAT	layered	2	7	0.959451697072115
SLAT	layered	2	8	0.98154930352005
SLAT	layered	2	9	0.970219127246167
SLAT	layered	3	1	0.99706605850746
SLAT	layered	3	10	0.987355153472203
SLAT	layered	3	11	0.997673399262662
SLAT	layered	3	12	0.994202588483249
SLAT	layered	3	2	0.988536320907561
SLAT	layered	3	4	0.995987214421984
SLAT	layered	3	5	0.996338016455102
SLAT	layered	3	6	0.998097093592696
SLAT	layered	3	7	0.996950914710816
SLAT	layered	3	8	0.998125508982646
SLAT	layered	3	9	0.997914433735244
SLAT	layered	4	1	0.996770106507793
SLAT	layered	4	10	0.984729787563755
SLAT	layered	4	11	0.996872941124291
SLAT	layered	4	12	0.995857300819311
SLAT	layered	4	2	0.994042143567473
SLAT	layered	4	3	0.99422082738467
SLAT	layered	4	5	0.997300751135868
SLAT	layered	4	6	0.996798769576958
SLAT	layered	4	7	0.99502738983244
SLAT	layered	4	8	0.997124350946322
SLAT	layered	4	9	0.997882583979205
SLAT	layered	5	1	0.997453480317709
SLAT	layered	5	10	0.992401842460474
SLAT	layered	5	11	0.998502157770874
SLAT	layered	5	12	0.993274762894833
SLAT	layered	5	2	0.996699613146275
SLAT	layered	5	3	0.998712749447406
SLAT	layered	5	4	0.997063766364238
SLAT	layered	5	6	0.997617168309099
SLAT	layered	5	7	0.999519498983112
SLAT	layered	5	8	0.998340622115003
SLAT	layered	5	9	0.997955528163374
SLAT	layered	6	1	0.997077286230824
SLAT	layered	6	10	0.992447046719293
SLAT	layered	6	11	0.997216940465448
SLAT	layered	6	12	0.994531824397496
SLAT	layered	6	2	0.991166020816476
SLAT	layered	6	3	0.998693052832801
SLAT	layered	6	4	0.99729289510199
SLAT	layered	6	5	0.996847416358224
SLAT	layered	6	7	0.997215862958062
SLAT	layered	6	8	0.997739808089543
SLAT	layered	6	9	0.99886048177244
SLAT	layered	7	1	0.998558649512085
SLAT	layered	7	10	0.993489154110327
SLAT	layered	7	11	0.998211162338911
SLAT	layered	7	12	0.995337459604021
SLAT	layered	7	2	0.994146912658026
SLAT	layered	7	3	0.998435342013161
SLAT	layered	7	4	0.997493612499226
SLAT	layered	7	5	0.998445752925294
SLAT	layered	7	6	0.998210935386469
SLAT	layered	7	8	0.997394331454454
SLAT	layered	7	9	0.998196224537087
SLAT	layered	8	1	0.996828398801894
SLAT	layered	8	10	0.981983827365269
SLAT	layered	8	11	0.995568388222229
SLAT	layered	8	12	0.99554362129308
SLAT	layered	8	2	0.989695927660096
SLAT	layered	8	3	0.995135891674661
SLAT	layered	8	4	0.993277312576385
SLAT	layered	8	5	0.988644965038561
SLAT	layered	8	6	0.995211255893045
SLAT	layered	8	7	0.993671534642986
SLAT	layered	8	9	0.995914461403891
SLAT	layered	9	1	0.997885298142662
SLAT	layered	9	10	0.993312834270085
SLAT	layered	9	11	0.998290644854996
SLAT	layered	9	12	0.995522370485956
SLAT	layered	9	2	0.995335815445169
SLAT	layered	9	3	0.997962475953982
SLAT	layered	9	4	0.996458296188666
SLAT	layered	9	5	0.995739646094305
SLAT	layered	9	6	0.997494139054772
SLAT	layered	9	7	0.996238098260828
SLAT	layered	9	8	0.997368570501935
Tangram	layered	1	10	0.206033178766606
Tangram	layered	1	11	0.257470518314519
Tangram	layered	1	12	0.253771786699775
Tangram	layered	1	2	0.206393793554735
Tangram	layered	1	3	0.249981354354142
Tangram	layered	1	4	0.242275186203297
Tangram	layered	1	5	0.225258042748443
Tangram	layered	1	6	0.227085399206037
Tangram	layered	1	7	0.221135226435433
Tangram	layered	1	8	0.252717844910563
Tangram	layered	1	9	0.242246698284922
Tangram	layered	10	1	0.243230087744973
Tangram	layered	10	11	0.299535279268573
Tangram	layered	10	12	0.294004430363958
Tangram	layered	10	2	0.164105249630701
Tangram	layered	10	3	0.388468359337085
Tangram	layered	10	4	0.31907084007227
Tangram	layered	10	5	0.382361090191162
Tangram	layered	10	6	0.374450955256045
Tangram	layered	10	7	0.396344397456198
Tangram	layered	10	8	0.306812042748222
Tangram	layered	10	9	0.385961127601692
Tangram	layered	11	1	0.272711385911665
Tangram	layered	11	10	0.249262910991176
Tangram	layered	11	12	0.281295344076938
Tangram	layered	11	2	0.205800072707663
Tangram	layered	11	3	0.294139859617168
Tangram	layered	11	4	0.290583298036651
Tangram	layered	11	5	0.256111684849106
Tangram	layered	11	6	0.29047643413114
Tangram	layered	11	7	0.278677680052839
Tangram	layered	11	8	0.303369120779951
Tangram	layered	11	9	0.301255256466082
Tangram	layered	12	1	0.244809592646636
Tangram	layered	12	10	0.240140044255291
Tangram	layered	12	11	0.264683223403929
Tangram	layered	12	2	0.190994063937423
Tangram	layered	12	3	0.265576096100254
Tangram	layered	12	4	0.263057026872617
Tangram	layered	12	5	0.260346414769202
Tangram	layered	12	6	0.247691873853681
Tangram	layered	12	7	0.256238724084854
Tangram	layered	12	8	0.270881276381615
Tangram	layered	12	9	0.266374686948896
Tangram	layered	2	1	0.190161393268783
Tangram	layered	2	10	0.127977554703254
Tangram	layered	2	11	0.18602226043858
Tangram	layered	2	12	0.181725524609671
Tangram	layered	2	3	0.163613326371848
Tangram	layered	2	4	0.162793755259167
Tangram	layered	2	5	0.139118123102518
Tangram	layered	2	6	0.145982085085577
Tangram	layered	2	7	0.149720106439907
Tangram	layered	2	8	0.181413738665936
Tangram	layered	2	9	0.168353639374389
Tangram	layered	3	1	0.277961069056252
Tangram	layered	3	10	0.327807514960999
Tangram	layered	3	11	0.302585325200308
Tangram	layered	3	12	0.300257903087507
Tangram	layered	3	2	0.199172525315572
Tangram	layered	3	4	0.323208269164823
Tangram	layered	3	5	0.346342247879818
Tangram	layered	3	6	0.334282761326371
Tangram	layered	3	7	0.353073087325361
Tangram	layered	3	8	0.325607787429287
Tangram	layered	3	9	0.336770343569914
Tangram	layered	4	1	0.255665325105775
Tangram	layered	4	10	0.278773635589454
Tangram	layered	4	11	0.312477334673773
Tangram	layered	4	12	0.288686989853081
Tangram	layered	4	2	0.202679151100647
Tangram	layered	4	3	0.31703780104246
Tangram	layered	4	5	0.288364525806858
Tangram	layered	4	6	0.315062449391844
Tangram	layered	4	7	0.297933390457416
Tangram	layered	4	8	0.303077353894859
Tangram	layered	4	9	0.298228989983694
Tangram	layered	5	1	0.271154246027839
Tangram	layered	5	10	0.371576568241191
Tangram	layered	5	11	0.303125632339882
Tangram	layered	5	12	0.290485155306353
Tangram	layered	5	2	0.184728378306866
Tangram	layered	5	3	0.37710287153286
Tangram	layered	5	4	0.354718503945922
Tangram	layered	5	6	0.380894895943878
Tangram	layered	5	7	0.37848807907816
Tangram	layered	5	8	0.310065299070034
Tangram	layered	5	9	0.372677049966037
Tangram	layered	6	1	0.275234133065222
Tangram	layered	6	10	0.357898681519138
Tangram	layered	6	11	0.308982307256509
Tangram	layered	6	12	0.301402698774545
Tangram	layered	6	2	0.196969152573339
Tangram	layered	6	3	0.360479426733789
Tangram	layered	6	4	0.319518612331336
Tangram	layered	6	5	0.369923010117952
Tangram	layered	6	7	0.38187640890758
Tangram	layered	6	8	0.311766692593468
Tangram	layered	6	9	0.361214741759377
Tangram	layered	7	1	0.254995287568779
Tangram	layered	7	10	0.380204667856181
Tangram	layered	7	11	0.3088427709148
Tangram	layered	7	12	0.29228306269284
Tangram	layered	7	2	0.177297704147994
Tangram	layered	7	3	0.368262939640562
Tangram	layered	7	4	0.340882212572199
Tangram	layered	7	5	0.376064914272894
Tangram	layered	7	6	0.366095632832494
Tangram	layered	7	8	0.314464899655288
Tangram	layered	7	9	0.385038898998412
Tangram	layered	8	1	0.285850669330867
Tangram	layered	8	10	0.251443208961304
Tangram	layered	8	11	0.291856858351551
Tangram	layered	8	12	0.291023034309169
Tangram	layered	8	2	0.208011160750506
Tangram	layered	8	3	0.311834689499226
Tangram	layered	8	4	0.312059485581755
Tangram	layered	8	5	0.281454339833164
Tangram	layered	8	6	0.284721701830181
Tangram	layered	8	7	0.285030822000204
Tangram	layered	8	9	0.296879213451842
Tangram	layered	9	1	0.279804441132128
Tangram	layered	9	10	0.348462280728172
Tangram	layered	9	11	0.313058072499159
Tangram	layered	9	12	0.297418301964232
Tangram	layered	9	2	0.196827777677101
Tangram	layered	9	3	0.364327394557105
Tangram	layered	9	4	0.339487181540963
Tangram	layered	9	5	0.377183750698453
Tangram	layered	9	6	0.353887898006337
Tangram	layered	9	7	0.356949333321331
Tangram	layered	9	8	0.326471389029692
Vesalius_c	layered	1	10	0.392963053395401
Vesalius_f	layered	1	10	0.890642979659361
Vesalius_fc	layered	1	10	0.808267005049557
Vesalius_fn	layered	1	10	0.873274908432214
Vesalius_fnc	layered	1	10	0.804792413081815
Vesalius_fnct	layered	1	10	0.82574404157929
Vesalius_fncty	layered	1	10	0.925272593405168
Vesalius_fnt	layered	1	10	0.865625106711708
Vesalius_fny	layered	1	10	0.873617834940997
Vesalius_ft	layered	1	10	0.900955656519808
Vesalius_n	layered	1	10	0.217753139125908
Vesalius_nc	layered	1	10	0.327421431420645
Vesalius_nt	layered	1	10	0.330769884200551
Vesalius_t	layered	1	10	0.370786619187954
Vesalius_c	layered	1	11	0.417529530350545
Vesalius_f	layered	1	11	0.965897286915787
Vesalius_fc	layered	1	11	0.901643402466227
Vesalius_fn	layered	1	11	0.974261154207839
Vesalius_fnc	layered	1	11	0.897081582351956
Vesalius_fnct	layered	1	11	0.93003105795502
Vesalius_fncty	layered	1	11	0.997506299550633
Vesalius_fnt	layered	1	11	0.98917053441048
Vesalius_fny	layered	1	11	0.993286584799792
Vesalius_ft	layered	1	11	0.993070489780901
Vesalius_n	layered	1	11	0.390872692777565
Vesalius_nc	layered	1	11	0.416168298005602
Vesalius_nt	layered	1	11	0.70475264569563
Vesalius_t	layered	1	11	0.730254929815694
Vesalius_c	layered	1	12	0.409295764734002
Vesalius_f	layered	1	12	0.920387450976238
Vesalius_fc	layered	1	12	0.904949058959484
Vesalius_fn	layered	1	12	0.924015022104226
Vesalius_fnc	layered	1	12	0.901510681822964
Vesalius_fnct	layered	1	12	0.930569831964807
Vesalius_fncty	layered	1	12	0.997506299550633
Vesalius_fnt	layered	1	12	0.947571527786915
Vesalius_fny	layered	1	12	0.955398553129243
Vesalius_ft	layered	1	12	0.949135757666839
Vesalius_n	layered	1	12	0.389381942650992
Vesalius_nc	layered	1	12	0.408220773514915
Vesalius_nt	layered	1	12	0.711510653892624
Vesalius_t	layered	1	12	0.728830345286412
Vesalius_c	layered	1	2	0.404097457686751
Vesalius_f	layered	1	2	0.897123042559249
Vesalius_fc	layered	1	2	0.905218688455418
Vesalius_fn	layered	1	2	0.833890303308703
Vesalius_fnc	layered	1	2	0.905248068647416
Vesalius_fnct	layered	1	2	0.9307716001659
Vesalius_fncty	layered	1	2	0.991180241777507
Vesalius_fnt	layered	1	2	0.959684158058991
Vesalius_fny	layered	1	2	0.920229271555991
Vesalius_ft	layered	1	2	0.980687362215982
Vesalius_n	layered	1	2	0.369162418480694
Vesalius_nc	layered	1	2	0.40211862156918
Vesalius_nt	layered	1	2	0.734212511574055
Vesalius_t	layered	1	2	0.779664587723507
Vesalius_c	layered	1	3	0.408004418297281
Vesalius_f	layered	1	3	0.943479553803853
Vesalius_fc	layered	1	3	0.890869338930857
Vesalius_fn	layered	1	3	0.919019576629197
Vesalius_fnc	layered	1	3	0.885347637347984
Vesalius_fnct	layered	1	3	0.914206664819516
Vesalius_fncty	layered	1	3	0.98773416088413
Vesalius_fnt	layered	1	3	0.895739253475814
Vesalius_fny	layered	1	3	0.924178037407852
Vesalius_ft	layered	1	3	0.955333409675292
Vesalius_n	layered	1	3	0.326629219344594
Vesalius_nc	layered	1	3	0.398149586888509
Vesalius_nt	layered	1	3	0.511385601249943
Vesalius_t	layered	1	3	0.532426936991316
Vesalius_c	layered	1	4	0.407915150139272
Vesalius_f	layered	1	4	0.935023815088038
Vesalius_fc	layered	1	4	0.88548633995902
Vesalius_fn	layered	1	4	0.91805449162497
Vesalius_fnc	layered	1	4	0.886839182363439
Vesalius_fnct	layered	1	4	0.909063636583906
Vesalius_fncty	layered	1	4	0.989665534221849
Vesalius_fnt	layered	1	4	0.967646418518677
Vesalius_fny	layered	1	4	0.930561589451749
Vesalius_ft	layered	1	4	0.955435957856259
Vesalius_n	layered	1	4	0.376884973341031
Vesalius_nc	layered	1	4	0.403302097537714
Vesalius_nt	layered	1	4	0.60775133780971
Vesalius_t	layered	1	4	0.624510622395117
Vesalius_c	layered	1	5	0.403560611824247
Vesalius_f	layered	1	5	0.943245451772082
Vesalius_fc	layered	1	5	0.858795646546698
Vesalius_fn	layered	1	5	0.914936350799525
Vesalius_fnc	layered	1	5	0.857080349710423
Vesalius_fnct	layered	1	5	0.879359722603487
Vesalius_fncty	layered	1	5	0.951889753955721
Vesalius_fnt	layered	1	5	0.89958804248901
Vesalius_fny	layered	1	5	0.922200270899706
Vesalius_ft	layered	1	5	0.922917972016259
Vesalius_n	layered	1	5	0.280854817910338
Vesalius_nc	layered	1	5	0.359497226711167
Vesalius_nt	layered	1	5	0.419943878641408
Vesalius_t	layered	1	5	0.413760566697434
Vesalius_c	layered	1	6	0.400103626705418
Vesalius_f	layered	1	6	0.913820564630701
Vesalius_fc	layered	1	6	0.869419505238815
Vesalius_fn	layered	1	6	0.883089180485858
Vesalius_fnc	layered	1	6	0.865700626935812
Vesalius_fnct	layered	1	6	0.892374796394392
Vesalius_fncty	layered	1	6	0.977184930386751
Vesalius_fnt	layered	1	6	0.87171539999175
Vesalius_fny	layered	1	6	0.889653444115507
Vesalius_ft	layered	1	6	0.898195746501496
Vesalius_n	layered	1	6	0.297719671529501
Vesalius_nc	layered	1	6	0.378373428661748
Vesalius_nt	layered	1	6	0.458147359453174
Vesalius_t	layered	1	6	0.457048691446316
Vesalius_c	layered	1	7	0.392978504570775
Vesalius_f	layered	1	7	0.942433342656497
Vesalius_fc	layered	1	7	0.861613541250726
Vesalius_fn	layered	1	7	0.924219552368223
Vesalius_fnc	layered	1	7	0.859065408164593
Vesalius_fnct	layered	1	7	0.878131943293893
Vesalius_fncty	layered	1	7	0.960450111498557
Vesalius_fnt	layered	1	7	0.901032540793504
Vesalius_fny	layered	1	7	0.931574428633194
Vesalius_ft	layered	1	7	0.917744346094536
Vesalius_n	layered	1	7	0.279696092466259
Vesalius_nc	layered	1	7	0.358167596567559
Vesalius_nt	layered	1	7	0.421314142826866
Vesalius_t	layered	1	7	0.42229801794355
Vesalius_c	layered	1	8	0.405031495487547
Vesalius_f	layered	1	8	0.927823395639136
Vesalius_fc	layered	1	8	0.899292378383891
Vesalius_fn	layered	1	8	0.932955261475495
Vesalius_fnc	layered	1	8	0.897531930055587
Vesalius_fnct	layered	1	8	0.922011042884826
Vesalius_fncty	layered	1	8	0.997506299550633
Vesalius_fnt	layered	1	8	0.944821430894896
Vesalius_fny	layered	1	8	0.944644081641838
Vesalius_ft	layered	1	8	0.948774952222287
Vesalius_n	layered	1	8	0.372275259375112
Vesalius_nc	layered	1	8	0.411939765564751
Vesalius_nt	layered	1	8	0.655801439822978
Vesalius_t	layered	1	8	0.699295888770502
Vesalius_c	layered	1	9	0.397921107818226
Vesalius_f	layered	1	9	0.923104309006852
Vesalius_fc	layered	1	9	0.872144722673632
Vesalius_fn	layered	1	9	0.931842975564314
Vesalius_fnc	layered	1	9	0.873546495376391
Vesalius_fnct	layered	1	9	0.892786933488008
Vesalius_fncty	layered	1	9	0.978277768276977
Vesalius_fnt	layered	1	9	0.893982378133103
Vesalius_fny	layered	1	9	0.941098073835829
Vesalius_ft	layered	1	9	0.926161524704149
Vesalius_n	layered	1	9	0.309945273906408
Vesalius_nc	layered	1	9	0.383880589380869
Vesalius_nt	layered	1	9	0.468632788608638
Vesalius_t	layered	1	9	0.476726472144509
Vesalius_c	layered	10	1	0.282680247339131
Vesalius_f	layered	10	1	0.817469585141722
Vesalius_fc	layered	10	1	0.956095125644704
Vesalius_fn	layered	10	1	0.825725982765932
Vesalius_fnc	layered	10	1	0.944372554845168
Vesalius_fnct	layered	10	1	0.907679851264562
Vesalius_fncty	layered	10	1	0.9262823765072
Vesalius_fnt	layered	10	1	0.812536933353428
Vesalius_fny	layered	10	1	0.857535144797714
Vesalius_ft	layered	10	1	0.859093447199092
Vesalius_n	layered	10	1	0.245883909630862
Vesalius_nc	layered	10	1	0.251552429901967
Vesalius_nt	layered	10	1	0.493543710605854
Vesalius_t	layered	10	1	0.614155074278038
Vesalius_c	layered	10	11	0.299961065118954
Vesalius_f	layered	10	11	0.885695253552523
Vesalius_fc	layered	10	11	0.969346332591116
Vesalius_fn	layered	10	11	0.756398113984026
Vesalius_fnc	layered	10	11	0.972120753944497
Vesalius_fnct	layered	10	11	0.949099742674059
Vesalius_fncty	layered	10	11	0.961794777792421
Vesalius_fnt	layered	10	11	0.880702809765954
Vesalius_fny	layered	10	11	0.914188153025278
Vesalius_ft	layered	10	11	0.915888903224205
Vesalius_n	layered	10	11	0.264135360462124
Vesalius_nc	layered	10	11	0.274229110473328
Vesalius_nt	layered	10	11	0.540360819638292
Vesalius_t	layered	10	11	0.562609356858065
Vesalius_c	layered	10	12	0.295304134163653
Vesalius_f	layered	10	12	0.865600831726787
Vesalius_fc	layered	10	12	0.970716061733448
Vesalius_fn	layered	10	12	0.846028034318527
Vesalius_fnc	layered	10	12	0.967013236611387
Vesalius_fnct	layered	10	12	0.934262497682384
Vesalius_fncty	layered	10	12	0.945568754997406
Vesalius_fnt	layered	10	12	0.847232347812411
Vesalius_fny	layered	10	12	0.865517271935057
Vesalius_ft	layered	10	12	0.902084518000861
Vesalius_n	layered	10	12	0.258219872907816
Vesalius_nc	layered	10	12	0.26692577675917
Vesalius_nt	layered	10	12	0.518036558535366
Vesalius_t	layered	10	12	0.629303611180829
Vesalius_c	layered	10	2	0.295749899553953
Vesalius_f	layered	10	2	0.648580403383888
Vesalius_fc	layered	10	2	0.90562023050006
Vesalius_fn	layered	10	2	0.637450346778456
Vesalius_fnc	layered	10	2	0.884557729085122
Vesalius_fnct	layered	10	2	0.810804004012363
Vesalius_fncty	layered	10	2	0.821138475265301
Vesalius_fnt	layered	10	2	0.760330046799852
Vesalius_fny	layered	10	2	0.661345524327799
Vesalius_ft	layered	10	2	0.798894337534958
Vesalius_n	layered	10	2	0.199376293526816
Vesalius_nc	layered	10	2	0.2088679607154
Vesalius_nt	layered	10	2	0.443807959882875
Vesalius_t	layered	10	2	0.617744735969409
Vesalius_c	layered	10	3	0.291300340379442
Vesalius_f	layered	10	3	0.955830350708334
Vesalius_fc	layered	10	3	0.982970619980045
Vesalius_fn	layered	10	3	0.948602367610204
Vesalius_fnc	layered	10	3	0.982774161327836
Vesalius_fnct	layered	10	3	0.983143413534778
Vesalius_fncty	layered	10	3	0.997001085816549
Vesalius_fnt	layered	10	3	0.949644343042659
Vesalius_fny	layered	10	3	0.961103290349569
Vesalius_ft	layered	10	3	0.961261578334829
Vesalius_n	layered	10	3	0.305413303641136
Vesalius_nc	layered	10	3	0.289097518336505
Vesalius_nt	layered	10	3	0.54708941535609
Vesalius_t	layered	10	3	0.542669047375857
Vesalius_c	layered	10	4	0.286171180838362
Vesalius_f	layered	10	4	0.928142100882551
Vesalius_fc	layered	10	4	0.975813679766721
Vesalius_fn	layered	10	4	0.922015640414967
Vesalius_fnc	layered	10	4	0.973673870750749
Vesalius_fnct	layered	10	4	0.956686702337245
Vesalius_fncty	layered	10	4	0.973384098241293
Vesalius_fnt	layered	10	4	0.929868118779427
Vesalius_fny	layered	10	4	0.939221189123551
Vesalius_ft	layered	10	4	0.825278840487318
Vesalius_n	layered	10	4	0.31024033267017
Vesalius_nc	layered	10	4	0.283029980605422
Vesalius_nt	layered	10	4	0.580171732538414
Vesalius_t	layered	10	4	0.609543062723595
Vesalius_c	layered	10	5	0.293215458311639
Vesalius_f	layered	10	5	0.983949522301729
Vesalius_fc	layered	10	5	0.983276790858402
Vesalius_fn	layered	10	5	0.824586292119806
Vesalius_fnc	layered	10	5	0.983030847276987
Vesalius_fnct	layered	10	5	0.985651155855693
Vesalius_fncty	layered	10	5	0.999271230552686
Vesalius_fnt	layered	10	5	0.986510093470425
Vesalius_fny	layered	10	5	0.830801391730227
Vesalius_ft	layered	10	5	0.962439824599331
Vesalius_n	layered	10	5	0.312770461098706
Vesalius_nc	layered	10	5	0.285308966454702
Vesalius_nt	layered	10	5	0.571648960841339
Vesalius_t	layered	10	5	0.535113894780787
Vesalius_c	layered	10	6	0.283940190938777
Vesalius_f	layered	10	6	0.973007014724116
Vesalius_fc	layered	10	6	0.98067077009689
Vesalius_fn	layered	10	6	0.94832577196514
Vesalius_fnc	layered	10	6	0.979813733827056
Vesalius_fnct	layered	10	6	0.983238913596421
Vesalius_fncty	layered	10	6	0.999271230552686
Vesalius_fnt	layered	10	6	0.973471137140902
Vesalius_fny	layered	10	6	0.985271589775673
Vesalius_ft	layered	10	6	0.979082564582792
Vesalius_n	layered	10	6	0.306065058032609
Vesalius_nc	layered	10	6	0.284258883568469
Vesalius_nt	layered	10	6	0.5823966300198
Vesalius_t	layered	10	6	0.572365668101491
Vesalius_c	layered	10	7	0.293482063266001
Vesalius_f	layered	10	7	0.983064641029822
Vesalius_fc	layered	10	7	0.979645608575286
Vesalius_fn	layered	10	7	0.98035243722553
Vesalius_fnc	layered	10	7	0.979093590128559
Vesalius_fnct	layered	10	7	0.980692169489588
Vesalius_fncty	layered	10	7	0.999271230552686
Vesalius_fnt	layered	10	7	0.985208114137011
Vesalius_fny	layered	10	7	0.993067790160687
Vesalius_ft	layered	10	7	0.990478525778264
Vesalius_n	layered	10	7	0.309140051754513
Vesalius_nc	layered	10	7	0.295625594037877
Vesalius_nt	layered	10	7	0.586943326468557
Vesalius_t	layered	10	7	0.538181351064165
Vesalius_c	layered	10	8	0.291145411463697
Vesalius_f	layered	10	8	0.897952578379703
Vesalius_fc	layered	10	8	0.972638103930715
Vesalius_fn	layered	10	8	0.901255165165091
Vesalius_fnc	layered	10	8	0.969093319107151
Vesalius_fnct	layered	10	8	0.954383019861175
Vesalius_fncty	layered	10	8	0.970638212904855
Vesalius_fnt	layered	10	8	0.897854769575414
Vesalius_fny	layered	10	8	0.917902443815102
Vesalius_ft	layered	10	8	0.926641201315031
Vesalius_n	layered	10	8	0.275998643971907
Vesalius_nc	layered	10	8	0.275388152030257
Vesalius_nt	layered	10	8	0.544391919162648
Vesalius_t	layered	10	8	0.588962284516998
Vesalius_c	layered	10	9	0.284446227113221
Vesalius_f	layered	10	9	0.968262016848987
Vesalius_fc	layered	10	9	0.981236642444478
Vesalius_fn	layered	10	9	0.966382195443397
Vesalius_fnc	layered	10	9	0.98114739504648
Vesalius_fnct	layered	10	9	0.983425529285445
Vesalius_fncty	layered	10	9	0.999271230552686
Vesalius_fnt	layered	10	9	0.972218497800595
Vesalius_fny	layered	10	9	0.983417503903018
Vesalius_ft	layered	10	9	0.84981903737331
Vesalius_n	layered	10	9	0.316722397833699
Vesalius_nc	layered	10	9	0.290367587569802
Vesalius_nt	layered	10	9	0.591348606770092
Vesalius_t	layered	10	9	0.579866231630859
Vesalius_c	layered	11	1	0.399693563464958
Vesalius_f	layered	11	1	0.936473838377631
Vesalius_fc	layered	11	1	0.933367492464422
Vesalius_fn	layered	11	1	0.949053007234413
Vesalius_fnc	layered	11	1	0.931773715013627
Vesalius_fnct	layered	11	1	0.953145139199338
Vesalius_fncty	layered	11	1	0.999236541506276
Vesalius_fnt	layered	11	1	0.968838673657954
Vesalius_fny	layered	11	1	0.981539375470905
Vesalius_ft	layered	11	1	0.975160896398028
Vesalius_n	layered	11	1	0.391070747948286
Vesalius_nc	layered	11	1	0.406538157291144
Vesalius_nt	layered	11	1	0.731466349455295
Vesalius_t	layered	11	1	0.726955075840048
Vesalius_c	layered	11	10	0.390001644347748
Vesalius_f	layered	11	10	0.949333012906731
Vesalius_fc	layered	11	10	0.86394716249306
Vesalius_fn	layered	11	10	0.93277805751027
Vesalius_fnc	layered	11	10	0.857865837442918
Vesalius_fnct	layered	11	10	0.880470261304594
Vesalius_fncty	layered	11	10	0.942583483863794
Vesalius_fnt	layered	11	10	0.867670437574908
Vesalius_fny	layered	11	10	0.931930053361437
Vesalius_ft	layered	11	10	0.868751073962451
Vesalius_n	layered	11	10	0.24392479279245
Vesalius_nc	layered	11	10	0.34482786278947
Vesalius_nt	layered	11	10	0.417615306260096
Vesalius_t	layered	11	10	0.439800798105275
Vesalius_c	layered	11	12	0.399285512116632
Vesalius_f	layered	11	12	0.930183424969085
Vesalius_fc	layered	11	12	0.92801422492514
Vesalius_fn	layered	11	12	0.959628621742533
Vesalius_fnc	layered	11	12	0.927403848189186
Vesalius_fnct	layered	11	12	0.950931829569102
Vesalius_fncty	layered	11	12	0.999236541506276
Vesalius_fnt	layered	11	12	0.970533279852298
Vesalius_fny	layered	11	12	0.995043761560996
Vesalius_ft	layered	11	12	0.96467688742149
Vesalius_n	layered	11	12	0.385787045461636
Vesalius_nc	layered	11	12	0.398127700336707
Vesalius_nt	layered	11	12	0.703772526922983
Vesalius_t	layered	11	12	0.681583106074565
Vesalius_c	layered	11	2	0.406465147246796
Vesalius_f	layered	11	2	0.895740412503113
Vesalius_fc	layered	11	2	0.924046607141105
Vesalius_fn	layered	11	2	0.897138797363704
Vesalius_fnc	layered	11	2	0.918362053906706
Vesalius_fnct	layered	11	2	0.933652154204714
Vesalius_fncty	layered	11	2	0.979980959816633
Vesalius_fnt	layered	11	2	0.923187570809815
Vesalius_fny	layered	11	2	0.93014919589389
Vesalius_ft	layered	11	2	0.943051342811302
Vesalius_n	layered	11	2	0.362049109874503
Vesalius_nc	layered	11	2	0.385805780735491
Vesalius_nt	layered	11	2	0.72435890859551
Vesalius_t	layered	11	2	0.73405591251014
Vesalius_c	layered	11	3	0.399534911485736
Vesalius_f	layered	11	3	0.9776616393766
Vesalius_fc	layered	11	3	0.929028082387997
Vesalius_fn	layered	11	3	0.951081370643458
Vesalius_fnc	layered	11	3	0.927615120776707
Vesalius_fnct	layered	11	3	0.943697504548653
Vesalius_fncty	layered	11	3	0.996832184150454
Vesalius_fnt	layered	11	3	0.958290907078307
Vesalius_fny	layered	11	3	0.953052837849174
Vesalius_ft	layered	11	3	0.957931506544847
Vesalius_n	layered	11	3	0.348518215162747
Vesalius_nc	layered	11	3	0.392682540341337
Vesalius_nt	layered	11	3	0.555906682898366
Vesalius_t	layered	11	3	0.53627516759195
Vesalius_c	layered	11	4	0.405641753966909
Vesalius_f	layered	11	4	0.960555970735933
Vesalius_fc	layered	11	4	0.927159755705601
Vesalius_fn	layered	11	4	0.95562090314992
Vesalius_fnc	layered	11	4	0.925625465536475
Vesalius_fnct	layered	11	4	0.944529705016318
Vesalius_fncty	layered	11	4	0.999236541506276
Vesalius_fnt	layered	11	4	0.982728574415319
Vesalius_fny	layered	11	4	0.974680458859518
Vesalius_ft	layered	11	4	0.98031296929988
Vesalius_n	layered	11	4	0.396782185711556
Vesalius_nc	layered	11	4	0.405090196716062
Vesalius_nt	layered	11	4	0.663086274627413
Vesalius_t	layered	11	4	0.618097165058692
Vesalius_c	layered	11	5	0.400132403061026
Vesalius_f	layered	11	5	0.951083430258173
Vesalius_fc	layered	11	5	0.905374757087382
Vesalius_fn	layered	11	5	0.955618777847014
Vesalius_fnc	layered	11	5	0.898390567558978
Vesalius_fnct	layered	11	5	0.92291408307878
Vesalius_fncty	layered	11	5	0.974447621940455
Vesalius_fnt	layered	11	5	0.923053478803169
Vesalius_fny	layered	11	5	0.963898008744432
Vesalius_ft	layered	11	5	0.933199983570137
Vesalius_n	layered	11	5	0.309778038741823
Vesalius_nc	layered	11	5	0.368141787022841
Vesalius_nt	layered	11	5	0.503411165481091
Vesalius_t	layered	11	5	0.511295905411356
Vesalius_c	layered	11	6	0.401859994495451
Vesalius_f	layered	11	6	0.974099360256927
Vesalius_fc	layered	11	6	0.921541320609209
Vesalius_fn	layered	11	6	0.960318676123808
Vesalius_fnc	layered	11	6	0.919023469642836
Vesalius_fnct	layered	11	6	0.937885496028065
Vesalius_fncty	layered	11	6	0.993053618662066
Vesalius_fnt	layered	11	6	0.910974837074633
Vesalius_fny	layered	11	6	0.949823775377205
Vesalius_ft	layered	11	6	0.940820524843874
Vesalius_n	layered	11	6	0.320700684092185
Vesalius_nc	layered	11	6	0.388907793472374
Vesalius_nt	layered	11	6	0.530902606090435
Vesalius_t	layered	11	6	0.53041304282737
Vesalius_c	layered	11	7	0.403453979572584
Vesalius_f	layered	11	7	0.970832492933554
Vesalius_fc	layered	11	7	0.908001887741403
Vesalius_fn	layered	11	7	0.953027670149122
Vesalius_fnc	layered	11	7	0.901441299962235
Vesalius_fnct	layered	11	7	0.925100870888161
Vesalius_fncty	layered	11	7	0.981345524656646
Vesalius_fnt	layered	11	7	0.919669305485539
Vesalius_fny	layered	11	7	0.93709438644868
Vesalius_ft	layered	11	7	0.947405923185006
Vesalius_n	layered	11	7	0.304996146039196
Vesalius_nc	layered	11	7	0.368514874834587
Vesalius_nt	layered	11	7	0.490748246672732
Vesalius_t	layered	11	7	0.475326288630953
Vesalius_c	layered	11	8	0.405587009644066
Vesalius_f	layered	11	8	0.970445933455401
Vesalius_fc	layered	11	8	0.927042487492289
Vesalius_fn	layered	11	8	0.961061336892936
Vesalius_fnc	layered	11	8	0.926294635118598
Vesalius_fnct	layered	11	8	0.946977459779735
Vesalius_fncty	layered	11	8	0.999236541506276
Vesalius_fnt	layered	11	8	0.977002141536353
Vesalius_fny	layered	11	8	0.976563069370382
Vesalius_ft	layered	11	8	0.97607245370449
Vesalius_n	layered	11	8	0.391252246281043
Vesalius_nc	layered	11	8	0.403488431232338
Vesalius_nt	layered	11	8	0.666556967467702
Vesalius_t	layered	11	8	0.647532989186733
Vesalius_c	layered	11	9	0.396849140565618
Vesalius_f	layered	11	9	0.977251083036545
Vesalius_fc	layered	11	9	0.919791577622936
Vesalius_fn	layered	11	9	0.958921804546801
Vesalius_fnc	layered	11	9	0.919600821590857
Vesalius_fnct	layered	11	9	0.935534680122628
Vesalius_fncty	layered	11	9	0.993840917254072
Vesalius_fnt	layered	11	9	0.950537552196164
Vesalius_fny	layered	11	9	0.96206119357833
Vesalius_ft	layered	11	9	0.947000790628671
Vesalius_n	layered	11	9	0.333742270558674
Vesalius_nc	layered	11	9	0.385482123471739
Vesalius_nt	layered	11	9	0.5683880818012
Vesalius_t	layered	11	9	0.563912648711029
Vesalius_c	layered	12	1	0.392099107466351
Vesalius_f	layered	12	1	0.863473218382616
Vesalius_fc	layered	12	1	0.898838468794619
Vesalius_fn	layered	12	1	0.887647892700326
Vesalius_fnc	layered	12	1	0.896889120849936
Vesalius_fnct	layered	12	1	0.927291041627712
Vesalius_fncty	layered	12	1	0.994803632123621
Vesalius_fnt	layered	12	1	0.917135813503223
Vesalius_fny	layered	12	1	0.925851874483163
Vesalius_ft	layered	12	1	0.918423354749455
Vesalius_n	layered	12	1	0.39245058434698
Vesalius_nc	layered	12	1	0.389827163960342
Vesalius_nt	layered	12	1	0.735149186768513
Vesalius_t	layered	12	1	0.694986527350786
Vesalius_c	layered	12	10	0.373371614547236
Vesalius_f	layered	12	10	0.901091055925748
Vesalius_fc	layered	12	10	0.829728596397499
Vesalius_fn	layered	12	10	0.877439625277946
Vesalius_fnc	layered	12	10	0.825261188176171
Vesalius_fnct	layered	12	10	0.84146018334799
Vesalius_fncty	layered	12	10	0.931057240921271
Vesalius_fnt	layered	12	10	0.816453334240422
Vesalius_fny	layered	12	10	0.881000696745701
Vesalius_ft	layered	12	10	0.829053961130459
Vesalius_n	layered	12	10	0.237900891246891
Vesalius_nc	layered	12	10	0.336356246672434
Vesalius_nt	layered	12	10	0.394853532736955
Vesalius_t	layered	12	10	0.407134004484851
Vesalius_c	layered	12	11	0.394965809461585
Vesalius_f	layered	12	11	0.891649518223613
Vesalius_fc	layered	12	11	0.895322374956407
Vesalius_fn	layered	12	11	0.899548460582236
Vesalius_fnc	layered	12	11	0.89379618223758
Vesalius_fnct	layered	12	11	0.917892959923436
Vesalius_fncty	layered	12	11	0.99166187446402
Vesalius_fnt	layered	12	11	0.925435891160573
Vesalius_fny	layered	12	11	0.930088983243148
Vesalius_ft	layered	12	11	0.914037478618899
Vesalius_n	layered	12	11	0.387504194315894
Vesalius_nc	layered	12	11	0.395067821920582
Vesalius_nt	layered	12	11	0.69316912285742
Vesalius_t	layered	12	11	0.647378380749963
Vesalius_c	layered	12	2	0.395520043848654
Vesalius_f	layered	12	2	0.933193725935863
Vesalius_fc	layered	12	2	0.900114122351895
Vesalius_fn	layered	12	2	0.930272145533963
Vesalius_fnc	layered	12	2	0.897066884068322
Vesalius_fnct	layered	12	2	0.909194454724718
Vesalius_fncty	layered	12	2	0.981716734539508
Vesalius_fnt	layered	12	2	0.969369217380156
Vesalius_fny	layered	12	2	0.990373058023545
Vesalius_ft	layered	12	2	0.978511264908157
Vesalius_n	layered	12	2	0.354931398231731
Vesalius_nc	layered	12	2	0.381866075547071
Vesalius_nt	layered	12	2	0.767598846382443
Vesalius_t	layered	12	2	0.761887537034639
Vesalius_c	layered	12	3	0.38927261951966
Vesalius_f	layered	12	3	0.909457362983558
Vesalius_fc	layered	12	3	0.88730775462684
Vesalius_fn	layered	12	3	0.871821720193064
Vesalius_fnc	layered	12	3	0.881645430130034
Vesalius_fnct	layered	12	3	0.908435995701647
Vesalius_fncty	layered	12	3	0.985063594891102
Vesalius_fnt	layered	12	3	0.909307241671558
Vesalius_fny	layered	12	3	0.878635982856012
Vesalius_ft	layered	12	3	0.842926519381355
Vesalius_n	layered	12	3	0.341338463941083
Vesalius_nc	layered	12	3	0.386138684901234
Vesalius_nt	layered	12	3	0.534337566077091
Vesalius_t	layered	12	3	0.509874095294549
Vesalius_c	layered	12	4	0.390999855675265
Vesalius_f	layered	12	4	0.898540037536442
Vesalius_fc	layered	12	4	0.89588860495936
Vesalius_fn	layered	12	4	0.909268018816759
Vesalius_fnc	layered	12	4	0.896510149745951
Vesalius_fnct	layered	12	4	0.916124590900546
Vesalius_fncty	layered	12	4	0.986714507529787
Vesalius_fnt	layered	12	4	0.917246930108565
Vesalius_fny	layered	12	4	0.920584365715805
Vesalius_ft	layered	12	4	0.916786506511665
Vesalius_n	layered	12	4	0.379132858517932
Vesalius_nc	layered	12	4	0.390686032662397
Vesalius_nt	layered	12	4	0.647009185899587
Vesalius_t	layered	12	4	0.615824839688373
Vesalius_c	layered	12	5	0.391313576865015
Vesalius_f	layered	12	5	0.962019702247901
Vesalius_fc	layered	12	5	0.870292416354522
Vesalius_fn	layered	12	5	0.953653810895791
Vesalius_fnc	layered	12	5	0.861219647237502
Vesalius_fnct	layered	12	5	0.889483923207501
Vesalius_fncty	layered	12	5	0.952643197420508
Vesalius_fnt	layered	12	5	0.916672508010254
Vesalius_fny	layered	12	5	0.953930855238841
Vesalius_ft	layered	12	5	0.93293085548058
Vesalius_n	layered	12	5	0.29410838199061
Vesalius_nc	layered	12	5	0.357090182744423
Vesalius_nt	layered	12	5	0.465187787558367
Vesalius_t	layered	12	5	0.475531470900986
Vesalius_c	layered	12	6	0.392205086785164
Vesalius_f	layered	12	6	0.899746605860446
Vesalius_fc	layered	12	6	0.860215680322535
Vesalius_fn	layered	12	6	0.896928543803467
Vesalius_fnc	layered	12	6	0.858530975078313
Vesalius_fnct	layered	12	6	0.887669813850687
Vesalius_fncty	layered	12	6	0.966555567287669
Vesalius_fnt	layered	12	6	0.846807571361152
Vesalius_fny	layered	12	6	0.909581516647678
Vesalius_ft	layered	12	6	0.845621029143144
Vesalius_n	layered	12	6	0.317194337615911
Vesalius_nc	layered	12	6	0.35751767628259
Vesalius_nt	layered	12	6	0.501639533771334
Vesalius_t	layered	12	6	0.474193361661143
Vesalius_c	layered	12	7	0.388493798082509
Vesalius_f	layered	12	7	0.965891007341767
Vesalius_fc	layered	12	7	0.861202938981127
Vesalius_fn	layered	12	7	0.867466805418337
Vesalius_fnc	layered	12	7	0.854050594429467
Vesalius_fnct	layered	12	7	0.881358867269815
Vesalius_fncty	layered	12	7	0.961315126638319
Vesalius_fnt	layered	12	7	0.843022056268743
Vesalius_fny	layered	12	7	0.901589955958263
Vesalius_ft	layered	12	7	0.926112883373395
Vesalius_n	layered	12	7	0.300363393990164
Vesalius_nc	layered	12	7	0.350435867102065
Vesalius_nt	layered	12	7	0.468256910494919
Vesalius_t	layered	12	7	0.437480699378969
Vesalius_c	layered	12	8	0.388629751913917
Vesalius_f	layered	12	8	0.915916838859251
Vesalius_fc	layered	12	8	0.896775873941631
Vesalius_fn	layered	12	8	0.932011392042042
Vesalius_fnc	layered	12	8	0.893301696452036
Vesalius_fnct	layered	12	8	0.916904893900831
Vesalius_fncty	layered	12	8	0.990092244268489
Vesalius_fnt	layered	12	8	0.946810839533699
Vesalius_fny	layered	12	8	0.95198622285077
Vesalius_ft	layered	12	8	0.946489021995666
Vesalius_n	layered	12	8	0.380192677148336
Vesalius_nc	layered	12	8	0.391297555822315
Vesalius_nt	layered	12	8	0.640486307269686
Vesalius_t	layered	12	8	0.621826138504102
Vesalius_c	layered	12	9	0.381296320375368
Vesalius_f	layered	12	9	0.883720852652061
Vesalius_fc	layered	12	9	0.863134452133505
Vesalius_fn	layered	12	9	0.884367893342257
Vesalius_fnc	layered	12	9	0.858478186855411
Vesalius_fnct	layered	12	9	0.878400734476932
Vesalius_fncty	layered	12	9	0.960302301421753
Vesalius_fnt	layered	12	9	0.867614036470976
Vesalius_fny	layered	12	9	0.888207498406058
Vesalius_ft	layered	12	9	0.85337045403509
Vesalius_n	layered	12	9	0.323181591466021
Vesalius_nc	layered	12	9	0.352255644105773
Vesalius_nt	layered	12	9	0.580988860654815
Vesalius_t	layered	12	9	0.536730174298563
Vesalius_c	layered	2	1	0.401800368753151
Vesalius_f	layered	2	1	0.895886072415326
Vesalius_fc	layered	2	1	0.846761230042328
Vesalius_fn	layered	2	1	0.893719288832318
Vesalius_fnc	layered	2	1	0.847557026446807
Vesalius_fnct	layered	2	1	0.886737357867126
Vesalius_fncty	layered	2	1	0.983405775718242
Vesalius_fnt	layered	2	1	0.882075698052021
Vesalius_fny	layered	2	1	0.915351372437795
Vesalius_ft	layered	2	1	0.951142975419438
Vesalius_n	layered	2	1	0.373375260466851
Vesalius_nc	layered	2	1	0.40550878938067
Vesalius_nt	layered	2	1	0.695320842678172
Vesalius_t	layered	2	1	0.71541120830432
Vesalius_c	layered	2	10	0.396079293988503
Vesalius_f	layered	2	10	0.820850931543299
Vesalius_fc	layered	2	10	0.713464816777195
Vesalius_fn	layered	2	10	0.786112932069624
Vesalius_fnc	layered	2	10	0.700732481185924
Vesalius_fnct	layered	2	10	0.744352486294564
Vesalius_fncty	layered	2	10	0.866698431110232
Vesalius_fnt	layered	2	10	0.727826464228228
Vesalius_fny	layered	2	10	0.792929392317575
Vesalius_ft	layered	2	10	0.745004243151213
Vesalius_n	layered	2	10	0.177398626180414
Vesalius_nc	layered	2	10	0.266222207431327
Vesalius_nt	layered	2	10	0.277804232280502
Vesalius_t	layered	2	10	0.264981964176891
Vesalius_c	layered	2	11	0.406850196607684
Vesalius_f	layered	2	11	0.899465797646893
Vesalius_fc	layered	2	11	0.844405296613477
Vesalius_fn	layered	2	11	0.918156314764962
Vesalius_fnc	layered	2	11	0.835844002466656
Vesalius_fnct	layered	2	11	0.888941359588823
Vesalius_fncty	layered	2	11	0.978997053034979
Vesalius_fnt	layered	2	11	0.872155779239921
Vesalius_fny	layered	2	11	0.932217494148422
Vesalius_ft	layered	2	11	0.934898824037313
Vesalius_n	layered	2	11	0.359380020705693
Vesalius_nc	layered	2	11	0.402205120331335
Vesalius_nt	layered	2	11	0.572810981853965
Vesalius_t	layered	2	11	0.600470005151089
Vesalius_c	layered	2	12	0.399903474105658
Vesalius_f	layered	2	12	0.937804807010722
Vesalius_fc	layered	2	12	0.846692526092667
Vesalius_fn	layered	2	12	0.907497522310511
Vesalius_fnc	layered	2	12	0.841165696117248
Vesalius_fnct	layered	2	12	0.892091558062275
Vesalius_fncty	layered	2	12	0.990649957827408
Vesalius_fnt	layered	2	12	0.911365007733658
Vesalius_fny	layered	2	12	0.919279594671654
Vesalius_ft	layered	2	12	0.862220382816723
Vesalius_n	layered	2	12	0.344139868462086
Vesalius_nc	layered	2	12	0.404937428992408
Vesalius_nt	layered	2	12	0.599146858351832
Vesalius_t	layered	2	12	0.643322879574717
Vesalius_c	layered	2	3	0.40573083057664
Vesalius_f	layered	2	3	0.893212136172135
Vesalius_fc	layered	2	3	0.8075677090489
Vesalius_fn	layered	2	3	0.868434325141176
Vesalius_fnc	layered	2	3	0.799150193867774
Vesalius_fnct	layered	2	3	0.844750574032016
Vesalius_fncty	layered	2	3	0.954924680368593
Vesalius_fnt	layered	2	3	0.817077866292253
Vesalius_fny	layered	2	3	0.874628033858047
Vesalius_ft	layered	2	3	0.849981762409147
Vesalius_n	layered	2	3	0.275332052028341
Vesalius_nc	layered	2	3	0.359562384974819
Vesalius_nt	layered	2	3	0.403134926333281
Vesalius_t	layered	2	3	0.392909596180552
Vesalius_c	layered	2	4	0.399489187726826
Vesalius_f	layered	2	4	0.912409700249826
Vesalius_fc	layered	2	4	0.827620102697366
Vesalius_fn	layered	2	4	0.899074615462104
Vesalius_fnc	layered	2	4	0.823001200320216
Vesalius_fnct	layered	2	4	0.865516710455743
Vesalius_fncty	layered	2	4	0.972801210599666
Vesalius_fnt	layered	2	4	0.833588563919721
Vesalius_fny	layered	2	4	0.883055212822649
Vesalius_ft	layered	2	4	0.859531179347135
Vesalius_n	layered	2	4	0.337431633159918
Vesalius_nc	layered	2	4	0.39702744765518
Vesalius_nt	layered	2	4	0.492166950097793
Vesalius_t	layered	2	4	0.511696120046294
Vesalius_c	layered	2	5	0.394450510415586
Vesalius_f	layered	2	5	0.794099603396961
Vesalius_fc	layered	2	5	0.750225400444769
Vesalius_fn	layered	2	5	0.785636603621828
Vesalius_fnc	layered	2	5	0.7350338896634
Vesalius_fnct	layered	2	5	0.78879169117759
Vesalius_fncty	layered	2	5	0.886846010026086
Vesalius_fnt	layered	2	5	0.789354342523441
Vesalius_fny	layered	2	5	0.79379785911296
Vesalius_ft	layered	2	5	0.777005924163111
Vesalius_n	layered	2	5	0.229113086396623
Vesalius_nc	layered	2	5	0.296722664380997
Vesalius_nt	layered	2	5	0.340133291557949
Vesalius_t	layered	2	5	0.364886282127164
Vesalius_c	layered	2	6	0.400316555008948
Vesalius_f	layered	2	6	0.866764815277725
Vesalius_fc	layered	2	6	0.781624285696525
Vesalius_fn	layered	2	6	0.809937010806122
Vesalius_fnc	layered	2	6	0.767301925042651
Vesalius_fnct	layered	2	6	0.799595267477113
Vesalius_fncty	layered	2	6	0.917394791845998
Vesalius_fnt	layered	2	6	0.811209205625722
Vesalius_fny	layered	2	6	0.818472035369061
Vesalius_ft	layered	2	6	0.829910967195621
Vesalius_n	layered	2	6	0.240806325362285
Vesalius_nc	layered	2	6	0.323717918197131
Vesalius_nt	layered	2	6	0.344734526761237
Vesalius_t	layered	2	6	0.325354590150545
Vesalius_c	layered	2	7	0.398768213140831
Vesalius_f	layered	2	7	0.87052427076686
Vesalius_fc	layered	2	7	0.777083240673735
Vesalius_fn	layered	2	7	0.842497013198517
Vesalius_fnc	layered	2	7	0.762789489442626
Vesalius_fnct	layered	2	7	0.799605855973959
Vesalius_fncty	layered	2	7	0.913302764075135
Vesalius_fnt	layered	2	7	0.795776158269568
Vesalius_fny	layered	2	7	0.852776956204598
Vesalius_ft	layered	2	7	0.755730267246842
Vesalius_n	layered	2	7	0.23045608015981
Vesalius_nc	layered	2	7	0.296802824649702
Vesalius_nt	layered	2	7	0.330076372920488
Vesalius_t	layered	2	7	0.315865526565632
Vesalius_c	layered	2	8	0.405171069789759
Vesalius_f	layered	2	8	0.928102067106256
Vesalius_fc	layered	2	8	0.837924081379387
Vesalius_fn	layered	2	8	0.843511540181961
Vesalius_fnc	layered	2	8	0.838507609358517
Vesalius_fnct	layered	2	8	0.868647783942652
Vesalius_fncty	layered	2	8	0.976352189541722
Vesalius_fnt	layered	2	8	0.893779333750775
Vesalius_fny	layered	2	8	0.855740620888022
Vesalius_ft	layered	2	8	0.881360122905354
Vesalius_n	layered	2	8	0.337264084753479
Vesalius_nc	layered	2	8	0.399603668252002
Vesalius_nt	layered	2	8	0.517516477015434
Vesalius_t	layered	2	8	0.557824640670753
Vesalius_c	layered	2	9	0.397297759375694
Vesalius_f	layered	2	9	0.845143535613067
Vesalius_fc	layered	2	9	0.783321358626278
Vesalius_fn	layered	2	9	0.852711842892347
Vesalius_fnc	layered	2	9	0.772852563120909
Vesalius_fnct	layered	2	9	0.794154033408081
Vesalius_fncty	layered	2	9	0.911749990804771
Vesalius_fnt	layered	2	9	0.822429208262433
Vesalius_fny	layered	2	9	0.863380378052126
Vesalius_ft	layered	2	9	0.810339527663191
Vesalius_n	layered	2	9	0.261313934884109
Vesalius_nc	layered	2	9	0.319502850438933
Vesalius_nt	layered	2	9	0.364078209456487
Vesalius_t	layered	2	9	0.395664820792324
Vesalius_c	layered	3	1	0.371210858906114
Vesalius_f	layered	3	1	0.579936825380414
Vesalius_fc	layered	3	1	0.961062653814065
Vesalius_fn	layered	3	1	0.929355811436684
Vesalius_fnc	layered	3	1	0.957540235017725
Vesalius_fnct	layered	3	1	0.951855888301553
Vesalius_fncty	layered	3	1	0.982490508500469
Vesalius_fnt	layered	3	1	0.938682330662472
Vesalius_fny	layered	3	1	0.951801962390768
Vesalius_ft	layered	3	1	0.963110848750461
Vesalius_n	layered	3	1	0.340069327117891
Vesalius_nc	layered	3	1	0.346507735009304
Vesalius_nt	layered	3	1	0.61514049722006
Vesalius_t	layered	3	1	0.662312449828887
Vesalius_c	layered	3	10	0.352685180000345
Vesalius_f	layered	3	10	0.981418935378091
Vesalius_fc	layered	3	10	0.912732261302594
Vesalius_fn	layered	3	10	0.974750758195923
Vesalius_fnc	layered	3	10	0.911182833954917
Vesalius_fnct	layered	3	10	0.919489396298951
Vesalius_fncty	layered	3	10	0.964500483718956
Vesalius_fnt	layered	3	10	0.965809949018427
Vesalius_fny	layered	3	10	0.979719134819303
Vesalius_ft	layered	3	10	0.976982777851881
Vesalius_n	layered	3	10	0.275389499334298
Vesalius_nc	layered	3	10	0.336881067553152
Vesalius_nt	layered	3	10	0.548206698232249
Vesalius_t	layered	3	10	0.504343978666397
Vesalius_c	layered	3	11	0.378531243140624
Vesalius_f	layered	3	11	0.940879869387861
Vesalius_fc	layered	3	11	0.966412487530507
Vesalius_fn	layered	3	11	0.943497439683469
Vesalius_fnc	layered	3	11	0.967029253405642
Vesalius_fnct	layered	3	11	0.973190009722107
Vesalius_fncty	layered	3	11	0.997507309200566
Vesalius_fnt	layered	3	11	0.964135102024294
Vesalius_fny	layered	3	11	0.98406045338709
Vesalius_ft	layered	3	11	0.981540979640794
Vesalius_n	layered	3	11	0.362964846691152
Vesalius_nc	layered	3	11	0.368277794267365
Vesalius_nt	layered	3	11	0.651229161507545
Vesalius_t	layered	3	11	0.636938252096187
Vesalius_c	layered	3	12	0.370686399431973
Vesalius_f	layered	3	12	0.925083010928752
Vesalius_fc	layered	3	12	0.966060474108454
Vesalius_fn	layered	3	12	0.899127383033455
Vesalius_fnc	layered	3	12	0.965107707212716
Vesalius_fnct	layered	3	12	0.969451545709187
Vesalius_fncty	layered	3	12	0.995576060418257
Vesalius_fnt	layered	3	12	0.910929937886769
Vesalius_fny	layered	3	12	0.928155228152031
Vesalius_ft	layered	3	12	0.948784434356479
Vesalius_n	layered	3	12	0.330447972184476
Vesalius_nc	layered	3	12	0.365268616001627
Vesalius_nt	layered	3	12	0.555350391521408
Vesalius_t	layered	3	12	0.580713266426631
Vesalius_c	layered	3	2	0.361604183839448
Vesalius_f	layered	3	2	0.842847982305857
Vesalius_fc	layered	3	2	0.931075489924519
Vesalius_fn	layered	3	2	0.833396275099929
Vesalius_fnc	layered	3	2	0.924401657439535
Vesalius_fnct	layered	3	2	0.876467276729909
Vesalius_fncty	layered	3	2	0.906005883814565
Vesalius_fnt	layered	3	2	0.85307359318682
Vesalius_fny	layered	3	2	0.888029670219939
Vesalius_ft	layered	3	2	0.896947101516001
Vesalius_n	layered	3	2	0.285093838364288
Vesalius_nc	layered	3	2	0.313294200842337
Vesalius_nt	layered	3	2	0.522045930634565
Vesalius_t	layered	3	2	0.597465974523369
Vesalius_c	layered	3	4	0.375054914527586
Vesalius_f	layered	3	4	0.958803918748358
Vesalius_fc	layered	3	4	0.962387300989383
Vesalius_fn	layered	3	4	0.957939693414597
Vesalius_fnc	layered	3	4	0.961823242301887
Vesalius_fnct	layered	3	4	0.966327364423924
Vesalius_fncty	layered	3	4	0.998318509197456
Vesalius_fnt	layered	3	4	0.969824965829103
Vesalius_fny	layered	3	4	0.980666273784449
Vesalius_ft	layered	3	4	0.980275150073294
Vesalius_n	layered	3	4	0.373331925376632
Vesalius_nc	layered	3	4	0.368653013358777
Vesalius_nt	layered	3	4	0.628633564846986
Vesalius_t	layered	3	4	0.584843367108829
Vesalius_c	layered	3	5	0.363990722457932
Vesalius_f	layered	3	5	0.929045600065011
Vesalius_fc	layered	3	5	0.956520910744607
Vesalius_fn	layered	3	5	0.974123459128913
Vesalius_fnc	layered	3	5	0.957009021784864
Vesalius_fnct	layered	3	5	0.961405829639493
Vesalius_fncty	layered	3	5	0.996571753319858
Vesalius_fnt	layered	3	5	0.984945783702498
Vesalius_fny	layered	3	5	0.977560481812549
Vesalius_ft	layered	3	5	0.988315694976666
Vesalius_n	layered	3	5	0.323863753636119
Vesalius_nc	layered	3	5	0.362663844224683
Vesalius_nt	layered	3	5	0.58867598870894
Vesalius_t	layered	3	5	0.556952131628763
Vesalius_c	layered	3	6	0.364621025293602
Vesalius_f	layered	3	6	0.974288263148896
Vesalius_fc	layered	3	6	0.956603147239302
Vesalius_fn	layered	3	6	0.979128886477118
Vesalius_fnc	layered	3	6	0.957155489208643
Vesalius_fnct	layered	3	6	0.960568965417616
Vesalius_fncty	layered	3	6	0.998814595606163
Vesalius_fnt	layered	3	6	0.987245637065818
Vesalius_fny	layered	3	6	0.984938239999802
Vesalius_ft	layered	3	6	0.988155626703658
Vesalius_n	layered	3	6	0.341326830673773
Vesalius_nc	layered	3	6	0.364229578808958
Vesalius_nt	layered	3	6	0.61567079324454
Vesalius_t	layered	3	6	0.536091183286324
Vesalius_c	layered	3	7	0.362518155675835
Vesalius_f	layered	3	7	0.985325051801487
Vesalius_fc	layered	3	7	0.957802791552931
Vesalius_fn	layered	3	7	0.981802031948645
Vesalius_fnc	layered	3	7	0.957626643557166
Vesalius_fnct	layered	3	7	0.963676436619793
Vesalius_fncty	layered	3	7	0.998718392604436
Vesalius_fnt	layered	3	7	0.986180980100023
Vesalius_fny	layered	3	7	0.989836484630278
Vesalius_ft	layered	3	7	0.990614779458259
Vesalius_n	layered	3	7	0.320310623223895
Vesalius_nc	layered	3	7	0.364867520440676
Vesalius_nt	layered	3	7	0.560360561828739
Vesalius_t	layered	3	7	0.537072699505586
Vesalius_c	layered	3	8	0.364994145757791
Vesalius_f	layered	3	8	0.96095925815413
Vesalius_fc	layered	3	8	0.96255161237077
Vesalius_fn	layered	3	8	0.948010892497746
Vesalius_fnc	layered	3	8	0.963075357932294
Vesalius_fnct	layered	3	8	0.963179263714564
Vesalius_fncty	layered	3	8	0.997524123143763
Vesalius_fnt	layered	3	8	0.965758445579803
Vesalius_fny	layered	3	8	0.981527166085571
Vesalius_ft	layered	3	8	0.976510270389671
Vesalius_n	layered	3	8	0.366082925495938
Vesalius_nc	layered	3	8	0.365487159343242
Vesalius_nt	layered	3	8	0.617809170205454
Vesalius_t	layered	3	8	0.60201887540637
Vesalius_c	layered	3	9	0.368707974252253
Vesalius_f	layered	3	9	0.979221460153141
Vesalius_fc	layered	3	9	0.957138388109432
Vesalius_fn	layered	3	9	0.987329964585313
Vesalius_fnc	layered	3	9	0.957120615308708
Vesalius_fnct	layered	3	9	0.961985617089808
Vesalius_fncty	layered	3	9	0.999249954482515
Vesalius_fnt	layered	3	9	0.987409591104718
Vesalius_fny	layered	3	9	0.992295011735719
Vesalius_ft	layered	3	9	0.987163657453
Vesalius_n	layered	3	9	0.350008353542624
Vesalius_nc	layered	3	9	0.362767698141942
Vesalius_nt	layered	3	9	0.6263898135703
Vesalius_t	layered	3	9	0.558524534858859
Vesalius_c	layered	4	1	0.394915043225587
Vesalius_f	layered	4	1	0.945504665486301
Vesalius_fc	layered	4	1	0.951790911949589
Vesalius_fn	layered	4	1	0.946460104628342
Vesalius_fnc	layered	4	1	0.951994956339297
Vesalius_fnct	layered	4	1	0.962465487566833
Vesalius_fncty	layered	4	1	1
Vesalius_fnt	layered	4	1	0.970768602074343
Vesalius_fny	layered	4	1	0.991449781326464
Vesalius_ft	layered	4	1	0.983546694131777
Vesalius_n	layered	4	1	0.370966109397189
Vesalius_nc	layered	4	1	0.394402885971688
Vesalius_nt	layered	4	1	0.661135191238703
Vesalius_t	layered	4	1	0.641627433116744
Vesalius_c	layered	4	10	0.38518065100502
Vesalius_f	layered	4	10	0.964774558449575
Vesalius_fc	layered	4	10	0.896123722766293
Vesalius_fn	layered	4	10	0.954338131919692
Vesalius_fnc	layered	4	10	0.889502480536328
Vesalius_fnct	layered	4	10	0.90144736777434
Vesalius_fncty	layered	4	10	0.95368475266014
Vesalius_fnt	layered	4	10	0.906444467054675
Vesalius_fny	layered	4	10	0.948139081274647
Vesalius_ft	layered	4	10	0.909679093302179
Vesalius_n	layered	4	10	0.270340930812146
Vesalius_nc	layered	4	10	0.335595189657789
Vesalius_nt	layered	4	10	0.491110258754206
Vesalius_t	layered	4	10	0.46738057542448
Vesalius_c	layered	4	11	0.401525568755522
Vesalius_f	layered	4	11	0.961598949162935
Vesalius_fc	layered	4	11	0.952190427061517
Vesalius_fn	layered	4	11	0.96964253239479
Vesalius_fnc	layered	4	11	0.951605350765323
Vesalius_fnct	layered	4	11	0.961594716931436
Vesalius_fncty	layered	4	11	1
Vesalius_fnt	layered	4	11	0.988533079405127
Vesalius_fny	layered	4	11	0.999598761433836
Vesalius_ft	layered	4	11	0.986418630805646
Vesalius_n	layered	4	11	0.389393231340523
Vesalius_nc	layered	4	11	0.403625643539324
Vesalius_nt	layered	4	11	0.685915011714971
Vesalius_t	layered	4	11	0.615934238327927
Vesalius_c	layered	4	12	0.406981873724244
Vesalius_f	layered	4	12	0.960090298143624
Vesalius_fc	layered	4	12	0.956346374469887
Vesalius_fn	layered	4	12	0.943035041036774
Vesalius_fnc	layered	4	12	0.955321018116551
Vesalius_fnct	layered	4	12	0.966661485641771
Vesalius_fncty	layered	4	12	1
Vesalius_fnt	layered	4	12	0.958161457635539
Vesalius_fny	layered	4	12	0.974407122303668
Vesalius_ft	layered	4	12	0.983705611925407
Vesalius_n	layered	4	12	0.365012088494414
Vesalius_nc	layered	4	12	0.394983171490016
Vesalius_nt	layered	4	12	0.612373325232901
Vesalius_t	layered	4	12	0.592067892637907
Vesalius_c	layered	4	2	0.393845352804368
Vesalius_f	layered	4	2	0.913557080219145
Vesalius_fc	layered	4	2	0.952546890885056
Vesalius_fn	layered	4	2	0.909610398770651
Vesalius_fnc	layered	4	2	0.944351311711997
Vesalius_fnct	layered	4	2	0.937239974957116
Vesalius_fncty	layered	4	2	0.969566468699883
Vesalius_fnt	layered	4	2	0.920854232136522
Vesalius_fny	layered	4	2	0.939555458619341
Vesalius_ft	layered	4	2	0.961081614084973
Vesalius_n	layered	4	2	0.345068376473581
Vesalius_nc	layered	4	2	0.374077616545946
Vesalius_nt	layered	4	2	0.629705890427752
Vesalius_t	layered	4	2	0.636416188394334
Vesalius_c	layered	4	3	0.398253343228199
Vesalius_f	layered	4	3	0.977335106087065
Vesalius_fc	layered	4	3	0.953293157059332
Vesalius_fn	layered	4	3	0.967924899724934
Vesalius_fnc	layered	4	3	0.950560854296614
Vesalius_fnct	layered	4	3	0.960266347772432
Vesalius_fncty	layered	4	3	0.997997195923905
Vesalius_fnt	layered	4	3	0.974363258422819
Vesalius_fny	layered	4	3	0.981846554747214
Vesalius_ft	layered	4	3	0.982079863443212
Vesalius_n	layered	4	3	0.35685008369255
Vesalius_nc	layered	4	3	0.39354962886595
Vesalius_nt	layered	4	3	0.580535454207014
Vesalius_t	layered	4	3	0.541532144318553
Vesalius_c	layered	4	5	0.395155050427161
Vesalius_f	layered	4	5	0.975299068373551
Vesalius_fc	layered	4	5	0.936632690172084
Vesalius_fn	layered	4	5	0.967394254172607
Vesalius_fnc	layered	4	5	0.930695502109551
Vesalius_fnct	layered	4	5	0.947161249502481
Vesalius_fncty	layered	4	5	0.989319185953666
Vesalius_fnt	layered	4	5	0.955375481345129
Vesalius_fny	layered	4	5	0.971624315191642
Vesalius_ft	layered	4	5	0.966517840611429
Vesalius_n	layered	4	5	0.31242913878864
Vesalius_nc	layered	4	5	0.374050704198166
Vesalius_nt	layered	4	5	0.533393765486302
Vesalius_t	layered	4	5	0.518957852649748
Vesalius_c	layered	4	6	0.395042872724808
Vesalius_f	layered	4	6	0.977344963758987
Vesalius_fc	layered	4	6	0.939740058626229
Vesalius_fn	layered	4	6	0.96653031014136
Vesalius_fnc	layered	4	6	0.933355667177569
Vesalius_fnct	layered	4	6	0.940942791129904
Vesalius_fncty	layered	4	6	0.989567113932816
Vesalius_fnt	layered	4	6	0.964217921991372
Vesalius_fny	layered	4	6	0.975785067343799
Vesalius_ft	layered	4	6	0.970794248893901
Vesalius_n	layered	4	6	0.329976923068766
Vesalius_nc	layered	4	6	0.369668898218172
Vesalius_nt	layered	4	6	0.561180626678494
Vesalius_t	layered	4	6	0.533807026933176
Vesalius_c	layered	4	7	0.394896314791144
Vesalius_f	layered	4	7	0.978260591741411
Vesalius_fc	layered	4	7	0.927540000898123
Vesalius_fn	layered	4	7	0.965269901020539
Vesalius_fnc	layered	4	7	0.921727870848862
Vesalius_fnct	layered	4	7	0.93409947138108
Vesalius_fncty	layered	4	7	0.986688032622733
Vesalius_fnt	layered	4	7	0.960873010155157
Vesalius_fny	layered	4	7	0.970344607550903
Vesalius_ft	layered	4	7	0.97285668059499
Vesalius_n	layered	4	7	0.324335342765347
Vesalius_nc	layered	4	7	0.362700752998204
Vesalius_nt	layered	4	7	0.508092032538835
Vesalius_t	layered	4	7	0.469018159011763
Vesalius_c	layered	4	8	0.3920392498419
Vesalius_f	layered	4	8	0.965810882207005
Vesalius_fc	layered	4	8	0.952448091931174
Vesalius_fn	layered	4	8	0.977833872477225
Vesalius_fnc	layered	4	8	0.950966880489307
Vesalius_fnct	layered	4	8	0.960108832446889
Vesalius_fncty	layered	4	8	1
Vesalius_fnt	layered	4	8	0.983979868035392
Vesalius_fny	layered	4	8	1
Vesalius_ft	layered	4	8	0.987612968344834
Vesalius_n	layered	4	8	0.390326719420991
Vesalius_nc	layered	4	8	0.395011553685864
Vesalius_nt	layered	4	8	0.653905299401396
Vesalius_t	layered	4	8	0.59099159881419
Vesalius_c	layered	4	9	0.398557231525074
Vesalius_f	layered	4	9	0.977889661237575
Vesalius_fc	layered	4	9	0.940727170041022
Vesalius_fn	layered	4	9	0.967115696217946
Vesalius_fnc	layered	4	9	0.938903001292292
Vesalius_fnct	layered	4	9	0.944386098739154
Vesalius_fncty	layered	4	9	0.990378182190241
Vesalius_fnt	layered	4	9	0.96862778814956
Vesalius_fny	layered	4	9	0.975218654078855
Vesalius_ft	layered	4	9	0.978238342204425
Vesalius_n	layered	4	9	0.338329319761969
[truncated: 773 more rows]
