# Supplementary material for: Multi-scale and multi-context interpretable mapping of cell states across heterogeneous spatial samples
Source: Nat Commun. 2025 Aug 21;16:7814. doi: 10.1038/s41467-025-62782-y (PMC12370880; doi:10.1038/s41467-025-62782-y)
Supplement: Supplementary file 9 — Source Data [file 41467_2025_62782_MOESM9_ESM.zip › SourceData/figure_s7d.tsv]

target	source	Data_Type	pval
CytoSpace	CytoSpace	dropped	1
CytoSpace_noLab	CytoSpace	dropped	0.0270765535668381
GPSA	CytoSpace	dropped	0.000574791406512708
PASTE	CytoSpace	dropped	0.0134919278274519
Scanorama	CytoSpace	dropped	0.185396406436231
SLAT	CytoSpace	dropped	0.404777956467582
Tangram	CytoSpace	dropped	0.00774268274293796
Vesalius_c	CytoSpace	dropped	0.0446270943829279
Vesalius_f	CytoSpace	dropped	0.309574385454756
Vesalius_fc	CytoSpace	dropped	0.117557863884502
Vesalius_fn	CytoSpace	dropped	0.911805550552041
Vesalius_fnc	CytoSpace	dropped	0.136736281260684
Vesalius_fnct	CytoSpace	dropped	0.136736281260684
Vesalius_fncty	CytoSpace	dropped	0.117557863884502
Vesalius_fnt	CytoSpace	dropped	0.950081626777951
Vesalius_fny	CytoSpace	dropped	0.703617824390787
Vesalius_ft	CytoSpace	dropped	0.461241467996094
Vesalius_n	CytoSpace	dropped	0.394002520802355
Vesalius_nc	CytoSpace	dropped	0.2458099328613
Vesalius_nt	CytoSpace	dropped	0.443855770251931
Vesalius_t	CytoSpace	dropped	0.309574385454756
CytoSpace	CytoSpace_noLab	dropped	0.0270765535668381
CytoSpace_noLab	CytoSpace_noLab	dropped	1
GPSA	CytoSpace_noLab	dropped	3.76969759203836e-08
PASTE	CytoSpace_noLab	dropped	0.0243146734187352
Scanorama	CytoSpace_noLab	dropped	0.00117048447398414
SLAT	CytoSpace_noLab	dropped	2.06785078063152e-15
Tangram	CytoSpace_noLab	dropped	0.00681152641084338
Vesalius_c	CytoSpace_noLab	dropped	6.2113470735565e-26
Vesalius_f	CytoSpace_noLab	dropped	2.99621871771066e-06
Vesalius_fc	CytoSpace_noLab	dropped	1.66334129740323e-22
Vesalius_fn	CytoSpace_noLab	dropped	5.02678308160481e-11
Vesalius_fnc	CytoSpace_noLab	dropped	3.52898330931102e-22
Vesalius_fnct	CytoSpace_noLab	dropped	3.33942404470537e-22
Vesalius_fncty	CytoSpace_noLab	dropped	3.13504423426167e-22
Vesalius_fnt	CytoSpace_noLab	dropped	1.30187760644596e-11
Vesalius_fny	CytoSpace_noLab	dropped	1.20009459153966e-12
Vesalius_ft	CytoSpace_noLab	dropped	2.51475333499092e-08
Vesalius_n	CytoSpace_noLab	dropped	2.41630209285116e-15
Vesalius_nc	CytoSpace_noLab	dropped	2.43824440525954e-19
Vesalius_nt	CytoSpace_noLab	dropped	1.34494710541132e-15
Vesalius_t	CytoSpace_noLab	dropped	5.18617570721522e-07
CytoSpace	GPSA	dropped	0.000574791406512708
CytoSpace_noLab	GPSA	dropped	3.76969759203836e-08
GPSA	GPSA	dropped	1
PASTE	GPSA	dropped	0.0199608236756415
Scanorama	GPSA	dropped	1.3415997952011e-13
SLAT	GPSA	dropped	2.70217590136188e-29
Tangram	GPSA	dropped	0.000188129195240037
Vesalius_c	GPSA	dropped	1.3558792664354e-36
Vesalius_f	GPSA	dropped	1.92517814836293e-17
Vesalius_fc	GPSA	dropped	1.44004297797664e-34
Vesalius_fn	GPSA	dropped	1.44871986199081e-24
Vesalius_fnc	GPSA	dropped	1.94032549722719e-34
Vesalius_fnct	GPSA	dropped	1.94032549722719e-34
Vesalius_fncty	GPSA	dropped	1.27792435568197e-34
Vesalius_fnt	GPSA	dropped	1.75728345138974e-25
Vesalius_fny	GPSA	dropped	3.9474503798194e-27
Vesalius_ft	GPSA	dropped	6.9039877178084e-21
Vesalius_n	GPSA	dropped	7.69143520055229e-30
Vesalius_nc	GPSA	dropped	2.19916870920464e-32
Vesalius_nt	GPSA	dropped	1.41111649736955e-29
Vesalius_t	GPSA	dropped	4.47211624376275e-19
CytoSpace	PASTE	dropped	0.0134919278274519
CytoSpace_noLab	PASTE	dropped	0.0243146734187352
GPSA	PASTE	dropped	0.0199608236756415
PASTE	PASTE	dropped	1
Scanorama	PASTE	dropped	3.84655200609499e-06
SLAT	PASTE	dropped	1.35917712638963e-17
Tangram	PASTE	dropped	0.820184430682013
Vesalius_c	PASTE	dropped	3.23269220740067e-26
Vesalius_f	PASTE	dropped	1.31966179605534e-08
Vesalius_fc	PASTE	dropped	1.18460382111286e-23
Vesalius_fn	PASTE	dropped	4.23555529060269e-14
Vesalius_fnc	PASTE	dropped	2.46245479458571e-23
Vesalius_fnct	PASTE	dropped	2.94243710036527e-23
Vesalius_fncty	PASTE	dropped	1.96219097319135e-23
Vesalius_fnt	PASTE	dropped	1.3579920672387e-14
Vesalius_fny	PASTE	dropped	8.38374302503094e-16
Vesalius_ft	PASTE	dropped	4.55897474039497e-11
Vesalius_n	PASTE	dropped	4.29312772894352e-18
Vesalius_nc	PASTE	dropped	6.29716183024358e-21
Vesalius_nt	PASTE	dropped	6.37557909726228e-18
Vesalius_t	PASTE	dropped	1.62228186719205e-09
CytoSpace	Scanorama	dropped	0.185396406436231
CytoSpace_noLab	Scanorama	dropped	0.00117048447398414
GPSA	Scanorama	dropped	1.3415997952011e-13
PASTE	Scanorama	dropped	3.84655200609499e-06
Scanorama	Scanorama	dropped	1
SLAT	Scanorama	dropped	4.68853452825085e-07
Tangram	Scanorama	dropped	3.0676205921377e-07
Vesalius_c	Scanorama	dropped	3.22732291741713e-16
Vesalius_f	Scanorama	dropped	0.170847860054044
Vesalius_fc	Scanorama	dropped	4.90592192715917e-13
Vesalius_fn	Scanorama	dropped	0.000124232655514203
Vesalius_fnc	Scanorama	dropped	1.12541330110622e-12
Vesalius_fnct	Scanorama	dropped	1.04303765552812e-12
Vesalius_fncty	Scanorama	dropped	6.67340659589962e-13
Vesalius_fnt	Scanorama	dropped	5.59050235259948e-05
Vesalius_fny	Scanorama	dropped	6.15037286882085e-06
Vesalius_ft	Scanorama	dropped	0.0137355893008635
Vesalius_n	Scanorama	dropped	1.45721069307104e-07
Vesalius_nc	Scanorama	dropped	4.16489791088787e-10
Vesalius_nt	Scanorama	dropped	1.35843356952274e-07
Vesalius_t	Scanorama	dropped	0.109953164016312
CytoSpace	SLAT	dropped	0.404777956467582
CytoSpace_noLab	SLAT	dropped	2.06785078063152e-15
GPSA	SLAT	dropped	2.70217590136188e-29
PASTE	SLAT	dropped	1.35917712638963e-17
Scanorama	SLAT	dropped	4.68853452825085e-07
SLAT	SLAT	dropped	1
Tangram	SLAT	dropped	3.5156105144645e-21
Vesalius_c	SLAT	dropped	0.000226295696621487
Vesalius_f	SLAT	dropped	2.36040319686824e-05
Vesalius_fc	SLAT	dropped	0.00833443512100918
Vesalius_fn	SLAT	dropped	0.0481959464984118
Vesalius_fnc	SLAT	dropped	0.0134904191859328
Vesalius_fnct	SLAT	dropped	0.0129528757805623
Vesalius_fncty	SLAT	dropped	0.0112435250073111
Vesalius_fnt	SLAT	dropped	0.0823792534674814
Vesalius_fny	SLAT	dropped	0.256069959202045
Vesalius_ft	SLAT	dropped	0.000829666384090447
Vesalius_n	SLAT	dropped	0.919743630226474
Vesalius_nc	SLAT	dropped	0.111394756900486
Vesalius_nt	SLAT	dropped	0.959499746055955
Vesalius_t	SLAT	dropped	2.9437562157553e-05
CytoSpace	Tangram	dropped	0.00774268274293796
CytoSpace_noLab	Tangram	dropped	0.00681152641084338
GPSA	Tangram	dropped	0.000188129195240037
PASTE	Tangram	dropped	0.820184430682013
Scanorama	Tangram	dropped	3.0676205921377e-07
SLAT	Tangram	dropped	3.5156105144645e-21
Tangram	Tangram	dropped	1
Vesalius_c	Tangram	dropped	1.68205019162473e-30
Vesalius_f	Tangram	dropped	3.52991854099516e-10
Vesalius_fc	Tangram	dropped	7.64112502343216e-28
Vesalius_fn	Tangram	dropped	8.60920536858385e-16
Vesalius_fnc	Tangram	dropped	1.30097636117673e-27
Vesalius_fnct	Tangram	dropped	1.47248394954797e-27
Vesalius_fncty	Tangram	dropped	1.1698430517269e-27
Vesalius_fnt	Tangram	dropped	1.96560602745821e-16
Vesalius_fny	Tangram	dropped	1.16592478760218e-17
Vesalius_ft	Tangram	dropped	8.95628776302744e-13
Vesalius_n	Tangram	dropped	2.07983665107414e-21
Vesalius_nc	Tangram	dropped	1.75731491882564e-25
Vesalius_nt	Tangram	dropped	2.70505674336092e-21
Vesalius_t	Tangram	dropped	1.69027443697633e-11
CytoSpace	Vesalius_c	dropped	0.0446270943829279
CytoSpace_noLab	Vesalius_c	dropped	6.2113470735565e-26
GPSA	Vesalius_c	dropped	1.3558792664354e-36
PASTE	Vesalius_c	dropped	3.23269220740067e-26
Scanorama	Vesalius_c	dropped	3.22732291741713e-16
SLAT	Vesalius_c	dropped	0.000226295696621487
Tangram	Vesalius_c	dropped	1.68205019162473e-30
Vesalius_c	Vesalius_c	dropped	1
Vesalius_f	Vesalius_c	dropped	1.20259154443879e-13
Vesalius_fc	Vesalius_c	dropped	0.237015222135651
Vesalius_fn	Vesalius_c	dropped	3.16701414996505e-08
Vesalius_fnc	Vesalius_c	dropped	0.176971312637341
Vesalius_fnct	Vesalius_c	dropped	0.179048378172031
Vesalius_fncty	Vesalius_c	dropped	0.200257357571871
Vesalius_fnt	Vesalius_c	dropped	1.27734282502424e-07
Vesalius_fny	Vesalius_c	dropped	2.49966163542875e-06
Vesalius_ft	Vesalius_c	dropped	1.0297349961342e-11
Vesalius_n	Vesalius_c	dropped	0.000165428145507728
Vesalius_nc	Vesalius_c	dropped	0.0235615882853809
Vesalius_nt	Vesalius_c	dropped	0.000133513054443107
Vesalius_t	Vesalius_c	dropped	2.81128665683304e-14
CytoSpace	Vesalius_f	dropped	0.309574385454756
CytoSpace_noLab	Vesalius_f	dropped	2.99621871771066e-06
GPSA	Vesalius_f	dropped	1.92517814836293e-17
PASTE	Vesalius_f	dropped	1.31966179605534e-08
Scanorama	Vesalius_f	dropped	0.170847860054044
SLAT	Vesalius_f	dropped	2.36040319686824e-05
Tangram	Vesalius_f	dropped	3.52991854099516e-10
Vesalius_c	Vesalius_f	dropped	1.20259154443879e-13
Vesalius_f	Vesalius_f	dropped	1
Vesalius_fc	Vesalius_f	dropped	9.58129351473937e-11
Vesalius_fn	Vesalius_f	dropped	0.00418450363941574
Vesalius_fnc	Vesalius_f	dropped	2.37691161650238e-10
Vesalius_fnct	Vesalius_f	dropped	2.05274150233486e-10
Vesalius_fncty	Vesalius_f	dropped	1.31825453785987e-10
Vesalius_fnt	Vesalius_f	dropped	0.00201515126932425
Vesalius_fny	Vesalius_f	dropped	0.000179870198335007
Vesalius_ft	Vesalius_f	dropped	0.191892604383403
Vesalius_n	Vesalius_f	dropped	6.63629783089762e-06
Vesalius_nc	Vesalius_f	dropped	8.27348082129085e-08
Vesalius_nt	Vesalius_f	dropped	8.32431040406014e-06
Vesalius_t	Vesalius_f	dropped	0.76982994175524
CytoSpace	Vesalius_fc	dropped	0.117557863884502
CytoSpace_noLab	Vesalius_fc	dropped	1.66334129740323e-22
GPSA	Vesalius_fc	dropped	1.44004297797664e-34
PASTE	Vesalius_fc	dropped	1.18460382111286e-23
Scanorama	Vesalius_fc	dropped	4.90592192715917e-13
SLAT	Vesalius_fc	dropped	0.00833443512100918
Tangram	Vesalius_fc	dropped	7.64112502343216e-28
Vesalius_c	Vesalius_fc	dropped	0.237015222135651
Vesalius_f	Vesalius_fc	dropped	9.58129351473937e-11
Vesalius_fc	Vesalius_fc	dropped	1
Vesalius_fn	Vesalius_fc	dropped	6.19738920195003e-06
Vesalius_fnc	Vesalius_fc	dropped	0.810797112916142
Vesalius_fnct	Vesalius_fc	dropped	0.844711174276551
Vesalius_fncty	Vesalius_fc	dropped	0.928706871785116
Vesalius_fnt	Vesalius_fc	dropped	2.13466239041793e-05
Vesalius_fny	Vesalius_fc	dropped	0.000243353306011127
Vesalius_ft	Vesalius_fc	dropped	4.67358235206665e-09
Vesalius_n	Vesalius_fc	dropped	0.00746644339064317
Vesalius_nc	Vesalius_fc	dropped	0.221411723587848
Vesalius_nt	Vesalius_fc	dropped	0.00684466449352098
Vesalius_t	Vesalius_fc	dropped	2.14370634551577e-11
CytoSpace	Vesalius_fn	dropped	0.911805550552041
CytoSpace_noLab	Vesalius_fn	dropped	5.02678308160481e-11
GPSA	Vesalius_fn	dropped	1.44871986199081e-24
PASTE	Vesalius_fn	dropped	4.23555529060269e-14
Scanorama	Vesalius_fn	dropped	0.000124232655514203
SLAT	Vesalius_fn	dropped	0.0481959464984118
Tangram	Vesalius_fn	dropped	8.60920536858385e-16
Vesalius_c	Vesalius_fn	dropped	3.16701414996505e-08
Vesalius_f	Vesalius_fn	dropped	0.00418450363941574
Vesalius_fc	Vesalius_fn	dropped	6.19738920195003e-06
Vesalius_fn	Vesalius_fn	dropped	1
Vesalius_fnc	Vesalius_fn	dropped	1.33002561035387e-05
Vesalius_fnct	Vesalius_fn	dropped	1.26782771150402e-05
Vesalius_fncty	Vesalius_fn	dropped	9.04048972796888e-06
Vesalius_fnt	Vesalius_fn	dropped	0.701812213952956
Vesalius_fny	Vesalius_fn	dropped	0.28696807166784
Vesalius_ft	Vesalius_fn	dropped	0.0716194291405224
Vesalius_n	Vesalius_fn	dropped	0.0301984773689682
Vesalius_nc	Vesalius_fn	dropped	0.000805890795729446
Vesalius_nt	Vesalius_fn	dropped	0.0405422253343134
Vesalius_t	Vesalius_fn	dropped	0.00617834354080737
CytoSpace	Vesalius_fnc	dropped	0.136736281260684
CytoSpace_noLab	Vesalius_fnc	dropped	3.52898330931102e-22
GPSA	Vesalius_fnc	dropped	1.94032549722719e-34
PASTE	Vesalius_fnc	dropped	2.46245479458571e-23
Scanorama	Vesalius_fnc	dropped	1.12541330110622e-12
SLAT	Vesalius_fnc	dropped	0.0134904191859328
Tangram	Vesalius_fnc	dropped	1.30097636117673e-27
Vesalius_c	Vesalius_fnc	dropped	0.176971312637341
Vesalius_f	Vesalius_fnc	dropped	2.37691161650238e-10
Vesalius_fc	Vesalius_fnc	dropped	0.810797112916142
Vesalius_fn	Vesalius_fnc	dropped	1.33002561035387e-05
Vesalius_fnc	Vesalius_fnc	dropped	1
Vesalius_fnct	Vesalius_fnc	dropped	0.983279646725714
Vesalius_fncty	Vesalius_fnc	dropped	0.89546941916465
Vesalius_fnt	Vesalius_fnc	dropped	4.31531117624718e-05
Vesalius_fny	Vesalius_fnc	dropped	0.000526624592275024
Vesalius_ft	Vesalius_fnc	dropped	1.07185494461067e-08
Vesalius_n	Vesalius_fnc	dropped	0.0128943343055617
Vesalius_nc	Vesalius_fnc	dropped	0.2833353087792
Vesalius_nt	Vesalius_fnc	dropped	0.0111404600640301
Vesalius_t	Vesalius_fnc	dropped	5.02678308160481e-11
CytoSpace	Vesalius_fnct	dropped	0.136736281260684
CytoSpace_noLab	Vesalius_fnct	dropped	3.33942404470537e-22
GPSA	Vesalius_fnct	dropped	1.94032549722719e-34
PASTE	Vesalius_fnct	dropped	2.94243710036527e-23
Scanorama	Vesalius_fnct	dropped	1.04303765552812e-12
SLAT	Vesalius_fnct	dropped	0.0129528757805623
Tangram	Vesalius_fnct	dropped	1.47248394954797e-27
Vesalius_c	Vesalius_fnct	dropped	0.179048378172031
Vesalius_f	Vesalius_fnct	dropped	2.05274150233486e-10
Vesalius_fc	Vesalius_fnct	dropped	0.844711174276551
Vesalius_fn	Vesalius_fnct	dropped	1.26782771150402e-05
Vesalius_fnc	Vesalius_fnct	dropped	0.983279646725714
Vesalius_fnct	Vesalius_fnct	dropped	1
Vesalius_fncty	Vesalius_fnct	dropped	0.887186321835025
Vesalius_fnt	Vesalius_fnct	dropped	4.30035159993617e-05
Vesalius_fny	Vesalius_fnct	dropped	0.000523475107615909
Vesalius_ft	Vesalius_fnct	dropped	1.07185494461067e-08
Vesalius_n	Vesalius_fnct	dropped	0.0134297341235926
Vesalius_nc	Vesalius_fnct	dropped	0.2833353087792
Vesalius_nt	Vesalius_fnct	dropped	0.0115049007830283
Vesalius_t	Vesalius_fnct	dropped	4.91907913962153e-11
CytoSpace	Vesalius_fncty	dropped	0.117557863884502
CytoSpace_noLab	Vesalius_fncty	dropped	3.13504423426167e-22
GPSA	Vesalius_fncty	dropped	1.27792435568197e-34
PASTE	Vesalius_fncty	dropped	1.96219097319135e-23
Scanorama	Vesalius_fncty	dropped	6.67340659589962e-13
SLAT	Vesalius_fncty	dropped	0.0112435250073111
Tangram	Vesalius_fncty	dropped	1.1698430517269e-27
Vesalius_c	Vesalius_fncty	dropped	0.200257357571871
Vesalius_f	Vesalius_fncty	dropped	1.31825453785987e-10
Vesalius_fc	Vesalius_fncty	dropped	0.928706871785116
Vesalius_fn	Vesalius_fncty	dropped	9.04048972796888e-06
Vesalius_fnc	Vesalius_fncty	dropped	0.89546941916465
Vesalius_fnct	Vesalius_fncty	dropped	0.887186321835025
Vesalius_fncty	Vesalius_fncty	dropped	1
Vesalius_fnt	Vesalius_fncty	dropped	3.34286406239571e-05
Vesalius_fny	Vesalius_fncty	dropped	0.000377259370786439
Vesalius_ft	Vesalius_fncty	dropped	7.71513328348704e-09
Vesalius_n	Vesalius_fncty	dropped	0.0109874358942358
Vesalius_nc	Vesalius_fncty	dropped	0.262880831857508
Vesalius_nt	Vesalius_fncty	dropped	0.00920464993693666
Vesalius_t	Vesalius_fncty	dropped	3.25329226909027e-11
CytoSpace	Vesalius_fnt	dropped	0.950081626777951
CytoSpace_noLab	Vesalius_fnt	dropped	1.30187760644596e-11
GPSA	Vesalius_fnt	dropped	1.75728345138974e-25
PASTE	Vesalius_fnt	dropped	1.3579920672387e-14
Scanorama	Vesalius_fnt	dropped	5.59050235259948e-05
SLAT	Vesalius_fnt	dropped	0.0823792534674814
Tangram	Vesalius_fnt	dropped	1.96560602745821e-16
Vesalius_c	Vesalius_fnt	dropped	1.27734282502424e-07
Vesalius_f	Vesalius_fnt	dropped	0.00201515126932425
Vesalius_fc	Vesalius_fnt	dropped	2.13466239041793e-05
Vesalius_fn	Vesalius_fnt	dropped	0.701812213952956
Vesalius_fnc	Vesalius_fnt	dropped	4.31531117624718e-05
Vesalius_fnct	Vesalius_fnt	dropped	4.30035159993617e-05
Vesalius_fncty	Vesalius_fnt	dropped	3.34286406239571e-05
Vesalius_fnt	Vesalius_fnt	dropped	1
Vesalius_fny	Vesalius_fnt	dropped	0.45883716467894
Vesalius_ft	Vesalius_fnt	dropped	0.0361053576410387
Vesalius_n	Vesalius_fnt	dropped	0.0652642265954825
Vesalius_nc	Vesalius_fnt	dropped	0.00213874638435166
Vesalius_nt	Vesalius_fnt	dropped	0.0784732169012609
Vesalius_t	Vesalius_fnt	dropped	0.00256602144774218
CytoSpace	Vesalius_fny	dropped	0.703617824390787
CytoSpace_noLab	Vesalius_fny	dropped	1.20009459153966e-12
GPSA	Vesalius_fny	dropped	3.9474503798194e-27
PASTE	Vesalius_fny	dropped	8.38374302503094e-16
Scanorama	Vesalius_fny	dropped	6.15037286882085e-06
SLAT	Vesalius_fny	dropped	0.256069959202045
Tangram	Vesalius_fny	dropped	1.16592478760218e-17
Vesalius_c	Vesalius_fny	dropped	2.49966163542875e-06
Vesalius_f	Vesalius_fny	dropped	0.000179870198335007
Vesalius_fc	Vesalius_fny	dropped	0.000243353306011127
Vesalius_fn	Vesalius_fny	dropped	0.28696807166784
Vesalius_fnc	Vesalius_fny	dropped	0.000526624592275024
Vesalius_fnct	Vesalius_fny	dropped	0.000523475107615909
Vesalius_fncty	Vesalius_fny	dropped	0.000377259370786439
Vesalius_fnt	Vesalius_fny	dropped	0.45883716467894
Vesalius_fny	Vesalius_fny	dropped	1
Vesalius_ft	Vesalius_fny	dropped	0.00566832468772442
Vesalius_n	Vesalius_fny	dropped	0.217177715860779
Vesalius_nc	Vesalius_fny	dropped	0.0112953743086718
Vesalius_nt	Vesalius_fny	dropped	0.259459918676684
Vesalius_t	Vesalius_fny	dropped	0.000307734495334957
CytoSpace	Vesalius_ft	dropped	0.461241467996094
CytoSpace_noLab	Vesalius_ft	dropped	2.51475333499092e-08
GPSA	Vesalius_ft	dropped	6.9039877178084e-21
PASTE	Vesalius_ft	dropped	4.55897474039497e-11
Scanorama	Vesalius_ft	dropped	0.0137355893008635
SLAT	Vesalius_ft	dropped	0.000829666384090447
Tangram	Vesalius_ft	dropped	8.95628776302744e-13
Vesalius_c	Vesalius_ft	dropped	1.0297349961342e-11
Vesalius_f	Vesalius_ft	dropped	0.191892604383403
Vesalius_fc	Vesalius_ft	dropped	4.67358235206665e-09
Vesalius_fn	Vesalius_ft	dropped	0.0716194291405224
Vesalius_fnc	Vesalius_ft	dropped	1.07185494461067e-08
Vesalius_fnct	Vesalius_ft	dropped	1.07185494461067e-08
Vesalius_fncty	Vesalius_ft	dropped	7.71513328348704e-09
Vesalius_fnt	Vesalius_ft	dropped	0.0361053576410387
Vesalius_fny	Vesalius_ft	dropped	0.00566832468772442
Vesalius_ft	Vesalius_ft	dropped	1
Vesalius_n	Vesalius_ft	dropped	0.000235793603695643
Vesalius_nc	Vesalius_ft	dropped	3.00798880166447e-06
Vesalius_nt	Vesalius_ft	dropped	0.00034613997853881
Vesalius_t	Vesalius_ft	dropped	0.338675651263222
CytoSpace	Vesalius_n	dropped	0.394002520802355
CytoSpace_noLab	Vesalius_n	dropped	2.41630209285116e-15
GPSA	Vesalius_n	dropped	7.69143520055229e-30
PASTE	Vesalius_n	dropped	4.29312772894352e-18
Scanorama	Vesalius_n	dropped	1.45721069307104e-07
SLAT	Vesalius_n	dropped	0.919743630226474
Tangram	Vesalius_n	dropped	2.07983665107414e-21
Vesalius_c	Vesalius_n	dropped	0.000165428145507728
Vesalius_f	Vesalius_n	dropped	6.63629783089762e-06
Vesalius_fc	Vesalius_n	dropped	0.00746644339064317
Vesalius_fn	Vesalius_n	dropped	0.0301984773689682
Vesalius_fnc	Vesalius_n	dropped	0.0128943343055617
Vesalius_fnct	Vesalius_n	dropped	0.0134297341235926
Vesalius_fncty	Vesalius_n	dropped	0.0109874358942358
Vesalius_fnt	Vesalius_n	dropped	0.0652642265954825
Vesalius_fny	Vesalius_n	dropped	0.217177715860779
Vesalius_ft	Vesalius_n	dropped	0.000235793603695643
Vesalius_n	Vesalius_n	dropped	1
Vesalius_nc	Vesalius_n	dropped	0.118067332734728
Vesalius_nt	Vesalius_n	dropped	0.940244185200005
Vesalius_t	Vesalius_n	dropped	8.450357014687e-06
CytoSpace	Vesalius_nc	dropped	0.2458099328613
CytoSpace_noLab	Vesalius_nc	dropped	2.43824440525954e-19
GPSA	Vesalius_nc	dropped	2.19916870920464e-32
PASTE	Vesalius_nc	dropped	6.29716183024358e-21
Scanorama	Vesalius_nc	dropped	4.16489791088787e-10
SLAT	Vesalius_nc	dropped	0.111394756900486
Tangram	Vesalius_nc	dropped	1.75731491882564e-25
Vesalius_c	Vesalius_nc	dropped	0.0235615882853809
Vesalius_f	Vesalius_nc	dropped	8.27348082129085e-08
Vesalius_fc	Vesalius_nc	dropped	0.221411723587848
Vesalius_fn	Vesalius_nc	dropped	0.000805890795729446
Vesalius_fnc	Vesalius_nc	dropped	0.2833353087792
Vesalius_fnct	Vesalius_nc	dropped	0.2833353087792
Vesalius_fncty	Vesalius_nc	dropped	0.262880831857508
Vesalius_fnt	Vesalius_nc	dropped	0.00213874638435166
Vesalius_fny	Vesalius_nc	dropped	0.0112953743086718
Vesalius_ft	Vesalius_nc	dropped	3.00798880166447e-06
Vesalius_n	Vesalius_nc	dropped	0.118067332734728
Vesalius_nc	Vesalius_nc	dropped	1
Vesalius_nt	Vesalius_nc	dropped	0.116557958362955
Vesalius_t	Vesalius_nc	dropped	3.60111458914701e-08
CytoSpace	Vesalius_nt	dropped	0.443855770251931
CytoSpace_noLab	Vesalius_nt	dropped	1.34494710541132e-15
GPSA	Vesalius_nt	dropped	1.41111649736955e-29
PASTE	Vesalius_nt	dropped	6.37557909726228e-18
Scanorama	Vesalius_nt	dropped	1.35843356952274e-07
SLAT	Vesalius_nt	dropped	0.959499746055955
Tangram	Vesalius_nt	dropped	2.70505674336092e-21
Vesalius_c	Vesalius_nt	dropped	0.000133513054443107
Vesalius_f	Vesalius_nt	dropped	8.32431040406014e-06
Vesalius_fc	Vesalius_nt	dropped	0.00684466449352098
Vesalius_fn	Vesalius_nt	dropped	0.0405422253343134
Vesalius_fnc	Vesalius_nt	dropped	0.0111404600640301
Vesalius_fnct	Vesalius_nt	dropped	0.0115049007830283
Vesalius_fncty	Vesalius_nt	dropped	0.00920464993693666
Vesalius_fnt	Vesalius_nt	dropped	0.0784732169012609
Vesalius_fny	Vesalius_nt	dropped	0.259459918676684
Vesalius_ft	Vesalius_nt	dropped	0.00034613997853881
Vesalius_n	Vesalius_nt	dropped	0.940244185200005
Vesalius_nc	Vesalius_nt	dropped	0.116557958362955
Vesalius_nt	Vesalius_nt	dropped	1
Vesalius_t	Vesalius_nt	dropped	9.66987944992481e-06
CytoSpace	Vesalius_t	dropped	0.309574385454756
CytoSpace_noLab	Vesalius_t	dropped	5.18617570721522e-07
GPSA	Vesalius_t	dropped	4.47211624376275e-19
PASTE	Vesalius_t	dropped	1.62228186719205e-09
Scanorama	Vesalius_t	dropped	0.109953164016312
SLAT	Vesalius_t	dropped	2.9437562157553e-05
Tangram	Vesalius_t	dropped	1.69027443697633e-11
Vesalius_c	Vesalius_t	dropped	2.81128665683304e-14
Vesalius_f	Vesalius_t	dropped	0.76982994175524
Vesalius_fc	Vesalius_t	dropped	2.14370634551577e-11
Vesalius_fn	Vesalius_t	dropped	0.00617834354080737
Vesalius_fnc	Vesalius_t	dropped	5.02678308160481e-11
Vesalius_fnct	Vesalius_t	dropped	4.91907913962153e-11
Vesalius_fncty	Vesalius_t	dropped	3.25329226909027e-11
Vesalius_fnt	Vesalius_t	dropped	0.00256602144774218
Vesalius_fny	Vesalius_t	dropped	0.000307734495334957
Vesalius_ft	Vesalius_t	dropped	0.338675651263222
Vesalius_n	Vesalius_t	dropped	8.450357014687e-06
Vesalius_nc	Vesalius_t	dropped	3.60111458914701e-08
Vesalius_nt	Vesalius_t	dropped	9.66987944992481e-06
Vesalius_t	Vesalius_t	dropped	1
