# Supplementary material for: Multi-scale and multi-context interpretable mapping of cell states across heterogeneous spatial samples
Source: Nat Commun. 2025 Aug 21;16:7814. doi: 10.1038/s41467-025-62782-y (PMC12370880; doi:10.1038/s41467-025-62782-y)
Supplement: Supplementary file 9 — Source Data [file 41467_2025_62782_MOESM9_ESM.zip › SourceData/figure_5b_c.tsv]

barcodes	x	y	sample	mapped_Segment	reference_Segment	Cells_Cells	Territory_Territory	Segment	Territory
q_CELL.6710	4376	2167	matched	6	NA	mpEX	1	7	1
q_CELL.6651	4117	3035	matched	6	NA	mpEX	1	7	1
q_CELL.6361	2517	2913	matched	6	NA	mpEX	2	7	2
q_CELL.6375	4208	2810	matched	6	NA	mpEX	1	7	1
q_CELL.8974	2030	4086	matched	6	NA	dpEX	2	7	2
q_CELL.7946	2578	2186	matched	6	NA	mpEX	2	7	2
q_CELL.6361-1	4303	2622	matched	6	NA	mpEX	1	7	1
q_CELL.8274	2363	3143	matched	6	NA	mpEX	2	7	2
q_CELL.9194	2463	3150	matched	6	NA	mpEX	2	7	2
q_CELL.6243	2343	2767	matched	6	NA	mpEX	2	7	2
q_CELL.6375-1	4423	2275	matched	6	NA	mpEX	1	7	1
q_CELL.5776	4362	2229	matched	6	NA	mpEX	1	7	1
q_CELL.6947	2709	2670	matched	6	NA	mpEX	2	7	2
q_CELL.6193	2434	2461	matched	6	NA	mpEX	2	7	2
q_CELL.6361-2	2424	2446	matched	6	NA	mpEX	2	7	2
q_CELL.8298	4126	3120	matched	2	NA	mpEX	isolated	7	1
q_CELL.6764	2436	2568	matched	6	NA	mpEX	2	7	2
q_CELL.6554	4250	2252	matched	6	NA	mpEX	1	7	1
q_CELL.7931	4370	2474	matched	6	NA	mpEX	1	7	1
q_CELL.7946-1	2827	2396	matched	6	NA	mpEX	isolated	7	2
q_CELL.6608	4469	2420	matched	10	NA	mpEX	isolated	7	1
q_CELL.6651-1	4251	3229	matched	6	NA	mpEX	1	7	1
q_CELL.3885	4321	1579	matched	4	NA	wntEGC	3	9	3
q_CELL.6710-1	4417	2108	matched	6	NA	mpEX	1	7	1
q_CELL.6608-1	4188	2574	matched	10	NA	mpEX	isolated	7	1
q_CELL.5776-1	4360	2314	matched	6	NA	mpEX	1	7	1
q_CELL.7673	2489	3388	matched	6	NA	mpEX	2	7	2
q_CELL.6193-1	4300	3086	matched	6	NA	mpEX	1	7	1
q_CELL.5959	4398	1834	matched	6	NA	mpEX	1	7	1
q_CELL.6651-2	4364	2433	matched	6	NA	mpEX	1	7	1
q_CELL.6797	2425	2111	matched	6	NA	mpEX	2	7	2
q_CELL.6710-2	2324	2554	matched	6	NA	mpEX	2	7	2
q_CELL.5088	4050	2071	matched	6	NA	dpEX	1	7	4
q_CELL.6361-3	2581	3089	matched	6	NA	mpEX	2	7	2
q_CELL.6651-3	4378	3318	matched	6	NA	mpEX	1	7	1
q_CELL.7748	4115	2224	matched	6	NA	mpEX	1	7	1
q_CELL.5064	5798	2603	matched	2	NA	MSN	isolated	2	5
q_CELL.5789	4484	3479	matched	1	NA	dpEX	isolated	7	1
q_CELL.8680	4096	3017	matched	6	NA	dpEX	1	7	1
q_CELL.8372	2879	3477	matched	6	NA	mpEX	2	7	2
q_CELL.7946-2	4071	3030	matched	6	NA	mpEX	1	7	1
q_CELL.6243-1	4209	2501	matched	6	NA	mpEX	1	7	1
q_CELL.6580	2663	2566	matched	6	NA	mpEX	2	7	2
q_CELL.8214	4771	3598	matched	4	NA	wntEGC	4	8	6
q_CELL.7903	4478	3167	matched	4	NA	wntEGC	4	8	isolated
q_CELL.6607	2697	3221	matched	6	NA	mpEX	2	7	2
q_CELL.6710-3	2689	3193	matched	6	NA	mpEX	2	7	2
q_CELL.6608-2	2261	2121	matched	10	NA	mpEX	isolated	7	2
q_CELL.7673-1	2275	2811	matched	6	NA	mpEX	2	7	2
q_CELL.2153	1901	2832	matched	7	NA	sfrpEGC	5	8	7
q_CELL.6322	4289	2964	matched	6	NA	mpEX	1	4	isolated
q_CELL.6710-4	2586	2126	matched	6	NA	mpEX	2	7	2
q_CELL.6608-3	4423	2589	matched	10	NA	mpEX	isolated	7	1
q_CELL.7889	2290	2153	matched	1	NA	dpEX	isolated	7	2
q_CELL.5104	4475	3711	matched	6	NA	mpEX	1	7	1
q_CELL.8362	4264	3272	matched	2	NA	mpEX	isolated	7	1
q_CELL.2179	1698	3410	matched	4	NA	CMPN	isolated	4	isolated
q_CELL.6361-4	4271	2991	matched	6	NA	mpEX	1	7	1
q_CELL.8974-1	2248	3893	matched	6	NA	dpEX	2	7	2
q_CELL.5940	4521	2489	matched	6	NA	mpEX	1	7	1
q_CELL.7946-3	4121	2368	matched	6	NA	mpEX	1	7	1
q_CELL.6580-1	2587	3195	matched	6	NA	mpEX	2	7	2
q_CELL.6710-5	4226	2867	matched	6	NA	mpEX	1	7	1
q_CELL.5027	1663	3140	matched	7	NA	sfrpEGC	5	8	7
q_CELL.6105	3906	2631	matched	6	NA	mpEX	1	7	1
q_CELL.6361-5	2833	3504	matched	6	NA	mpEX	2	7	2
q_CELL.6847	4467	2181	matched	6	NA	mpEX	1	7	1
q_CELL.6291	2492	2448	matched	1	NA	mpEX	isolated	7	2
q_CELL.8357	4115	3236	matched	6	NA	sstIN	1	7	1
q_CELL.6947-1	2649	2889	matched	6	NA	mpEX	2	7	2
q_CELL.6322-1	4241	3555	matched	6	NA	mpEX	1	7	1
q_CELL.3885-1	4598	3516	matched	4	NA	wntEGC	4	9	3
q_CELL.4268	1639	1719	matched	7	NA	sfrpEGC	5	8	7
q_CELL.6243-2	2798	3469	matched	6	NA	mpEX	2	7	2
q_CELL.7389	4153	2606	matched	1	NA	mpEX	isolated	7	1
q_CELL.3314	2420	3495	matched	4	NA	wntEGC	6	9	8
q_CELL.3654	1823	1801	matched	7	NA	sfrpEGC	5	8	7
q_CELL.8255	4425	3258	matched	6	NA	mpEX	1	7	1
q_CELL.6889	4117	2390	matched	6	NA	mpEX	1	7	1
q_CELL.9872	2978	3348	matched	10	NA	dpEX	isolated	4	isolated
q_CELL.6178	2756	2887	matched	6	NA	mpEX	2	7	2
q_CELL.3693	1637	1380	matched	7	NA	sfrpEGC	5	8	7
q_CELL.6082	2295	2791	matched	6	NA	wntEGC	2	7	2
q_CELL.8255-1	4430	2952	matched	6	NA	mpEX	1	7	1
q_CELL.9261	2007	4216	matched	1	NA	dpEX	7	7	2
q_CELL.6643	1759	2756	matched	7	NA	sfrpEGC	5	8	7
q_CELL.7946-4	4277	2574	matched	6	NA	mpEX	1	7	1
q_CELL.6601	4361	2585	matched	6	NA	mpEX	1	7	1
q_CELL.9010	2360	3596	matched	4	NA	wntEGC	6	9	8
q_CELL.6710-6	4330	2916	matched	6	NA	mpEX	1	7	1
q_CELL.6322-2	4269	3579	matched	6	NA	mpEX	1	4	isolated
q_CELL.7189	2453	3278	matched	6	NA	mpEX	2	7	2
q_CELL.8255-2	4450	3525	matched	6	NA	mpEX	1	7	1
q_CELL.6375-2	2668	3439	matched	6	NA	mpEX	2	7	2
q_CELL.3879	1630	3396	matched	7	NA	sfrpEGC	5	8	7
q_CELL.5018	1599	3270	matched	7	NA	sfrpEGC	5	8	7
q_CELL.2474	1652	1314	matched	7	NA	sfrpEGC	5	8	7
q_CELL.5377	2196	2266	matched	6	NA	mpEX	2	7	2
q_CELL.9036	2383	3028	matched	1	NA	dpEX	isolated	7	2
q_CELL.7273	4166	2864	matched	6	NA	mpEX	1	7	1
q_CELL.6651-4	2590	2986	matched	6	NA	mpEX	2	7	2
q_CELL.2474-1	1692	1642	matched	7	NA	sfrpEGC	5	8	7
q_CELL.6846	2801	3045	matched	6	NA	mpEX	2	7	2
q_CELL.5018-1	5214	2765	matched	7	NA	sfrpEGC	8	8	6
q_CELL.8911	2342	2331	matched	6	NA	dpEX	2	7	2
q_CELL.6178-1	2586	2394	matched	6	NA	mpEX	2	7	2
q_CELL.5776-2	2312	2388	matched	6	NA	mpEX	2	7	2
q_CELL.9805	2587	3108	matched	6	NA	dpEX	2	7	2
q_CELL.3646	1564	3188	matched	7	NA	sfrpEGC	5	8	7
q_CELL.5107	1584	3446	matched	7	NA	sfrpEGC	5	8	7
q_CELL.5693	2208	2180	matched	6	NA	mpEX	2	7	2
q_CELL.7389-1	2898	2679	matched	1	NA	mpEX	isolated	7	2
q_CELL.6178-2	4240	2038	matched	6	NA	mpEX	1	7	1
q_CELL.3585	1465	3413	matched	7	NA	sfrpEGC	5	8	7
q_CELL.8274-1	2368	2992	matched	6	NA	mpEX	2	7	2
q_CELL.7407	1996	4114	matched	6	NA	mpEX	2	7	2
q_CELL.3772	5398	2839	matched	7	NA	sfrpEGC	8	8	6
q_CELL.5154	1546	3258	matched	7	NA	sfrpEGC	5	8	7
q_CELL.8384	4192	3083	matched	6	NA	mpEX	1	7	1
q_CELL.5079	2359	2250	matched	2	NA	MCG	isolated	7	2
q_CELL.9010-1	2263	3690	matched	4	NA	wntEGC	6	9	8
q_CELL.7337	2614	3052	matched	2	NA	dpEX	isolated	4	isolated
q_CELL.9479	4231	3299	matched	6	NA	dpEX	1	7	1
q_CELL.9173	2334	3015	matched	6	NA	dpEX	2	7	2
q_CELL.8255-3	4390	3089	matched	6	NA	mpEX	1	7	1
q_CELL.9477	2491	3956	matched	1	NA	dpEX	isolated	7	2
q_CELL.5776-3	4241	2975	matched	6	NA	mpEX	1	7	1
q_CELL.9421	2303	3142	matched	6	NA	dpEX	2	7	2
q_CELL.9477-1	4493	3841	matched	1	NA	dpEX	9	7	1
q_CELL.9043	4504	2421	matched	6	NA	dpEX	1	7	1
q_CELL.7546	2529	3347	matched	6	NA	mpEX	2	7	2
q_CELL.7673-2	4492	3617	matched	6	NA	mpEX	1	7	1
q_CELL.7673-3	2485	3633	matched	6	NA	mpEX	2	7	2
q_CELL.7389-2	2352	2033	matched	6	NA	mpEX	2	7	2
q_CELL.8769	2578	3403	matched	6	NA	mpEX	2	7	2
q_CELL.6178-3	4224	2354	matched	6	NA	mpEX	1	7	1
q_CELL.3965	5637	2602	matched	5	NA	MSN	10	2	5
q_CELL.7889-1	4160	2023	matched	1	NA	dpEX	isolated	7	1
q_CELL.4766	1567	3345	matched	7	NA	sfrpEGC	5	8	7
q_CELL.2239	1733	1314	matched	7	NA	wntEGC	5	8	7
q_CELL.3885-2	4527	3255	matched	4	NA	wntEGC	4	9	3
q_CELL.3693-1	1618	1483	matched	7	NA	sfrpEGC	5	8	7
q_CELL.6231	4216	2095	matched	2	NA	mpEX	isolated	7	1
q_CELL.3885-3	4858	3576	matched	4	NA	wntEGC	4	9	3
q_CELL.8298-1	3986	2808	matched	6	NA	mpEX	1	7	1
q_CELL.8363	2453	3420	matched	4	NA	wntEGC	6	9	8
q_CELL.6193-2	2414	2518	matched	6	NA	mpEX	2	7	2
q_CELL.8769-1	1987	4146	matched	6	NA	mpEX	2	7	2
q_CELL.9136	2222	2715	matched	4	NA	wntEGC	6	9	8
q_CELL.6193-3	2698	3045	matched	6	NA	mpEX	2	7	2
q_CELL.7313	4296	2937	matched	6	NA	mpEX	1	7	1
q_CELL.5654	2544	3424	matched	6	NA	mpEX	2	7	2
q_CELL.4680	1685	1688	matched	7	NA	sfrpEGC	5	8	7
q_CELL.9010-2	2344	3478	matched	4	NA	wntEGC	6	9	8
q_CELL.5609	1599	3484	matched	4	NA	sfrpEGC	isolated	8	7
q_CELL.9010-3	2337	3621	matched	4	NA	wntEGC	6	9	8
q_CELL.6710-7	2794	2872	matched	6	NA	mpEX	2	7	2
q_CELL.6651-5	4417	2628	matched	6	NA	mpEX	1	7	1
q_CELL.1958	1530	3597	matched	7	NA	sfrpEGC	5	4	9
q_CELL.6322-3	2597	2200	matched	6	NA	mpEX	2	7	2
q_CELL.8974-2	2340	3865	matched	6	NA	dpEX	2	7	2
q_CELL.6651-6	4375	3481	matched	6	NA	mpEX	1	7	1
q_CELL.6501	4449	2532	matched	6	NA	mpEX	1	7	1
q_CELL.6756	4280	3488	matched	6	NA	mpEX	1	7	1
q_CELL.3646-1	1789	2439	matched	7	NA	sfrpEGC	5	8	7
q_CELL.9421-1	2399	3230	matched	6	NA	dpEX	2	7	2
q_CELL.8769-2	4349	3085	matched	6	NA	mpEX	1	7	1
q_CELL.3703	2006	1872	matched	4	NA	wntEGC	6	9	8
q_CELL.6651-7	4143	2819	matched	6	NA	mpEX	1	7	1
q_CELL.8618	2507	3747	matched	6	NA	mpEX	2	7	2
q_CELL.9043-1	4503	3660	matched	6	NA	dpEX	1	7	1
q_CELL.9043-2	4817	3675	matched	6	NA	dpEX	1	7	1
q_CELL.3091	2005	1656	matched	7	NA	wntEGC	5	8	7
q_CELL.9136-1	4573	2942	matched	4	NA	wntEGC	4	9	3
q_CELL.8974-3	2422	3738	matched	6	NA	dpEX	2	7	2
q_CELL.7946-5	2525	2375	matched	6	NA	mpEX	2	7	2
q_CELL.3646-2	1605	1615	matched	7	NA	sfrpEGC	5	8	7
q_CELL.8962	2669	3357	matched	1	NA	dpEX	isolated	7	2
q_CELL.5336	4181	2654	matched	6	NA	dpEX	1	7	1
q_CELL.4766-1	1621	1526	matched	7	NA	sfrpEGC	5	8	7
q_CELL.2259	1579	1518	matched	7	NA	sfrpEGC	5	8	7
q_CELL.9010-4	2335	3666	matched	4	NA	wntEGC	6	9	8
q_CELL.3988	1526	3333	matched	7	NA	sfrpEGC	5	8	7
q_CELL.5645	2601	3656	matched	6	NA	mpEX	2	7	2
q_CELL.6710-8	4284	2759	matched	6	NA	mpEX	1	7	1
q_CELL.5776-4	4517	2314	matched	6	NA	mpEX	1	7	1
q_CELL.3923	1557	3135	matched	7	NA	sfrpEGC	5	8	7
q_CELL.5776-5	2164	2264	matched	6	NA	mpEX	2	7	2
q_CELL.9194-1	4430	3484	matched	6	NA	mpEX	1	7	1
q_CELL.7630	2474	3602	matched	4	NA	wntEGC	6	9	8
q_CELL.8762	4231	3084	matched	6	NA	dpEX	1	7	1
q_CELL.3314-1	2398	3436	matched	4	NA	wntEGC	6	9	8
q_CELL.7946-6	4256	2461	matched	6	NA	mpEX	1	7	1
q_CELL.2239-1	1682	1273	matched	7	NA	wntEGC	5	8	7
q_CELL.7189-1	2586	3551	matched	6	NA	mpEX	2	7	2
q_CELL.7389-3	2575	2941	matched	1	NA	mpEX	isolated	7	2
q_CELL.7673-4	2293	2764	matched	6	NA	mpEX	2	7	2
q_CELL.7407-1	2348	3831	matched	6	NA	mpEX	2	7	2
q_CELL.5208	4245	1889	matched	10	NA	dpEX	isolated	7	1
q_CELL.7889-2	2456	2734	matched	6	NA	dpEX	2	7	2
q_CELL.7564	4104	2740	matched	6	NA	mpEX	isolated	7	1
q_CELL.9010-5	2377	3457	matched	4	NA	wntEGC	6	9	8
q_CELL.7849	4512	3078	matched	4	NA	wntEGC	4	9	3
q_CELL.7956	2598	3152	matched	6	NA	mpEX	2	7	2
q_CELL.4250	1796	2463	matched	7	NA	sfrpEGC	5	8	7
q_CELL.3842	1721	2388	matched	7	NA	sfrpEGC	5	8	7
q_CELL.8256	2456	3651	matched	6	NA	wntEGC	2	7	2
q_CELL.9194-2	2554	3374	matched	6	NA	mpEX	2	7	2
q_CELL.4792	2661	3586	matched	6	NA	mpEX	2	7	2
q_CELL.6711	2613	2622	matched	6	NA	mpEX	2	7	2
q_CELL.7122	2826	2715	matched	6	NA	mpEX	2	7	2
q_CELL.8688	4228	3262	matched	6	NA	dpEX	1	7	1
q_CELL.8515	4266	2026	matched	6	NA	dpEX	1	7	1
q_CELL.7946-7	2437	2723	matched	6	NA	mpEX	2	7	2
q_CELL.8769-3	2400	3757	matched	6	NA	mpEX	2	7	2
q_CELL.8769-4	2160	4003	matched	6	NA	mpEX	2	7	2
q_CELL.9638	4891	3753	matched	1	NA	dpEX	9	7	1
q_CELL.7546-1	2224	2580	matched	6	NA	mpEX	2	7	2
q_CELL.6375-3	4324	2345	matched	6	NA	mpEX	1	7	1
q_CELL.6947-2	4111	2288	matched	6	NA	mpEX	1	7	1
q_CELL.6178-4	4271	3503	matched	6	NA	mpEX	1	7	1
q_CELL.6322-4	4351	3646	matched	6	NA	mpEX	1	4	isolated
q_CELL.7956-1	2566	3295	matched	6	NA	mpEX	2	7	2
q_CELL.9078	4786	3544	matched	4	NA	wntEGC	4	9	3
q_CELL.8255-4	2547	3455	matched	6	NA	mpEX	2	7	2
q_CELL.2474-2	1647	1282	matched	7	NA	sfrpEGC	5	8	7
q_CELL.9759	1989	4283	matched	6	NA	dpEX	2	7	2
q_CELL.6601-1	2428	2837	matched	6	NA	mpEX	2	7	2
q_CELL.7673-5	4529	2086	matched	6	NA	mpEX	1	7	1
q_CELL.8688-1	4163	3286	matched	6	NA	dpEX	1	7	1
q_CELL.3646-3	1714	1806	matched	7	NA	sfrpEGC	5	8	7
q_CELL.3188	4681	938	matched	7	NA	sfrpEGC	11	8	10
q_CELL.6361-6	2619	3245	matched	6	NA	mpEX	2	7	2
q_CELL.6947-3	2811	2379	matched	6	NA	mpEX	isolated	7	2
q_CELL.6651-8	3974	3015	matched	6	NA	mpEX	1	7	1
q_CELL.7673-6	4522	2414	matched	6	NA	mpEX	1	7	1
q_CELL.8357-1	4294	3209	matched	6	NA	sstIN	1	7	1
q_CELL.9010-6	2413	3548	matched	4	NA	wntEGC	6	9	8
q_CELL.7407-2	2651	3384	matched	6	NA	mpEX	2	7	2
q_CELL.8255-5	2343	3081	matched	6	NA	mpEX	2	7	2
q_CELL.5104-1	4493	2238	matched	6	NA	mpEX	1	7	1
q_CELL.7295	2798	3489	matched	6	NA	mpEX	2	7	2
q_CELL.3885-4	4556	3302	matched	4	NA	wntEGC	4	9	3
q_CELL.6322-5	4278	3714	matched	6	NA	mpEX	1	4	isolated
q_CELL.5018-2	1622	3299	matched	7	NA	sfrpEGC	5	8	7
q_CELL.5603	1741	2562	matched	7	NA	sfrpEGC	5	8	7
q_CELL.3610	2366	3569	matched	4	NA	wntEGC	6	8	11
q_CELL.3965-1	5173	1951	matched	5	NA	MSN	10	2	5
q_CELL.6450	2874	2281	matched	6	NA	mpEX	isolated	7	2
q_CELL.3879-1	1652	3301	matched	7	NA	sfrpEGC	5	8	7
q_CELL.3700	4301	1534	matched	4	NA	wntEGC	3	8	10
q_CELL.6710-9	4357	2792	matched	6	NA	mpEX	1	7	1
q_CELL.3885-5	4526	3334	matched	4	NA	wntEGC	4	9	3
q_CELL.7513	2638	2562	matched	6	NA	mpEX	2	7	2
q_CELL.5959-1	4508	2467	matched	6	NA	mpEX	1	7	1
q_CELL.6178-5	4359	3748	matched	6	NA	mpEX	1	7	1
q_CELL.3988-1	1711	1737	matched	7	NA	sfrpEGC	5	8	7
q_CELL.3654-1	1742	2342	matched	7	NA	sfrpEGC	5	8	7
q_CELL.6847-1	2190	2196	matched	6	NA	mpEX	2	7	2
q_CELL.8115	4539	3526	matched	4	NA	wntEGC	4	9	3
q_CELL.7931-1	4362	2337	matched	6	NA	mpEX	1	7	1
q_CELL.3793	5229	2499	matched	7	NA	sfrpEGC	8	8	6
q_CELL.9643	2046	4184	matched	6	NA	dpEX	2	7	2
q_CELL.8542	2257	3188	matched	4	NA	wntEGC	6	9	8
q_CELL.6501-1	2774	3187	matched	6	NA	mpEX	2	7	2
q_CELL.8515-1	4151	3458	matched	6	NA	dpEX	1	7	1
q_CELL.5889	4264	3112	matched	6	NA	mpEX	1	7	1
q_CELL.7946-8	2593	2046	matched	6	NA	mpEX	2	7	2
q_CELL.6590	2728	2570	matched	6	NA	mpEX	2	7	2
q_CELL.4114	1874	2147	matched	7	NA	sfrpEGC	5	8	7
q_CELL.8731	2517	3519	matched	6	NA	dpEX	2	7	2
q_CELL.9414	2415	3950	matched	6	NA	dpEX	2	7	2
q_CELL.5937	4175	2929	matched	6	NA	mpEX	1	7	1
q_CELL.5535	4537	2453	matched	6	NA	mpEX	1	7	1
q_CELL.7313-1	4390	3853	matched	6	NA	mpEX	1	7	1
q_CELL.6322-6	4415	2208	matched	6	NA	mpEX	1	4	isolated
q_CELL.6178-6	2248	2336	matched	6	NA	mpEX	2	7	2
q_CELL.8864	2222	3752	matched	4	NA	wntEGC	6	9	8
q_CELL.8962-1	2392	2881	matched	1	NA	dpEX	isolated	7	2
q_CELL.6361-7	2410	2821	matched	6	NA	mpEX	2	7	2
q_CELL.6557	2562	2807	matched	6	NA	mpEX	2	7	2
q_CELL.7273-1	4208	2280	matched	6	NA	mpEX	1	7	1
q_CELL.6635	4305	2661	matched	6	NA	mpEX	1	7	1
q_CELL.6178-7	4191	2190	matched	6	NA	mpEX	isolated	7	1
q_CELL.5959-2	4519	2516	matched	6	NA	mpEX	1	7	1
q_CELL.2474-3	1714	1538	matched	7	NA	sfrpEGC	5	8	7
q_CELL.6651-9	2750	3206	matched	6	NA	mpEX	2	7	2
q_CELL.9336	2440	3384	matched	4	NA	wntEGC	6	9	8
q_CELL.7295-1	2516	3334	matched	6	NA	mpEX	2	7	2
q_CELL.3923-1	1794	3028	matched	7	NA	sfrpEGC	5	8	7
q_CELL.4792-1	2236	2250	matched	6	NA	mpEX	2	7	2
q_CELL.2139	4714	921	matched	7	NA	wntEGC	11	8	10
q_CELL.6178-8	2302	2693	matched	6	NA	mpEX	2	7	2
q_CELL.5560	4120	2570	matched	6	NA	dpEX	1	7	1
q_CELL.5104-2	2545	3316	matched	6	NA	mpEX	2	7	2
q_CELL.9514	4455	3743	matched	6	NA	dpEX	1	7	1
q_CELL.1831	5232	3100	matched	7	NA	wntEGC	8	8	6
q_CELL.5079-1	2756	2370	matched	2	NA	MCG	isolated	7	2
q_CELL.6590-1	4314	2861	matched	6	NA	mpEX	1	7	1
q_CELL.6322-7	2703	2788	matched	6	NA	mpEX	2	4	isolated
q_CELL.8769-5	2605	3446	matched	6	NA	mpEX	2	7	2
q_CELL.8953	2315	3202	matched	4	NA	wntEGC	6	9	8
q_CELL.7889-3	4246	3604	matched	6	NA	dpEX	1	4	isolated
q_CELL.3895	1712	3037	matched	7	NA	sfrpEGC	5	8	7
q_CELL.7544	2514	3093	matched	6	NA	mpEX	2	7	2
q_CELL.4766-2	1768	1968	matched	7	NA	sfrpEGC	5	8	7
q_CELL.6710-10	4380	2020	matched	6	NA	mpEX	1	7	1
q_CELL.3579	1663	1392	matched	7	NA	sfrpEGC	5	8	7
q_CELL.5976	1532	3431	matched	7	NA	sfrpEGC	5	8	7
q_CELL.5208-1	2185	2326	matched	10	NA	dpEX	isolated	7	2
q_CELL.5209	5741	2515	matched	2	NA	obNBL	12	2	5
q_CELL.3602	5225	3155	matched	4	NA	wntEGC	13	9	3
q_CELL.6847-2	3980	2611	matched	6	NA	mpEX	1	7	1
q_CELL.8769-6	2496	3057	matched	6	NA	mpEX	2	7	2
q_CELL.5154-1	1469	3353	matched	7	NA	sfrpEGC	5	8	7
q_CELL.6651-10	2645	2695	matched	6	NA	mpEX	2	7	2
q_CELL.8384-1	2806	3191	matched	6	NA	mpEX	2	7	2
q_CELL.4250-1	1765	2391	matched	7	NA	sfrpEGC	5	8	7
q_CELL.8214-1	4832	3533	matched	4	NA	wntEGC	4	8	6
q_CELL.4138	1646	1770	matched	7	NA	sfrpEGC	5	8	7
q_CELL.1958-1	1518	3612	matched	7	NA	sfrpEGC	5	4	9
q_CELL.6193-4	2737	2729	matched	6	NA	mpEX	2	7	2
q_CELL.5940-1	2234	2292	matched	6	NA	mpEX	2	7	2
q_CELL.4882	1484	2741	matched	5	NA	MSN	14	2	12
q_CELL.4287	1724	1782	matched	7	NA	sfrpEGC	5	8	7
q_CELL.9835	2126	4153	matched	1	NA	dpEX	7	7	2
q_CELL.2474-4	4712	956	matched	7	NA	sfrpEGC	11	8	10
q_CELL.8357-2	4158	3158	matched	6	NA	sstIN	1	7	1
q_CELL.8249	4738	3609	matched	4	NA	wntEGC	4	9	3
q_CELL.4853	1720	1990	matched	7	NA	sfrpEGC	5	8	7
q_CELL.6651-11	2889	2852	matched	6	NA	mpEX	2	7	2
q_CELL.5208-2	2298	2250	matched	10	NA	dpEX	isolated	7	2
q_CELL.7407-3	4383	2879	matched	6	NA	mpEX	1	7	1
q_CELL.3885-6	4557	3456	matched	4	NA	wntEGC	4	9	3
q_CELL.4875	5056	1567	matched	5	NA	MSN	10	2	5
q_CELL.2338	1555	1483	matched	7	NA	sfrpEGC	5	8	7
q_CELL.7956-2	4340	2884	matched	6	NA	mpEX	1	7	1
q_CELL.2217	5268	3037	matched	7	NA	wntEGC	8	8	6
q_CELL.2139-1	1655	1240	matched	7	NA	wntEGC	5	8	7
q_CELL.6148	2659	2403	matched	6	NA	mpEX	2	7	2
q_CELL.8611	1727	4205	matched	7	NA	reaEGC	5	4	9
q_CELL.5560-1	4330	3267	matched	6	NA	dpEX	1	7	1
q_CELL.4613	1778	2090	matched	7	NA	sfrpEGC	5	8	7
q_CELL.6178-9	4360	2899	matched	6	NA	mpEX	1	7	1
q_CELL.3703-1	4547	3279	matched	4	NA	wntEGC	4	9	3
q_CELL.9010-7	2364	3327	matched	4	NA	wntEGC	6	9	8
q_CELL.7620	4276	2608	matched	6	NA	mpEX	1	7	1
q_CELL.6322-8	2641	3122	matched	6	NA	mpEX	2	7	2
q_CELL.6361-8	2460	2691	matched	6	NA	mpEX	2	7	2
q_CELL.5107-1	1754	2510	matched	7	NA	sfrpEGC	5	8	7
q_CELL.9336-1	4482	3196	matched	4	NA	wntEGC	4	9	3
q_CELL.6077	3012	2880	matched	6	NA	mpEX	2	4	isolated
q_CELL.6243-3	4175	2890	matched	6	NA	mpEX	1	7	1
q_CELL.9194-3	4525	3727	matched	6	NA	mpEX	1	7	1
q_CELL.3585-1	1611	1554	matched	7	NA	sfrpEGC	5	8	7
q_CELL.6450-1	2521	2875	matched	6	NA	mpEX	2	7	2
q_CELL.6195	1625	3579	matched	7	NA	sfrpEGC	5	4	9
q_CELL.4913	4369	2375	matched	6	NA	mpEX	1	7	1
q_CELL.5432	2969	2990	matched	6	NA	mpEX	2	7	2
q_CELL.8680-1	4517	3809	matched	6	NA	dpEX	1	7	1
q_CELL.4615	4850	1512	matched	7	NA	sfrpEGC	11	8	10
q_CELL.8770	2431	3448	matched	7	NA	wntEGC	isolated	8	isolated
q_CELL.5003	5401	2757	matched	5	NA	MSN	10	2	5
q_CELL.7197	4316	3387	matched	6	NA	mpEX	1	7	1
q_CELL.2331	5107	866	matched	5	NA	scgnIN	10	2	5
q_CELL.9010-8	2400	3515	matched	4	NA	wntEGC	6	9	8
q_CELL.8249-1	2207	3064	matched	4	NA	wntEGC	6	9	8
q_CELL.7673-7	4525	3684	matched	6	NA	mpEX	1	7	1
q_CELL.5107-2	1791	2410	matched	7	NA	sfrpEGC	5	8	7
q_CELL.3885-7	2057	1807	matched	4	NA	wntEGC	6	9	8
q_CELL.8195	4288	2368	matched	6	NA	mpEX	1	7	1
q_CELL.7889-4	4292	3556	matched	1	NA	dpEX	isolated	7	1
q_CELL.6733	3990	2788	matched	6	NA	mpEX	1	7	1
q_CELL.9336-2	2399	3642	matched	4	NA	wntEGC	6	9	8
q_CELL.6361-9	2319	2624	matched	6	NA	mpEX	2	7	2
q_CELL.6178-10	2660	2797	matched	6	NA	mpEX	2	7	2
q_CELL.6450-2	4436	2512	matched	6	NA	mpEX	1	7	1
q_CELL.8680-2	2879	3126	matched	6	NA	dpEX	2	7	2
q_CELL.9872-1	3768	2798	matched	10	NA	dpEX	isolated	4	isolated
q_CELL.3885-8	2116	2819	matched	4	NA	wntEGC	6	9	8
q_CELL.4875-1	1599	2454	matched	5	NA	MSN	14	2	12
q_CELL.7673-8	2291	2884	matched	6	NA	mpEX	2	7	2
q_CELL.5319	4221	2909	matched	6	NA	mpEX	1	7	1
q_CELL.9418	4556	3981	matched	6	NA	dpEX	1	7	1
q_CELL.7842	2599	2146	matched	6	NA	mpEX	2	7	2
q_CELL.6291-1	2480	2255	matched	1	NA	mpEX	isolated	7	2
q_CELL.8053	2185	2713	matched	4	NA	wntEGC	6	9	8
q_CELL.7052	2805	3356	matched	6	NA	dpEX	2	7	2
q_CELL.8214-2	2077	3878	matched	4	NA	wntEGC	6	8	11
q_CELL.3273	4754	1170	matched	7	NA	sfrpEGC	11	8	10
q_CELL.8680-3	4285	3324	matched	6	NA	dpEX	1	7	1
q_CELL.8974-4	2593	3767	matched	6	NA	dpEX	2	7	2
q_CELL.3081	2036	2258	matched	4	NA	wntEGC	6	9	8
q_CELL.4766-3	4641	1241	matched	7	NA	sfrpEGC	11	8	10
q_CELL.8384-2	4291	1908	matched	6	NA	mpEX	1	7	1
q_CELL.8618-1	4695	3827	matched	6	NA	mpEX	1	7	1
q_CELL.6145	1526	3661	matched	7	NA	reaEGC	5	4	9
q_CELL.9194-4	2427	3149	matched	6	NA	mpEX	2	7	2
q_CELL.6231-1	4290	2446	matched	6	NA	mpEX	1	7	1
q_CELL.8837	2295	3735	matched	4	NA	wntEGC	6	9	8
q_CELL.8680-4	2459	2914	matched	6	NA	dpEX	2	7	2
q_CELL.6341	4313	2089	matched	10	NA	dpEX	isolated	7	1
q_CELL.7902	3820	2972	matched	6	NA	mpEX	1	7	1
q_CELL.5471	4762	1404	matched	7	NA	sfrpEGC	11	8	10
q_CELL.7673-9	4347	1808	matched	6	NA	mpEX	1	7	1
q_CELL.9173-1	4503	2444	matched	6	NA	dpEX	1	7	1
q_CELL.7956-3	4399	2686	matched	6	NA	mpEX	1	7	1
q_CELL.9036-1	2458	3770	matched	1	NA	dpEX	isolated	7	2
q_CELL.3408	2376	3400	matched	4	NA	wntEGC	6	9	8
q_CELL.8519	2126	4079	matched	1	NA	dpEX	7	7	2
q_CELL.7260	1682	2849	matched	7	NA	sfrpEGC	5	8	7
q_CELL.6193-5	2376	2685	matched	6	NA	mpEX	2	7	2
q_CELL.8142	2266	3248	matched	4	NA	wntEGC	6	9	8
q_CELL.9300	4185	3206	matched	10	NA	dpEX	isolated	7	1
q_CELL.7394	4155	3026	matched	6	NA	mpEX	1	7	1
q_CELL.8249-2	2173	2822	matched	4	NA	wntEGC	6	9	8
q_CELL.6077-1	2903	3217	matched	6	NA	mpEX	2	4	isolated
q_CELL.7673-10	4486	2834	matched	6	NA	mpEX	1	7	1
q_CELL.9421-2	4779	3654	matched	6	NA	dpEX	1	7	1
q_CELL.9479-1	2648	3640	matched	6	NA	dpEX	2	7	2
q_CELL.9336-3	2294	3103	matched	4	NA	wntEGC	6	9	8
q_CELL.3352	1726	2641	matched	7	NA	sfrpEGC	5	8	7
q_CELL.8710	2210	3538	matched	4	NA	wntEGC	6	9	8
q_CELL.8618-2	4438	2713	matched	6	NA	mpEX	1	7	1
q_CELL.3424	5273	2487	matched	2	NA	sfrpEGC	isolated	8	6
q_CELL.6105-1	4331	2051	matched	6	NA	mpEX	1	7	1
q_CELL.8863	2705	3520	matched	6	NA	mpEX	2	4	isolated
q_CELL.9872-2	3900	3179	matched	10	NA	dpEX	isolated	4	isolated
q_CELL.1993	4932	174	matched	2	NA	VLMC	isolated	4	isolated
q_CELL.7874	1469	3806	matched	7	NA	reaEGC	5	4	9
q_CELL.3271	4740	4667	matched	10	NA	VLMC	isolated	2	isolated
q_CELL.6590-2	2817	3115	matched	6	NA	mpEX	2	7	2
q_CELL.6341-1	2958	3240	matched	10	NA	dpEX	isolated	7	2
q_CELL.8519-1	2331	2904	matched	1	NA	dpEX	isolated	7	2
q_CELL.9133	2251	3791	matched	4	NA	wntEGC	6	9	8
q_CELL.8239	4042	2039	matched	6	NA	mpEX	1	7	4
q_CELL.9194-5	2268	3930	matched	6	NA	mpEX	2	7	2
q_CELL.4138-1	1940	3286	matched	7	NA	sfrpEGC	isolated	8	7
q_CELL.7483	4463	2948	matched	6	NA	wntEGC	1	7	1
q_CELL.6178-11	4270	2417	matched	6	NA	mpEX	1	7	1
q_CELL.8942	4579	2893	matched	4	NA	wntEGC	4	9	3
q_CELL.2293	4345	1228	matched	7	NA	wntEGC	11	8	10
q_CELL.8680-5	4120	3078	matched	6	NA	dpEX	1	7	1
q_CELL.5889-1	3847	2575	matched	6	NA	mpEX	1	7	1
q_CELL.8338	4812	3552	matched	4	NA	wntEGC	4	8	6
q_CELL.6733-1	2478	2232	matched	6	NA	mpEX	2	7	2
q_CELL.3879-2	1642	3205	matched	7	NA	sfrpEGC	5	8	7
q_CELL.6105-2	4081	2689	matched	6	NA	mpEX	isolated	7	1
q_CELL.6375-4	2731	3248	matched	6	NA	mpEX	2	7	2
q_CELL.6651-12	4480	2273	matched	6	NA	mpEX	1	7	1
q_CELL.5018-3	1635	1588	matched	7	NA	sfrpEGC	5	8	7
q_CELL.6243-4	2762	2638	matched	6	NA	mpEX	2	7	2
q_CELL.6053	2083	4109	matched	6	NA	mpEX	2	7	2
q_CELL.6441	4499	3942	matched	6	NA	dpEX	1	7	1
q_CELL.3602-1	1846	1572	matched	4	NA	wntEGC	isolated	9	8
q_CELL.3602-2	5109	3312	matched	4	NA	wntEGC	13	9	3
q_CELL.5027-1	1773	2045	matched	7	NA	sfrpEGC	5	8	7
q_CELL.7151	2480	3299	matched	6	NA	mpEX	2	7	2
q_CELL.6322-9	4355	2183	matched	6	NA	mpEX	1	7	1
q_CELL.9336-4	4433	3091	matched	4	NA	wntEGC	4	9	3
q_CELL.2474-5	1691	1466	matched	7	NA	sfrpEGC	5	8	7
q_CELL.6341-2	4188	2720	matched	10	NA	dpEX	isolated	7	1
q_CELL.8863-1	2566	3586	matched	6	NA	mpEX	2	7	2
q_CELL.6604	1818	4142	matched	7	NA	sfrpEGC	5	9	8
q_CELL.6651-13	2339	2732	matched	6	NA	mpEX	2	7	2
q_CELL.7889-5	2736	2932	matched	1	NA	dpEX	isolated	4	isolated
q_CELL.7871	2448	2634	matched	6	NA	mpEX	2	7	2
q_CELL.8680-6	2711	3361	matched	6	NA	dpEX	2	7	2
q_CELL.9010-9	2223	3092	matched	4	NA	wntEGC	6	9	8
q_CELL.5776-6	4228	2715	matched	6	NA	mpEX	1	7	1
q_CELL.6562	4343	3008	matched	6	NA	mpEX	1	7	1
q_CELL.3091-1	2458	3504	matched	7	NA	wntEGC	isolated	9	8
q_CELL.8931	2195	2773	matched	7	NA	wntEGC	isolated	9	8
q_CELL.6421	1556	3551	matched	7	NA	sfrpEGC	5	4	9
q_CELL.6889-1	2361	2613	matched	6	NA	mpEX	2	7	2
q_CELL.9194-6	2061	4023	matched	6	NA	mpEX	2	7	2
q_CELL.3775	5271	2656	matched	7	NA	sfrpEGC	8	8	6
q_CELL.9261-1	4432	3612	matched	1	NA	dpEX	isolated	7	1
q_CELL.9336-5	2182	3873	matched	4	NA	wntEGC	6	9	8
q_CELL.3988-2	1802	2062	matched	7	NA	sfrpEGC	5	8	7
q_CELL.9573	2208	4060	matched	6	NA	dpEX	2	7	2
q_CELL.5278	2352	2289	matched	2	NA	sstIN	isolated	7	2
q_CELL.8338-1	4488	3144	matched	4	NA	wntEGC	4	9	3
q_CELL.7946-9	3914	2802	matched	6	NA	mpEX	1	7	1
q_CELL.6557-1	2406	2589	matched	6	NA	mpEX	2	7	2
q_CELL.8218	2794	2237	matched	1	NA	sstIN	isolated	4	isolated
q_CELL.7889-6	2652	3765	matched	6	NA	dpEX	2	7	2
q_CELL.9010-10	2385	3330	matched	4	NA	wntEGC	6	9	8
q_CELL.3700-1	4869	3603	matched	6	NA	wntEGC	1	8	6
q_CELL.9421-3	4690	3677	matched	6	NA	dpEX	1	7	1
q_CELL.3885-9	4632	3525	matched	4	NA	wntEGC	4	9	3
q_CELL.6733-2	4354	2448	matched	6	NA	mpEX	1	7	1
q_CELL.7003	2599	2174	matched	6	NA	mpEX	2	7	2
q_CELL.5208-3	2649	3316	matched	10	NA	dpEX	isolated	7	2
q_CELL.4138-2	1699	3062	matched	7	NA	sfrpEGC	5	8	7
q_CELL.6758	2324	3126	matched	6	NA	wntEGC	2	7	2
q_CELL.5847	4119	2243	matched	6	NA	mpEX	1	7	1
q_CELL.9036-2	2194	4127	matched	1	NA	dpEX	7	7	2
q_CELL.8688-2	2799	3551	matched	6	NA	dpEX	2	7	2
q_CELL.9273	2452	3734	matched	1	NA	dpEX	isolated	7	2
q_CELL.6921	4281	3356	matched	6	NA	mpEX	1	7	1
q_CELL.5077	3856	3171	matched	6	NA	mpEX	1	4	isolated
q_CELL.6310	2519	2603	matched	6	NA	mpEX	2	7	2
q_CELL.2474-6	1742	1535	matched	7	NA	sfrpEGC	5	8	7
q_CELL.5068	1777	2677	matched	7	NA	sfrpEGC	5	8	7
q_CELL.9366	2160	4032	matched	1	NA	dpEX	7	7	2
q_CELL.6454	4371	2542	matched	6	NA	mpEX	1	7	1
q_CELL.3741	1655	3233	matched	7	NA	sfrpEGC	5	8	7
q_CELL.5471-1	4798	1443	matched	7	NA	sfrpEGC	11	8	10
q_CELL.3646-4	1711	1758	matched	7	NA	sfrpEGC	5	8	7
q_CELL.7003-1	2840	2442	matched	6	NA	mpEX	isolated	7	2
q_CELL.7737	4507	2940	matched	10	NA	wntEGC	isolated	9	3
q_CELL.9173-2	2606	3526	matched	6	NA	dpEX	2	7	2
q_CELL.5821	1489	3627	matched	7	NA	sfrpEGC	5	8	7
q_CELL.9421-4	4849	3656	matched	6	NA	dpEX	1	7	1
q_CELL.5959-3	4387	1855	matched	6	NA	mpEX	1	7	1
q_CELL.3585-2	4566	1102	matched	7	NA	sfrpEGC	11	8	10
q_CELL.6580-2	2457	3010	matched	6	NA	mpEX	2	7	2
q_CELL.9099	2319	3736	matched	4	NA	wntEGC	6	9	8
q_CELL.6847-3	4232	1979	matched	6	NA	mpEX	1	7	1
q_CELL.6322-10	2751	3600	matched	6	NA	mpEX	2	4	isolated
q_CELL.7971	4399	3544	matched	6	NA	mpEX	1	7	1
q_CELL.5789-1	4397	3061	matched	1	NA	dpEX	isolated	7	1
q_CELL.4875-2	5607	2692	matched	5	NA	MSN	10	2	5
q_CELL.6557-2	4401	3738	matched	6	NA	mpEX	1	7	1
q_CELL.5889-2	2578	2145	matched	6	NA	mpEX	2	7	2
q_CELL.4138-3	1713	1879	matched	7	NA	sfrpEGC	5	8	7
q_CELL.2259-1	1641	1533	matched	7	NA	sfrpEGC	5	8	7
q_CELL.9450	1652	3925	matched	7	NA	reaEGC	5	4	9
q_CELL.7673-11	4470	3652	matched	6	NA	mpEX	1	7	1
q_CELL.5889-3	4416	2334	matched	6	NA	mpEX	1	7	1
q_CELL.5629	2649	2911	matched	6	NA	mpEX	2	7	2
q_CELL.5821-1	1857	3651	matched	7	NA	sfrpEGC	5	8	isolated
q_CELL.7052-1	4412	3685	matched	6	NA	dpEX	1	7	1
q_CELL.7886	5105	2802	matched	7	NA	sfrpEGC	8	8	6
q_CELL.6361-10	2569	3048	matched	6	NA	mpEX	2	7	2
q_CELL.6501-2	4236	3743	matched	6	NA	mpEX	1	7	1
q_CELL.7394-1	2616	2870	matched	6	NA	mpEX	2	7	2
q_CELL.9173-3	4789	3748	matched	6	NA	dpEX	1	7	1
q_CELL.8255-6	2211	2402	matched	6	NA	mpEX	2	7	2
q_CELL.8178	4239	2650	matched	6	NA	mpEX	1	7	1
q_CELL.3823	1700	1846	matched	7	NA	sfrpEGC	5	8	7
q_CELL.5959-4	4431	2852	matched	6	NA	mpEX	1	7	1
q_CELL.8864-1	2187	3621	matched	4	NA	wntEGC	6	9	8
q_CELL.8770-1	4531	3164	matched	7	NA	wntEGC	isolated	8	isolated
q_CELL.5107-3	1541	1461	matched	7	NA	sfrpEGC	5	8	7
q_CELL.5083	4990	1521	matched	5	NA	MSN	10	2	5
q_CELL.7946-10	4373	3551	matched	6	NA	mpEX	1	7	1
q_CELL.2968	1893	1557	matched	7	NA	wntEGC	5	8	7
q_CELL.3352-1	1718	2848	matched	7	NA	sfrpEGC	5	8	7
q_CELL.6298	4878	3830	matched	6	NA	mpEX	1	7	1
q_CELL.4279	4743	1433	matched	7	NA	sfrpEGC	11	8	10
q_CELL.4613-1	1587	1335	matched	7	NA	sfrpEGC	5	8	7
q_CELL.5018-4	1591	1461	matched	7	NA	sfrpEGC	5	8	7
q_CELL.3700-2	2335	3191	matched	6	NA	wntEGC	2	8	isolated
q_CELL.6375-5	4384	2635	matched	6	NA	mpEX	1	7	1
q_CELL.5018-5	1572	1366	matched	7	NA	sfrpEGC	5	8	7
q_CELL.6505	1624	2848	matched	7	NA	sfrpEGC	5	8	7
q_CELL.3173	3758	1096	matched	2	NA	VLMC	15	4	isolated
q_CELL.5083-1	5129	1773	matched	5	NA	MSN	10	2	5
q_CELL.4222	1246	2180	matched	8	NA	scgnIN	16	2	12
q_CELL.8177	2369	3757	matched	6	NA	mpEX	2	9	8
q_CELL.7886-1	1566	3237	matched	7	NA	sfrpEGC	5	8	7
q_CELL.4268-1	4789	1311	matched	7	NA	sfrpEGC	11	8	10
q_CELL.6441-1	2578	3714	matched	6	NA	dpEX	2	4	isolated
q_CELL.9192	2121	3928	matched	4	NA	wntEGC	6	9	8
q_CELL.6803	4393	1882	matched	6	NA	mpEX	1	7	1
q_CELL.7886-2	5125	2166	matched	7	NA	sfrpEGC	11	8	10
q_CELL.3646-5	1721	1707	matched	7	NA	sfrpEGC	5	8	7
q_CELL.8519-2	4436	3637	matched	1	NA	dpEX	isolated	7	1
q_CELL.7122-1	2878	2917	matched	6	NA	mpEX	2	7	2
q_CELL.6351	5526	2432	matched	5	NA	MSN	10	2	5
q_CELL.5821-2	1927	3964	matched	7	NA	sfrpEGC	5	8	13
q_CELL.7768	2398	2550	matched	6	NA	mpEX	2	7	2
q_CELL.6243-5	4120	2887	matched	6	NA	mpEX	1	7	1
q_CELL.6178-12	4043	2968	matched	6	NA	mpEX	1	7	1
q_CELL.3352-2	1780	2649	matched	7	NA	sfrpEGC	5	8	7
q_CELL.5104-3	4472	2501	matched	6	NA	mpEX	1	7	1
q_CELL.7732	2255	2615	matched	6	NA	mpEX	2	7	2
q_CELL.6733-3	2784	2782	matched	6	NA	mpEX	2	7	2
q_CELL.3286	1879	3298	matched	7	NA	sfrpEGC	isolated	8	7
q_CELL.8073	3954	2755	matched	2	NA	dpEX	isolated	7	1
q_CELL.7889-7	2353	4003	matched	1	NA	dpEX	7	7	2
q_CELL.9252	2718	3585	matched	6	NA	dpEX	2	7	2
q_CELL.2474-7	4608	1208	matched	7	NA	sfrpEGC	11	8	10
q_CELL.6672	2518	2654	matched	6	NA	mpEX	2	7	2
q_CELL.6651-14	2715	3466	matched	6	NA	mpEX	2	7	2
q_CELL.5018-6	1694	1500	matched	7	NA	sfrpEGC	5	8	7
q_CELL.8538	2341	2581	matched	1	NA	dpEX	isolated	7	2
q_CELL.6781	4019	2335	matched	6	NA	mpEX	1	7	1
q_CELL.8962-2	2421	3006	matched	1	NA	dpEX	isolated	7	2
q_CELL.9273-1	2559	3392	matched	6	NA	dpEX	2	7	2
q_CELL.5471-2	4696	1424	matched	7	NA	sfrpEGC	11	8	10
q_CELL.1831-1	1602	3425	matched	7	NA	wntEGC	5	8	7
q_CELL.5471-3	1867	2599	matched	7	NA	sfrpEGC	5	8	7
q_CELL.9036-3	2347	2954	matched	1	NA	dpEX	isolated	7	2
q_CELL.9136-2	2163	3846	matched	4	NA	wntEGC	6	9	8
q_CELL.2713	4451	1007	matched	7	NA	sfrpEGC	11	8	10
q_CELL.7673-12	4405	1926	matched	6	NA	mpEX	1	7	1
q_CELL.7122-2	2528	2763	matched	6	NA	mpEX	2	7	2
q_CELL.3874	4677	1308	matched	7	NA	sfrpEGC	11	8	10
q_CELL.2937	1343	3028	matched	5	NA	MSN	14	2	12
q_CELL.3895-1	1665	3355	matched	7	NA	sfrpEGC	5	8	7
q_CELL.9133-1	2354	3669	matched	4	NA	wntEGC	6	9	8
q_CELL.8614	4407	2857	matched	6	NA	mpEX	1	7	1
q_CELL.8770-2	2424	3639	matched	7	NA	wntEGC	isolated	8	11
q_CELL.6168	1660	3455	matched	7	NA	sfrpEGC	5	8	7
q_CELL.6793	4335	3732	matched	6	NA	dpEX	1	7	1
q_CELL.3602-3	1770	1605	matched	4	NA	wntEGC	isolated	9	8
q_CELL.3286-1	4675	1348	matched	7	NA	sfrpEGC	11	8	10
q_CELL.4613-2	1655	1677	matched	7	NA	sfrpEGC	5	8	7
q_CELL.4138-4	5235	2856	matched	7	NA	sfrpEGC	8	8	6
q_CELL.8372-1	2783	3327	matched	6	NA	mpEX	2	7	2
q_CELL.9010-11	2395	3621	matched	4	NA	wntEGC	6	9	8
q_CELL.6178-13	2754	3636	matched	6	NA	mpEX	2	7	2
q_CELL.7874-1	1627	4176	matched	7	NA	reaEGC	5	4	9
q_CELL.3885-10	4684	3567	matched	4	NA	wntEGC	4	9	3
q_CELL.5535-1	2462	3207	matched	6	NA	mpEX	2	7	2
q_CELL.3693-2	1741	1735	matched	7	NA	sfrpEGC	5	8	7
q_CELL.6207	4175	2488	matched	6	NA	dpEX	1	7	1
q_CELL.3091-2	2042	2435	matched	7	NA	wntEGC	isolated	9	8
q_CELL.7903-1	4567	3245	matched	4	NA	wntEGC	4	8	isolated
q_CELL.6082-1	4388	1812	matched	6	NA	wntEGC	1	7	1
q_CELL.7903-2	2302	3232	matched	4	NA	wntEGC	6	9	8
q_CELL.6077-2	4480	3749	matched	6	NA	mpEX	1	7	1
q_CELL.6322-11	4129	3400	matched	6	NA	mpEX	1	4	isolated
q_CELL.7424	2492	2195	matched	6	NA	mpEX	2	7	2
q_CELL.3232	2063	1885	matched	7	NA	wntEGC	5	9	8
q_CELL.8142-1	4420	1628	matched	4	NA	wntEGC	3	9	3
q_CELL.5725	4485	2093	matched	6	NA	wntEGC	1	9	3
q_CELL.6590-3	4392	2111	matched	6	NA	mpEX	1	7	1
q_CELL.9471	4890	3596	matched	4	NA	wntEGC	4	9	3
q_CELL.4680-1	5314	2863	matched	7	NA	sfrpEGC	8	8	6
q_CELL.2259-2	1699	1579	matched	7	NA	sfrpEGC	5	8	7
q_CELL.7313-2	2304	2414	matched	6	NA	mpEX	2	7	2
q_CELL.5422	5664	2660	matched	5	NA	MSN	10	2	5
q_CELL.8710-1	4869	3539	matched	4	NA	wntEGC	4	9	3
q_CELL.3673	4973	2013	matched	10	NA	CMPN	isolated	4	isolated
q_CELL.7849-1	4681	3614	matched	4	NA	wntEGC	4	9	3
q_CELL.2012	1869	2838	matched	7	NA	wntEGC	5	8	7
q_CELL.7197-1	4467	4040	matched	6	NA	mpEX	1	7	1
q_CELL.2087	4727	1000	matched	7	NA	sfrpEGC	11	8	10
q_CELL.4688	5016	1713	matched	5	NA	MSN	10	2	5
q_CELL.3546	2373	3491	matched	4	NA	wntEGC	6	9	8
q_CELL.8161	4040	3828	matched	2	NA	sstIN	isolated	4	isolated
q_CELL.9098	2485	3565	matched	6	NA	dpEX	2	7	2
q_CELL.7903-3	2239	3232	matched	4	NA	wntEGC	6	8	isolated
q_CELL.3619	1605	1370	matched	7	NA	sfrpEGC	5	8	7
q_CELL.4099	1686	2131	matched	5	NA	sfrpEGC	14	2	12
q_CELL.3585-3	5218	2842	matched	7	NA	sfrpEGC	8	8	6
q_CELL.5356	1137	3476	matched	5	NA	scgnIN	14	4	9
q_CELL.8682	2335	3270	matched	4	NA	wntEGC	6	9	8
q_CELL.9336-6	4484	2909	matched	4	NA	wntEGC	4	9	3
q_CELL.3185	1800	1386	matched	4	NA	sfrpEGC	isolated	9	8
q_CELL.9010-12	2223	3337	matched	4	NA	wntEGC	6	9	8
q_CELL.6847-4	2455	3887	matched	6	NA	mpEX	2	7	2
q_CELL.4222-1	1162	1533	matched	8	NA	scgnIN	16	2	12
q_CELL.6733-4	4164	3526	matched	6	NA	mpEX	1	7	1
q_CELL.8911-1	4168	3179	matched	6	NA	dpEX	1	7	1
q_CELL.8105	1593	3598	matched	7	NA	reaEGC	5	8	7
q_CELL.7407-4	2260	2686	matched	6	NA	mpEX	2	7	2
q_CELL.3610-1	2291	3613	matched	7	NA	wntEGC	5	8	11
q_CELL.8931-1	2133	3705	matched	7	NA	wntEGC	5	9	8
q_CELL.4517	1679	1753	matched	7	NA	sfrpEGC	5	8	7
q_CELL.8650	4406	3305	matched	6	NA	mpEX	1	7	1
q_CELL.8689	1963	4051	matched	4	NA	wntEGC	isolated	9	8
q_CELL.2130	4316	1266	matched	4	NA	wntEGC	3	9	3
q_CELL.4439	1327	1637	matched	5	NA	MSN	14	2	12
q_CELL.2293-1	1875	1407	matched	7	NA	wntEGC	5	8	7
q_CELL.4853-1	1762	1829	matched	7	NA	sfrpEGC	5	8	7
q_CELL.2474-8	4644	959	matched	7	NA	sfrpEGC	11	8	10
q_CELL.6193-6	2802	3023	matched	6	NA	mpEX	2	7	2
q_CELL.5083-2	1570	2558	matched	5	NA	MSN	14	4	isolated
q_CELL.6562-1	2159	2162	matched	6	NA	mpEX	2	7	2
q_CELL.3314-2	2188	3234	matched	4	NA	wntEGC	6	9	8
q_CELL.9414-1	2384	3902	matched	6	NA	dpEX	2	7	2
q_CELL.3630	1652	1466	matched	7	NA	sfrpEGC	5	8	7
q_CELL.6450-3	4211	3426	matched	6	NA	mpEX	1	7	1
q_CELL.6450-4	4677	3918	matched	6	NA	mpEX	1	7	1
q_CELL.5541	4291	3126	matched	6	NA	dpEX	1	7	1
q_CELL.6096	5514	2536	matched	5	NA	MSN	10	2	5
q_CELL.9136-3	5043	3453	matched	4	NA	wntEGC	13	9	3
q_CELL.5753	4586	2489	matched	4	NA	wntEGC	17	9	3
q_CELL.3923-2	1656	2866	matched	7	NA	sfrpEGC	5	8	7
q_CELL.2757	5191	264	matched	2	NA	VLMC	isolated	4	isolated
q_CELL.7889-8	2795	3608	matched	1	NA	dpEX	isolated	7	2
q_CELL.9658	2911	3127	matched	6	NA	dpEX	2	4	isolated
q_CELL.1958-2	1485	3439	matched	7	NA	sfrpEGC	5	4	9
q_CELL.9173-4	4591	3736	matched	6	NA	dpEX	1	7	1
q_CELL.6361-11	2528	2994	matched	6	NA	mpEX	2	7	2
q_CELL.9194-7	2221	3911	matched	6	NA	mpEX	2	7	2
q_CELL.3772-1	1599	2871	matched	7	NA	sfrpEGC	5	8	7
q_CELL.5018-7	1653	1645	matched	7	NA	sfrpEGC	5	8	7
q_CELL.2509	1890	2610	matched	7	NA	wntEGC	5	4	isolated
q_CELL.6604-1	1724	3746	matched	7	NA	sfrpEGC	5	4	9
q_CELL.2239-2	1563	1294	matched	7	NA	wntEGC	5	8	7
q_CELL.9596	2316	3860	matched	6	NA	dpEX	2	7	2
q_CELL.4753	4857	1278	matched	5	NA	MSN	10	2	5
q_CELL.6353	1577	3378	matched	7	NA	sfrpEGC	5	8	7
q_CELL.9043-3	4416	3208	matched	1	NA	dpEX	isolated	7	1
q_CELL.8040	2838	2063	matched	6	NA	mpEX	isolated	7	isolated
q_CELL.5776-7	4467	2210	matched	6	NA	mpEX	1	7	1
q_CELL.8506	3935	2811	matched	6	NA	mpEX	1	7	1
q_CELL.9099-1	4488	3395	matched	4	NA	wntEGC	4	9	3
q_CELL.5041	1645	3170	matched	7	NA	sfrpEGC	5	8	7
q_CELL.4913-1	4184	3691	matched	6	NA	mpEX	1	7	1
q_CELL.5471-4	1681	2914	matched	7	NA	sfrpEGC	5	8	7
q_CELL.3602-4	4576	3275	matched	4	NA	wntEGC	4	9	3
q_CELL.9477-2	2069	4154	matched	1	NA	dpEX	7	7	2
q_CELL.8680-7	4292	3252	matched	6	NA	dpEX	1	7	1
q_CELL.2989	1981	3263	matched	7	NA	wntEGC	isolated	8	7
q_CELL.5302	1695	3356	matched	7	NA	sfrpEGC	5	8	7
q_CELL.8911-2	4211	3224	matched	6	NA	dpEX	1	7	1
q_CELL.5107-4	1689	3101	matched	7	NA	sfrpEGC	5	8	7
q_CELL.2087-1	1847	1415	matched	7	NA	sfrpEGC	5	8	7
q_CELL.6562-2	4355	3044	matched	6	NA	mpEX	1	7	1
q_CELL.3729	1541	3359	matched	7	NA	sfrpEGC	5	8	7
q_CELL.1871	1821	2400	matched	7	NA	wntEGC	5	8	7
q_CELL.5471-5	1797	2834	matched	7	NA	sfrpEGC	5	8	7
q_CELL.8338-2	4322	1511	matched	4	NA	wntEGC	3	8	10
q_CELL.9737	4725	3786	matched	6	NA	dpEX	1	7	1
q_CELL.3602-5	2242	3383	matched	4	NA	wntEGC	6	9	8
q_CELL.2338-1	1756	1374	matched	7	NA	sfrpEGC	5	8	7
q_CELL.9573-1	1904	4239	matched	6	NA	dpEX	2	7	2
q_CELL.9336-7	4770	3521	matched	4	NA	wntEGC	4	9	3
q_CELL.4048	4907	1682	matched	7	NA	sfrpEGC	11	8	10
q_CELL.6375-6	4244	2013	matched	6	NA	mpEX	1	7	1
q_CELL.6298-1	4265	3603	matched	6	NA	mpEX	1	7	1
q_CELL.5800	5550	2710	matched	5	NA	MSN	10	2	5
q_CELL.7337-1	4038	3071	matched	2	NA	dpEX	isolated	4	isolated
q_CELL.8249-3	2069	2574	matched	4	NA	wntEGC	6	9	8
q_CELL.4268-2	1901	2152	matched	7	NA	sfrpEGC	5	8	7
q_CELL.6193-7	4304	3031	matched	6	NA	mpEX	1	7	1
q_CELL.2126	1943	1387	matched	2	NA	sfrpEGC	18	4	14
q_CELL.5279	1443	2354	matched	5	NA	MSN	14	2	12
q_CELL.9043-4	1893	4196	matched	1	NA	dpEX	7	7	2
q_CELL.8384-3	4335	2977	matched	6	NA	mpEX	1	7	1
q_CELL.7762	2456	2105	matched	6	NA	dpEX	2	7	2
q_CELL.7003-2	3057	2870	matched	6	NA	mpEX	2	7	2
q_CELL.7450	4433	2369	matched	6	NA	mpEX	1	7	1
q_CELL.2231	4845	1484	matched	7	NA	sfrpEGC	11	8	10
q_CELL.6203	1651	3552	matched	7	NA	reaEGC	5	4	9
q_CELL.6322-12	4141	1994	matched	6	NA	mpEX	1	4	isolated
q_CELL.3988-3	4771	1341	matched	7	NA	sfrpEGC	11	8	10
q_CELL.4114-1	5207	2643	matched	7	NA	sfrpEGC	8	8	6
q_CELL.9078-1	2172	3825	matched	4	NA	wntEGC	6	9	8
q_CELL.2179-1	4598	1976	matched	4	NA	CMPN	3	8	isolated
q_CELL.7673-13	2290	3847	matched	6	NA	mpEX	2	7	2
q_CELL.4960	4881	943	matched	8	NA	MSN	isolated	2	5
q_CELL.7889-9	4152	1933	matched	1	NA	dpEX	isolated	7	1
q_CELL.7407-5	2132	2030	matched	6	NA	mpEX	2	7	2
q_CELL.7828	4533	2727	matched	4	NA	wntEGC	17	9	3
q_CELL.3885-11	4549	3367	matched	4	NA	wntEGC	4	9	3
q_CELL.5776-8	4414	3889	matched	6	NA	mpEX	1	7	1
q_CELL.5382	5151	2718	matched	4	NA	sfrpEGC	isolated	8	6
q_CELL.6947-4	2747	2599	matched	6	NA	mpEX	2	7	2
q_CELL.7488	4237	2831	matched	2	NA	mpEX	isolated	7	1
q_CELL.6291-2	2591	2353	matched	1	NA	mpEX	isolated	7	2
q_CELL.2474-9	5155	2686	matched	7	NA	sfrpEGC	8	8	6
q_CELL.8753	2636	2952	matched	6	NA	dpEX	2	7	2
q_CELL.3664	5244	2301	matched	5	NA	MSN	10	2	5
q_CELL.2474-10	1593	1305	matched	7	NA	sfrpEGC	5	8	7
q_CELL.7575	1543	3169	matched	7	NA	sfrpEGC	5	8	7
q_CELL.6394	4599	2427	matched	4	NA	wntEGC	17	9	3
q_CELL.2217-1	5114	2908	matched	7	NA	wntEGC	8	8	6
q_CELL.3049	4826	1178	matched	2	NA	MSN	isolated	2	5
q_CELL.6921-1	4327	2178	matched	6	NA	mpEX	1	7	1
q_CELL.9078-2	4539	3194	matched	4	NA	wntEGC	4	9	3
q_CELL.7673-14	2501	3433	matched	6	NA	mpEX	2	7	2
q_CELL.2217-2	4861	1834	matched	7	NA	wntEGC	11	8	10
q_CELL.1993-1	5150	268	matched	2	NA	VLMC	isolated	4	isolated
q_CELL.7337-2	2550	3242	matched	2	NA	dpEX	isolated	7	2
q_CELL.3885-12	4283	1400	matched	4	NA	wntEGC	3	9	3
q_CELL.5976-1	1552	3782	matched	7	NA	sfrpEGC	5	8	7
q_CELL.4268-3	4879	1782	matched	7	NA	sfrpEGC	11	8	10
q_CELL.4114-2	5195	2863	matched	7	NA	sfrpEGC	8	8	6
q_CELL.5696	5357	3027	matched	7	NA	sfrpEGC	8	8	6
q_CELL.2087-2	1821	2483	matched	7	NA	sfrpEGC	5	8	7
q_CELL.9144	2125	3966	matched	6	NA	dpEX	2	7	2
q_CELL.3002	1722	1621	matched	7	NA	sfrpEGC	5	8	7
q_CELL.6450-5	2753	3131	matched	6	NA	mpEX	2	7	2
q_CELL.8542-1	2347	3362	matched	4	NA	wntEGC	6	9	8
q_CELL.5763	1447	3653	matched	7	NA	sfrpEGC	5	8	7
q_CELL.7903-4	2385	3594	matched	4	NA	wntEGC	6	8	11
q_CELL.8618-3	2092	4273	matched	6	NA	mpEX	2	7	2
q_CELL.3619-1	1708	1674	matched	7	NA	sfrpEGC	5	8	7
q_CELL.6847-5	2688	2859	matched	6	NA	mpEX	2	7	2
q_CELL.8962-3	2272	4013	matched	1	NA	dpEX	7	7	2
q_CELL.6226	4191	2532	matched	6	NA	mpEX	1	7	1
q_CELL.3923-3	5016	1999	matched	7	NA	sfrpEGC	11	8	10
q_CELL.9440	4334	1941	matched	6	NA	sstIN	1	7	1
q_CELL.2474-11	4675	1044	matched	7	NA	sfrpEGC	11	8	10
q_CELL.6643-1	1629	2815	matched	7	NA	sfrpEGC	5	8	7
q_CELL.8837-1	2413	3593	matched	4	NA	wntEGC	6	9	8
q_CELL.6207-1	4275	2778	matched	6	NA	dpEX	1	7	1
q_CELL.6803-1	2527	3025	matched	6	NA	mpEX	2	7	2
q_CELL.6608-4	4426	2680	matched	6	NA	mpEX	1	7	1
q_CELL.8680-8	3947	3089	matched	6	NA	dpEX	1	7	1
q_CELL.7483-1	2172	2408	matched	6	NA	wntEGC	2	7	2
q_CELL.9472	2263	4177	matched	1	NA	dpEX	7	7	2
q_CELL.7575-1	1826	2147	matched	7	NA	sfrpEGC	5	8	7
q_CELL.9136-4	4574	3594	matched	4	NA	wntEGC	4	9	3
q_CELL.6072	1763	3458	matched	7	NA	sfrpEGC	isolated	4	isolated
q_CELL.9173-5	2417	3277	matched	6	NA	dpEX	2	7	2
q_CELL.9099-2	2321	3401	matched	4	NA	wntEGC	6	9	8
q_CELL.2217-3	4315	1219	matched	7	NA	wntEGC	11	9	3
q_CELL.8396	4734	3565	matched	7	NA	wntEGC	isolated	8	6
q_CELL.4268-4	1686	1624	matched	7	NA	sfrpEGC	5	8	7
q_CELL.6580-3	2721	2781	matched	6	NA	mpEX	2	7	2
q_CELL.3610-2	2381	3359	matched	4	NA	wntEGC	6	9	8
q_CELL.9133-2	2259	3749	matched	4	NA	wntEGC	6	9	8
q_CELL.3586	2083	2383	matched	4	NA	wntEGC	6	9	8
q_CELL.6673	2533	2667	matched	6	NA	mpEX	2	7	2
q_CELL.7398	2086	2186	matched	6	NA	dpEX	2	9	8
q_CELL.8274-2	4391	3504	matched	6	NA	mpEX	1	7	1
q_CELL.3610-3	2273	3279	matched	4	NA	wntEGC	6	9	8
q_CELL.9544	1867	4306	matched	6	NA	dpEX	2	7	2
q_CELL.9010-13	2296	3693	matched	4	NA	wntEGC	6	9	8
q_CELL.3654-2	5191	2798	matched	7	NA	sfrpEGC	8	8	6
q_CELL.1958-3	5156	3182	matched	7	NA	sfrpEGC	8	9	3
q_CELL.7488-1	4255	2219	matched	2	NA	mpEX	isolated	7	1
q_CELL.5356-1	5141	1862	matched	5	NA	scgnIN	10	4	isolated
q_CELL.6501-3	2601	3624	matched	6	NA	mpEX	2	7	2
q_CELL.4369	2163	2735	matched	4	NA	wntEGC	6	9	8
q_CELL.5337	1423	1586	matched	5	NA	MSN	14	2	12
q_CELL.7544-1	2472	3002	matched	6	NA	mpEX	2	7	2
q_CELL.1989	5192	3246	matched	7	NA	wntEGC	8	8	6
q_CELL.3955	1601	3193	matched	7	NA	sfrpEGC	5	8	7
q_CELL.3610-4	5199	3163	matched	7	NA	wntEGC	8	8	6
q_CELL.9366-1	1973	4320	matched	1	NA	dpEX	7	7	2
q_CELL.8769-7	2466	3798	matched	6	NA	mpEX	2	7	2
q_CELL.7630-1	2274	2872	matched	4	NA	wntEGC	6	9	8
q_CELL.5788	4265	1988	matched	6	NA	mpEX	1	7	1
q_CELL.9738	4744	3731	matched	1	NA	dpEX	9	7	1
q_CELL.5648	3936	2944	matched	6	NA	dpEX	1	7	1
q_CELL.9043-5	2581	3487	matched	1	NA	dpEX	isolated	7	2
q_CELL.7946-11	4473	2558	matched	6	NA	mpEX	1	7	1
q_CELL.7179	2379	2863	matched	6	NA	mpEX	2	7	2
q_CELL.9144-1	2010	4071	matched	6	NA	dpEX	2	7	2
q_CELL.9099-3	2281	3648	matched	4	NA	wntEGC	6	9	8
q_CELL.8506-1	2622	2217	matched	6	NA	mpEX	2	7	2
q_CELL.6531	1342	3218	matched	5	NA	MSN	14	2	12
q_CELL.2234	1789	1824	matched	7	NA	wntEGC	5	4	isolated
q_CELL.7762-1	4013	2397	matched	6	NA	dpEX	1	7	1
q_CELL.9173-6	2064	4060	matched	6	NA	dpEX	2	7	2
q_CELL.8519-3	2482	3732	matched	1	NA	dpEX	isolated	7	2
q_CELL.1958-4	4559	1080	matched	7	NA	sfrpEGC	11	9	3
q_CELL.5560-2	3923	2107	matched	6	NA	dpEX	1	7	4
q_CELL.8942-1	4418	3406	matched	4	NA	wntEGC	4	7	1
q_CELL.8912	5252	3256	matched	7	NA	sfrpEGC	8	8	6
q_CELL.8583	4104	2551	matched	6	NA	dpEX	1	7	1
q_CELL.3988-4	1768	2979	matched	7	NA	sfrpEGC	5	8	7
q_CELL.7313-3	2356	2430	matched	6	NA	mpEX	2	7	2
q_CELL.4025	1578	1551	matched	7	NA	sfrpEGC	5	8	7
q_CELL.1989-1	4566	1032	matched	7	NA	wntEGC	11	8	10
q_CELL.1831-2	1610	1446	matched	7	NA	wntEGC	5	8	7
q_CELL.4852	1501	3344	matched	7	NA	sfrpEGC	5	8	7
q_CELL.6375-7	2517	3276	matched	6	NA	mpEX	2	7	2
q_CELL.6711-1	4338	3173	matched	6	NA	mpEX	1	7	1
q_CELL.3585-4	1908	2107	matched	7	NA	sfrpEGC	5	8	7
q_CELL.8618-4	4440	3572	matched	6	NA	mpEX	1	7	1
q_CELL.4114-3	1800	2370	matched	7	NA	sfrpEGC	5	8	7
q_CELL.8974-5	2087	4076	matched	6	NA	dpEX	2	7	2
q_CELL.6411	4059	2847	matched	1	NA	mpEX	isolated	7	1
q_CELL.8837-2	2294	3772	matched	4	NA	wntEGC	6	9	8
q_CELL.9036-4	1966	4191	matched	1	NA	dpEX	7	7	2
q_CELL.7956-4	2371	2751	matched	6	NA	mpEX	2	7	2
q_CELL.8513	4235	2996	matched	6	NA	dpEX	1	7	1
q_CELL.7886-3	1400	3560	matched	7	NA	sfrpEGC	5	8	7
q_CELL.9590	2208	3961	matched	1	NA	dpEX	7	7	2
q_CELL.8615	4287	2493	matched	6	NA	mpEX	1	3	isolated
q_CELL.8549	4810	3583	matched	4	NA	wntEGC	4	9	3
q_CELL.4222-2	1368	2895	matched	5	NA	scgnIN	14	2	12
q_CELL.6921-2	2431	2883	matched	6	NA	mpEX	2	7	2
q_CELL.3673-1	1893	3174	matched	10	NA	CMPN	isolated	4	15
q_CELL.9043-6	2277	3877	matched	1	NA	dpEX	isolated	7	2
q_CELL.5337-1	5518	2706	matched	5	NA	MSN	10	2	5
q_CELL.8833	4932	3631	matched	6	NA	dpEX	1	7	1
q_CELL.6322-13	4389	3700	matched	6	NA	mpEX	1	4	isolated
q_CELL.6965	4239	3513	matched	1	NA	mpEX	isolated	7	1
q_CELL.6673-1	4357	2265	matched	6	NA	mpEX	1	7	1
q_CELL.3408-1	1938	1577	matched	7	NA	wntEGC	5	9	8
q_CELL.9759-1	2766	3455	matched	6	NA	dpEX	2	7	2
q_CELL.5940-2	2694	3416	matched	6	NA	mpEX	2	7	2
q_CELL.6919	2450	2348	matched	10	NA	dpEX	isolated	7	2
q_CELL.4268-5	1812	2627	matched	7	NA	sfrpEGC	5	8	7
q_CELL.9632	2389	4011	matched	1	NA	dpEX	7	7	2
q_CELL.6229	2722	3315	matched	6	NA	dpEX	2	7	2
q_CELL.9010-14	4510	3360	matched	4	NA	wntEGC	4	9	3
q_CELL.8615-1	2866	3343	matched	6	NA	mpEX	2	7	2
q_CELL.5041-1	1436	3419	matched	7	NA	sfrpEGC	5	8	7
q_CELL.3762	1666	1711	matched	7	NA	sfrpEGC	5	8	7
q_CELL.7946-12	4170	2682	matched	6	NA	mpEX	1	7	1
q_CELL.5202	4147	3319	matched	6	NA	mpEX	1	7	1
q_CELL.7889-10	2416	2775	matched	1	NA	dpEX	isolated	7	2
q_CELL.5134	1491	3744	matched	7	NA	sfrpEGC	5	8	7
q_CELL.3885-13	4560	3072	matched	4	NA	wntEGC	4	9	3
q_CELL.7630-2	2384	3256	matched	4	NA	wntEGC	6	7	2
q_CELL.5209-1	5111	1570	matched	2	NA	obNBL	isolated	2	5
q_CELL.6604-2	2028	3864	matched	7	NA	sfrpEGC	5	9	8
q_CELL.9335	4474	3354	matched	7	NA	wntEGC	isolated	9	3
q_CELL.3012	5647	2463	matched	5	NA	MSN	10	2	5
q_CELL.5633	499	3056	matched	6	NA	VLMC	isolated	10	16
q_CELL.6421-1	1612	4294	matched	7	NA	sfrpEGC	5	4	9
q_CELL.3965-2	5413	2400	matched	5	NA	MSN	10	2	5
q_CELL.9638-1	2772	3419	matched	1	NA	dpEX	isolated	7	2
q_CELL.7389-4	3842	2636	matched	1	NA	mpEX	isolated	7	1
q_CELL.5471-6	4760	1486	matched	7	NA	sfrpEGC	11	8	10
q_CELL.6554-1	4445	3917	matched	6	NA	mpEX	1	7	1
q_CELL.9102	2203	3770	matched	4	NA	wntEGC	6	8	isolated
q_CELL.7872	4519	2546	matched	1	NA	dpEX	isolated	9	3
q_CELL.3923-4	5224	2876	matched	7	NA	sfrpEGC	8	8	6
q_CELL.6580-4	2346	2678	matched	6	NA	mpEX	2	7	2
q_CELL.9028	5549	3724	matched	6	NA	nptxEX	isolated	4	17
q_CELL.3703-2	2136	2792	matched	4	NA	wntEGC	6	9	8
q_CELL.9638-2	2371	3859	matched	1	NA	dpEX	isolated	7	2
q_CELL.9759-2	1823	4313	matched	6	NA	dpEX	2	7	2
q_CELL.3700-3	2409	3684	matched	6	NA	wntEGC	2	8	11
q_CELL.2338-2	4645	1083	matched	7	NA	sfrpEGC	11	8	10
q_CELL.7374	2682	3154	matched	1	NA	mpEX	isolated	7	2
q_CELL.4114-4	5182	2776	matched	7	NA	sfrpEGC	8	8	6
q_CELL.6604-3	1561	4486	matched	7	NA	sfrpEGC	5	9	isolated
q_CELL.8214-3	2312	3551	matched	4	NA	wntEGC	6	8	11
q_CELL.8115-1	4513	3387	matched	4	NA	wntEGC	4	9	3
q_CELL.8974-6	2519	3570	matched	6	NA	dpEX	2	7	2
q_CELL.4952	1603	1849	matched	5	NA	MSN	14	2	12
q_CELL.6601-2	2718	2696	matched	6	NA	mpEX	2	7	2
q_CELL.8911-3	3924	3141	matched	6	NA	dpEX	1	7	1
q_CELL.7168	1736	2683	matched	7	NA	sfrpEGC	5	6	18
q_CELL.3460	2088	2412	matched	7	NA	wntEGC	isolated	9	8
q_CELL.4882-1	5271	1956	matched	5	NA	MSN	10	2	5
q_CELL.8833-1	2407	3303	matched	4	NA	dpEX	6	7	2
q_CELL.9133-3	2021	3784	matched	4	NA	wntEGC	6	9	8
q_CELL.9010-15	2354	3526	matched	4	NA	wntEGC	6	9	8
q_CELL.9466	4405	1861	matched	6	NA	dpEX	1	7	1
q_CELL.3460-1	2031	2397	matched	7	NA	wntEGC	isolated	9	8
q_CELL.8338-3	4567	3532	matched	4	NA	wntEGC	4	9	3
q_CELL.9173-7	2387	3825	matched	6	NA	dpEX	2	7	2
q_CELL.3885-14	4574	3481	matched	4	NA	wntEGC	4	9	3
q_CELL.4882-2	1604	2478	matched	5	NA	MSN	14	2	12
q_CELL.3527	2112	3859	matched	4	NA	wntEGC	6	9	8
q_CELL.7902-1	2507	2856	matched	6	NA	mpEX	2	7	2
q_CELL.6142	4420	3662	matched	6	NA	mpEX	1	7	1
q_CELL.2534	4692	1023	matched	7	NA	wntEGC	11	8	10
q_CELL.7663	1450	3773	matched	7	NA	reaEGC	5	4	9
q_CELL.8105-1	1564	3746	matched	7	NA	reaEGC	5	8	7
q_CELL.8583-1	4196	3299	matched	6	NA	dpEX	1	7	1
q_CELL.8239-1	3993	2350	matched	6	NA	mpEX	1	7	1
q_CELL.7670	2231	2771	matched	4	NA	wntEGC	6	9	8
q_CELL.1831-3	1778	2511	matched	7	NA	wntEGC	5	8	7
q_CELL.7546-2	2401	3798	matched	6	NA	mpEX	2	7	2
q_CELL.4439-1	5228	755	matched	5	NA	MSN	10	2	5
q_CELL.7849-2	4538	3581	matched	4	NA	wntEGC	4	9	3
q_CELL.8757	4289	3936	matched	6	NA	dpEX	1	7	1
q_CELL.9366-2	2036	4124	matched	1	NA	dpEX	7	7	2
q_CELL.8770-3	4629	3644	matched	7	NA	wntEGC	isolated	8	isolated
q_CELL.3923-5	1708	2897	matched	7	NA	sfrpEGC	5	8	7
q_CELL.4222-3	1235	2575	matched	8	NA	scgnIN	isolated	2	12
q_CELL.2591	1542	3203	matched	7	NA	wntEGC	5	8	7
q_CELL.5107-5	5172	2546	matched	7	NA	sfrpEGC	8	8	6
q_CELL.6068	1522	3377	matched	7	NA	reaEGC	5	4	9
q_CELL.4268-6	5218	2669	matched	7	NA	sfrpEGC	8	8	6
q_CELL.7673-15	2134	2207	matched	6	NA	mpEX	2	7	2
q_CELL.5200	1704	2598	matched	7	NA	sfrpEGC	5	8	7
q_CELL.2247	5202	3094	matched	2	NA	wntEGC	isolated	8	6
q_CELL.3923-6	5170	2737	matched	7	NA	sfrpEGC	8	8	6
q_CELL.8115-2	4529	2993	matched	4	NA	wntEGC	4	9	3
q_CELL.3965-3	1405	2614	matched	5	NA	MSN	14	2	12
q_CELL.1963	1856	1508	matched	7	NA	wntEGC	5	8	7
q_CELL.3823-1	4932	1809	matched	7	NA	sfrpEGC	11	8	10
q_CELL.5456	1651	1557	matched	7	NA	sfrpEGC	5	8	7
q_CELL.7889-11	4504	3924	matched	6	NA	dpEX	1	7	1
q_CELL.6890	4062	2800	matched	2	NA	mpEX	isolated	7	1
q_CELL.7863	1480	3324	matched	7	NA	wntEGC	5	8	7
q_CELL.4766-4	5240	2929	matched	7	NA	sfrpEGC	8	8	6
q_CELL.6601-3	2678	3135	matched	6	NA	mpEX	2	7	2
q_CELL.9737-1	2249	3919	matched	6	NA	dpEX	2	7	2
q_CELL.6710-11	2465	2293	matched	6	NA	mpEX	2	7	2
q_CELL.3823-2	5151	2829	matched	7	NA	sfrpEGC	8	8	6
q_CELL.6580-5	4059	2384	matched	6	NA	mpEX	1	7	1
q_CELL.2234-1	1531	1376	matched	7	NA	wntEGC	5	4	isolated
q_CELL.3585-5	5241	2780	matched	7	NA	sfrpEGC	8	8	6
q_CELL.3602-6	4646	3560	matched	4	NA	wntEGC	4	9	3
q_CELL.5294	4930	1526	matched	5	NA	sfrpEGC	10	2	5
q_CELL.3408-2	4562	3328	matched	4	NA	wntEGC	4	9	3
q_CELL.4268-7	5234	2647	matched	7	NA	sfrpEGC	8	8	6
q_CELL.7903-5	4533	3306	matched	4	NA	wntEGC	4	8	isolated
q_CELL.4413	2301	3176	matched	4	NA	wntEGC	6	9	8
q_CELL.3352-3	5186	2464	matched	7	NA	sfrpEGC	8	8	6
q_CELL.9755	2312	3919	matched	6	NA	dpEX	2	7	2
q_CELL.3610-5	2058	2375	matched	7	NA	wntEGC	isolated	8	isolated
q_CELL.7796	2264	2600	matched	6	NA	mpEX	2	7	2
q_CELL.5385	4812	1502	matched	7	NA	sfrpEGC	11	8	10
q_CELL.4114-5	1594	3149	matched	7	NA	sfrpEGC	5	8	7
q_CELL.8303	4905	3546	matched	7	NA	wntEGC	isolated	9	3
q_CELL.7902-2	2680	3324	matched	6	NA	mpEX	2	7	2
q_CELL.4941	4492	2604	matched	6	NA	wntEGC	1	4	isolated
q_CELL.7389-5	2187	4192	matched	1	NA	mpEX	7	7	2
q_CELL.6643-2	1834	2796	matched	7	NA	sfrpEGC	5	8	7
q_CELL.9620	2334	3947	matched	6	NA	dpEX	2	7	2
q_CELL.4665	1606	3320	matched	7	NA	sfrpEGC	5	8	7
q_CELL.9078-3	4894	3522	matched	4	NA	wntEGC	4	9	3
q_CELL.8362-1	2854	3274	matched	2	NA	mpEX	isolated	7	2
q_CELL.4756	1768	2364	matched	7	NA	sfrpEGC	5	8	7
q_CELL.2239-3	1744	1462	matched	7	NA	wntEGC	5	8	7
q_CELL.7927	2654	2493	matched	6	NA	mpEX	2	4	isolated
q_CELL.4312	5551	2289	matched	5	NA	MSN	10	2	5
q_CELL.1780	1823	1377	matched	7	NA	wntEGC	5	8	7
q_CELL.3584	1678	2372	matched	7	NA	sfrpEGC	5	8	7
q_CELL.8303-1	4782	3471	matched	7	NA	wntEGC	isolated	9	3
q_CELL.6176	5694	2706	matched	5	NA	MSN	10	2	5
q_CELL.7302	1848	3975	matched	7	NA	reaEGC	5	4	9
q_CELL.4908	1672	1840	matched	7	NA	sfrpEGC	5	8	7
q_CELL.4785	5449	2708	matched	5	NA	MSN	10	2	5
q_CELL.6601-4	2438	2748	matched	6	NA	mpEX	2	7	2
q_CELL.5541-1	2073	4330	matched	6	NA	dpEX	2	7	2
q_CELL.6071	2636	3015	matched	6	NA	mpEX	2	7	2
q_CELL.4138-5	1822	2110	matched	7	NA	sfrpEGC	5	8	7
q_CELL.8249-4	2406	3368	matched	4	NA	wntEGC	6	9	8
q_CELL.9872-3	3244	2854	matched	10	NA	dpEX	isolated	4	isolated
q_CELL.5535-2	4462	2039	matched	6	NA	mpEX	1	7	1
q_CELL.5633-1	625	1444	matched	6	NA	VLMC	isolated	4	isolated
q_CELL.3546-1	2144	3137	matched	4	NA	wntEGC	6	9	8
q_CELL.2474-12	4718	1044	matched	7	NA	sfrpEGC	11	8	10
q_CELL.5027-2	4662	1272	matched	7	NA	sfrpEGC	11	8	10
q_CELL.9173-8	4424	1886	matched	6	NA	dpEX	1	7	1
q_CELL.7992	4499	2143	matched	6	NA	wntEGC	1	7	1
q_CELL.6510	5355	2151	matched	5	NA	MSN	10	2	5
q_CELL.9255	4987	3524	matched	4	NA	wntEGC	4	9	3
q_CELL.3546-2	2185	3119	matched	4	NA	wntEGC	6	9	8
q_CELL.9466-1	4770	3707	matched	1	NA	dpEX	9	7	1
q_CELL.6173	1628	3884	matched	2	NA	reaEGC	isolated	4	9
q_CELL.9872-4	3936	3195	matched	10	NA	dpEX	isolated	4	isolated
q_CELL.8911-4	2537	3598	matched	6	NA	dpEX	2	7	2
q_CELL.8357-3	4534	3785	matched	6	NA	sstIN	1	7	1
q_CELL.9808	4598	3928	matched	1	NA	dpEX	9	7	1
q_CELL.3602-7	4385	1629	matched	4	NA	wntEGC	3	9	3
q_CELL.8249-5	2372	3623	matched	4	NA	wntEGC	6	9	8
q_CELL.9010-16	2316	3345	matched	4	NA	wntEGC	6	9	8
q_CELL.3885-15	4658	3533	matched	4	NA	wntEGC	4	9	3
q_CELL.7874-2	1654	3843	matched	7	NA	reaEGC	5	4	9
q_CELL.3703-3	4404	1281	matched	4	NA	wntEGC	3	9	3
q_CELL.6673-2	4386	2329	matched	6	NA	mpEX	1	7	1
q_CELL.7849-3	4500	3109	matched	4	NA	wntEGC	4	9	3
q_CELL.8386	2761	2993	matched	1	NA	dpEX	isolated	7	2
q_CELL.9008	2244	3826	matched	4	NA	wntEGC	6	9	8
q_CELL.3772-2	1629	3078	matched	7	NA	sfrpEGC	5	8	7
q_CELL.9008-1	2393	3713	matched	7	NA	wntEGC	isolated	9	8
q_CELL.9734	2441	3962	matched	6	NA	dpEX	2	7	2
q_CELL.7079	4415	2917	matched	6	NA	mpEX	1	7	1
q_CELL.5535-3	4448	2814	matched	6	NA	mpEX	1	7	1
q_CELL.6651-15	4368	2939	matched	6	NA	mpEX	1	7	1
q_CELL.9194-8	1775	4285	matched	6	NA	mpEX	2	7	2
q_CELL.9850	4233	3816	matched	6	NA	dpEX	1	7	1
q_CELL.5356-2	1300	2629	matched	5	NA	scgnIN	14	2	12
q_CELL.3988-5	1708	3004	matched	7	NA	sfrpEGC	5	8	7
q_CELL.9010-17	2337	3565	matched	4	NA	wntEGC	6	9	8
q_CELL.5027-3	4790	1383	matched	7	NA	sfrpEGC	11	8	10
q_CELL.6077-3	4653	4102	matched	6	NA	mpEX	1	4	19
q_CELL.4852-1	5031	1940	matched	7	NA	sfrpEGC	11	8	10
q_CELL.8161-1	2994	3381	matched	2	NA	sstIN	isolated	3	isolated
q_CELL.3714	1345	2894	matched	5	NA	MSN	14	2	12
q_CELL.6604-4	1353	3824	matched	7	NA	sfrpEGC	5	4	9
q_CELL.7630-3	4756	3640	matched	4	NA	wntEGC	4	7	1
q_CELL.2064	1847	1475	matched	7	NA	wntEGC	5	8	7
q_CELL.3271-1	2005	4902	matched	10	NA	VLMC	isolated	6	isolated
q_CELL.7903-6	4416	1668	matched	4	NA	wntEGC	3	8	10
q_CELL.2381	1854	1371	matched	7	NA	wntEGC	5	8	7
q_CELL.1989-2	4531	1135	matched	7	NA	wntEGC	11	8	10
q_CELL.6361-12	2271	2570	matched	6	NA	mpEX	2	7	2
q_CELL.5164	2848	3553	matched	10	NA	mpEX	isolated	7	2
q_CELL.6919-1	2289	2218	matched	10	NA	dpEX	isolated	7	2
q_CELL.7673-16	2294	2853	matched	6	NA	mpEX	2	7	2
q_CELL.7673-17	2067	3986	matched	6	NA	mpEX	2	7	2
q_CELL.9336-8	4511	3548	matched	4	NA	wntEGC	4	9	3
q_CELL.3703-4	4451	1418	matched	4	NA	wntEGC	3	9	3
q_CELL.3008	5226	3049	matched	4	NA	wntEGC	isolated	9	isolated
q_CELL.3610-6	2246	3648	matched	7	NA	wntEGC	5	8	11
q_CELL.8680-9	4432	3720	matched	6	NA	dpEX	1	7	1
q_CELL.3965-4	4913	937	matched	5	NA	MSN	10	2	5
q_CELL.9156	4928	3576	matched	4	NA	wntEGC	4	8	6
q_CELL.7300	4440	2991	matched	1	NA	wntEGC	isolated	7	1
q_CELL.9550	1967	4246	matched	1	NA	dpEX	7	7	2
q_CELL.2338-3	1792	1450	matched	7	NA	sfrpEGC	5	8	7
q_CELL.6105-3	2317	2834	matched	6	NA	mpEX	2	7	2
q_CELL.9643-1	4497	3889	matched	6	NA	dpEX	1	7	1
q_CELL.4999	1522	3287	matched	7	NA	sfrpEGC	5	8	7
q_CELL.8769-8	4578	3676	matched	6	NA	mpEX	1	7	1
q_CELL.4439-2	5543	2170	matched	5	NA	MSN	10	2	5
q_CELL.8214-4	2231	3530	matched	4	NA	wntEGC	6	8	11
q_CELL.8142-2	2011	1793	matched	4	NA	wntEGC	6	9	8
q_CELL.8448	4338	3605	matched	6	NA	mpEX	1	7	1
q_CELL.3923-7	1625	1271	matched	7	NA	sfrpEGC	5	8	7
q_CELL.4680-2	1645	3366	matched	7	NA	sfrpEGC	5	8	7
q_CELL.3879-3	1422	3629	matched	7	NA	sfrpEGC	5	8	7
q_CELL.7532	4516	3419	matched	6	NA	wntEGC	1	9	3
q_CELL.3793-1	1754	2474	matched	7	NA	sfrpEGC	5	8	7
q_CELL.7946-13	2730	2610	matched	6	NA	mpEX	2	7	2
q_CELL.9076	2340	3766	matched	6	NA	wntEGC	2	7	2
q_CELL.9603	1957	4130	matched	6	NA	dpEX	2	7	2
q_CELL.6889-2	2248	4219	matched	6	NA	mpEX	2	7	2
q_CELL.6232	2738	2305	matched	6	NA	mpEX	isolated	7	2
q_CELL.8357-4	2667	2146	matched	6	NA	sstIN	2	7	2
q_CELL.8396-1	2147	2841	matched	4	NA	wntEGC	6	8	isolated
q_CELL.7903-7	4637	3585	matched	4	NA	wntEGC	4	8	isolated
q_CELL.6673-3	4227	2384	matched	6	NA	mpEX	1	7	1
q_CELL.6178-14	4469	3895	matched	6	NA	mpEX	1	7	1
q_CELL.6176-1	4855	1165	matched	5	NA	MSN	10	2	5
q_CELL.4268-8	5201	2824	matched	7	NA	sfrpEGC	8	8	6
q_CELL.6590-4	2338	2648	matched	6	NA	mpEX	2	7	2
q_CELL.4882-3	1414	2821	matched	5	NA	MSN	14	2	12
q_CELL.2191	1576	3580	matched	7	NA	sfrpEGC	5	4	9
q_CELL.3772-3	4894	1510	matched	7	NA	sfrpEGC	11	8	10
q_CELL.6797-1	4369	3108	matched	6	NA	mpEX	1	7	1
q_CELL.9368	5629	3392	matched	1	NA	nptxEX	9	7	1
q_CELL.9252-1	2415	3896	matched	6	NA	dpEX	2	7	2
q_CELL.8618-5	2755	3335	matched	6	NA	mpEX	2	7	2
q_CELL.6509	4381	3933	matched	6	NA	mpEX	1	7	1
q_CELL.6071-1	2753	3498	matched	6	NA	mpEX	2	7	2
q_CELL.6105-4	2378	2666	matched	6	NA	mpEX	2	7	2
q_CELL.1993-2	204	2964	matched	2	NA	VLMC	isolated	4	isolated
q_CELL.2338-4	4510	1148	matched	7	NA	sfrpEGC	11	8	10
q_CELL.7903-8	2044	2619	matched	4	NA	wntEGC	6	8	isolated
q_CELL.3793-2	1741	2881	matched	7	NA	sfrpEGC	5	8	7
q_CELL.6392	1599	3749	matched	7	NA	sfrpEGC	5	4	9
q_CELL.7801	2398	2010	matched	1	NA	dpEX	isolated	3	isolated
q_CELL.4910	1772	2544	matched	2	NA	sfrpEGC	isolated	8	7
q_CELL.6341-3	4435	3835	matched	10	NA	dpEX	isolated	7	1
q_CELL.4941-1	2362	3099	matched	6	NA	wntEGC	2	4	isolated
q_CELL.7314	4039	3400	matched	6	NA	mpEX	1	7	1
q_CELL.1831-4	1763	1425	matched	7	NA	wntEGC	5	8	7
q_CELL.8396-2	2107	2783	matched	4	NA	wntEGC	6	9	8
q_CELL.7407-6	4679	3700	matched	6	NA	mpEX	1	7	1
q_CELL.5083-3	1243	3272	matched	5	NA	MSN	14	4	9
q_CELL.6684	2648	3042	matched	1	NA	mpEX	isolated	7	2
q_CELL.4677	4570	2308	matched	4	NA	wntEGC	17	9	3
q_CELL.9352	2290	2536	matched	1	NA	dpEX	isolated	7	2
q_CELL.5209-2	5682	2461	matched	2	NA	obNBL	12	2	5
q_CELL.8177-1	4545	2403	matched	6	NA	mpEX	1	9	3
q_CELL.5959-5	2123	2239	matched	6	NA	mpEX	2	7	2
q_CELL.3703-5	4696	3585	matched	4	NA	wntEGC	4	9	3
q_CELL.9872-5	4951	4616	matched	10	NA	dpEX	isolated	4	isolated
q_CELL.6751	1623	1667	matched	7	NA	sfrpEGC	5	8	7
q_CELL.8303-2	2265	3004	matched	7	NA	wntEGC	isolated	9	8
q_CELL.7796-1	2351	2925	matched	6	NA	mpEX	2	7	2
q_CELL.3885-16	4349	1497	matched	4	NA	wntEGC	3	9	3
q_CELL.8618-6	2300	4198	matched	6	NA	mpEX	2	7	2
q_CELL.5471-7	4819	1566	matched	7	NA	sfrpEGC	11	8	10
q_CELL.2905	1754	2007	matched	7	NA	sfrpEGC	5	8	7
q_CELL.5197	1760	2425	matched	7	NA	sfrpEGC	5	8	7
q_CELL.3923-8	1831	2080	matched	7	NA	sfrpEGC	5	8	7
q_CELL.5471-8	1797	2730	matched	7	NA	sfrpEGC	5	8	7
q_CELL.1998	1822	4018	matched	7	NA	sfrpEGC	5	8	13
q_CELL.8161-2	3073	3096	matched	2	NA	sstIN	isolated	4	isolated
q_CELL.8116	1354	3550	matched	7	NA	sfrpEGC	5	8	7
q_CELL.5003-1	5440	2477	matched	5	NA	MSN	10	2	5
q_CELL.7903-9	2316	3644	matched	4	NA	wntEGC	6	8	11
q_CELL.6651-16	4302	1926	matched	6	NA	mpEX	1	7	1
q_CELL.4599	1733	2129	matched	7	NA	sfrpEGC	5	8	7
q_CELL.9638-3	2583	3812	matched	1	NA	dpEX	isolated	4	isolated
q_CELL.10103	2805	3511	matched	6	NA	dpEX	2	7	2
q_CELL.5164-1	2466	2213	matched	6	NA	mpEX	2	7	2
q_CELL.5209-3	5611	2333	matched	2	NA	obNBL	isolated	2	5
q_CELL.6193-8	2494	2769	matched	6	NA	mpEX	2	7	2
q_CELL.3955-1	4771	1191	matched	7	NA	sfrpEGC	11	8	10
q_CELL.7546-3	2430	3716	matched	6	NA	mpEX	2	7	2
q_CELL.6232-1	2511	2532	matched	6	NA	mpEX	2	7	2
q_CELL.2239-4	4604	966	matched	7	NA	wntEGC	11	8	10
q_CELL.7014	4887	804	matched	5	NA	MSN	10	2	5
q_CELL.5471-9	5287	3000	matched	7	NA	sfrpEGC	8	8	6
q_CELL.1944	5020	3396	matched	7	NA	wntEGC	isolated	8	6
q_CELL.2132	4679	964	matched	7	NA	wntEGC	11	8	10
q_CELL.7903-10	4321	1481	matched	4	NA	wntEGC	3	8	10
q_CELL.6557-3	4212	2167	matched	6	NA	mpEX	isolated	7	1
q_CELL.5800-1	4876	1163	matched	5	NA	MSN	10	2	5
q_CELL.4097	1437	3087	matched	5	NA	sfrpEGC	14	2	12
q_CELL.7407-7	2447	3678	matched	6	NA	mpEX	2	7	2
q_CELL.3654-3	1749	1756	matched	7	NA	sfrpEGC	5	8	7
q_CELL.4612	5109	1927	matched	5	NA	MSN	10	2	5
q_CELL.5683	1222	3506	matched	8	NA	MSN	isolated	2	12
q_CELL.7398-1	2197	2495	matched	6	NA	dpEX	2	7	2
q_CELL.2910	1677	1346	matched	7	NA	sfrpEGC	5	8	7
q_CELL.3314-3	2089	1862	matched	4	NA	wntEGC	6	8	7
q_CELL.4753-1	4941	1184	matched	5	NA	MSN	10	2	5
q_CELL.9482	2003	4251	matched	1	NA	dpEX	7	7	2
q_CELL.6193-9	4364	3133	matched	6	NA	mpEX	1	7	1
q_CELL.3799	1602	3402	matched	7	NA	sfrpEGC	5	8	7
q_CELL.5156	5563	2328	matched	8	NA	MSN	isolated	2	5
q_CELL.4911	1757	2311	matched	7	NA	sfrpEGC	5	8	7
q_CELL.9335-1	4469	3120	matched	7	NA	wntEGC	isolated	9	3
q_CELL.6847-6	2180	2286	matched	6	NA	mpEX	2	7	2
q_CELL.9136-5	2181	3791	matched	4	NA	wntEGC	6	9	8
q_CELL.5889-4	2519	3244	matched	6	NA	mpEX	2	7	2
q_CELL.6168-1	1680	3560	matched	7	NA	sfrpEGC	5	8	7
q_CELL.9009	2171	3767	matched	4	NA	wntEGC	6	9	8
q_CELL.5214	5239	1247	matched	5	NA	MSN	10	10	20
q_CELL.7946-14	4278	3754	matched	6	NA	mpEX	1	7	1
q_CELL.3037	5091	3439	matched	4	NA	wntEGC	13	8	6
q_CELL.5018-8	4634	990	matched	7	NA	sfrpEGC	11	8	10
q_CELL.9439	2152	4138	matched	1	NA	dpEX	7	7	2
q_CELL.5560-3	3952	2894	matched	6	NA	dpEX	1	7	1
q_CELL.3579-1	1550	3393	matched	7	NA	sfrpEGC	5	8	7
q_CELL.3586-1	2137	3775	matched	4	NA	wntEGC	6	9	8
q_CELL.3546-3	2132	3103	matched	4	NA	wntEGC	6	9	8
q_CELL.9524	2337	3165	matched	6	NA	wntEGC	2	7	2
q_CELL.6764-1	2642	2176	matched	6	NA	mpEX	2	7	2
q_CELL.8274-3	4493	2807	matched	6	NA	mpEX	1	7	1
q_CELL.7550	4702	1232	matched	7	NA	sfrpEGC	11	8	10
q_CELL.3340	5313	2660	matched	5	NA	sfrpEGC	10	8	6
q_CELL.5018-9	1682	1663	matched	7	NA	sfrpEGC	5	8	7
q_CELL.6889-3	4774	3941	matched	6	NA	mpEX	1	7	1
q_CELL.3602-8	5161	3260	matched	4	NA	wntEGC	13	9	3
q_CELL.3984	2210	2935	matched	4	NA	wntEGC	6	9	8
q_CELL.4250-2	5200	2622	matched	7	NA	sfrpEGC	8	8	6
q_CELL.9010-18	2383	3541	matched	4	NA	wntEGC	6	9	8
q_CELL.9392	1421	3788	matched	7	NA	reaEGC	5	4	9
q_CELL.7490	2126	1771	matched	4	NA	wntEGC	6	8	7
q_CELL.8362-2	3931	3026	matched	2	NA	mpEX	isolated	7	1
q_CELL.5382-1	5194	2531	matched	4	NA	sfrpEGC	isolated	8	6
q_CELL.6803-2	4406	2001	matched	6	NA	mpEX	1	7	1
q_CELL.6805	1423	2802	matched	5	NA	MSN	14	2	12
q_CELL.3950	1714	2787	matched	7	NA	sfrpEGC	5	8	7
q_CELL.3988-6	5228	2902	matched	7	NA	sfrpEGC	8	8	6
q_CELL.4561	4885	1419	matched	7	NA	sfrpEGC	11	8	10
q_CELL.8161-3	4514	4144	matched	2	NA	sstIN	isolated	4	19
q_CELL.9078-4	2337	3238	matched	4	NA	wntEGC	6	9	8
q_CELL.4318	1483	2985	matched	5	NA	MSN	14	2	12
q_CELL.3585-6	1607	1423	matched	7	NA	sfrpEGC	5	8	7
q_CELL.5561	2741	2151	matched	6	NA	sstIN	2	3	isolated
q_CELL.5156-1	5534	2315	matched	8	NA	MSN	isolated	2	5
q_CELL.4114-6	5176	2847	matched	7	NA	sfrpEGC	8	8	6
q_CELL.5209-4	1296	1872	matched	2	NA	obNBL	isolated	2	12
q_CELL.6930	4616	4059	matched	10	NA	mpEX	isolated	7	1
q_CELL.6604-5	1594	4187	matched	7	NA	sfrpEGC	5	9	isolated
q_CELL.5714	5006	1278	matched	5	NA	MSN	10	2	5
q_CELL.7179-1	4333	2404	matched	6	NA	mpEX	1	7	1
q_CELL.9549	2121	3997	matched	6	NA	dpEX	2	7	2
q_CELL.5083-4	5580	2531	matched	5	NA	MSN	10	4	isolated
q_CELL.5382-2	5246	2622	matched	4	NA	sfrpEGC	isolated	8	6
q_CELL.5083-5	1494	1672	matched	5	NA	MSN	14	2	12
q_CELL.7736	4426	3155	matched	4	NA	wntEGC	4	7	1
q_CELL.4540	2177	2567	matched	4	NA	wntEGC	6	9	8
q_CELL.4502	1580	3120	matched	7	NA	sfrpEGC	5	8	7
q_CELL.4753-2	1482	1576	matched	5	NA	MSN	14	2	12
q_CELL.6375-8	4516	4077	matched	6	NA	mpEX	1	7	1
q_CELL.2087-3	4556	1205	matched	7	NA	sfrpEGC	11	8	10
q_CELL.3741-1	1688	3143	matched	7	NA	sfrpEGC	5	8	7
q_CELL.3375	2041	2095	matched	4	NA	wntEGC	6	9	8
q_CELL.5695	1480	3582	matched	7	NA	reaEGC	5	4	9
q_CELL.3646-6	5323	2997	matched	7	NA	sfrpEGC	8	8	6
q_CELL.8436	4058	1987	matched	6	NA	dpEX	1	3	isolated
q_CELL.3314-4	2346	3412	matched	4	NA	wntEGC	6	8	isolated
q_CELL.5471-10	5106	2125	matched	7	NA	sfrpEGC	11	8	10
q_CELL.5083-6	5209	1903	matched	5	NA	MSN	10	2	5
q_CELL.9477-3	2246	3989	matched	1	NA	dpEX	7	7	2
q_CELL.8405	4306	3150	matched	6	NA	dpEX	1	7	1
q_CELL.2591-1	1751	2592	matched	7	NA	wntEGC	5	8	7
q_CELL.7142	5396	2691	matched	8	NA	MSN	isolated	2	5
q_CELL.8255-7	2472	3322	matched	6	NA	mpEX	2	7	2
q_CELL.5188	2069	2264	matched	4	NA	wntEGC	6	9	8
q_CELL.4287-1	1595	1580	matched	7	NA	sfrpEGC	5	8	7
q_CELL.5079-2	4130	2011	matched	6	NA	MCG	1	7	1
q_CELL.9010-19	2291	3297	matched	4	NA	wntEGC	6	9	8
q_CELL.5696-1	1587	3879	matched	7	NA	sfrpEGC	5	8	7
q_CELL.2448	2081	3110	matched	7	NA	sfrpEGC	isolated	4	isolated
q_CELL.5500	4554	2374	matched	6	NA	wntEGC	1	9	3
q_CELL.3885-17	2102	2467	matched	4	NA	wntEGC	6	9	8
q_CELL.3081-1	2237	2973	matched	4	NA	wntEGC	6	9	8
q_CELL.5107-6	1739	1839	matched	7	NA	sfrpEGC	5	8	7
q_CELL.8249-6	2270	3322	matched	4	NA	wntEGC	6	9	8
q_CELL.8256-1	2365	3243	matched	4	NA	wntEGC	6	7	2
q_CELL.9644	4641	3728	matched	1	NA	dpEX	9	7	1
q_CELL.2217-4	4253	1426	matched	7	NA	wntEGC	isolated	4	21
q_CELL.5337-2	5313	2028	matched	5	NA	MSN	10	2	5
q_CELL.9136-6	4508	1280	matched	4	NA	wntEGC	isolated	9	3
q_CELL.2812	2053	1631	matched	7	NA	wntEGC	5	8	7
q_CELL.6509-1	4197	2453	matched	6	NA	mpEX	1	7	1
q_CELL.9136-7	4495	2982	matched	4	NA	wntEGC	4	9	3
q_CELL.7151-1	2888	2996	matched	6	NA	mpEX	2	7	2
q_CELL.3585-7	5183	2699	matched	7	NA	sfrpEGC	8	8	6
q_CELL.6711-2	4394	3646	matched	6	NA	mpEX	1	7	1
q_CELL.7374-1	2261	2372	matched	1	NA	mpEX	isolated	7	2
q_CELL.6680	5139	1933	matched	5	NA	MSN	10	2	5
q_CELL.8780	4224	3164	matched	6	NA	sstIN	1	7	1
q_CELL.6673-4	4012	2807	matched	6	NA	mpEX	1	7	1
q_CELL.7490-1	2073	1745	matched	4	NA	wntEGC	6	8	7
q_CELL.8053-1	4476	3086	matched	4	NA	wntEGC	4	9	3
q_CELL.9956	2102	4244	matched	6	NA	dpEX	2	7	2
q_CELL.5696-2	5304	3052	matched	7	NA	sfrpEGC	8	8	6
q_CELL.9086	1667	4163	matched	7	NA	reaEGC	5	4	9
q_CELL.6521	5049	1366	matched	5	NA	MSN	10	2	5
q_CELL.7588	4822	973	matched	2	NA	MSN	19	2	5
q_CELL.6921-3	3873	2717	matched	6	NA	mpEX	1	7	1
q_CELL.5889-5	3949	2992	matched	6	NA	mpEX	1	7	1
q_CELL.6394-1	4562	2206	matched	4	NA	wntEGC	17	9	3
q_CELL.9850-1	2268	3975	matched	1	NA	dpEX	7	7	2
q_CELL.8904	4673	3744	matched	6	NA	mpEX	1	7	1
q_CELL.3793-3	1697	2634	matched	7	NA	sfrpEGC	5	8	7
q_CELL.5939	1496	3677	matched	7	NA	sfrpEGC	5	8	7
q_CELL.4517-1	1737	2040	matched	7	NA	sfrpEGC	5	8	7
q_CELL.4138-6	1635	1836	matched	7	NA	sfrpEGC	5	8	7
q_CELL.8770-4	4512	3577	matched	7	NA	wntEGC	isolated	8	isolated
q_CELL.2625	5293	3088	matched	7	NA	wntEGC	8	8	6
q_CELL.5009	1314	3173	matched	5	NA	MSN	14	2	12
q_CELL.1998-1	1705	1957	matched	2	NA	sfrpEGC	isolated	8	7
q_CELL.6847-7	2322	4076	matched	6	NA	mpEX	2	7	2
q_CELL.5209-5	5593	2513	matched	5	NA	obNBL	10	2	5
q_CELL.5471-11	5073	1911	matched	7	NA	sfrpEGC	11	8	10
q_CELL.2012-1	5154	3218	matched	7	NA	wntEGC	8	8	6
q_CELL.3654-4	1898	2060	matched	7	NA	sfrpEGC	5	8	7
q_CELL.7389-6	4151	1951	matched	1	NA	mpEX	isolated	7	1
q_CELL.3775-1	5258	2837	matched	7	NA	sfrpEGC	8	8	6
q_CELL.8161-4	4370	4005	matched	2	NA	sstIN	isolated	4	isolated
q_CELL.4753-3	5478	2535	matched	5	NA	MSN	10	2	5
q_CELL.4911-1	1932	3234	matched	7	NA	sfrpEGC	isolated	8	7
q_CELL.8142-3	4689	3493	matched	4	NA	wntEGC	4	9	3
q_CELL.9440-1	4004	2874	matched	6	NA	sstIN	1	7	1
q_CELL.4284	4872	1048	matched	5	NA	MSN	10	2	5
q_CELL.7956-5	4830	3742	matched	6	NA	mpEX	1	7	1
q_CELL.6322-14	4361	3579	matched	6	NA	mpEX	1	7	1
q_CELL.8618-7	2068	4262	matched	6	NA	mpEX	2	7	2
q_CELL.1989-3	4530	1041	matched	7	NA	wntEGC	11	8	10
q_CELL.8142-4	2127	2758	matched	4	NA	wntEGC	6	9	8
q_CELL.7670-1	4567	2864	matched	4	NA	wntEGC	4	9	3
q_CELL.7273-2	4392	3352	matched	6	NA	mpEX	1	7	1
q_CELL.3630-1	4647	1352	matched	7	NA	sfrpEGC	11	8	10
q_CELL.5104-4	2209	3991	matched	6	NA	mpEX	2	7	2
q_CELL.9090	2424	2070	matched	6	NA	dpEX	2	7	2
q_CELL.7946-15	4253	2479	matched	6	NA	mpEX	1	7	1
q_CELL.6608-5	4492	2303	matched	6	NA	mpEX	1	7	1
q_CELL.5337-3	5066	1609	matched	5	NA	MSN	10	2	5
q_CELL.8731-1	2434	3314	matched	6	NA	dpEX	2	7	2
q_CELL.8650-1	2128	4027	matched	6	NA	mpEX	2	7	2
q_CELL.7629	2352	2386	matched	6	NA	mpEX	2	7	2
q_CELL.9136-8	5095	3377	matched	4	NA	wntEGC	13	9	3
q_CELL.2126-1	5071	3482	matched	2	NA	sfrpEGC	isolated	4	22
q_CELL.7630-4	2095	4037	matched	4	NA	wntEGC	isolated	7	2
q_CELL.3787	5042	1767	matched	5	NA	MSN	10	2	5
q_CELL.4250-3	5327	2905	matched	7	NA	sfrpEGC	8	8	6
q_CELL.3037-1	2007	2034	matched	4	NA	wntEGC	6	9	8
q_CELL.5984	5552	2609	matched	5	NA	MSN	10	2	5
q_CELL.7014-1	5232	2021	matched	5	NA	MSN	10	2	5
q_CELL.7956-6	2320	3878	matched	6	NA	mpEX	2	7	2
q_CELL.1958-5	5217	3206	matched	7	NA	sfrpEGC	8	4	22
q_CELL.8863-2	4335	1835	matched	6	NA	mpEX	1	4	isolated
q_CELL.9280	2043	3982	matched	6	NA	wntEGC	2	9	8
q_CELL.5337-4	4957	1228	matched	5	NA	MSN	10	2	5
q_CELL.9754	2102	4148	matched	1	NA	dpEX	7	7	2
q_CELL.5217	1603	3369	matched	7	NA	sfrpEGC	5	8	7
q_CELL.8770-5	2127	3729	matched	7	NA	wntEGC	5	8	11
q_CELL.3142	5204	3276	matched	7	NA	wntEGC	8	4	22
q_CELL.3263	1347	3388	matched	5	NA	MSN	14	2	12
q_CELL.4284-1	5484	2207	matched	5	NA	MSN	10	2	5
q_CELL.8372-2	4354	1835	matched	6	NA	mpEX	1	7	1
q_CELL.5279-1	1522	2604	matched	5	NA	MSN	14	2	12
q_CELL.7122-3	2736	3103	matched	6	NA	mpEX	2	7	2
q_CELL.2012-2	1611	1242	matched	7	NA	wntEGC	5	8	7
q_CELL.7889-12	2676	3263	matched	1	NA	dpEX	isolated	7	2
q_CELL.7247	2623	3713	matched	6	NA	mpEX	2	7	2
q_CELL.4045	5144	2205	matched	7	NA	sfrpEGC	11	8	10
q_CELL.2087-4	4604	1125	matched	7	NA	sfrpEGC	11	8	10
q_CELL.8983	3873	3139	matched	6	NA	sstIN	1	3	isolated
q_CELL.4439-3	1424	1636	matched	5	NA	MSN	14	2	12
q_CELL.6557-4	2943	2715	matched	6	NA	mpEX	2	7	2
q_CELL.6341-4	2858	3150	matched	10	NA	dpEX	isolated	7	2
q_CELL.5337-5	5165	1685	matched	5	NA	MSN	10	2	5
q_CELL.9280-1	4439	3357	matched	6	NA	wntEGC	1	9	3
q_CELL.6675	4523	2830	matched	6	NA	mpEX	1	7	1
q_CELL.6608-6	4453	2333	matched	10	NA	mpEX	isolated	7	1
q_CELL.7179-2	2674	2985	matched	6	NA	mpEX	2	7	2
q_CELL.9009-1	2111	3893	matched	4	NA	wntEGC	6	8	11
q_CELL.3654-5	4729	1311	matched	7	NA	sfrpEGC	11	8	10
q_CELL.4439-4	5061	1815	matched	5	NA	MSN	10	2	5
q_CELL.4688-1	4928	1613	matched	5	NA	MSN	10	2	5
q_CELL.9421-5	2188	3950	matched	6	NA	dpEX	2	7	2
q_CELL.6608-7	2198	2367	matched	10	NA	mpEX	isolated	7	2
q_CELL.9759-3	2502	3871	matched	6	NA	dpEX	2	7	2
q_CELL.9100	5282	3497	matched	1	NA	nptxEX	9	7	1
q_CELL.6176-2	5169	1567	matched	5	NA	MSN	10	2	5
q_CELL.5405	1259	2505	matched	2	NA	MSN	20	4	isolated
q_CELL.3030	2052	1844	matched	7	NA	wntEGC	5	9	8
q_CELL.9603-1	1941	4170	matched	6	NA	dpEX	2	7	2
q_CELL.9360	4875	3638	matched	6	NA	wntEGC	1	7	1
q_CELL.6651-17	2489	3039	matched	6	NA	mpEX	2	7	2
q_CELL.3585-8	1847	2153	matched	7	NA	sfrpEGC	5	8	7
q_CELL.1871-1	1780	3054	matched	7	NA	wntEGC	5	8	7
q_CELL.9347	2364	3707	matched	4	NA	wntEGC	6	8	11
q_CELL.1958-6	1498	3468	matched	7	NA	sfrpEGC	5	4	9
q_CELL.7374-2	2272	2159	matched	1	NA	mpEX	isolated	7	2
q_CELL.6803-3	2892	3259	matched	6	NA	mpEX	2	7	2
q_CELL.6409	5453	2588	matched	5	NA	MSN	10	2	5
q_CELL.7444	4817	1059	matched	5	NA	MSN	10	2	5
q_CELL.9076-1	4532	2773	matched	6	NA	wntEGC	1	7	1
q_CELL.9078-5	2313	3369	matched	4	NA	wntEGC	6	9	8
q_CELL.6339	1930	3993	matched	4	NA	reaEGC	isolated	9	8
q_CELL.4680-3	1667	1596	matched	7	NA	sfrpEGC	5	8	7
q_CELL.5149	2280	4120	matched	2	NA	mpEX	isolated	7	2
q_CELL.5083-7	5499	2279	matched	5	NA	MSN	10	4	isolated
q_CELL.4312-1	1144	3137	matched	5	NA	MSN	14	2	12
q_CELL.8863-3	2538	3662	matched	6	NA	mpEX	2	4	isolated
q_CELL.9103	5177	3291	matched	4	NA	wntEGC	13	9	3
q_CELL.3586-2	2228	3557	matched	4	NA	wntEGC	6	9	8
q_CELL.9255-1	2078	2220	matched	4	NA	wntEGC	6	9	8
q_CELL.8808	2211	2820	matched	4	NA	wntEGC	6	9	8
q_CELL.7693	1849	2826	matched	7	NA	sfrpEGC	5	8	7
q_CELL.7407-8	4391	2935	matched	6	NA	mpEX	1	7	1
q_CELL.2087-5	1966	2177	matched	7	NA	sfrpEGC	5	8	7
q_CELL.2087-6	4532	1183	matched	7	NA	sfrpEGC	11	8	10
q_CELL.8618-8	2421	3255	matched	6	NA	mpEX	2	7	2
q_CELL.8249-7	4280	1514	matched	4	NA	wntEGC	3	9	3
q_CELL.4127	1404	2785	matched	5	NA	MSN	14	2	12
q_CELL.9606	2311	4041	matched	6	NA	dpEX	2	7	2
q_CELL.5154-2	1497	3210	matched	7	NA	sfrpEGC	5	8	7
q_CELL.5683-1	5516	2762	matched	8	NA	MSN	isolated	2	5
q_CELL.6921-4	2417	2092	matched	6	NA	mpEX	2	7	2
q_CELL.5560-4	2409	2387	matched	6	NA	dpEX	2	7	2
q_CELL.8218-1	4098	2326	matched	6	NA	sstIN	1	3	isolated
q_CELL.7122-4	4317	2485	matched	6	NA	mpEX	1	7	1
q_CELL.4097-1	4962	1499	matched	5	NA	sfrpEGC	10	2	5
q_CELL.3091-3	5339	2964	matched	7	NA	wntEGC	8	8	6
q_CELL.7238	2162	2295	matched	6	NA	mpEX	2	9	8
q_CELL.3700-4	2345	3211	matched	6	NA	wntEGC	2	9	8
q_CELL.3314-5	1982	1710	matched	4	NA	wntEGC	6	8	7
q_CELL.7971-1	4207	2434	matched	6	NA	mpEX	1	7	1
q_CELL.6450-6	2695	2686	matched	6	NA	mpEX	2	7	2
q_CELL.3787-1	1204	3175	matched	5	NA	MSN	14	2	12
q_CELL.9078-6	2239	3679	matched	4	NA	wntEGC	6	9	8
q_CELL.5689	4460	2899	matched	4	NA	wntEGC	4	9	3
q_CELL.3885-18	4326	1561	matched	4	NA	wntEGC	3	9	3
q_CELL.9872-6	5295	4025	matched	10	NA	dpEX	isolated	4	isolated
q_CELL.5432-1	2933	3062	matched	6	NA	mpEX	2	7	2
q_CELL.4395	2064	2138	matched	4	NA	wntEGC	6	9	8
q_CELL.2239-5	4482	1131	matched	7	NA	wntEGC	11	8	10
q_CELL.6203-1	1870	3675	matched	7	NA	reaEGC	5	4	9
q_CELL.7588-1	1415	3240	matched	5	NA	MSN	14	2	12
q_CELL.5725-1	4388	3034	matched	6	NA	wntEGC	1	9	3
q_CELL.1989-4	5190	3220	matched	7	NA	wntEGC	8	8	6
q_CELL.7507	2364	2810	matched	6	NA	mpEX	2	7	2
q_CELL.3610-7	4408	1091	matched	7	NA	wntEGC	11	8	10
q_CELL.6935	4625	2759	matched	4	NA	wntEGC	17	9	3
q_CELL.8076	1711	3536	matched	7	NA	reaEGC	5	4	9
q_CELL.8249-8	2211	3835	matched	4	NA	wntEGC	6	9	8
q_CELL.9737-2	4809	3710	matched	6	NA	dpEX	1	7	1
q_CELL.8205	1743	4056	matched	7	NA	reaEGC	5	4	9
q_CELL.6684-1	2612	2124	matched	6	NA	mpEX	2	7	2
q_CELL.3408-3	1986	1610	matched	7	NA	wntEGC	5	9	8
q_CELL.3188-1	4707	1334	matched	7	NA	sfrpEGC	11	8	10
q_CELL.9097	3914	2666	matched	6	NA	sstIN	1	7	1
q_CELL.8363-1	4599	3625	matched	4	NA	wntEGC	4	9	3
q_CELL.5213	2427	3227	matched	6	NA	mpEX	2	7	2
q_CELL.6178-15	4270	2275	matched	6	NA	mpEX	1	7	1
q_CELL.3278	2081	3810	matched	7	NA	wntEGC	5	9	8
q_CELL.9336-9	4453	3071	matched	4	NA	wntEGC	4	9	3
q_CELL.8205-1	1778	4179	matched	7	NA	reaEGC	5	4	9
q_CELL.4679	1648	1814	matched	7	NA	sfrpEGC	5	8	7
q_CELL.5710	1609	3814	matched	7	NA	sfrpEGC	5	4	9
q_CELL.6672-1	4077	3102	matched	6	NA	mpEX	1	7	1
q_CELL.3408-4	2245	3302	matched	4	NA	wntEGC	6	9	8
q_CELL.2087-7	1715	1362	matched	7	NA	sfrpEGC	5	8	7
q_CELL.7398-2	2201	2694	matched	4	NA	dpEX	6	9	8
q_CELL.4328	2041	2122	matched	4	NA	wntEGC	6	9	8
q_CELL.5322	2595	3339	matched	6	NA	mpEX	2	7	2
q_CELL.5202-1	2555	2346	matched	6	NA	mpEX	2	7	2
q_CELL.1963-1	1528	3470	matched	7	NA	wntEGC	5	8	7
q_CELL.6176-3	4904	1015	matched	5	NA	MSN	10	2	5
q_CELL.3999	1663	2934	matched	7	NA	sfrpEGC	5	8	7
q_CELL.2259-3	5128	2872	matched	7	NA	sfrpEGC	8	8	6
q_CELL.6231-2	4205	3558	matched	6	NA	mpEX	1	7	1
q_CELL.7871-1	2031	4242	matched	6	NA	mpEX	2	7	2
q_CELL.6523	1817	4092	matched	7	NA	sfrpEGC	5	8	13
q_CELL.3895-2	1614	1945	matched	7	NA	sfrpEGC	5	8	7
q_CELL.8614-1	4392	2718	matched	6	NA	mpEX	1	7	1
q_CELL.4312-2	5072	1526	matched	5	NA	MSN	10	2	5
q_CELL.8363-2	2254	3028	matched	4	NA	wntEGC	6	9	8
q_CELL.4812	5390	1964	matched	5	NA	scgnIN	10	2	5
q_CELL.6803-4	4470	2160	matched	6	NA	mpEX	1	7	1
q_CELL.4439-5	5340	2079	matched	5	NA	MSN	10	2	5
q_CELL.3586-3	2339	3720	matched	4	NA	wntEGC	6	9	8
q_CELL.2087-8	4670	1245	matched	7	NA	sfrpEGC	11	8	10
q_CELL.8142-5	2289	3365	matched	4	NA	wntEGC	6	9	8
q_CELL.8076-1	1512	3771	matched	7	NA	reaEGC	5	4	9
q_CELL.7931-2	4117	1906	matched	6	NA	mpEX	1	7	1
q_CELL.9254	1993	3992	matched	4	NA	wntEGC	isolated	9	8
q_CELL.9301	4626	3939	matched	1	NA	dpEX	9	7	1
q_CELL.8255-8	4436	3235	matched	6	NA	mpEX	1	7	1
q_CELL.7849-4	2348	3307	matched	4	NA	wntEGC	6	9	8
q_CELL.8907	4749	3525	matched	4	NA	wntEGC	4	8	6
q_CELL.3693-3	1564	1448	matched	7	NA	sfrpEGC	5	8	7
q_CELL.7828-1	2122	2344	matched	4	NA	wntEGC	6	9	8
q_CELL.9010-20	2237	3071	matched	4	NA	wntEGC	6	9	8
q_CELL.7889-13	4098	2096	matched	1	NA	dpEX	isolated	4	isolated
q_CELL.7782	1654	4262	matched	7	NA	reaEGC	5	4	9
q_CELL.9252-2	4660	3779	matched	6	NA	dpEX	1	7	1
q_CELL.5763-1	1536	3820	matched	7	NA	sfrpEGC	5	8	7
q_CELL.7189-2	1921	4145	matched	6	NA	mpEX	2	7	2
q_CELL.7620-1	4159	2071	matched	6	NA	mpEX	1	7	1
q_CELL.5389	108	3491	matched	1	NA	VLMC	isolated	4	isolated
q_CELL.2055	4882	1850	matched	7	NA	sfrpEGC	11	8	10
q_CELL.6351-1	1421	1468	matched	5	NA	MSN	14	2	12
q_CELL.5889-6	4326	2845	matched	6	NA	mpEX	1	7	1
q_CELL.7902-3	2688	3385	matched	6	NA	mpEX	2	7	2
q_CELL.8177-2	4709	3653	matched	6	NA	mpEX	1	9	3
q_CELL.4960-1	5482	2363	matched	8	NA	MSN	isolated	2	5
q_CELL.9755-1	1920	4261	matched	6	NA	dpEX	2	7	2
q_CELL.1993-3	1375	790	matched	2	NA	VLMC	18	2	isolated
q_CELL.5165	4330	2553	matched	6	NA	mpEX	1	7	1
q_CELL.10015	4086	3611	matched	1	NA	dpEX	isolated	7	1
q_CELL.5356-3	1302	3217	matched	5	NA	scgnIN	14	4	9
q_CELL.2087-9	1754	1345	matched	7	NA	sfrpEGC	5	8	7
q_CELL.5175	4993	1612	matched	5	NA	sfrpEGC	10	2	5
q_CELL.3037-2	1886	1370	matched	4	NA	wntEGC	isolated	8	7
q_CELL.4612-1	1614	2598	matched	5	NA	MSN	14	2	12
q_CELL.3673-2	2098	3639	matched	10	NA	CMPN	isolated	4	9
q_CELL.8680-10	4363	3813	matched	6	NA	dpEX	1	7	1
q_CELL.5202-2	2318	2535	matched	6	NA	mpEX	2	7	2
q_CELL.2153-1	5170	2503	matched	7	NA	sfrpEGC	8	8	6
q_CELL.8542-2	2277	3588	matched	4	NA	wntEGC	6	9	8
q_CELL.5323	1602	1645	matched	7	NA	sfrpEGC	5	8	7
q_CELL.10162	2204	4260	matched	1	NA	dpEX	7	7	2
q_CELL.5104-5	4453	2124	matched	6	NA	mpEX	1	7	1
q_CELL.7889-14	4728	3845	matched	1	NA	dpEX	9	7	1
q_CELL.2895	1397	3607	matched	7	NA	sfrpEGC	5	4	9
q_CELL.9151	3095	3211	matched	1	NA	sstIN	isolated	3	isolated
q_CELL.6463	4104	2476	matched	6	NA	mpEX	1	7	1
q_CELL.5337-6	1450	2854	matched	5	NA	MSN	14	2	12
q_CELL.1958-7	1869	2966	matched	7	NA	sfrpEGC	5	4	15
q_CELL.9144-2	2178	3923	matched	6	NA	dpEX	2	7	2
q_CELL.3772-4	4834	1596	matched	7	NA	sfrpEGC	11	8	10
q_CELL.6601-5	2804	2702	matched	6	NA	mpEX	2	7	2
q_CELL.3091-4	2187	3292	matched	7	NA	wntEGC	isolated	9	8
q_CELL.6651-18	2331	3987	matched	6	NA	mpEX	2	7	2
q_CELL.8338-4	2439	3579	matched	4	NA	wntEGC	6	8	11
q_CELL.9603-2	1914	4173	matched	6	NA	dpEX	2	7	2
q_CELL.8363-3	4676	3471	matched	4	NA	wntEGC	4	9	3
q_CELL.6635-1	2448	3920	matched	6	NA	mpEX	2	7	2
q_CELL.8249-9	4355	1542	matched	4	NA	wntEGC	3	9	3
q_CELL.4952-1	1585	1832	matched	5	NA	MSN	14	2	12
q_CELL.3700-5	5130	3190	matched	6	NA	wntEGC	isolated	8	6
q_CELL.8071	4365	3613	matched	6	NA	mpEX	1	7	1
q_CELL.5209-6	5254	1681	matched	2	NA	obNBL	isolated	2	5
q_CELL.3424-1	5216	2468	matched	2	NA	sfrpEGC	isolated	8	6
q_CELL.4222-4	5516	2239	matched	8	NA	scgnIN	isolated	2	5
q_CELL.9102-1	2162	3883	matched	7	NA	wntEGC	5	8	11
q_CELL.3546-4	2216	3210	matched	4	NA	wntEGC	6	9	8
q_CELL.3340-1	5356	2661	matched	5	NA	sfrpEGC	10	8	6
q_CELL.3787-2	1458	2829	matched	5	NA	MSN	14	2	12
q_CELL.8249-10	4319	1434	matched	4	NA	wntEGC	3	9	3
q_CELL.7302-1	1607	4061	matched	7	NA	reaEGC	5	4	9
q_CELL.6965-1	4343	2695	matched	1	NA	mpEX	isolated	7	1
q_CELL.5329	4429	2073	matched	6	NA	dpEX	1	7	1
q_CELL.3673-3	1523	1432	matched	10	NA	CMPN	isolated	4	isolated
q_CELL.5776-9	2211	4213	matched	6	NA	mpEX	2	7	2
q_CELL.9133-4	2265	3101	matched	4	NA	wntEGC	6	9	8
q_CELL.7819	2878	2757	matched	2	NA	mpEX	isolated	7	2
q_CELL.5104-6	4428	2038	matched	6	NA	mpEX	1	7	1
q_CELL.8357-5	2685	2144	matched	6	NA	sstIN	2	7	2
q_CELL.8249-11	4412	1162	matched	4	NA	wntEGC	3	9	3
q_CELL.8037	2688	3717	matched	6	NA	mpEX	2	7	2
q_CELL.4910-1	1629	3271	matched	7	NA	sfrpEGC	5	8	7
q_CELL.8214-5	2394	3572	matched	4	NA	wntEGC	6	8	11
q_CELL.9136-9	4974	1892	matched	4	NA	wntEGC	isolated	8	10
q_CELL.4517-2	4707	1364	matched	7	NA	sfrpEGC	11	8	10
q_CELL.2989-1	5087	3352	matched	4	NA	wntEGC	13	8	6
q_CELL.3037-3	4956	3551	matched	4	NA	wntEGC	4	8	6
q_CELL.8254	2299	2509	matched	6	NA	mpEX	2	7	2
q_CELL.5468	5068	1120	matched	8	NA	MSN	21	2	5
q_CELL.5009-1	1232	3162	matched	5	NA	MSN	14	2	12
q_CELL.8974-7	2429	3786	matched	6	NA	dpEX	2	7	2
q_CELL.4487	5620	2528	matched	5	NA	MSN	10	2	5
q_CELL.7597	1433	3854	matched	7	NA	reaEGC	5	4	9
q_CELL.5156-2	4992	819	matched	8	NA	MSN	isolated	2	5
q_CELL.2591-2	1551	1352	matched	7	NA	wntEGC	5	8	7
q_CELL.6125	4110	4445	matched	2	NA	VLMC	isolated	4	isolated
q_CELL.5669	1666	3588	matched	7	NA	sfrpEGC	5	4	9
q_CELL.3755	2043	3319	matched	2	NA	sfrpEGC	isolated	4	15
q_CELL.8931-2	2045	3913	matched	7	NA	wntEGC	5	9	8
q_CELL.5725-2	2318	3079	matched	6	NA	wntEGC	2	9	8
q_CELL.5657	1420	2091	matched	5	NA	MSN	14	2	12
q_CELL.5021	4942	1085	matched	5	NA	MSN	10	2	5
q_CELL.6310-1	2715	3649	matched	6	NA	mpEX	2	7	2
q_CELL.1831-5	5230	3133	matched	7	NA	wntEGC	8	8	6
q_CELL.7169	1617	4096	matched	7	NA	reaEGC	5	4	9
q_CELL.7630-5	1947	4096	matched	4	NA	wntEGC	isolated	7	2
q_CELL.3703-6	4390	1664	matched	4	NA	wntEGC	3	9	3
q_CELL.3297	1945	1675	matched	4	NA	wntEGC	6	9	8
q_CELL.2153-2	1502	3266	matched	7	NA	sfrpEGC	5	8	7
q_CELL.4250-4	4731	1379	matched	7	NA	sfrpEGC	11	8	10
q_CELL.8564	4719	3596	matched	4	NA	wntEGC	4	9	3
q_CELL.7939	4584	2359	matched	4	NA	wntEGC	17	9	3
q_CELL.3602-9	4570	3365	matched	4	NA	wntEGC	4	9	3
q_CELL.2266	4497	1045	matched	7	NA	sfrpEGC	11	8	10
q_CELL.7014-2	1213	3090	matched	5	NA	MSN	14	2	12
q_CELL.9275	1774	3591	matched	7	NA	reaEGC	5	4	9
q_CELL.4412	1470	1682	matched	5	NA	MSN	14	2	12
q_CELL.9690	4887	3690	matched	6	NA	dpEX	1	7	1
q_CELL.3700-6	4580	3410	matched	4	NA	wntEGC	4	8	isolated
q_CELL.9872-7	3999	3492	matched	10	NA	dpEX	isolated	4	isolated
q_CELL.6557-5	4402	1904	matched	6	NA	mpEX	1	7	1
q_CELL.7849-5	4519	3280	matched	4	NA	wntEGC	4	9	3
q_CELL.3145	1539	3697	matched	7	NA	sfrpEGC	5	8	7
q_CELL.4960-2	5050	1510	matched	5	NA	MSN	10	2	5
q_CELL.9076-2	2380	3662	matched	7	NA	wntEGC	isolated	7	2
q_CELL.7410	5241	2575	matched	7	NA	sfrpEGC	8	8	6
q_CELL.8519-4	2361	3793	matched	1	NA	dpEX	isolated	7	2
q_CELL.7129	1935	3769	matched	7	NA	reaEGC	5	4	9
q_CELL.8142-6	2223	3164	matched	4	NA	wntEGC	6	9	8
q_CELL.8618-9	2624	3674	matched	6	NA	mpEX	2	7	2
q_CELL.5250	1507	3409	matched	7	NA	sfrpEGC	5	4	9
q_CELL.4949	5193	2019	matched	5	NA	MSN	10	2	5
q_CELL.8233	4233	3661	matched	6	NA	mpEX	1	7	1
q_CELL.4533	1626	2952	matched	7	NA	sfrpEGC	5	8	7
q_CELL.3460-2	2071	2614	matched	7	NA	wntEGC	isolated	9	8
q_CELL.3887	5388	2874	matched	7	NA	sfrpEGC	8	8	6
q_CELL.9644-1	2325	3821	matched	1	NA	dpEX	isolated	7	2
q_CELL.6230	1370	1516	matched	5	NA	MSN	14	2	12
q_CELL.4517-3	4546	1107	matched	7	NA	sfrpEGC	11	8	10
q_CELL.8863-4	3992	2634	matched	6	NA	mpEX	1	4	isolated
q_CELL.2293-2	1591	1273	matched	7	NA	wntEGC	5	8	7
q_CELL.4306	1279	3207	matched	5	NA	MSN	14	2	12
q_CELL.5422-1	5134	1594	matched	5	NA	MSN	10	2	5
q_CELL.2234-2	4632	904	matched	7	NA	wntEGC	11	4	isolated
q_CELL.9102-2	2441	3609	matched	7	NA	wntEGC	isolated	8	11
q_CELL.2153-3	1681	3326	matched	7	NA	sfrpEGC	5	8	7
q_CELL.9255-2	2321	3290	matched	4	NA	wntEGC	6	9	8
q_CELL.3232-1	2020	1680	matched	4	NA	wntEGC	6	9	8
q_CELL.7582	1676	3773	matched	7	NA	reaEGC	5	8	7
q_CELL.8954	1689	3913	matched	7	NA	reaEGC	5	4	9
q_CELL.7030	4828	1036	matched	5	NA	MSN	10	2	5
q_CELL.2226	4589	920	matched	7	NA	sfrpEGC	11	8	10
q_CELL.20	5306	203	matched	3	NA	VLMC	isolated	6	isolated
q_CELL.6733-5	4194	3465	matched	6	NA	mpEX	1	7	1
q_CELL.3356	4913	1415	matched	7	NA	sfrpEGC	11	8	10
q_CELL.5763-2	1562	3822	matched	7	NA	sfrpEGC	5	8	7
q_CELL.7935	4534	2853	matched	10	NA	wntEGC	isolated	7	1
q_CELL.1993-4	2452	4612	matched	2	NA	VLMC	isolated	4	isolated
q_CELL.3408-5	2277	3209	matched	4	NA	wntEGC	6	9	8
q_CELL.7673-18	4329	3130	matched	6	NA	mpEX	1	7	1
q_CELL.5725-3	4546	2044	matched	6	NA	wntEGC	1	9	3
q_CELL.5079-3	3854	3035	matched	6	NA	MCG	1	7	1
q_CELL.9644-2	2246	4016	matched	1	NA	dpEX	7	7	2
q_CELL.5208-4	2809	3661	matched	10	NA	dpEX	isolated	3	isolated
q_CELL.5800-2	1369	3140	matched	5	NA	MSN	14	2	12
q_CELL.6351-2	5016	1519	matched	5	NA	MSN	10	2	5
q_CELL.8338-5	5254	3110	matched	7	NA	wntEGC	8	8	6
q_CELL.4138-7	5067	1886	matched	7	NA	sfrpEGC	11	8	10
q_CELL.8177-3	2313	3012	matched	6	NA	mpEX	2	9	8
q_CELL.3039	2376	3431	matched	4	NA	wntEGC	6	9	8
q_CELL.7819-1	2830	2486	matched	2	NA	mpEX	isolated	7	2
q_CELL.4688-2	1597	1795	matched	5	NA	MSN	14	4	isolated
q_CELL.6047	1524	3736	matched	7	NA	sfrpEGC	5	8	7
q_CELL.8864-2	2193	3741	matched	4	NA	wntEGC	6	9	8
q_CELL.1668	5135	3310	matched	4	NA	sfrpEGC	13	8	6
q_CELL.7544-2	2732	3397	matched	6	NA	mpEX	2	7	2
q_CELL.4268-9	1834	2176	matched	7	NA	sfrpEGC	5	8	7
q_CELL.5367	1584	2795	matched	5	NA	MSN	14	4	isolated
q_CELL.5221	5282	1641	matched	5	NA	MSN	10	2	5
q_CELL.2247-1	5315	2797	matched	7	NA	wntEGC	8	8	6
q_CELL.4960-3	5476	2336	matched	8	NA	MSN	isolated	2	5
q_CELL.4688-3	5316	2419	matched	5	NA	MSN	10	2	5
q_CELL.7110	4457	3991	matched	6	NA	mpEX	1	7	1
q_CELL.3654-6	4868	1705	matched	7	NA	sfrpEGC	11	8	10
q_CELL.4766-5	1726	1565	matched	7	NA	sfrpEGC	5	8	7
q_CELL.6509-2	2392	2301	matched	6	NA	mpEX	2	7	2
q_CELL.7321	4896	1719	matched	7	NA	sfrpEGC	11	8	10
q_CELL.9335-2	4509	3220	matched	7	NA	wntEGC	isolated	9	3
q_CELL.4413-1	2452	3463	matched	4	NA	wntEGC	6	9	8
q_CELL.5168	5269	2267	matched	5	NA	sfrpEGC	10	2	5
q_CELL.5443	4852	1399	matched	7	NA	sfrpEGC	11	8	10
q_CELL.3460-3	1783	1366	matched	7	NA	wntEGC	5	8	7
q_CELL.3999-1	1779	2761	matched	7	NA	sfrpEGC	5	8	7
q_CELL.9366-3	2471	3693	matched	1	NA	dpEX	isolated	7	2
q_CELL.9524-1	4562	3645	matched	1	NA	wntEGC	9	7	1
q_CELL.3895-3	4996	1821	matched	7	NA	sfrpEGC	11	8	10
q_CELL.4930	3904	1876	matched	6	NA	mpEX	1	7	4
q_CELL.8094	1390	3670	matched	7	NA	sfrpEGC	5	4	9
q_CELL.3693-4	1829	2447	matched	7	NA	sfrpEGC	5	8	7
q_CELL.7398-3	2247	2744	matched	6	NA	dpEX	2	9	8
q_CELL.9113	4332	3291	matched	6	NA	dpEX	1	7	1
q_CELL.2239-6	4657	930	matched	7	NA	wntEGC	11	8	10
q_CELL.1989-5	1920	1634	matched	7	NA	wntEGC	5	8	7
q_CELL.8105-2	1783	4126	matched	7	NA	reaEGC	5	4	9
q_CELL.7169-1	1541	4481	matched	7	NA	reaEGC	5	4	9
q_CELL.2217-5	4282	1424	matched	7	NA	wntEGC	isolated	9	3
q_CELL.5356-4	1289	2648	matched	5	NA	scgnIN	14	2	12
q_CELL.2293-3	1827	1546	matched	7	NA	wntEGC	5	8	7
q_CELL.6003	4444	2478	matched	6	NA	mpEX	1	4	isolated
q_CELL.2293-4	1714	1445	matched	7	NA	wntEGC	5	8	7
q_CELL.7874-3	1382	3794	matched	7	NA	reaEGC	5	4	9
q_CELL.2534-1	1888	1445	matched	7	NA	wntEGC	5	8	7
q_CELL.9301-1	2545	4044	matched	1	NA	dpEX	isolated	7	2
q_CELL.5693-1	2630	2997	matched	6	NA	mpEX	2	7	2
q_CELL.3602-10	4532	1071	matched	4	NA	wntEGC	isolated	9	3
q_CELL.4138-8	4639	1139	matched	7	NA	sfrpEGC	11	8	10
q_CELL.3039-1	2011	1725	matched	7	NA	wntEGC	5	9	8
q_CELL.8770-6	4832	3613	matched	7	NA	wntEGC	isolated	8	6
q_CELL.3646-7	4679	1373	matched	7	NA	sfrpEGC	11	8	10
q_CELL.8272	1406	3765	matched	7	NA	sfrpEGC	5	4	9
q_CELL.7302-2	1625	4036	matched	7	NA	reaEGC	5	4	9
q_CELL.2757-1	4350	4797	matched	2	NA	VLMC	isolated	4	isolated
q_CELL.3646-8	5275	2823	matched	7	NA	sfrpEGC	8	8	6
q_CELL.8769-9	2145	3989	matched	6	NA	mpEX	2	7	2
q_CELL.9421-6	2211	3884	matched	6	NA	dpEX	2	7	2
q_CELL.5356-5	1261	3173	matched	5	NA	scgnIN	14	2	12
q_CELL.5279-2	987	3384	matched	5	NA	MSN	14	2	12
q_CELL.1704	1796	1320	matched	7	NA	sfrpEGC	5	8	7
q_CELL.2571	6429	2195	matched	3	NA	VLMC	22	6	23
q_CELL.8142-7	4359	1313	matched	4	NA	wntEGC	3	9	3
q_CELL.5134-1	1668	1786	matched	7	NA	sfrpEGC	5	8	7
q_CELL.6965-2	3874	2902	matched	1	NA	mpEX	isolated	7	1
q_CELL.6501-4	2644	3229	matched	6	NA	mpEX	2	7	2
q_CELL.9872-8	2166	4327	matched	10	NA	dpEX	isolated	4	24
q_CELL.7576	1612	1822	matched	5	NA	sfrpEGC	14	2	12
q_CELL.6711-3	2333	2001	matched	6	NA	mpEX	2	7	2
q_CELL.6351-3	5115	1743	matched	5	NA	MSN	10	2	5
q_CELL.7962	4239	3368	matched	6	NA	mpEX	1	7	1
q_CELL.5337-7	1323	2669	matched	5	NA	MSN	14	2	12
q_CELL.2292	1843	2624	matched	7	NA	sfrpEGC	5	8	7
q_CELL.8973	3866	2058	matched	6	NA	sstIN	1	7	4
q_CELL.3693-5	1751	1871	matched	7	NA	sfrpEGC	5	8	7
q_CELL.3056	1494	1617	matched	5	NA	MSN	14	2	12
q_CELL.6322-15	2737	3271	matched	6	NA	mpEX	2	4	isolated
q_CELL.3787-3	1495	2933	matched	5	NA	MSN	14	2	12
q_CELL.4753-4	1615	2387	matched	5	NA	MSN	14	2	12
q_CELL.3703-7	4325	1294	matched	4	NA	wntEGC	3	9	3
q_CELL.7889-15	2566	3793	matched	1	NA	dpEX	isolated	4	isolated
q_CELL.9872-9	5613	3651	matched	10	NA	dpEX	isolated	4	17
q_CELL.9156-1	2090	2351	matched	4	NA	wntEGC	6	9	8
q_CELL.1958-8	1904	1399	matched	7	NA	sfrpEGC	5	9	8
q_CELL.3546-5	2319	3586	matched	4	NA	wntEGC	6	9	8
q_CELL.5959-6	2620	3484	matched	6	NA	mpEX	2	7	2
q_CELL.2441	2088	3759	matched	7	NA	sfrpEGC	5	8	11
q_CELL.8724	3981	2949	matched	6	NA	mpEX	1	7	1
q_CELL.5104-7	2504	3688	matched	6	NA	mpEX	2	7	2
q_CELL.8249-12	4803	3505	matched	4	NA	wntEGC	4	9	3
q_CELL.4851	1602	2514	matched	5	NA	MSN	14	2	12
q_CELL.4312-3	1557	2496	matched	5	NA	MSN	14	2	12
q_CELL.7651	3033	2509	matched	6	NA	VLMC	isolated	7	2
q_CELL.3460-4	2425	3414	matched	7	NA	wntEGC	isolated	9	8
q_CELL.7886-4	1444	3362	matched	7	NA	sfrpEGC	5	8	7
q_CELL.9872-10	2905	2963	matched	10	NA	dpEX	isolated	4	isolated
q_CELL.7670-2	2187	3151	matched	4	NA	wntEGC	6	9	8
q_CELL.7874-4	1758	4119	matched	7	NA	reaEGC	5	4	9
q_CELL.8867	5355	3324	matched	1	NA	nptxEX	9	7	1
q_CELL.8338-6	2192	3088	matched	4	NA	wntEGC	6	9	8
q_CELL.6393	4168	3245	matched	6	NA	mpEX	1	7	1
q_CELL.8564-1	2266	3829	matched	4	NA	wntEGC	6	9	8
q_CELL.8770-7	2184	3656	matched	7	NA	wntEGC	5	8	11
q_CELL.7736-1	4433	1817	matched	4	NA	wntEGC	3	9	3
q_CELL.8303-3	2282	3153	matched	7	NA	wntEGC	isolated	9	8
q_CELL.4882-4	5412	2235	matched	5	NA	MSN	10	2	5
q_CELL.8110	1537	4302	matched	7	NA	reaEGC	5	4	9
q_CELL.5209-7	1518	2389	matched	2	NA	obNBL	isolated	2	12
q_CELL.3515	2118	1802	matched	7	NA	sfrpEGC	5	8	7
q_CELL.7828-2	4524	3446	matched	6	NA	wntEGC	1	9	3
q_CELL.4048-1	4744	1346	matched	7	NA	sfrpEGC	11	8	10
q_CELL.4599-1	4718	1074	matched	7	NA	sfrpEGC	11	8	10
q_CELL.9555	5318	3528	matched	1	NA	nptxEX	9	10	25
q_CELL.3278-1	1853	4001	matched	7	NA	wntEGC	5	4	9
q_CELL.7429	1418	3185	matched	2	NA	sfrpEGC	isolated	2	12
q_CELL.9458	4638	2802	matched	6	NA	wntEGC	1	7	1
q_CELL.3673-4	1839	3168	matched	10	NA	CMPN	isolated	4	15
q_CELL.8110-1	1873	3871	matched	7	NA	reaEGC	5	4	9
q_CELL.3586-4	5250	3156	matched	4	NA	wntEGC	13	9	3
q_CELL.6231-3	4306	3504	matched	6	NA	mpEX	1	7	1
q_CELL.9737-3	4916	3767	matched	6	NA	dpEX	1	7	1
q_CELL.6568	4943	939	matched	5	NA	MSN	10	2	5
q_CELL.6965-3	3025	2823	matched	1	NA	mpEX	isolated	7	2
q_CELL.4114-7	4598	1250	matched	7	NA	sfrpEGC	11	8	10
q_CELL.8974-8	2430	3184	matched	6	NA	dpEX	2	7	2
q_CELL.9479-2	2378	1987	matched	10	NA	dpEX	isolated	7	2
q_CELL.3585-9	5145	2895	matched	7	NA	sfrpEGC	8	8	6
q_CELL.4753-5	1578	1800	matched	5	NA	MSN	14	2	12
q_CELL.3012-1	5743	2780	matched	5	NA	MSN	10	2	5
q_CELL.4284-2	1353	1345	matched	5	NA	MSN	14	2	12
q_CELL.1626	4374	1200	matched	4	NA	wntEGC	3	8	10
q_CELL.5209-8	1404	2581	matched	2	NA	obNBL	isolated	2	12
q_CELL.6924	4190	3662	matched	6	NA	VLMC	1	7	1
q_CELL.9144-3	2102	3982	matched	6	NA	dpEX	2	7	2
q_CELL.5276	1413	3466	matched	7	NA	sfrpEGC	5	8	7
q_CELL.5432-2	2283	4078	matched	6	NA	mpEX	2	7	2
q_CELL.7725	1633	2514	matched	5	NA	MSN	14	2	12
q_CELL.5760	2961	3088	matched	6	NA	mpEX	2	7	2
q_CELL.7762-2	4127	3191	matched	6	NA	dpEX	1	7	1
q_CELL.5984-1	5066	1779	matched	5	NA	MSN	10	2	5
q_CELL.7673-19	4477	3587	matched	6	NA	mpEX	1	7	1
q_CELL.5984-2	1393	2798	matched	5	NA	MSN	14	2	12
q_CELL.5323-1	5221	2606	matched	7	NA	sfrpEGC	8	8	6
q_CELL.2239-7	1686	1544	matched	7	NA	wntEGC	5	8	7
q_CELL.3923-9	1636	1616	matched	7	NA	sfrpEGC	5	8	7
q_CELL.9690-1	5011	3647	matched	6	NA	dpEX	1	7	1
q_CELL.7874-5	1788	3981	matched	7	NA	reaEGC	5	4	9
q_CELL.7872-1	2133	2274	matched	1	NA	dpEX	isolated	9	8
q_CELL.3602-11	1976	1509	matched	4	NA	wntEGC	isolated	9	8
q_CELL.6176-4	5499	2571	matched	5	NA	MSN	10	2	5
q_CELL.5984-3	5268	2060	matched	5	NA	MSN	10	2	5
q_CELL.4960-4	5160	1767	matched	5	NA	MSN	10	2	5
q_CELL.6033	1405	2420	matched	5	NA	MSN	14	2	12
q_CELL.3693-6	4767	1278	matched	7	NA	sfrpEGC	11	8	10
q_CELL.6804	4484	2869	matched	4	NA	wntEGC	4	9	3
q_CELL.1989-6	1731	1387	matched	7	NA	wntEGC	5	8	7
q_CELL.5003-2	4850	1203	matched	5	NA	MSN	10	2	5
q_CELL.7849-6	2277	3405	matched	4	NA	wntEGC	6	9	8
q_CELL.9086-1	1719	3838	matched	7	NA	reaEGC	5	4	9
q_CELL.10162-1	4817	3873	matched	1	NA	dpEX	9	7	1
q_CELL.9593	2174	4071	matched	1	NA	dpEX	7	7	2
q_CELL.3947	2043	2281	matched	4	NA	reaEGC	6	9	8
q_CELL.3049-1	1464	1629	matched	5	NA	MSN	14	2	12
q_CELL.7849-7	1922	1703	matched	4	NA	wntEGC	6	9	8
q_CELL.1958-9	1879	2858	matched	7	NA	sfrpEGC	5	4	15
q_CELL.9133-5	4587	3556	matched	4	NA	wntEGC	4	9	3
q_CELL.2713-1	1685	1235	matched	7	NA	sfrpEGC	5	8	7
q_CELL.8142-8	4540	2616	matched	4	NA	wntEGC	17	9	3
q_CELL.7939-1	4248	1343	matched	4	NA	wntEGC	3	9	3
q_CELL.7410-1	1511	1385	matched	7	NA	sfrpEGC	5	8	7
q_CELL.6173-1	1656	3861	matched	7	NA	reaEGC	5	4	9
q_CELL.3923-10	4748	1262	matched	7	NA	sfrpEGC	11	8	10
q_CELL.9043-7	4467	3453	matched	1	NA	dpEX	isolated	7	1
q_CELL.9102-3	2315	3790	matched	7	NA	wntEGC	isolated	9	8
q_CELL.9514-1	2226	4251	matched	1	NA	dpEX	7	7	2
q_CELL.4097-2	5218	2213	matched	5	NA	sfrpEGC	10	2	5
q_CELL.9347-1	4659	3642	matched	4	NA	wntEGC	4	8	isolated
q_CELL.7029	4432	3033	matched	6	NA	wntEGC	1	9	3
q_CELL.5794	2166	2426	matched	6	NA	reaEGC	2	9	8
q_CELL.5009-2	5368	2385	matched	5	NA	MSN	10	2	5
q_CELL.3654-7	4653	1321	matched	7	NA	sfrpEGC	11	8	10
q_CELL.2259-4	4676	993	matched	7	NA	sfrpEGC	11	8	10
q_CELL.1831-6	4578	951	matched	7	NA	wntEGC	11	8	10
q_CELL.9593-1	2620	3590	matched	6	NA	dpEX	2	7	2
q_CELL.3271-2	5771	4121	matched	10	NA	VLMC	isolated	6	isolated
q_CELL.4729	1627	1747	matched	7	NA	sfrpEGC	5	8	7
q_CELL.9737-4	2029	4154	matched	6	NA	dpEX	2	7	2
q_CELL.4207	5412	2463	matched	5	NA	MSN	10	2	5
q_CELL.7963	2927	2475	matched	6	NA	mpEX	isolated	7	2
q_CELL.9336-10	2260	2952	matched	4	NA	wntEGC	6	9	8
q_CELL.8853	5722	3213	matched	1	NA	nptxEX	9	7	1
q_CELL.2109	4701	994	matched	7	NA	wntEGC	11	8	10
q_CELL.8320	2377	2379	matched	6	NA	mpEX	2	7	2
q_CELL.3965-5	5080	1691	matched	5	NA	MSN	10	2	5
q_CELL.1780-1	4639	1462	matched	4	NA	wntEGC	3	8	10
q_CELL.6463-1	2264	2053	matched	6	NA	mpEX	isolated	7	2
q_CELL.4713	5254	1817	matched	5	NA	MSN	10	2	5
q_CELL.5076	1820	2599	matched	7	NA	sfrpEGC	5	8	7
q_CELL.9077	2111	3832	matched	4	NA	wntEGC	6	9	8
q_CELL.6230-1	5717	2761	matched	5	NA	MSN	10	2	5
q_CELL.3916	1732	2906	matched	7	NA	sfrpEGC	5	8	7
q_CELL.6116	1568	2052	matched	5	NA	MSN	14	2	12
q_CELL.5209-9	1410	2237	matched	2	NA	obNBL	20	2	12
q_CELL.4045-1	5376	2467	matched	7	NA	sfrpEGC	isolated	8	6
q_CELL.5725-4	4478	3537	matched	6	NA	wntEGC	1	9	3
q_CELL.4615-1	5210	2282	matched	5	NA	sfrpEGC	10	8	10
q_CELL.9017	1537	4271	matched	7	NA	reaEGC	5	4	9
q_CELL.6890-1	2694	3027	matched	6	NA	mpEX	2	7	2
q_CELL.8255-9	2675	3476	matched	6	NA	mpEX	2	7	2
q_CELL.7946-16	4306	2711	matched	6	NA	mpEX	1	7	1
q_CELL.4930-1	2995	3319	matched	6	NA	mpEX	2	7	2
q_CELL.1783	1880	1532	matched	7	NA	wntEGC	5	8	7
q_CELL.6310-2	2516	2779	matched	6	NA	mpEX	2	7	2
q_CELL.3602-12	4459	1672	matched	4	NA	wntEGC	3	9	3
q_CELL.7946-17	3792	2561	matched	6	NA	mpEX	1	7	1
q_CELL.8617	4356	3237	matched	6	NA	dpEX	1	7	1
q_CELL.5671	5177	1846	matched	5	NA	MSN	10	2	5
q_CELL.6809	1437	2879	matched	5	NA	MSN	14	2	12
q_CELL.9133-6	2196	3704	matched	4	NA	wntEGC	6	9	8
q_CELL.3965-6	5455	2402	matched	5	NA	MSN	10	2	5
q_CELL.3606	4512	3136	matched	4	NA	CMPN	4	9	3
q_CELL.2331-1	5126	737	matched	5	NA	scgnIN	10	2	5
q_CELL.6173-2	1705	3642	matched	7	NA	reaEGC	5	4	9
q_CELL.3947-1	2020	1959	matched	7	NA	reaEGC	5	9	8
q_CELL.6764-2	3974	2841	matched	6	NA	mpEX	1	7	1
q_CELL.6710-12	4319	3632	matched	6	NA	mpEX	1	7	1
q_CELL.3950-1	4770	1078	matched	7	NA	sfrpEGC	11	8	10
q_CELL.6675-1	2792	2963	matched	1	NA	mpEX	isolated	7	2
q_CELL.9089	4440	3771	matched	6	NA	dpEX	1	7	1
q_CELL.3107	1100	3186	matched	5	NA	MSN	14	2	12
q_CELL.3923-11	5195	2894	matched	7	NA	sfrpEGC	8	8	6
q_CELL.9008-2	4560	2491	matched	1	NA	wntEGC	isolated	9	3
q_CELL.6351-4	5518	2617	matched	5	NA	MSN	10	2	5
q_CELL.2695	5245	800	matched	8	NA	obNBL	isolated	10	isolated
q_CELL.4445	2042	2021	matched	4	NA	wntEGC	6	9	8
q_CELL.9286	4144	3694	matched	6	NA	dpEX	1	7	1
q_CELL.5156-3	1195	1542	matched	8	NA	MSN	16	2	12
q_CELL.7874-6	1719	4125	matched	7	NA	reaEGC	5	4	9
q_CELL.4318-1	1644	2260	matched	5	NA	MSN	14	2	12
q_CELL.4872	1648	1894	matched	5	NA	MSN	14	2	12
q_CELL.3357	1820	2350	matched	4	NA	wntEGC	isolated	9	isolated
q_CELL.7630-6	4365	3183	matched	4	NA	wntEGC	4	7	1
q_CELL.2255	1433	3560	matched	7	NA	sfrpEGC	5	8	7
q_CELL.2338-5	4594	1057	matched	7	NA	sfrpEGC	11	8	10
q_CELL.4517-4	4758	1301	matched	7	NA	sfrpEGC	11	8	10
q_CELL.1993-5	2322	793	matched	2	NA	VLMC	isolated	4	isolated
q_CELL.7155	3898	2677	matched	6	NA	sstIN	1	7	1
q_CELL.5633-2	328	3409	matched	8	NA	VLMC	isolated	10	16
q_CELL.1958-10	2120	3178	matched	7	NA	sfrpEGC	isolated	4	isolated
q_CELL.9569	5296	3580	matched	10	NA	nptxEX	isolated	10	25
q_CELL.5905	1641	2717	matched	3	NA	VLMC	isolated	6	18
q_CELL.4099-1	5397	2927	matched	7	NA	sfrpEGC	8	8	6
q_CELL.7700	1397	3248	matched	5	NA	MSN	14	2	12
q_CELL.2012-3	1652	2898	matched	7	NA	wntEGC	5	8	7
q_CELL.7903-11	2108	2664	matched	4	NA	wntEGC	6	8	isolated
q_CELL.4753-6	1391	3000	matched	5	NA	MSN	14	2	12
q_CELL.8864-3	2166	2779	matched	4	NA	wntEGC	6	9	8
q_CELL.3793-4	1809	2581	matched	7	NA	sfrpEGC	5	8	7
q_CELL.3460-5	2046	3797	matched	7	NA	wntEGC	5	9	8
q_CELL.1831-7	1921	1454	matched	7	NA	wntEGC	5	8	7
q_CELL.3988-7	5205	2719	matched	7	NA	sfrpEGC	8	8	6
q_CELL.3777	2135	2590	matched	4	NA	wntEGC	6	9	8
q_CELL.4713-1	4854	1141	matched	5	NA	MSN	10	2	5
q_CELL.6501-5	4208	3793	matched	6	NA	mpEX	1	7	1
q_CELL.8781	5560	3696	matched	2	NA	sfrpEGC	isolated	4	17
q_CELL.3255	5318	2349	matched	5	NA	MSN	10	2	5
q_CELL.8110-2	1915	3664	matched	7	NA	reaEGC	5	4	9
q_CELL.7903-12	4256	1544	matched	4	NA	wntEGC	3	8	10
q_CELL.6733-6	2362	2777	matched	6	NA	mpEX	2	7	2
q_CELL.7992-1	4497	3446	matched	6	NA	wntEGC	1	7	1
q_CELL.5639	3981	2646	matched	6	NA	mpEX	1	4	isolated
q_CELL.6843	1964	3756	matched	7	NA	reaEGC	5	4	9
q_CELL.6339-1	2138	2703	matched	4	NA	reaEGC	6	9	8
q_CELL.3356-1	5199	2256	matched	7	NA	sfrpEGC	11	8	10
q_CELL.6711-4	2271	4048	matched	6	NA	mpEX	2	7	2
q_CELL.8559	1739	3927	matched	7	NA	reaEGC	5	4	9
q_CELL.7946-18	4203	2402	matched	6	NA	mpEX	1	7	1
q_CELL.3895-4	4577	986	matched	7	NA	sfrpEGC	11	8	10
q_CELL.2130-1	4412	1202	matched	7	NA	wntEGC	11	9	3
q_CELL.8688-3	3912	2761	matched	6	NA	dpEX	1	7	1
q_CELL.4525	5098	1901	matched	5	NA	MSN	10	2	5
q_CELL.8863-5	2879	3567	matched	6	NA	mpEX	2	4	isolated
q_CELL.2231-1	5333	2854	matched	7	NA	sfrpEGC	8	8	6
q_CELL.8105-3	1672	3737	matched	7	NA	reaEGC	5	4	9
q_CELL.4615-2	1708	2557	matched	5	NA	sfrpEGC	14	8	7
q_CELL.6392-1	1917	3917	matched	7	NA	sfrpEGC	5	8	13
q_CELL.5107-7	1557	3321	matched	7	NA	sfrpEGC	5	8	7
q_CELL.7122-5	4564	3746	matched	6	NA	mpEX	1	7	1
q_CELL.5021-1	5789	2643	matched	5	NA	MSN	10	2	5
q_CELL.7483-2	4418	3346	matched	6	NA	wntEGC	1	7	1
q_CELL.5431	2657	2190	matched	6	NA	mpEX	2	7	2
q_CELL.8362-3	2821	3386	matched	2	NA	mpEX	isolated	7	2
q_CELL.3703-8	2015	1758	matched	4	NA	wntEGC	6	9	8
q_CELL.5468-1	5637	2340	matched	8	NA	MSN	isolated	2	5
q_CELL.6421-2	1959	3823	matched	7	NA	sfrpEGC	5	4	9
q_CELL.5940-3	2193	4026	matched	6	NA	mpEX	2	7	2
q_CELL.4097-3	5005	1670	matched	5	NA	sfrpEGC	10	2	5
q_CELL.2591-3	1545	1321	matched	7	NA	wntEGC	5	8	7
q_CELL.1993-6	3605	1765	matched	2	NA	VLMC	isolated	4	26
q_CELL.1668-1	2263	3375	matched	4	NA	sfrpEGC	6	8	isolated
q_CELL.3002-1	1646	1344	matched	7	NA	sfrpEGC	5	8	7
q_CELL.4312-4	5841	2590	matched	5	NA	MSN	10	2	5
q_CELL.4318-2	1565	2764	matched	5	NA	MSN	14	2	12
q_CELL.5206	2353	3893	matched	6	NA	mpEX	2	7	2
q_CELL.6993	2436	2287	matched	6	NA	mpEX	2	7	2
q_CELL.5483	4978	1449	matched	5	NA	MSN	10	2	5
q_CELL.5154-3	4733	1242	matched	7	NA	sfrpEGC	11	8	10
q_CELL.6193-10	4294	1984	matched	6	NA	mpEX	1	7	1
q_CELL.5077-1	4142	3426	matched	6	NA	mpEX	1	7	1
q_CELL.8781-1	2143	4483	matched	2	NA	sfrpEGC	isolated	4	24
q_CELL.8549-1	1965	3998	matched	4	NA	wntEGC	isolated	9	8
q_CELL.2381-1	5275	2964	matched	7	NA	wntEGC	8	8	6
q_CELL.2369	4895	1750	matched	7	NA	sfrpEGC	11	8	10
q_CELL.3885-19	4399	1468	matched	4	NA	wntEGC	3	9	3
q_CELL.7089	5876	2744	matched	8	NA	MSN	23	2	5
q_CELL.6842	2072	2048	matched	4	NA	wntEGC	6	9	8
q_CELL.5696-3	1477	3388	matched	7	NA	sfrpEGC	5	8	7
q_CELL.3885-20	2219	3187	matched	4	NA	wntEGC	6	9	8
q_CELL.9471-1	2484	3522	matched	4	NA	wntEGC	6	9	8
q_CELL.5413	1563	2826	matched	5	NA	MSN	14	2	12
q_CELL.10039	1688	4131	matched	7	NA	reaEGC	5	4	9
q_CELL.8218-2	3824	2100	matched	2	NA	sstIN	isolated	7	4
q_CELL.5654-1	4911	3668	matched	6	NA	mpEX	1	7	1
q_CELL.4439-6	5668	2509	matched	5	NA	MSN	10	2	5
q_CELL.1989-7	4586	1087	matched	7	NA	wntEGC	11	8	10
q_CELL.6386	1252	1608	matched	5	NA	MSN	14	2	12
q_CELL.3950-2	1752	2816	matched	7	NA	sfrpEGC	5	8	7
q_CELL.8710-2	2223	3593	matched	4	NA	wntEGC	6	9	8
q_CELL.7630-7	2393	3165	matched	4	NA	wntEGC	6	7	2
q_CELL.3879-4	1743	2061	matched	7	NA	sfrpEGC	5	8	7
q_CELL.5291	1662	3504	matched	7	NA	sfrpEGC	5	8	7
q_CELL.2132-1	1629	1453	matched	7	NA	wntEGC	5	8	7
q_CELL.8833-2	1786	4257	matched	6	NA	dpEX	2	7	2
q_CELL.4616	1225	3591	matched	5	NA	scgnIN	14	2	12
q_CELL.4183	1853	2911	matched	7	NA	sfrpEGC	5	8	7
q_CELL.5813	1541	1702	matched	3	NA	VLMC	isolated	2	12
q_CELL.6754	2214	2734	matched	4	NA	reaEGC	6	9	8
q_CELL.5535-4	4537	2325	matched	6	NA	mpEX	1	7	1
q_CELL.6604-6	1503	3711	matched	7	NA	sfrpEGC	5	9	isolated
q_CELL.5648-1	2946	2902	matched	6	NA	dpEX	2	7	2
q_CELL.9173-9	1923	4223	matched	6	NA	dpEX	2	7	2
q_CELL.9573-2	4339	3343	matched	6	NA	dpEX	1	7	1
q_CELL.5671-1	1524	2227	matched	5	NA	MSN	14	2	12
q_CELL.6441-2	3974	3050	matched	6	NA	dpEX	1	7	1
q_CELL.3586-5	4545	1010	matched	4	NA	wntEGC	isolated	9	3
q_CELL.3957	1579	1974	matched	5	NA	MSN	14	2	12
q_CELL.3703-9	4368	1586	matched	4	NA	wntEGC	3	9	3
q_CELL.9602	1833	4284	matched	1	NA	dpEX	7	7	2
q_CELL.5003-3	4928	1347	matched	5	NA	MSN	10	2	5
q_CELL.8837-3	2216	3648	matched	4	NA	wntEGC	6	9	8
q_CELL.5337-8	5240	1910	matched	5	NA	MSN	10	2	5
q_CELL.5083-8	5521	2489	matched	5	NA	MSN	10	4	isolated
q_CELL.9255-3	2151	2758	matched	4	NA	wntEGC	6	9	8
q_CELL.3081-2	2232	3709	matched	4	NA	wntEGC	6	9	8
q_CELL.6298-2	2515	3921	matched	6	NA	mpEX	2	7	2
[truncated: 18,925 more rows]
