# Supplementary material for: Multi-scale and multi-context interpretable mapping of cell states across heterogeneous spatial samples
Source: Nat Commun. 2025 Aug 21;16:7814. doi: 10.1038/s41467-025-62782-y (PMC12370880; doi:10.1038/s41467-025-62782-y)
Supplement: Supplementary file 9 — Source Data [file 41467_2025_62782_MOESM9_ESM.zip › SourceData/figure_s11b.tsv]

Method	Data_Type	Ref	Query	JI_interactions
CytoSpace_noLab	Stereo	E2S6	E2S5	0.254702738095238
PASTE	Stereo	E2S6	E2S5	0.0992741428571429
Scanorama	Stereo	E2S6	E2S5	0.49569646031746
SLAT	Stereo	E2S6	E2S5	0.585846825396825
Tangram	Stereo	E2S6	E2S5	0.314006206349206
Vesalius_c	Stereo	E2S6	E2S5	0.800907
Vesalius_f	Stereo	E2S6	E2S5	0.416710095238095
Vesalius_fc	Stereo	E2S6	E2S5	0.792919015873016
Vesalius_fn	Stereo	E2S6	E2S5	0.507052365079365
Vesalius_fnc	Stereo	E2S6	E2S5	0.786370404761905
Vesalius_fnct	Stereo	E2S6	E2S5	0.783827896825397
Vesalius_fncty	Stereo	E2S6	E2S5	0.786105595238095
Vesalius_fnt	Stereo	E2S6	E2S5	0.518744968253968
Vesalius_fny	Stereo	E2S6	E2S5	0.590555666666667
Vesalius_ft	Stereo	E2S6	E2S5	0.453387
Vesalius_n	Stereo	E2S6	E2S5	0.570220023809524
Vesalius_nc	Stereo	E2S6	E2S5	0.780693476190476
Vesalius_nt	Stereo	E2S6	E2S5	0.563618214285714
Vesalius_t	Stereo	E2S6	E2S5	0.310964492063492
