# Supplementary material for: Multi-scale and multi-context interpretable mapping of cell states across heterogeneous spatial samples
Source: Nat Commun. 2025 Aug 21;16:7814. doi: 10.1038/s41467-025-62782-y (PMC12370880; doi:10.1038/s41467-025-62782-y)
Supplement: Supplementary file 9 — Source Data [file 41467_2025_62782_MOESM9_ESM.zip › SourceData/figure_3d.tsv]

Method	Data_Type	Ref	Query	ARI_cell
CytoSpace_noLab	SSv2	Puck_200115_08	Puck_190921_21	0.117040454082984
CytoSpace	SSv2	Puck_200115_08	Puck_190921_21	1
PASTE	SSv2	Puck_200115_08	Puck_190921_21	0.0495988145109564
Scanorama	SSv2	Puck_200115_08	Puck_190921_21	0.302767607335821
SLAT	SSv2	Puck_200115_08	Puck_190921_21	0.256143046791003
Tangram	SSv2	Puck_200115_08	Puck_190921_21	0.153621702781144
Vesalius_c	SSv2	Puck_200115_08	Puck_190921_21	0.0902826388833708
Vesalius_f	SSv2	Puck_200115_08	Puck_190921_21	0.181971444395884
Vesalius_fc	SSv2	Puck_200115_08	Puck_190921_21	0.2019267841045
Vesalius_fn	SSv2	Puck_200115_08	Puck_190921_21	0.176997561367006
Vesalius_fnc	SSv2	Puck_200115_08	Puck_190921_21	0.186375658922443
Vesalius_fnct	SSv2	Puck_200115_08	Puck_190921_21	0.180238591372532
Vesalius_fncty	SSv2	Puck_200115_08	Puck_190921_21	0.901789653551856
Vesalius_fnt	SSv2	Puck_200115_08	Puck_190921_21	0.175074824144913
Vesalius_fny	SSv2	Puck_200115_08	Puck_190921_21	0.915534136713712
Vesalius_ft	SSv2	Puck_200115_08	Puck_190921_21	0.184702954582604
Vesalius_n	SSv2	Puck_200115_08	Puck_190921_21	0.0774175660893658
Vesalius_nc	SSv2	Puck_200115_08	Puck_190921_21	0.0900671655762694
Vesalius_nt	SSv2	Puck_200115_08	Puck_190921_21	0.107069544721949
Vesalius_t	SSv2	Puck_200115_08	Puck_190921_21	0.0873633809917436
