# Supplementary material for: Multi-scale and multi-context interpretable mapping of cell states across heterogeneous spatial samples
Source: Nat Commun. 2025 Aug 21;16:7814. doi: 10.1038/s41467-025-62782-y (PMC12370880; doi:10.1038/s41467-025-62782-y)
Supplement: Supplementary file 9 — Source Data [file 41467_2025_62782_MOESM9_ESM.zip › SourceData/figure_3f.tsv]

barcodes	x	y	sample	cell_labels	interactions
AACGTCATAATCGT	786.425183831039	3202.72051082242	Reference	Entorihinal	Entorihinal@Neuron.Slc17a6@Entorihinal@Entorihinal@Astrocyte@Neuron.Slc17a6@Interneuron@Astrocyte@Interneuron@Neuron.Slc17a6@Astrocyte
TACTTTAGCGCAGT	4949.19197386776	5084.20937345024	Reference	Entorihinal	Entorihinal@Interneuron@Astrocyte@Entorihinal@Entorihinal@Oligodendrocyte@Entorihinal@Oligodendrocyte@Oligodendrocyte@Astrocyte@Entorihinal
CATGCCTGGGTTCG	783.792051800937	3181.93000142917	Reference	Entorihinal	Entorihinal@Entorihinal@Entorihinal@Astrocyte@Neuron.Slc17a6@Astrocyte@Astrocyte@Interneuron@Interneuron@Neuron.Slc17a6@Astrocyte
TCGATATGGCACAA	2235.34638643557	5213.96722604526	Reference	Entorihinal	Entorihinal@Entorihinal@Cajal_Retzius@Cajal_Retzius@Ependymal@Entorihinal@Interneuron@Cajal_Retzius@Entorihinal@Ependymal@Ependymal
TTATCTGACGAAGC	939.952902402457	2372.87620875941	Reference	Neuron.Slc17a6	Neuron.Slc17a6@Astrocyte@Neuron.Slc17a6@Astrocyte@Entorihinal@Denate@Astrocyte@Astrocyte@Astrocyte@Neuron.Slc17a6@Astrocyte
GATGCGACTCCTCG	5620.69437893197	2233.29771353642	Reference	CA3	CA3@CA3@CA3@CA3@CA3@CA3@CA3@CA3@CA3@CA3@CA3
ACGGATGTTCCGAT	3872.40218572143	4197.53071405092	Reference	Oligodendrocyte	Oligodendrocyte@Astrocyte@Entorihinal@Entorihinal@Interneuron@Astrocyte@Astrocyte@Astrocyte@Cajal_Retzius@Interneuron@Entorihinal
TCTCATGGGTGGGA	914.266430761876	3520.63769717238	Reference	Astrocyte	Astrocyte@Interneuron@Denate@Interneuron@Interneuron@Oligodendrocyte@Denate@Astrocyte@Astrocyte@Oligodendrocyte@Neuron.Slc17a6
ACCGGAACTTCTTC	3334.06102903663	1128.0575182041	Reference	Ependymal	Ependymal@Neuron.Slc17a6@Neuron.Slc17a6@Neuron.Slc17a6@Interneuron@Neuron.Slc17a6@Astrocyte@Neuron.Slc17a6@Astrocyte@Neurogenesis@Astrocyte
ACAGGGTTTATCGA	5643.4790316006	2891.59419437477	Reference	CA3	CA3@CA3@CA3@Interneuron@CA3@CA3@CA3@Interneuron@CA3@CA3@CA3
TGGCGAAACAGATA	1856.06789932424	3864.15123930799	Reference	CA1	CA1@CA1@Microglia_Macrophages@CA1@CA1@CA1@CA1@CA1@CA1@CA1@CA1
TTTTTTTTTTTTTT	832.7360651278	5655.47824461737	Reference	Polydendrocyte	Polydendrocyte@Astrocyte@Oligodendrocyte@Cajal_Retzius@Cajal_Retzius@Cajal_Retzius@Interneuron@Cajal_Retzius@Interneuron@Cajal_Retzius@Astrocyte
TTGAGCTTCCGCTT	5538.36869995003	2911.75785423857	Reference	CA3	CA3@CA3@CA3@CA3@CA3@CA3@CA3@CA3@CA3@CA3@CA3
TTTGGTGCGAGCGG	5672.49722132008	2931.3991394945	Reference	CA3	CA3@CA3@CA3@CA3@Oligodendrocyte@CA3@CA3@CA3@Interneuron@CA3@CA3
GACCCAAAATGCCG	4642.45896105514	3219.85439796057	Reference	CA3	CA3@CA3@CA3@CA3@CA3@Astrocyte@CA3@CA3@Astrocyte@CA3@CA3
GTAAGTTGGCATGA	5768.68714650134	2726.83724305243	Reference	CA3	CA3@CA3@CA3@CA3@CA3@CA3@CA3@CA3@CA3@CA3@CA3
ATGGCAGTCCCGCC	5754.60795074855	2779.28365368262	Reference	CA3	CA3@CA3@CA3@CA3@CA3@CA3@CA3@CA3@CA3@CA3@CA3
TACCCGGATCCAGC	3826.61793083068	5539.40660674856	Reference	Entorihinal	Entorihinal@Entorihinal@Astrocyte@Astrocyte@Astrocyte@Oligodendrocyte@Oligodendrocyte@Oligodendrocyte@Astrocyte@Astrocyte@Astrocyte
TAAGCAACATTGAC	5713.44511125758	2778.5523292316	Reference	CA3	CA3@CA3@CA3@CA3@CA3@CA3@CA3@CA3@CA3@CA3@CA3
CTCCAGCCTTGCAT	3631.55121104971	3479.78800283691	Reference	Choroid	Choroid@Entorihinal@Entorihinal@Astrocyte@Interneuron@CA3@Astrocyte@Microglia_Macrophages@Interneuron@Entorihinal@Interneuron
ATCCTATGTGTAAA	3003.03871668103	5265.89126206759	Reference	Cajal_Retzius	Cajal_Retzius@Astrocyte@Astrocyte@Astrocyte@Astrocyte@Oligodendrocyte@Astrocyte@Astrocyte@Oligodendrocyte@Astrocyte@Astrocyte
GACCCGCGATGCCC	5665.6188356088	4194.08304163898	Reference	Oligodendrocyte	Oligodendrocyte@Oligodendrocyte@Oligodendrocyte@Oligodendrocyte@Oligodendrocyte@Oligodendrocyte@Oligodendrocyte@Entorihinal@Astrocyte@Oligodendrocyte@Entorihinal
ATACCGCACATAGA	5821.24231232662	2559.78184345546	Reference	CA3	CA3@CA3@CA3@CA3@CA3@CA3@CA3@CA3@CA3@CA3@CA3
AACGTCCCACAGGT	2013.19602291641	4986.31637193532	Reference	Interneuron	Interneuron@Entorihinal@Entorihinal@Cajal_Retzius@Interneuron@Ependymal@Interneuron@Entorihinal@Ependymal@Interneuron@Ependymal
CCTTCCGAGTAGTG	1858.64729396597	5033.12113680051	Reference	Entorihinal	Entorihinal@Ependymal@Neuron.Slc17a6@Cajal_Retzius@Ependymal@Entorihinal@Ependymal@Entorihinal@Entorihinal@Entorihinal@Entorihinal
TTTCCATGGGGAAT	4166.99054876256	3643.70915478666	Reference	Oligodendrocyte	Oligodendrocyte@Denate@Astrocyte@Astrocyte@Denate@Astrocyte@Astrocyte@Astrocyte@Microglia_Macrophages@Astrocyte@Astrocyte
TAACCCCACAAGAA	4254.90491613492	2239.98410851716	Reference	CA1	CA1@CA1@CA1@CA1@CA1@CA1@CA1@Astrocyte@CA1@CA1@CA1
GCCGGCGGCTTCAT	3805.76782414335	1650.95450068243	Reference	Oligodendrocyte	Oligodendrocyte@Oligodendrocyte@Entorihinal@Entorihinal@Entorihinal@Astrocyte@Oligodendrocyte@Oligodendrocyte@Astrocyte@Astrocyte@Astrocyte
TAGTAACTGTCTCA	2318.10196452447	5397.32071340779	Reference	Entorihinal	Entorihinal@Astrocyte@Cajal_Retzius@Neuron.Slc17a6@Cajal_Retzius@Cajal_Retzius@Entorihinal@Cajal_Retzius@Entorihinal@Cajal_Retzius@Interneuron
AGAACTCTTTATTC	1967.62671757915	5111.99970258895	Reference	Entorihinal	Entorihinal@Interneuron@Entorihinal@Ependymal@Entorihinal@Ependymal@Interneuron@Entorihinal@Entorihinal@Ependymal@Entorihinal
AGTTCGATCCTTAT	5530.84546557831	2927.74251723941	Reference	CA3	CA3@CA3@CA3@CA3@CA3@CA3@CA3@CA3@CA3@CA3@CA3
AATGAGACTGGTCT	5833.92433598181	2637.09328542028	Reference	CA3	CA3@CA3@CA3@CA3@CA3@CA3@CA3@CA3@CA3@CA3@CA3
TACGCCGGTACTGG	3079.77570727256	1686.26702417447	Reference	Entorihinal	Entorihinal@Interneuron@Entorihinal@Astrocyte@Entorihinal@Entorihinal@Neuron.Slc17a6@Interneuron@Entorihinal@Entorihinal@Endothelial_Stalk
AAAGACCCAAAGGC	3109.33127087573	1550.03172644186	Reference	Entorihinal	Entorihinal@Astrocyte@Entorihinal@Interneuron@Entorihinal@Entorihinal@Interneuron@Entorihinal@Entorihinal@Entorihinal@Entorihinal
TCGGCGGTATCATT	1324.17522924377	1976.4983563073	Reference	Interneuron	Interneuron@Interneuron@Interneuron@Astrocyte@Interneuron@Entorihinal@Astrocyte@Interneuron@Entorihinal@Astrocyte@Astrocyte
TCCCACTTAACTCG	3930.54603993713	3160.40816758491	Reference	Denate	Denate@Denate@Denate@Denate@Denate@Denate@Denate@Denate@Denate@Denate@Denate
ACGTCATTAGCCTG	2863.96635558099	4165.56138804925	Reference	Denate	Denate@Denate@Choroid@Denate@Denate@Denate@Denate@Denate@Denate@Denate@CA1
TAGCAAGGGTGACC	3214.22665297283	5288.77126989231	Reference	Cajal_Retzius	Cajal_Retzius@Entorihinal@Entorihinal@Oligodendrocyte@Astrocyte@Astrocyte@Entorihinal@Entorihinal@Polydendrocyte@Interneuron@Interneuron
CACGAGCCGAGTCA	3903.24744664547	2945.29430406386	Reference	Entorihinal	Entorihinal@Astrocyte@Astrocyte@Entorihinal@Astrocyte@Astrocyte@Astrocyte@Astrocyte@Astrocyte@Astrocyte@Astrocyte
GCGGTCCCAATGCC	1592.32479720715	4788.12744570926	Reference	Cajal_Retzius	Cajal_Retzius@Ependymal@Interneuron@Choroid@Cajal_Retzius@Ependymal@Ependymal@Ependymal@Ependymal@Choroid@Choroid
GTATAGCTTGGGGG	5567.81678877646	2219.08912420234	Reference	CA3	CA3@CA3@CA3@CA3@CA3@CA3@CA3@CA3@CA3@CA3@CA3
TTGTCACCACTCAG	2951.66577339987	4159.50184259795	Reference	Denate	Denate@Denate@Denate@Denate@Denate@Denate@Denate@Denate@Astrocyte@Denate@Denate
AGTACACAGAGGCT	4209.87298468135	2224.1039204379	Reference	CA1	CA1@CA1@CA1@CA1@CA1@CA1@CA1@CA1@CA1@CA1@CA1
AACCCCAAGGTAAT	3562.01503049969	3401.22286181319	Reference	Denate	Denate@Denate@Interneuron@Denate@Denate@Denate@Denate@Denate@Denate@Denate@Denate
TCCATAATGAAGTA	5305.68580831046	3085.91754850258	Reference	CA3	CA3@CA3@CA3@CA3@CA3@CA3@CA3@CA3@CA3@CA3@CA3
TACCGTAATCTGCA	4657.93532890553	2132.58388913899	Reference	CA1	CA1@CA1@CA1@CA1@CA1@CA1@CA1@CA1@CA1@CA1@CA1
ACGCTCCTGATACA	2468.88907628905	3072.33580869795	Reference	CA1	CA1@CA1@CA1@CA1@CA1@CA1@CA1@CA1@CA1@Astrocyte@CA1
TCCCGCGTACCTGC	5541.16304414523	2636.88433557714	Reference	Interneuron	Interneuron@CA3@Interneuron@Interneuron@Astrocyte@Astrocyte@Interneuron@CA3@Astrocyte@Oligodendrocyte@Interneuron
CTCGCCCTCGCGGA	1612.20763090384	4554.73047091274	Reference	Choroid	Choroid@Choroid@Choroid@Choroid@Choroid@Choroid@Choroid@Choroid@Choroid@Choroid@Choroid
TTACTAATACTGGC	5484.30888725039	2907.05648276774	Reference	CA3	CA3@CA3@CA3@CA3@CA3@Astrocyte@CA3@CA3@CA3@CA3@CA3
ACTCACCCCCGGTA	3063.97691509195	3875.53900575957	Reference	Denate	Denate@Denate@Denate@Denate@Denate@Denate@Denate@Denate@Denate@Denate@Denate
CGGATGGTTAGCGA	5088.47928452128	3136.16998577972	Reference	CA3	CA3@CA3@CA3@CA3@CA3@Polydendrocyte@CA3@CA3@CA3@CA3@CA3
CACGCGCGCAACGT	5272.36862752142	3075.3655814236	Reference	CA3	CA3@CA3@CA3@CA3@CA3@CA3@CA3@CA3@CA3@CA3@CA3
TCTGTCTTATGCGT	1268.0733957861	4053.04189751395	Reference	Interneuron	Interneuron@Entorihinal@Interneuron@Denate@Interneuron@Entorihinal@CA3@CA3@Entorihinal@CA3@Oligodendrocyte
GCCCAACACACTTT	3736.44659314681	3638.06750902166	Reference	Denate	Denate@Denate@Denate@Denate@Denate@Denate@Denate@Denate@Denate@Denate@Denate
TTAGGTCTATCCTT	5490.75737385472	2657.57037004881	Reference	Oligodendrocyte	Oligodendrocyte@Oligodendrocyte@Astrocyte@CA3@Astrocyte@Astrocyte@Oligodendrocyte@Interneuron@Microglia_Macrophages@Astrocyte@Interneuron
TAAGTAGCATTAGC	3247.43635898513	1438.34803527915	Reference	Astrocyte	Astrocyte@Astrocyte@Neuron.Slc17a6@Astrocyte@Astrocyte@Astrocyte@Astrocyte@Microglia_Macrophages@Astrocyte@Astrocyte@Entorihinal
GAAGCTTCCGCTGG	1985.78995484801	3742.85585536047	Reference	CA1	CA1@CA1@Denate@Astrocyte@CA1@CA1@CA1@CA1@CA1@CA1@CA1
TTGCCGACAGGCAT	2190.63687931222	5207.28083106452	Reference	Entorihinal	Entorihinal@Cajal_Retzius@Ependymal@Ependymal@Entorihinal@Ependymal@Entorihinal@Ependymal@Entorihinal@Entorihinal@Entorihinal
GAGACCGCCAAGTG	5764.28068065504	2410.69613036923	Reference	CA3	CA3@CA3@CA3@CA3@CA3@CA3@CA3@CA3@CA3@CA3@CA3
TCTCTGCCGCCGGG	1638.86137553507	4754.59099588398	Reference	Choroid	Choroid@Interneuron@Choroid@Entorihinal@Interneuron@Entorihinal@Interneuron@Choroid@Entorihinal@Choroid@Cajal_Retzius
GCTACATATCATAG	5129.10475012856	2850.11765050986	Reference	Oligodendrocyte	Oligodendrocyte@Astrocyte@Astrocyte@Interneuron@Astrocyte@Astrocyte@Astrocyte@CA3@Astrocyte@Astrocyte@Astrocyte
TGCTGTTCAATAGC	1942.585094599	5164.13268845442	Reference	Entorihinal	Entorihinal@Ependymal@Ependymal@Ependymal@Entorihinal@Entorihinal@Interneuron@Interneuron@Ependymal@Ependymal@Interneuron
AAAAGACCTGACAG	2443.95492808564	3091.66366918916	Reference	CA1	CA1@CA1@CA1@CA1@CA1@CA1@CA1@CA1@Astrocyte@CA1@CA1
TCACAGTGCTTTCG	2512.52383564501	3016.44172565581	Reference	CA1	CA1@CA1@CA1@CA1@CA1@CA1@CA1@CA1@CA1@CA1@CA1
CGACCAAAATAAGT	1400.9122198353	4645.83260252535	Reference	Choroid	Choroid@Interneuron@Choroid@Cajal_Retzius@Choroid@Choroid@Cajal_Retzius@Choroid@Ependymal@Interneuron@Choroid
AAGGTTTAGCTTGG	2003.41581823318	5242.90677932129	Reference	Entorihinal	Entorihinal@Entorihinal@Entorihinal@Entorihinal@Entorihinal@Ependymal@Ependymal@Ependymal@Entorihinal@Entorihinal@Ependymal
AACTTAGCCGCCCC	5629.72226017803	2841.96860662708	Reference	CA3	CA3@CA3@CA3@CA3@CA3@CA3@CA3@CA3@CA3@CA3@CA3
TCATATTAGCTTGC	4903.40771897702	2504.41013502119	Reference	Entorihinal	Entorihinal@Astrocyte@Astrocyte@Astrocyte@Microglia_Macrophages@CA3@Astrocyte@Astrocyte@CA3@Astrocyte@Astrocyte
AAGCCTTCAACCCA	4150.54690792152	4100.57798683016	Reference	Astrocyte	Astrocyte@Astrocyte@Endothelial_Tip@Entorihinal@Cajal_Retzius@Entorihinal@Entorihinal@Cajal_Retzius@Microglia_Macrophages@Interneuron@Entorihinal
CTAGTTCAGTGAAG	3144.36804809259	3330.91123959383	Reference	Ependymal	Ependymal@Astrocyte@Astrocyte@Astrocyte@Astrocyte@Astrocyte@Denate@Astrocyte@Astrocyte@Astrocyte@Oligodendrocyte
TCATCAATTCGTCC	2414.72178881268	3119.87189801416	Reference	CA1	CA1@CA1@CA1@CA1@CA1@CA1@CA1@CA1@CA1@CA1@CA1
GGGCGTTGTCAAGC	2569.27051776312	1088.87942261382	Reference	Entorihinal	Entorihinal@Astrocyte@Neuron.Slc17a6@CA1@Entorihinal@Astrocyte@Neuron.Slc17a6@Entorihinal@Entorihinal@Astrocyte@Astrocyte
CAGAGTACCCTGAT	2440.94563433695	3027.09816765637	Reference	CA1	CA1@CA1@CA1@CA1@CA1@CA1@CA1@CA1@CA1@CA1@CA1
TGTGTATGATCATA	4874.92690314123	3235.00326158881	Reference	CA3	CA3@CA3@CA3@CA3@CA3@CA3@CA3@CA3@CA3@CA3@CA3
ATGAATTACTCTGA	2779.06128195731	2706.25568350233	Reference	CA1	CA1@CA1@CA1@CA1@CA3@CA1@CA1@CA1@CA1@CA1@CA1
ACTCTAAGTGATCC	1138.88871414603	2400.66653789811	Reference	Neuron.Slc17a6	Neuron.Slc17a6@Astrocyte@Astrocyte@Astrocyte@Astrocyte@Astrocyte@Astrocyte@Astrocyte@Astrocyte@Astrocyte@Neuron.Slc17a6
CAGAACTTGACCTC	2139.3714108078	3457.01246993376	Reference	CA1	CA1@CA1@CA1@CA1@CA1@CA1@CA1@CA1@CA1@CA1@CA1
AGCTCCCTGGTCTG	4705.86907933105	2144.18060543372	Reference	CA1	CA1@CA1@CA1@CA1@CA1@CA1@CA1@CA1@CA1@CA1@CA1
CTCAGCCCCATCAA	1824.79273929324	3852.0321484054	Reference	CA1	CA1@CA1@CA1@CA1@CA1@CA1@CA1@CA1@CA1@CA1@CA1
AAGATGGCAATGTG	5052.69018386725	4241.09675634732	Reference	Interneuron	Interneuron@Oligodendrocyte@Astrocyte@Entorihinal@Oligodendrocyte@Cajal_Retzius@Interneuron@Astrocyte@Astrocyte@Entorihinal@Astrocyte
CGCCAATGTTTTAC	2617.09679341189	2864.63966460866	Reference	CA1	CA1@CA1@Astrocyte@CA1@CA1@CA1@CA1@CA1@CA1@CA1@CA1
GAGGGCAGGAGTTC	5729.24390343819	2311.34047995227	Reference	CA3	CA3@CA3@CA3@CA3@CA3@CA3@CA3@CA3@CA3@CA3@CA3
ATCGTAATCTCGTA	4568.30136510535	2115.13657723612	Reference	CA1	CA1@CA1@CA1@Astrocyte@CA1@CA1@CA1@Ependymal@CA1@CA1@CA1
CTACAGCTCCGATA	1825.11516362346	1570.09091138408	Reference	Neuron.Slc17a6	Neuron.Slc17a6@Neuron.Slc17a6@Neuron.Slc17a6@Neuron.Slc17a6@CA3@Neuron.Slc17a6@Neuron.Slc17a6@Neuron.Slc17a6@Neuron.Slc17a6@Neuron.Slc17a6@Neuron.Slc17a6
TAGAAGACCTGCAC	1684.43068087233	4546.68590195154	Reference	Entorihinal	Entorihinal@Interneuron@Choroid@Choroid@Choroid@Entorihinal@Entorihinal@Choroid@Choroid@Choroid@Interneuron
AGTAGCTAATCAGG	4695.7664503176	3212.95905313668	Reference	CA3	CA3@Interneuron@CA3@CA3@CA3@CA3@CA3@CA3@CA3@CA3@CA3
AGCGCAGCCGCCGA	5739.77643155859	2755.14994679901	Reference	CA3	CA3@CA3@CA3@CA3@CA3@CA3@CA3@CA3@CA3@CA3@CA3
TGTTAAGGTTACTT	4869.01579042059	3160.93054219278	Reference	CA3	CA3@CA3@CA3@CA3@CA3@CA3@CA3@CA3@CA3@CA3@CA3
GTACCGGCGACTGT	3343.19638505943	2439.4267338021	Reference	CA1	CA1@CA1@CA1@CA1@CA1@CA1@CA1@CA1@CA1@CA1@CA1
GTCCAGAGTCTTAT	3688.29789316781	3241.68965656955	Reference	Denate	Denate@Denate@Denate@Denate@Denate@Denate@Denate@Denate@Denate@Denate@Denate
CACTCATCATATCC	1463.35506512056	5298.59191252028	Reference	Interneuron	Interneuron@Astrocyte@Cajal_Retzius@Interneuron@Cajal_Retzius@Cajal_Retzius@Oligodendrocyte@Astrocyte@Cajal_Retzius@Cajal_Retzius@Cajal_Retzius
TCTAGTGTTTATCT	2090.57786216837	5276.44322914657	Reference	Interneuron	Interneuron@Ependymal@Entorihinal@Ependymal@Ependymal@Entorihinal@Interneuron@Ependymal@Entorihinal@Endothelial_Stalk@Entorihinal
AAGCAGGTACAACG	5697.64631907697	2363.47346581774	Reference	CA3	CA3@CA3@CA3@CA3@CA3@CA3@CA3@CA3@CA3@CA3@CA3
ATGGCTATACTTAC	5569.96628431124	2898.17611443394	Reference	CA3	CA3@CA3@CA3@CA3@CA3@CA3@CA3@CA3@CA3@CA3@CA3
AGCGGCATCTTGAC	3963.64827117269	3137.21473499546	Reference	Denate	Denate@Denate@Denate@Denate@Denate@Denate@Denate@Denate@Denate@Denate@Denate
ATCCTAACTCCCGC	4048.87576912658	3131.78203907361	Reference	Denate	Denate@Denate@Denate@Denate@Denate@Denate@Denate@Denate@Denate@Denate@Denate
ATTTCAACAGGCGA	3698.507996958	2307.68385769717	Reference	CA1	CA1@CA1@CA1@Ependymal@CA1@CA1@Polydendrocyte@CA1@CA1@CA1@CA1
ACTAGTCGGTGTTT	3941.72341671797	3140.76688232898	Reference	Denate	Denate@Denate@Denate@Denate@Denate@Denate@Denate@Denate@Denate@Denate@Denate
TTAAACTTGCTGTC	4229.32591927108	4981.61500046448	Reference	Interneuron	Interneuron@CA1@Interneuron@Neuron.Slc17a6@Interneuron@Astrocyte@Entorihinal@Entorihinal@Entorihinal@Astrocyte@Astrocyte
AGAGCAACCCGACG	1749.6678703528	4397.80913870846	Reference	Choroid	Choroid@Choroid@Choroid@Choroid@Choroid@Choroid@Choroid@Choroid@Choroid@Choroid@Choroid
CAGTCCTATCCATT	1700.44442260642	1430.19899139637	Reference	Neuron.Slc17a6	Neuron.Slc17a6@Choroid@Neuron.Slc17a6@Neuron.Slc17a6@Oligodendrocyte@Astrocyte@Neuron.Slc17a6@Entorihinal@Oligodendrocyte@Neuron.Slc17a6@Entorihinal
CAGTATGCTAGGCT	4679.10785992308	3319.3145232991	Reference	CA3	CA3@CA3@CA3@CA3@CA3@CA3@CA3@CA3@CA3@CA3@CA3
TACCAGTAGATATA	5829.73281968899	3520.53322225081	Reference	Interneuron	Interneuron@Interneuron@Interneuron@Cajal_Retzius@Astrocyte@Entorihinal@Astrocyte@Interneuron@Astrocyte@Astrocyte@Interneuron
AATCAGATTTGTCG	1973.10793119283	4269.61840993704	Reference	CA1	CA1@Astrocyte@Astrocyte@Oligodendrocyte@Endothelial_Tip@Oligodendrocyte@Oligodendrocyte@Astrocyte@Astrocyte@Astrocyte@Interneuron
GCCCAGTGCCTCAG	3610.4861548089	1568.31483771732	Reference	Neuron.Slc17a6	Neuron.Slc17a6@Astrocyte@Neuron.Slc17a6@Astrocyte@Entorihinal@Entorihinal@Astrocyte@Endothelial_Stalk@Entorihinal@Entorihinal@Neuron.Slc17a6
ATAAGCTGCAATCC	4740.046058334	2189.73167124002	Reference	CA1	CA1@CA1@CA1@CA1@CA1@CA1@CA1@CA1@CA1@CA1@Denate
ACCCTCCATATGTT	1300.31582880775	4008.64005584496	Reference	Oligodendrocyte	Oligodendrocyte@Denate@Entorihinal@Astrocyte@Interneuron@Interneuron@Entorihinal@CA1@Oligodendrocyte@Astrocyte@Interneuron
CCGGAAAGTCCACA	3630.04656417536	3341.25425682966	Reference	Denate	Denate@Denate@Denate@Denate@Denate@Denate@Denate@Denate@Denate@Denate@Denate
GGCTCCAAATCTCA	3763.31528733151	2309.45993136393	Reference	CA1	CA1@CA1@CA1@CA1@CA1@CA1@CA1@CA1@CA1@CA1@CA1
GAAGAAACCTTGAA	5770.94411681285	2685.46517410909	Reference	CA3	CA3@CA3@CA3@CA3@CA3@CA3@CA3@CA3@CA3@Interneuron@CA3
TCCACAATCAGGTC	2315.84499421296	4902.42300991132	Reference	Interneuron	Interneuron@Interneuron@Interneuron@Cajal_Retzius@Polydendrocyte@Entorihinal@Cajal_Retzius@Interneuron@Interneuron@Entorihinal@Cajal_Retzius
CGCGGGCCTGGCTG	2269.41589066178	5081.17960072459	Reference	Interneuron	Interneuron@Entorihinal@Entorihinal@Cajal_Retzius@Cajal_Retzius@Cajal_Retzius@Ependymal@Entorihinal@Cajal_Retzius@Interneuron@Interneuron
AACCCCCATCCCTT	4753.48040542635	2148.04617753196	Reference	CA1	CA1@CA1@CA1@CA1@CA1@CA1@CA1@CA1@CA1@CA1@CA1
CGTCCCGGATACTC	4027.81071288577	3131.05071462259	Reference	Denate	Denate@Denate@Denate@Denate@Denate@Denate@Denate@Denate@Denate@Denate@Denate
ATCCTGTTTGTGCG	4667.17815970507	4995.30121519069	Reference	Entorihinal	Entorihinal@Entorihinal@Entorihinal@Entorihinal@Oligodendrocyte@Oligodendrocyte@Astrocyte@Entorihinal@Entorihinal@Mural@Entorihinal
TACGCGAATGCTTC	5630.4745836152	4237.64908393537	Reference	Oligodendrocyte	Oligodendrocyte@Astrocyte@Oligodendrocyte@Oligodendrocyte@Entorihinal@Oligodendrocyte@Interneuron@Interneuron@Interneuron@Astrocyte@Interneuron
TATGTTTCTAGCTT	5534.17718365721	2262.13279189087	Reference	CA3	CA3@CA3@CA3@CA3@CA3@CA3@CA3@CA3@CA3@CA3@CA3
ATTGCGGTCTGGAC	3698.07809785104	3287.65862206215	Reference	Denate	Denate@Denate@Denate@Denate@Denate@Denate@Denate@Denate@Denate@Denate@Denate
GGCCAGGTCTCCAC	4295.20795741198	5313.74077614852	Reference	Astrocyte	Astrocyte@Cajal_Retzius@Entorihinal@Entorihinal@Interneuron@Entorihinal@Mural@Entorihinal@Entorihinal@Interneuron@Astrocyte
GCTACCGATATATT	3265.38464670052	3887.44914681902	Reference	Denate	Denate@Denate@Denate@Denate@Denate@Denate@Denate@Denate@Denate@Denate@Denate
CTAACAGACGTTTT	3619.40656127822	3583.21817519526	Reference	CA3	CA3@CA3@Entorihinal@CA1@CA3@Astrocyte@Astrocyte@CA3@Entorihinal@Oligodendrocyte@Entorihinal
TTGCGAACTCTTAA	2704.68873645404	4232.32086293509	Reference	Denate	Denate@Denate@Denate@Denate@Denate@Denate@Denate@Denate@Denate@Denate@Denate
TTCCTTTGATTAAC	2818.39705024372	2666.8686380689	Reference	CA1	CA1@CA1@CA1@CA1@CA1@CA1@CA1@CA1@CA1@CA1@CA1
TCTTAAGGCCGTAT	5698.18369296066	2840.29700788189	Reference	CA3	CA3@CA3@CA3@CA3@CA3@CA3@CA3@CA3@CA3@CA3@CA3
TCCAACATATTTAC	4305.09563687195	3125.20011901444	Reference	Denate	Denate@Denate@Denate@Denate@Denate@Denate@Denate@Denate@Denate@Denate@Denate
TGATCAAGGATCCA	2084.66674944773	3632.11243849194	Reference	CA1	CA1@CA1@CA1@CA1@CA1@CA1@CA1@CA1@CA1@CA1@CA1
TGCGCTTACCACTG	4319.067357848	3104.82750930749	Reference	Denate	Denate@Denate@Denate@Denate@Denate@Denate@Denate@Denate@Denate@Denate@Denate
TGCAGATACTACAT	5021.73744816647	3558.24866893905	Reference	Astrocyte	Astrocyte@Interneuron@Astrocyte@Oligodendrocyte@Oligodendrocyte@Astrocyte@Cajal_Retzius@Entorihinal@Entorihinal@Astrocyte@Entorihinal
CCACTGTTCTATCC	2481.67857472097	4566.53613705061	Reference	Astrocyte	Astrocyte@Interneuron@Interneuron@Interneuron@Astrocyte@Endothelial_Tip@Endothelial_Tip@Endothelial_Tip@Cajal_Retzius@Interneuron@Interneuron
AGCGATAACGCTTT	1609.19833715515	4795.33621529787	Reference	Interneuron	Interneuron@Cajal_Retzius@Ependymal@Cajal_Retzius@Choroid@Ependymal@Ependymal@Choroid@Ependymal@Ependymal@Interneuron
CACATCTTACTACA	4974.55602117812	2201.64181229947	Reference	CA1	CA1@CA1@CA1@CA1@CA1@CA1@CA1@CA1@CA1@CA1@CA1
CGAACACTGTAACA	3751.17063756003	1371.48408547173	Reference	Interneuron	Interneuron@Entorihinal@Microglia_Macrophages@Entorihinal@Entorihinal@Microglia_Macrophages@Entorihinal@Entorihinal@Astrocyte@Astrocyte@Astrocyte
AACTTTAGTTCTTT	1425.95384281544	4609.16190505284	Reference	Interneuron	Interneuron@Choroid@Choroid@Choroid@Interneuron@Choroid@Interneuron@Choroid@Choroid@Interneuron@Interneuron
AGCGTTTCCATGCC	2397.20340020425	3216.40672554862	Reference	CA1	CA1@CA1@CA3@CA1@CA1@CA1@CA1@CA1@CA1@CA1@Interneuron
AGGCCGCCAGGCCG	4675.34624273722	5216.47462416304	Reference	Entorihinal	Entorihinal@Oligodendrocyte@Entorihinal@Oligodendrocyte@Astrocyte@Oligodendrocyte@Entorihinal@Oligodendrocyte@Astrocyte@Astrocyte@Entorihinal
GGCACACTGCGCAT	2810.55139154179	4098.48848839868	Reference	Denate	Denate@Denate@Denate@Denate@Denate@Denate@Denate@CA3@Denate@Denate@Denate
ACGACTGACCTTTA	2242.11729737012	4976.7046791505	Reference	Interneuron	Interneuron@Cajal_Retzius@Cajal_Retzius@Entorihinal@Cajal_Retzius@Cajal_Retzius@Cajal_Retzius@Entorihinal@Interneuron@Cajal_Retzius@Cajal_Retzius
CAATCCCAAGCACC	3128.03188202829	1825.74104447589	Reference	Entorihinal	Entorihinal@CA1@Astrocyte@Entorihinal@Neuron.Slc17a6@Astrocyte@Astrocyte@Entorihinal@Entorihinal@Entorihinal@Astrocyte
ACACCCGAGTAACT	2558.95293919619	4793.03776702324	Reference	Interneuron	Interneuron@Cajal_Retzius@Interneuron@Entorihinal@Interneuron@Cajal_Retzius@Entorihinal@Entorihinal@Cajal_Retzius@Astrocyte@Interneuron
ATGTCGAGACTGGC	2042.85906129633	5093.82106623506	Reference	Ependymal	Ependymal@CA3@Ependymal@Entorihinal@Entorihinal@Entorihinal@Ependymal@Ependymal@Ependymal@Ependymal@Ependymal
AACGGAAAGCATGC	5825.86372772639	2601.78076192824	Reference	CA3	CA3@CA3@CA3@CA3@CA3@CA3@CA3@CA3@CA3@CA3@CA3
CCGGTCTTATTTAG	1943.22994325943	4631.62401319127	Reference	Interneuron	Interneuron@Cajal_Retzius@Cajal_Retzius@Interneuron@Entorihinal@Interneuron@Entorihinal@Cajal_Retzius@Cajal_Retzius@Cajal_Retzius@Ependymal
ACCTCAAGGACAGT	3034.74377581899	4497.58268881171	Reference	Endothelial_Tip	Endothelial_Tip@Endothelial_Tip@Entorihinal@Endothelial_Tip@Endothelial_Tip@Astrocyte@Interneuron@Polydendrocyte@Astrocyte@Interneuron@Interneuron
TGTAGTAGGATGCC	5743.00067486076	2733.0012634253	Reference	CA3	CA3@CA3@CA3@CA3@CA3@CA3@CA3@CA3@CA3@CA3@CA3
CGCTTGTTTGAGGT	4689.64038804349	3080.06695289443	Reference	Astrocyte	Astrocyte@Astrocyte@Astrocyte@CA3@Astrocyte@Astrocyte@CA3@Astrocyte@Astrocyte@Astrocyte@CA3
TATGACACTGCCGG	1483.45284837072	3975.20808094125	Reference	CA3	CA3@CA3@Denate@CA1@CA3@CA3@CA3@Denate@CA1@CA3@Entorihinal
GAGTACTGGTATGG	1354.37564150738	4438.7633079655	Reference	Choroid	Choroid@Endothelial_Tip@Choroid@Interneuron@Choroid@Choroid@Mural@Choroid@Choroid@Choroid@Endothelial_Tip
CACCTACAGCTAGG	1875.62830869071	4906.81095661743	Reference	Entorihinal	Entorihinal@Interneuron@Cajal_Retzius@Entorihinal@Ependymal@Entorihinal@Entorihinal@Entorihinal@Ependymal@Ependymal@Entorihinal
AAGGCTGTACTCAC	3153.82582844561	1469.16813714351	Reference	Entorihinal	Entorihinal@Astrocyte@Entorihinal@Entorihinal@Entorihinal@Entorihinal@Entorihinal@Entorihinal@Entorihinal@Entorihinal@CA3
TGGGTTTGCCAACG	2530.25717380692	1200.66758869809	Reference	Neuron.Slc17a6	Neuron.Slc17a6@Astrocyte@Astrocyte@Astrocyte@Astrocyte@Astrocyte@Astrocyte@Astrocyte@Astrocyte@Astrocyte@Astrocyte
ACCCGGCTTTGACG	1471.63062292945	4172.45673287314	Reference	Endothelial_Tip	Endothelial_Tip@Endothelial_Tip@Endothelial_Tip@Interneuron@Endothelial_Tip@Endothelial_Tip@Astrocyte@Endothelial_Tip@Entorihinal@Endothelial_Tip@Endothelial_Tip
CATAGCCTCGCCCG	3168.11997375187	3807.63030673641	Reference	Interneuron	Interneuron@Interneuron@Neuron.Slc17a6@Denate@Denate@Denate@Denate@Interneuron@Denate@Denate@Denate
TCCTCTGCCCCATC	3668.41505947113	5429.39451433104	Reference	Interneuron	Interneuron@Entorihinal@Astrocyte@Endothelial_Stalk@Astrocyte@Interneuron@Astrocyte@Astrocyte@Interneuron@Astrocyte@Neuron.Slc17a6
TGGTACCCCGGATG	2573.78445838615	2920.84717241552	Reference	CA1	CA1@CA1@CA1@CA1@CA1@CA1@CA1@CA1@CA1@CA1@CA1
ATAGTGGTGCGGGA	1685.39795386298	4844.64837828085	Reference	Interneuron	Interneuron@Ependymal@Interneuron@Ependymal@Ependymal@Cajal_Retzius@Interneuron@Entorihinal@Entorihinal@Ependymal@Entorihinal
CTCAATAGCGTACA	4616.77248941456	2164.0308405328	Reference	CA1	CA1@CA1@CA1@CA1@CA1@CA1@CA1@CA1@CA1@CA1@CA1
TATCCGTTCTTTAA	2049.62997223087	3553.96519715451	Reference	CA1	CA1@CA1@CA1@CA1@CA1@CA1@CA1@CA1@CA1@CA1@Astrocyte
CCCTACTTAACGGC	5662.50206708337	2865.99783858912	Reference	CA3	CA3@CA3@CA3@CA3@CA3@CA3@CA3@CA3@CA3@CA3@CA3
TAGTCAGACGCGCT	4028.67051109968	5443.81205350826	Reference	Entorihinal	Entorihinal@Entorihinal@Cajal_Retzius@Entorihinal@Astrocyte@Endothelial_Stalk@Entorihinal@Oligodendrocyte@Polydendrocyte@Astrocyte@Astrocyte
GCAAATATCCCCTT	5343.19450539231	2199.02993926012	Reference	CA3	CA3@CA3@CA3@CA3@CA3@CA3@CA3@CA3@CA3@CA3@CA1
GTGAACTCCGAGTG	3028.61771354487	2536.69288578758	Reference	CA1	CA1@CA1@CA1@CA1@CA1@CA1@CA1@CA1@CA1@CA1@CA1
GCTAGTCCCAGTCC	5840.69524691635	2775.83598127068	Reference	CA3	CA3@CA3@CA3@CA3@Interneuron@CA3@CA3@CA3@CA3@CA3@CA3
CCCGGCGCGGTAAA	2163.44576079729	3508.30965642664	Reference	CA1	CA1@CA1@CA1@CA1@CA1@CA1@CA1@CA1@CA1@CA1@CA1
CGCTAGTCCGGATC	4265.6523938088	2129.55411641335	Reference	CA1	CA1@Interneuron@CA1@CA1@Interneuron@CA1@CA1@CA1@Interneuron@CA1@CA1
ATTTGCTCTCCCGC	5476.46322854846	2943.41375547552	Reference	CA3	CA3@CA3@CA3@CA3@CA3@CA3@CA3@CA3@Astrocyte@CA3@CA3
GTTCCTGTGTTTCG	3493.66107249379	3779.31760298983	Reference	Denate	Denate@Denate@Denate@Denate@Denate@Denate@Denate@Denate@Denate@Denate@Denate
ACAAGGAGGACACC	1631.01571683313	4854.67797075196	Reference	Cajal_Retzius	Cajal_Retzius@Interneuron@Ependymal@Ependymal@Ependymal@Entorihinal@Ependymal@Entorihinal@Cajal_Retzius@Entorihinal@Interneuron
AGACGCTACCGACG	5851.76514892045	2630.40689043954	Reference	CA3	CA3@CA3@CA3@CA3@CA3@CA3@CA3@CA3@CA3@CA3@CA3
CCTCATGCAGCTTA	1875.73578346745	3798.74993840261	Reference	CA1	CA1@CA1@CA1@CA1@CA1@CA1@CA1@CA1@CA1@CA1@CA1
AACTATGTAGATCC	4361.08999555288	1453.91479859369	Reference	Entorihinal	Entorihinal@Entorihinal@Interneuron@Oligodendrocyte@Interneuron@Interneuron@CA1@Entorihinal@Neuron.Slc17a6@Entorihinal@Entorihinal
AAGAACCGAACTCT	4171.39701460885	3104.4096096212	Reference	Denate	Denate@Denate@Denate@Denate@Denate@Denate@Denate@Denate@Denate@Denate@Denate
TTCACCCCGCCCCA	2751.87016344239	4113.11497741905	Reference	Denate	Denate@Denate@Denate@Denate@Denate@Denate@Denate@Denate@Denate@Denate@Denate
ACAGGTGGATGGCT	1661.00117954327	4521.29849600903	Reference	Choroid	Choroid@Choroid@Choroid@Entorihinal@Choroid@Choroid@Choroid@Choroid@Interneuron@Entorihinal@Choroid
ATCATCAACGAACA	1381.13686091535	4682.60777491943	Reference	Ependymal	Ependymal@Cajal_Retzius@Ependymal@Ependymal@Ependymal@Ependymal@Choroid@Ependymal@Choroid@Ependymal@Ependymal
ACACCGAGAGTTCG	1698.29492707164	4812.67905227917	Reference	Entorihinal	Entorihinal@Interneuron@Interneuron@Ependymal@Ependymal@Cajal_Retzius@Cajal_Retzius@Cajal_Retzius@Cajal_Retzius@Entorihinal@Interneuron
TGAGTAATGAGTGT	5732.79057107057	2430.85979023303	Reference	CA3	CA3@CA3@CA3@CA3@CA3@CA3@CA3@CA3@Interneuron@CA3@CA3
AACCATCCACAGAC	5244.74760989954	2162.56819163076	Reference	CA3	CA3@CA3@CA3@CA3@CA3@CA3@CA3@CA3@CA3@CA3@CA1
AGAGCAACTCACGT	3894.43451495289	939.480284762864	Reference	Entorihinal	Entorihinal@Entorihinal@Astrocyte@CA3@Neuron.Slc17a6@Neuron.Slc17a6@Neuron.Slc17a6@Neuron.Slc17a6@Entorihinal@Astrocyte@Neuron.Slc17a6
GCAGGTATTGGTAA	939.952902402457	2704.47960983557	Reference	Neuron.Slc17a6	Neuron.Slc17a6@Neuron.Slc17a6@Astrocyte@Neuron.Slc17a6@Interneuron@Neuron.Slc17a6@Neuron.Slc17a6@Interneuron@Neuron.Slc17a6@Neuron.Slc17a6@Interneuron
AATTTTTTACGCGG	2175.69788534552	4779.24707737546	Reference	Interneuron	Interneuron@Entorihinal@Astrocyte@Interneuron@Cajal_Retzius@Astrocyte@Cajal_Retzius@Interneuron@Interneuron@Cajal_Retzius@Cajal_Retzius
CTCCCCTACTTTGC	4374.4168678685	3112.03627889611	Reference	Denate	Denate@Denate@Denate@Denate@Denate@Denate@Denate@CA3@Denate@Denate@Denate
AAGTGATCAGGTTG	3928.93391828605	3511.96627868173	Reference	Denate	Denate@Denate@Denate@Denate@Denate@Denate@Denate@Denate@Denate@Denate@Denate
CATTCTACGCCTGT	5623.38124835044	2856.07272103958	Reference	CA3	CA3@CA3@CA3@CA3@CA3@CA3@CA3@CA3@CA3@CA3@CA3
ACTCCCACCATGCT	2484.90281802313	2930.14544043561	Reference	CA1	CA1@CA1@CA1@CA1@CA1@CA1@CA1@CA1@CA1@CA1@CA1
TGGACCAGGCCCCG	4783.46586813648	2102.39063680408	Reference	CA1	CA1@Astrocyte@CA1@CA1@CA1@CA3@CA1@CA1@CA1@CA1@CA1
CGCTATCGCCTGCT	5105.99767312971	3792.06354342187	Reference	Interneuron	Interneuron@Oligodendrocyte@Oligodendrocyte@Entorihinal@Neuron.Slc17a6@Oligodendrocyte@Astrocyte@Astrocyte@Neuron.Slc17a6@Astrocyte@Astrocyte
GCACTTTTCGTGGA	4111.53356396532	1166.19086457864	Reference	Oligodendrocyte	Oligodendrocyte@Entorihinal@Entorihinal@Interneuron@Entorihinal@Interneuron@Neuron.Slc17a6@Interneuron@Entorihinal@Entorihinal@Entorihinal
AGGCAGCCAAGCCG	4914.04772187416	3178.69127886038	Reference	CA3	CA3@CA3@CA3@CA3@CA3@CA3@CA3@CA3@CA3@CA3@CA3
GGAAACTTGGTCTT	5106.53504701341	2181.47815243567	Reference	CA1	CA1@Astrocyte@CA1@CA1@CA3@CA3@CA1@CA3@CA1@CA1@CA1
TTCAACCTCGAATT	3996.21312852456	3173.15410801695	Reference	Denate	Denate@Denate@Denate@Denate@Denate@Denate@Denate@Denate@Denate@Denate@Denate
AATACACTTCCCGC	1563.62903181789	4459.24039259402	Reference	Choroid	Choroid@Choroid@Choroid@Choroid@Choroid@Choroid@Choroid@Choroid@Choroid@Choroid@Choroid
CACGGCAACCCCAC	1874.98346003028	4868.99103500761	Reference	Entorihinal	Entorihinal@Ependymal@Entorihinal@Entorihinal@Entorihinal@Ependymal@Entorihinal@Ependymal@Ependymal@Interneuron@Entorihinal
AAAANAAAAAAAAA	0	1924.67879520655	Reference	Neuron.Slc17a6	Neuron.Slc17a6@Neuron.Slc17a6@Endothelial_Tip@Neuron.Slc17a6@Astrocyte@Oligodendrocyte@Neuron.Slc17a6@Astrocyte@Astrocyte@Neuron.Slc17a6@Astrocyte
CTGCATTCAACGAC	5807.37806612731	2682.95777599131	Reference	CA3	CA3@CA3@CA3@CA3@CA3@CA3@CA3@CA3@CA3@CA3@CA3
AGGCCCTTTACAAT	2423.74967005874	3016.54620057739	Reference	CA1	CA1@CA1@CA1@CA1@CA1@CA1@CA1@CA1@CA1@CA1@CA1
TAACCTCTGGTGGT	2211.16456166933	2984.47239965414	Reference	Oligodendrocyte	Oligodendrocyte@Astrocyte@Oligodendrocyte@Oligodendrocyte@Oligodendrocyte@Interneuron@Interneuron@Oligodendrocyte@Interneuron@Interneuron@Astrocyte
TCGGTAGGATTGGG	2595.38688851065	5108.552030177	Reference	Interneuron	Interneuron@Interneuron@Oligodendrocyte@Interneuron@Interneuron@Oligodendrocyte@Interneuron@Interneuron@Interneuron@Oligodendrocyte@Oligodendrocyte
GTTTCATGCGATGA	1760.95272191038	4380.57077664873	Reference	Choroid	Choroid@Choroid@Choroid@Choroid@Choroid@Choroid@Choroid@Choroid@Choroid@Endothelial_Tip@Choroid
AAGCGTGAATCATC	1645.52481169287	2381.33867740691	Reference	Astrocyte	Astrocyte@Entorihinal@Entorihinal@Entorihinal@CA3@Entorihinal@Entorihinal@Entorihinal@Entorihinal@Entorihinal@Entorihinal
AGGACATTAGTTAT	4217.50369382981	3385.23819881236	Reference	CA3	CA3@CA3@CA3@CA3@CA3@Interneuron@CA3@Interneuron@CA3@CA3@CA3
AGCAACGTTGTTCA	5560.29355440475	2964.93558931978	Reference	CA3	CA3@CA3@CA3@CA3@CA3@CA3@Interneuron@CA3@CA3@CA3@CA3
TTTGATTCGGGTGT	1527.08760772668	4772.6651573163	Reference	Ependymal	Ependymal@Interneuron@Entorihinal@Cajal_Retzius@Ependymal@Ependymal@Ependymal@Interneuron@Oligodendrocyte@Interneuron@Interneuron
AACCATCAGACCGC	3200.89978065722	2464.60518990146	Reference	CA1	CA1@CA1@CA1@CA1@CA1@CA1@CA1@CA1@CA1@Interneuron@CA1
CCCGCCTCGTCGGT	4945.4303566819	3177.95995440936	Reference	CA3	CA3@CA3@CA3@CA3@CA3@CA3@CA3@CA3@CA3@CA3@CA3
ACAGACGGGGTCGC	1928.39842406947	5075.85137972431	Reference	Entorihinal	Entorihinal@Entorihinal@Ependymal@Entorihinal@Entorihinal@Ependymal@Interneuron@Ependymal@Interneuron@Entorihinal@Entorihinal
CCAGAAAACTACTT	1128.67861035584	4295.73714033057	Reference	CA1	CA1@CA1@Astrocyte@CA1@CA1@CA1@CA1@CA1@CA1@CA1@Microglia_Macrophages
TAACCGGCGGCGGA	4044.25435372681	1542.09163240223	Reference	Interneuron	Interneuron@Interneuron@Interneuron@Interneuron@Entorihinal@Endothelial_Tip@Interneuron@Entorihinal@Astrocyte@Entorihinal@Entorihinal
GACTAGCCCCGGGG	4242.54531680995	2219.29807404549	Reference	CA1	CA1@CA1@CA1@CA1@CA1@CA1@CA1@Microglia_Macrophages@CA1@CA1@CA1
GCGTTGCCACACGA	3706.89102954363	5144.38692827692	Reference	Interneuron	Interneuron@Interneuron@Interneuron@Astrocyte@Astrocyte@Astrocyte@Astrocyte@Entorihinal@Astrocyte@Entorihinal@Astrocyte
ACAACGGATTCAAG	5489.36020175712	2243.01388124281	Reference	CA3	CA3@CA3@CA3@CA3@CA3@CA3@CA3@CA3@CA3@CA3@CA3
AGGCAATACGGCGC	3787.60458687449	2307.68385769717	Reference	CA1	CA1@CA1@CA1@CA1@CA1@CA1@CA1@CA1@CA1@CA1@CA1
TCACTACGGGTCAG	5803.29402461124	2582.45290143703	Reference	CA3	CA3@CA3@CA3@CA3@CA3@CA3@CA3@CA3@CA3@CA3@CA3
TACAACAATGACGA	4540.03549882303	1275.15820778042	Reference	Entorihinal	Entorihinal@Astrocyte@Interneuron@Entorihinal@Entorihinal@Entorihinal@Interneuron@Entorihinal@Entorihinal@Entorihinal@Astrocyte
CTTTGTTCCGGGGC	1487.96678899375	4733.59153664759	Reference	Ependymal	Ependymal@Ependymal@Cajal_Retzius@Ependymal@Entorihinal@Ependymal@Ependymal@Choroid@Choroid@Ependymal@Cajal_Retzius
CGTCCGCGGGCGTT	3036.67832180029	2316.66870095254	Reference	Interneuron	Interneuron@Interneuron@Interneuron@Interneuron@Interneuron@Interneuron@Interneuron@Astrocyte@Interneuron@Interneuron@Astrocyte
AAGCCCCTATGCAC	2315.84499421296	5043.25520419319	Reference	Cajal_Retzius	Cajal_Retzius@Oligodendrocyte@Entorihinal@Interneuron@Interneuron@Interneuron@Interneuron@Cajal_Retzius@Entorihinal@Interneuron@Cajal_Retzius
TCTCGGGTCGCATC	5746.86976682335	2799.44731354642	Reference	CA3	CA3@CA3@CA3@CA3@CA3@CA3@CA3@CA3@CA3@CA3@CA3
TCTAATCGTACCAG	5065.80210662939	2227.96949253614	Reference	CA1	CA1@Astrocyte@CA1@CA1@CA1@CA1@CA1@CA1@CA1@CA1@CA1
CAGGAAAGCGATTA	3046.02862737656	2480.27642813757	Reference	CA1	CA1@CA1@CA1@CA1@CA1@CA1@CA1@CA1@CA1@CA1@CA1
CCCGACAAATCACG	2133.5677728639	4811.42535322029	Reference	Interneuron	Interneuron@Interneuron@Cajal_Retzius@Entorihinal@Cajal_Retzius@Interneuron@Cajal_Retzius@Cajal_Retzius@Ependymal@Interneuron@Cajal_Retzius
GATCCGTCGCTGCC	5922.59102679134	3352.64202328124	Reference	Entorihinal	Entorihinal@Astrocyte@Cajal_Retzius@Oligodendrocyte@Interneuron@Interneuron@Interneuron@Entorihinal@Astrocyte@Interneuron@Astrocyte
ATGAATAGGTCCCC	5783.51866569129	2570.96066006388	Reference	CA3	CA3@CA3@CA3@CA3@CA3@CA3@CA3@CA3@CA3@CA3@CA3
ATTTAGCCCTAAAG	4183.32671482686	3324.43379445623	Reference	CA3	CA3@CA3@CA3@Astrocyte@CA3@CA3@CA3@CA3@CA3@CA3@CA3
TTAGCCTGGCAACT	3783.73549491189	4894.27396602854	Reference	Entorihinal	Entorihinal@Entorihinal@Astrocyte@Astrocyte@Neuron.Slc17a6@Interneuron@Astrocyte@Entorihinal@Oligodendrocyte@Astrocyte@Oligodendrocyte
ACGTCAAGGCGCTC	1452.28516311646	4664.63808840869	Reference	Entorihinal	Entorihinal@Cajal_Retzius@Cajal_Retzius@Cajal_Retzius@Ependymal@Choroid@Interneuron@Entorihinal@Choroid@Ependymal@Interneuron
TACAAACTTCCCAA	1788.1438404253	3910.01572987902	Reference	CA1	CA1@CA1@CA1@CA1@CA1@CA1@CA1@CA1@CA1@CA1@CA1
TGAAGCCTCTCAGA	5312.67166879848	3042.76940589248	Reference	CA3	CA3@CA3@CA3@CA3@CA3@CA3@CA3@CA3@CA3@CA3@CA3
GTACACCGAGCCTT	3065.37408718955	4060.77304171043	Reference	Denate	Denate@Denate@Denate@Denate@Denate@Denate@Denate@Denate@Denate@Denate@Denate
CCGGACAATACTGC	4957.03763256969	2138.01658506085	Reference	CA1	CA1@CA1@CA1@CA1@CA1@CA1@Interneuron@CA1@CA1@CA1@CA1
CATCGCAACCGTTC	2917.59626917366	4096.92136457507	Reference	Interneuron	Interneuron@Cajal_Retzius@Neurogenesis@Denate@Denate@Neurogenesis@Denate@Denate@Denate@Denate@Astrocyte
AATCCGCGTATGTT	5279.7843871164	3045.48575385341	Reference	CA3	CA3@CA3@CA3@CA3@CA3@CA3@CA3@CA3@CA3@CA3@CA3
AATTGGATCAGATT	5529.34081870396	3002.12866140016	Reference	CA3	CA3@CA3@CA3@CA3@CA3@CA3@CA3@CA3@CA3@CA3@CA3
GTCACCTCCGCCTG	2937.47910287035	2619.85492336056	Reference	CA1	CA1@CA1@CA1@CA1@CA1@Interneuron@CA1@CA1@CA1@CA1@Interneuron
ACGCAAATATGGCA	3735.90921926311	2279.58010379374	Reference	CA1	CA1@CA1@CA1@CA1@CA1@Polydendrocyte@CA1@CA1@CA3@Astrocyte@CA1
GACTGCCCTGACAC	2080.6901827084	2185.65714929863	Reference	Entorihinal	Entorihinal@Entorihinal@Oligodendrocyte@Entorihinal@Oligodendrocyte@Entorihinal@Entorihinal@Polydendrocyte@Entorihinal@Entorihinal@Entorihinal
CGATCATATCGTCA	2696.62812819863	2783.25370070244	Reference	CA1	CA1@CA1@CA1@CA1@CA1@CA1@CA1@CA1@CA1@CA1@CA1
TTGGACCCTCAGTG	3394.89175267081	2427.09869305636	Reference	CA1	CA1@CA1@CA1@CA1@CA1@CA1@CA1@Oligodendrocyte@CA1@CA1@CA1
CGACGGGGGAAGCT	1625.42702844271	1343.48480648988	Reference	Neuron.Slc17a6	Neuron.Slc17a6@Entorihinal@Entorihinal@Neuron.Slc17a6@Choroid@Astrocyte@Astrocyte@Oligodendrocyte@Astrocyte@Entorihinal@Oligodendrocyte
CAAGGCCGACAGCG	3703.34436191125	1407.31898357165	Reference	Entorihinal	Entorihinal@Polydendrocyte@Astrocyte@Microglia_Macrophages@Entorihinal@Astrocyte@Astrocyte@Entorihinal@Entorihinal@Astrocyte@Interneuron
TAGCCGTCGCTTCC	5124.37585995205	4915.48237510808	Reference	Interneuron	Interneuron@Entorihinal@Astrocyte@Entorihinal@Oligodendrocyte@Interneuron@Astrocyte@Astrocyte@Astrocyte@Oligodendrocyte@Astrocyte
CTTGATGTAAAGCG	3057.85085281783	2330.77281536505	Reference	Interneuron	Interneuron@Interneuron@Interneuron@Interneuron@Interneuron@Interneuron@Interneuron@Astrocyte@Astrocyte@Astrocyte@Interneuron
CCTTGCACTAATTT	2669.22206013023	4315.48290050807	Reference	Denate	Denate@Denate@Denate@Denate@Denate@Denate@Denate@Denate@Denate@Denate@Denate
AAGCCCGAGGCCGA	3119.21895033571	2486.44044851044	Reference	CA1	CA1@CA1@CA1@CA1@CA1@CA1@CA1@CA1@CA1@CA1@CA1
GGGGGTTGACAGTC	1498.60679189089	4488.91127032106	Reference	Choroid	Choroid@Choroid@Choroid@Choroid@Choroid@Choroid@Choroid@Interneuron@Interneuron@Choroid@Choroid
TCCGACTACGACGA	5093.53059902801	3422.53574581431	Reference	Interneuron	Interneuron@Astrocyte@Entorihinal@Interneuron@Interneuron@Interneuron@Astrocyte@Astrocyte@Entorihinal@Entorihinal@Neuron.Slc17a6
CACAGGGTGTAAGG	5840.80272169309	2561.66239204379	Reference	CA3	CA3@CA3@CA3@CA3@CA3@CA3@CA3@CA3@CA3@CA3@CA3
TCTACGATTTTTTG	2098.20857131682	4841.82755539835	Reference	Cajal_Retzius	Cajal_Retzius@Interneuron@Ependymal@Cajal_Retzius@Oligodendrocyte@Cajal_Retzius@Interneuron@Oligodendrocyte@Interneuron@Astrocyte@Entorihinal
TAGCTGATTTTACA	3123.41046662852	3875.22558099485	Reference	Denate	Denate@Denate@Oligodendrocyte@Denate@Denate@Astrocyte@Denate@Entorihinal@Denate@Denate@Denate
CGCTCAAGTTCACC	4504.7837720527	3073.06713314897	Reference	Denate	Denate@Denate@Oligodendrocyte@Denate@Denate@Denate@Denate@Denate@Denate@Denate@Interneuron
CACAAGTGCGTCCG	1468.7288039575	4276.51375476093	Reference	Choroid	Choroid@Choroid@Choroid@Choroid@Choroid@Choroid@Choroid@Choroid@Choroid@Choroid@Choroid
CGCGCGGGAAGTTA	3801.79125740401	3222.67522084307	Reference	Denate	Denate@Denate@Denate@Denate@Denate@Denate@Denate@Denate@Denate@Denate@Denate
AGGTACTTTATAGA	5815.00877527577	2521.12612247304	Reference	CA3	CA3@CA3@CA3@CA3@CA3@CA3@CA3@CA3@CA3@CA3@CA3
GTGTGTCAAATGTG	2399.03047140881	4593.90856650303	Reference	Interneuron	Interneuron@Interneuron@Interneuron@Interneuron@Entorihinal@Astrocyte@Interneuron@Interneuron@Cajal_Retzius@Interneuron@Cajal_Retzius
AACCCGCATGTTTC	3275.70222526744	2451.85924946942	Reference	CA1	CA1@CA1@CA1@CA1@CA1@CA1@CA1@CA1@CA1@CA1@CA1
CTGAAGTCTCCCAG	2558.30809053575	1497.79426565481	Reference	Neuron.Slc17a6	Neuron.Slc17a6@Entorihinal@Astrocyte@Neuron.Slc17a6@Neuron.Slc17a6@Astrocyte@Neuron.Slc17a6@Astrocyte@Neuron.Slc17a6@Neuron.Slc17a6@Astrocyte
ATAGCACGGTACCT	2322.50843037076	4970.6451336992	Reference	Interneuron	Interneuron@Cajal_Retzius@Interneuron@Interneuron@Cajal_Retzius@Cajal_Retzius@Entorihinal@Entorihinal@Entorihinal@Entorihinal@Entorihinal
AAATATCTTAACCA	4408.16394776449	3929.76149005652	Reference	Interneuron	Interneuron@Entorihinal@Astrocyte@Entorihinal@Cajal_Retzius@Entorihinal@Astrocyte@Interneuron@Entorihinal@Astrocyte@Cajal_Retzius
TACCGTTCAACTTT	3884.33188593944	2294.31106773569	Reference	CA1	CA1@CA1@CA1@CA1@CA1@CA1@CA1@CA1@CA1@CA1@CA1
CACCAAACGGCACC	3392.52730758255	2444.75495480238	Reference	CA1	CA1@Oligodendrocyte@CA1@CA1@CA1@CA1@CA1@CA1@CA1@CA1@CA1
ACTGCCTTGCGAAC	2071.33987713212	3645.06732876712	Reference	CA1	CA1@CA1@CA1@CA1@CA1@CA1@CA1@CA1@CA1@CA1@CA1
GACTTGCAGAACGA	1686.04280252341	1841.30780779043	Reference	Ependymal	Ependymal@Interneuron@Astrocyte@Neuron.Slc17a6@Interneuron@Entorihinal@Entorihinal@Astrocyte@Entorihinal@Neuron.Slc17a6@Oligodendrocyte
TACTACAACATTTT	5555.88708855845	2990.94984479173	Reference	CA3	CA3@CA3@CA3@CA3@CA3@CA3@CA3@CA3@CA3@CA3@CA3
CATAGTTTTGCGCC	2147.9693929469	3518.44372381932	Reference	CA1	CA1@CA1@CA1@CA1@CA1@CA1@CA1@CA1@CA1@CA1@CA1
CTGACAGATTTAGC	2015.02309412097	3723.84141963399	Reference	CA1	CA1@CA1@CA1@CA1@CA3@Interneuron@CA1@CA1@CA1@Interneuron@CA1
GTCCAGCGGAACAG	4651.27189274772	4765.76981249241	Reference	Astrocyte	Astrocyte@Polydendrocyte@Oligodendrocyte@Astrocyte@Oligodendrocyte@Astrocyte@Polydendrocyte@Entorihinal@Polydendrocyte@Interneuron@Astrocyte
TTCGATTGTACCGA	2789.91623440793	4818.32069804417	Reference	Interneuron	Interneuron@Entorihinal@Astrocyte@Astrocyte@Interneuron@Astrocyte@Interneuron@Interneuron@Oligodendrocyte@Interneuron@Microglia_Macrophages
ATTATGGGACGAAC	3420.9006486416	1598.92598973853	Reference	Entorihinal	Entorihinal@Neurogenesis@Interneuron@Entorihinal@Entorihinal@Interneuron@Interneuron@Entorihinal@Astrocyte@Interneuron@Astrocyte
CAAGTTCTACTCTC	5161.13223359673	4656.28009468276	Reference	Interneuron	Interneuron@Microglia_Macrophages@Entorihinal@Entorihinal@Microglia_Macrophages@Oligodendrocyte@Entorihinal@Entorihinal@Oligodendrocyte@Interneuron@Interneuron
CTAGTAGTCTTGAG	1476.25203832922	4192.09801812907	Reference	Interneuron	Interneuron@Entorihinal@Endothelial_Tip@Endothelial_Tip@Endothelial_Tip@Endothelial_Tip@Astrocyte@Endothelial_Tip@Cajal_Retzius@Ependymal@Endothelial_Tip
TACAATTCCGCCTA	1563.84398137136	4332.61678764622	Reference	Interneuron	Interneuron@Entorihinal@Choroid@Choroid@Entorihinal@Interneuron@Choroid@Choroid@Interneuron@Choroid@Mural
CTTAACGGCATACG	5805.98089402971	2458.65011937173	Reference	CA3	CA3@Neuron.Slc17a6@CA3@CA3@Astrocyte@CA3@CA3@CA3@CA3@CA3@CA3
AACAGAACGATAGG	1319.66128862074	4573.95385648237	Reference	Choroid	Choroid@Choroid@Choroid@Choroid@Choroid@Choroid@Ependymal@Choroid@Choroid@Choroid@Choroid
TCGTGGGCGATGAT	3766.64700541042	858.762960354721	Reference	Neuron.Slc17a6	Neuron.Slc17a6@Astrocyte@Astrocyte@Microglia_Macrophages@Neuron.Slc17a6@Neuron.Slc17a6@Neuron.Slc17a6@Entorihinal@Neuron.Slc17a6@Astrocyte@Neuron.Slc17a6
ATATCTAACCAGGT	2056.6158327189	3683.20067514167	Reference	CA1	CA1@CA1@CA1@CA1@CA1@CA1@CA1@CA1@CA1@CA1@CA1
TAAAGCCAGCAAGC	2026.7378447855	5106.67148158867	Reference	Entorihinal	Entorihinal@Ependymal@Ependymal@Ependymal@Ependymal@Ependymal@Ependymal@Ependymal@CA3@Ependymal@Ependymal
TACTATAATGGTCA	5792.33159738388	2487.27624788304	Reference	CA3	CA3@CA3@CA3@Astrocyte@CA3@CA3@CA3@CA3@CA3@CA3@CA3
GATGGTCCGCGGTG	4826.34830405528	3249.83870045233	Reference	CA3	CA3@CA3@CA3@CA3@CA3@CA3@CA3@CA3@CA3@CA3@CA3
ACAATTCCCCTAGT	5755.25279940898	2652.3466239701	Reference	Interneuron	Interneuron@CA3@CA3@CA3@CA3@CA3@CA3@CA3@CA3@CA3@CA3
GTAACTATCGCATC	2264.79447526201	4984.33134842541	Reference	Cajal_Retzius	Cajal_Retzius@Cajal_Retzius@Entorihinal@Entorihinal@Cajal_Retzius@Interneuron@Entorihinal@Entorihinal@Cajal_Retzius@Cajal_Retzius@Entorihinal
TCTACAACCATGGA	4267.47946501336	3339.16475839818	Reference	CA3	CA3@CA3@CA3@CA3@CA3@CA3@Interneuron@CA3@CA3@CA3@CA3
GAAACACAACCCAC	2066.82593650909	3625.0081438249	Reference	CA1	CA1@CA1@CA1@CA1@CA1@CA1@CA1@CA1@CA1@CA1@CA1
CTCATGACGAGTAT	2278.65872146132	4744.45692849129	Reference	Interneuron	Interneuron@Cajal_Retzius@Interneuron@Interneuron@Cajal_Retzius@Interneuron@Cajal_Retzius@Interneuron@Interneuron@Cajal_Retzius@Endothelial_Tip
CCACTAAAGCTGCA	2377.21309173083	4877.97587826298	Reference	Entorihinal	Entorihinal@Cajal_Retzius@Entorihinal@Interneuron@Interneuron@Interneuron@Polydendrocyte@Entorihinal@Oligodendrocyte@Entorihinal@Interneuron
CCGTGAGCAACCCT	1907.87074171236	5080.86617595987	Reference	Ependymal	Ependymal@Entorihinal@Entorihinal@Entorihinal@Entorihinal@Interneuron@Entorihinal@Ependymal@Entorihinal@Cajal_Retzius@Entorihinal
AACACCGATTCCGC	2237.28093241687	3347.94065181041	Reference	CA1	CA1@CA1@CA1@CA1@CA1@CA1@CA1@CA1@CA1@CA1@CA1
ACGGTACGATCGAC	1905.29134707063	3825.49551832558	Reference	CA1	CA1@CA1@CA1@CA1@CA1@CA1@CA1@Astrocyte@CA1@CA1@CA1
ATCCAAAGAGGCAT	3857.57066653147	4874.31925600789	Reference	Interneuron	Interneuron@Astrocyte@Oligodendrocyte@Entorihinal@Oligodendrocyte@Oligodendrocyte@Entorihinal@Entorihinal@Astrocyte@Interneuron@Interneuron
AACGTACACGGTAG	5082.46069702391	2237.16328563466	Reference	CA1	CA1@CA1@Astrocyte@CA1@CA1@CA1@CA1@CA1@CA1@CA1@CA1
CCGTTGAGGATTTT	2934.0399100147	4647.19077650581	Reference	Astrocyte	Astrocyte@Astrocyte@Entorihinal@Interneuron@Astrocyte@Entorihinal@Interneuron@Entorihinal@Astrocyte@Interneuron@Entorihinal
CAACTTTATGGAGG	1740.31756477652	4926.13881710864	Reference	Entorihinal	Entorihinal@Cajal_Retzius@Ependymal@Ependymal@Ependymal@Entorihinal@Ependymal@Ependymal@Interneuron@Entorihinal@Ependymal
TGTTCGAGAAGGTC	2882.12959284985	5017.34542364282	Reference	Interneuron	Interneuron@Oligodendrocyte@Oligodendrocyte@Interneuron@Interneuron@Oligodendrocyte@Cajal_Retzius@Astrocyte@Interneuron@Interneuron@Interneuron
CATGATGGCGATAC	3437.12933992916	3461.92279124774	Reference	Denate	Denate@Denate@Denate@Denate@Denate@Denate@Denate@Denate@Denate@Denate@CA1
CTAAGCTCGTCTCA	4232.87258690346	3158.21419423185	Reference	Denate	Denate@Denate@Denate@Interneuron@Denate@Denate@Astrocyte@Denate@Denate@Denate@Interneuron
CGTAGAACAGCTTC	1707.10785876422	4969.70485940503	Reference	Cajal_Retzius	Cajal_Retzius@Cajal_Retzius@Interneuron@Ependymal@Ependymal@Cajal_Retzius@Ependymal@Cajal_Retzius@Ependymal@Astrocyte@Interneuron
GGTCTAGTGATACC	1712.05169849421	4801.70918551389	Reference	Ependymal	Ependymal@Cajal_Retzius@Entorihinal@Ependymal@Cajal_Retzius@Cajal_Retzius@Entorihinal@Interneuron@Ependymal@Entorihinal@Astrocyte
GAATACCCGGTGCC	2335.6203531329	5040.22543146755	Reference	Interneuron	Interneuron@Cajal_Retzius@Cajal_Retzius@Interneuron@Oligodendrocyte@Entorihinal@Entorihinal@Entorihinal@Entorihinal@Interneuron@Cajal_Retzius
ATGCGTCTAAGTTC	1446.15910084234	4552.95439724598	Reference	Choroid	Choroid@Choroid@Interneuron@Choroid@Interneuron@Interneuron@Interneuron@Interneuron@Cajal_Retzius@Choroid@Choroid
TCCAGCACAAGGCT	4194.5040916077	3166.57218795778	Reference	Denate	Denate@Denate@Denate@Interneuron@Denate@Denate@Interneuron@Denate@Denate@Denate@Entorihinal
AATCGCTTCCTGTG	2984.87547941217	4114.89105108581	Reference	Denate	Denate@Denate@Denate@Denate@Denate@Denate@Denate@Denate@Denate@Denate@Denate
CTTCGGCTTTAATC	2741.55258487546	2720.88217252271	Reference	CA1	CA1@CA1@CA3@CA1@CA1@CA1@CA1@CA1@CA1@CA1@CA1
TAGAACAAACTGCG	5410.79613996103	3674.63373157259	Reference	Interneuron	Interneuron@Entorihinal@Interneuron@Astrocyte@Endothelial_Tip@Astrocyte@Entorihinal@Astrocyte@Neuron.Slc17a6@Oligodendrocyte@Astrocyte
GGGTCATTCCCTGA	3520.20734234828	5580.15182616245	Reference	Entorihinal	Entorihinal@Interneuron@Astrocyte@Astrocyte@Polydendrocyte@Entorihinal@Entorihinal@Neuron.Slc17a6@Interneuron@Astrocyte@Astrocyte
TGCTCCCCGCTTGT	2000.51399926123	4936.48183434447	Reference	Ependymal	Ependymal@Entorihinal@Ependymal@Ependymal@Ependymal@Interneuron@Interneuron@Ependymal@Ependymal@Ependymal@Ependymal
CAGCTTTTGTGCTT	2287.79407748412	4540.83530634339	Reference	Interneuron	Interneuron@Entorihinal@Interneuron@Interneuron@Interneuron@Cajal_Retzius@Ependymal@Interneuron@Astrocyte@Interneuron@Interneuron
TTATAGCTATCTGG	4514.88640106615	3603.69525982378	Reference	Interneuron	Interneuron@Entorihinal@Entorihinal@Entorihinal@Oligodendrocyte@Entorihinal@Astrocyte@Interneuron@Entorihinal@Oligodendrocyte@Oligodendrocyte
TTTCCTTCGCTCGC	2887.18090735657	4202.75446012963	Reference	Denate	Denate@Denate@Denate@Denate@Denate@Denate@Denate@Denate@Denate@Denate@Denate
TTGATTAGTTGTCC	1853.48850468251	3769.39248544029	Reference	CA1	CA1@CA1@CA1@CA1@CA1@CA1@CA1@CA1@Astrocyte@CA1@CA1
GCTGAACATTACGG	4972.29905086661	3161.03501711436	Reference	CA3	CA3@CA3@CA3@CA3@CA3@CA3@CA3@CA3@CA3@CA3@CA3
CTGACCCTGGGCAG	3449.38146447739	3291.21076939567	Reference	Oligodendrocyte	Oligodendrocyte@Astrocyte@Denate@Astrocyte@Denate@Astrocyte@CA3@Denate@Astrocyte@Denate@Denate
AACCATTATAAGTT	3394.13942923363	970.195911705647	Reference	Neuron.Slc17a6	Neuron.Slc17a6@Neuron.Slc17a6@Astrocyte@Interneuron@Astrocyte@Neuron.Slc17a6@Neuron.Slc17a6@Neuron.Slc17a6@Neuron.Slc17a6@Neuron.Slc17a6@Neuron.Slc17a6
ATGCTCGCACTATG	4750.68606123114	4495.91109006653	Reference	Interneuron	Interneuron@Oligodendrocyte@Oligodendrocyte@Oligodendrocyte@Oligodendrocyte@Entorihinal@Oligodendrocyte@Interneuron@Oligodendrocyte@Oligodendrocyte@Oligodendrocyte
TAAACCGATCCCAT	4014.37636579342	3172.63173340908	Reference	Denate	Denate@Denate@Denate@Denate@Denate@Denate@Denate@Denate@Denate@Denate@Denate
TCCCATGCATCTAA	5075.25988698241	3210.4516550189	Reference	CA3	CA3@CA3@CA3@CA3@CA3@CA3@CA3@CA3@CA3@CA3@CA3
AACTGAACACACCA	1688.83714671862	1388.72244753146	Reference	Entorihinal	Entorihinal@Astrocyte@Entorihinal@Neuron.Slc17a6@Astrocyte@Neuron.Slc17a6@Oligodendrocyte@Oligodendrocyte@Entorihinal@Neuron.Slc17a6@Choroid
CTCCCCACCTAACC	2630.31619095077	4318.30372339057	Reference	Denate	Denate@Denate@Denate@Denate@Denate@Denate@Denate@Denate@Denate@Denate@Denate
GTCAAAGTGCGCTT	3431.11075243179	3819.12254810956	Reference	Ependymal	Ependymal@Denate@Denate@Denate@Denate@Denate@Denate@Denate@Denate@Denate@Denate
TGTTCCTAGGGTCA	5155.75849475979	2228.17844237929	Reference	CA1	CA1@CA1@CA1@CA3@CA1@Interneuron@CA1@CA1@CA1@CA1@CA3
CGTGGGCTGTGATC	5530.84546557831	2209.89533110382	Reference	CA3	CA3@CA3@CA3@CA3@CA3@CA3@CA3@CA3@CA3@CA3@CA3
TCTGCCTTGACGTC	966.714121810425	2785.76109882022	Reference	Neuron.Slc17a6	Neuron.Slc17a6@Interneuron@Astrocyte@Neuron.Slc17a6@Neuron.Slc17a6@Interneuron@Interneuron@Neuron.Slc17a6@Interneuron@Neuron.Slc17a6@Neuron.Slc17a6
GGTACTTTAGGGGG	1957.5240885657	3777.4370544015	Reference	CA1	CA1@CA1@CA1@CA1@Astrocyte@CA1@CA1@Denate@CA1@CA1@CA1
CAACCCATCTCTAG	3116.4246061405	2468.67971184285	Reference	CA1	CA1@CA1@CA1@CA1@CA1@CA1@CA1@CA1@Astrocyte@CA1@CA1
AACAACTCTCCAAC	3853.05672590844	3539.12975829099	Reference	Denate	Denate@Denate@Denate@Denate@Denate@Denate@Denate@Denate@Denate@Denate@Denate
CTACGTATGAACAT	4500.80720531336	2152.01622455178	Reference	CA1	CA1@CA1@CA1@CA1@CA1@CA1@CA1@CA1@CA1@CA1@CA1
GTCGCAGCTTTGAC	5509.13556067706	2947.48827741691	Reference	CA3	CA3@CA3@CA3@CA3@CA3@CA3@CA3@CA3@CA3@CA3@CA3
CTTCAAACCGGAGG	1464.21486333447	4754.4865209624	Reference	Cajal_Retzius	Cajal_Retzius@Ependymal@Ependymal@Ependymal@Cajal_Retzius@Ependymal@Oligodendrocyte@Entorihinal@Ependymal@Ependymal@Ependymal
GACTTAGAGATATC	1589.85287734216	2828.70029158717	Reference	Ependymal	Ependymal@Entorihinal@Microglia_Macrophages@Microglia_Macrophages@Astrocyte@Entorihinal@Oligodendrocyte@Astrocyte@Astrocyte@Oligodendrocyte@Astrocyte
AAGCGCTAATGGCA	2924.15223055473	4176.11335512823	Reference	Denate	Denate@Denate@Denate@Denate@Denate@Denate@Denate@Denate@Denate@Denate@Denate
AATTGCTCCAGGCT	3836.18318596044	2278.9532542643	Reference	CA1	CA1@CA1@CA1@CA1@CA1@CA1@CA1@CA1@CA1@CA1@CA1
TATTTTAAACCCTC	2807.64957256984	4260.00671715223	Reference	Denate	Denate@Denate@Denate@Denate@Denate@Denate@Denate@Denate@Denate@Denate@Denate
CTAAGCCAAGTTTC	3899.37835468287	2237.26776055623	Reference	CA1	CA1@CA1@CA1@CA1@CA1@CA1@CA1@CA1@CA1@Astrocyte@CA1
AACAAGTCCACTAG	1291.39542233843	3989.62562011848	Reference	Interneuron	Interneuron@CA1@Oligodendrocyte@Oligodendrocyte@Interneuron@Entorihinal@Oligodendrocyte@Entorihinal@Oligodendrocyte@CA1@Astrocyte
ACATGCAACAGGCC	5448.30483704289	2949.68225076997	Reference	CA3	CA3@CA3@CA3@CA3@CA3@CA3@CA3@CA3@CA3@Astrocyte@CA3
ACCTGTGTGCTCTG	1955.0521687007	3795.51121583382	Reference	CA1	CA1@CA1@CA1@CA1@CA1@CA1@CA3@CA1@CA1@CA1@CA1
TCAGCCCTGCCTGG	2195.68819381894	4927.28804124595	Reference	Cajal_Retzius	Cajal_Retzius@Entorihinal@Interneuron@Interneuron@Cajal_Retzius@Cajal_Retzius@Cajal_Retzius@Interneuron@Oligodendrocyte@Cajal_Retzius@Cajal_Retzius
TTAANGAGTAGACT	197.710599288751	2274.66978247976	Reference	Neuron.Slc17a6	Neuron.Slc17a6@Neuron.Slc17a6@Neuron.Slc17a6@Astrocyte@Neuron.Slc17a6@Neuron.Slc17a6@Neuron.Slc17a6@Neuron.Slc17a6@Astrocyte@Astrocyte@Astrocyte
AACTGCTTAAGTCG	3414.23721248379	2382.27895170107	Reference	CA1	CA1@CA1@CA1@Astrocyte@CA1@CA1@CA1@CA1@CA1@Endothelial_Stalk@CA1
GCTTGGGTGACAAC	2293.2752910978	1454.33269827999	Reference	Neuron.Slc17a6	Neuron.Slc17a6@Neuron.Slc17a6@Astrocyte@Neuron.Slc17a6@Entorihinal@CA3@Neuron.Slc17a6@Neuron.Slc17a6@Neuron.Slc17a6@Neuron.Slc17a6@Neuron.Slc17a6
CCACCTGAAGAGTA	4118.08952534639	3297.89716437642	Reference	CA3	CA3@CA3@CA3@CA3@CA3@Astrocyte@CA3@CA3@CA3@CA3@CA3
TAATCGAGGCGGAC	2909.10576181129	5025.59894244717	Reference	Interneuron	Interneuron@Cajal_Retzius@Interneuron@Entorihinal@Interneuron@Interneuron@Oligodendrocyte@Astrocyte@Entorihinal@Astrocyte@Interneuron
GCACGCTATATGCG	3039.04276688854	2337.56368526736	Reference	Interneuron	Interneuron@Interneuron@Interneuron@Interneuron@Interneuron@Astrocyte@Interneuron@Astrocyte@Interneuron@Astrocyte@Astrocyte
AGGCTTTTTAACGG	2544.98121822014	4784.78424821889	Reference	Interneuron	Interneuron@Cajal_Retzius@Interneuron@Astrocyte@Interneuron@Interneuron@Endothelial_Tip@Entorihinal@Astrocyte@Entorihinal@Entorihinal
CTGGGGACATTACC	3290.10384535045	3922.97062015421	Reference	Denate	Denate@Denate@Denate@Denate@Denate@Denate@Denate@Denate@Denate@Denate@Denate
CCAAAGTGATGCGA	5514.93919862096	2260.25224330253	Reference	CA3	CA3@CA3@CA3@CA3@CA3@CA3@CA3@CA3@CA3@CA3@CA3
CCGCACTCAGCTGC	2302.51812189734	3296.22556563123	Reference	CA1	CA1@CA1@CA1@CA1@CA1@CA1@CA1@CA1@CA1@CA1@CA1
CAGAACCAACGAAC	4750.04121257071	4809.3358547888	Reference	Interneuron	Interneuron@Interneuron@Interneuron@Cajal_Retzius@Oligodendrocyte@Astrocyte@Entorihinal@Interneuron@Astrocyte@Interneuron@Entorihinal
AGAGCTTCACCTAC	3709.5778989621	3599.51626296082	Reference	Denate	Denate@Denate@Denate@Astrocyte@Denate@Neurogenesis@Denate@Denate@Denate@Denate@Denate
AAATGGCCGTGCTG	3495.81056802857	3360.4776423993	Reference	Denate	Denate@Denate@Denate@Denate@Denate@Denate@Denate@Denate@Denate@Denate@Denate
AACAACCATGACCC	3723.87204426836	3226.01841833344	Reference	Denate	Denate@Denate@Denate@Denate@Denate@Denate@Denate@Denate@Denate@Denate@Denate
TTCCTAATCAATCA	3935.7048292206	3236.674860334	Reference	Denate	Denate@Interneuron@Denate@Denate@Denate@Interneuron@Interneuron@Astrocyte@Denate@Denate@Denate
TTCCCCACAGGACC	4528.21327338176	2185.13477469076	Reference	CA1	CA1@CA1@CA1@CA1@CA1@CA1@CA1@CA1@CA1@CA1@Astrocyte
TAACAAGCAATTGG	5176.8235510006	2090.68944558778	Reference	Interneuron	Interneuron@Interneuron@Interneuron@CA1@Interneuron@Astrocyte@Astrocyte@Neuron.Slc17a6@Denate@CA1@Entorihinal
ACGGATCACTGCGG	1857.25012186837	1356.85759645136	Reference	Entorihinal	Entorihinal@Entorihinal@Astrocyte@Entorihinal@Ependymal@Oligodendrocyte@Astrocyte@Neuron.Slc17a6@Neuron.Slc17a6@Entorihinal@Neuron.Slc17a6
TCAAGGCCCGGCTG	2300.15367680909	1118.44582541928	Reference	Entorihinal	Entorihinal@Astrocyte@Entorihinal@Entorihinal@Entorihinal@Entorihinal@Astrocyte@Oligodendrocyte@Neuron.Slc17a6@Neuron.Slc17a6@Oligodendrocyte
AATCGAAGGCAATT	3085.47187043971	1040.19410916029	Reference	Entorihinal	Entorihinal@Interneuron@Astrocyte@Astrocyte@Interneuron@Astrocyte@Astrocyte@Interneuron@Astrocyte@Astrocyte@Astrocyte
CTTANGTTTCCCCT	68.9235743226115	5040.53885623227	Reference	Entorihinal	Entorihinal@Astrocyte@Denate@Polydendrocyte@Cajal_Retzius@CA1@CA1@CA1@CA1@CA1@CA3
AGACCACGTTCATT	4436.53728882354	1456.21324686832	Reference	Entorihinal	Entorihinal@Oligodendrocyte@Entorihinal@Astrocyte@CA3@Astrocyte@Astrocyte@Entorihinal@Astrocyte@Neuron.Slc17a6@Entorihinal
TCAACTCGGATCGA	4697.27109719194	1028.70186778714	Reference	Entorihinal	Entorihinal@CA1@Interneuron@Microglia_Macrophages@Interneuron@Entorihinal@Entorihinal@Entorihinal@Astrocyte@Entorihinal@Entorihinal
GGTTACTAGACTTT	2780.35097927818	2688.49494683474	Reference	CA1	CA1@CA1@CA1@CA1@CA1@CA1@CA1@CA1@CA1@CA3@CA1
TCTCACATACGGGC	4551.10540082713	3283.68857504234	Reference	CA3	CA3@CA3@CA3@CA3@CA3@CA3@CA3@CA3@CA3@CA3@CA3
ATTTCCTATGGCCA	2330.67651340291	1466.13836441786	Reference	Neuron.Slc17a6	Neuron.Slc17a6@Interneuron@Neuron.Slc17a6@Astrocyte@Astrocyte@Neuron.Slc17a6@Astrocyte@Neuron.Slc17a6@Neuron.Slc17a6@Neuron.Slc17a6@Neuron.Slc17a6
ACTGCCACTTCCTA	5768.36472217112	2371.10013509265	Reference	CA3	CA3@CA3@CA3@CA3@CA3@CA3@CA3@CA3@CA3@CA3@CA3
CTCTTTTAGTTAAT	5688.08106394721	2792.76091856568	Reference	CA3	CA3@CA3@CA3@CA3@CA3@Astrocyte@CA3@CA3@CA3@CA3@CA3
CTTCCGCAGTCCCG	4410.85081718296	1305.45593503691	Reference	Neuron.Slc17a6	Neuron.Slc17a6@Entorihinal@Astrocyte@Entorihinal@Neuron.Slc17a6@Mural@Astrocyte@Entorihinal@Astrocyte@Entorihinal@Astrocyte
TAAAGAGTCAAACG	1433.36960241042	4374.40675627586	Reference	Choroid	Choroid@Choroid@Choroid@Choroid@Choroid@Choroid@Choroid@Choroid@Choroid@Choroid@Choroid
ATTAGCTTCAGATC	4246.84430787951	5463.76676352892	Reference	Entorihinal	Entorihinal@Astrocyte@Entorihinal@Microglia_Macrophages@Astrocyte@Entorihinal@Entorihinal@Astrocyte@Endothelial_Tip@Entorihinal@Entorihinal
ATTGTAGGGTCCTG	5810.387359876	2492.39551904017	Reference	CA3	CA3@CA3@CA3@CA3@CA3@CA3@CA3@Astrocyte@CA3@CA3@CA3
AATGCGACATGTTT	1844.99799732014	4578.75970287478	Reference	Ependymal	Ependymal@Ependymal@Cajal_Retzius@Choroid@Choroid@Choroid@Ependymal@Ependymal@Ependymal@Choroid@Ependymal
ATAGTCCTGTGTCG	2036.08815036178	4858.85696761492	Reference	Cajal_Retzius	Cajal_Retzius@Entorihinal@Interneuron@Entorihinal@Entorihinal@Cajal_Retzius@CA3@Oligodendrocyte@Cajal_Retzius@Interneuron@Astrocyte
TGGGCCGAACATTC	1348.24957923327	4479.5085273794	Reference	Entorihinal	Entorihinal@Interneuron@Choroid@Choroid@Choroid@Choroid@Choroid@Choroid@Choroid@Cajal_Retzius@Endothelial_Tip
TACCTGCCCTCGTC	5646.48832534929	2849.80422574513	Reference	CA3	CA3@CA3@CA3@CA3@CA3@CA3@CA3@CA3@CA3@CA3@CA3
CCCACCGATGCCTC	1933.77216290642	5223.68339375165	Reference	Entorihinal	Entorihinal@Ependymal@Interneuron@Entorihinal@Ependymal@Ependymal@Ependymal@Ependymal@Ependymal@Ependymal@Ependymal
CACTCACCTCCACA	4382.37000134717	3340.73188222179	Reference	CA3	CA3@CA3@CA3@Astrocyte@CA3@CA3@CA3@CA3@CA3@CA3@CA3
TAGTCCACACCATC	4573.46015438881	3260.39066753132	Reference	CA3	CA3@CA3@CA3@Interneuron@CA3@CA3@CA3@CA3@CA3@CA3@CA3
CAAGATTATCTACC	5392.52542791543	2163.1950411602	Reference	CA3	CA3@CA1@CA3@CA3@CA3@CA1@CA3@CA3@CA3@CA3@CA3
TGACAGATCAGCAA	3827.15530471438	2264.22229032235	Reference	CA1	CA1@CA1@CA1@CA1@CA1@CA1@CA1@CA1@CA1@CA1@CA1
GCTGTATAGGAACC	5153.71647400175	3115.2750014649	Reference	CA3	CA3@CA3@CA3@CA3@CA3@CA3@CA3@CA3@CA3@CA3@CA3
CCAGTTTGCCCCGC	1934.09458723663	4802.02261027862	Reference	Interneuron	Interneuron@Ependymal@Entorihinal@Interneuron@Ependymal@Oligodendrocyte@Ependymal@Ependymal@Cajal_Retzius@Interneuron@Ependymal
ATTACAAAGGGCAT	2868.48029620402	5604.80790765394	Reference	Entorihinal	Entorihinal@Entorihinal@Oligodendrocyte@Entorihinal@Entorihinal@Oligodendrocyte@Astrocyte@Oligodendrocyte@Astrocyte@Astrocyte@Oligodendrocyte
GGTTGGTTCCCACG	2701.14206882166	4267.11101181927	Reference	Denate	Denate@Denate@Denate@Denate@Denate@Denate@Denate@Denate@Denate@Denate@Denate
CCTTAATCCCGAGG	1832.31597366496	4930.21333905003	Reference	Ependymal	Ependymal@Ependymal@Interneuron@Cajal_Retzius@Cajal_Retzius@Ependymal@Entorihinal@Entorihinal@Entorihinal@Entorihinal@Interneuron
CTAACAAGCTCGGC	3666.48051348983	2333.28021348282	Reference	CA1	CA1@CA1@CA1@CA1@Ependymal@CA1@CA1@CA1@CA1@CA1@CA1
ATCATAACTTAACA	1957.84651289591	3417.3119997356	Reference	Oligodendrocyte	Oligodendrocyte@Astrocyte@Astrocyte@Astrocyte@CA3@Polydendrocyte@Oligodendrocyte@Polydendrocyte@Astrocyte@Astrocyte@Astrocyte
CGCCACAATCAGCC	2383.33915400494	3249.10737600131	Reference	CA1	CA1@CA1@CA1@CA1@CA1@CA1@CA1@Interneuron@CA1@CA1@CA1
GTATAGGGGCCAAC	1624.35228067532	4736.72578429481	Reference	Interneuron	Interneuron@Entorihinal@Interneuron@Choroid@Interneuron@Choroid@Choroid@Choroid@Entorihinal@Cajal_Retzius@Choroid
CAAGCTTGCTATTA	2275.0045790522	3266.86811266891	Reference	CA1	CA1@CA1@CA1@CA1@CA1@CA1@Microglia_Macrophages@CA1@CA1@CA1@CA1
CAACAGTTGTACCT	4731.77050052511	3306.88200763179	Reference	CA3	CA3@CA3@CA3@CA3@CA3@CA3@CA3@CA3@CA3@CA3@CA3
GTATGGTTCCTGCC	2349.91449843916	4920.39269642206	Reference	Interneuron	Interneuron@Interneuron@Polydendrocyte@Interneuron@Entorihinal@Interneuron@Entorihinal@Cajal_Retzius@Entorihinal@Interneuron@Cajal_Retzius
GTGAGTCTTCGGGG	2770.24835026473	4842.45440492779	Reference	Interneuron	Interneuron@Interneuron@Interneuron@Entorihinal@Interneuron@Astrocyte@Interneuron@Entorihinal@Microglia_Macrophages@Astrocyte@Interneuron
AAAACACTCGCGCG	2555.40627156381	4810.27612908297	Reference	Interneuron	Interneuron@Entorihinal@Cajal_Retzius@Interneuron@Cajal_Retzius@Interneuron@Interneuron@Entorihinal@Cajal_Retzius@Interneuron@Interneuron
TTTGCGCCCTCCGG	1766.11151119384	3974.26780664709	Reference	CA1	CA1@CA1@CA1@Astrocyte@CA1@Astrocyte@CA1@CA1@CA1@CA1@CA1
CCCAACTTTTAAGG	4978.31763836398	2140.2105584139	Reference	CA1	CA1@CA1@CA1@CA1@CA1@CA1@CA3@CA1@CA1@Interneuron@CA1
CTACACAACCCTAG	3518.16532159024	2410.06928083978	Reference	CA1	CA1@CA1@CA1@CA1@CA1@CA1@CA1@CA1@CA1@CA1@CA1
CGGAGTAAGTCAAA	4585.06743027661	2156.29969633631	Reference	CA1	CA1@CA1@CA1@CA1@CA1@CA1@CA1@CA1@CA1@Astrocyte@CA1
ACAGCCCACGTCCC	5012.06471825998	3489.9220702296	Reference	Interneuron	Interneuron@Astrocyte@Astrocyte@Interneuron@Astrocyte@Entorihinal@Mural@Entorihinal@Oligodendrocyte@Astrocyte@Entorihinal
TCACTCGCCTCCTC	4722.63514450231	2138.53895966872	Reference	CA1	CA1@CA1@CA1@CA1@CA1@CA1@CA1@CA1@CA1@CA1@CA1
GCCTGCTTTGCTAT	1145.65962508058	4323.94536915557	Reference	CA1	CA1@CA1@CA1@CA1@CA1@CA1@CA1@Astrocyte@CA1@CA1@CA1
TACGTGACCGATTT	3489.46955620098	3743.37822996834	Reference	Denate	Denate@Denate@Denate@Denate@Denate@Denate@Denate@Denate@Denate@Denate@Denate
GATCACAGCATCTT	3585.12210749853	3308.65808129855	Reference	Denate	Denate@Denate@Denate@Denate@Denate@Denate@Denate@Denate@Denate@Denate@Denate
TAACCGAGTTGCGG	4117.65962623944	1595.37384240501	Reference	Entorihinal	Entorihinal@Entorihinal@Entorihinal@Entorihinal@Entorihinal@Entorihinal@Entorihinal@Astrocyte@Entorihinal@Entorihinal@Entorihinal
GCCGCCGGTATTGT	3427.67155957615	3805.01843369706	Reference	Denate	Denate@Ependymal@Denate@Denate@Denate@Denate@Denate@Denate@Denate@Denate@Denate
AACCGCCATAAAAG	5618.75983295067	3417.7298994219	Reference	Interneuron	Interneuron@Endothelial_Tip@Astrocyte@Astrocyte@Entorihinal@Astrocyte@Astrocyte@Astrocyte@Entorihinal@Entorihinal@Astrocyte
CACAAGTCTTTATA	5785.56068644933	2554.7670472199	Reference	CA3	CA3@CA3@CA3@CA3@CA3@CA3@CA3@CA3@CA3@CA3@CA3
TAGTAGCCAATCCG	2413.96946537551	3000.3525877334	Reference	CA1	CA1@CA1@CA1@CA1@CA1@Astrocyte@CA1@CA1@CA1@CA1@Astrocyte
GTTAGATTGTGTTC	2078.11078806666	3571.20355921424	Reference	CA1	CA1@CA1@CA1@CA1@CA1@CA1@CA1@CA1@CA1@CA1@CA1
TGACCAGACTAACT	3268.50141522594	3658.02221904231	Reference	Denate	Denate@Denate@Denate@Denate@Denate@Denate@Denate@Denate@Neurogenesis@Denate@Denate
TCTGGCAAATCCTT	4140.76670323828	2237.05881071309	Reference	CA1	CA1@CA1@CA1@CA1@CA1@CA1@Denate@CA1@CA1@CA1@CA1
TTCGATCACGGGAA	5825.00392951248	2666.24178853946	Reference	CA3	CA3@CA3@CA3@CA3@CA3@CA3@CA3@CA3@CA3@CA3@CA3
GCAGACGATTGCCA	2698.99257328688	912.734704839897	Reference	Neuron.Slc17a6	Neuron.Slc17a6@Neuron.Slc17a6@Neuron.Slc17a6@Entorihinal@Astrocyte@Entorihinal@Neuron.Slc17a6@Microglia_Macrophages@Entorihinal@Entorihinal@Astrocyte
ATGGGCCCTCCCTG	2537.78040817864	2877.07218027597	Reference	CA1	CA1@CA1@CA1@CA1@CA1@Astrocyte@CA1@CA1@CA1@CA1@CA1
GTTAAGCTCATGAG	3907.54643771502	3543.41323007553	Reference	Denate	Denate@Denate@Denate@Denate@Denate@Denate@Denate@Denate@Denate@Denate@Denate
CAGAATCAGAAATA	2241.25749915621	5057.3593186057	Reference	Entorihinal	Entorihinal@Cajal_Retzius@Cajal_Retzius@Entorihinal@Interneuron@Cajal_Retzius@Entorihinal@Entorihinal@Cajal_Retzius@Astrocyte@Cajal_Retzius
ATCAGGACACACTG	1464.21486333447	4482.74724994819	Reference	Interneuron	Interneuron@Interneuron@Cajal_Retzius@Choroid@Choroid@Choroid@Choroid@Choroid@Choroid@Choroid@Choroid
TGACATTTAACCAG	2793.89280114727	1947.97670271757	Reference	Entorihinal	Entorihinal@Entorihinal@Entorihinal@Entorihinal@Astrocyte@Entorihinal@Entorihinal@Entorihinal@Entorihinal@Endothelial_Stalk@Neuron.Slc17a6
ATACACAACTCTAA	2214.60375452498	2374.96570719089	Reference	Entorihinal	Entorihinal@Entorihinal@Entorihinal@Astrocyte@Entorihinal@Entorihinal@Entorihinal@Entorihinal@Entorihinal@Entorihinal@Entorihinal
TGCCAGAGTAGCGC	5703.44995702087	2275.7145316955	Reference	CA3	CA3@CA3@Interneuron@Interneuron@CA3@CA3@CA3@CA3@CA3@CA3@CA3
TACGGGATTTTCCT	3194.23634449941	3730.31886477158	Reference	Denate	Denate@Denate@Denate@Denate@Denate@Denate@Denate@Interneuron@Denate@Denate@Denate
ACGATTGTTTCCTA	2836.23786318237	3213.16800297983	Reference	Ependymal	Ependymal@Astrocyte@Astrocyte@Astrocyte@Astrocyte@Entorihinal@Astrocyte@Interneuron@CA1@Astrocyte@CA3
CATTTTTTATACGG	2562.06970772161	4904.30355849965	Reference	Interneuron	Interneuron@Interneuron@Astrocyte@Interneuron@Astrocyte@Oligodendrocyte@Interneuron@Entorihinal@Astrocyte@Oligodendrocyte@Interneuron
CACACGGGCGACAC	4163.55135590691	3322.03087126003	Reference	CA3	CA3@CA3@CA3@CA3@CA3@Astrocyte@CA3@CA3@CA3@CA3@CA3
GTTAAGCGAGGGGT	3558.57583764404	2343.20533103236	Reference	CA1	CA1@CA1@CA1@CA1@CA1@Neurogenesis@CA1@CA1@CA1@CA3@CA1
TGGATATGCGGCCC	3615.7524188691	3718.82662339843	Reference	Denate	Denate@Denate@Denate@Denate@Denate@Denate@Denate@Denate@Denate@Denate@Denate
TATTCCATTACATT	3967.40988835855	2319.80294859977	Reference	CA1	CA1@CA1@CA1@CA1@CA1@Astrocyte@CA1@CA1@CA1@CA1@CA1
CTAAAGCAATGTTT	4523.16195887504	3358.38814396781	Reference	CA3	CA3@CA3@CA3@CA3@CA3@CA3@CA3@Interneuron@Interneuron@Microglia_Macrophages@CA3
AAGGGAACCTTGCA	2249.74800651857	4995.30121519069	Reference	Entorihinal	Entorihinal@Cajal_Retzius@Cajal_Retzius@Interneuron@Entorihinal@Entorihinal@Cajal_Retzius@Cajal_Retzius@Cajal_Retzius@Astrocyte@Cajal_Retzius
GACTTCGTATCCTG	5251.73347038756	4844.54390335927	Reference	Interneuron	Interneuron@Entorihinal@Astrocyte@Interneuron@Entorihinal@Entorihinal@Astrocyte@Entorihinal@Entorihinal@Astrocyte@Interneuron
ACACATCTGGCTCG	3052.79953831111	827.890621029577	Reference	Neuron.Slc17a6	Neuron.Slc17a6@Entorihinal@Astrocyte@Neuron.Slc17a6@Entorihinal@Polydendrocyte@Astrocyte@Neuron.Slc17a6@Entorihinal@Entorihinal@Astrocyte
ATAACCAGCGTATT	5165.53869944302	3156.54259548667	Reference	CA3	CA3@CA3@CA3@Astrocyte@CA3@CA3@CA3@CA3@CA3@CA3@CA3
CCAAATCGTGATTC	1700.44442260642	4118.23424857619	Reference	CA1	CA1@CA1@CA1@CA1@CA1@CA1@CA1@CA1@CA1@CA1@CA1
AGTGATACCGGCCT	3227.76847484193	3599.82968772554	Reference	Denate	Denate@Denate@Denate@Denate@Denate@Denate@Denate@Denate@Denate@Denate@Denate
TTCAGCTAATCGAT	2450.72583902019	4562.35714018765	Reference	Interneuron	Interneuron@Interneuron@Interneuron@Interneuron@Astrocyte@Cajal_Retzius@Astrocyte@Entorihinal@Endothelial_Tip@Interneuron@Cajal_Retzius
TGAGACTAGGGGAT	2910.07303480194	4911.82575285299	Reference	Interneuron	Interneuron@Oligodendrocyte@Entorihinal@Oligodendrocyte@Oligodendrocyte@Oligodendrocyte@Astrocyte@Oligodendrocyte@Astrocyte@Astrocyte@Oligodendrocyte
TCTACTGCACGAGG	3461.41863947214	5593.62909104551	Reference	Oligodendrocyte	Oligodendrocyte@Entorihinal@Entorihinal@Neuron.Slc17a6@Astrocyte@Interneuron@Astrocyte@Astrocyte@Astrocyte@Astrocyte@Astrocyte
GGTGATACTGTTCT	3261.94545384487	3953.05939756755	Reference	Denate	Denate@Denate@Denate@Denate@Denate@Denate@Denate@Denate@Denate@Denate@Denate
GTTCAACTACAACC	2212.56173376694	5111.16390321635	Reference	Entorihinal	Entorihinal@Entorihinal@Entorihinal@Entorihinal@Cajal_Retzius@Entorihinal@Astrocyte@Entorihinal@Cajal_Retzius@Interneuron@Cajal_Retzius
TTTCTGTAGGTCTC	1442.61243320996	4577.92390350219	Reference	Interneuron	Interneuron@Choroid@Choroid@Choroid@Choroid@Choroid@Interneuron@Interneuron@Interneuron@Interneuron@Interneuron
TGTTTACAGTATGG	1662.82825074783	4753.33729682509	Reference	Entorihinal	Entorihinal@Entorihinal@Interneuron@Cajal_Retzius@Ependymal@Choroid@Entorihinal@Cajal_Retzius@Interneuron@Astrocyte@Entorihinal
GAGCTCGTGAACTA	2643.10568938269	4309.21440521363	Reference	Denate	Denate@Denate@Denate@Denate@Denate@Denate@Denate@Denate@Denate@Denate@Denate
GCGGCCGGGTCAAC	3280.53859022069	3535.8910357222	Reference	Denate	Denate@Denate@Denate@Denate@Denate@Denate@Denate@Denate@Denate@Denate@Denate
AACCATTGCGACGG	4999.70511893501	4295.94609017371	Reference	Interneuron	Interneuron@Oligodendrocyte@Entorihinal@Entorihinal@Oligodendrocyte@Astrocyte@Astrocyte@Entorihinal@Entorihinal@Entorihinal@Astrocyte
GCCGAAATCGGTAC	1475.49971489205	4563.81978908969	Reference	Interneuron	Interneuron@Interneuron@Cajal_Retzius@Choroid@Interneuron@Choroid@Choroid@Interneuron@Choroid@Choroid@Entorihinal
CGCACGATGGGGCT	5775.13563310567	2454.78454727349	Reference	CA3	CA3@CA3@CA3@Astrocyte@CA3@CA3@CA3@CA3@Neuron.Slc17a6@CA3@CA3
CACAACACGTATAG	1542.56397557707	1456.63114655462	Reference	Neuron.Slc17a6	Neuron.Slc17a6@Neuron.Slc17a6@Astrocyte@Entorihinal@Astrocyte@Oligodendrocyte@Neuron.Slc17a6@Neuron.Slc17a6@Entorihinal@Astrocyte@Neuron.Slc17a6
AATGTGAAGGGTGC	4393.22495379779	3115.37947638648	Reference	Denate	Denate@Denate@Denate@CA3@Denate@Denate@Denate@Interneuron@Denate@Denate@Denate
AGCCTAGCCGATTT	1668.09451480803	4588.05797089488	Reference	Entorihinal	Entorihinal@Choroid@Choroid@Entorihinal@Choroid@Choroid@Choroid@Choroid@Choroid@Interneuron@Choroid
GCCAACTTACAAGT	2845.58816875865	4062.54911537719	Reference	Denate	Denate@Denate@Denate@Denate@Denate@Denate@Denate@CA3@Denate@Denate@Denate
GGCATTTCCCGCGA	1517.41487782019	4725.33801784323	Reference	Choroid	Choroid@Ependymal@Choroid@Choroid@Choroid@Choroid@Ependymal@Ependymal@Cajal_Retzius@Choroid@Choroid
TTGACGGTTGCAAC	3874.22925692599	3205.33238386177	Reference	Denate	Denate@Denate@Denate@Denate@Denate@Denate@Denate@Denate@Denate@Denate@Denate
CAAATGTAATCACT	2313.05065001774	3258.8235437077	Reference	CA1	CA1@CA1@CA1@CA1@CA1@CA1@CA1@Interneuron@CA1@CA1@CA1
TACCCACCAACCCT	3606.6170628463	1235.98011219014	Reference	Entorihinal	Entorihinal@Entorihinal@Entorihinal@Astrocyte@Astrocyte@Astrocyte@Neuron.Slc17a6@Polydendrocyte@Neuron.Slc17a6@Entorihinal@Astrocyte
AACCGTTATTCCCA	1552.881554144	4623.89286899479	Reference	Choroid	Choroid@Choroid@Choroid@Choroid@Choroid@Interneuron@Choroid@Choroid@Choroid@Choroid@Choroid
GTTTTGGATCTCGC	2191.71162707961	4968.13773558142	Reference	Interneuron	Interneuron@Cajal_Retzius@Interneuron@Entorihinal@Oligodendrocyte@Cajal_Retzius@Cajal_Retzius@Polydendrocyte@Cajal_Retzius@Polydendrocyte@Interneuron
ATGGGTAACGAGGG	4617.09491374478	3357.2389198305	Reference	CA3	CA3@CA3@CA3@CA3@CA3@CA3@CA3@CA3@CA3@CA3@CA3
TTTCATTCGTAACT	2621.71820881166	4188.23244603083	Reference	Denate	Denate@Denate@Denate@Denate@Denate@Denate@Denate@Denate@Denate@Denate@Denate
GCATGTGCGCGAGA	3599.95362668849	3689.46917043611	Reference	Denate	Denate@Denate@Interneuron@Interneuron@Denate@Denate@Denate@Denate@Denate@Interneuron@Denate
CGGCTGATGGCAAA	1636.71188000029	4818.84307265205	Reference	Interneuron	Interneuron@Entorihinal@Entorihinal@Ependymal@Ependymal@Ependymal@Ependymal@Cajal_Retzius@Interneuron@Choroid@Cajal_Retzius
TCCCGACGTTTGTG	1883.04406828569	3820.06282240373	Reference	CA1	CA1@CA1@CA1@CA1@CA1@CA1@CA1@CA1@CA1@CA1@CA1
CTGAGGCTGTAAAT	1866.70790222139	3854.22612175845	Reference	CA1	CA1@CA1@CA1@Microglia_Macrophages@CA1@CA1@CA1@CA1@CA1@CA1@Astrocyte
AGAGTACTATCCGT	3160.81168893363	3959.11894301884	Reference	Denate	Denate@Denate@Denate@Neurogenesis@Denate@Denate@Denate@Denate@Interneuron@Denate@Neurogenesis
GCTCAACAGCTCCC	1993.20571444299	2126.73329353085	Reference	Entorihinal	Entorihinal@CA1@Entorihinal@Entorihinal@Entorihinal@Neuron.Slc17a6@Entorihinal@Microglia_Macrophages@Oligodendrocyte@Oligodendrocyte@CA1
CCTATAACATACTT	1488.50416287744	4601.74418562108	Reference	Entorihinal	Entorihinal@Choroid@Cajal_Retzius@Choroid@Choroid@Interneuron@Choroid@Interneuron@Choroid@Interneuron@Interneuron
CCGTATGCGCCGTA	1915.50145086081	5221.59389532017	Reference	Entorihinal	Entorihinal@Ependymal@Ependymal@Ependymal@Entorihinal@Ependymal@Interneuron@Ependymal@Ependymal@Ependymal@Ependymal
TCGACCTCCCTCGT	1601.030254123	2515.58895162962	Reference	Entorihinal	Entorihinal@Entorihinal@Astrocyte@Interneuron@Astrocyte@Astrocyte@Interneuron@Interneuron@Astrocyte@Astrocyte@Astrocyte
ATCTGCCGCGCGTA	4462.97608390129	4615.11697558257	Reference	Entorihinal	Entorihinal@Cajal_Retzius@Neuron.Slc17a6@Entorihinal@Interneuron@Astrocyte@Astrocyte@Astrocyte@Cajal_Retzius@Entorihinal@Entorihinal
TCTGGTCCGTACTC	3959.67170443335	3179.10917854667	Reference	Denate	Denate@Denate@Denate@Denate@Denate@Denate@Denate@Denate@Denate@Denate@Denate
TTCCGTTTAATTCA	5421.65109241166	2213.86537812364	Reference	CA3	CA3@CA3@CA3@CA3@CA3@CA3@CA3@CA3@CA3@CA3@Interneuron
AGAGGCAATCAGTG	3246.68403554796	2467.42601278396	Reference	CA1	CA1@CA1@CA1@CA1@CA1@CA1@CA1@CA1@CA1@CA1@CA1
GCCGGACGATAGTA	4569.16116331926	3345.43325369263	Reference	CA3	CA3@CA3@CA3@CA3@CA3@CA3@CA3@CA3@CA3@CA3@CA3
AGAGCTCTTCCCTC	2040.60209098481	1342.44005727414	Reference	Oligodendrocyte	Oligodendrocyte@Astrocyte@Astrocyte@Astrocyte@Oligodendrocyte@Astrocyte@Neuron.Slc17a6@Oligodendrocyte@Astrocyte@Oligodendrocyte@Astrocyte
CATTCACCATAGGG	5605.64791018853	2251.26740004716	Reference	CA3	CA3@CA3@CA3@CA3@CA3@CA3@CA3@CA3@CA3@CA3@CA3
AGGTATGTATGGTA	5607.47498139309	2862.96806586347	Reference	CA3	CA3@CA3@CA3@CA3@CA3@CA3@CA3@CA3@CA3@CA3@CA3
AGGAGACGCCAATC	1537.29771151687	4021.17704643385	Reference	CA3	CA3@Entorihinal@CA3@CA3@Interneuron@Astrocyte@Denate@CA3@CA3@Denate@Astrocyte
GCGATTACCGCCAC	1519.02699947127	4230.54478926833	Reference	Endothelial_Tip	Endothelial_Tip@Choroid@Choroid@Endothelial_Tip@Endothelial_Tip@Microglia_Macrophages@Endothelial_Tip@Choroid@Cajal_Retzius@Endothelial_Tip@Choroid
GCAGATTTTACGCG	2693.61883444994	2713.56892801252	Reference	CA1	CA1@CA1@CA1@CA1@CA1@CA1@CA1@CA1@CA1@CA1@CA1
TGTGCGCATCTTTG	4069.08102715348	3526.38381785895	Reference	Denate	Denate@Denate@Denate@Denate@Denate@Denate@Denate@Denate@Denate@Denate@Denate
CGCAGTCATGCTAT	2818.07462591351	5328.78516485519	Reference	Interneuron	Interneuron@Interneuron@Interneuron@Cajal_Retzius@Oligodendrocyte@Interneuron@Interneuron@Oligodendrocyte@Interneuron@Interneuron@Interneuron
CCCCATCGACCGGC	1759.12565070582	1833.78561343709	Reference	Interneuron	Interneuron@Oligodendrocyte@Astrocyte@Astrocyte@Entorihinal@Oligodendrocyte@Mural@Entorihinal@Entorihinal@Oligodendrocyte@Neuron.Slc17a6
ACAAATTTTGTCAC	3435.73216783156	3508.93650595608	Reference	Denate	Denate@Denate@Denate@Denate@Denate@Denate@Denate@Denate@Denate@Denate@Denate
CATATAACTTCTCT	1221.64429223493	1974.30438295424	Reference	CA1	CA1@Interneuron@Neuron.Slc17a6@Neuron.Slc17a6@Astrocyte@Interneuron@Astrocyte@Astrocyte@Astrocyte@Astrocyte@Neuron.Slc17a6
ACTATCCAGTTACA	2776.2669377621	932.4804650174	Reference	Neuron.Slc17a6	Neuron.Slc17a6@Denate@Oligodendrocyte@Entorihinal@Entorihinal@Entorihinal@Entorihinal@Oligodendrocyte@Denate@Neuron.Slc17a6@Entorihinal
AGGCCCAGGCATCC	1473.35021935727	3921.50797125217	Reference	Interneuron	Interneuron@Astrocyte@CA3@Entorihinal@CA3@CA3@CA3@CA3@Interneuron@Astrocyte@Oligodendrocyte
CAGCCGGACCATAT	1703.66866590858	3984.19292419663	Reference	CA1	CA1@CA1@CA1@Interneuron@CA1@CA1@CA1@CA1@CA1@CA1@CA1
TGGTACGCCATGCG	4740.90585654791	2135.40471202149	Reference	CA1	CA1@CA1@CA1@CA1@CA1@CA1@CA1@CA1@CA1@CA1@CA1
CGCATTTACTACGC	2063.17179409997	5018.39017285856	Reference	Entorihinal	Entorihinal@Interneuron@Cajal_Retzius@Entorihinal@Cajal_Retzius@Oligodendrocyte@Cajal_Retzius@Cajal_Retzius@Cajal_Retzius@Interneuron@Interneuron
GGACGGCCTGACTC	1491.08355751918	4758.45656798222	Reference	Entorihinal	Entorihinal@Ependymal@Ependymal@Ependymal@Cajal_Retzius@Ependymal@Cajal_Retzius@Ependymal@Interneuron@Cajal_Retzius@Entorihinal
TCAACTGCATTGTA	4370.44030112916	2217.93990006503	Reference	CA1	CA1@CA1@CA1@CA1@CA1@CA1@CA1@CA1@CA1@CA1@CA1
GCTCTGTCGGATCC	2881.91464329637	4065.16098841655	Reference	Denate	Denate@Denate@Denate@Neurogenesis@Denate@Denate@Denate@Denate@Denate@Denate@Denate
TAATCTTACGAGCA	3146.19511929715	3794.04856693178	Reference	Denate	Denate@Denate@Denate@Denate@Denate@Interneuron@Denate@Denate@Denate@Denate@Denate
GACGTAATCTGTGA	1551.69933159988	4370.01880956975	Reference	Entorihinal	Entorihinal@Choroid@Choroid@Choroid@Choroid@Entorihinal@Interneuron@Choroid@Interneuron@Choroid@Choroid
TTGGGTGATAACGC	3896.04663660397	2279.78905363689	Reference	CA1	CA1@CA1@CA1@CA1@CA1@CA1@CA1@CA1@CA1@CA1@CA1
ACCCCATCATCCAG	3150.17168603649	1536.86788632352	Reference	Entorihinal	Entorihinal@Entorihinal@Entorihinal@Entorihinal@Entorihinal@Interneuron@Astrocyte@Entorihinal@Astrocyte@Entorihinal@Entorihinal
ACCGTCACGTGCGA	2087.67604319642	4906.91543153901	Reference	Interneuron	Interneuron@Endothelial_Tip@Entorihinal@Polydendrocyte@Interneuron@Interneuron@Entorihinal@Astrocyte@Interneuron@Entorihinal@Cajal_Retzius
CACTTACAGGATAT	4362.59464242723	1116.66975175252	Reference	Interneuron	Interneuron@Interneuron@Interneuron@Astrocyte@Entorihinal@Entorihinal@Interneuron@Polydendrocyte@Entorihinal@Neuron.Slc17a6@Oligodendrocyte
ATCCGGCTTGGCCT	5420.68381942101	2232.04401447753	Reference	CA3	CA3@Interneuron@CA3@CA3@CA3@CA3@CA3@CA3@CA3@CA3@Interneuron
GATGGGGCTGAGCG	1669.81411123585	4839.42463220214	Reference	Ependymal	Ependymal@Cajal_Retzius@Interneuron@Ependymal@Ependymal@Interneuron@Entorihinal@Ependymal@Entorihinal@Interneuron@Interneuron
ATGTAACCCCTTAG	3628.11201819407	3687.79757169093	Reference	Denate	Denate@Denate@Denate@Denate@Denate@Denate@Denate@Denate@Denate@Interneuron@Denate
GTTAATTGTTACGT	4237.92390141018	3118.72267387685	Reference	Denate	Denate@Denate@Denate@Denate@Denate@Denate@Denate@Denate@Denate@Denate@Denate
CACAGGGCCGCCCA	3812.5387350779	3175.55703121315	Reference	Denate	Denate@Denate@Denate@Denate@Denate@Denate@Denate@Denate@Denate@Denate@Denate
TCATGAAACCTCTT	5206.1641650503	1444.51205565202	Reference	Entorihinal	Entorihinal@Entorihinal@Entorihinal@Oligodendrocyte@Entorihinal@Entorihinal@Entorihinal@Astrocyte@Oligodendrocyte@Entorihinal@Astrocyte
CTCCAGATTGAATT	3247.97373286882	5514.43710049235	Reference	Entorihinal	Entorihinal@Cajal_Retzius@Entorihinal@Cajal_Retzius@Interneuron@Entorihinal@Entorihinal@Entorihinal@Entorihinal@Astrocyte@Astrocyte
GCCTCGAACGATCC	5082.35322224717	1433.43771396517	Reference	Entorihinal	Entorihinal@Entorihinal@Entorihinal@Entorihinal@Entorihinal@Entorihinal@Entorihinal@Entorihinal@Entorihinal@Entorihinal@Entorihinal
AGGTTACTGGTGCA	1813.29293818219	4936.89973403077	Reference	Interneuron	Interneuron@Cajal_Retzius@Entorihinal@Entorihinal@Ependymal@Entorihinal@Cajal_Retzius@Ependymal@Entorihinal@Entorihinal@Entorihinal
GACCCCGAAGTTGG	1830.4889024604	4978.16732805254	Reference	Entorihinal	Entorihinal@Entorihinal@Entorihinal@Entorihinal@Entorihinal@Cajal_Retzius@Entorihinal@Entorihinal@Neurogenesis@Ependymal@Ependymal
CCGAAGTTCCTTAA	2043.6113847335	5292.95026675527	Reference	Entorihinal	Entorihinal@Entorihinal@Interneuron@Interneuron@Interneuron@Entorihinal@Ependymal@Entorihinal@Interneuron@Entorihinal@Ependymal
ATGCCTACTGCCTG	1685.82785296993	4939.82503183484	Reference	Cajal_Retzius	Cajal_Retzius@Ependymal@Entorihinal@Cajal_Retzius@Cajal_Retzius@Ependymal@Ependymal@Cajal_Retzius@Cajal_Retzius@Ependymal@Cajal_Retzius
TCGCTCTGCCGCTT	4910.39357946504	2220.02939849651	Reference	CA1	CA1@Astrocyte@Astrocyte@CA1@CA1@CA1@CA1@CA1@CA1@CA1@CA3
AGCCCAGAACATAC	1724.1963482657	4476.2698048106	Reference	Choroid	Choroid@Choroid@Choroid@Choroid@Choroid@Choroid@Choroid@Choroid@Choroid@Choroid@Choroid
TCCGCGAGGGAGTG	3571.90270995966	5681.49250008932	Reference	Entorihinal	Entorihinal@Cajal_Retzius@Interneuron@Entorihinal@Entorihinal@Oligodendrocyte@Cajal_Retzius@Oligodendrocyte@Cajal_Retzius@Interneuron@Interneuron
GTAGCCGAACTTCT	4910.50105424178	3196.97439013584	Reference	CA3	CA3@CA3@CA3@CA3@CA3@CA3@CA3@CA3@CA3@CA3@CA3
AAATTTTTGAGCCA	1242.27944936878	4065.26546333812	Reference	CA3	CA3@Denate@Oligodendrocyte@Entorihinal@Oligodendrocyte@Astrocyte@Interneuron@Oligodendrocyte@CA3@Entorihinal@CA1
TATCTGACTCATAT	3113.63026194529	1494.55554308601	Reference	Entorihinal	Entorihinal@Entorihinal@Entorihinal@Astrocyte@Entorihinal@Entorihinal@Astrocyte@Entorihinal@Entorihinal@Entorihinal@Astrocyte
ATCGCGAAATCTGG	3089.23348762557	4536.13393487255	Reference	Interneuron	Interneuron@Cajal_Retzius@Interneuron@Astrocyte@Entorihinal@Interneuron@Interneuron@Endothelial_Tip@Endothelial_Tip@Interneuron@Interneuron
TTGCACGGATAAGC	2876.43342968269	4221.03757140509	Reference	Denate	Denate@Denate@Denate@Denate@Denate@Denate@Denate@Denate@Denate@Denate@Denate
CAAACGATATAGTA	2769.81845115777	5187.43059596544	Reference	Oligodendrocyte	Oligodendrocyte@Interneuron@Interneuron@Oligodendrocyte@Astrocyte@Interneuron@Oligodendrocyte@Interneuron@Astrocyte@Interneuron@Interneuron
CCTCTTCAGCGGGT	1987.93945038279	5175.1025552197	Reference	Entorihinal	Entorihinal@Ependymal@Entorihinal@Entorihinal@Entorihinal@Cajal_Retzius@Entorihinal@Interneuron@Ependymal@Ependymal@Ependymal
GTGGTCCTTACGTA	4155.59822242824	1233.89061375866	Reference	Neuron.Slc17a6	Neuron.Slc17a6@Interneuron@Interneuron@Neuron.Slc17a6@Entorihinal@Entorihinal@Entorihinal@Oligodendrocyte@Interneuron@Entorihinal@Entorihinal
CCCTATTCGACTTT	2986.48760106325	4921.22849579466	Reference	Interneuron	Interneuron@Interneuron@Interneuron@Entorihinal@Entorihinal@Interneuron@Interneuron@Interneuron@Oligodendrocyte@Oligodendrocyte@Astrocyte
AGTCCGGCTCCTGT	3695.82112753953	3630.44083974675	Reference	Denate	Denate@Denate@Denate@Denate@Denate@Denate@Denate@Denate@Denate@Denate@Astrocyte
GTCCGAAATGATGT	2226.53345474299	1223.54759652282	Reference	Neuron.Slc17a6	Neuron.Slc17a6@Neuron.Slc17a6@Neuron.Slc17a6@Astrocyte@Astrocyte@Neuron.Slc17a6@Entorihinal@Endothelial_Tip@Neuron.Slc17a6@Astrocyte@Astrocyte
ATACTTTCTCTTTG	4132.92104453635	3181.61657666445	Reference	Denate	Denate@Denate@Denate@Denate@Denate@Denate@Neurogenesis@Denate@Denate@Denate@Astrocyte
TCGAACTGACGTTA	3440.99843189176	919.107675055916	Reference	Entorihinal	Entorihinal@Neuron.Slc17a6@Astrocyte@Neuron.Slc17a6@Neuron.Slc17a6@Neuron.Slc17a6@Neuron.Slc17a6@Astrocyte@Astrocyte@Astrocyte@Neuron.Slc17a6
CGGCGCTATCGCTT	2148.07686772364	5135.08866025682	Reference	Interneuron	Interneuron@Cajal_Retzius@Entorihinal@Oligodendrocyte@Interneuron@Ependymal@Ependymal@Entorihinal@Oligodendrocyte@Astrocyte@Oligodendrocyte
GATATAACATTCGA	1463.89243900425	4711.86075296018	Reference	Ependymal	Ependymal@Entorihinal@Ependymal@Cajal_Retzius@Ependymal@Ependymal@Ependymal@Cajal_Retzius@Interneuron@Ependymal@Choroid
CTCCCAGTAATTGC	1458.08880106035	2906.32515831672	Reference	Neuron.Slc17a6	Neuron.Slc17a6@Entorihinal@Astrocyte@Interneuron@Astrocyte@Astrocyte@Astrocyte@Interneuron@Entorihinal@Interneuron@Astrocyte
ACAGTTACCCTTCG	3931.40583815104	1547.00195371621	Reference	Entorihinal	Entorihinal@Oligodendrocyte@Oligodendrocyte@Astrocyte@Oligodendrocyte@Entorihinal@Interneuron@Oligodendrocyte@Oligodendrocyte@Entorihinal@Entorihinal
GCTGCCTATCAACA	3648.4247509977	5493.54211617753	Reference	Entorihinal	Entorihinal@Entorihinal@Entorihinal@Astrocyte@Entorihinal@Interneuron@Entorihinal@Astrocyte@Astrocyte@Astrocyte@Astrocyte
ATGGTTGGGTTACT	1943.44489281291	3761.24344155751	Reference	CA1	CA1@CA1@CA1@CA1@CA1@Denate@Denate@CA1@CA1@Astrocyte@CA1
GCCCTGCGGGCCTT	4805.39072259121	3278.15140419891	Reference	CA3	CA3@CA3@CA3@CA3@CA3@CA3@CA3@CA3@CA3@CA3@CA3
TTCCTGCTTAATGT	3647.24252845358	2362.84661628829	Reference	CA1	CA1@CA1@CA1@CA1@CA1@CA1@CA1@CA1@CA1@CA1@CA1
GTGACGATCATGTC	1589.9603521189	4881.84145036122	Reference	Cajal_Retzius	Cajal_Retzius@Oligodendrocyte@Cajal_Retzius@Cajal_Retzius@Entorihinal@Interneuron@Cajal_Retzius@Interneuron@Cajal_Retzius@Cajal_Retzius@Ependymal
AAGGCACGACTCCG	3425.30711448789	2450.81450025368	Reference	CA1	CA1@CA1@CA1@Astrocyte@CA1@CA1@CA1@CA1@CA1@Oligodendrocyte@Astrocyte
ATGGGGTTTCACAG	3614.46272154823	2314.16130283477	Reference	CA1	CA1@CA1@CA1@CA1@CA1@CA1@CA1@Microglia_Macrophages@CA1@CA1@CA1
GTGGGGGTTTGCTG	3445.29742296132	3758.10919391029	Reference	Denate	Denate@Denate@Denate@Denate@Denate@Denate@Denate@CA3@Denate@Denate@Denate
TGTCCGTACGGCAT	4969.61218144814	2176.04545651382	Reference	CA1	CA1@CA1@CA1@CA1@CA1@CA1@CA1@CA1@CA1@CA1@CA1
CCAATCCAGCCTCA	1960.74833186786	4469.06103522199	Reference	Interneuron	Interneuron@Ependymal@Interneuron@Ependymal@Interneuron@Cajal_Retzius@Interneuron@Ependymal@Ependymal@Ependymal@Neuron.Slc17a6
CCCTTCTCCATGTG	5184.5617349258	4745.08377802074	Reference	Interneuron	Interneuron@Astrocyte@Cajal_Retzius@Entorihinal@Astrocyte@Cajal_Retzius@Entorihinal@Interneuron@Entorihinal@Entorihinal@Interneuron
CCCAGAGGCACATC	2041.35441442198	3567.86036172387	Reference	CA1	CA1@CA1@CA1@CA1@CA1@CA1@CA1@CA1@CA1@CA1@CA1
CTTAGAGCTGGCGT	2233.08941612406	4408.98795531688	Reference	Endothelial_Tip	Endothelial_Tip@Endothelial_Tip@Endothelial_Tip@Endothelial_Tip@Endothelial_Tip@Endothelial_Tip@Endothelial_Tip@Ependymal@Endothelial_Stalk@Interneuron@Endothelial_Tip
GGAACCCCTACGTC	5757.72471927398	2389.27877144654	Reference	CA3	CA3@CA3@CA3@CA3@CA3@CA3@CA3@CA3@CA3@CA3@CA3
AGGGGACAATATCC	1619.73086527555	4079.57852759377	Reference	CA1	CA1@CA1@CA1@Astrocyte@CA1@CA3@CA1@CA1@CA3@CA1@CA3
TATCGGCGGAATCA	1705.60321188988	4937.94448324651	Reference	Ependymal	Ependymal@Ependymal@Ependymal@Cajal_Retzius@Entorihinal@Cajal_Retzius@Cajal_Retzius@Ependymal@Cajal_Retzius@Entorihinal@Cajal_Retzius
CCTCCCGAAATTGA	2415.04421314289	848.461733087515	Reference	Oligodendrocyte	Oligodendrocyte@Entorihinal@Neuron.Slc17a6@Astrocyte@Entorihinal@Astrocyte@CA3@Entorihinal@Neuron.Slc17a6@Entorihinal@Neuron.Slc17a6
GATTCAACATCGGG	1918.18832027928	3726.97566728121	Reference	CA1	CA1@CA1@CA1@CA1@CA1@CA1@CA1@CA1@CA1@CA1@CA1
AATCAGAATTAGGG	5532.13516289917	2878.01245457014	Reference	CA3	CA3@CA3@CA3@Oligodendrocyte@CA3@CA3@CA3@CA3@CA3@CA3@CA3
ACTGCCAAATCGCG	4018.67535686297	1810.80113069079	Reference	Interneuron	Interneuron@Interneuron@Oligodendrocyte@Oligodendrocyte@Oligodendrocyte@Oligodendrocyte@Oligodendrocyte@Oligodendrocyte@Oligodendrocyte@Polydendrocyte@Oligodendrocyte
GTTTCGAACGAATG	5238.51407284869	3064.0822898936	Reference	CA3	CA3@CA3@CA3@CA3@CA3@CA3@CA3@CA3@CA3@CA3@CA3
CAGCACCAAGTCGC	3052.36963920415	2561.97581680851	Reference	CA1	CA1@CA1@CA1@CA1@CA1@CA1@CA1@Astrocyte@CA1@Astrocyte@CA1
CGGAACCTGGCTGT	2001.69622180536	4765.66533757083	Reference	Cajal_Retzius	Cajal_Retzius@Cajal_Retzius@Interneuron@Cajal_Retzius@Interneuron@Interneuron@Interneuron@Polydendrocyte@Cajal_Retzius@Astrocyte@Interneuron
CCCTTTCTTTGCTT	3642.08373917011	3261.22646690391	Reference	Denate	Denate@Denate@Denate@Denate@Denate@Denate@Denate@Denate@Denate@Denate@Denate
ATTCGAAGTATTAT	3661.21424942962	5061.32936562551	Reference	Interneuron	Interneuron@Oligodendrocyte@Entorihinal@Entorihinal@Astrocyte@Entorihinal@Astrocyte@Entorihinal@Oligodendrocyte@Oligodendrocyte@Entorihinal
ATTTGACTCATGCA	4368.18333081765	2181.3736775141	Reference	CA1	CA1@CA1@CA1@CA1@CA1@CA1@CA1@CA1@CA1@CA1@CA1
TCGGTATCTAACGC	3085.25692088624	3998.92388813857	Reference	Interneuron	Interneuron@Interneuron@Denate@Interneuron@Denate@Denate@Denate@Astrocyte@Denate@Denate@Denate
CCACACTCGCTCAG	2113.68493916722	3558.56209370377	Reference	CA1	CA1@CA1@CA1@CA1@CA1@CA1@CA1@CA1@CA1@CA1@CA1
ATCAGCACTAATGC	3308.37455739605	1798.6820397882	Reference	Entorihinal	Entorihinal@Entorihinal@Entorihinal@Entorihinal@CA3@Entorihinal@Entorihinal@Astrocyte@Entorihinal@Entorihinal@Entorihinal
AGAAGGGAACCTAC	3187.89533267182	1552.43464963806	Reference	Astrocyte	Astrocyte@Astrocyte@Astrocyte@Endothelial_Tip@Entorihinal@Entorihinal@Astrocyte@Entorihinal@CA1@Entorihinal@Astrocyte
TCTCACCAGGTGAG	2032.97138183635	4694.20449121415	Reference	Interneuron	Interneuron@Cajal_Retzius@Oligodendrocyte@Interneuron@Interneuron@Interneuron@Interneuron@Cajal_Retzius@Cajal_Retzius@Cajal_Retzius@Interneuron
CAGATAGGCGTGAG	5611.45154813243	2839.56568343087	Reference	CA3	CA3@CA3@CA3@CA3@CA3@CA3@CA3@CA3@CA3@CA3@CA3
TCACCGCCCTGATC	1742.68200986478	4503.74670918458	Reference	Choroid	Choroid@Choroid@Choroid@Choroid@Choroid@Choroid@Choroid@Choroid@Choroid@Choroid@Choroid
CAGTACAACCATGA	2074.3491708808	4959.3618421692	Reference	Interneuron	Interneuron@Interneuron@Cajal_Retzius@Entorihinal@Ependymal@Interneuron@Cajal_Retzius@Entorihinal@Interneuron@Interneuron@Ependymal
TGTAAAGGACCTAG	5280.21428622335	2212.4027292216	Reference	CA3	CA3@CA3@CA3@Cajal_Retzius@CA3@CA3@CA3@CA3@CA3@CA3@CA3
TTTGGTTGAGGCTT	2856.12069687905	5053.07584682116	Reference	Interneuron	Interneuron@Interneuron@Interneuron@Interneuron@Astrocyte@Astrocyte@Interneuron@Oligodendrocyte@Entorihinal@Interneuron@Astrocyte
GAGCAGCTCGTGCT	2700.38974538449	4373.15305721697	Reference	Denate	Denate@Denate@Denate@Denate@Denate@Denate@Denate@Denate@Denate@Denate@Denate
GAAGCCATCGTTCG	3864.66400179623	2269.96841100892	Reference	CA1	CA1@CA1@CA1@CA1@CA1@CA1@CA1@CA1@CA1@CA1@CA1
ACCACAGCATTCAC	2103.47483537703	3587.39717205822	Reference	CA1	CA1@CA1@CA1@CA1@CA1@CA1@CA1@CA1@CA1@CA1@CA1
TTTGTACTCTGGGT	5162.52940569434	2071.257110175	Reference	Interneuron	Interneuron@Neuron.Slc17a6@CA1@Interneuron@Oligodendrocyte@Entorihinal@Astrocyte@Interneuron@CA1@Interneuron@CA3
GCCGCGATCATACT	3045.81367782309	5119.10399725599	Reference	Interneuron	Interneuron@Interneuron@Astrocyte@Endothelial_Stalk@Astrocyte@Interneuron@Astrocyte@Oligodendrocyte@Interneuron@Entorihinal@Astrocyte
CCATCCGCTGACCC	4941.88368904952	3237.71960954974	Reference	CA3	CA3@CA3@Astrocyte@CA3@CA3@CA3@CA3@CA3@CA3@CA3@CA3
CGGCGCAAGAACGT	2278.76619623806	1145.29588026383	Reference	Neuron.Slc17a6	Neuron.Slc17a6@Neuron.Slc17a6@Neuron.Slc17a6@Oligodendrocyte@Entorihinal@Entorihinal@Astrocyte@Entorihinal@Neuron.Slc17a6@Astrocyte@Neuron.Slc17a6
CTTCTTCCAAGAGT	1847.14749285492	4945.57115252142	Reference	Ependymal	Ependymal@Ependymal@Entorihinal@Ependymal@Cajal_Retzius@Entorihinal@Entorihinal@Entorihinal@Ependymal@Entorihinal@Interneuron
AGTCACTGGAAGCC	2780.1360297247	2672.0923841476	Reference	CA1	CA1@CA1@CA1@CA1@CA1@CA1@CA1@CA1@CA1@CA1@CA1
GCAGTCCTCCATCG	3571.04291174575	3383.25317530245	Reference	Denate	Denate@Denate@Denate@Denate@Denate@Denate@Denate@Denate@Interneuron@Denate@Denate
ATTCACAAGCGATG	1672.7159302078	4772.35173255157	Reference	Ependymal	Ependymal@Entorihinal@Astrocyte@Entorihinal@Entorihinal@Entorihinal@Interneuron@Cajal_Retzius@Ependymal@Interneuron@Cajal_Retzius
AATTCACACAGTAC	2739.94046322438	5027.27054119236	Reference	Interneuron	Interneuron@Interneuron@Entorihinal@Astrocyte@Entorihinal@Interneuron@Interneuron@Polydendrocyte@Oligodendrocyte@Oligodendrocyte@Astrocyte
ATTGCTTTATACAA	5844.02696499526	2528.75279174795	Reference	CA3	CA3@CA3@CA3@CA3@CA3@CA3@CA3@CA3@CA3@CA3@CA3
CACACTAGCGGTTT	2006.64006153534	5168.72958500368	Reference	Entorihinal	Entorihinal@Interneuron@Ependymal@Entorihinal@Entorihinal@Ependymal@Ependymal@Entorihinal@Ependymal@Ependymal@Cajal_Retzius
CGCCAAGTTGTACG	2805.28512748158	1531.74861516639	Reference	Entorihinal	Entorihinal@Astrocyte@Endothelial_Stalk@Entorihinal@Entorihinal@Entorihinal@Interneuron@Entorihinal@Entorihinal@Astrocyte@Entorihinal
GTAAGGAACTCAGA	5695.60429831893	2325.86249405106	Reference	CA3	CA3@CA3@CA3@CA3@CA3@CA3@CA3@CA3@CA3@CA3@CA3
CATCCAGCGTGTAA	2698.13277507297	5253.24979655712	Reference	Interneuron	Interneuron@Astrocyte@Entorihinal@Interneuron@Astrocyte@Interneuron@Oligodendrocyte@Oligodendrocyte@Oligodendrocyte@Interneuron@Astrocyte
GTTAACCCCACGCC	1811.25091742415	1383.7076512959	Reference	Oligodendrocyte	Oligodendrocyte@Entorihinal@Neuron.Slc17a6@Neuron.Slc17a6@Neuron.Slc17a6@Entorihinal@Endothelial_Tip@Ependymal@Entorihinal@Entorihinal@Oligodendrocyte
CTCACCCGTCTCGA	5284.08337818595	2135.82261170779	Reference	CA3	CA3@CA3@CA3@CA3@CA3@CA3@CA3@CA3@Astrocyte@CA3@CA3
TAATCCCTGATAGC	3434.87236961765	3482.60882571941	Reference	Denate	Denate@Denate@Denate@Denate@Denate@Denate@Denate@Denate@Denate@Denate@Denate
GTTCAGTAATGCGA	1598.98823336496	4828.45476543686	Reference	Ependymal	Ependymal@Ependymal@Ependymal@Ependymal@Ependymal@Cajal_Retzius@Ependymal@Ependymal@Interneuron@Entorihinal@Ependymal
GTAAGCCATGGTAG	4757.67192171916	2191.29879506363	Reference	CA1	CA1@CA1@CA1@CA1@CA1@CA1@CA1@CA1@CA1@CA3@CA1
CCATTTTTCAGCTG	3545.57138965864	3368.62668628208	Reference	Denate	Denate@Denate@Denate@Denate@Denate@Denate@Denate@Denate@Denate@Denate@Denate
TGGGGATTTGATAC	3259.58100875662	3981.37210131412	Reference	Denate	Denate@Denate@Denate@Denate@Denate@Denate@Denate@Denate@Denate@Denate@Denate
GATTGAAGGGATTC	2636.54972800162	2845.72970380375	Reference	CA1	CA1@CA1@Astrocyte@CA1@CA1@CA1@CA1@CA1@CA1@CA1@Astrocyte
TCAGGCCACCAAGT	2343.25106228136	5020.37519636847	Reference	Interneuron	Interneuron@Entorihinal@Cajal_Retzius@Interneuron@Interneuron@Cajal_Retzius@Entorihinal@Oligodendrocyte@Interneuron@Entorihinal@Cajal_Retzius
CCGCTAACATGCCA	5463.13635623284	2958.35366926062	Reference	CA3	CA3@CA3@CA3@CA3@CA3@CA3@CA3@CA3@CA3@CA3@CA3
CTTCGCTCCGGGGA	2457.92664906169	5299.3232369713	Reference	Interneuron	Interneuron@Oligodendrocyte@Interneuron@Interneuron@Interneuron@Astrocyte@Astrocyte@Cajal_Retzius@Astrocyte@Microglia_Macrophages@Cajal_Retzius
CCTGCTCGCAACTT	3048.6080220183	1584.9263502476	Reference	Entorihinal	Entorihinal@Entorihinal@Neuron.Slc17a6@Entorihinal@Astrocyte@Entorihinal@Entorihinal@Astrocyte@Oligodendrocyte@Entorihinal@Astrocyte
GCCTGAGGACCCCC	1425.41646893175	3941.67163111597	Reference	Astrocyte	Astrocyte@CA3@CA1@CA3@CA3@Denate@CA3@Choroid@CA3@CA3@Astrocyte
TGTCCGTAATGACC	2465.55735821014	1059.73091949464	Reference	Entorihinal	Entorihinal@Denate@Entorihinal@CA1@Neuron.Slc17a6@Astrocyte@Entorihinal@Neuron.Slc17a6@Astrocyte@CA1@Entorihinal
TCCCGGCGACCAGG	2114.11483827417	5113.67130133413	Reference	Oligodendrocyte	Oligodendrocyte@Entorihinal@Interneuron@Interneuron@Cajal_Retzius@Interneuron@Interneuron@Entorihinal@Interneuron@Oligodendrocyte@Interneuron
TTAGGCGCTGCGAT	1470.87829949228	3069.09708612915	Reference	Entorihinal	Entorihinal@Neuron.Slc17a6@Neuron.Slc17a6@Astrocyte@Astrocyte@Astrocyte@Neuron.Slc17a6@Entorihinal@Astrocyte@Astrocyte@Polydendrocyte
ACTGGGTCCGAATT	2374.84864664257	4926.03434218706	Reference	Interneuron	Interneuron@Interneuron@Entorihinal@Interneuron@Microglia_Macrophages@Cajal_Retzius@Entorihinal@Polydendrocyte@Oligodendrocyte@Entorihinal@Astrocyte
CCCCAAACCCCCTC	2633.86285858315	2811.67087937059	Reference	CA1	CA1@CA1@CA1@Oligodendrocyte@CA1@Interneuron@CA1@CA1@CA1@CA1@CA1
TTATCAACGAGCGT	2134.64252063129	3596.17306547045	Reference	CA1	CA1@CA1@CA1@CA1@CA1@CA1@CA1@CA1@CA1@CA1@CA1
TCGAGCTAGTTCTA	5049.89583967204	3170.43776005602	Reference	CA3	CA3@CA3@CA3@CA3@CA3@CA3@CA3@CA3@CA3@CA3@CA3
GTCAACATTCAAAG	5191.44012063708	3079.54457828656	Reference	CA3	CA3@CA3@CA3@CA3@CA3@CA3@CA3@CA3@CA3@CA3@CA3
CATGCATGCACGTA	4889.43599800097	2131.7480897664	Reference	CA1	CA1@CA1@CA1@CA1@CA1@CA1@CA1@CA1@CA1@CA1@CA1
GAGTGCAGAGCAAT	5680.45035479876	2302.35563669689	Reference	CA3	CA3@CA3@CA3@CA3@CA3@CA3@CA3@CA3@CA3@CA3@CA3
GGCAATGATGCTTA	5002.28451357674	2181.89605212197	Reference	CA1	CA1@CA1@CA1@CA1@CA1@CA1@CA1@CA1@CA1@CA1@CA1
CAAGGTAGTAACAG	3718.7132549849	2307.78833261875	Reference	CA1	CA1@CA1@CA1@CA1@CA1@CA1@CA1@CA1@Polydendrocyte@CA1@Ependymal
ATCAACACGCAACT	4115.0802315977	5099.14928723533	Reference	Entorihinal	Entorihinal@Entorihinal@Polydendrocyte@Entorihinal@Astrocyte@Astrocyte@CA1@Astrocyte@Entorihinal@Interneuron@Entorihinal
ACTTATTTGTCACT	5511.39253098858	4041.44518121923	Reference	Interneuron	Interneuron@Interneuron@Entorihinal@Entorihinal@Oligodendrocyte@Interneuron@Astrocyte@Oligodendrocyte@Interneuron@Entorihinal@Mural
ACTACCAGTCGAAG	1865.0957805703	4812.05220274973	Reference	Entorihinal	Entorihinal@Entorihinal@Entorihinal@Ependymal@Ependymal@Ependymal@Ependymal@Ependymal@Ependymal@Entorihinal@Ependymal
TACCCGCACCTGTT	3629.72413984515	4865.12546290937	Reference	Entorihinal	Entorihinal@Entorihinal@Entorihinal@Astrocyte@Entorihinal@Astrocyte@Astrocyte@Cajal_Retzius@Cajal_Retzius@Oligodendrocyte@Entorihinal
TTCTTCCTTGATTA	3455.93742585846	1382.66290208016	Reference	Entorihinal	Entorihinal@Neuron.Slc17a6@Entorihinal@Entorihinal@Entorihinal@Entorihinal@Entorihinal@Astrocyte@Astrocyte@Entorihinal@Entorihinal
AACTCGGTAAGCTC	3564.80937469489	667.667881303549	Reference	Neuron.Slc17a6	Neuron.Slc17a6@Entorihinal@Neuron.Slc17a6@Astrocyte@Entorihinal@Neuron.Slc17a6@Neuron.Slc17a6@Entorihinal@Neuron.Slc17a6@Oligodendrocyte@Astrocyte
TTACAATCGGTCGC	2602.05032466846	4259.58881746593	Reference	Denate	Denate@Denate@Denate@Denate@Denate@Denate@Denate@Denate@Denate@Denate@Denate
TCCAACAGTTTAGA	1229.81237526708	2647.22735281297	Reference	Interneuron	Interneuron@Neuron.Slc17a6@Oligodendrocyte@Interneuron@Astrocyte@Astrocyte@Astrocyte@Astrocyte@Astrocyte@Neuron.Slc17a6@Neuron.Slc17a6
TAGTACCTCCCAGC	3361.89699621198	5377.88837799501	Reference	Entorihinal	Entorihinal@Cajal_Retzius@Interneuron@Interneuron@Entorihinal@Entorihinal@Entorihinal@Entorihinal@Polydendrocyte@Astrocyte@Entorihinal
AGGGCGGATATATA	2232.22961791014	4904.61698326438	Reference	Interneuron	Interneuron@Cajal_Retzius@Entorihinal@Cajal_Retzius@Cajal_Retzius@Entorihinal@Interneuron@Cajal_Retzius@Cajal_Retzius@Interneuron@Interneuron
CCCTTTGCGTCGTA	1411.12232362549	1916.21632655905	Reference	Neuron.Slc17a6	Neuron.Slc17a6@Entorihinal@Astrocyte@Astrocyte@Astrocyte@Astrocyte@Astrocyte@Astrocyte@Mural@Entorihinal@Neuron.Slc17a6
ACACCATGACTCGT	4078.64628228324	3478.01192917015	Reference	Denate	Denate@Denate@Denate@Denate@Denate@Denate@Denate@Endothelial_Stalk@Denate@Denate@Denate
ACAGTGTTGGAGAT	5448.84221092658	2220.23834833966	Reference	CA3	CA3@CA3@CA3@CA3@CA3@CA3@CA3@CA3@CA3@CA3@Interneuron
CTTTATAATCTCAC	4100.03376285427	4901.16931085243	Reference	Entorihinal	Entorihinal@Entorihinal@Neuron.Slc17a6@Oligodendrocyte@CA1@Entorihinal@Astrocyte@Astrocyte@Entorihinal@Entorihinal@Oligodendrocyte
CTCACCCCCGTGAG	2376.89066740061	2145.95667910048	Reference	Oligodendrocyte	Oligodendrocyte@Entorihinal@Oligodendrocyte@Neuron.Slc17a6@Entorihinal@Entorihinal@Oligodendrocyte@Microglia_Macrophages@Entorihinal@Astrocyte@CA3
AAGGGAGGCCGTCT	5726.87945834993	2242.17808187022	Reference	CA3	CA3@CA3@CA3@Interneuron@Interneuron@CA3@CA3@CA3@CA3@CA3@Astrocyte
CCGCTGACGATGGT	1605.75914429951	4726.90514166684	Reference	Interneuron	Interneuron@Entorihinal@Choroid@Interneuron@Choroid@Choroid@Choroid@Entorihinal@Entorihinal@Choroid@Choroid
GTGCCCTATAATGA	2450.51088946671	3061.15699208952	Reference	CA1	CA1@CA1@CA1@CA1@CA1@CA1@CA1@CA1@CA1@CA1@CA1
ACAGCTAAATTAGA	4821.08203999507	2181.3736775141	Reference	CA1	CA1@CA1@CA1@CA1@CA1@CA1@CA1@CA1@CA1@CA1@CA1
GACGCTCATGTAGA	1791.79798283442	4420.68914653318	Reference	Choroid	Choroid@Choroid@Choroid@Choroid@Choroid@Choroid@Choroid@Choroid@Choroid@Choroid@Choroid
CCATGGTCGGGATA	3238.94585162276	5080.13485150885	Reference	Entorihinal	Entorihinal@Entorihinal@Neuron.Slc17a6@Entorihinal@Entorihinal@Interneuron@Interneuron@Entorihinal@Entorihinal@Entorihinal@Neuron.Slc17a6
ACAATCTCACACAC	1640.68844673963	4471.67290826134	Reference	Choroid	Choroid@Choroid@Choroid@Choroid@Choroid@Choroid@Choroid@Choroid@Choroid@Choroid@Choroid
ACTTGGATAGTCAT	5783.19624136108	2592.79591867287	Reference	CA3	CA3@CA3@CA3@CA3@CA3@CA3@CA3@CA3@CA3@CA3@CA3
ACCCGGCGTAGTTC	5576.95214479926	2684.83832457964	Reference	Interneuron	Interneuron@Astrocyte@Interneuron@CA3@CA3@CA3@Mural@Astrocyte@CA3@CA3@CA3
TTACCCCCCAGCGA	2513.81353296588	2933.48863792598	Reference	CA1	CA1@CA1@CA1@CA1@CA1@CA1@CA1@CA1@CA1@CA1@CA1
TCCCCACGGCTAAT	5637.6753936567	2245.31232951744	Reference	CA3	CA3@CA3@CA3@CA3@CA3@CA3@CA3@CA3@CA3@CA3@CA3
TGTAAGCCACCGGT	4164.84105322778	2238.41698469355	Reference	CA1	CA1@CA1@CA1@CA1@CA1@CA1@CA1@CA1@CA1@CA1@CA1
CAATTGTCACTCCC	2797.33199400291	5150.75989849294	Reference	Interneuron	Interneuron@Entorihinal@Interneuron@Oligodendrocyte@Oligodendrocyte@Oligodendrocyte@Oligodendrocyte@Interneuron@Oligodendrocyte@Oligodendrocyte@Astrocyte
AGCATAGGACCCAC	5810.70978420622	2793.910142703	Reference	CA3	CA3@CA3@CA3@CA3@CA3@CA3@CA3@CA3@CA3@CA3@CA3
TTCGCGGCCAAAGC	4212.45237932308	3468.19128654219	Reference	Denate	Denate@Denate@Denate@Denate@Denate@Denate@Astrocyte@Denate@Denate@Denate@Denate
ATTAACGTGTCCTT	1232.49924468555	3929.76149005652	Reference	Oligodendrocyte	Oligodendrocyte@Oligodendrocyte@Oligodendrocyte@Oligodendrocyte@Oligodendrocyte@Oligodendrocyte@Oligodendrocyte@Oligodendrocyte@Oligodendrocyte@Oligodendrocyte@Oligodendrocyte
CTTTCCTATTGTGG	1365.33806873474	2326.59381850208	Reference	Entorihinal	Entorihinal@Interneuron@Entorihinal@CA1@Astrocyte@Entorihinal@Astrocyte@Astrocyte@Entorihinal@Interneuron@Interneuron
AACGGAAACTGACC	4191.92469696597	3368.73116120365	Reference	CA3	CA3@CA3@CA3@Astrocyte@CA3@CA3@CA3@CA3@CA3@CA3@CA3
ATTAACCAGTGTGC	3646.81262934662	1354.14124849044	Reference	Entorihinal	Entorihinal@Entorihinal@Entorihinal@Microglia_Macrophages@Entorihinal@Astrocyte@Entorihinal@Astrocyte@Entorihinal@Oligodendrocyte@Entorihinal
CCAGTTAATTGCTC	1624.02985634511	4353.51177196104	Reference	Entorihinal	Entorihinal@Choroid@Choroid@Choroid@Entorihinal@Choroid@Choroid@Choroid@Entorihinal@Entorihinal@Interneuron
TAAGTTGTTGGCCT	1418.10818411351	2222.32784677114	Reference	Entorihinal	Entorihinal@Entorihinal@Astrocyte@Entorihinal@Neuron.Slc17a6@Entorihinal@Entorihinal@Astrocyte@Entorihinal@Neuron.Slc17a6@Entorihinal
GCCCTGGATGTCTG	3275.16485138375	3610.69507956925	Reference	Denate	Denate@Denate@Denate@Denate@Denate@Denate@Denate@Denate@Denate@Denate@Denate
CCTCTAATCTGTAT	3203.69412485243	5578.06232773097	Reference	Oligodendrocyte	Oligodendrocyte@Entorihinal@Astrocyte@Entorihinal@Interneuron@Interneuron@Entorihinal@Interneuron@Astrocyte@Oligodendrocyte@Entorihinal
AACCAGAAGGAGTG	5242.27569003455	4166.39718742184	Reference	Interneuron	Interneuron@Astrocyte@Polydendrocyte@Interneuron@Astrocyte@Astrocyte@Entorihinal@Astrocyte@Astrocyte@Oligodendrocyte@Astrocyte
TGGGGCTGTGTCGC	1928.07599973926	4727.32304135314	Reference	Cajal_Retzius	Cajal_Retzius@Polydendrocyte@Interneuron@Ependymal@Entorihinal@Entorihinal@Interneuron@Ependymal@Astrocyte@Endothelial_Tip@Ependymal
GTAGTCTACAAAGT	2737.7909676896	4958.31709295346	Reference	Interneuron	Interneuron@Interneuron@Entorihinal@Interneuron@Interneuron@Astrocyte@Interneuron@Interneuron@Entorihinal@Astrocyte@Interneuron
ATCGCCCGCTGATG	5089.55403228867	2092.56999417612	Reference	CA1	CA1@Entorihinal@CA1@Cajal_Retzius@CA1@Oligodendrocyte@Entorihinal@CA1@CA1@CA3@Astrocyte
TAATGACGCGTTTA	1633.7025862516	4370.54118417762	Reference	Choroid	Choroid@Entorihinal@Choroid@Entorihinal@Choroid@Choroid@Choroid@Choroid@Entorihinal@Choroid@Choroid
GTCATTACGCCTCG	2408.91815086878	3158.10971931028	Reference	CA1	CA1@CA1@CA1@CA1@CA1@CA1@CA1@CA1@CA1@CA1@CA1
GCTCTTACGATCAG	3255.71191679402	5579.42050171143	Reference	Entorihinal	Entorihinal@Entorihinal@Oligodendrocyte@Cajal_Retzius@Oligodendrocyte@Interneuron@Neuron.Slc17a6@Entorihinal@Oligodendrocyte@Entorihinal@Entorihinal
GTGGAGCCGGCGGG	3897.22885914809	2263.49096587133	Reference	CA1	CA1@CA1@CA1@CA1@CA1@CA1@CA1@CA1@CA1@CA1@CA1
AACCGAAAATTCTA	5641.97438472626	3437.68460944255	Reference	Astrocyte	Astrocyte@Astrocyte@Endothelial_Stalk@Astrocyte@Entorihinal@Interneuron@Astrocyte@Interneuron@Astrocyte@Entorihinal@Astrocyte
CGCTCTTTTGTAGA	1209.60711724018	4347.97460111761	Reference	CA1	CA1@CA1@CA1@CA1@CA3@CA1@CA3@CA1@CA1@CA3@CA1
GACGCCAATACTCT	2393.11935868817	1992.37854438656	Reference	Entorihinal	Entorihinal@Entorihinal@Neuron.Slc17a6@Astrocyte@Entorihinal@Entorihinal@Neuron.Slc17a6@Astrocyte@Cajal_Retzius@Entorihinal@Entorihinal
GGCGTTTCGTCATT	2336.26520179333	3298.83743867058	Reference	CA1	CA1@CA1@CA1@CA1@CA1@CA1@CA1@CA1@CA1@CA1@CA1
TCACCGCAGCATCG	4384.62697165869	5236.32485926212	Reference	Oligodendrocyte	Oligodendrocyte@Oligodendrocyte@Cajal_Retzius@Oligodendrocyte@Astrocyte@Oligodendrocyte@Entorihinal@Oligodendrocyte@Astrocyte@Entorihinal@Astrocyte
AGCACTGGTCCCAG	5418.31937433275	2180.22445337678	Reference	CA3	CA3@CA1@CA3@CA3@CA3@CA3@CA3@CA3@CA3@CA3@CA1
TGGACATCCGCGAC	2084.77422422447	2065.40651456685	Reference	Entorihinal	Entorihinal@Astrocyte@Entorihinal@Entorihinal@Astrocyte@Entorihinal@Entorihinal@Oligodendrocyte@Interneuron@Entorihinal@Astrocyte
CATCGGCTAGGTAC	3244.3195904597	2449.35185135164	Reference	CA1	CA1@CA1@CA1@CA1@CA1@CA1@CA1@CA1@CA1@CA1@CA1
GGTGGGGACGAATG	5383.81997099959	2963.47294041775	Reference	CA3	CA3@CA3@CA3@CA3@CA3@CA3@CA3@CA3@CA3@CA3@CA3
AGAGCCCCTTCACC	2110.46069586505	1237.65171093532	Reference	Neuron.Slc17a6	Neuron.Slc17a6@Neuron.Slc17a6@Entorihinal@Entorihinal@Neuron.Slc17a6@Oligodendrocyte@Neuron.Slc17a6@Neuron.Slc17a6@Entorihinal@Entorihinal@Oligodendrocyte
CATAAGGAGAAGAT	2011.47642648859	1805.26395984736	Reference	Entorihinal	Entorihinal@Entorihinal@Entorihinal@Astrocyte@Neuron.Slc17a6@Entorihinal@Neuron.Slc17a6@Astrocyte@Astrocyte@Entorihinal@Entorihinal
ATGCTCCGTTTATA	1568.14297244092	2696.85294056066	Reference	Entorihinal	Entorihinal@Microglia_Macrophages@Astrocyte@Astrocyte@Microglia_Macrophages@Astrocyte@Neuron.Slc17a6@Astrocyte@Entorihinal@Entorihinal@Interneuron
CCATTAACGGGTAT	4698.34584495933	2170.40381074882	Reference	CA1	CA1@CA1@CA1@CA1@CA1@CA1@CA1@CA1@CA1@CA1@CA1
TTCTGAATCCTGCG	2909.96556002521	3939.58213268449	Reference	Denate	Denate@Denate@Denate@Denate@Denate@Denate@Denate@Denate@Denate@Denate@Denate
GCCGGACTGTCTCA	4611.72117490783	3708.90150584889	Reference	Entorihinal	Entorihinal@Entorihinal@Astrocyte@Interneuron@Entorihinal@Cajal_Retzius@Interneuron@Astrocyte@Entorihinal@Astrocyte@Entorihinal
TTCGGGGCTGGGTA	5523.85960509028	2628.52634185121	Reference	Interneuron	Interneuron@Interneuron@Interneuron@Interneuron@Astrocyte@CA3@Oligodendrocyte@Astrocyte@Interneuron@CA3@Oligodendrocyte
GCAAAATCTACCAT	3340.93941474791	3874.07635685753	Reference	Denate	Denate@Denate@Denate@Denate@Denate@Denate@Denate@Denate@Denate@Denate@Denate
GAGACGGTGTATCC	4394.29970156518	3304.16565967086	Reference	CA3	CA3@CA3@Astrocyte@CA3@CA3@CA3@CA3@CA3@CA3@Denate@CA3
GGTTTCAAGCGGAT	2223.63163577104	3412.19272857847	Reference	CA1	CA1@Interneuron@CA1@CA1@CA1@CA1@CA1@CA1@CA1@CA1@CA1
GGGTGCCACATGGA	1738.16806924174	4868.57313532131	Reference	Entorihinal	Entorihinal@Entorihinal@Ependymal@Interneuron@Interneuron@Entorihinal@Entorihinal@Entorihinal@Entorihinal@Interneuron@Ependymal
TCGGGCAGTCTATA	2336.26520179333	4560.37211667774	Reference	Interneuron	Interneuron@Cajal_Retzius@Interneuron@Astrocyte@Endothelial_Tip@Interneuron@Interneuron@Interneuron@Interneuron@Interneuron@Entorihinal
TACGGACACATCGT	4291.33886544938	4199.93363724713	Reference	Oligodendrocyte	Oligodendrocyte@Entorihinal@Oligodendrocyte@Entorihinal@Interneuron@Cajal_Retzius@Entorihinal@Endothelial_Stalk@Cajal_Retzius@Interneuron@Entorihinal
GATGAATCGAACCT	3560.83280795556	5665.71678693163	Reference	Entorihinal	Entorihinal@Interneuron@Entorihinal@Entorihinal@Cajal_Retzius@Cajal_Retzius@Oligodendrocyte@Cajal_Retzius@Entorihinal@Interneuron@Entorihinal
GCCTGAACTAACGA	3433.36772274331	866.755291855139	Reference	Neuron.Slc17a6	Neuron.Slc17a6@Astrocyte@Neuron.Slc17a6@Neuron.Slc17a6@Astrocyte@Ependymal@Astrocyte@Neuron.Slc17a6@Neuron.Slc17a6@Neuron.Slc17a6@Entorihinal
CTAAACCTTTGAGG	5719.35622397821	2729.13569132706	Reference	CA3	CA3@CA3@CA3@CA3@CA3@CA3@CA3@CA3@CA3@CA3@CA3
GTCAGGGTGAATCA	2783.25279825012	4073.20555737775	Reference	Denate	Denate@Denate@Denate@Denate@Denate@Denate@Denate@Denate@Denate@Denate@Denate
CCAAATCTTCTTTA	1503.98053072784	2864.22176492236	Reference	Neuron.Slc17a6	Neuron.Slc17a6@Oligodendrocyte@Interneuron@Entorihinal@Entorihinal@Oligodendrocyte@Entorihinal@Astrocyte@Entorihinal@Interneuron@Oligodendrocyte
TAAGGAATACGTTC	1517.84477692714	3992.44644300098	Reference	CA3	CA3@Denate@CA1@CA1@CA1@CA3@Entorihinal@CA3@Denate@CA3@CA3
GCTGTACCGATAGT	5817.37322036403	2590.07957071194	Reference	CA3	CA3@CA3@CA3@CA3@CA3@CA3@CA3@CA3@CA3@CA3@CA3
GCACAAACTGTGAT	2437.07654237435	3120.08084785731	Reference	CA1	CA1@CA1@CA1@CA1@CA1@CA1@CA1@CA1@CA1@CA1@CA1
TAGCTTTCGCTAAC	2152.37585879319	5325.85986705111	Reference	Ependymal	Ependymal@Entorihinal@Ependymal@Interneuron@Entorihinal@Entorihinal@Neuron.Slc17a6@Ependymal@Entorihinal@Interneuron@Ependymal
TCCTCGCACTGCTC	3518.91764502741	3801.77971112826	Reference	Denate	Denate@Denate@Denate@Denate@Denate@Denate@Denate@Denate@Denate@Denate@Denate
CTGCGCCACAGTTC	5397.36179286868	3018.113324401	Reference	CA3	CA3@CA3@CA3@CA3@CA3@CA3@CA3@CA3@CA3@CA3@CA3
GTAGACTGTCGACT	3136.6298641674	4035.69906053265	Reference	Denate	Denate@Denate@Denate@Denate@Denate@Denate@Denate@Denate@Denate@Denate@Denate
CTAGCATGTGCAGC	2248.78073352792	3360.26869255615	Reference	CA1	CA1@CA1@CA1@CA1@CA1@CA1@CA1@CA1@CA1@CA1@CA1
AAGACTATCAAGAC	3163.71350790558	5162.46108970923	Reference	Entorihinal	Entorihinal@Cajal_Retzius@Microglia_Macrophages@Interneuron@Astrocyte@Entorihinal@Astrocyte@Entorihinal@Oligodendrocyte@Cajal_Retzius@Astrocyte
AGTTGCACCGTAAT	4618.8145101726	3340.20950761392	Reference	CA3	CA3@CA3@CA3@CA3@CA3@CA3@CA3@CA3@CA3@CA3@CA3
GATTGTTCAAGCCA	2183.86596837767	4702.56248494008	Reference	Interneuron	Interneuron@Interneuron@Cajal_Retzius@Cajal_Retzius@Cajal_Retzius@Cajal_Retzius@Oligodendrocyte@Cajal_Retzius@Interneuron@Entorihinal@Cajal_Retzius
AAATAGCTATGGTA	2524.88343496998	4091.69761849637	Reference	Entorihinal	Entorihinal@Astrocyte@Astrocyte@Astrocyte@Astrocyte@Astrocyte@Astrocyte@Astrocyte@Astrocyte@Astrocyte@Denate
TGGTGCGGCTAGAA	1236.36833664815	2106.15173398075	Reference	Interneuron	Interneuron@Entorihinal@Astrocyte@Entorihinal@Entorihinal@Interneuron@Entorihinal@Astrocyte@Neuron.Slc17a6@Entorihinal@Neuron.Slc17a6
AACGAATTCAATGC	1673.79067797519	4431.13663869059	Reference	Choroid	Choroid@Choroid@Choroid@Choroid@Choroid@Choroid@Choroid@Choroid@Choroid@Choroid@Choroid
CCCGACTTATGTCT	3228.5207982791	5000.10706158309	Reference	Entorihinal	Entorihinal@Entorihinal@Entorihinal@Astrocyte@Entorihinal@Astrocyte@Astrocyte@Neuron.Slc17a6@Astrocyte@Entorihinal@Astrocyte
GTATTGGTTCTACT	2754.55703286086	1744.66850533439	Reference	Entorihinal	Entorihinal@Astrocyte@Entorihinal@Interneuron@Entorihinal@Entorihinal@Interneuron@Interneuron@CA1@Oligodendrocyte@Entorihinal
TCAGGATTTTTGAA	1819.52647523304	5075.53795495959	Reference	Entorihinal	Entorihinal@Cajal_Retzius@Entorihinal@Entorihinal@Cajal_Retzius@Ependymal@Oligodendrocyte@Ependymal@Ependymal@Ependymal@Cajal_Retzius
CGCTCTGATTCAAC	1869.07234730964	4998.53993775948	Reference	Entorihinal	Entorihinal@Neurogenesis@Entorihinal@Ependymal@Entorihinal@Ependymal@Ependymal@Entorihinal@Entorihinal@Entorihinal@Entorihinal
CCCTACCTGGCATC	5706.78167509977	2744.38902987688	Reference	CA3	CA3@CA3@CA3@CA3@CA3@CA3@CA3@CA3@CA3@CA3@CA3
CTCATAGCACCCCT	1543.53124856772	2866.62468811856	Reference	Entorihinal	Entorihinal@Oligodendrocyte@Entorihinal@Oligodendrocyte@Entorihinal@Astrocyte@Astrocyte@Astrocyte@Astrocyte@Oligodendrocyte@Entorihinal
GGCACTGACTAAAC	4040.17031221074	4548.56645053987	Reference	Entorihinal	Entorihinal@Microglia_Macrophages@Oligodendrocyte@Entorihinal@Astrocyte@Entorihinal@Oligodendrocyte@Polydendrocyte@Oligodendrocyte@Astrocyte@Astrocyte
ATATGATGATCGCC	1514.83548317846	2711.27047973789	Reference	Entorihinal	Entorihinal@Polydendrocyte@Entorihinal@Entorihinal@Entorihinal@Neuron.Slc17a6@Entorihinal@Entorihinal@Entorihinal@Entorihinal@Astrocyte
CTACAATAAGGCCT	3559.86553496491	3693.23026761278	Reference	Denate	Denate@Denate@Denate@Denate@Denate@Denate@Denate@Denate@Interneuron@Denate@Denate
AGCGTGTTACAGGT	2065.53623918822	4944.52640330568	Reference	Interneuron	Interneuron@Ependymal@Cajal_Retzius@Interneuron@Endothelial_Tip@Ependymal@Cajal_Retzius@Entorihinal@Interneuron@Interneuron@Ependymal
TAACCGTAAAGAGC	4975.63076894551	2117.74845027547	Reference	CA1	CA1@Interneuron@CA1@CA1@Interneuron@CA1@Interneuron@Interneuron@CA3@Interneuron@CA1
TAAGAAGCCCGGAG	5784.80836301216	2774.16438252549	Reference	CA3	CA3@CA3@CA3@CA3@CA3@CA3@CA3@CA3@CA3@CA3@CA3
TGAGGTGAGACAGG	5445.94039195463	3015.50145136165	Reference	CA3	CA3@CA3@CA3@CA3@CA3@CA3@CA3@CA3@CA3@CA3@CA3
ATAGCCAGCCGGAC	4508.43791446182	3386.70084771439	Reference	Interneuron	Interneuron@CA3@Microglia_Macrophages@CA3@CA3@Interneuron@CA3@CA3@CA3@CA3@CA3
TACGTTCTAGACCT	5798.56513443473	2505.5593591585	Reference	CA3	CA3@CA3@CA3@CA3@CA3@CA3@CA3@CA3@CA3@CA3@CA3
AAATAGTTGCAGAT	4217.18126949959	4618.87807275923	Reference	Entorihinal	Entorihinal@Cajal_Retzius@Entorihinal@Entorihinal@Entorihinal@Entorihinal@Entorihinal@Astrocyte@Polydendrocyte@Polydendrocyte@Astrocyte
ACAGCGAAACATGG	1205.20065139389	2781.3731521141	Reference	Neuron.Slc17a6	Neuron.Slc17a6@Neuron.Slc17a6@Astrocyte@Astrocyte@Neuron.Slc17a6@Neuron.Slc17a6@Astrocyte@Astrocyte@Neuron.Slc17a6@Neuron.Slc17a6@Neuron.Slc17a6
TGGTCCCACACAGG	1491.40598184939	4310.36362935094	Reference	Choroid	Choroid@Choroid@Choroid@Choroid@Choroid@Choroid@Choroid@Choroid@Choroid@Choroid@Choroid
GACAAGCATTACGA	3031.94943162378	4961.66029044383	Reference	Interneuron	Interneuron@Interneuron@Interneuron@Interneuron@Interneuron@Astrocyte@Oligodendrocyte@Astrocyte@Entorihinal@Astrocyte@Interneuron
TACCACTACACATT	2550.35495705708	1684.69990035086	Reference	Entorihinal	Entorihinal@Entorihinal@Astrocyte@Endothelial_Stalk@Entorihinal@Interneuron@Entorihinal@Astrocyte@Neurogenesis@Entorihinal@Entorihinal
GACTCTCCTAGTTG	3733.97467328181	3541.42820656562	Reference	CA3	CA3@CA3@Astrocyte@Denate@CA3@Astrocyte@Neurogenesis@CA3@Entorihinal@Denate@Oligodendrocyte
TTGCGCCTACTCCT	5460.66443636785	2154.41914774798	Reference	CA3	CA3@CA3@CA1@CA3@CA3@Astrocyte@CA3@CA3@CA3@CA3@CA3
GTTTCTTAGTTTCC	3152.85855545496	2454.88902219507	Reference	CA1	CA1@Interneuron@CA1@CA1@CA1@Interneuron@CA1@CA1@CA1@Astrocyte@CA1
TACCAAACGGAAAC	4282.84835808702	3326.10539320142	Reference	CA3	CA3@CA3@CA3@CA3@CA3@CA3@CA3@CA3@CA3@CA3@CA3
TCTCACCGACGGGC	4484.5785140258	3346.79142767309	Reference	CA3	CA3@CA3@CA3@CA3@CA3@CA3@CA3@Microglia_Macrophages@CA3@CA3@CA3
AGCGGTTCTCTACC	5053.33503252769	3140.97583217213	Reference	CA3	CA3@CA3@CA3@CA3@CA3@CA3@CA3@CA3@CA3@CA3@CA3
ATGCCCTGGGGCTA	1040.54929343	2929.51859090617	Reference	Neuron.Slc17a6	Neuron.Slc17a6@Interneuron@Neuron.Slc17a6@Neuron.Slc17a6@Neuron.Slc17a6@Interneuron@Astrocyte@Neuron.Slc17a6@Astrocyte@Endothelial_Stalk@Neuron.Slc17a6
CTAGGCCTTGGTGA	4062.63254054915	3507.78728181877	Reference	Denate	Denate@Denate@Denate@Denate@Denate@Denate@Denate@Denate@Denate@Denate@Denate
TCGCACGGTGTCCT	2332.93348371443	4479.29957753625	Reference	Endothelial_Tip	Endothelial_Tip@Endothelial_Tip@Endothelial_Tip@Endothelial_Tip@Endothelial_Tip@Interneuron@Astrocyte@Cajal_Retzius@Astrocyte@Astrocyte@Endothelial_Stalk
CGGAGGAAACACCG	4091.22083116168	5191.40064298526	Reference	Entorihinal	Entorihinal@Cajal_Retzius@Astrocyte@Entorihinal@Oligodendrocyte@Entorihinal@Oligodendrocyte@Astrocyte@Neuron.Slc17a6@Astrocyte@Astrocyte
GCGAGTCAATTATA	2426.86643858417	2302.77353638319	Reference	Entorihinal	Entorihinal@Entorihinal@Entorihinal@Entorihinal@Entorihinal@Entorihinal@Entorihinal@Entorihinal@Entorihinal@Astrocyte@Astrocyte
TCCCAGCCCCGCAC	1756.8686803943	1280.59090370227	Reference	Entorihinal	Entorihinal@Neuron.Slc17a6@Entorihinal@Astrocyte@Oligodendrocyte@Neuron.Slc17a6@Entorihinal@Neuron.Slc17a6@Entorihinal@Neuron.Slc17a6@Neuron.Slc17a6
GGGTCCTGGACACG	1604.8993460856	4708.20413070508	Reference	Entorihinal	Entorihinal@Choroid@Interneuron@Entorihinal@Choroid@Choroid@Interneuron@Cajal_Retzius@Entorihinal@Cajal_Retzius@Choroid
ATGAGCCTCGGCGG	2880.73242075224	978.344955588427	Reference	Neuron.Slc17a6	Neuron.Slc17a6@CA1@Oligodendrocyte@Neuron.Slc17a6@Neuron.Slc17a6@Neuron.Slc17a6@Entorihinal@Microglia_Macrophages@Neuron.Slc17a6@Neuron.Slc17a6@Neuron.Slc17a6
CCTGTATCCCTGAT	5879.92354042602	2703.9572352277	Reference	CA3	CA3@CA3@CA3@CA3@CA3@CA3@CA3@CA3@CA3@CA3@CA3
TCTCGGCCAACTTT	3014.75346734556	4607.49030630766	Reference	Interneuron	Interneuron@Entorihinal@Astrocyte@Astrocyte@Oligodendrocyte@Entorihinal@Astrocyte@Interneuron@Oligodendrocyte@Astrocyte@Interneuron
GGTAAGTTACCTCG	5550.83577405173	2253.35689847864	Reference	CA3	CA3@CA3@CA3@CA3@CA3@CA3@CA3@CA3@CA3@CA3@CA3
TGTTCTTTGATGAG	4194.39661683096	2238.83488437985	Reference	CA1	CA1@CA1@CA1@CA1@CA1@CA1@CA1@CA1@CA1@CA1@CA1
TCAGGGGGCCGGTG	2770.14087548799	4262.72306511315	Reference	Denate	Denate@Denate@Denate@Denate@Denate@Denate@Denate@Denate@Denate@Denate@Denate
GGCTGTGAGAACCG	4806.78789468881	2200.91048784845	Reference	CA1	CA1@CA1@CA1@CA1@Interneuron@CA1@CA1@Astrocyte@CA1@CA1@CA1
GCATAAGTTGATTC	2846.77039130277	2640.43648291066	Reference	CA1	CA1@CA1@CA1@CA1@CA1@CA1@CA1@CA1@CA1@CA1@CA1
TCACCCTTACAGTG	1603.07227488104	4870.45368390965	Reference	Cajal_Retzius	Cajal_Retzius@Interneuron@Entorihinal@Cajal_Retzius@Ependymal@Cajal_Retzius@Ependymal@Cajal_Retzius@Oligodendrocyte@Cajal_Retzius@Cajal_Retzius
TTACGTCCCGCCAC	3138.99430925565	3726.03539298704	Reference	Denate	Denate@Denate@Denate@Denate@Denate@Denate@Denate@Denate@Denate@Denate@Denate
GCTCACATGGACTA	2412.35734372442	3051.44082438313	Reference	CA1	CA1@CA1@CA1@CA1@CA1@CA1@CA1@CA1@CA1@CA1@CA1
ATACCCGTTAGCAC	2498.87453899918	1969.28958671869	Reference	Entorihinal	Entorihinal@Interneuron@Entorihinal@Entorihinal@Interneuron@Astrocyte@Entorihinal@Entorihinal@Interneuron@Oligodendrocyte@Entorihinal
CGAACTCGGTAAAC	2796.57967056574	2678.5698292852	Reference	CA1	CA1@CA1@CA1@CA1@CA1@CA1@CA1@CA1@CA1@CA1@CA1
CATCACCTACCGGC	1519.34942380149	4011.46087872746	Reference	CA3	CA3@Entorihinal@Denate@CA3@CA3@Denate@Denate@CA1@CA1@CA3@CA1
TACCGAAGTTATTT	1408.1130298768	2529.48411619897	Reference	Entorihinal	Entorihinal@Oligodendrocyte@Entorihinal@Oligodendrocyte@Entorihinal@Entorihinal@Oligodendrocyte@Oligodendrocyte@Oligodendrocyte@Oligodendrocyte@Oligodendrocyte
AACGAGGGCAGCAA	3561.80008094621	2376.32388117135	Reference	CA1	CA1@CA1@CA1@CA1@CA1@CA1@CA1@CA1@CA1@CA3@Neurogenesis
CCGGAATGGCGCCC	4135.07054007112	2182.41842672984	Reference	CA1	CA1@CA1@CA1@Denate@CA1@CA1@CA1@CA1@CA1@CA1@CA1
TATAATAGGCATAG	5643.90893070756	2820.34229786124	Reference	CA3	CA3@CA3@CA3@CA3@CA3@CA3@CA3@CA3@CA3@CA3@CA3
CAGTCCCGGGTCCC	2498.33716511549	1072.37238500511	Reference	Astrocyte	Astrocyte@Neuron.Slc17a6@CA1@Astrocyte@Neuron.Slc17a6@Astrocyte@Astrocyte@Entorihinal@Neuron.Slc17a6@Neuron.Slc17a6@Neuron.Slc17a6
GTTCCCGTGTTCCA	2280.70074221936	4944.63087822725	Reference	Entorihinal	Entorihinal@Entorihinal@Interneuron@Interneuron@Cajal_Retzius@Cajal_Retzius@Entorihinal@Cajal_Retzius@Cajal_Retzius@Interneuron@Cajal_Retzius
CTAACCGGGACTCT	2218.2578969341	4777.888903395	Reference	Interneuron	Interneuron@Polydendrocyte@Interneuron@Interneuron@Cajal_Retzius@Interneuron@Interneuron@Astrocyte@Interneuron@Interneuron@Interneuron
TTCTAGGTCGTGCA	5175.96375278669	2217.20857561401	Reference	CA1	CA1@CA1@CA1@CA3@CA3@CA1@CA1@CA1@CA1@Interneuron@CA3
AAACCCGACCCGCG	2473.40301691208	4891.24419330289	Reference	Interneuron	Interneuron@Interneuron@Interneuron@Interneuron@Interneuron@Oligodendrocyte@Interneuron@Oligodendrocyte@Interneuron@Interneuron@Interneuron
GACATTCTGCAGAA	1259.26046409352	4326.13934250863	Reference	CA3	CA3@CA1@Astrocyte@Astrocyte@CA3@CA3@CA3@CA3@CA3@CA3@CA1
CGACACGGTGTCTA	3314.28567011668	3636.91828488434	Reference	Denate	Denate@Denate@Denate@Denate@Astrocyte@Denate@Denate@Denate@Astrocyte@Neurogenesis@Denate
ACTCGGAGTTGACC	4155.81317198172	3497.75768934765	Reference	Denate	Denate@Denate@Denate@Denate@Denate@Denate@Denate@Denate@Astrocyte@Denate@Denate
ACCTGAGGCAAGCA	2648.80185254985	4365.00401333419	Reference	Denate	Denate@Astrocyte@Denate@Denate@Denate@Denate@Denate@Denate@Denate@Astrocyte@Denate
TCCTCTCGTTGCCT	1734.19150250241	1953.513873561	Reference	Entorihinal	Entorihinal@Neuron.Slc17a6@Entorihinal@Entorihinal@Microglia_Macrophages@Entorihinal@Entorihinal@Entorihinal@Astrocyte@Entorihinal@Entorihinal
TGGCGGTGCTCAAT	1828.76930603258	4719.17399747036	Reference	Interneuron	Interneuron@Ependymal@Entorihinal@Ependymal@Entorihinal@Entorihinal@Polydendrocyte@Ependymal@Interneuron@Ependymal@Interneuron
AACTGACCGAATCC	3587.27160303331	3394.43199191088	Reference	Denate	Denate@Denate@Interneuron@Denate@Denate@Denate@Interneuron@Interneuron@Interneuron@Denate@Denate
CGACCTCCTAGTGG	5113.30595794795	2237.89461008568	Reference	CA1	CA1@CA1@CA1@CA1@CA1@CA1@CA1@CA1@CA3@CA1@Interneuron
TATGAAACGTTTAA	4668.3603822492	1081.6706530252	Reference	Neuron.Slc17a6	Neuron.Slc17a6@Entorihinal@Oligodendrocyte@Entorihinal@Oligodendrocyte@Oligodendrocyte@Entorihinal@Entorihinal@Entorihinal@Entorihinal@Entorihinal
CCGGAGGTACGCCA	2924.79707921516	4625.04209313211	Reference	Interneuron	Interneuron@Astrocyte@Astrocyte@Astrocyte@Entorihinal@Astrocyte@Entorihinal@Astrocyte@Astrocyte@Entorihinal@Interneuron
TACACCGACAACTG	3099.98096529946	5084.73174805811	Reference	Interneuron	Interneuron@Entorihinal@Interneuron@Interneuron@Interneuron@Astrocyte@Astrocyte@Oligodendrocyte@Interneuron@Astrocyte@Astrocyte
TATCAAAGTTTGGC	1482.80799971029	2860.66961758884	Reference	Entorihinal	Entorihinal@Astrocyte@Entorihinal@Interneuron@Interneuron@Neuron.Slc17a6@Oligodendrocyte@Interneuron@Neuron.Slc17a6@Neuron.Slc17a6@Entorihinal
TATTCTCTCCGGAT	2599.6858795802	1697.13241601818	Reference	Interneuron	Interneuron@Interneuron@Interneuron@Entorihinal@Endothelial_Stalk@Endothelial_Stalk@Neurogenesis@Astrocyte@Interneuron@Entorihinal@Astrocyte
TACCATGTTAAGGG	2978.42699280784	4966.57061175781	Reference	Interneuron	Interneuron@Astrocyte@Oligodendrocyte@Interneuron@Astrocyte@Interneuron@Oligodendrocyte@Interneuron@Interneuron@Astrocyte@Astrocyte
CAAAGGACAAGTTC	3266.13697013769	2481.53012719646	Reference	CA1	CA1@CA1@CA1@CA1@CA1@CA1@CA1@CA1@CA1@CA1@CA1
CCTTGAACCAACTT	1972.46308253239	4598.71441289543	Reference	Interneuron	Interneuron@Interneuron@Cajal_Retzius@Oligodendrocyte@Cajal_Retzius@Oligodendrocyte@Cajal_Retzius@Interneuron@Cajal_Retzius@Interneuron@Interneuron
TTCCTGACGGGTCC	2110.67564541853	4449.73317473078	Reference	Entorihinal	Entorihinal@Endothelial_Tip@Cajal_Retzius@Cajal_Retzius@Oligodendrocyte@Choroid@Endothelial_Tip@Cajal_Retzius@Cajal_Retzius@Interneuron@Interneuron
GGGATAAACTACAG	4688.88806460631	3929.23911544865	Reference	Interneuron	Interneuron@CA1@Entorihinal@Interneuron@Astrocyte@Entorihinal@Entorihinal@Oligodendrocyte@Interneuron@Astrocyte@Interneuron
CATCCCCACGATAC	2731.02005675505	4756.78496923704	Reference	Interneuron	Interneuron@Interneuron@Interneuron@Interneuron@Interneuron@Interneuron@Interneuron@Astrocyte@Interneuron@Oligodendrocyte@Interneuron
TCAGCAACGCTCCA	1508.27952179739	2678.1519295989	Reference	Entorihinal	Entorihinal@Entorihinal@Astrocyte@Entorihinal@Entorihinal@Entorihinal@Entorihinal@Entorihinal@Entorihinal@Astrocyte@Oligodendrocyte
AATTCGGAGATGTT	4598.71672692244	3261.12199198234	Reference	CA3	CA3@CA3@CA3@CA3@CA3@Interneuron@CA3@CA3@CA3@CA3@CA3
CACCCTTAGTAATG	1097.61839987832	2131.3301900801	Reference	Interneuron	Interneuron@Interneuron@Interneuron@Oligodendrocyte@Interneuron@Interneuron@Astrocyte@Oligodendrocyte@Oligodendrocyte@Astrocyte@Oligodendrocyte
TGTATACAAGGCTC	2225.99608085929	3377.92495430217	Reference	CA1	CA1@CA1@CA1@CA1@CA1@CA1@CA1@CA1@CA1@CA1@CA1
CAGGCAAATCACTT	5705.70692733238	2912.28022884644	Reference	CA3	CA3@CA3@CA3@CA3@CA3@CA3@CA3@Astrocyte@CA3@CA3@CA3
GAACAGACCCCCCA	1517.95225170388	4562.67056495237	Reference	Choroid	Choroid@Choroid@Choroid@Interneuron@Choroid@Entorihinal@Choroid@Cajal_Retzius@Interneuron@Choroid@Choroid
CCTGCACTGGTACC	1555.24599923226	4387.04822178632	Reference	Choroid	Choroid@Entorihinal@Choroid@Choroid@Interneuron@Choroid@Choroid@Choroid@Interneuron@Choroid@Endothelial_Tip
AGAGGGTCTACCAC	5316.21833643086	2140.2105584139	Reference	CA3	CA3@CA3@CA3@CA3@CA3@CA3@CA3@CA3@CA3@CA3@CA3
CCGACCCTAGCGGC	1386.94049885925	4557.86471855996	Reference	Choroid	Choroid@Choroid@Interneuron@Choroid@Choroid@Cajal_Retzius@Interneuron@Choroid@Choroid@Choroid@Choroid
AGAACGACTCGCTG	3064.4068141989	2097.68926533325	Reference	Astrocyte	Astrocyte@Oligodendrocyte@Oligodendrocyte@Oligodendrocyte@Oligodendrocyte@Oligodendrocyte@Astrocyte@Oligodendrocyte@Oligodendrocyte@Entorihinal@Entorihinal
AGTGCTACCGTGGG	5781.0467458263	2348.11565234635	Reference	CA3	CA3@CA3@CA3@CA3@CA3@CA3@CA3@CA3@CA3@CA3@CA3
CGACTAGTCCCAGT	3804.58560159922	3240.64490735381	Reference	Denate	Denate@Denate@Denate@Denate@Denate@Denate@Denate@Denate@Denate@Denate@Denate
TCACCTATGCTCTT	1951.29055151484	5221.69837024174	Reference	Ependymal	Ependymal@Interneuron@Ependymal@Entorihinal@Ependymal@Ependymal@Entorihinal@Ependymal@Ependymal@Entorihinal@Ependymal
TTGGGTTTGCACCA	5255.60256235016	2268.40128718531	Reference	CA3	CA3@Astrocyte@CA3@CA3@CA3@CA3@CA3@CA3@CA3@Mural@CA3
GCAACCTACCCAGG	4703.5046342428	3230.71978980427	Reference	CA3	CA3@CA3@CA3@CA3@CA3@CA3@Interneuron@CA3@CA3@CA3@CA3
ACGCCCGGCCTAGC	3218.74059359586	3925.06011858569	Reference	Denate	Denate@Denate@Denate@Denate@Denate@Denate@Denate@Interneuron@Denate@Denate@Denate
ATGTACTTGACGAA	3402.52246181926	4626.81816679886	Reference	Entorihinal	Entorihinal@Interneuron@Oligodendrocyte@Entorihinal@Interneuron@Entorihinal@Oligodendrocyte@Interneuron@Oligodendrocyte@Oligodendrocyte@Cajal_Retzius
CCAGCCTTCATAAA	4010.07737472387	5343.30717895399	Reference	Entorihinal	Entorihinal@Entorihinal@Cajal_Retzius@Entorihinal@Entorihinal@Entorihinal@Astrocyte@Astrocyte@Oligodendrocyte@Microglia_Macrophages@Entorihinal
TGATATTGCAGCCA	1453.68233521406	2797.88018972281	Reference	Neuron.Slc17a6	Neuron.Slc17a6@Astrocyte@Neuron.Slc17a6@Oligodendrocyte@CA3@Oligodendrocyte@Oligodendrocyte@Neuron.Slc17a6@Oligodendrocyte@Neuron.Slc17a6@Astrocyte
GAAAGTAAGCGCAT	2098.960894754	3603.38183505906	Reference	CA1	CA1@CA1@CA1@CA1@CA1@CA1@CA1@CA1@CA1@CA1@CA1
CCCAGAGTAGGCTA	5074.50756354524	4035.4901106895	Reference	Interneuron	Interneuron@Astrocyte@Endothelial_Tip@Endothelial_Tip@Astrocyte@Astrocyte@Astrocyte@Entorihinal@Interneuron@Interneuron@Entorihinal
GAACTTTCATTGAT	3881.7524912977	4948.70540016864	Reference	Interneuron	Interneuron@Oligodendrocyte@Oligodendrocyte@Interneuron@CA1@Oligodendrocyte@Interneuron@Astrocyte@Astrocyte@Entorihinal@CA3
TTCTCACTCCTCCC	1957.73903811917	4911.93022777456	Reference	Interneuron	Interneuron@Ependymal@Interneuron@Entorihinal@Ependymal@Ependymal@Ependymal@Ependymal@Ependymal@Ependymal@Entorihinal
TATCGCTAAAGTGC	4336.47827167969	3085.08174912999	Reference	Denate	Denate@Denate@Denate@Denate@Denate@Denate@Denate@Denate@Denate@Denate@Denate
TTTAGGCTGGACGT	2865.79342678555	1456.10877194675	Reference	Entorihinal	Entorihinal@Astrocyte@Neuron.Slc17a6@Entorihinal@CA3@Entorihinal@Astrocyte@Entorihinal@Entorihinal@Astrocyte@Entorihinal
TGGACTCAGACCGA	4102.39820794252	3506.63805768145	Reference	Denate	Denate@Denate@Denate@Denate@Denate@Denate@Denate@Denate@Denate@Denate@Denate
CATGCCAGGGAATA	2023.83602581355	4969.49590956189	Reference	Entorihinal	Entorihinal@Interneuron@Interneuron@Interneuron@Entorihinal@Ependymal@Cajal_Retzius@Ependymal@Ependymal@Ependymal@Entorihinal
CGCAGGTATTTCTG	2225.67365652908	3394.53646683245	Reference	CA1	CA1@CA1@CA1@CA1@CA1@Interneuron@CA1@CA1@CA1@CA1@CA1
GTCTAACTTTGGGT	2774.65481611102	4150.51699934258	Reference	Denate	Denate@Denate@Denate@Denate@Denate@Denate@Polydendrocyte@Denate@Denate@Denate@Denate
GTACCAGCCCCCAG	1922.05741224188	1982.76685160175	Reference	Entorihinal	Entorihinal@Entorihinal@Interneuron@Entorihinal@Interneuron@Entorihinal@Entorihinal@Entorihinal@Oligodendrocyte@Oligodendrocyte@Interneuron
GCCTCCATTGCATC	2154.95525343493	1190.63799622698	Reference	Entorihinal	Entorihinal@Oligodendrocyte@Neuron.Slc17a6@Entorihinal@Oligodendrocyte@Entorihinal@Cajal_Retzius@Entorihinal@Neuron.Slc17a6@Neuron.Slc17a6@Entorihinal
CAGTCTGAGCATAC	3859.82763684298	3238.34645907918	Reference	Denate	Denate@Denate@Denate@Denate@Denate@Denate@Denate@Denate@Denate@Denate@Denate
GGACGCCAATCGAT	1097.94082420854	3133.76706258352	Reference	Neuron.Slc17a6	Neuron.Slc17a6@Neuron.Slc17a6@Neuron.Slc17a6@Neuron.Slc17a6@Neuron.Slc17a6@Neuron.Slc17a6@Neuron.Slc17a6@Neuron.Slc17a6@Astrocyte@Astrocyte@Astrocyte
GGCTTGGTATGCCA	3457.11964840259	3454.8184965807	Reference	Denate	Denate@Denate@Denate@Denate@Denate@Denate@Denate@Denate@Denate@CA1@Denate
AATGGTTATTCGGT	3291.28606789457	3573.08410780257	Reference	Denate	Denate@Denate@Denate@Denate@Denate@Denate@Denate@Denate@Denate@Denate@Denate
ATACAACTAACCGT	5752.13603088356	2831.41663954809	Reference	CA3	CA3@CA3@CA3@CA3@CA3@CA3@CA3@CA3@CA3@CA3@CA3
TAACAAACCACGAG	1944.08974147334	2117.53950043232	Reference	Entorihinal	Entorihinal@Entorihinal@Astrocyte@Entorihinal@Entorihinal@Microglia_Macrophages@Entorihinal@Oligodendrocyte@Entorihinal@Entorihinal@Oligodendrocyte
GCAACCTTTCCAAC	2137.97423871019	1662.34226713401	Reference	Neuron.Slc17a6	Neuron.Slc17a6@Astrocyte@Neuron.Slc17a6@Entorihinal@CA3@Astrocyte@Neuron.Slc17a6@Neuron.Slc17a6@Neuron.Slc17a6@Astrocyte@Astrocyte
AAGACGACCAAAGT	2114.86716171134	5254.50349561601	Reference	Entorihinal	Entorihinal@Ependymal@Ependymal@Cajal_Retzius@Ependymal@Entorihinal@Interneuron@Entorihinal@Entorihinal@Ependymal@Endothelial_Stalk
ATTACGTTCCAAGG	4719.51837597688	2154.62809759113	Reference	CA1	CA1@CA1@CA1@CA1@CA1@CA1@CA1@CA1@CA1@CA1@CA1
AAGCCCTGTAGCCC	2358.08258147131	4824.06681873075	Reference	Cajal_Retzius	Cajal_Retzius@Cajal_Retzius@Cajal_Retzius@Cajal_Retzius@Cajal_Retzius@Interneuron@Cajal_Retzius@Interneuron@Interneuron@Entorihinal@Interneuron
CGGGCAGTCACTCT	3776.85710920061	1238.69646015106	Reference	Entorihinal	Entorihinal@Astrocyte@Cajal_Retzius@Astrocyte@Astrocyte@Entorihinal@Entorihinal@Entorihinal@Entorihinal@Entorihinal@Astrocyte
TCCCCATGCGGCGT	1369.95948413451	2433.47166327238	Reference	Entorihinal	Entorihinal@Neuron.Slc17a6@Oligodendrocyte@Entorihinal@Astrocyte@Oligodendrocyte@Entorihinal@Astrocyte@Astrocyte@Interneuron@Astrocyte
CGTCGAGTATTACT	4512.62943075463	1274.74030809413	Reference	Entorihinal	Entorihinal@Entorihinal@Interneuron@Astrocyte@Interneuron@Entorihinal@Entorihinal@Astrocyte@Neuron.Slc17a6@Entorihinal@Oligodendrocyte
AATCCTGTCTCTAC	974.774730065838	2465.44098927405	Reference	Interneuron	Interneuron@Interneuron@Interneuron@Astrocyte@Interneuron@Oligodendrocyte@Astrocyte@Neuron.Slc17a6@Astrocyte@Neuron.Slc17a6@Entorihinal
TCATCGTAAGTACA	4394.51465111866	4270.03630962334	Reference	Entorihinal	Entorihinal@Entorihinal@Oligodendrocyte@Endothelial_Stalk@Neuron.Slc17a6@Oligodendrocyte@Entorihinal@Interneuron@Interneuron@Entorihinal@Entorihinal
CTGCGTAGAGCGGA	3632.30353448688	3321.71744649531	Reference	Denate	Denate@Denate@Denate@Denate@Denate@Denate@Denate@Denate@Denate@Denate@Denate
AACTTCAACGTAGA	5298.055099162	2250.11817590985	Reference	CA3	CA3@CA3@CA3@CA3@CA3@Cajal_Retzius@CA3@CA3@CA1@CA3@CA3
AGTTATATTACGCG	1133.40750053235	1973.88648326795	Reference	Entorihinal	Entorihinal@Entorihinal@Entorihinal@Entorihinal@Astrocyte@Oligodendrocyte@Interneuron@Entorihinal@Interneuron@Entorihinal@Neuron.Slc17a6
AGACTAAACTAAAG	3184.67108936965	5126.10381700145	Reference	Oligodendrocyte	Oligodendrocyte@Entorihinal@Oligodendrocyte@Astrocyte@Entorihinal@Cajal_Retzius@Oligodendrocyte@Astrocyte@Microglia_Macrophages@Entorihinal@Astrocyte
TCTACTAGTGAGTG	4059.83819635394	1274.00898364311	Reference	Polydendrocyte	Polydendrocyte@Polydendrocyte@Neuron.Slc17a6@Oligodendrocyte@Astrocyte@Oligodendrocyte@Oligodendrocyte@Entorihinal@Entorihinal@Entorihinal@Entorihinal
GTATTGCATGAACA	2518.00504925869	980.016554333612	Reference	Astrocyte	Astrocyte@Entorihinal@Astrocyte@Astrocyte@Astrocyte@Entorihinal@CA1@Neuron.Slc17a6@Oligodendrocyte@Astrocyte@Astrocyte
ATGCCCCCTGTCCC	3069.13570437541	5071.15000825348	Reference	Interneuron	Interneuron@Entorihinal@Oligodendrocyte@Interneuron@Interneuron@Neuron.Slc17a6@Astrocyte@Astrocyte@Interneuron@Entorihinal@Cajal_Retzius
CAACACTGTTCCGG	2518.00504925869	817.693868683945	Reference	Entorihinal	Entorihinal@CA1@Entorihinal@Entorihinal@Astrocyte@Astrocyte@Neuron.Slc17a6@Entorihinal@Astrocyte@Neurogenesis@Neurogenesis
ATGGCCTACCACAC	2209.65991479499	1235.56221250384	Reference	Astrocyte	Astrocyte@Astrocyte@Entorihinal@Neuron.Slc17a6@Neuron.Slc17a6@Oligodendrocyte@Neuron.Slc17a6@Neuron.Slc17a6@Neuron.Slc17a6@Neuron.Slc17a6@Neuron.Slc17a6
ATGCCCAAACATTA	3312.6735484656	2443.81468050821	Reference	CA1	CA1@CA1@CA1@CA1@CA1@CA1@CA1@Interneuron@CA1@CA1@CA1
TGCGCCGAATTTCT	2204.17870118131	4807.76873096519	Reference	Interneuron	Interneuron@Interneuron@Astrocyte@Cajal_Retzius@Interneuron@Entorihinal@Oligodendrocyte@Cajal_Retzius@Interneuron@Interneuron@Oligodendrocyte
TCGATGGCCAGACG	1531.60154834971	2850.32660035301	Reference	Entorihinal	Entorihinal@Oligodendrocyte@Oligodendrocyte@Entorihinal@Entorihinal@Oligodendrocyte@Neuron.Slc17a6@Neuron.Slc17a6@Entorihinal@Astrocyte@Oligodendrocyte
ACTGCGAGTCTGGT	1868.74992297942	2559.05051900444	Reference	Entorihinal	Entorihinal@Entorihinal@Entorihinal@Oligodendrocyte@Entorihinal@Entorihinal@Entorihinal@Oligodendrocyte@Polydendrocyte@Entorihinal@Oligodendrocyte
CTAGATGGAGTTGC	1444.00960530757	4681.66750062526	Reference	Ependymal	Ependymal@Cajal_Retzius@Entorihinal@Ependymal@Entorihinal@Cajal_Retzius@Ependymal@Interneuron@Ependymal@Cajal_Retzius@Ependymal
CGCCTAGTCCACCA	4186.98085723598	3542.36848085979	Reference	Denate	Denate@Denate@Astrocyte@Denate@Denate@Denate@Denate@Denate@Denate@Denate@Denate
AATTGCCATTTCAT	5741.38855320967	2819.7154483318	Reference	CA3	CA3@CA3@CA3@CA3@CA3@CA3@CA3@CA3@CA3@CA3@CA3
ATTACACATCCGCT	5409.93634174712	2163.1950411602	Reference	CA3	CA3@CA1@CA3@CA3@CA3@CA3@CA3@CA3@CA1@Interneuron@CA3
ATATTTTCAACCCG	2615.1622474306	2827.02869284198	Reference	CA1	CA1@CA1@Interneuron@CA1@CA1@CA1@CA1@CA1@CA1@CA1@CA1
CATCTCGTATACCG	4974.55602117812	3192.58644342973	Reference	CA3	CA3@CA3@CA3@CA3@CA3@CA3@CA3@CA3@CA3@CA3@CA3
ACTAGTTTAAACCC	4485.76073656993	3093.96211746379	Reference	Denate	Denate@Oligodendrocyte@Denate@Denate@Denate@Denate@Denate@Interneuron@Denate@Denate@Denate
TGCGGGCTTTTCTG	4204.92914495136	2261.08804267513	Reference	CA1	CA1@CA1@CA1@CA1@CA1@CA1@CA1@CA3@CA1@CA1@CA1
GCCTGCAACAGTCT	4336.15584734948	3133.97601242666	Reference	Denate	Denate@Denate@Denate@Denate@Astrocyte@Denate@Denate@Denate@Denate@Denate@Astrocyte
GCCCTCCACGAACT	3518.48774592046	3422.32679597116	Reference	Denate	Denate@Denate@Denate@Denate@Denate@Denate@Denate@Denate@Denate@Denate@Denate
GAAGCAGAGTTCAT	2011.58390126533	5214.48960065313	Reference	Entorihinal	Entorihinal@Astrocyte@Entorihinal@Cajal_Retzius@Entorihinal@Ependymal@Entorihinal@Entorihinal@Ependymal@Ependymal@Entorihinal
TGCCCGCCTTGTTA	4221.9101596761	4935.22813528558	Reference	Entorihinal	Entorihinal@Astrocyte@Astrocyte@Astrocyte@Astrocyte@Interneuron@CA3@Entorihinal@Cajal_Retzius@Astrocyte@Astrocyte
GCTGATAGGACGGG	4770.35394537435	2139.27028411974	Reference	CA1	CA1@CA1@CA1@CA1@CA1@CA1@CA1@CA1@CA1@CA1@CA1
CCCTCGTTGTGAGT	3086.97651731406	4499.2542875569	Reference	Endothelial_Tip	Endothelial_Tip@Interneuron@Interneuron@Endothelial_Tip@Endothelial_Tip@Interneuron@Entorihinal@Cajal_Retzius@Endothelial_Tip@Astrocyte@Endothelial_Tip
TTTTCGCAATATTA	2366.8955131639	4907.96018075475	Reference	Interneuron	Interneuron@Polydendrocyte@Interneuron@Entorihinal@Interneuron@Interneuron@Entorihinal@Entorihinal@Oligodendrocyte@Cajal_Retzius@Entorihinal
AAGTTCCTAAGTTA	1706.89290921075	4592.02801791469	Reference	Interneuron	Interneuron@Choroid@Choroid@Choroid@Choroid@Entorihinal@Choroid@Choroid@Choroid@Choroid@Entorihinal
TGGATCAAGTCACG	4255.97966390231	2172.59778410187	Reference	CA1	CA1@CA1@Microglia_Macrophages@Neurogenesis@CA1@CA1@CA1@CA1@CA1@CA1@CA1
TACCATGCCAAGGC	4495.86336558338	4872.43870741955	Reference	Oligodendrocyte	Oligodendrocyte@Entorihinal@Astrocyte@Entorihinal@Astrocyte@Entorihinal@Interneuron@Entorihinal@Entorihinal@Astrocyte@Astrocyte
TTAGTTTCTAAGTC	2293.81266498149	3374.05938220393	Reference	CA1	CA1@CA1@CA1@CA1@CA1@CA1@CA1@CA1@CA1@CA3@CA1
TGAAACCTATGGTA	4399.35101607191	3463.59438999292	Reference	CA3	CA3@CA3@CA3@CA3@Oligodendrocyte@CA3@CA3@Oligodendrocyte@CA3@CA3@Astrocyte
TAGTCGCGCACAGG	3663.25627018766	4692.32394262582	Reference	Neuron.Slc17a6	Neuron.Slc17a6@Polydendrocyte@Polydendrocyte@Entorihinal@Cajal_Retzius@Cajal_Retzius@Astrocyte@Astrocyte@Astrocyte@Astrocyte@Astrocyte
GCTGGCTTCATTAA	4973.05137430378	3221.83942147048	Reference	CA3	CA3@CA3@Astrocyte@CA3@CA3@CA3@CA3@CA3@CA3@CA3@CA3
TGTACCAGGATATG	5106.10514790645	3132.40888860305	Reference	CA3	CA3@CA3@CA3@Polydendrocyte@CA3@CA3@CA3@CA3@CA3@CA3@CA3
GGGATATTCTCTAT	3457.4420727328	3823.30154497252	Reference	Denate	Denate@Denate@Denate@Denate@Ependymal@Denate@Denate@Denate@Denate@Denate@Denate
CGACCCAGGACCCC	5041.94270619337	3154.55757197676	Reference	CA3	CA3@CA3@CA3@CA3@CA3@CA3@CA3@CA3@CA3@CA3@CA3
ACTTCTAACCTGCT	4533.47953744197	4766.605611865	Reference	Interneuron	Interneuron@Entorihinal@Astrocyte@Astrocyte@Astrocyte@Astrocyte@Astrocyte@Entorihinal@Oligodendrocyte@Entorihinal@Astrocyte
TCCATACGCGTAAT	3166.18542777058	3975.8349304707	Reference	Denate	Denate@Denate@Denate@Denate@Denate@Denate@Denate@Denate@Denate@Neurogenesis@Denate
GAAGCAAGACCTAA	1451.21041534907	3195.51174123381	Reference	Interneuron	Interneuron@Endothelial_Stalk@Entorihinal@Oligodendrocyte@Interneuron@Astrocyte@Astrocyte@Entorihinal@Astrocyte@Interneuron@Interneuron
TTGGGTACCTCTAC	1407.68313076984	4404.18210892447	Reference	Choroid	Choroid@Choroid@Choroid@Choroid@Choroid@Choroid@Choroid@Choroid@Choroid@Choroid@Choroid
CTCCGCAAGGTTCG	2624.72750256035	5120.14874647173	Reference	Interneuron	Interneuron@Interneuron@Interneuron@Interneuron@Interneuron@Interneuron@Interneuron@Interneuron@Oligodendrocyte@Interneuron@Oligodendrocyte
CAAGGATTATCAGT	5739.34653245164	2256.38667120429	Reference	CA3	CA3@Interneuron@CA3@CA3@CA3@CA3@Interneuron@Astrocyte@CA3@CA3@CA3
TGTTCTAACCGCAA	1395.53848099836	4699.01033760656	Reference	Ependymal	Ependymal@Ependymal@Ependymal@Ependymal@Ependymal@Ependymal@Ependymal@Cajal_Retzius@Ependymal@Ependymal@Ependymal
GACTCCCGCTCCCA	2131.31080255238	2368.070362367	Reference	Interneuron	Interneuron@Interneuron@Entorihinal@Entorihinal@Interneuron@Entorihinal@Entorihinal@Polydendrocyte@Entorihinal@Oligodendrocyte@Oligodendrocyte
CTAGCCAGCGCCCT	3383.60690111323	2457.39642031285	Reference	Oligodendrocyte	Oligodendrocyte@CA1@CA1@CA1@CA1@CA1@CA1@CA1@CA1@CA1@CA1
TCGGACGCCAGTTT	1946.13176223138	4719.38294731351	Reference	Interneuron	Interneuron@Cajal_Retzius@Astrocyte@Endothelial_Tip@Interneuron@Cajal_Retzius@Polydendrocyte@Interneuron@Entorihinal@Cajal_Retzius@Oligodendrocyte
GTTACCGACACATG	2976.9223459335	1233.99508868023	Reference	Neuron.Slc17a6	Neuron.Slc17a6@Neuron.Slc17a6@Neuron.Slc17a6@Neuron.Slc17a6@Neuron.Slc17a6@Astrocyte@Endothelial_Tip@Astrocyte@Neuron.Slc17a6@Neuron.Slc17a6@Neuron.Slc17a6
ACGTGTGTGGTGCG	4196.22368803552	3478.42982885645	Reference	Denate	Denate@Denate@Denate@Denate@Denate@Denate@Denate@Denate@Denate@Denate@Oligodendrocyte
TTAGTCCTCTCAAC	1761.27514624059	3896.32951515281	Reference	CA1	CA1@CA1@CA1@CA1@Astrocyte@CA1@CA1@CA1@CA1@CA1@CA1
TCCGGAACCCTCGG	3215.94624940065	2471.2915848822	Reference	CA1	CA1@CA1@CA1@CA1@CA1@CA1@CA1@CA1@CA1@CA1@CA1
GGCTACAACCAGCC	4165.163477558	1390.08062151192	Reference	Neuron.Slc17a6	Neuron.Slc17a6@Oligodendrocyte@Neuron.Slc17a6@Neuron.Slc17a6@Entorihinal@Entorihinal@Entorihinal@Interneuron@Neuron.Slc17a6@Interneuron@Interneuron
AGATTTTCACTGAG	4872.3475084995	4882.78172465539	Reference	Neuron.Slc17a6	Neuron.Slc17a6@Astrocyte@Entorihinal@Denate@Astrocyte@Interneuron@Oligodendrocyte@Microglia_Macrophages@Interneuron@Astrocyte@Entorihinal
GGACCAGGGAATAG	5757.93966882745	2615.15355188972	Reference	CA3	CA3@CA3@CA3@CA3@CA3@CA3@CA3@CA3@CA3@Interneuron@CA3
TACTCGTGGAAAAG	4402.57525937407	3243.57020515789	Reference	CA3	CA3@CA3@CA3@CA3@CA3@CA3@CA3@CA3@Astrocyte@CA3@CA3
TCCCGCGTCCGACA	3741.82033198375	3305.00145904345	Reference	Denate	Denate@Astrocyte@Denate@Astrocyte@Denate@Denate@Denate@Denate@Denate@Denate@Interneuron
CACAGCTAAACGTT	1785.45697100683	4651.89214797665	Reference	Interneuron	Interneuron@Entorihinal@Choroid@Choroid@Ependymal@Entorihinal@Choroid@Ependymal@Choroid@Ependymal@Entorihinal
TCACCCCTACACCC	5579.42406466426	4160.23316704897	Reference	Oligodendrocyte	Oligodendrocyte@Entorihinal@Oligodendrocyte@Oligodendrocyte@Oligodendrocyte@Astrocyte@Entorihinal@Oligodendrocyte@Entorihinal@Oligodendrocyte@Entorihinal
CTTAAAACGTATGA	5557.49921020954	2913.22050314061	Reference	CA3	CA3@CA3@CA3@CA3@CA3@CA3@CA3@CA3@CA3@Interneuron@CA3
AAGGTGGTAGTTGA	1638.86137553507	4081.77250094683	Reference	CA1	CA1@CA1@CA1@CA1@CA1@CA1@CA1@Astrocyte@CA1@Astrocyte@CA1
ACCAAACTATGCTA	3675.72334428937	5617.24042332126	Reference	Entorihinal	Entorihinal@Cajal_Retzius@Interneuron@Entorihinal@Entorihinal@Interneuron@Astrocyte@Entorihinal@Entorihinal@Entorihinal@Entorihinal
TTTAAGGGGAGACG	1721.50947884723	4869.8268343802	Reference	Entorihinal	Entorihinal@Entorihinal@Entorihinal@Entorihinal@Ependymal@Endothelial_Tip@Interneuron@Interneuron@Ependymal@Ependymal@Interneuron
CGAGCCCGGTTACA	4882.8800366199	3219.85439796057	Reference	CA3	CA3@CA3@CA3@CA3@CA3@CA3@CA3@CA3@CA3@CA3@CA3
TCACCCAGTCAGGT	3101.91551128075	2693.82316783502	Reference	Interneuron	Interneuron@Interneuron@Interneuron@Interneuron@Interneuron@Oligodendrocyte@Interneuron@Interneuron@Interneuron@Interneuron@Denate
AACACCCGGCTCTC	2826.13523416892	2622.98917100778	Reference	CA1	CA1@CA1@CA1@CA1@CA1@CA1@CA1@CA1@CA1@CA1@CA1
ACCCCCGTCATCAT	3447.76934282631	3438.10250912885	Reference	Denate	Denate@Denate@Denate@CA1@Denate@Denate@Denate@Denate@Denate@Denate@Denate
TATGTTACCTGAAT	5840.48029736287	2611.81035439935	Reference	CA3	CA3@CA3@CA3@CA3@CA3@CA3@CA3@CA3@CA3@CA3@CA3
TCTCCACCGCATTG	1347.60473057284	4561.73029065821	Reference	Choroid	Choroid@Choroid@Choroid@Choroid@Choroid@Choroid@Choroid@Choroid@Choroid@Choroid@Choroid
AGCATAGTAATCGT	5243.99528646237	4480.76222643828	Reference	Interneuron	Interneuron@Astrocyte@Entorihinal@Entorihinal@Astrocyte@Astrocyte@Astrocyte@Interneuron@Astrocyte@Neuron.Slc17a6@Astrocyte
CAGTGGCCTGCTGG	2294.45751364193	4933.1386368541	Reference	Interneuron	Interneuron@Cajal_Retzius@Entorihinal@Cajal_Retzius@Cajal_Retzius@Interneuron@Cajal_Retzius@Entorihinal@Cajal_Retzius@Interneuron@Ependymal
TCTGGCATGAGTCA	2725.10894403442	2767.79141230947	Reference	CA1	CA1@CA1@CA1@CA1@CA1@CA1@CA1@CA1@CA1@Astrocyte@CA1
GTCTGAACACGCGT	4890.72569532184	2148.15065245353	Reference	CA1	CA1@CA1@CA1@CA1@CA1@CA1@CA1@CA1@CA1@CA1@CA1
CTGATTGGGTGGTC	3893.78966629245	3200.10863778307	Reference	Denate	Denate@Denate@Denate@Denate@Denate@Denate@Denate@Denate@Denate@Denate@Denate
TTACCAAACATCTC	5490.43494952451	1981.82657730758	Reference	Interneuron	Interneuron@Interneuron@Interneuron@Interneuron@Cajal_Retzius@Interneuron@Astrocyte@Interneuron@Interneuron@Oligodendrocyte@Oligodendrocyte
CCTAGCTTCGCTAC	1555.03104967878	4506.14963238079	Reference	Choroid	Choroid@Choroid@Choroid@Choroid@Choroid@Choroid@Choroid@Interneuron@Choroid@Choroid@Choroid
GCTGACCCCTGGTG	1604.79187130886	2001.46786256351	Reference	Interneuron	Interneuron@Entorihinal@Entorihinal@Astrocyte@Interneuron@Neuron.Slc17a6@Interneuron@Interneuron@Oligodendrocyte@Interneuron@Astrocyte
CGAAAACCCAACCT	4733.06019784597	3221.42152178418	Reference	CA3	CA3@CA3@CA3@CA3@CA3@CA3@CA3@CA3@CA3@Interneuron@CA3
CCCTGTTTATGCCC	2791.2059317288	4308.58755568418	Reference	Denate	Denate@Denate@Denate@Denate@Denate@Denate@Denate@Denate@Denate@Denate@Denate
CATCTAACACCCTA	4478.13002742147	3063.14201559943	Reference	Denate	Denate@Oligodendrocyte@Denate@Denate@Denate@Denate@Denate@Denate@Denate@Denate@Denate
TCTACGTGCGGATA	2591.94769565501	4211.53035354185	Reference	Denate	Denate@Denate@Denate@Denate@Denate@Denate@Denate@Denate@Denate@Denate@Denate
ATCTGAACTCACTC	2022.54632849269	3667.63391182713	Reference	CA1	CA1@Interneuron@CA1@CA1@CA1@CA1@CA1@CA1@CA1@CA1@CA1
CGGCCTAACCTGCT	3012.926396141	2562.8116161811	Reference	CA1	CA1@CA1@CA1@CA1@CA1@CA1@CA1@CA1@CA3@CA1@CA1
TAGTTACATCTCTT	837.626167469417	3381.16367687097	Reference	Neuron.Slc17a6	Neuron.Slc17a6@Neuron.Slc17a6@Endothelial_Tip@Neuron.Slc17a6@Neuron.Slc17a6@Neuron.Slc17a6@Oligodendrocyte@Neuron.Slc17a6@Astrocyte@Neuron.Slc17a6@Astrocyte
CCGTGGTCGACAAT	3470.01662161125	2383.42817583839	Reference	CA1	CA1@CA1@CA1@CA1@CA1@CA1@CA1@CA1@CA1@CA1@CA1
AAGGCCCCGGTGCA	2237.81830630056	4779.97840182648	Reference	Interneuron	Interneuron@Interneuron@Interneuron@Polydendrocyte@Interneuron@Interneuron@Interneuron@Astrocyte@Cajal_Retzius@Cajal_Retzius@Interneuron
TTTCAGATCCGCCA	2032.97138183635	5001.04733587726	Reference	Cajal_Retzius	Cajal_Retzius@Interneuron@Interneuron@Cajal_Retzius@Interneuron@Entorihinal@Entorihinal@Entorihinal@Cajal_Retzius@Ependymal@Cajal_Retzius
CGCGGGGTTAATCT	5417.8894752258	2946.02562851487	Reference	CA3	CA3@CA3@CA3@CA3@CA3@CA3@CA3@CA3@CA3@CA3@Astrocyte
GTTGTCCCGGATTG	4534.33933565588	2766.95561293688	Reference	Neuron.Slc17a6	Neuron.Slc17a6@Astrocyte@Astrocyte@Astrocyte@Astrocyte@Astrocyte@Astrocyte@Astrocyte@Cajal_Retzius@Astrocyte@Astrocyte
TTACGTGCCCTTAA	5459.58968860046	2931.92151410237	Reference	CA3	CA3@CA3@Astrocyte@CA3@CA3@CA3@CA3@CA3@CA3@CA3@CA3
GGGCGACATTGACA	1655.73491548306	4767.33693631602	Reference	Entorihinal	Entorihinal@Entorihinal@Ependymal@Interneuron@Choroid@Entorihinal@Interneuron@Choroid@Entorihinal@Cajal_Retzius@Choroid
GCAGACCTGTCATG	1461.527993916	4409.61480484633	Reference	Choroid	Choroid@Choroid@Choroid@Choroid@Choroid@Choroid@Choroid@Choroid@Choroid@Choroid@Choroid
TGGTATAGTAGATC	5626.71296642934	2907.68333229718	Reference	Interneuron	Interneuron@CA3@Interneuron@CA3@CA3@CA3@CA3@CA3@CA3@CA3@CA3
TTCGACCTCCGCAA	2623.11538090927	4210.48560432611	Reference	Denate	Denate@Denate@Denate@Denate@Denate@Denate@Denate@Denate@Denate@Denate@Denate
TGATTTGCCTACTC	2734.99662349439	5419.4693967815	Reference	Entorihinal	Entorihinal@Oligodendrocyte@Oligodendrocyte@Oligodendrocyte@Oligodendrocyte@Oligodendrocyte@Oligodendrocyte@Oligodendrocyte@Oligodendrocyte@Oligodendrocyte@Oligodendrocyte
TTTCCAAAAGAGGT	4440.94375466983	3409.68533046069	Reference	CA3	CA3@CA3@CA3@CA3@CA3@CA3@CA3@CA3@CA3@CA3@CA3
AAGTTCACGTCCGG	3774.60013888909	3293.5092176703	Reference	Denate	Denate@Denate@Denate@Denate@Astrocyte@Denate@Denate@Neurogenesis@Denate@Denate@Denate
CCCAATGGTCGAGT	1499.78901443502	3965.28296339171	Reference	CA3	CA3@CA3@CA1@CA3@CA1@Entorihinal@CA3@Astrocyte@CA3@Denate@Denate
GTAACGAATGCCAC	5194.12699005555	2201.74628722104	Reference	CA3	CA3@CA3@CA3@CA1@Denate@CA1@CA1@CA1@CA3@CA3@CA3
CTTTAGAACATCGT	1988.261874713	4881.84145036122	Reference	Interneuron	Interneuron@Ependymal@Ependymal@Ependymal@CA3@Entorihinal@Ependymal@Cajal_Retzius@Ependymal@Entorihinal@Entorihinal
TAGCGCTACTCTCC	4790.77415295472	3755.91522055723	Reference	Entorihinal	Entorihinal@Oligodendrocyte@Entorihinal@Entorihinal@Oligodendrocyte@Oligodendrocyte@Interneuron@Entorihinal@Neuron.Slc17a6@Entorihinal@Interneuron
ATGAACAGCCGCCA	4322.82897503386	3576.00940560665	Reference	Astrocyte	Astrocyte@Endothelial_Stalk@Endothelial_Stalk@Astrocyte@Denate@Endothelial_Stalk@Endothelial_Stalk@Denate@Endothelial_Stalk@Denate@Denate
AGTTACAGGTTCCC	2083.37705212687	3655.61929584611	Reference	CA1	CA1@CA1@CA1@CA1@CA1@CA1@CA1@CA1@CA1@CA1@CA1
AATGCGCCATCATG	1502.47588385349	1856.56114634024	Reference	Neuron.Slc17a6	Neuron.Slc17a6@Entorihinal@Entorihinal@Astrocyte@Astrocyte@Astrocyte@Astrocyte@Oligodendrocyte@Astrocyte@Entorihinal@Entorihinal
AGCCAGACTTAAGG	3896.79896004114	3219.22754843112	Reference	Denate	Denate@Denate@Denate@Denate@Denate@Denate@Denate@Denate@Denate@Denate@Interneuron
TATCCACGTCAGGA	3820.27691900309	5053.28479666431	Reference	Interneuron	Interneuron@Astrocyte@Entorihinal@Entorihinal@Oligodendrocyte@Astrocyte@Astrocyte@Neuron.Slc17a6@Entorihinal@Astrocyte@Entorihinal
CAGGATACTGTTAA	4800.55435763796	3205.01895909705	Reference	CA3	CA3@CA3@CA3@CA3@CA3@CA3@CA3@CA3@CA3@CA3@Oligodendrocyte
TTTAAAAATTACCA	1232.82166901577	4362.07871553012	Reference	CA1	CA1@CA1@CA3@CA3@CA1@CA1@CA3@CA1@CA1@CA1@CA1
CTCCTACATCTTTG	4024.58646958361	1222.29389746393	Reference	Entorihinal	Entorihinal@Entorihinal@Entorihinal@Entorihinal@Entorihinal@Denate@Astrocyte@Entorihinal@Astrocyte@Entorihinal@Interneuron
TCTTGCTGCGCGTA	1815.01253461001	4825.21604286807	Reference	Entorihinal	Entorihinal@Cajal_Retzius@Ependymal@Ependymal@Ependymal@Interneuron@Entorihinal@Ependymal@Entorihinal@Interneuron@Entorihinal
GGATATCTTCTACT	5820.70493844293	2703.85276030613	Reference	CA3	CA3@CA3@CA3@CA3@CA3@CA3@CA3@CA3@CA3@CA3@CA3
CTGATCATTCAAAT	3572.0101847364	3707.43885694686	Reference	Denate	Denate@Denate@Denate@Denate@Denate@Denate@Denate@Denate@Denate@Denate@Denate
TCTTCCCGATGGAC	2046.08330459849	1508.03280796907	Reference	Neuron.Slc17a6	Neuron.Slc17a6@Neuron.Slc17a6@Neuron.Slc17a6@Astrocyte@Neuron.Slc17a6@Neuron.Slc17a6@CA3@Neuron.Slc17a6@Neuron.Slc17a6@Astrocyte@Astrocyte
AAGAAGGCGCACAC	4816.4606245953	2147.52380292409	Reference	CA1	CA1@CA1@CA1@CA1@CA1@CA1@CA1@CA1@CA1@CA1@CA1
TTCAGCTCGAGTAC	1460.88314525556	3217.03357507807	Reference	Interneuron	Interneuron@Astrocyte@Oligodendrocyte@Interneuron@Interneuron@Oligodendrocyte@Entorihinal@Oligodendrocyte@Oligodendrocyte@Oligodendrocyte@Endothelial_Stalk
AAATGAACAACGGT	3524.72128297131	2377.99547991654	Reference	CA1	CA1@CA1@CA1@CA1@CA1@CA1@CA1@CA1@CA1@CA1@CA1
ACTAACCCCTGTCA	3240.9878723808	2157.5533953952	Reference	Ependymal	Ependymal@Oligodendrocyte@Oligodendrocyte@Oligodendrocyte@Oligodendrocyte@Microglia_Macrophages@Oligodendrocyte@Oligodendrocyte@Oligodendrocyte@Oligodendrocyte@Oligodendrocyte
TCCATCGCTAATGG	5868.74616364519	3393.17829285199	Reference	Interneuron	Interneuron@Interneuron@Astrocyte@Entorihinal@Astrocyte@Interneuron@Astrocyte@Interneuron@Interneuron@Astrocyte@Entorihinal
TCTGCTTGTCTCAG	1771.91514913774	1400.84153843405	Reference	Neuron.Slc17a6	Neuron.Slc17a6@Neuron.Slc17a6@Entorihinal@Neuron.Slc17a6@Neuron.Slc17a6@Polydendrocyte@Oligodendrocyte@Astrocyte@Entorihinal@Entorihinal@Endothelial_Tip
CAAGTTATGCGTCT	3958.48948188923	2303.50486083421	Reference	CA1	CA1@CA1@CA1@CA1@CA1@CA1@CA1@CA1@CA1@CA1@CA1
GACTAGGACCAATC	4767.77455073262	2205.92528408401	Reference	CA1	CA1@CA3@CA1@Interneuron@CA1@CA3@Astrocyte@CA1@CA1@Astrocyte@CA1
TTCCGCCCTTAGAA	1561.69448583659	4774.85913066935	Reference	Ependymal	Ependymal@Choroid@Interneuron@Ependymal@Interneuron@Cajal_Retzius@Ependymal@Ependymal@Ependymal@Choroid@Cajal_Retzius
CCATCACCGTCATG	3188.86260566247	3935.0897110568	Reference	Denate	Denate@Denate@Denate@Interneuron@Denate@Denate@Interneuron@Denate@Denate@Interneuron@Denate
CGACCGTCGTGTAC	1493.66295216091	2250.01370098827	Reference	Entorihinal	Entorihinal@Entorihinal@Entorihinal@Astrocyte@Oligodendrocyte@Microglia_Macrophages@Entorihinal@Entorihinal@Entorihinal@Entorihinal@Entorihinal
TCTTCTTCAGGATT	1931.62266737164	5126.7306665309	Reference	Interneuron	Interneuron@Entorihinal@Ependymal@Interneuron@Ependymal@Interneuron@Entorihinal@Entorihinal@Entorihinal@Entorihinal@Entorihinal
GTCGCTTTGTACGC	5376.40421140461	2985.09924918358	Reference	CA3	CA3@CA3@CA3@CA3@CA3@CA3@CA3@CA3@CA3@CA3@CA3
TTGCAATACAAGGT	2578.19092423244	4751.45674823676	Reference	Interneuron	Interneuron@Entorihinal@Entorihinal@Interneuron@Interneuron@Astrocyte@Cajal_Retzius@Astrocyte@Oligodendrocyte@Astrocyte@Entorihinal
AGAGGAGACTTATT	3371.56972611848	1383.81212621748	Reference	Entorihinal	Entorihinal@Neuron.Slc17a6@Microglia_Macrophages@Entorihinal@Entorihinal@Entorihinal@Entorihinal@Entorihinal@Astrocyte@Entorihinal@Entorihinal
ATTCGACACTCAGC	3526.01098029218	1923.21614630451	Reference	Entorihinal	Entorihinal@Entorihinal@Entorihinal@Oligodendrocyte@Oligodendrocyte@Entorihinal@Entorihinal@Entorihinal@Entorihinal@Entorihinal@Microglia_Macrophages
GAATCTTTAATGTA	2659.65680500047	4139.65160749887	Reference	Denate	Denate@Denate@Denate@Denate@Denate@Denate@Denate@Denate@Denate@Denate@Denate
ACGTAGCCTCCTCG	5085.57746554934	2184.29897531817	Reference	CA1	CA1@CA1@CA1@CA1@CA1@CA1@CA1@Astrocyte@CA1@CA1@CA1
TTTGCTAAGGGCAT	3468.08207562995	1915.06710242173	Reference	Entorihinal	Entorihinal@Entorihinal@Entorihinal@Astrocyte@Entorihinal@Entorihinal@Oligodendrocyte@Entorihinal@Oligodendrocyte@Entorihinal@Entorihinal
TTCATGAATTCTAT	1929.25822228338	4378.6902280604	Reference	Ependymal	Ependymal@Ependymal@Ependymal@Ependymal@Ependymal@Ependymal@Astrocyte@Ependymal@Ependymal@Ependymal@Ependymal
TTCTTACAGTAAAT	3527.62310194326	3325.3740687504	Reference	Denate	Denate@Denate@Denate@Denate@Denate@Denate@Denate@Denate@Denate@Denate@Denate
TTAGACCACAATAC	3484.84814080121	1912.97760399025	Reference	Entorihinal	Entorihinal@Entorihinal@Entorihinal@Astrocyte@Entorihinal@Entorihinal@Entorihinal@Entorihinal@Entorihinal@Entorihinal@Entorihinal
CTATCAACAGCCTA	2276.07932681959	3379.07417843948	Reference	CA1	CA1@CA1@CA1@CA1@CA1@CA1@CA1@CA1@CA1@Astrocyte@CA1
AGGACTGATCCCAC	1694.64078466252	4795.12726545473	Reference	Ependymal	Ependymal@Cajal_Retzius@Entorihinal@Astrocyte@Ependymal@Entorihinal@Cajal_Retzius@Interneuron@Ependymal@Interneuron@Ependymal
ATACCAGAGATGAT	4850.96002792847	4184.78477361888	Reference	Oligodendrocyte	Oligodendrocyte@Entorihinal@Interneuron@Entorihinal@Entorihinal@Oligodendrocyte@Oligodendrocyte@Entorihinal@Astrocyte@Entorihinal@Astrocyte
TTACCCCGTTATCT	2636.33477844814	5018.18122301541	Reference	Interneuron	Interneuron@Astrocyte@Interneuron@Astrocyte@Astrocyte@Astrocyte@Astrocyte@Interneuron@Interneuron@Astrocyte@Entorihinal
CCTCCAATACTTCC	3339.43476787357	5159.32684206201	Reference	Entorihinal	Entorihinal@Astrocyte@Oligodendrocyte@Entorihinal@Entorihinal@Astrocyte@Entorihinal@Entorihinal@Entorihinal@Entorihinal@Astrocyte
CGGCGACTACCATT	2403.75936158532	1007.18003394288	Reference	Astrocyte	Astrocyte@Entorihinal@Entorihinal@Entorihinal@Neuron.Slc17a6@Oligodendrocyte@Oligodendrocyte@Endothelial_Tip@Neuron.Slc17a6@Oligodendrocyte@Neuron.Slc17a6
GTTTATTCACCTCT	3885.51410848356	1641.23833297604	Reference	Entorihinal	Entorihinal@Entorihinal@Entorihinal@Astrocyte@Entorihinal@Entorihinal@Entorihinal@CA1@Entorihinal@Entorihinal@Entorihinal
CTGTGACCATAGCA	2330.89146295639	5101.13431074524	Reference	Cajal_Retzius	Cajal_Retzius@Interneuron@Cajal_Retzius@Interneuron@Interneuron@Cajal_Retzius@Astrocyte@Cajal_Retzius@Interneuron@Entorihinal@Interneuron
CTAGGGTCACCTTT	1834.03557009278	3769.70591020501	Reference	CA1	CA1@Astrocyte@CA1@CA1@CA1@Astrocyte@CA1@CA1@CA1@CA1@CA1
TGCCAAGGCGTACA	5398.54401541281	2972.66673351627	Reference	CA3	CA3@CA3@CA3@CA3@CA3@CA3@CA3@CA3@CA3@CA3@CA3
CAGCCTGTGCCATT	5582.32588363621	2944.56297961284	Reference	Interneuron	Interneuron@CA3@CA3@CA3@CA3@CA3@CA3@CA3@CA3@CA3@CA3
ACGTCCACAGGTTG	4178.81277420383	3120.49874754361	Reference	Denate	Denate@Denate@Denate@Denate@Denate@Denate@Denate@Denate@Denate@Denate@Denate
CCCTGGTAATACTA	1915.39397608408	4434.16641141624	Reference	Choroid	Choroid@Choroid@Choroid@Choroid@Choroid@Ependymal@Ependymal@Ependymal@Choroid@Ependymal@Choroid
ACTACATATACCAC	1293.43744309647	2079.51062897936	Reference	Entorihinal	Entorihinal@Entorihinal@CA1@Entorihinal@Astrocyte@Astrocyte@Entorihinal@Astrocyte@Astrocyte@Entorihinal@Astrocyte
TTTTCGACCCAACA	3989.54969236675	4501.44826090996	Reference	Interneuron	Interneuron@Interneuron@Cajal_Retzius@Oligodendrocyte@Interneuron@Entorihinal@Neuron.Slc17a6@Entorihinal@Oligodendrocyte@Astrocyte@Astrocyte
TGTCCTCGGATGTA	4878.68852032709	1783.21975139523	Reference	Ependymal	Ependymal@Entorihinal@Ependymal@Ependymal@Ependymal@Ependymal@Ependymal@Ependymal@Ependymal@Ependymal@Ependymal
GAAGAGTACGCGTA	5023.67199414777	3151.84122401583	Reference	CA3	CA3@CA3@CA3@CA3@CA3@CA3@CA3@CA3@CA3@CA3@CA3
ATTTACCCTTAGTC	4060.37557023764	1551.70332518704	Reference	Interneuron	Interneuron@Endothelial_Tip@Interneuron@Entorihinal@Interneuron@Neuron.Slc17a6@Entorihinal@Astrocyte@Interneuron@Astrocyte@Polydendrocyte
CACCTAACAAGCGT	4033.50687605293	3168.45273654612	Reference	Denate	Denate@Denate@Denate@Denate@Denate@Denate@Denate@Denate@Denate@Denate@Denate
ACAATCCAACGTCC	4978.53258791746	4572.59568250191	Reference	Oligodendrocyte	Oligodendrocyte@CA3@Astrocyte@Interneuron@Astrocyte@Entorihinal@Entorihinal@Neuron.Slc17a6@Entorihinal@Entorihinal@Interneuron
TGCAAGGAGAAATC	4123.24831462985	2193.70171825984	Reference	CA1	CA1@CA1@CA1@CA1@CA1@CA1@CA1@Denate@CA1@CA1@CA1
AAATGTCACCTCGA	3654.87323760203	5209.47480441758	Reference	Oligodendrocyte	Oligodendrocyte@Oligodendrocyte@Oligodendrocyte@Entorihinal@Interneuron@Entorihinal@Astrocyte@Astrocyte@Oligodendrocyte@Oligodendrocyte@Entorihinal
TAGTATAAGTGCCT	1780.9430303838	4801.70918551389	Reference	Interneuron	Interneuron@Interneuron@Interneuron@Interneuron@Interneuron@Cajal_Retzius@Cajal_Retzius@Ependymal@Interneuron@Entorihinal@Entorihinal
CCGTCATAAAGGTT	2852.68150402341	1625.6715696615	Reference	Entorihinal	Entorihinal@Interneuron@Entorihinal@Entorihinal@Entorihinal@Denate@Entorihinal@Entorihinal@Entorihinal@Entorihinal@Entorihinal
TGCACCATGCGACC	4564.86217224971	2155.25494712057	Reference	CA1	CA1@CA1@CA1@CA1@Astrocyte@CA1@CA1@CA1@CA1@CA1@CA1
TAGTATGCCTCCGA	5808.23786434123	3381.16367687097	Reference	Interneuron	Interneuron@Astrocyte@Astrocyte@Astrocyte@Astrocyte@Astrocyte@Astrocyte@Interneuron@Oligodendrocyte@Astrocyte@Endothelial_Stalk
CGATTTTCCCGCGC	4101.43093495187	2199.76126371114	Reference	CA1	CA1@CA1@CA1@CA1@CA1@CA1@CA1@Denate@CA1@CA1@CA1
CATGCAATCACTCC	4121.85114253225	5010.76350358365	Reference	Interneuron	Interneuron@Astrocyte@Interneuron@Entorihinal@Entorihinal@Entorihinal@Oligodendrocyte@Denate@Astrocyte@Astrocyte@Oligodendrocyte
AATCACCCGATCTG	5432.39857008554	2191.40326998521	Reference	CA3	CA3@CA3@CA3@CA3@CA3@CA3@CA3@CA3@CA3@CA1@CA3
CCACGTTCGATCAG	2090.47038739163	1091.17787088845	Reference	Oligodendrocyte	Oligodendrocyte@Neuron.Slc17a6@Neuron.Slc17a6@Oligodendrocyte@Oligodendrocyte@Neuron.Slc17a6@Oligodendrocyte@Entorihinal@Entorihinal@Denate@Neuron.Slc17a6
GTAGGAGGTTCGCT	3710.54517195275	3643.70915478666	Reference	Denate	Denate@Denate@Denate@Denate@Denate@Denate@Denate@Denate@Denate@Denate@Denate
ATCTGACCCAAGCA	1960.74833186786	1470.4218362024	Reference	Neuron.Slc17a6	Neuron.Slc17a6@Neuron.Slc17a6@Neuron.Slc17a6@Neuron.Slc17a6@Endothelial_Stalk@Neuron.Slc17a6@Astrocyte@Oligodendrocyte@Neuron.Slc17a6@Neuron.Slc17a6@Interneuron
TATTGATACTCTGC	3535.79118497541	3343.55270510429	Reference	Denate	Denate@Denate@Denate@Denate@Denate@Denate@Denate@Denate@Denate@Denate@Denate
AGGCTAGCTTCTAG	1235.50853843424	4394.88384090438	Reference	CA1	CA1@Astrocyte@CA3@Interneuron@CA1@CA1@Interneuron@CA1@Interneuron@Astrocyte@CA1
AAGAAGGCACAGTC	1990.30389547104	4606.75898185664	Reference	Oligodendrocyte	Oligodendrocyte@Interneuron@Interneuron@Oligodendrocyte@Interneuron@Interneuron@Cajal_Retzius@Cajal_Retzius@Interneuron@Entorihinal@Neurogenesis
AGCGCGATCACACG	1088.697993409	3925.26906842884	Reference	Oligodendrocyte	Oligodendrocyte@Oligodendrocyte@Polydendrocyte@Oligodendrocyte@Astrocyte@Oligodendrocyte@Oligodendrocyte@Oligodendrocyte@Oligodendrocyte@Oligodendrocyte@Oligodendrocyte
ATATCTTTCGGAGT	2075.31644387145	5320.74059589398	Reference	Entorihinal	Entorihinal@Entorihinal@Ependymal@Ependymal@Neuron.Slc17a6@Entorihinal@Interneuron@Ependymal@Entorihinal@Ependymal@Ependymal
ACACGACATTTCAG	3168.97977196578	3770.75065942076	Reference	Denate	Denate@Denate@Denate@Denate@Denate@Denate@Denate@Interneuron@Interneuron@Denate@Denate
TTGCTCTGGTTCTC	3028.08033966118	3884.73279885809	Reference	Denate	Denate@Denate@Denate@Denate@Denate@Denate@Denate@Denate@Denate@Denate@Denate
GGCCGCTCACCATC	5053.6574568579	4928.43726538327	Reference	Oligodendrocyte	Oligodendrocyte@Astrocyte@Oligodendrocyte@Oligodendrocyte@Astrocyte@Astrocyte@Astrocyte@Astrocyte@Oligodendrocyte@Astrocyte@Entorihinal
CCGGTGAGCTAGCC	1777.0739384212	1420.37834876841	Reference	Neuron.Slc17a6	Neuron.Slc17a6@Neuron.Slc17a6@Neuron.Slc17a6@Entorihinal@Astrocyte@Neuron.Slc17a6@Oligodendrocyte@Entorihinal@Neuron.Slc17a6@Entorihinal@Neuron.Slc17a6
CCCCCAAGACTTAA	1593.93691885824	1920.08189865729	Reference	Neuron.Slc17a6	Neuron.Slc17a6@Oligodendrocyte@Astrocyte@Oligodendrocyte@Oligodendrocyte@Entorihinal@Oligodendrocyte@Entorihinal@Neuron.Slc17a6@Entorihinal@Entorihinal
CTCGTTGCCTGGCG	2103.25988582355	4767.44141123759	Reference	Interneuron	Interneuron@Interneuron@Astrocyte@Interneuron@Entorihinal@Ependymal@Interneuron@Entorihinal@Interneuron@Entorihinal@Interneuron
AGCACAGCTTGCAT	4848.81053239369	3151.84122401583	Reference	CA3	CA3@CA3@CA3@CA3@CA3@CA3@CA3@CA3@CA3@CA3@Astrocyte
AAGTCCGCATCGCT	1363.18857319997	3337.38868473142	Reference	Entorihinal	Entorihinal@Oligodendrocyte@Astrocyte@Entorihinal@Interneuron@Interneuron@Interneuron@Oligodendrocyte@Astrocyte@Astrocyte@Oligodendrocyte
GACACATGCGTTAG	2152.69828312341	3536.51788525164	Reference	CA1	CA1@CA1@CA1@CA1@CA1@CA1@CA1@CA1@CA1@CA1@CA1
TCAAGTCAGTTATC	4578.51146889554	1355.0815227846	Reference	Entorihinal	Entorihinal@Astrocyte@Microglia_Macrophages@Entorihinal@Neuron.Slc17a6@Entorihinal@Entorihinal@Microglia_Macrophages@Entorihinal@Astrocyte@Entorihinal
TTGGGTGTACTGTC	4235.88188065215	995.478842726578	Reference	Entorihinal	Entorihinal@Astrocyte@CA3@Neuron.Slc17a6@Entorihinal@Neuron.Slc17a6@Astrocyte@Entorihinal@Astrocyte@Entorihinal@Astrocyte
TGTGACGGGGTCCT	1891.85699997827	4856.76746918344	Reference	Ependymal	Ependymal@Ependymal@Entorihinal@Entorihinal@Entorihinal@Ependymal@Entorihinal@Ependymal@Ependymal@Ependymal@Entorihinal
AGGATTGCACGGGT	1809.42384621959	1865.54598959562	Reference	Entorihinal	Entorihinal@Interneuron@Astrocyte@Entorihinal@Entorihinal@Interneuron@Entorihinal@Neuron.Slc17a6@Neuron.Slc17a6@Endothelial_Stalk@Astrocyte
CCTAGGAACCGCCA	3044.201556172	1937.11131087387	Reference	Entorihinal	Entorihinal@Entorihinal@Oligodendrocyte@Entorihinal@Entorihinal@Astrocyte@Entorihinal@Entorihinal@Entorihinal@Entorihinal@Entorihinal
TCATAGCTTAATTG	1862.51638592857	1523.18167159732	Reference	Neuron.Slc17a6	Neuron.Slc17a6@Neuron.Slc17a6@Neuron.Slc17a6@Neuron.Slc17a6@Neuron.Slc17a6@Neuron.Slc17a6@Astrocyte@Astrocyte@Denate@Neuron.Slc17a6@Neuron.Slc17a6
GAAATACGCTCCGA	1418.75303277394	2511.6189046098	Reference	Entorihinal	Entorihinal@Entorihinal@Entorihinal@Entorihinal@Oligodendrocyte@Entorihinal@Entorihinal@Oligodendrocyte@Oligodendrocyte@Oligodendrocyte@Oligodendrocyte
TATCTGCGATAGGT	2445.99694884368	4925.82539234392	Reference	Interneuron	Interneuron@Interneuron@Cajal_Retzius@Interneuron@Interneuron@Interneuron@Entorihinal@Astrocyte@Interneuron@Interneuron@Astrocyte
CGGACAGAGGCCGG	2282.31286387044	4975.13755532689	Reference	Entorihinal	Entorihinal@Entorihinal@Cajal_Retzius@Cajal_Retzius@Interneuron@Cajal_Retzius@Entorihinal@Entorihinal@Cajal_Retzius@Cajal_Retzius@Entorihinal
CCGTCAAGACCTTA	1592.86217109085	1971.37908515017	Reference	Interneuron	Interneuron@Interneuron@Interneuron@Oligodendrocyte@Oligodendrocyte@Interneuron@Interneuron@Entorihinal@Entorihinal@Oligodendrocyte@Oligodendrocyte
CCTACATTTCGTAT	2538.10283250885	1073.83503390715	Reference	Neuron.Slc17a6	Neuron.Slc17a6@Astrocyte@CA1@Neuron.Slc17a6@CA1@Entorihinal@Neuron.Slc17a6@Neuron.Slc17a6@Astrocyte@Entorihinal@Neuron.Slc17a6
CTGTCAGGACCGGA	2416.4413852405	1144.56455581281	Reference	Entorihinal	Entorihinal@Astrocyte@Astrocyte@Neuron.Slc17a6@Astrocyte@Neuron.Slc17a6@Astrocyte@Entorihinal@Entorihinal@Neuron.Slc17a6@Oligodendrocyte
AACCCCATTATCAG	3349.85982121724	4726.6961918237	Reference	Entorihinal	Entorihinal@Astrocyte@Denate@Entorihinal@Oligodendrocyte@Oligodendrocyte@Entorihinal@Neuron.Slc17a6@Entorihinal@Interneuron@Entorihinal
CAGATCATAGAGCC	4069.4034514837	3128.22989174009	Reference	Denate	Denate@Denate@Denate@Denate@Denate@Denate@Denate@Denate@Denate@Denate@Denate
AGTCCGTATTGCAC	4072.30527045565	5052.44899729172	Reference	Entorihinal	Entorihinal@Entorihinal@Entorihinal@Denate@Entorihinal@Entorihinal@Entorihinal@Entorihinal@Astrocyte@Astrocyte@Entorihinal
GAAAACTGTTCCAG	4134.42569141069	3110.88705475879	Reference	Denate	Denate@Denate@Denate@Denate@Denate@Denate@Denate@Denate@Denate@Denate@Denate
CGCTTCAATACACG	2197.5152650235	3500.7874620733	Reference	CA1	CA1@CA1@CA1@CA1@CA1@CA1@CA3@CA1@Astrocyte@CA1@CA1
CATATTTCTTGTTC	4024.37152003013	3467.35548716959	Reference	Denate	Denate@Denate@Denate@Denate@Denate@Denate@Denate@CA3@Astrocyte@Denate@Denate
ACTCCTGCACGTTC	4533.47953744197	4543.86507906904	Reference	Interneuron	Interneuron@Oligodendrocyte@Oligodendrocyte@Oligodendrocyte@Astrocyte@Astrocyte@Astrocyte@Astrocyte@Astrocyte@Astrocyte@Astrocyte
CTACTAACATTCAT	2230.61749625906	1158.14629561744	Reference	Neuron.Slc17a6	Neuron.Slc17a6@Oligodendrocyte@Astrocyte@Entorihinal@Oligodendrocyte@Astrocyte@Neuron.Slc17a6@Neuron.Slc17a6@Neuron.Slc17a6@Neuron.Slc17a6@Neuron.Slc17a6
GGCGGTTTTGTACC	5048.3911927977	2951.45832443673	Reference	Interneuron	Interneuron@Astrocyte@Astrocyte@Interneuron@Astrocyte@Interneuron@Interneuron@Astrocyte@Interneuron@Astrocyte@Astrocyte
ATCCATTAGTATGA	4239.64349783801	1048.55210288622	Reference	Entorihinal	Entorihinal@Entorihinal@Entorihinal@Entorihinal@Astrocyte@Neuron.Slc17a6@Entorihinal@Interneuron@Astrocyte@Astrocyte@Interneuron
CTCAGTGCGTCATA	4169.78489295777	3134.91628672083	Reference	Denate	Denate@Denate@Denate@Denate@Denate@Denate@Denate@Denate@Denate@Denate@Denate
ACCTCCGCCAATCG	3390.91518593147	5116.07422453034	Reference	Entorihinal	Entorihinal@Entorihinal@Interneuron@Entorihinal@Oligodendrocyte@Entorihinal@Neuron.Slc17a6@Astrocyte@Oligodendrocyte@Oligodendrocyte@Interneuron
CGCCGGAGTCCAGG	4701.78503781497	3294.55396688604	Reference	CA3	CA3@CA3@CA3@CA3@CA3@CA3@CA3@CA3@CA3@CA3@CA3
CACTTTATTTCTAT	1406.50090822572	2958.24919433904	Reference	Neuron.Slc17a6	Neuron.Slc17a6@Astrocyte@Neuron.Slc17a6@Astrocyte@Astrocyte@Astrocyte@Entorihinal@Neuron.Slc17a6@Astrocyte@Oligodendrocyte@Astrocyte
CCACAATTGCTTCA	1656.3797641435	2798.29808940911	Reference	Entorihinal	Entorihinal@Astrocyte@Interneuron@Entorihinal@Entorihinal@Interneuron@Interneuron@Astrocyte@Oligodendrocyte@Entorihinal@Entorihinal
GAAACATTACGTAA	1910.12771202387	5206.13160692721	Reference	Ependymal	Ependymal@Entorihinal@Ependymal@Ependymal@Ependymal@Entorihinal@Ependymal@Ependymal@Interneuron@Ependymal@Ependymal
ATAACGTGACGGGG	2214.06638064128	2340.48898307144	Reference	Entorihinal	Entorihinal@Entorihinal@Entorihinal@Entorihinal@Entorihinal@Entorihinal@Entorihinal@Entorihinal@Entorihinal@Entorihinal@Polydendrocyte
GTTATAAGAGAGTA	2243.51446946772	5179.80392669053	Reference	Entorihinal	Entorihinal@Interneuron@Entorihinal@Cajal_Retzius@Interneuron@CA1@Cajal_Retzius@Entorihinal@Cajal_Retzius@Entorihinal@Cajal_Retzius
CTTACGGATATTAT	3481.08652361535	2344.56350501283	Reference	CA1	CA1@CA1@CA1@Astrocyte@CA1@Astrocyte@CA1@CA1@CA1@CA1@Astrocyte
CGGACGCGGTTGGT	2321.54115738011	4599.13231258173	Reference	Interneuron	Interneuron@Interneuron@Endothelial_Tip@Interneuron@Cajal_Retzius@Entorihinal@Astrocyte@Interneuron@Interneuron@Interneuron@Interneuron
CATCCGCTAACCCG	4004.70363588692	3233.8540374515	Reference	Neurogenesis	Neurogenesis@Interneuron@Endothelial_Stalk@Interneuron@Astrocyte@Denate@Neuron.Slc17a6@Denate@Denate@Interneuron@Interneuron
CAGGGATCTGAGGT	3509.24491512092	3390.77536965578	Reference	Denate	Denate@Denate@Denate@Denate@Denate@Denate@Denate@Denate@Denate@Denate@Denate
TTCCGGTGGTGTCC	1629.18864562857	4596.62491446395	Reference	Choroid	Choroid@Choroid@Choroid@Choroid@Choroid@Choroid@Choroid@Choroid@Choroid@Entorihinal@Choroid
AGTTGGCAGTCGAT	4001.15696825454	4494.55291608606	Reference	Interneuron	Interneuron@Interneuron@Entorihinal@Cajal_Retzius@Oligodendrocyte@Interneuron@Oligodendrocyte@Astrocyte@Neuron.Slc17a6@Astrocyte@Oligodendrocyte
TGAGGATACTAGGG	3573.83725594096	3738.67685849751	Reference	Denate	Denate@Denate@Denate@Denate@Denate@Denate@Denate@Denate@Denate@Denate@Denate
CGACCCGAGTTATA	1495.06012425851	4507.61228128283	Reference	Choroid	Choroid@Choroid@Choroid@Choroid@Choroid@Choroid@Choroid@Interneuron@Choroid@Choroid@Choroid
TAGGGTGTGCCTGA	4035.11899770401	3146.82642778028	Reference	Denate	Denate@Denate@Denate@Denate@Denate@Denate@Denate@Denate@Denate@Denate@Denate
GCGAATTGTCTTTA	3378.01821272281	3778.48180361724	Reference	Denate	Denate@Denate@Denate@Neurogenesis@Denate@Denate@Denate@Denate@Astrocyte@Oligodendrocyte@Interneuron
CTGATGGTAAGGCT	1802.5454605083	3901.34431138837	Reference	CA1	CA1@CA1@CA1@CA1@CA1@CA1@CA1@CA1@CA1@CA1@CA1
TACCGTCAGCAACT	3267.10424312834	5573.04753149542	Reference	Entorihinal	Entorihinal@Entorihinal@Neuron.Slc17a6@Cajal_Retzius@Entorihinal@Oligodendrocyte@Entorihinal@Entorihinal@Astrocyte@Interneuron@Entorihinal
GCGGACGCGGAGGT	1727.85049067482	4047.92262635682	Reference	CA1	CA1@CA1@CA1@CA1@CA1@CA1@CA1@CA1@CA3@CA1@CA1
CATTGTCCGCTTTT	2922.00273501995	1401.99076257137	Reference	Neuron.Slc17a6	Neuron.Slc17a6@Astrocyte@Neuron.Slc17a6@Neuron.Slc17a6@Astrocyte@Neuron.Slc17a6@Astrocyte@Microglia_Macrophages@Oligodendrocyte@Entorihinal@Ependymal
AGACACCAAGGGAC	3226.15635319084	3695.00634127954	Reference	Denate	Denate@Denate@Denate@Denate@Denate@Denate@Interneuron@Denate@Denate@Interneuron@Denate
CAAGATGCGCGCTC	5207.99123625486	2251.89424957661	Reference	CA1	CA1@CA1@Mural@CA3@CA3@Oligodendrocyte@CA3@Astrocyte@Astrocyte@CA3@CA3
CCACTCAACTTAAT	4008.68020262626	2191.8211696715	Reference	CA1	CA1@CA1@CA1@CA1@CA1@CA1@CA1@CA1@CA1@CA1@CA1
CATATAGCTTCAGT	2135.28736929172	4797.73913849408	Reference	Interneuron	Interneuron@Interneuron@Interneuron@Cajal_Retzius@Cajal_Retzius@Cajal_Retzius@Cajal_Retzius@Interneuron@Entorihinal@Entorihinal@Interneuron
GTCCCACAAGTTTG	1589.31550345847	4645.93707744692	Reference	Interneuron	Interneuron@Choroid@Choroid@Choroid@Choroid@Cajal_Retzius@Choroid@Choroid@Choroid@Choroid@Choroid
TACGAGCCCGGCTG	2232.98194134732	4634.02693638748	Reference	Entorihinal	Entorihinal@Ependymal@Ependymal@Cajal_Retzius@Ependymal@Interneuron@Interneuron@Entorihinal@Entorihinal@Cajal_Retzius@Oligodendrocyte
CTTCGTAGGCAGCC	1965.79964637459	4781.23210088537	Reference	Interneuron	Interneuron@Cajal_Retzius@Interneuron@Astrocyte@Cajal_Retzius@Interneuron@Interneuron@Cajal_Retzius@Astrocyte@Interneuron@Endothelial_Tip
TGAACTAAGCTAGA	1952.25782450549	3747.87065159603	Reference	CA1	CA1@Denate@CA1@CA1@CA1@CA1@Astrocyte@CA1@CA1@CA1@CA1
GCTTTCAAATCCGA	1760.09292369647	2535.12576196397	Reference	Oligodendrocyte	Oligodendrocyte@Interneuron@Oligodendrocyte@Oligodendrocyte@Interneuron@Oligodendrocyte@Entorihinal@Endothelial_Stalk@Astrocyte@Interneuron@Oligodendrocyte
TTGTCCGATAATTC	1702.80886769467	5037.92698319292	Reference	Entorihinal	Entorihinal@Cajal_Retzius@Polydendrocyte@Oligodendrocyte@Entorihinal@Interneuron@Interneuron@Cajal_Retzius@Cajal_Retzius@Astrocyte@Neuron.Slc17a6
CATAGCGGCGTCTC	3325.46304689752	3912.5231279968	Reference	Denate	Denate@Denate@Denate@Denate@Denate@Denate@Denate@Denate@Denate@Denate@Denate
TTCCCCGGCTTGGG	3075.90661530996	3773.88490706798	Reference	Denate	Denate@Denate@Denate@Denate@Denate@Denate@Denate@Denate@Denate@Denate@Denate
TACACTTCCAATAC	2216.75325005975	1470.10841143768	Reference	Neuron.Slc17a6	Neuron.Slc17a6@Neuron.Slc17a6@Astrocyte@Neuron.Slc17a6@Entorihinal@Neuron.Slc17a6@Neuron.Slc17a6@Neuron.Slc17a6@Neuron.Slc17a6@Neuron.Slc17a6@Oligodendrocyte
ACCGGACGCGTGTG	1677.76724471452	4512.10470291051	Reference	Choroid	Choroid@Choroid@Choroid@Choroid@Choroid@Choroid@Choroid@Entorihinal@Choroid@Entorihinal@Choroid
TTGAACATCAAGGC	1736.44847281392	4462.79253992754	Reference	Choroid	Choroid@Choroid@Choroid@Choroid@Choroid@Choroid@Choroid@Choroid@Choroid@Choroid@Choroid
GTCGAATAGTCTGC	4585.49732938356	3971.34250884301	Reference	Entorihinal	Entorihinal@Oligodendrocyte@Astrocyte@Astrocyte@Entorihinal@Astrocyte@Astrocyte@Astrocyte@Astrocyte@Entorihinal@Astrocyte
ATCTGGCTGACTGG	3004.11346444842	4112.59260281118	Reference	Denate	Denate@Denate@Denate@Denate@Denate@Denate@Denate@Denate@Denate@Denate@Denate
CCGATCCGGTATGA	4954.88813703492	4106.63753228146	Reference	Oligodendrocyte	Oligodendrocyte@Entorihinal@Interneuron@Entorihinal@Astrocyte@Oligodendrocyte@Entorihinal@Astrocyte@Entorihinal@Astrocyte@Astrocyte
AAGAGCTTGTTTGG	2864.50372946468	4268.36471087816	Reference	Denate	Denate@Denate@Denate@Denate@Denate@Denate@Denate@Denate@Denate@Denate@Denate
GTCGCCTTCCGTTA	3115.24238359637	3764.27321428316	Reference	Denate	Denate@Denate@Denate@Denate@Denate@Denate@Denate@Denate@Denate@Denate@Denate
GGAACTCGCCTCAG	3754.82477996915	1338.47001025432	Reference	Entorihinal	Entorihinal@Astrocyte@Interneuron@Microglia_Macrophages@Entorihinal@Astrocyte@Polydendrocyte@Interneuron@Entorihinal@Astrocyte@Entorihinal
TCTCCTACATCTCC	4297.35745294676	3077.7685046198	Reference	Denate	Denate@Denate@Denate@Denate@Denate@Denate@Denate@Denate@Denate@Denate@Denate
TGGCCCGATATCTC	2647.40468045224	4623.68391915164	Reference	Oligodendrocyte	Oligodendrocyte@Interneuron@Interneuron@Endothelial_Tip@Interneuron@Interneuron@Astrocyte@Interneuron@Interneuron@Interneuron@Interneuron
CGGTCCACGCCGGT	2741.55258487546	2739.47870856289	Reference	CA1	CA1@CA1@CA1@CA1@CA3@CA1@CA1@CA1@CA1@CA1@CA1
CCGAACCTGCGCAC	1082.57193113488	4082.92172508414	Reference	Interneuron	Interneuron@Interneuron@Interneuron@Interneuron@Astrocyte@Oligodendrocyte@Astrocyte@Astrocyte@Polydendrocyte@Oligodendrocyte@Astrocyte
ACCTGTGAAACGGG	5186.17385657688	4136.7263096948	Reference	Interneuron	Interneuron@Microglia_Macrophages@Entorihinal@Entorihinal@Oligodendrocyte@Astrocyte@Astrocyte@Microglia_Macrophages@Entorihinal@Oligodendrocyte@Entorihinal
TCCATTCTTTATAA	1413.27181916026	4703.92065892054	Reference	Ependymal	Ependymal@Ependymal@Ependymal@Ependymal@Ependymal@Ependymal@Ependymal@Ependymal@Ependymal@Ependymal@Ependymal
TTCAACTAACTGCT	4358.61807568789	1507.19700859648	Reference	Entorihinal	Entorihinal@Neuron.Slc17a6@Oligodendrocyte@Neuron.Slc17a6@Oligodendrocyte@Neuron.Slc17a6@Entorihinal@Oligodendrocyte@Neuron.Slc17a6@Entorihinal@Denate
TCAGTCGGATGTAT	1235.4010636575	4123.04009496859	Reference	CA3	CA3@CA3@CA1@Astrocyte@CA3@CA3@Astrocyte@Astrocyte@Astrocyte@Entorihinal@CA1
TCGGGCGGAACCCA	3584.58473361484	3721.43849643778	Reference	Denate	Denate@Denate@Denate@Denate@Denate@Denate@Denate@Denate@Denate@Denate@Denate
AACGCGCTTGAAAG	2158.60939584405	1224.17444605226	Reference	Entorihinal	Entorihinal@Neuron.Slc17a6@CA1@Neuron.Slc17a6@Oligodendrocyte@Cajal_Retzius@Oligodendrocyte@Entorihinal@Oligodendrocyte@Neuron.Slc17a6@Entorihinal
TCGAAGGTTAAACA	1671.42623288693	2027.37764311388	Reference	Entorihinal	Entorihinal@Entorihinal@Astrocyte@Entorihinal@Ependymal@Interneuron@Astrocyte@Interneuron@Oligodendrocyte@Interneuron@Oligodendrocyte
TGTGAACCGTAACC	3029.90741086574	3902.59801044726	Reference	Denate	Denate@Denate@Denate@Denate@Denate@Denate@Denate@Denate@Denate@Denate@Denate
GCTGGTATTCCAGG	1980.20126645759	4821.87284537769	Reference	Entorihinal	Entorihinal@Entorihinal@Interneuron@CA1@Cajal_Retzius@Cajal_Retzius@Astrocyte@Entorihinal@Interneuron@Cajal_Retzius@Cajal_Retzius
TCGATCCGGACTTT	3077.4112621843	2535.85708641499	Reference	CA1	CA1@CA1@CA1@CA1@CA1@CA1@CA1@CA1@CA1@CA1@CA1
TACAGCCCCTGGAT	4633.10865547886	3834.6893114241	Reference	Entorihinal	Entorihinal@Entorihinal@Astrocyte@Astrocyte@Astrocyte@Astrocyte@Astrocyte@Interneuron@Entorihinal@Interneuron@Astrocyte
ATCGACACCCCCGT	3999.97474571042	5292.4278921474	Reference	Oligodendrocyte	Oligodendrocyte@Astrocyte@Oligodendrocyte@Oligodendrocyte@Entorihinal@Entorihinal@Oligodendrocyte@Entorihinal@Astrocyte@Entorihinal@Astrocyte
GACCATACATCAAC	1785.45697100683	5084.94069790126	Reference	Cajal_Retzius	Cajal_Retzius@Oligodendrocyte@Cajal_Retzius@Entorihinal@Entorihinal@Entorihinal@Entorihinal@Mural@Ependymal@Ependymal@Cajal_Retzius
ACCAGCAAACTTCT	1872.61901494202	3837.19670954188	Reference	CA1	CA1@CA1@CA1@CA1@CA1@CA1@CA1@CA1@Microglia_Macrophages@CA1@CA1
AAGAGGAAGTTTAT	2309.6114571621	4549.71567467719	Reference	Interneuron	Interneuron@Interneuron@Interneuron@Interneuron@Interneuron@Interneuron@Astrocyte@Astrocyte@Entorihinal@Cajal_Retzius@Interneuron
TTACCTGCGACGCC	2250.82275428596	5081.91092517561	Reference	Entorihinal	Entorihinal@Cajal_Retzius@Interneuron@Entorihinal@Entorihinal@Cajal_Retzius@Cajal_Retzius@Entorihinal@Entorihinal@Ependymal@Entorihinal
CTCAACTCGCAGAT	4675.13129318374	2136.03156155094	Reference	CA1	CA1@CA1@CA1@CA1@CA1@CA1@CA1@CA1@CA1@CA1@CA1
TCCAAAGGTTGAGT	3459.26914393736	5334.63576046334	Reference	Entorihinal	Entorihinal@Astrocyte@Interneuron@Astrocyte@Entorihinal@Entorihinal@Entorihinal@Astrocyte@Astrocyte@Astrocyte@Interneuron
TCTCTCATGATCAC	1785.88687011379	3857.56931924883	Reference	CA1	CA1@CA1@CA1@CA1@CA1@CA1@CA1@CA1@CA1@CA1@CA1
GAGCTCTTGTACCC	4147.32266461935	3532.2344134671	Reference	Denate	Denate@Denate@Denate@Astrocyte@Denate@Denate@Denate@Denate@Denate@Denate@Denate
CTTGGAGTCGCGTG	2096.38150011226	2048.2726274287	Reference	Entorihinal	Entorihinal@Entorihinal@Entorihinal@Astrocyte@Entorihinal@Entorihinal@CA1@Entorihinal@Oligodendrocyte@Oligodendrocyte@Interneuron
ATGCACCCATTTGC	4898.57135402377	3903.43380981985	Reference	Oligodendrocyte	Oligodendrocyte@Interneuron@Oligodendrocyte@Interneuron@Oligodendrocyte@Oligodendrocyte@Entorihinal@Entorihinal@Oligodendrocyte@Oligodendrocyte@Oligodendrocyte
CAGCAAACCGGTCC	2690.82449025473	4220.6196717188	Reference	Denate	Denate@Denate@Denate@Denate@Denate@Denate@Denate@Denate@Denate@Denate@Denate
CTCCGTGATCTTGA	1296.76916117537	3262.4801659628	Reference	Neuron.Slc17a6	Neuron.Slc17a6@Astrocyte@Neuron.Slc17a6@Neuron.Slc17a6@Astrocyte@Neuron.Slc17a6@Neuron.Slc17a6@Oligodendrocyte@Astrocyte@Astrocyte@Neuron.Slc17a6
CTTACAGAGCATTA	5087.08211242368	4885.60254753789	Reference	Astrocyte	Astrocyte@Cajal_Retzius@Entorihinal@Entorihinal@Astrocyte@Astrocyte@Interneuron@Interneuron@Entorihinal@Oligodendrocyte@Interneuron
TGTTTTAGTGGTTG	3535.46876064519	1372.52883468748	Reference	Entorihinal	Entorihinal@Entorihinal@Astrocyte@Neuron.Slc17a6@Entorihinal@Astrocyte@Astrocyte@Neuron.Slc17a6@Astrocyte@Astrocyte@Entorihinal
AAGAGGTCCAGTCA	1809.63879577307	4715.30842537212	Reference	Entorihinal	Entorihinal@Entorihinal@Ependymal@Interneuron@Interneuron@Entorihinal@Polydendrocyte@Interneuron@Entorihinal@Ependymal@Entorihinal
ACTGGCTTGATGTC	4591.30096732746	2126.83776845242	Reference	CA1	CA1@Ependymal@CA1@CA1@CA1@CA1@CA1@CA1@CA1@Astrocyte@CA1
CCGTTTCTGTGATA	5145.01101708591	3100.33508767981	Reference	CA3	CA3@CA3@CA3@CA3@CA3@CA3@CA3@CA3@CA3@CA3@CA3
TACGAGTCCGGGTG	3539.87522649149	1159.60894451948	Reference	Neuron.Slc17a6	Neuron.Slc17a6@Neuron.Slc17a6@Neuron.Slc17a6@Neuron.Slc17a6@Neuron.Slc17a6@Astrocyte@Astrocyte@Neuron.Slc17a6@Neuron.Slc17a6@Endothelial_Stalk@Astrocyte
ACTCGGTGTACATA	5417.02967701189	3346.37352798679	Reference	Entorihinal	Entorihinal@Astrocyte@Astrocyte@Astrocyte@Entorihinal@Astrocyte@Entorihinal@Oligodendrocyte@Astrocyte@Endothelial_Stalk@Oligodendrocyte
CCGACGTCCGCCAT	2115.72695992525	5076.47822925376	Reference	Interneuron	Interneuron@Interneuron@Astrocyte@Interneuron@Interneuron@Entorihinal@Neurogenesis@Interneuron@Oligodendrocyte@Entorihinal@Astrocyte
TGCTAGTTTCTCGC	3963.32584684248	1227.09974385634	Reference	Entorihinal	Entorihinal@Cajal_Retzius@Astrocyte@Entorihinal@Interneuron@Neuron.Slc17a6@Neuron.Slc17a6@Entorihinal@Astrocyte@Entorihinal@Interneuron
CCAACAGATAGTGC	2168.92697441097	5320.53164605084	Reference	Entorihinal	Entorihinal@Ependymal@Entorihinal@Ependymal@Ependymal@Interneuron@Ependymal@Ependymal@Ependymal@Neuron.Slc17a6@Entorihinal
TGTGCAACCATCCA	1407.25323166289	2237.68566024253	Reference	Entorihinal	Entorihinal@Neuron.Slc17a6@Entorihinal@Entorihinal@Entorihinal@Entorihinal@Entorihinal@Oligodendrocyte@Astrocyte@Entorihinal@Entorihinal
CAGGGATTGTCACA	5590.49396666836	2265.47598938124	Reference	CA3	CA3@CA3@CA3@CA3@CA3@CA3@CA3@CA3@CA3@CA3@CA3
TTGGAAGGGATGCT	3348.35517434289	5539.72003151328	Reference	Oligodendrocyte	Oligodendrocyte@Interneuron@Astrocyte@Entorihinal@Entorihinal@Interneuron@Astrocyte@Entorihinal@Astrocyte@Entorihinal@Astrocyte
TAGTAGAGTTCATA	2007.92975885621	2039.07883433018	Reference	Interneuron	Interneuron@Entorihinal@Entorihinal@Interneuron@Interneuron@Entorihinal@Interneuron@Entorihinal@Polydendrocyte@Entorihinal@Entorihinal
ACAACAGGAGCTTT	2367.00298794064	3051.33634946156	Reference	Interneuron	Interneuron@Interneuron@CA1@Interneuron@Interneuron@Interneuron@CA1@CA1@Astrocyte@CA1@Interneuron
ATTAAGAGCCCACC	1445.62172695865	4745.50167770703	Reference	Ependymal	Ependymal@Ependymal@Ependymal@Ependymal@Cajal_Retzius@Oligodendrocyte@Ependymal@Ependymal@Ependymal@Ependymal@Cajal_Retzius
GGAGCAACCGTCCG	3704.09668534842	2358.24971973903	Reference	CA1	CA1@CA1@CA1@CA1@CA1@CA1@Astrocyte@CA1@CA1@CA1@CA1
TAGATTGCATGCAC	1934.52448634359	3703.78223469176	Reference	CA1	CA1@CA1@CA1@CA1@CA1@CA1@CA1@CA1@CA1@CA1@CA1
GTTCGTTACAACCC	5562.98042382322	3006.62108302785	Reference	CA3	CA3@CA3@CA3@CA3@CA3@Astrocyte@CA3@CA3@CA3@CA3@Astrocyte
TAACGGGGGCGCGT	5314.49874000304	2216.68620100614	Reference	CA3	CA3@Cajal_Retzius@CA3@CA3@CA3@CA3@CA3@CA3@CA3@CA3@CA3
GCCTCCAGCTCCAA	2829.78937657804	4085.74254796664	Reference	Denate	Denate@CA3@Denate@Denate@Denate@Denate@Denate@Denate@Denate@Denate@Denate
TGTGGTAGCTAGCG	2924.9045539919	2607.31793277167	Reference	CA1	CA1@CA1@CA1@CA1@CA1@CA1@CA1@CA1@CA1@CA1@Interneuron
TGGTTATCTTCAAC	3911.84542878458	2316.4597511094	Reference	CA1	CA1@CA1@Astrocyte@CA1@CA1@CA1@CA1@CA1@CA1@Astrocyte@CA1
TAGCCAAACGCGAG	3895.61673749701	1312.14233001765	Reference	Entorihinal	Entorihinal@Entorihinal@Entorihinal@CA1@Entorihinal@Entorihinal@Entorihinal@Entorihinal@Astrocyte@Entorihinal@Entorihinal
AACGCCAACAGTTT	1444.86940352148	4619.19149752396	Reference	Interneuron	Interneuron@Choroid@Interneuron@Interneuron@Interneuron@Cajal_Retzius@Choroid@Interneuron@Choroid@Cajal_Retzius@Choroid
AGACATGCCGTCTA	4759.49899292373	1311.09758080191	Reference	Interneuron	Interneuron@Interneuron@Interneuron@Interneuron@Interneuron@Interneuron@Entorihinal@Entorihinal@Interneuron@Interneuron@Interneuron
CACGATAGAATGTA	3305.68768797758	3597.74018929406	Reference	Denate	Denate@Denate@Denate@Denate@Denate@Denate@Denate@Denate@Denate@Denate@Denate
TCTGCACAAAGCTT	4953.38349016057	3258.19669417826	Reference	CA3	CA3@CA3@CA3@CA3@CA3@CA3@Astrocyte@CA3@CA3@CA3@CA3
TAAGTTTGCATCAA	2301.22842457647	5052.24004744857	Reference	Entorihinal	Entorihinal@Cajal_Retzius@Interneuron@Oligodendrocyte@Cajal_Retzius@Cajal_Retzius@Interneuron@Interneuron@Interneuron@Entorihinal@Interneuron
GGGGTGCTTAGTTG	1283.65723841323	2878.53482917801	Reference	Neuron.Slc17a6	Neuron.Slc17a6@Astrocyte@Neuron.Slc17a6@Entorihinal@Astrocyte@Entorihinal@Astrocyte@Entorihinal@Astrocyte@Neuron.Slc17a6@Neuron.Slc17a6
GCGTGATTATATCA	2326.80742144032	3273.55450764965	Reference	CA1	CA1@CA1@CA1@CA1@CA1@Interneuron@CA1@CA1@CA1@CA1@CA1
AGGGCGGGACTGCT	2213.95890586454	3435.90853577579	Reference	CA1	CA1@CA1@CA1@Interneuron@CA1@CA1@CA1@CA1@CA1@CA1@CA1
GAAGGGGTCTCGAT	2719.84267997422	4953.92914624735	Reference	Interneuron	Interneuron@Interneuron@Interneuron@Entorihinal@Interneuron@Entorihinal@Interneuron@Interneuron@Astrocyte@Entorihinal@Interneuron
AAACACGCCGCTGA	1864.34345713313	5164.13268845442	Reference	Ependymal	Ependymal@Ependymal@Ependymal@Polydendrocyte@Ependymal@Entorihinal@Ependymal@Ependymal@Entorihinal@Entorihinal@Ependymal
TGGATGAGGTGCAC	4508.76033879204	2190.35852076947	Reference	CA1	CA1@CA1@CA1@CA1@CA1@CA1@CA1@CA1@CA3@CA1@CA1
CCACCGGCACGCGC	1661.75350298044	4037.26618435626	Reference	Interneuron	Interneuron@CA1@CA1@CA1@Astrocyte@CA1@CA1@CA1@Interneuron@Choroid@CA1
GACGATGCCTACCA	3124.59268917265	1736.31051160846	Reference	Entorihinal	Entorihinal@Astrocyte@Interneuron@Neuron.Slc17a6@Neuron.Slc17a6@Oligodendrocyte@Entorihinal@Interneuron@Entorihinal@Entorihinal@Astrocyte
GCGAGGCTCATTAA	2306.06478952972	5119.20847217756	Reference	Interneuron	Interneuron@Cajal_Retzius@Interneuron@Interneuron@Cajal_Retzius@Cajal_Retzius@Cajal_Retzius@Entorihinal@Entorihinal@Cajal_Retzius@Cajal_Retzius
CTTCCGGCCAGGGT	2540.68222715059	2931.60808933765	Reference	CA1	CA1@CA1@CA1@CA1@CA1@CA1@CA1@CA1@CA1@CA1@CA1
CAGCCCTAAACCGT	4030.71253185772	2265.47598938124	Reference	CA1	CA1@CA1@Denate@CA1@CA1@Astrocyte@CA1@CA1@CA1@CA1@CA1
CTTGTCCCCTACAT	3350.71961943115	3551.35332411516	Reference	Denate	Denate@Denate@Denate@Denate@Denate@Denate@Denate@Denate@Denate@Denate@Denate
GCGAATGGGTAATA	3888.09350312529	1346.6190541371	Reference	Entorihinal	Entorihinal@Entorihinal@Astrocyte@Entorihinal@Entorihinal@Entorihinal@Entorihinal@Entorihinal@Astrocyte@Entorihinal@Entorihinal
TGCTAGTAATCGAC	1421.33242741568	4644.68337838803	Reference	Interneuron	Interneuron@Cajal_Retzius@Choroid@Interneuron@Cajal_Retzius@Interneuron@Choroid@Entorihinal@Interneuron@Ependymal@Ependymal
GGAGTAACCTTAGT	1241.84955026183	2261.40146743985	Reference	Entorihinal	Entorihinal@Neuron.Slc17a6@Interneuron@Entorihinal@Interneuron@Astrocyte@Interneuron@Astrocyte@Astrocyte@Interneuron@Interneuron
TACTAACTAGACCG	2773.79501789711	1449.00447727971	Reference	Neuron.Slc17a6	Neuron.Slc17a6@Astrocyte@Neuron.Slc17a6@CA3@Astrocyte@Neuron.Slc17a6@Neuron.Slc17a6@Neuron.Slc17a6@Neuron.Slc17a6@Neuron.Slc17a6@Neuron.Slc17a6
TTGTCCAGGCCCGC	2057.15320660259	4612.29615270007	Reference	Interneuron	Interneuron@Cajal_Retzius@Endothelial_Tip@Cajal_Retzius@Interneuron@Cajal_Retzius@Oligodendrocyte@Entorihinal@Oligodendrocyte@Neurogenesis@Cajal_Retzius
AATGGAATAGAATG	5256.46236056407	3504.23513448525	Reference	Oligodendrocyte	Oligodendrocyte@Neuron.Slc17a6@Interneuron@Entorihinal@Entorihinal@Astrocyte@Astrocyte@Entorihinal@Neuron.Slc17a6@Interneuron@Astrocyte
GCACCAACGTGCTA	4090.68345727799	3530.2493899572	Reference	Denate	Denate@Denate@Denate@Denate@Denate@Denate@Denate@Denate@Denate@Denate@Denate
ATCACCGATTTTCA	1878.53012766266	4954.86942054151	Reference	Entorihinal	Entorihinal@Ependymal@Entorihinal@Ependymal@Ependymal@Interneuron@Cajal_Retzius@Entorihinal@Ependymal@Ependymal@Ependymal
TGTATATGCTTTAC	4616.77248941456	2191.50774490678	Reference	CA1	CA1@CA1@CA1@CA1@CA1@CA1@CA1@Astrocyte@CA1@CA1@CA1
AGAGTGGTCTCCGT	1976.11722494151	5090.58234366626	Reference	Ependymal	Ependymal@Ependymal@Entorihinal@Ependymal@Entorihinal@Entorihinal@Ependymal@Ependymal@Ependymal@Entorihinal@Entorihinal
GTCCGTTATTACCT	1831.886074558	3892.46394305457	Reference	CA1	CA1@CA1@CA1@CA1@CA1@CA1@CA1@CA1@Microglia_Macrophages@CA1@CA1
CTAAGGGAGCAAGC	4194.71904116118	2140.94188286492	Reference	CA1	CA1@CA1@CA1@CA1@CA1@CA1@CA1@CA1@CA1@CA1@CA1
TAACAGCGGGAATT	1662.39835164087	2773.22410823133	Reference	Interneuron	Interneuron@Interneuron@Oligodendrocyte@Interneuron@Astrocyte@Entorihinal@Interneuron@Endothelial_Stalk@Polydendrocyte@Entorihinal@Neuron.Slc17a6
CACCCCGACGCGAT	4391.50535736997	3385.4471486555	Reference	CA3	CA3@CA3@CA3@CA3@CA3@CA3@CA3@Polydendrocyte@CA3@CA3@CA3
TATCGGCGTCCCCG	1660.89370476653	4137.45763414582	Reference	Interneuron	Interneuron@CA1@Astrocyte@CA3@Choroid@CA1@Astrocyte@CA1@Astrocyte@Astrocyte@CA1
CGGCCCGTGACGAA	3986.97029772502	2318.34029969773	Reference	CA1	CA1@CA1@CA1@CA1@CA1@CA1@CA1@CA1@CA1@CA1@CA1
GGGGGTAGCTTGCA	3250.23070318034	4717.71134856832	Reference	Entorihinal	Entorihinal@Entorihinal@Interneuron@Entorihinal@Entorihinal@Astrocyte@Astrocyte@Cajal_Retzius@Entorihinal@Cajal_Retzius@Interneuron
TGTGGTGCTTAAAC	2061.55967244888	5184.60977308294	Reference	Ependymal	Ependymal@Ependymal@Ependymal@Ependymal@Entorihinal@Ependymal@Ependymal@Ependymal@Ependymal@Astrocyte@Interneuron
TAAAGCCATGCGGG	3564.16452603446	3722.69219549667	Reference	Denate	Denate@Denate@Denate@Denate@Denate@Denate@Denate@Denate@Denate@Denate@Denate
GACCCGATAGACGC	2825.92028461544	914.824203271379	Reference	Neuron.Slc17a6	Neuron.Slc17a6@Oligodendrocyte@Entorihinal@Denate@Astrocyte@Neuron.Slc17a6@Astrocyte@Entorihinal@Cajal_Retzius@Entorihinal@Denate
AATGCAGGCCTCCA	4201.27500254224	5405.15633252585	Reference	Entorihinal	Entorihinal@Interneuron@Astrocyte@Entorihinal@Entorihinal@Astrocyte@Endothelial_Tip@Astrocyte@Astrocyte@Astrocyte@Entorihinal
CACAACGCTCGTAT	2529.07495126279	2858.37116931421	Reference	CA1	CA1@Astrocyte@CA1@CA1@CA1@CA1@Oligodendrocyte@Astrocyte@CA1@CA1@CA1
GAATACGAGAACGC	1799.42869198288	3934.56733644893	Reference	CA1	CA1@CA1@CA1@CA1@CA1@CA1@CA1@CA1@CA1@CA1@CA1
TCCACAGAAAGCAC	3073.75711977518	4560.68554144246	Reference	Interneuron	Interneuron@Astrocyte@Cajal_Retzius@Interneuron@Interneuron@Interneuron@Entorihinal@Interneuron@Interneuron@Endothelial_Tip@Interneuron
ATCGCTACAGTCCT	4107.8794215562	4919.76584689262	Reference	Neuron.Slc17a6	Neuron.Slc17a6@Astrocyte@Entorihinal@Entorihinal@Oligodendrocyte@Entorihinal@Oligodendrocyte@Entorihinal@Entorihinal@Oligodendrocyte@Astrocyte
CTGCCAACTCATAC	3667.77021081069	5652.5529468133	Reference	Interneuron	Interneuron@Polydendrocyte@Entorihinal@Interneuron@Cajal_Retzius@Entorihinal@Interneuron@Interneuron@Interneuron@Entorihinal@Entorihinal
GTCCTGGCATTCAT	1873.58628793267	4849.14079990853	Reference	Entorihinal	Entorihinal@Ependymal@Ependymal@Ependymal@Entorihinal@Ependymal@Entorihinal@Ependymal@Entorihinal@Ependymal@Entorihinal
CCTGGCGGGCGGCG	2315.63004465948	1089.81969690798	Reference	Oligodendrocyte	Oligodendrocyte@Oligodendrocyte@Entorihinal@Entorihinal@Astrocyte@Entorihinal@Entorihinal@Entorihinal@Neuron.Slc17a6@Entorihinal@Astrocyte
AATGCGAATCGTAG	1624.13733112185	4804.84343316112	Reference	Ependymal	Ependymal@Interneuron@Interneuron@Ependymal@Choroid@Ependymal@Cajal_Retzius@Entorihinal@Entorihinal@Interneuron@Ependymal
ATCGGCAAATCGAT	5099.97908563234	2206.3431837703	Reference	CA1	CA1@CA1@CA1@CA1@CA3@CA1@CA1@CA1@CA1@CA1@Astrocyte
CAGCATCTCTTCGT	4791.74142594537	4045.31075331747	Reference	Entorihinal	Entorihinal@Astrocyte@Astrocyte@Oligodendrocyte@Entorihinal@Entorihinal@Astrocyte@Oligodendrocyte@Astrocyte@Interneuron@Oligodendrocyte
ACGTGAAAAGCAGT	1954.62226959375	4399.79416221836	Reference	Ependymal	Ependymal@Ependymal@Ependymal@Ependymal@Ependymal@Ependymal@Ependymal@Ependymal@Ependymal@Ependymal@Choroid
AATATATGCGTTCG	5386.0769413111	2182.10500196511	Reference	CA3	CA3@CA1@CA3@CA3@CA3@CA3@CA3@CA3@CA3@CA1@CA3
TCTCCTTATATACT	3587.808976917	4171.4119836574	Reference	Interneuron	Interneuron@Endothelial_Tip@Neuron.Slc17a6@Entorihinal@Endothelial_Stalk@Entorihinal@Endothelial_Tip@Endothelial_Tip@Endothelial_Tip@Endothelial_Tip@Endothelial_Tip
GGATTAACCAAACA	2971.44113231982	3970.40223454885	Reference	Denate	Denate@Denate@Denate@Denate@Denate@Denate@Denate@Denate@Denate@Denate@Denate
CTGCTGACAGTCCA	3672.39162621046	4841.72308047677	Reference	Entorihinal	Entorihinal@Entorihinal@Cajal_Retzius@Astrocyte@Astrocyte@Astrocyte@Entorihinal@Entorihinal@Astrocyte@Cajal_Retzius@Entorihinal
GCACGACAGCTTTA	1153.82770811273	3268.5397114141	Reference	Neuron.Slc17a6	Neuron.Slc17a6@Interneuron@Astrocyte@Neuron.Slc17a6@Neuron.Slc17a6@Neuron.Slc17a6@Neuron.Slc17a6@Neuron.Slc17a6@Neuron.Slc17a6@Astrocyte@Neuron.Slc17a6
TTACTAATCTTACC	5404.45512813344	3045.17232908869	Reference	CA3	CA3@CA3@CA3@CA3@CA3@CA3@CA3@CA3@CA3@CA3@CA3
TCGTCGATCCAGGG	1326.7546238855	2615.46697665445	Reference	Neuron.Slc17a6	Neuron.Slc17a6@Neuron.Slc17a6@Oligodendrocyte@Interneuron@Oligodendrocyte@Interneuron@Astrocyte@Oligodendrocyte@CA1@Oligodendrocyte@Oligodendrocyte
ATGCTTGTTATACT	3223.14705944215	4511.47785338107	Reference	Interneuron	Interneuron@Oligodendrocyte@Entorihinal@Astrocyte@Interneuron@Entorihinal@Entorihinal@Oligodendrocyte@Cajal_Retzius@Cajal_Retzius@Entorihinal
GAACGAATTCCTCG	1937.96367919923	4902.94538451919	Reference	Entorihinal	Entorihinal@Ependymal@Ependymal@Ependymal@Interneuron@Entorihinal@Ependymal@Ependymal@Entorihinal@Ependymal@Entorihinal
AAGACACCTCCGGC	3580.28574254529	3363.08951543865	Reference	Denate	Denate@Denate@Denate@Denate@Denate@Denate@Denate@Denate@Denate@Denate@Denate
GTCTCCTAATGATC	5774.16836011502	2647.74972742084	Reference	CA3	CA3@CA3@Interneuron@CA3@CA3@CA3@CA3@CA3@CA3@CA3@CA3
AAGTTCCGGGATGG	3671.85425232677	2362.84661628829	Reference	CA1	CA1@CA1@CA1@CA1@Astrocyte@CA1@CA1@CA1@CA1@CA1@CA1
GTGTCCCGCCTCTA	4804.74587393077	3933.41811231162	Reference	Entorihinal	Entorihinal@Entorihinal@Interneuron@Oligodendrocyte@Entorihinal@Astrocyte@Entorihinal@Astrocyte@Oligodendrocyte@Astrocyte@Astrocyte
TTTCATGGATTCAT	2250.60780473248	2108.97255686325	Reference	Entorihinal	Entorihinal@Entorihinal@Oligodendrocyte@Entorihinal@Astrocyte@Entorihinal@Entorihinal@Entorihinal@Entorihinal@Oligodendrocyte@Astrocyte
CGCTCGGCTAACAG	1360.82412811171	1944.84245507035	Reference	Neuron.Slc17a6	Neuron.Slc17a6@Entorihinal@Astrocyte@Neuron.Slc17a6@Interneuron@Astrocyte@Oligodendrocyte@Entorihinal@Entorihinal@Interneuron@Astrocyte
ACCACTAACAGTCC	3269.57616299333	5500.43746100142	Reference	Entorihinal	Entorihinal@Entorihinal@Entorihinal@Entorihinal@Astrocyte@Entorihinal@Cajal_Retzius@Astrocyte@Astrocyte@Interneuron@Astrocyte
ATTTCAGAGCTGTA	5643.26408204712	3580.18840246961	Reference	Oligodendrocyte	Oligodendrocyte@Oligodendrocyte@Interneuron@Oligodendrocyte@Interneuron@Oligodendrocyte@Astrocyte@Oligodendrocyte@Interneuron@Astrocyte@Interneuron
ACTTTTTCCCGACT	4394.6221258954	2128.9272668839	Reference	CA1	CA1@CA1@CA1@CA1@CA1@CA1@CA1@CA1@CA1@CA1@CA1
GATGCCTAGAATTA	2797.65441833313	4240.05200713158	Reference	Denate	Denate@Denate@Denate@Denate@Denate@Denate@Denate@Denate@Denate@Denate@Denate
TCATCTATCGTACC	2434.92704683958	1102.77458718317	Reference	Entorihinal	Entorihinal@Entorihinal@Neuron.Slc17a6@Neuron.Slc17a6@Oligodendrocyte@Entorihinal@Neuron.Slc17a6@Neuron.Slc17a6@Neuron.Slc17a6@CA1@Entorihinal
GACTTATCCGGCTT	3856.81834309429	3190.2879951551	Reference	Denate	Denate@Denate@Denate@Denate@Denate@Denate@Denate@Denate@Denate@Denate@Denate
CCATACATCATCAA	3029.37003698204	1485.77964967379	Reference	Entorihinal	Entorihinal@Polydendrocyte@Neuron.Slc17a6@Interneuron@Astrocyte@Astrocyte@Astrocyte@Entorihinal@Astrocyte@Astrocyte@Entorihinal
GGTGCCGATATGTC	2132.81544942673	5278.42825265648	Reference	Entorihinal	Entorihinal@Entorihinal@Ependymal@Entorihinal@Entorihinal@Ependymal@Entorihinal@Ependymal@Ependymal@Neuron.Slc17a6@Ependymal
AGCCAATACAATAG	4793.4610223732	3238.86883368705	Reference	CA3	CA3@CA3@CA3@CA3@CA3@CA3@CA3@CA3@CA3@CA3@CA3
AAAGATCACTTTAG	1189.61680876676	2004.81106005388	Reference	Polydendrocyte	Polydendrocyte@Entorihinal@Astrocyte@Astrocyte@Neuron.Slc17a6@Neuron.Slc17a6@CA3@CA3@Neuron.Slc17a6@Oligodendrocyte@Entorihinal
ATACCGCCCCTTCT	3600.49100057219	5586.21137161375	Reference	Entorihinal	Entorihinal@Interneuron@Astrocyte@Denate@Entorihinal@Astrocyte@Entorihinal@Entorihinal@Astrocyte@Neuron.Slc17a6@Astrocyte
AGGTCGGTCCATTG	1427.02859058283	3972.80515774505	Reference	Denate	Denate@CA3@CA1@Interneuron@CA1@Astrocyte@CA1@CA3@CA3@CA3@Entorihinal
TTATTTGAGTCTTG	5019.80290218517	2154.52362266955	Reference	CA1	CA1@CA1@CA1@CA1@CA1@CA1@CA1@Astrocyte@CA3@CA1@CA1
AAGGTAGCCTAGAA	3470.9838946019	1311.20205572348	Reference	Entorihinal	Entorihinal@Entorihinal@Astrocyte@Neuron.Slc17a6@Neuron.Slc17a6@Entorihinal@Entorihinal@Cajal_Retzius@Entorihinal@Cajal_Retzius@Astrocyte
CGATAGGATAACTA	3002.3938680206	2508.27570711943	Reference	CA1	CA1@CA1@CA1@CA1@CA1@CA1@CA1@CA1@CA1@CA1@CA1
TTCGAACTAATGTA	3682.70920477739	1307.44095854682	Reference	Entorihinal	Entorihinal@Astrocyte@Neuron.Slc17a6@Astrocyte@Entorihinal@Entorihinal@Astrocyte@Entorihinal@Astrocyte@Neurogenesis@Entorihinal
GTCAATGCTCGTAT	1711.62179938725	4040.29595708191	Reference	CA1	CA1@CA1@CA1@CA1@CA1@CA1@CA1@CA1@CA1@CA1@Interneuron
TGTTAGTCAGCTTG	4220.83541190871	3172.31830864436	Reference	Interneuron	Interneuron@Interneuron@Denate@Denate@Denate@Astrocyte@Entorihinal@Denate@Denate@Denate@Denate
AACGTATTTAGCTG	2791.09845695206	4272.96160742742	Reference	Denate	Denate@Denate@Denate@Denate@Denate@Denate@Denate@Denate@Denate@Denate@Denate
AGAGTCATCTAGCG	2937.58657764708	4961.7647653654	Reference	Astrocyte	Astrocyte@Cajal_Retzius@Oligodendrocyte@Astrocyte@Astrocyte@Astrocyte@Oligodendrocyte@Interneuron@Astrocyte@Astrocyte@Astrocyte
CGCTAGTAGATGGC	5735.04754138208	2280.72932793106	Reference	CA3	CA3@Interneuron@CA3@CA3@CA3@CA3@Interneuron@CA3@CA3@Astrocyte@CA3
CGCAAGTACTGGAA	2851.8217058095	2122.13639698158	Reference	Entorihinal	Entorihinal@Entorihinal@Entorihinal@Entorihinal@Astrocyte@Entorihinal@Entorihinal@Oligodendrocyte@Entorihinal@Endothelial_Stalk@Entorihinal
ACGACTTTAAGCGA	2649.87660031724	5573.98780578958	Reference	Astrocyte	Astrocyte@Mural@Oligodendrocyte@Oligodendrocyte@Interneuron@Oligodendrocyte@Oligodendrocyte@Oligodendrocyte@Oligodendrocyte@Interneuron@Oligodendrocyte
TCTTAGCCTTGGCT	2920.60556292235	4793.76909147426	Reference	Endothelial_Tip	Endothelial_Tip@Endothelial_Tip@Endothelial_Stalk@Interneuron@Interneuron@Microglia_Macrophages@Interneuron@Entorihinal@Interneuron@Oligodendrocyte@Oligodendrocyte
GGAAGTCGCGGTCT	4075.63698853455	3209.40690580316	Reference	CA3	CA3@CA1@CA3@CA3@Astrocyte@Denate@Denate@Denate@Astrocyte@Denate@Denate
GAAAGGTCTAGCCG	4223.62975610392	3143.16980552519	Reference	Denate	Denate@Denate@Denate@Denate@Denate@Denate@Denate@Denate@Interneuron@Denate@Denate
CGAACATAGGTGTT	5328.79288530931	2651.40634967593	Reference	Interneuron	Interneuron@Interneuron@Interneuron@Microglia_Macrophages@Interneuron@Interneuron@Microglia_Macrophages@Interneuron@Interneuron@Microglia_Macrophages@Oligodendrocyte
CAGTCAGCACCGTG	3015.18336645252	1586.18004930649	Reference	Entorihinal	Entorihinal@Astrocyte@Choroid@Entorihinal@Astrocyte@Entorihinal@Entorihinal@Entorihinal@Entorihinal@Entorihinal@Neuron.Slc17a6
AGCCTCGGGCCGTC	2182.57627105681	3386.90979755754	Reference	CA1	CA1@CA1@CA1@CA1@CA1@Astrocyte@Astrocyte@Interneuron@CA1@CA1@Astrocyte
CTTTGTGCGAATTA	1480.01365551508	4496.22451483125	Reference	Choroid	Choroid@Choroid@Choroid@Choroid@Interneuron@Choroid@Interneuron@Cajal_Retzius@Interneuron@Choroid@Choroid
GTACCAGGTATTTC	2994.11831021171	4630.26583921081	Reference	Astrocyte	Astrocyte@Astrocyte@Entorihinal@Interneuron@Astrocyte@Oligodendrocyte@Entorihinal@Astrocyte@Astrocyte@Entorihinal@Oligodendrocyte
CCGGCCAAACGTTC	5127.70757803096	2228.38739222244	Reference	CA1	CA1@CA1@CA1@CA1@CA1@CA1@CA1@CA1@Interneuron@CA1@CA3
GCCAATGACTAGGA	1576.84842935676	1438.03461051443	Reference	Entorihinal	Entorihinal@Astrocyte@Astrocyte@Oligodendrocyte@Neuron.Slc17a6@Neuron.Slc17a6@Neuron.Slc17a6@Neuron.Slc17a6@Astrocyte@Neuron.Slc17a6@Astrocyte
CTATTAAGGCAATT	1873.80123748615	5060.38909133135	Reference	Entorihinal	Entorihinal@Neuron.Slc17a6@Entorihinal@Ependymal@Entorihinal@Entorihinal@Entorihinal@Cajal_Retzius@Entorihinal@Ependymal@Ependymal
TGAGTGCTTAGCTT	5296.6579270644	3049.5602757948	Reference	CA3	CA3@CA3@CA3@CA3@CA3@CA3@CA3@CA3@CA3@CA3@CA3
AAGATACAAAAGGG	1978.91156913672	4056.90746961219	Reference	Astrocyte	Astrocyte@Astrocyte@CA1@Astrocyte@Astrocyte@Astrocyte@Microglia_Macrophages@Astrocyte@Microglia_Macrophages@Astrocyte@CA3
TTGCATCATGTGAG	2278.44377190784	1185.727674913	Reference	Astrocyte	Astrocyte@Neuron.Slc17a6@Entorihinal@Entorihinal@Oligodendrocyte@Neuron.Slc17a6@Neuron.Slc17a6@Neuron.Slc17a6@Endothelial_Tip@Astrocyte@Neuron.Slc17a6
CTGCGCAGTCAATT	2862.46170870664	978.553905431575	Reference	Oligodendrocyte	Oligodendrocyte@Neuron.Slc17a6@CA1@Neuron.Slc17a6@Neuron.Slc17a6@Entorihinal@Entorihinal@Neuron.Slc17a6@Microglia_Macrophages@Neuron.Slc17a6@Neuron.Slc17a6
TAGGGTTACGAATA	4839.67517637089	2131.64361484483	Reference	CA1	CA1@CA1@CA1@CA1@CA1@CA1@CA1@CA1@CA1@CA1@CA1
CGGCTTACGCTACA	4966.60288769945	4540.31293173552	Reference	Entorihinal	Entorihinal@Entorihinal@Entorihinal@Interneuron@Entorihinal@Astrocyte@Neuron.Slc17a6@Oligodendrocyte@Astrocyte@Astrocyte@Astrocyte
TATGAAACAATACG	4296.60512950959	2236.11853641892	Reference	CA1	CA1@CA1@CA1@CA1@CA1@CA1@CA1@Denate@CA1@CA1@CA1
TCATCGAACTAGGA	4123.89316329029	3197.28781490057	Reference	Denate	Denate@Denate@Denate@Denate@Astrocyte@Denate@Denate@Denate@CA3@Astrocyte@CA1
CTAAGGCGTGATAG	4441.91102766048	4752.71044729565	Reference	Interneuron	Interneuron@Oligodendrocyte@CA3@Oligodendrocyte@Astrocyte@Oligodendrocyte@Polydendrocyte@Astrocyte@Astrocyte@Astrocyte@Astrocyte
TGGTCAACGTGTCT	3772.98801723801	4501.44826090996	Reference	Interneuron	Interneuron@Entorihinal@Interneuron@Entorihinal@Astrocyte@Astrocyte@Astrocyte@Microglia_Macrophages@Astrocyte@Astrocyte@Astrocyte
ATCGTCCGTTCTTT	1552.23670548357	1999.58731397517	Reference	Interneuron	Interneuron@Entorihinal@Interneuron@Entorihinal@Oligodendrocyte@Oligodendrocyte@Interneuron@Entorihinal@Entorihinal@Neuron.Slc17a6@Astrocyte
CTGTGGGTAGCGGG	2022.22390416247	3698.45401369148	Reference	CA1	CA1@CA1@CA1@CA1@CA1@CA1@CA1@CA3@CA1@CA1@CA1
TTCGATGCTCGGGG	1937.74872964575	2197.35834051493	Reference	Oligodendrocyte	Oligodendrocyte@Oligodendrocyte@Entorihinal@Neuron.Slc17a6@Oligodendrocyte@Oligodendrocyte@Oligodendrocyte@Neuron.Slc17a6@Oligodendrocyte@Astrocyte@Oligodendrocyte
ACCCGAATGGTGAC	4245.23218622843	1083.44672669196	Reference	Entorihinal	Entorihinal@Entorihinal@Astrocyte@Entorihinal@Endothelial_Stalk@Astrocyte@Entorihinal@Oligodendrocyte@Entorihinal@Oligodendrocyte@Interneuron
CAGCGAGAGCAGGG	4014.69879012364	3518.1302990546	Reference	Denate	Denate@Denate@Denate@Denate@Denate@Denate@Denate@Denate@Denate@Denate@Denate
TTATGTTCTAATTG	1546.00316843272	2536.90183563073	Reference	Interneuron	Interneuron@Entorihinal@Entorihinal@Interneuron@Entorihinal@Entorihinal@Interneuron@Interneuron@Astrocyte@Interneuron@Entorihinal
GCAGTACGGGTACT	3116.96198002419	3733.66206226195	Reference	Denate	Denate@Denate@Denate@Denate@Denate@Denate@Denate@Denate@Denate@Denate@Denate
AGTGCGTTTCATGA	5209.71083268268	3128.43884158324	Reference	CA3	CA3@CA3@CA3@CA3@CA3@CA3@CA3@CA3@CA3@CA3@CA3
GATACTGATACCGC	4524.66660574938	2127.56909290344	Reference	CA1	CA1@CA1@CA1@CA1@CA1@CA1@CA1@CA1@CA1@CA1@CA1
TGTGTAATACACTT	3947.52705466187	4790.11246921917	Reference	Entorihinal	Entorihinal@Entorihinal@Entorihinal@Oligodendrocyte@Astrocyte@Entorihinal@Interneuron@Oligodendrocyte@Endothelial_Stalk@Astrocyte@Astrocyte
GATACCGTTGGGGT	2437.07654237435	4634.96721068164	Reference	Entorihinal	Entorihinal@Interneuron@Cajal_Retzius@Interneuron@Astrocyte@Interneuron@Cajal_Retzius@Cajal_Retzius@Neurogenesis@Interneuron@Cajal_Retzius
GTAGGTCCCAGCGC	3275.48727571397	3591.57616892119	Reference	Denate	Denate@Denate@Denate@Denate@Denate@Denate@Denate@Denate@Denate@Denate@Denate
ACTTAAGTGCGTTG	1350.18412521457	4608.43058060182	Reference	Choroid	Choroid@Choroid@Choroid@Choroid@Choroid@Choroid@Choroid@Choroid@Choroid@Choroid@Choroid
CACAATTAAGTGCT	1514.08315974129	4384.43634874697	Reference	Choroid	Choroid@Choroid@Choroid@Choroid@Choroid@Choroid@Choroid@Choroid@Oligodendrocyte@Choroid@Choroid
ATAGACCTGGCTCA	4381.72515268674	5196.31096429924	Reference	Oligodendrocyte	Oligodendrocyte@Oligodendrocyte@Endothelial_Stalk@Oligodendrocyte@Oligodendrocyte@Oligodendrocyte@Entorihinal@Microglia_Macrophages@Astrocyte@Oligodendrocyte@Astrocyte
TGTCAGATGAGTAA	3454.21782943064	1712.385754568	Reference	Entorihinal	Entorihinal@Astrocyte@Astrocyte@Entorihinal@Entorihinal@Entorihinal@Entorihinal@Entorihinal@Astrocyte@Entorihinal@CA3
GTGTTGATCTCGGG	3037.96801912115	4077.28007931914	Reference	Denate	Denate@Denate@Denate@Denate@Denate@Denate@Denate@Denate@Denate@Denate@Denate
ACGCCCAACTTGGA	5158.44536417826	3089.8875955224	Reference	CA3	CA3@CA3@CA3@CA3@CA3@CA3@CA3@CA3@CA3@CA3@CA3
GAACGAACATTGCA	4429.766377889	2133.31521359001	Reference	CA1	CA1@CA1@CA1@CA1@CA1@CA1@CA1@CA1@CA1@CA1@CA1
AATTTGGAGGGGAA	3426.7042865855	5491.87051743235	Reference	Entorihinal	Entorihinal@Astrocyte@Entorihinal@Astrocyte@Entorihinal@Astrocyte@Entorihinal@Entorihinal@Entorihinal@Entorihinal@Astrocyte
CCAAACTGCCCCCA	976.601801270398	2617.97437477223	Reference	Neuron.Slc17a6	Neuron.Slc17a6@Astrocyte@Interneuron@Neuron.Slc17a6@Oligodendrocyte@Neuron.Slc17a6@Interneuron@Neuron.Slc17a6@Neuron.Slc17a6@Neuron.Slc17a6@Astrocyte
GACAAACACGTACG	5468.08019596283	2882.50487619783	Reference	CA3	CA3@CA3@CA3@CA3@CA3@Astrocyte@CA3@CA3@Astrocyte@CA3@CA3
CGCATTCTGTGATC	4784.11071679692	4086.99624702553	Reference	Entorihinal	Entorihinal@Oligodendrocyte@Entorihinal@Entorihinal@Oligodendrocyte@Astrocyte@Entorihinal@Astrocyte@Astrocyte@Entorihinal@Oligodendrocyte
ATCGTCGGACCTAA	1766.11151119384	4565.70033767802	Reference	Interneuron	Interneuron@Entorihinal@Choroid@Entorihinal@Choroid@Choroid@Choroid@Entorihinal@Choroid@Interneuron@Choroid
CTGCGCTAAATGCT	3419.07357743704	5429.91688893891	Reference	Interneuron	Interneuron@Entorihinal@Oligodendrocyte@Neuron.Slc17a6@Astrocyte@Astrocyte@Oligodendrocyte@Astrocyte@Entorihinal@Oligodendrocyte@Oligodendrocyte
CTGTGGAGCGCGTT	3203.80159962917	1940.87240805054	Reference	Interneuron	Interneuron@Entorihinal@Astrocyte@Astrocyte@Entorihinal@Astrocyte@Entorihinal@Astrocyte@Entorihinal@Entorihinal@Entorihinal
GACGCAACATGAAC	3976.65271915809	3557.20391972331	Reference	Denate	Denate@Denate@Denate@Denate@Denate@CA1@Denate@Denate@Denate@Denate@Denate
ATTTGGAGACGAGC	2107.5588768931	3630.96321435462	Reference	CA1	CA1@CA1@CA1@CA1@CA1@CA1@CA1@CA1@CA1@CA1@CA1
TGGAGTTCCACCAG	1217.99014982581	4130.14438963563	Reference	CA1	CA1@CA3@CA3@CA3@Denate@Astrocyte@Astrocyte@Entorihinal@CA3@Astrocyte@Astrocyte
GGTTATGAATGTCG	3278.60404423939	2493.75369302063	Reference	CA1	CA1@CA1@Astrocyte@CA1@CA1@CA1@CA1@CA1@CA1@CA1@CA1
GTTCACAACTCACA	4792.06385027559	1175.38465767716	Reference	Neuron.Slc17a6	Neuron.Slc17a6@Interneuron@Entorihinal@Entorihinal@Entorihinal@Entorihinal@Interneuron@Entorihinal@Entorihinal@Astrocyte@Entorihinal
GGGAAGTGACTTGC	5680.34288002202	2851.05792480402	Reference	CA3	CA3@CA3@CA3@CA3@CA3@CA3@CA3@CA3@CA3@CA3@CA3
AAATTGGCTAGATG	2576.36385302788	4790.0079942976	Reference	Entorihinal	Entorihinal@Interneuron@Entorihinal@Oligodendrocyte@Cajal_Retzius@Interneuron@Cajal_Retzius@Interneuron@Entorihinal@Interneuron@Entorihinal
GTCTACTAGCGGCT	1756.22383173387	4954.34704593364	Reference	Ependymal	Ependymal@Ependymal@Ependymal@Cajal_Retzius@Entorihinal@Ependymal@Ependymal@Ependymal@Ependymal@Entorihinal@Entorihinal
ACATTTATCCCTTT	4229.00349494086	2143.867180669	Reference	CA1	CA1@CA1@CA1@CA1@CA1@CA1@Interneuron@Astrocyte@CA1@CA1@CA1
ATGCCAGTTACACC	1125.56184183042	3197.18333997899	Reference	Neuron.Slc17a6	Neuron.Slc17a6@Neuron.Slc17a6@Neuron.Slc17a6@Neuron.Slc17a6@Neuron.Slc17a6@Interneuron@Neuron.Slc17a6@Microglia_Macrophages@Neuron.Slc17a6@Neuron.Slc17a6@Astrocyte
CCCGCGGTTAAGGG	3038.82781733506	2568.97563655398	Reference	CA1	CA1@CA1@CA1@CA1@CA1@CA1@CA1@CA1@Astrocyte@CA1@CA1
TACCCAATATTTTT	3025.82336934966	2432.94928866451	Reference	Interneuron	Interneuron@CA1@CA1@CA1@Denate@Astrocyte@CA1@CA1@Astrocyte@CA1@CA1
AAGACACACATGAG	4993.47158188416	2078.15245499889	Reference	Interneuron	Interneuron@Interneuron@Interneuron@CA3@Interneuron@Interneuron@Astrocyte@Interneuron@Interneuron@Astrocyte@Interneuron
ACTCCTTCCTCTCT	2390.86238837666	1098.70006524178	Reference	Neuron.Slc17a6	Neuron.Slc17a6@Neuron.Slc17a6@Astrocyte@Oligodendrocyte@Neuron.Slc17a6@Entorihinal@Neuron.Slc17a6@Astrocyte@Neuron.Slc17a6@Neuron.Slc17a6@Astrocyte
AATAATGGTCCGAG	3486.99763633598	5361.59029022945	Reference	Astrocyte	Astrocyte@Astrocyte@Astrocyte@Entorihinal@Astrocyte@Interneuron@Entorihinal@Entorihinal@Astrocyte@Astrocyte@Interneuron
ATTCACGTATATAT	2306.70963819015	5068.74708505727	Reference	Interneuron	Interneuron@Entorihinal@Cajal_Retzius@Cajal_Retzius@Entorihinal@Interneuron@Cajal_Retzius@Interneuron@Cajal_Retzius@Oligodendrocyte@Interneuron
GGACTGTGGAGTTG	5644.98367847494	2310.19125581495	Reference	CA3	CA3@CA3@CA3@CA3@CA3@CA3@CA3@CA3@Oligodendrocyte@CA3@CA3
AGCGAACATATGTT	1232.28429513207	2220.02939849651	Reference	Interneuron	Interneuron@Astrocyte@Interneuron@Interneuron@Interneuron@Entorihinal@Entorihinal@Astrocyte@Interneuron@Astrocyte@Interneuron
AGTGAACATTGATT	2030.82188630158	5221.80284516332	Reference	Entorihinal	Entorihinal@Entorihinal@Astrocyte@Ependymal@Entorihinal@Entorihinal@Ependymal@Entorihinal@Ependymal@Entorihinal@Ependymal
GTCATACACCCGGA	3858.2155151919	2335.16076207116	Reference	CA1	CA1@CA1@CA1@CA1@CA1@Astrocyte@CA1@Astrocyte@CA1@CA1@Astrocyte
CAACCGCGTCGGCC	4114.86528204422	3493.05631787682	Reference	Denate	Denate@Denate@Denate@Denate@Denate@Denate@Denate@Endothelial_Stalk@Denate@Denate@Denate
GGTTTAAGTTTTGG	3759.55367014565	2328.89226677671	Reference	CA1	CA1@CA1@CA1@CA1@CA1@CA1@CA1@CA1@CA1@CA1@CA1
CTACACTTTAACTC	2673.41357642304	4163.88978930406	Reference	Denate	Denate@Denate@Denate@Denate@Denate@Denate@Denate@Denate@Denate@Denate@Denate
GGGTAGTTACAGCA	3945.80745823405	3168.97511115399	Reference	Denate	Denate@Denate@Denate@Denate@Denate@Denate@Denate@Denate@Denate@Denate@Denate
TCAGAACAGCACTG	3090.84560927666	1543.55428130426	Reference	Entorihinal	Entorihinal@Entorihinal@Astrocyte@Entorihinal@Entorihinal@Entorihinal@Entorihinal@Entorihinal@Interneuron@Entorihinal@Entorihinal
CTCGTCGCTGCCGT	5427.45473035555	2263.17754110661	Reference	Interneuron	Interneuron@CA3@CA3@Interneuron@CA3@CA1@CA3@CA3@CA3@CA3@CA3
TGAAGCGGGTTTTT	2498.87453899918	2960.33869277052	Reference	CA1	CA1@CA1@CA1@CA1@CA1@CA1@CA1@CA1@CA1@CA1@CA1
GGGTAGTTTCGCGA	4526.60115173068	1491.10787067407	Reference	Oligodendrocyte	Oligodendrocyte@Entorihinal@Entorihinal@Entorihinal@Entorihinal@Entorihinal@Oligodendrocyte@Astrocyte@Entorihinal@Interneuron@Interneuron
TCTGATACGGCGAT	1959.78105887721	3812.01825344252	Reference	CA1	CA1@CA3@CA1@CA1@CA1@Astrocyte@CA1@CA1@CA1@CA1@CA1
CGAGCCATCATCAG	2099.06836953074	5103.43275901987	Reference	Interneuron	Interneuron@Interneuron@Oligodendrocyte@Interneuron@Oligodendrocyte@Interneuron@Entorihinal@Interneuron@Interneuron@Entorihinal@Entorihinal
TTAGCCGATCGAAA	2826.88755760609	1537.07683616667	Reference	Entorihinal	Entorihinal@Entorihinal@Astrocyte@Endothelial_Stalk@Interneuron@Astrocyte@Interneuron@Astrocyte@Astrocyte@Entorihinal@Entorihinal
CTCAGTGGAGTTCG	2607.63901305888	4199.30678771768	Reference	Denate	Denate@Denate@Denate@Denate@Denate@Denate@Denate@Denate@Denate@Denate@Denate
GCTCTTAACGCTCC	2912.33000511346	4639.9820069172	Reference	Astrocyte	Astrocyte@Astrocyte@Entorihinal@Interneuron@Astrocyte@Entorihinal@Entorihinal@Interneuron@Astrocyte@Astrocyte@Astrocyte
TCAGCTATGCGACA	2679.43216392042	4236.81328456278	Reference	Denate	Denate@Denate@Denate@Denate@Denate@Denate@Denate@Denate@Denate@Denate@Denate
CCTAAGCAATACAG	2063.38674365344	5248.86184985101	Reference	Entorihinal	Entorihinal@Endothelial_Stalk@Entorihinal@Ependymal@Ependymal@Ependymal@Entorihinal@Interneuron@Interneuron@Entorihinal@Entorihinal
CTATTCGGCGTGAT	2853.86372656754	1324.99274537126	Reference	Neuron.Slc17a6	Neuron.Slc17a6@Neuron.Slc17a6@Neuron.Slc17a6@Neuron.Slc17a6@Neuron.Slc17a6@Neuron.Slc17a6@Astrocyte@Neuron.Slc17a6@Neuron.Slc17a6@Neuron.Slc17a6@Neuron.Slc17a6
GACTCCATCGGTTT	5518.9157653603	2910.60863010126	Reference	CA3	CA3@CA3@CA3@CA3@CA3@CA3@CA3@CA3@CA3@CA3@CA3
TTACACCCCATTGG	1310.09603349099	2916.77265047413	Reference	Neuron.Slc17a6	Neuron.Slc17a6@Neuron.Slc17a6@Astrocyte@Oligodendrocyte@Astrocyte@Neuron.Slc17a6@Entorihinal@Neuron.Slc17a6@Neuron.Slc17a6@Oligodendrocyte@Neuron.Slc17a6
GCAATCTGGTCACT	5326.75086455127	3080.90275226703	Reference	CA3	CA3@CA3@CA3@CA3@CA3@CA3@CA3@CA3@CA3@CA3@CA3
CAAAGCTGCTTCGT	3531.16976957564	656.551749648066	Reference	Neuron.Slc17a6	Neuron.Slc17a6@Entorihinal@Neuron.Slc17a6@Oligodendrocyte@Neuron.Slc17a6@Neuron.Slc17a6@Astrocyte@Entorihinal@Astrocyte@Entorihinal@Astrocyte
AGTAGATGGTGCCT	3281.93576231829	3553.75624731137	Reference	Denate	Denate@Denate@Denate@Denate@Denate@Denate@Denate@Denate@Denate@Denate@Denate
GCATTCCAATCGAC	2777.23421075275	912.734704839897	Reference	Oligodendrocyte	Oligodendrocyte@Neuron.Slc17a6@Neuron.Slc17a6@Entorihinal@Denate@Entorihinal@Entorihinal@Cajal_Retzius@Entorihinal@Denate@Oligodendrocyte
AGATGGCTGTTCAA	3238.30100296233	3779.63102775455	Reference	Interneuron	Interneuron@Interneuron@Interneuron@Interneuron@Interneuron@Interneuron@Interneuron@Interneuron@Interneuron@Interneuron@Interneuron
CACCAACACCTGTC	5026.7887626732	5061.43384054709	Reference	Oligodendrocyte	Oligodendrocyte@Oligodendrocyte@Oligodendrocyte@Oligodendrocyte@Entorihinal@Entorihinal@Interneuron@Astrocyte@Entorihinal@Entorihinal@Oligodendrocyte
TTCCGACAACAGAA	2270.70558798265	3880.97170168142	Reference	Interneuron	Interneuron@Interneuron@Interneuron@Polydendrocyte@Interneuron@Interneuron@Astrocyte@Interneuron@Astrocyte@Astrocyte@Interneuron
ACATCGGGAGAACT	2240.07527661208	2220.02939849651	Reference	Entorihinal	Entorihinal@Entorihinal@Entorihinal@Astrocyte@Neuron.Slc17a6@Entorihinal@Entorihinal@Entorihinal@Entorihinal@Astrocyte@Entorihinal
AAGTAGGGACTTGG	2202.78152908371	3470.07183513052	Reference	CA1	CA1@CA1@CA1@CA1@CA1@CA1@CA1@CA1@CA1@CA3@CA1
GTTCACAATCTGGT	5617.4701356298	2823.89444519476	Reference	CA3	CA3@CA3@CA3@CA3@CA3@CA3@CA3@CA3@CA3@CA3@CA3
ATTTTAAGCGCTGG	893.437819029891	2590.39299547666	Reference	Neuron.Slc17a6	Neuron.Slc17a6@Neuron.Slc17a6@Neuron.Slc17a6@Neuron.Slc17a6@Neuron.Slc17a6@Neuron.Slc17a6@Neuron.Slc17a6@Neuron.Slc17a6@Astrocyte@Neuron.Slc17a6@Astrocyte
TTTCCGGTCATCAG	4934.03803034758	3841.16675656169	Reference	Interneuron	Interneuron@CA1@Oligodendrocyte@Entorihinal@Neuron.Slc17a6@Astrocyte@Astrocyte@Astrocyte@Oligodendrocyte@Entorihinal@Entorihinal
CAGTCAGCTTTGCC	4501.98942785749	4317.67687386113	Reference	Entorihinal	Entorihinal@Astrocyte@Endothelial_Stalk@Entorihinal@Entorihinal@Entorihinal@Neuron.Slc17a6@Astrocyte@Entorihinal@Astrocyte@Entorihinal
CATTGGCTACGTCC	3237.54867952516	1766.71271378652	Reference	Entorihinal	Entorihinal@Entorihinal@Entorihinal@Entorihinal@Interneuron@Oligodendrocyte@Entorihinal@Oligodendrocyte@Astrocyte@Entorihinal@Entorihinal
TGAATTCGTGGAAT	5001.85461446979	3943.86560446903	Reference	Interneuron	Interneuron@Cajal_Retzius@Interneuron@Oligodendrocyte@Oligodendrocyte@Microglia_Macrophages@Oligodendrocyte@Oligodendrocyte@Oligodendrocyte@Oligodendrocyte@Astrocyte
CGTTTCCAGGTTCA	4350.02009354878	4587.11769660071	Reference	CA1	CA1@Astrocyte@Astrocyte@CA1@Polydendrocyte@Entorihinal@Entorihinal@Astrocyte@Entorihinal@Oligodendrocyte@Interneuron
ATACAGACCCCGCT	1791.79798283442	4724.18879370592	Reference	Interneuron	Interneuron@Entorihinal@Entorihinal@Entorihinal@Ependymal@Entorihinal@Interneuron@Neuron.Slc17a6@Entorihinal@Interneuron@Interneuron
CTTCCCGACATCGA	5195.73911170664	2264.32676524392	Reference	CA1	CA1@CA1@Oligodendrocyte@Astrocyte@Mural@CA3@Astrocyte@CA3@CA3@CA3@CA3
AGCTCTGAACGAGA	2691.36186413843	4130.45781440035	Reference	Denate	Denate@Denate@Denate@Denate@Denate@Denate@Denate@Denate@Denate@Denate@Denate
TCCCTGAATCTGCT	3653.69101505791	3707.22990710371	Reference	Denate	Denate@Denate@Denate@Denate@Denate@Denate@Denate@Denate@Denate@Denate@Denate
TTGGACTATTACTG	1318.47906607662	4000.07311227589	Reference	Entorihinal	Entorihinal@CA1@Astrocyte@Oligodendrocyte@Neuron.Slc17a6@Interneuron@Denate@Astrocyte@Oligodendrocyte@Interneuron@Interneuron
GGTACAACTTGACA	3514.51117918112	5607.31530577172	Reference	Entorihinal	Entorihinal@Entorihinal@Interneuron@Interneuron@Interneuron@Entorihinal@Astrocyte@Entorihinal@Cajal_Retzius@Entorihinal@Neuron.Slc17a6
TTGCACGTCAGCGG	3325.03314779057	3487.83257179811	Reference	Denate	Denate@Denate@Denate@Denate@Denate@Denate@Denate@Denate@Denate@Denate@Denate
TTATCCGATATAGG	4509.40518745247	4925.82539234392	Reference	Interneuron	Interneuron@Entorihinal@Astrocyte@Entorihinal@Microglia_Macrophages@Astrocyte@Astrocyte@Entorihinal@Astrocyte@Astrocyte@Entorihinal
TTTCTAACGGACTG	4320.67947949908	1622.11942232798	Reference	Entorihinal	Entorihinal@Entorihinal@Entorihinal@Entorihinal@Interneuron@Astrocyte@Entorihinal@Astrocyte@Entorihinal@Entorihinal@Entorihinal
AGGTATTGAACCAC	3357.81295469591	3475.4000561308	Reference	Denate	Denate@Denate@Denate@Denate@Denate@Denate@Denate@Denate@Denate@Denate@Denate
CGCCCAGACTGTCT	1757.51352905473	4339.93003215641	Reference	Endothelial_Tip	Endothelial_Tip@Choroid@Choroid@Endothelial_Tip@Choroid@Endothelial_Tip@Choroid@Choroid@Endothelial_Tip@Endothelial_Tip@Choroid
CCCACACATCTAGA	2719.30530609052	4855.7227199677	Reference	Interneuron	Interneuron@Interneuron@Interneuron@Interneuron@Oligodendrocyte@Astrocyte@Interneuron@Oligodendrocyte@Interneuron@Interneuron@Oligodendrocyte
TACAACACCCCTAA	4405.1546540158	2147.31485308094	Reference	CA1	CA1@CA1@CA1@CA1@CA1@CA1@CA1@CA1@CA1@CA1@CA1
ATTTGTTCCTACAC	5059.99846868549	2194.641992554	Reference	CA1	CA1@CA1@CA1@CA1@CA1@CA1@CA1@CA1@CA1@CA1@CA1
GGTTGACATGGTTG	1742.89695941825	2821.49152199856	Reference	Interneuron	Interneuron@Interneuron@Interneuron@Interneuron@Entorihinal@Oligodendrocyte@Interneuron@Entorihinal@Entorihinal@Entorihinal@Entorihinal
CTGTCTAGATCACG	1565.99347690614	4739.65108209888	Reference	Choroid	Choroid@Choroid@Choroid@Choroid@Choroid@Ependymal@Choroid@Interneuron@Choroid@Choroid@Interneuron
TGATCGGCAGGAGC	5051.29301176965	3124.78221932814	Reference	CA3	CA3@CA3@CA3@CA3@CA3@CA3@CA3@CA3@CA3@CA3@CA3
AACGAATACAATTG	4839.35275204068	3073.79845759999	Reference	Interneuron	Interneuron@Interneuron@Astrocyte@CA1@Astrocyte@CA3@Astrocyte@CA3@Interneuron@CA3@Astrocyte
TTCGTAAGAGTGTA	1602.64237577408	1839.11383443737	Reference	Interneuron	Interneuron@Astrocyte@Interneuron@Interneuron@Entorihinal@Entorihinal@Astrocyte@Neuron.Slc17a6@Neuron.Slc17a6@Entorihinal@Interneuron
CAGGTAGTCACGGG	2110.89059497201	5198.60941257387	Reference	Ependymal	Ependymal@Entorihinal@Ependymal@Entorihinal@Ependymal@Ependymal@Ependymal@Cajal_Retzius@Ependymal@Ependymal@Ependymal
GCCAGTGATGGCTT	4810.54951187467	4052.8329476708	Reference	Oligodendrocyte	Oligodendrocyte@Entorihinal@Oligodendrocyte@Astrocyte@Oligodendrocyte@Entorihinal@Astrocyte@Astrocyte@Entorihinal@Entorihinal@Interneuron
ATTGGGGGTTTGGC	3550.30027983515	1228.35344291523	Reference	Neuron.Slc17a6	Neuron.Slc17a6@Entorihinal@Neuron.Slc17a6@Astrocyte@Astrocyte@Astrocyte@Entorihinal@Astrocyte@Denate@Entorihinal@Astrocyte
TACCTTTTGACCTA	2911.79263122977	2549.96120082749	Reference	CA1	CA1@CA1@CA1@CA1@CA1@CA1@CA1@CA1@CA1@CA1@Interneuron
AGTCAGTCTATTGT	3373.82669642999	3906.0456828592	Reference	Denate	Denate@Denate@Denate@Denate@Denate@Denate@Denate@Denate@Denate@Denate@Astrocyte
TTACTGAATTGCAT	1588.77812957477	1421.42309798415	Reference	Astrocyte	Astrocyte@Neuron.Slc17a6@Entorihinal@Astrocyte@Astrocyte@Neuron.Slc17a6@Neuron.Slc17a6@Oligodendrocyte@Neuron.Slc17a6@Oligodendrocyte@Neuron.Slc17a6
CAGTAGTCCTATTG	2484.04301980922	5012.01720264254	Reference	Interneuron	Interneuron@Interneuron@Cajal_Retzius@Cajal_Retzius@Oligodendrocyte@Astrocyte@Astrocyte@Interneuron@Oligodendrocyte@Astrocyte@Ependymal
ACGCATTCGTGAAG	5673.67944386421	2896.50451568875	Reference	CA3	CA3@CA3@CA3@CA3@CA3@CA3@CA3@CA3@CA3@CA3@CA3
CATGAAAAGAGGTG	4016.31091177472	2332.86231379653	Reference	CA1	CA1@CA1@CA1@CA1@CA1@CA1@CA1@Astrocyte@CA1@CA1@Astrocyte
CAGGCATATGTACG	3956.44746113119	5307.3678059325	Reference	Entorihinal	Entorihinal@Interneuron@Entorihinal@Oligodendrocyte@Entorihinal@Oligodendrocyte@Entorihinal@Entorihinal@Entorihinal@Entorihinal@Endothelial_Stalk
AGAGTCAAGTATAC	2620.21356193732	4302.94590991918	Reference	Denate	Denate@Denate@Denate@Denate@Denate@Denate@Denate@Denate@Denate@Denate@Denate
CTGTACAGTGTCTC	5564.0551715906	4173.60595701045	Reference	Oligodendrocyte	Oligodendrocyte@Entorihinal@Oligodendrocyte@Oligodendrocyte@Entorihinal@Oligodendrocyte@Oligodendrocyte@Entorihinal@Oligodendrocyte@Entorihinal@Interneuron
GGGTATGCCGCCCT	5782.87381703086	2635.52616159667	Reference	CA3	CA3@CA3@CA3@CA3@CA3@CA3@Interneuron@CA3@CA3@CA3@CA3
TCCCTCGGGAAGAG	3796.84741767403	5303.39775891268	Reference	Entorihinal	Entorihinal@Mural@Interneuron@Entorihinal@Polydendrocyte@Entorihinal@Entorihinal@Oligodendrocyte@Entorihinal@Astrocyte@Astrocyte
GGCGCCCGACTCAG	4154.63094943759	3137.63263468176	Reference	Denate	Denate@Denate@Denate@Denate@Denate@Denate@Denate@Denate@Denate@Denate@Denate
TGCATTTTACGCAT	5723.65521504777	2371.72698462209	Reference	CA3	CA3@CA3@CA3@CA3@CA3@CA3@CA3@CA3@Interneuron@CA3@CA3
AGTCAGGTTGGGGG	2264.36457615506	4587.74454613015	Reference	Interneuron	Interneuron@Interneuron@Interneuron@Astrocyte@Interneuron@Interneuron@Astrocyte@Ependymal@Interneuron@Interneuron@Interneuron
ACTATATAGGCTCA	1174.24791569311	2237.99908500725	Reference	Neuron.Slc17a6	Neuron.Slc17a6@Entorihinal@Astrocyte@Astrocyte@Astrocyte@Interneuron@Interneuron@Astrocyte@Entorihinal@Astrocyte@Interneuron
TCTCGTGATCTTGG	3760.95084224326	4100.57798683016	Reference	Interneuron	Interneuron@Cajal_Retzius@Entorihinal@Neuron.Slc17a6@Entorihinal@Astrocyte@Astrocyte@Interneuron@Oligodendrocyte@CA1@Entorihinal
TTCGCAAGACTTTC	1973.3228807463	1779.24970437542	Reference	Entorihinal	Entorihinal@Entorihinal@Entorihinal@Astrocyte@Astrocyte@Entorihinal@Entorihinal@Neuron.Slc17a6@Neuron.Slc17a6@Astrocyte@Entorihinal
TGTCCGTCTTGCGC	5307.51287951502	3026.88921781322	Reference	CA3	CA3@CA3@CA3@CA3@CA3@CA3@CA3@CA3@CA3@CA3@CA3
TACAACTGGCTTTC	2903.19464909066	909.4959822711	Reference	Neuron.Slc17a6	Neuron.Slc17a6@Astrocyte@Entorihinal@Neuron.Slc17a6@Astrocyte@Neuron.Slc17a6@Astrocyte@Neuron.Slc17a6@Astrocyte@CA1@Neuron.Slc17a6
CTGTGAATATAAGG	4729.72847976707	2122.34534682473	Reference	CA1	CA1@CA1@CA1@CA1@CA1@CA1@Astrocyte@CA1@CA1@CA1@CA1
TCTGATAGTTAGAT	4234.26975900106	1407.94583310109	Reference	Oligodendrocyte	Oligodendrocyte@Oligodendrocyte@Astrocyte@Entorihinal@Interneuron@Entorihinal@Entorihinal@Astrocyte@Astrocyte@Astrocyte@Entorihinal
TCAAATAATTCATT	3136.0924902837	4016.78909972774	Reference	Denate	Denate@Denate@Denate@Denate@Denate@Denate@Denate@Denate@Denate@Denate@Denate
AAACCCCGCTGCGT	4105.40750169121	2158.28471984622	Reference	CA1	CA1@CA1@CA1@CA1@CA1@CA1@CA1@CA1@CA1@CA1@CA1
CCCAGTCTGTAAGA	4258.12915943709	3084.76832436527	Reference	Denate	Denate@Denate@Denate@Denate@Denate@Denate@Denate@Denate@Denate@Denate@Denate
TGAACAACATTATC	2652.56346973571	4124.08484418433	Reference	Denate	Denate@Denate@Denate@Denate@Denate@Denate@Denate@Denate@Denate@Denate@Denate
GCTCACAAAACACC	2387.42319552102	4860.31961651696	Reference	Interneuron	Interneuron@Interneuron@Interneuron@Entorihinal@Cajal_Retzius@Polydendrocyte@Entorihinal@Cajal_Retzius@Cajal_Retzius@Entorihinal@Cajal_Retzius
GGAAGGTTGTTGCA	2710.49237439794	5283.44304889203	Reference	Oligodendrocyte	Oligodendrocyte@Interneuron@Oligodendrocyte@Interneuron@Interneuron@Entorihinal@Interneuron@Interneuron@Interneuron@Interneuron@Oligodendrocyte
GACCGAGGCTCATT	5267.10236346122	3019.26254853831	Reference	CA3	CA3@CA3@CA3@CA3@CA3@CA3@CA3@CA3@CA3@CA3@CA3
GACCTTTACGAGGA	1304.61481987731	1744.35508056967	Reference	Interneuron	Interneuron@Interneuron@Neuron.Slc17a6@Neuron.Slc17a6@Astrocyte@Interneuron@Entorihinal@Neuron.Slc17a6@Neuron.Slc17a6@Astrocyte@Neuron.Slc17a6
TCCCAATCTACAGC	3489.03965709402	1882.05302720432	Reference	Entorihinal	Entorihinal@Astrocyte@Entorihinal@Entorihinal@Entorihinal@Entorihinal@Entorihinal@Entorihinal@Entorihinal@Entorihinal@Entorihinal
ATACTGCCTCGCTA	1780.72808083032	3819.43597287428	Reference	CA1	CA1@CA1@CA1@CA1@CA1@CA1@CA1@CA1@CA1@CA1@CA1
GCCCGCTAGCTTTT	2599.04103091977	5334.11338585547	Reference	Interneuron	Interneuron@Interneuron@Interneuron@Interneuron@Interneuron@Interneuron@Microglia_Macrophages@Interneuron@Oligodendrocyte@Astrocyte@Cajal_Retzius
TTTCTAATCCCTTA	1999.22430194036	4468.74761045726	Reference	Neuron.Slc17a6	Neuron.Slc17a6@Interneuron@Ependymal@Interneuron@Interneuron@Interneuron@Ependymal@Interneuron@Oligodendrocyte@Ependymal@Interneuron
CTTAAACCTGGTAT	4109.49154320728	4081.35460126053	Reference	Interneuron	Interneuron@Entorihinal@Cajal_Retzius@Entorihinal@Entorihinal@Astrocyte@Entorihinal@Entorihinal@Entorihinal@Astrocyte@Astrocyte
TGAGTCCAGCACCC	2180.85667462898	4902.00511022502	Reference	Interneuron	Interneuron@Interneuron@Interneuron@Cajal_Retzius@Entorihinal@Interneuron@Cajal_Retzius@Cajal_Retzius@Interneuron@Interneuron@Interneuron
AGAAGTTGGGTATA	4768.31192461631	3283.68857504234	Reference	CA3	CA3@CA3@CA3@CA3@Oligodendrocyte@CA3@CA3@CA3@CA3@CA3@CA3
TCCATCCTATTAGG	1792.44283149485	2348.74250187579	Reference	Entorihinal	Entorihinal@Entorihinal@Entorihinal@Entorihinal@Entorihinal@Entorihinal@Entorihinal@Entorihinal@Oligodendrocyte@Entorihinal@Astrocyte
GACCTTGCGTCCAA	1697.65007841121	2043.88468072259	Reference	Interneuron	Interneuron@Entorihinal@Interneuron@Entorihinal@Endothelial_Tip@Entorihinal@Interneuron@Astrocyte@Astrocyte@Ependymal@Astrocyte
GGTTTATAACTCAA	2966.06739348287	2553.30439831786	Reference	CA1	CA1@CA1@CA1@CA3@CA1@CA1@CA1@CA1@CA1@CA1@CA1
TAAATTTCAAGCTT	2971.01123321286	3926.83619225245	Reference	Denate	Denate@Denate@Denate@Denate@Denate@Denate@Denate@Denate@Denate@Denate@Denate
AATGGACGACTAGG	4000.08222048716	3369.46248565467	Reference	CA3	CA3@CA3@CA3@CA3@CA3@CA3@CA3@Astrocyte@CA3@Astrocyte@CA3
CATCACGTTGGCCC	4770.35394537435	3317.01607502447	Reference	CA3	CA3@CA3@CA3@CA3@CA3@CA3@CA3@CA3@CA3@Astrocyte@CA3
GACCAACGTGCCCA	1976.54712404847	5205.40028247619	Reference	Entorihinal	Entorihinal@Cajal_Retzius@Ependymal@Ependymal@Ependymal@Ependymal@Ependymal@Entorihinal@Entorihinal@Interneuron@Entorihinal
TCAAGAACTGAGAT	2590.01314967371	4682.712249841	Reference	Interneuron	Interneuron@Interneuron@Interneuron@Interneuron@Entorihinal@Interneuron@Interneuron@Interneuron@Astrocyte@Interneuron@Cajal_Retzius
TCTAGTTATTGTCT	2568.08829521899	928.823842762307	Reference	Oligodendrocyte	Oligodendrocyte@Neuron.Slc17a6@Entorihinal@Entorihinal@Microglia_Macrophages@Oligodendrocyte@Astrocyte@Entorihinal@Entorihinal@Neuron.Slc17a6@Astrocyte
ATGCGAGCGAGTTG	1722.90665094483	4669.23498495795	Reference	Choroid	Choroid@Choroid@Choroid@Choroid@Choroid@Choroid@Interneuron@Choroid@Choroid@Entorihinal@Entorihinal
GATCATACTTCCGT	3342.76648595247	5384.57477297575	Reference	Interneuron	Interneuron@Entorihinal@Entorihinal@Astrocyte@Interneuron@Interneuron@Entorihinal@Entorihinal@Entorihinal@Cajal_Retzius@Neuron.Slc17a6
TACAGGGTGATCCT	3243.78221657601	2431.48663976247	Reference	CA1	CA1@CA1@CA1@CA1@CA1@CA1@CA1@CA1@CA1@CA1@CA1
CTATGAGGTCACTT	1860.68931472401	4791.26169335649	Reference	Entorihinal	Entorihinal@Ependymal@Entorihinal@Entorihinal@Ependymal@Ependymal@Ependymal@Entorihinal@Ependymal@Ependymal@Ependymal
GTCAGAAGGCGTCA	3929.68624172322	2318.65372446245	Reference	CA1	CA1@CA1@Astrocyte@CA1@Astrocyte@CA1@CA1@CA1@CA1@CA1@CA1
CGGATTTCTTTGTT	2788.41158753359	4253.84269677936	Reference	Denate	Denate@Denate@Denate@Denate@Denate@Denate@Denate@Denate@Denate@Denate@Denate
TCATTGATCAGATG	4314.44594244823	2225.98446902623	Reference	CA1	CA1@CA1@CA1@CA1@CA1@CA1@CA1@CA1@CA1@CA1@CA1
AACCCTTTCAACCG	3873.1545091586	4972.63015720911	Reference	Interneuron	Interneuron@Interneuron@Astrocyte@Oligodendrocyte@Interneuron@Entorihinal@CA3@Oligodendrocyte@Astrocyte@Entorihinal@Oligodendrocyte
GAGGCTTTACAAGC	2749.72066790761	4146.86037708749	Reference	Denate	Denate@Denate@Denate@Denate@Denate@Denate@Denate@Denate@Denate@Denate@Denate
GTACAGCGGTGCCC	4882.02023840599	3419.81939785338	Reference	Interneuron	Interneuron@Oligodendrocyte@Oligodendrocyte@Oligodendrocyte@Astrocyte@Oligodendrocyte@Interneuron@Oligodendrocyte@Endothelial_Tip@Astrocyte@Oligodendrocyte
GCGCGGACTTGACT	2046.08330459849	5244.57837806647	Reference	Entorihinal	Entorihinal@Ependymal@Entorihinal@Entorihinal@Entorihinal@Ependymal@Entorihinal@Endothelial_Stalk@Entorihinal@Interneuron@Entorihinal
CAGCTATGCGGGTG	4086.16951665496	2290.34102071587	Reference	CA1	CA1@CA1@CA1@CA1@CA1@CA1@CA1@CA3@Astrocyte@CA1@CA1
TCCTCTGTTTTAAC	1834.14304486952	4512.73155243996	Reference	Choroid	Choroid@Choroid@Choroid@Choroid@Choroid@Choroid@Ependymal@Choroid@Entorihinal@Entorihinal@Choroid
GGATTGGCCTGACC	1611.77773179688	4849.87212435955	Reference	Ependymal	Ependymal@Interneuron@Ependymal@Cajal_Retzius@Cajal_Retzius@Ependymal@Entorihinal@Ependymal@Ependymal@Entorihinal@Ependymal
GGAGCCTGCTGTCG	2063.38674365344	1057.64142106316	Reference	Entorihinal	Entorihinal@Astrocyte@Neuron.Slc17a6@Neuron.Slc17a6@Neuron.Slc17a6@Neuron.Slc17a6@Oligodendrocyte@Astrocyte@Oligodendrocyte@Oligodendrocyte@Neuron.Slc17a6
AACTCAAAGACTCA	1830.27395290692	4464.46413867273	Reference	Entorihinal	Entorihinal@Choroid@Choroid@Choroid@Choroid@Choroid@Choroid@Choroid@Choroid@Choroid@Choroid
CCGGTAAATTGCGT	4101.86083405883	3326.62776780929	Reference	CA3	CA3@CA3@CA3@CA3@CA3@Astrocyte@CA3@CA3@CA3@Interneuron@Astrocyte
TATGCATAGCAAGT	2158.07202196035	4663.69781411452	Reference	Cajal_Retzius	Cajal_Retzius@Cajal_Retzius@Cajal_Retzius@Polydendrocyte@Polydendrocyte@Cajal_Retzius@Oligodendrocyte@Oligodendrocyte@Cajal_Retzius@Interneuron@Interneuron
ATATTGCAACACTC	4558.62863519885	3007.66583224359	Reference	Denate	Denate@Denate@Denate@Denate@Denate@Denate@Denate@Denate@Denate@Astrocyte@Denate
TTAAGTTTATTGGG	5757.93966882745	2256.38667120429	Reference	CA3	CA3@Astrocyte@CA3@CA3@Interneuron@CA3@CA3@Interneuron@CA3@CA3@CA3
GAGTCATGTCTCTC	1725.27109603309	4558.17814332469	Reference	Interneuron	Interneuron@Choroid@Choroid@Choroid@Choroid@Interneuron@Interneuron@Entorihinal@Choroid@Choroid@Entorihinal
ACCTGGCACCTGTC	5621.55417714588	2890.65392008061	Reference	CA3	CA3@CA3@Interneuron@CA3@CA3@CA3@CA3@CA3@CA3@CA3@CA3
GCATCGGAATTCAT	1787.82141609508	4818.2162231226	Reference	Interneuron	Interneuron@Cajal_Retzius@Interneuron@Cajal_Retzius@Interneuron@Entorihinal@Entorihinal@Interneuron@Ependymal@Entorihinal@Entorihinal
TACCCTTACTCGTG	1127.81881214193	3280.55432739512	Reference	Neuron.Slc17a6	Neuron.Slc17a6@Astrocyte@Astrocyte@Neuron.Slc17a6@Neuron.Slc17a6@Neuron.Slc17a6@Neuron.Slc17a6@Neuron.Slc17a6@Neuron.Slc17a6@Neuron.Slc17a6@Neuron.Slc17a6
CCCTTACAAACTTT	3109.223796099	5070.31420888089	Reference	Entorihinal	Entorihinal@Interneuron@Interneuron@Astrocyte@Interneuron@Oligodendrocyte@Astrocyte@Astrocyte@Astrocyte@Astrocyte@Interneuron
TTCTAGACGGATGT	3409.18589797707	3803.86920955974	Reference	Denate	Denate@Denate@Denate@Denate@Denate@Denate@Ependymal@Denate@Denate@Denate@Denate
TCCCTGTAACACGA	1583.72681506805	1396.24464188479	Reference	Astrocyte	Astrocyte@Neuron.Slc17a6@Neuron.Slc17a6@Neuron.Slc17a6@Astrocyte@Entorihinal@Astrocyte@Entorihinal@Neuron.Slc17a6@Neuron.Slc17a6@Astrocyte
GTTATTGTCAGGCT	5476.5707033252	2213.02957875104	Reference	CA3	CA3@CA3@CA3@CA3@CA3@CA3@CA3@CA3@CA3@CA3@CA3
GAATAGCCCAGACA	1894.54386939674	3720.81164690834	Reference	CA1	CA1@CA1@CA1@CA1@CA1@Astrocyte@CA1@CA1@CA1@CA1@Astrocyte
TCGGAGGTGCTCCA	2239.64537750512	4558.07366840311	Reference	Interneuron	Interneuron@Cajal_Retzius@Ependymal@Cajal_Retzius@Interneuron@Interneuron@Interneuron@Astrocyte@Cajal_Retzius@Cajal_Retzius@Choroid
CGATGGCCCACTCG	1392.42171247293	4448.16605090717	Reference	Choroid	Choroid@Choroid@Choroid@Choroid@Choroid@Choroid@Choroid@Choroid@Choroid@Interneuron@Choroid
AACGAGCTCGTACG	3142.43350211129	841.326095944005	Reference	Neuron.Slc17a6	Neuron.Slc17a6@Neuron.Slc17a6@Entorihinal@Entorihinal@Astrocyte@Entorihinal@Neuron.Slc17a6@Oligodendrocyte@Astrocyte@Entorihinal@Neuron.Slc17a6
GGGACACGACGGAG	3755.57710340632	3575.17360623406	Reference	Denate	Denate@Denate@Denate@Denate@Denate@Denate@Denate@CA3@CA3@Denate@Neurogenesis
GCATGATTTCACAG	3532.24451734303	3414.07327716681	Reference	Denate	Denate@Denate@Denate@Denate@Denate@Denate@Denate@Denate@Denate@Denate@Denate
ATCGCAGCCAGTAC	1395.32353144488	4619.08702260238	Reference	Choroid	Choroid@Choroid@Choroid@Choroid@Choroid@Choroid@Interneuron@Interneuron@Interneuron@Choroid@Choroid
ATTTAGCGGGATGC	3240.66544805058	3669.30551057231	Reference	Denate	Denate@Denate@Denate@Denate@Denate@Denate@Denate@Denate@Denate@Denate@Denate
CTCGTCATTGATAA	2436.86159282088	4573.01358218821	Reference	Interneuron	Interneuron@Interneuron@Cajal_Retzius@Interneuron@Entorihinal@Interneuron@Interneuron@Interneuron@Interneuron@Interneuron@Astrocyte
CAAGTGGTATAGGA	2731.12753153179	4228.03739115056	Reference	Denate	Denate@Denate@Denate@Denate@Denate@Denate@Denate@Denate@Denate@Denate@Denate
GTTACAACACCCTT	1057.31535860126	3039.94858300998	Reference	Neuron.Slc17a6	Neuron.Slc17a6@Neuron.Slc17a6@Entorihinal@Astrocyte@Oligodendrocyte@Neuron.Slc17a6@Astrocyte@Neuron.Slc17a6@Neuron.Slc17a6@CA1@Oligodendrocyte
TGCACACTCTCGAA	1847.25496763166	1918.20135006896	Reference	Entorihinal	Entorihinal@Oligodendrocyte@Interneuron@Astrocyte@Entorihinal@Astrocyte@Interneuron@Neuron.Slc17a6@Astrocyte@Astrocyte@Interneuron
TTTCGGCCCCCGGC	4483.07386715146	3647.9926265712	Reference	Interneuron	Interneuron@Oligodendrocyte@CA3@Oligodendrocyte@Oligodendrocyte@Entorihinal@Astrocyte@Entorihinal@Interneuron@Entorihinal@Interneuron
CCTTTGTAGAGGTT	4455.77527385979	2186.80637343595	Reference	CA1	CA1@CA1@CA1@CA1@CA1@CA1@CA1@CA1@CA1@CA1@CA1
GTAATAAGATATAC	2317.67206541751	4617.72884862192	Reference	Interneuron	Interneuron@Astrocyte@Interneuron@Interneuron@Interneuron@Astrocyte@Endothelial_Tip@Entorihinal@Ependymal@Interneuron@Ependymal
GATCCGTGACGATG	2327.55974487749	4996.65938917115	Reference	Interneuron	Interneuron@Entorihinal@Cajal_Retzius@Interneuron@Interneuron@Entorihinal@Entorihinal@Interneuron@Interneuron@Oligodendrocyte@Cajal_Retzius
GTGGCATCGTGGAA	4470.06941916606	4435.10668571041	Reference	Oligodendrocyte	Oligodendrocyte@Oligodendrocyte@Oligodendrocyte@Oligodendrocyte@Entorihinal@Oligodendrocyte@Oligodendrocyte@Cajal_Retzius@Interneuron@Astrocyte@Interneuron
GGATCCTAGGCATG	4316.16553887605	4636.95223419155	Reference	Interneuron	Interneuron@Astrocyte@Astrocyte@Neuron.Slc17a6@Entorihinal@Astrocyte@Astrocyte@Entorihinal@Entorihinal@Entorihinal@Entorihinal
GTGTTCCGGCAATG	2234.16416389144	5023.19601925097	Reference	Astrocyte	Astrocyte@Cajal_Retzius@Cajal_Retzius@Cajal_Retzius@Cajal_Retzius@Interneuron@Entorihinal@Entorihinal@Cajal_Retzius@Entorihinal@Cajal_Retzius
CCGCCCAGCATTTC	3526.76330372935	3398.71546369541	Reference	Denate	Denate@Denate@Denate@Denate@Denate@Denate@Denate@Denate@Denate@Denate@Denate
GCTCACTTAACGAT	3132.22339832111	2476.72428080405	Reference	CA1	CA1@CA1@CA1@CA1@CA1@CA1@CA1@CA1@CA1@CA1@Interneuron
TTCCGAGTGCACCT	2807.11219868615	2624.03392022352	Reference	CA1	CA1@CA1@CA1@CA1@CA1@CA1@CA1@CA1@Astrocyte@CA1@CA1
ATGTGACTCCGTCA	4848.48810806348	3562.84556548831	Reference	Interneuron	Interneuron@Entorihinal@Entorihinal@Oligodendrocyte@Astrocyte@Oligodendrocyte@Entorihinal@Mural@Interneuron@Entorihinal@Entorihinal
CAATAGGCGGTGTA	3315.46789266081	1489.12284716416	Reference	Entorihinal	Entorihinal@Interneuron@Entorihinal@Microglia_Macrophages@CA1@Interneuron@Microglia_Macrophages@Astrocyte@Entorihinal@Entorihinal@Interneuron
AGACTTTAATCGAC	2044.90108205437	4681.35407586054	Reference	Interneuron	Interneuron@Interneuron@Interneuron@Cajal_Retzius@Cajal_Retzius@Cajal_Retzius@Interneuron@Oligodendrocyte@Interneuron@Interneuron@Interneuron
GCGCCTCCCAAGTT	3287.95434981567	2462.72464131312	Reference	CA1	CA1@CA1@CA1@CA1@CA1@CA1@CA1@CA1@CA1@CA1@CA1
TTGCGTCTTCAATC	1708.50503086183	2862.65464109875	Reference	Entorihinal	Entorihinal@Entorihinal@Entorihinal@Entorihinal@Entorihinal@Entorihinal@Oligodendrocyte@Oligodendrocyte@Entorihinal@Polydendrocyte@Entorihinal
ATTAGCCTCGACGA	4023.51172181622	3532.86126299655	Reference	Denate	Denate@Denate@Denate@Denate@Denate@Denate@Denate@Denate@Denate@Denate@CA1
GGCTATCCACCCCC	4785.722838448	3255.58482113891	Reference	CA3	CA3@CA3@CA3@CA3@CA3@CA3@CA3@CA3@CA3@CA3@CA3
ATACCGCCGGTCAA	2608.60628604953	4975.03308040531	Reference	Interneuron	Interneuron@Entorihinal@Oligodendrocyte@Astrocyte@Astrocyte@Interneuron@Interneuron@Astrocyte@Interneuron@Interneuron@Interneuron
GACCTCGTAGATAT	1715.49089134985	4654.19059625128	Reference	Choroid	Choroid@Choroid@Choroid@Choroid@Choroid@Choroid@Choroid@Choroid@Choroid@Choroid@Interneuron
GCGTGCCTTGGACC	2960.58617986919	976.568881921667	Reference	Neuron.Slc17a6	Neuron.Slc17a6@Astrocyte@Interneuron@Astrocyte@Astrocyte@Neuron.Slc17a6@Astrocyte@Neuron.Slc17a6@Neuron.Slc17a6@Neuron.Slc17a6@Neuron.Slc17a6
AGAGCATCGATCCC	3973.96584973962	3478.63877869959	Reference	Denate	Denate@Denate@Astrocyte@Denate@Denate@Astrocyte@Denate@Denate@Denate@Denate@CA3
GTTACAGGACACGG	2128.73140791065	1251.96477519097	Reference	Neuron.Slc17a6	Neuron.Slc17a6@Neuron.Slc17a6@Entorihinal@Entorihinal@Neuron.Slc17a6@CA1@Entorihinal@Neuron.Slc17a6@Oligodendrocyte@Entorihinal@Neuron.Slc17a6
ACACCCACTTTTAC	1756.11635695713	4597.46071383654	Reference	Choroid	Choroid@Choroid@Choroid@Entorihinal@Choroid@Choroid@Choroid@Interneuron@Entorihinal@Choroid@Choroid
GAGTCATTCTATCG	1666.48239315695	1986.73689862156	Reference	Oligodendrocyte	Oligodendrocyte@Oligodendrocyte@Oligodendrocyte@Astrocyte@Astrocyte@Entorihinal@Oligodendrocyte@Entorihinal@Entorihinal@Interneuron@Entorihinal
ACGATAAATCTCTT	3139.31673358587	1524.01747096991	Reference	Entorihinal	Entorihinal@Entorihinal@Entorihinal@Entorihinal@Entorihinal@Entorihinal@Astrocyte@Entorihinal@Interneuron@Astrocyte@Entorihinal
TACGTAAATGTGAT	3791.15125450687	3249.73422553076	Reference	Denate	Denate@Denate@Denate@Denate@Denate@Denate@Denate@Denate@Denate@Denate@Neurogenesis
CGACACAGCACCGC	1536.76033763318	4730.35281407879	Reference	Choroid	Choroid@Choroid@Choroid@Choroid@Choroid@Ependymal@Ependymal@Choroid@Choroid@Interneuron@Ependymal
ATGTACAGACGATG	5774.49078444523	2302.46011161847	Reference	CA3	CA3@CA3@CA3@CA3@Astrocyte@CA3@CA3@CA3@CA3@CA3@CA3
CCTGCAGATACAAC	1756.00888218039	4491.73209320356	Reference	Choroid	Choroid@Choroid@Choroid@Choroid@Choroid@Choroid@Choroid@Choroid@Choroid@Choroid@Choroid
GCGCAATGGGTTGC	1655.8423902598	4980.36130140559	Reference	Cajal_Retzius	Cajal_Retzius@Cajal_Retzius@Ependymal@Cajal_Retzius@Cajal_Retzius@Interneuron@Interneuron@Cajal_Retzius@Cajal_Retzius@Cajal_Retzius@Cajal_Retzius
CTATCAATGCCGCG	2577.54607557201	4300.4385118014	Reference	Denate	Denate@Denate@Denate@Denate@Denate@Denate@Denate@Denate@Denate@Denate@Denate
CTATGACATGATAA	2321.75610693359	3332.06046373114	Reference	CA1	CA1@CA1@CA1@CA1@CA1@CA1@CA1@CA1@CA1@CA1@CA1
ATTAGTTGTCCTGT	1323.63785536008	2470.45578550961	Reference	Interneuron	Interneuron@Interneuron@Interneuron@Interneuron@Interneuron@Interneuron@Entorihinal@Entorihinal@Astrocyte@Interneuron@Oligodendrocyte
GAACCTTCATCTCC	1641.54824495354	4279.85695225131	Reference	Endothelial_Tip	Endothelial_Tip@Interneuron@Entorihinal@Interneuron@Choroid@Endothelial_Tip@Endothelial_Tip@Endothelial_Tip@Endothelial_Tip@Endothelial_Stalk@Entorihinal
TGAGTGGTGCGAAA	2869.34009441793	2599.79573841833	Reference	CA1	CA1@Mural@CA1@CA1@CA1@CA1@CA1@CA1@CA1@CA1@CA1
TCTTGGACAGTGAC	5667.76833114358	2712.62865371835	Reference	CA3	CA3@CA3@CA3@CA3@CA3@CA3@CA3@CA3@CA3@CA3@CA3
GGATCAAATGAAGG	3250.23070318034	5653.59769602904	Reference	Entorihinal	Entorihinal@Entorihinal@Astrocyte@Cajal_Retzius@Astrocyte@Astrocyte@Interneuron@Entorihinal@Entorihinal@Oligodendrocyte@Astrocyte
GTTCTAAAGTCCCG	3465.82510531843	3375.20860634124	Reference	Denate	Denate@Denate@Denate@Denate@Denate@Denate@Denate@Denate@Denate@Denate@Denate
AGTGTTAGTGTGTG	4819.46991834399	2166.8516634153	Reference	CA1	CA1@CA1@CA1@CA1@CA1@CA1@CA1@CA1@CA1@CA1@CA1
CGCGATGTTCGCTT	1543.20882423751	4633.08666209331	Reference	Choroid	Choroid@Choroid@Choroid@Interneuron@Choroid@Choroid@Choroid@Choroid@Choroid@Choroid@Choroid
GTAGTTGCGGTTAA	4801.84405495882	3223.09312052937	Reference	CA3	CA3@CA3@CA3@CA3@CA3@CA3@CA3@CA3@CA3@CA3@CA3
ATGTTTGCTAGTCT	3362.64931964916	1370.75276102072	Reference	Neuron.Slc17a6	Neuron.Slc17a6@Entorihinal@Entorihinal@Astrocyte@Entorihinal@Microglia_Macrophages@Neuron.Slc17a6@Entorihinal@Neurogenesis@Entorihinal@Entorihinal
ATCGTCCAATAGTA	1706.57048488053	4676.33927962498	Reference	Choroid	Choroid@Interneuron@Choroid@Choroid@Choroid@Entorihinal@Entorihinal@Choroid@Cajal_Retzius@Choroid@Choroid
CCGGTCGTAACTCT	3812.86115940811	2251.68529973346	Reference	CA1	CA1@CA1@CA1@CA1@CA1@CA1@Polydendrocyte@CA1@CA1@CA1@Interneuron
CCAACGAATGATCG	4715.86423356776	4988.92824497467	Reference	Entorihinal	Entorihinal@Entorihinal@Entorihinal@Entorihinal@Entorihinal@Neuron.Slc17a6@Interneuron@Mural@Entorihinal@Astrocyte@Neuron.Slc17a6
ATTTACACGACCGC	1995.35520997776	4698.27901315554	Reference	Interneuron	Interneuron@Oligodendrocyte@Cajal_Retzius@Cajal_Retzius@Interneuron@Oligodendrocyte@Cajal_Retzius@Astrocyte@Interneuron@Interneuron@Interneuron
AAGGGAGGCAGACG	5680.98772868245	2879.47510347218	Reference	CA3	CA3@CA3@CA3@CA3@CA3@CA3@CA3@CA3@CA3@CA3@CA3
TTTGTAGGAGCCCT	2567.12102222834	4823.23101935816	Reference	Cajal_Retzius	Cajal_Retzius@Cajal_Retzius@Entorihinal@Interneuron@Interneuron@Interneuron@Astrocyte@Astrocyte@Interneuron@Entorihinal@Entorihinal
CCTCTGAAGGTCTC	2220.72981679909	5180.43077621998	Reference	Entorihinal	Entorihinal@CA1@Entorihinal@Cajal_Retzius@Interneuron@Interneuron@Entorihinal@Entorihinal@Entorihinal@Cajal_Retzius@Oligodendrocyte
ATGCAACATTCGAC	2149.47403982125	3478.74325362117	Reference	CA1	CA1@CA1@CA1@CA1@CA1@CA1@CA1@CA1@CA1@CA1@CA1
AACCGAGTCTATCC	3722.25992261728	1039.3583097877	Reference	Neuron.Slc17a6	Neuron.Slc17a6@Neuron.Slc17a6@Astrocyte@Neuron.Slc17a6@Entorihinal@Neuron.Slc17a6@Neuron.Slc17a6@Astrocyte@Astrocyte@Neuron.Slc17a6@Entorihinal
GAAAGCGGCCGGTT	3675.83081906611	3226.33184309816	Reference	Denate	Denate@Denate@Denate@Denate@Denate@Denate@Denate@Denate@Denate@Denate@Denate
CATAACGGGCGTAG	5881.64313685385	2752.22464899493	Reference	CA3	CA3@CA3@CA3@CA3@CA3@CA3@Astrocyte@CA3@CA3@CA3@Interneuron
TGAGGGGTCCTCAC	4012.44181981212	1520.98769824426	Reference	Entorihinal	Entorihinal@Entorihinal@Entorihinal@Interneuron@Interneuron@Interneuron@Entorihinal@Oligodendrocyte@Entorihinal@Neuron.Slc17a6@CA3
TCACGAATCTGTGC	2051.99441731913	4870.03578422335	Reference	Interneuron	Interneuron@Entorihinal@Cajal_Retzius@Interneuron@Entorihinal@Entorihinal@Oligodendrocyte@Astrocyte@Entorihinal@Oligodendrocyte@Entorihinal
GAGTTAATCTATTC	4023.40424703948	3303.32986029827	Reference	CA3	CA3@Astrocyte@CA3@CA3@CA3@CA3@Astrocyte@Interneuron@CA3@CA3@CA3
TGGTCGGCAGTATG	1411.76717228592	3953.16387248912	Reference	CA1	CA1@Astrocyte@CA3@CA3@Choroid@Denate@CA3@Entorihinal@CA1@CA3@Astrocyte
CACGAGTCTTCAGA	3076.55146397039	3796.34701520641	Reference	Denate	Denate@Denate@Denate@Denate@Denate@Denate@Denate@Denate@Denate@Denate@Denate
CACCCAAGAAGAAG	1935.16933500402	3776.39230518576	Reference	CA1	CA1@CA1@Denate@CA1@CA1@CA1@CA1@CA1@CA1@CA1@CA1
TGGGAATAATTTTC	1969.9911626674	3707.43885694686	Reference	CA1	CA1@CA1@CA1@CA1@CA1@CA1@CA1@CA1@CA1@Denate@CA1
AGAGGGGACAAATG	4825.59598061811	1901.27641277395	Reference	Oligodendrocyte	Oligodendrocyte@Oligodendrocyte@Oligodendrocyte@Interneuron@Interneuron@Astrocyte@Interneuron@Oligodendrocyte@Interneuron@Oligodendrocyte@Interneuron
TATCTTGCCCGTCT	4464.15830644542	2067.39153807676	Reference	Interneuron	Interneuron@Astrocyte@Interneuron@Astrocyte@CA1@Astrocyte@Astrocyte@CA1@Astrocyte@CA1@CA1
CGTATATCCGCGGG	4450.61648457633	3622.70969555027	Reference	Entorihinal	Entorihinal@Entorihinal@Oligodendrocyte@Oligodendrocyte@CA3@Astrocyte@Entorihinal@Oligodendrocyte@Oligodendrocyte@Interneuron@Entorihinal
GATACTCACCGAGG	1135.34204651365	2043.88468072259	Reference	Microglia_Macrophages	Microglia_Macrophages@Entorihinal@Astrocyte@Endothelial_Stalk@Neuron.Slc17a6@Neuron.Slc17a6@Astrocyte@Entorihinal@Entorihinal@Interneuron@Astrocyte
TTGGACCAATCCGG	4159.3598396141	1216.54777677736	Reference	Interneuron	Interneuron@Entorihinal@Entorihinal@Neuron.Slc17a6@Interneuron@Neuron.Slc17a6@Entorihinal@Interneuron@Entorihinal@Interneuron@Interneuron
CGGAGATAGATACT	5020.34027606887	2138.43448474714	Reference	CA1	CA1@Astrocyte@CA1@CA3@CA1@CA1@CA1@CA1@CA1@CA1@CA1
TTATGGGCTACTGG	1802.22303617809	4612.92300222951	Reference	Interneuron	Interneuron@Entorihinal@Choroid@Choroid@Entorihinal@Entorihinal@Entorihinal@Ependymal@Entorihinal@Choroid@Ependymal
GGAGTCGGTAGGAT	2390.4324892697	1434.90036286721	Reference	Interneuron	Interneuron@Entorihinal@Neuron.Slc17a6@Neuron.Slc17a6@Astrocyte@Astrocyte@Neuron.Slc17a6@CA3@Astrocyte@Neuron.Slc17a6@Neuron.Slc17a6
CAGCTATCATTGGG	2398.81552185533	2986.14399839933	Reference	CA1	CA1@Astrocyte@CA1@Astrocyte@CA1@CA1@Mural@CA1@CA1@Denate@CA1
AAGGATTAACATTC	4221.15783623893	3234.16746221622	Reference	CA3	CA3@CA3@CA3@CA3@Interneuron@Interneuron@Denate@Astrocyte@CA3@CA3@Interneuron
ATTAAAGCCTAACT	3816.51530181723	1571.86698505084	Reference	Astrocyte	Astrocyte@Entorihinal@Entorihinal@Entorihinal@Neuron.Slc17a6@Entorihinal@Astrocyte@Neuron.Slc17a6@Entorihinal@Astrocyte@Entorihinal
CAATATTCAAGTCA	4958.97217855099	3180.88525221343	Reference	CA3	CA3@CA3@CA3@CA3@CA3@CA3@CA3@CA3@CA3@CA3@CA3
ACACACGTCATTAC	1564.05893092484	4357.16839421613	Reference	Choroid	Choroid@Choroid@Entorihinal@Interneuron@Entorihinal@Interneuron@Interneuron@Choroid@Choroid@Choroid@Entorihinal
CACGGGCGCTCTAT	2117.76898068329	3507.68280689719	Reference	CA1	CA1@CA1@CA1@CA1@CA1@CA1@CA1@CA1@CA1@CA1@CA1
TTGTCTACCTTGAT	5803.1865498345	2747.20985275938	Reference	CA3	CA3@CA3@CA3@CA3@CA3@CA3@CA3@CA3@CA3@CA3@CA3
GCAGTGTTTTTTGC	976.279376940181	2821.90942168485	Reference	Neuron.Slc17a6	Neuron.Slc17a6@Neuron.Slc17a6@Interneuron@Neuron.Slc17a6@Interneuron@Astrocyte@Astrocyte@Interneuron@Neuron.Slc17a6@Interneuron@Oligodendrocyte
GCGACATTCCCTCT	2223.95406010126	2916.04132602311	Reference	Interneuron	Interneuron@Interneuron@Oligodendrocyte@Interneuron@Oligodendrocyte@Interneuron@Interneuron@Interneuron@Oligodendrocyte@Interneuron@Oligodendrocyte
ATGACATAAAAGCC	1176.61236078136	4322.79614501826	Reference	CA1	CA1@CA1@CA1@CA1@CA1@CA1@CA1@CA3@CA1@CA1@CA1
ACCTGGCAAGCTAG	3224.43675676302	2508.58913188415	Reference	CA1	CA1@CA1@Astrocyte@CA1@CA1@CA1@CA1@CA1@CA1@CA1@Astrocyte
CATTACAAACTCAC	3985.2507012972	2207.59688282919	Reference	CA1	CA1@CA1@CA1@CA1@CA1@CA1@CA1@CA1@CA1@CA1@CA1
CAGTTATGCGTGGA	4199.98530522138	5209.16137965285	Reference	Polydendrocyte	Polydendrocyte@Entorihinal@Polydendrocyte@Entorihinal@Polydendrocyte@CA1@Entorihinal@Interneuron@Entorihinal@Oligodendrocyte@Cajal_Retzius
TCTTTGTTGGAGTT	1237.01318530858	1985.90109924897	Reference	Neuron.Slc17a6	Neuron.Slc17a6@Astrocyte@CA1@Astrocyte@Entorihinal@Neuron.Slc17a6@Interneuron@Interneuron@Entorihinal@Entorihinal@Astrocyte
CTACTACGGTTTCT	4027.16586422534	3278.88272864993	Reference	CA3	CA3@CA3@Interneuron@Neuron.Slc17a6@CA3@Interneuron@CA3@Astrocyte@Interneuron@Astrocyte@CA3
TGAGTGCCTAACTT	4851.71235136564	3763.22846506742	Reference	Interneuron	Interneuron@Oligodendrocyte@Oligodendrocyte@Entorihinal@Entorihinal@Entorihinal@Oligodendrocyte@Astrocyte@Oligodendrocyte@Oligodendrocyte@Interneuron
ACTGCGTGATGGGT	3726.45143891009	3654.05217202249	Reference	Denate	Denate@Denate@Denate@Denate@Denate@Denate@Denate@Denate@Denate@Denate@Denate
CGCTGATGATATTC	1734.94382593958	3983.35712482403	Reference	CA1	CA1@CA1@CA1@CA1@CA1@CA1@CA1@CA1@CA1@CA1@CA1
CACGAACACCGCAA	4384.84192121217	3074.73873189416	Reference	Denate	Denate@Denate@Denate@Denate@Denate@Denate@Denate@Denate@Denate@Denate@Denate
CACGCCAAGCCCAA	2187.09021167984	4749.57619964842	Reference	Interneuron	Interneuron@Cajal_Retzius@Astrocyte@Astrocyte@Cajal_Retzius@Cajal_Retzius@Polydendrocyte@Interneuron@Interneuron@Interneuron@Cajal_Retzius
AACACGAAAACATC	2415.04421314289	4694.30896613573	Reference	Interneuron	Interneuron@Cajal_Retzius@Cajal_Retzius@Oligodendrocyte@Ependymal@Oligodendrocyte@Neurogenesis@Oligodendrocyte@Interneuron@Astrocyte@Oligodendrocyte
AAATCATATTGGTC	2254.04699758813	4790.21694414074	Reference	Interneuron	Interneuron@Interneuron@Astrocyte@Interneuron@Interneuron@Oligodendrocyte@Interneuron@Interneuron@Interneuron@Interneuron@Polydendrocyte
AGTCCCGGCAATGT	1667.12724181738	4942.0190051879	Reference	Cajal_Retzius	Cajal_Retzius@Cajal_Retzius@Cajal_Retzius@Cajal_Retzius@Entorihinal@Ependymal@Ependymal@Cajal_Retzius@Cajal_Retzius@Ependymal@Cajal_Retzius
CAGCTTGTTTAGAC	2606.45679051475	2788.58192170272	Reference	CA1	CA1@CA1@CA1@Interneuron@CA1@CA1@CA1@CA1@CA1@CA1@CA1
TATTTTAGATCATT	4073.16506866956	5461.05041556799	Reference	Interneuron	Interneuron@Cajal_Retzius@Entorihinal@Entorihinal@Endothelial_Stalk@Interneuron@Interneuron@Entorihinal@Entorihinal@Endothelial_Stalk@Interneuron
TATATCATGATACA	5320.1949031702	3061.15699208952	Reference	CA3	CA3@CA3@CA3@CA3@CA3@CA3@CA3@CA3@CA3@CA3@CA3
AACCCTTTGTGGGA	2099.82069296791	4924.15379359873	Reference	Interneuron	Interneuron@Entorihinal@Interneuron@Polydendrocyte@Interneuron@Interneuron@Cajal_Retzius@Endothelial_Tip@Interneuron@Entorihinal@Polydendrocyte
CGTGTGCAGTGTTT	3791.47367883709	820.023659435048	Reference	Neuron.Slc17a6	Neuron.Slc17a6@Microglia_Macrophages@Neuron.Slc17a6@Astrocyte@Astrocyte@Astrocyte@Neuron.Slc17a6@Astrocyte@Astrocyte@Entorihinal@Astrocyte
GCTCTGCATGATCT	2136.57706661259	5225.98184202628	Reference	Ependymal	Ependymal@Ependymal@Entorihinal@Entorihinal@Ependymal@Cajal_Retzius@Ependymal@Ependymal@Entorihinal@Ependymal@Ependymal
CCGTATATCTACTC	1030.55413919329	2909.87730565024	Reference	Neuron.Slc17a6	Neuron.Slc17a6@Neuron.Slc17a6@Neuron.Slc17a6@Neuron.Slc17a6@Neuron.Slc17a6@Astrocyte@Endothelial_Stalk@Neuron.Slc17a6@Interneuron@Astrocyte@Neuron.Slc17a6
GTCAAAAATGTCTA	3210.57251056371	1744.87745517754	Reference	Entorihinal	Entorihinal@Interneuron@Neuron.Slc17a6@Entorihinal@Oligodendrocyte@CA3@Entorihinal@Oligodendrocyte@Entorihinal@Entorihinal@Interneuron
TGCCCCGACCATTC	3456.0449006352	3423.3715451869	Reference	Denate	Denate@Denate@CA1@Denate@Denate@Denate@Denate@Denate@Denate@Denate@Denate
TAGGCGACTTCGAT	2265.65427347592	5058.82196750774	Reference	Cajal_Retzius	Cajal_Retzius@Interneuron@Entorihinal@Entorihinal@Cajal_Retzius@Cajal_Retzius@Cajal_Retzius@Entorihinal@Entorihinal@Interneuron@Interneuron
AGCTGTCGCGATAC	1490.00880975179	4807.87320588677	Reference	Cajal_Retzius	Cajal_Retzius@Interneuron@Interneuron@Cajal_Retzius@Cajal_Retzius@Oligodendrocyte@Entorihinal@Interneuron@Ependymal@Cajal_Retzius@Cajal_Retzius
CCTACATTCTCAAA	4228.35864628043	2231.20821510494	Reference	CA1	CA1@CA1@CA1@CA1@CA1@CA1@CA1@CA1@CA1@CA1@CA1
TCTTACCTAAGCGA	4869.33821475081	3141.60268170157	Reference	CA3	CA3@CA3@CA3@CA3@CA3@CA3@CA3@CA3@CA3@CA3@CA3
CCTTCAGCGTGAGC	2309.18155805515	1952.88702403156	Reference	Entorihinal	Entorihinal@Entorihinal@Entorihinal@Astrocyte@Entorihinal@Entorihinal@Entorihinal@Entorihinal@Entorihinal@Astrocyte@Interneuron
CCAACCTGGCGTGC	2612.79780234234	5353.65019618982	Reference	Interneuron	Interneuron@Microglia_Macrophages@Oligodendrocyte@Oligodendrocyte@Interneuron@Interneuron@Interneuron@Oligodendrocyte@Astrocyte@Interneuron@Oligodendrocyte
ATTGCAAGTCGGGT	2580.23294499048	4358.31761835345	Reference	Denate	Denate@Denate@Denate@Denate@Denate@Denate@Denate@Denate@Denate@Denate@Denate
ACGGTGGCTATGAT	3449.05904014717	5004.49500828921	Reference	Interneuron	Interneuron@Interneuron@Astrocyte@Entorihinal@Oligodendrocyte@Oligodendrocyte@Astrocyte@Entorihinal@Entorihinal@Oligodendrocyte@Entorihinal
GATCAAGCCGCCAC	4304.77321254174	5095.49266498024	Reference	Oligodendrocyte	Oligodendrocyte@Oligodendrocyte@Astrocyte@Entorihinal@Oligodendrocyte@Astrocyte@Astrocyte@Entorihinal@Astrocyte@Entorihinal@Oligodendrocyte
CTCCATGTCCACTG	1149.95861615013	1967.30456320878	Reference	Entorihinal	Entorihinal@Entorihinal@Entorihinal@Interneuron@Entorihinal@Interneuron@Interneuron@Neuron.Slc17a6@Entorihinal@Astrocyte@Interneuron
CCTCGGACGGTAAG	3571.58028562944	2356.57812099385	Reference	CA1	CA1@Neurogenesis@CA1@CA1@CA1@CA3@CA1@CA1@CA1@CA1@CA1
TAATCGGTCAGGGT	3782.44579759102	1176.32493197133	Reference	Entorihinal	Entorihinal@Entorihinal@Entorihinal@Entorihinal@Astrocyte@Entorihinal@Denate@Entorihinal@Entorihinal@Entorihinal@Entorihinal
TGTGTAAGCTGTGC	2451.37068768062	1438.24356035758	Reference	Neuron.Slc17a6	Neuron.Slc17a6@Neuron.Slc17a6@Neuron.Slc17a6@Neuron.Slc17a6@CA3@Choroid@Entorihinal@Microglia_Macrophages@Polydendrocyte@Neuron.Slc17a6@Neuron.Slc17a6
TTAATGCACCACCA	4242.76026636343	3138.88633374065	Reference	Denate	Denate@Denate@Denate@Denate@Denate@Denate@Denate@Denate@Denate@Denate@Denate
AGGAAGTTCCCCCT	1456.36920463253	4697.02531409665	Reference	Entorihinal	Entorihinal@Ependymal@Cajal_Retzius@Ependymal@Ependymal@Interneuron@Ependymal@Entorihinal@Cajal_Retzius@Ependymal@Ependymal
ATGCTACTCTTGAT	2127.87160969674	4863.97623877205	Reference	Entorihinal	Entorihinal@Cajal_Retzius@Cajal_Retzius@Cajal_Retzius@Interneuron@Interneuron@Interneuron@Cajal_Retzius@Cajal_Retzius@Entorihinal@Cajal_Retzius
GCAGACCATGCGTT	4775.40525988107	4258.12616856389	Reference	Entorihinal	Entorihinal@Entorihinal@Interneuron@Interneuron@Entorihinal@Interneuron@Entorihinal@Entorihinal@Astrocyte@Entorihinal@Astrocyte
AAGGCGGTGCACAA	2374.95612141931	4830.02188926047	Reference	Cajal_Retzius	Cajal_Retzius@Cajal_Retzius@Cajal_Retzius@Cajal_Retzius@Cajal_Retzius@Interneuron@Interneuron@Cajal_Retzius@Interneuron@Interneuron@Interneuron
GATGTTTACTGCAG	2161.83363914621	4789.172194925	Reference	Interneuron	Interneuron@Entorihinal@Interneuron@Cajal_Retzius@Cajal_Retzius@Interneuron@Cajal_Retzius@Astrocyte@Cajal_Retzius@Interneuron@Astrocyte
GCGATCTGGCCCGA	5694.20712622133	2291.90814453948	Reference	CA3	CA3@CA3@CA3@CA3@CA3@CA3@CA3@CA3@Interneuron@CA3@Interneuron
CTCACCCCATGTAT	2633.21800992272	2793.28329317355	Reference	CA1	CA1@CA1@CA1@Oligodendrocyte@CA1@CA1@CA1@Interneuron@CA1@CA1@CA1
AACGCGAATTAACC	2156.45990030927	2110.43520576529	Reference	Entorihinal	Entorihinal@Entorihinal@Neuron.Slc17a6@Neuron.Slc17a6@Entorihinal@Entorihinal@Oligodendrocyte@Entorihinal@Entorihinal@Oligodendrocyte@Entorihinal
GGCCATTAGTCCCA	943.499570034838	3610.17270496138	Reference	Oligodendrocyte	Oligodendrocyte@Oligodendrocyte@Oligodendrocyte@Oligodendrocyte@Oligodendrocyte@Oligodendrocyte@Oligodendrocyte@Oligodendrocyte@Oligodendrocyte@Oligodendrocyte@Oligodendrocyte
CTTGGAAGCATCGG	3647.35000323032	3722.79667041825	Reference	Denate	Denate@Denate@Denate@Denate@Denate@Denate@Denate@Denate@Denate@Denate@Denate
CCTGGGGCGAAGTT	4632.03390771147	3301.03141202364	Reference	CA3	CA3@CA3@CA3@CA3@CA3@CA3@CA3@CA3@CA3@CA3@CA3
GCGAACTGCACAAG	4762.61576144915	4843.81257890825	Reference	Interneuron	Interneuron@Oligodendrocyte@Astrocyte@Cajal_Retzius@Interneuron@Oligodendrocyte@Interneuron@Interneuron@Entorihinal@Entorihinal@Oligodendrocyte
CTACTGCCTTCGAT	2330.67651340291	1160.96711849994	Reference	Oligodendrocyte	Oligodendrocyte@Entorihinal@Neuron.Slc17a6@Entorihinal@Astrocyte@Astrocyte@Entorihinal@Neuron.Slc17a6@Astrocyte@Oligodendrocyte@Entorihinal
TTCTCTTCCCAAGC	2828.28472970369	2415.39750184006	Reference	Interneuron	Interneuron@Interneuron@Interneuron@Oligodendrocyte@Oligodendrocyte@Astrocyte@Oligodendrocyte@Interneuron@Astrocyte@Oligodendrocyte@Oligodendrocyte
GCCTGAAGCTTGCC	2298.97145426496	5016.09172458393	Reference	Interneuron	Interneuron@Interneuron@Oligodendrocyte@Entorihinal@Entorihinal@Cajal_Retzius@Cajal_Retzius@Interneuron@Entorihinal@Entorihinal@Interneuron
GATTAGGCTTAACC	1194.34569894327	2526.03644378702	Reference	Neuron.Slc17a6	Neuron.Slc17a6@Astrocyte@Entorihinal@Astrocyte@Astrocyte@Entorihinal@Astrocyte@Astrocyte@Entorihinal@Oligodendrocyte@Entorihinal
GCCGTTTGGAACCT	1638.96885031181	4895.73661493058	Reference	Interneuron	Interneuron@Cajal_Retzius@Entorihinal@Ependymal@Polydendrocyte@Cajal_Retzius@Entorihinal@Interneuron@Ependymal@Cajal_Retzius@Ependymal
TCGTATCTCAACGG	2234.37911344492	5074.80663050857	Reference	Cajal_Retzius	Cajal_Retzius@Entorihinal@Entorihinal@Entorihinal@Entorihinal@Entorihinal@Entorihinal@Cajal_Retzius@Cajal_Retzius@Interneuron@Cajal_Retzius
GCCCCTCCTGAGTG	1543.85367289794	3396.31254049921	Reference	Interneuron	Interneuron@Oligodendrocyte@Interneuron@Interneuron@Polydendrocyte@Oligodendrocyte@Oligodendrocyte@Oligodendrocyte@Oligodendrocyte@Oligodendrocyte@Oligodendrocyte
GCGCTAGAGGATGA	5595.00790729139	2888.2509968844	Reference	CA3	CA3@CA3@CA3@CA3@CA3@CA3@CA3@CA3@CA3@CA3@Interneuron
AGGTTCTATAAGTG	1705.28078755966	4534.88023581366	Reference	Choroid	Choroid@Choroid@Entorihinal@Choroid@Interneuron@Choroid@Choroid@Choroid@Choroid@Interneuron@Choroid
GGCCCTGCCACGTT	4537.88600328826	3368.10431167421	Reference	CA3	CA3@CA3@CA3@CA3@Interneuron@CA3@CA3@CA3@Interneuron@CA3@CA3
TCGAGGAGGCGGAC	5738.59420901446	2372.14488430839	Reference	CA3	CA3@CA3@CA3@CA3@CA3@CA3@CA3@CA3@CA3@CA3@CA3
TATTCCGGACTACA	4541.00277181369	1806.20423414153	Reference	Interneuron	Interneuron@Interneuron@Oligodendrocyte@Interneuron@Oligodendrocyte@Oligodendrocyte@Oligodendrocyte@Oligodendrocyte@Oligodendrocyte@Oligodendrocyte@Oligodendrocyte
GTATATTCTTTGGG	2582.27496574851	2903.81776019894	Reference	CA1	CA1@CA1@CA1@CA1@CA1@CA1@CA1@CA1@CA1@CA1@CA1
ATAATTTAACACAT	3746.33427260678	5001.56971048513	Reference	Entorihinal	Entorihinal@Astrocyte@Astrocyte@Astrocyte@Astrocyte@Astrocyte@Astrocyte@Astrocyte@Polydendrocyte@Astrocyte@Astrocyte
TCGTTGTAAACCGC	3135.12521729305	4571.0285586783	Reference	Interneuron	Interneuron@Interneuron@Astrocyte@Entorihinal@Interneuron@Astrocyte@Entorihinal@Astrocyte@Oligodendrocyte@Cajal_Retzius@Astrocyte
AGAGAGTGACGGGG	2086.06392154534	4794.08251623899	Reference	Ependymal	Ependymal@Interneuron@Interneuron@Ependymal@Entorihinal@Interneuron@Interneuron@Ependymal@Oligodendrocyte@Cajal_Retzius@Interneuron
AGACTTTCCTGAGC	3447.01701938914	2345.92167899329	Reference	CA1	CA1@CA1@CA1@Denate@CA1@CA1@Astrocyte@CA1@CA1@CA1@CA1
CTCAGTCATTAGTA	2593.45234252935	4781.96342533639	Reference	Oligodendrocyte	Oligodendrocyte@Entorihinal@Entorihinal@Entorihinal@Interneuron@Interneuron@Cajal_Retzius@Astrocyte@Entorihinal@Entorihinal@Interneuron
CGGTGTATCATGCG	4789.0545565269	2208.74610696651	Reference	Interneuron	Interneuron@CA1@Astrocyte@CA1@CA3@CA1@CA1@CA1@Astrocyte@CA1@CA1
GGCACACGCTGACC	2010.83157782816	2452.38162407729	Reference	Entorihinal	Entorihinal@Entorihinal@Entorihinal@Entorihinal@Oligodendrocyte@Entorihinal@Entorihinal@Entorihinal@Astrocyte@Entorihinal@Entorihinal
CTTGCCGAGCATTG	3915.28462164022	3206.89950768538	Reference	Denate	Denate@Denate@Denate@Denate@Denate@Denate@Denate@Denate@Denate@Denate@Denate
CCCTCCAACTACTT	4318.52998396431	3990.04351980477	Reference	Interneuron	Interneuron@Oligodendrocyte@Oligodendrocyte@Interneuron@Entorihinal@Entorihinal@Astrocyte@Entorihinal@Interneuron@Oligodendrocyte@Interneuron
CAACAGCGAGTCGT	4163.76630546039	4772.76963223787	Reference	Astrocyte	Astrocyte@Interneuron@Astrocyte@Astrocyte@Astrocyte@Astrocyte@Oligodendrocyte@Astrocyte@Astrocyte@Interneuron@Astrocyte
CATGCGATCCGATC	3592.32291754004	4790.73931874862	Reference	Entorihinal	Entorihinal@Astrocyte@Astrocyte@Oligodendrocyte@Entorihinal@Astrocyte@Entorihinal@Microglia_Macrophages@Astrocyte@Endothelial_Stalk@Oligodendrocyte
TCTATAGGGCTGCG	1678.08966904474	4912.66155222558	Reference	Ependymal	Ependymal@Entorihinal@Ependymal@Ependymal@Ependymal@Cajal_Retzius@Cajal_Retzius@Ependymal@Ependymal@Entorihinal@Endothelial_Tip
CCCCTTCTTTAGGC	3486.13783812207	4907.12438138215	Reference	Interneuron	Interneuron@Astrocyte@Oligodendrocyte@Entorihinal@Oligodendrocyte@Oligodendrocyte@Astrocyte@Oligodendrocyte@Polydendrocyte@Astrocyte@Astrocyte
CGATGATACAACCT	3699.15284561843	3201.5712866851	Reference	Denate	Denate@Denate@Denate@Denate@Denate@Denate@Denate@Denate@Denate@Denate@Oligodendrocyte
TCAGTCCGGGGATC	1667.12724181738	1306.39620933108	Reference	Neuron.Slc17a6	Neuron.Slc17a6@Choroid@Entorihinal@Neuron.Slc17a6@Astrocyte@Entorihinal@Entorihinal@Neuron.Slc17a6@Entorihinal@Oligodendrocyte@Entorihinal
TGTGCACAGCTCTA	1352.01119641913	2487.90309741248	Reference	Entorihinal	Entorihinal@Entorihinal@Astrocyte@Interneuron@Astrocyte@Neuron.Slc17a6@Interneuron@Interneuron@Astrocyte@Oligodendrocyte@Oligodendrocyte
CAAATCTATAATTA	3778.25428129821	3638.6943585511	Reference	Denate	Denate@Denate@Denate@Denate@Denate@Denate@Denate@Denate@Denate@Denate@Denate
ACCATTATTACACT	3196.38584003419	4899.70666195039	Reference	Interneuron	Interneuron@Entorihinal@Astrocyte@Entorihinal@Cajal_Retzius@Astrocyte@Entorihinal@Astrocyte@Entorihinal@Entorihinal@Entorihinal
CTAAGGGGCTATAC	2373.45147454497	3131.25966446574	Reference	CA1	CA1@CA1@CA1@CA1@CA1@CA1@CA1@CA1@CA1@CA1@CA1
GCTACAAAACTATG	5608.11983005353	2898.90743888496	Reference	CA3	CA3@CA3@CA3@CA3@Interneuron@CA3@CA3@CA3@CA3@CA3@CA3
CTACGGGGGCTAGA	5179.83284474929	3583.53159995998	Reference	Interneuron	Interneuron@Interneuron@Entorihinal@Oligodendrocyte@Neuron.Slc17a6@Astrocyte@Astrocyte@Astrocyte@Entorihinal@Astrocyte@Astrocyte
GGACGTTTTATTTG	2260.71043374594	4446.8078769267	Reference	Endothelial_Tip	Endothelial_Tip@Interneuron@Endothelial_Tip@Endothelial_Tip@Endothelial_Tip@Cajal_Retzius@Endothelial_Tip@Endothelial_Tip@Endothelial_Tip@Endothelial_Tip@Astrocyte
GGCACCGGCAGCAG	1497.42456934677	4838.3798829864	Reference	Interneuron	Interneuron@Interneuron@Cajal_Retzius@Cajal_Retzius@Cajal_Retzius@Interneuron@Oligodendrocyte@Interneuron@Oligodendrocyte@Cajal_Retzius@Cajal_Retzius
TTGAAGAGCGAAAT	1020.02161107288	2326.38486865893	Reference	Neuron.Slc17a6	Neuron.Slc17a6@Neuron.Slc17a6@Astrocyte@Astrocyte@Neuron.Slc17a6@Neuron.Slc17a6@Astrocyte@Endothelial_Stalk@Astrocyte@Interneuron@Entorihinal
CGACATCGTATCCG	4573.46015438881	5140.93925586497	Reference	Interneuron	Interneuron@Interneuron@Entorihinal@Entorihinal@Astrocyte@Interneuron@Entorihinal@Astrocyte@Entorihinal@Astrocyte@Entorihinal
CATACCGTGGGGTA	4845.04891520783	1927.08171840276	Reference	Interneuron	Interneuron@Oligodendrocyte@Interneuron@Interneuron@Oligodendrocyte@Oligodendrocyte@Denate@Oligodendrocyte@Interneuron@Interneuron@Oligodendrocyte
CGACACCTCGGAGT	1899.27275957325	4720.42769652925	Reference	Ependymal	Ependymal@Ependymal@Ependymal@Polydendrocyte@Entorihinal@Ependymal@Cajal_Retzius@Ependymal@Ependymal@Ependymal@Oligodendrocyte
ACCGTTTACTCTGT	3896.15411138071	1038.10461072881	Reference	Neuron.Slc17a6	Neuron.Slc17a6@Oligodendrocyte@Entorihinal@Entorihinal@Astrocyte@Astrocyte@Astrocyte@Entorihinal@Endothelial_Stalk@Entorihinal@Neuron.Slc17a6
TAGGTAAATTAACG	4005.56343410084	2253.04347371392	Reference	CA1	CA1@CA1@CA1@CA1@CA1@CA1@Astrocyte@CA1@CA1@CA1@CA1
GCCAACACTATTAT	1248.29803686616	4342.85532996048	Reference	CA3	CA3@CA1@CA3@CA3@CA1@CA3@CA1@CA1@CA1@CA3@Astrocyte
CAGATGTCGGGATT	5699.58086505827	2343.30980595394	Reference	CA3	CA3@CA3@CA3@CA3@CA3@CA3@CA3@CA3@CA3@CA3@CA3
TCTACAGGTGACGG	3897.12138437136	4906.60200677428	Reference	Interneuron	Interneuron@Neuron.Slc17a6@CA1@Interneuron@Astrocyte@Entorihinal@Oligodendrocyte@Astrocyte@Entorihinal@Interneuron@Entorihinal
TTGCAGGGTGCGAA	2319.71408617555	3291.62866908197	Reference	CA1	CA1@CA1@CA1@CA1@CA1@CA1@CA1@CA1@CA1@CA1@CA1
TGGTAACCTATGAC	2109.27847332092	4714.26367615638	Reference	Interneuron	Interneuron@Oligodendrocyte@Cajal_Retzius@Entorihinal@Cajal_Retzius@Cajal_Retzius@Entorihinal@Interneuron@Polydendrocyte@Interneuron@Astrocyte
TACAACATTGAGCT	3913.77997476587	3171.79593403649	Reference	Denate	Denate@Denate@Denate@Denate@Denate@Denate@Denate@Denate@Denate@Denate@Denate
GCTAATGGAACCGA	1540.52195481904	3576.42730529294	Reference	Oligodendrocyte	Oligodendrocyte@Oligodendrocyte@Oligodendrocyte@Oligodendrocyte@Oligodendrocyte@Oligodendrocyte@Oligodendrocyte@Oligodendrocyte@Oligodendrocyte@Oligodendrocyte@Oligodendrocyte
TAATGCGTATTACG	1782.77010158836	1658.37222011419	Reference	Neuron.Slc17a6	Neuron.Slc17a6@Astrocyte@Astrocyte@Neuron.Slc17a6@Neuron.Slc17a6@Astrocyte@Astrocyte@Astrocyte@Neuron.Slc17a6@Astrocyte@Neuron.Slc17a6
AGTGACAAGCATAT	3167.69007464492	1790.74194574857	Reference	Neuron.Slc17a6	Neuron.Slc17a6@Entorihinal@Entorihinal@Entorihinal@Oligodendrocyte@CA1@Oligodendrocyte@Interneuron@Astrocyte@CA3@Entorihinal
TCTTCAGTAGGCGA	1396.72070354248	4312.24417793927	Reference	Ependymal	Ependymal@Choroid@Neurogenesis@Choroid@Choroid@Endothelial_Tip@Choroid@Astrocyte@Choroid@Choroid@Oligodendrocyte
TCGCACCTCTCATC	3560.72533317882	4162.42714040203	Reference	Endothelial_Stalk	Endothelial_Stalk@Endothelial_Tip@Interneuron@Endothelial_Tip@Endothelial_Tip@Neuron.Slc17a6@Microglia_Macrophages@Entorihinal@Endothelial_Tip@Endothelial_Tip@Endothelial_Tip
GAGGACTCACCTAC	2848.59746250733	724.293288796707	Reference	Neuron.Slc17a6	Neuron.Slc17a6@Entorihinal@Astrocyte@Neuron.Slc17a6@Entorihinal@Neuron.Slc17a6@Entorihinal@Oligodendrocyte@Neuron.Slc17a6@Astrocyte@Neuron.Slc17a6
CTGTTTTGCCACGT	3231.31514247431	2477.76903001979	Reference	CA1	CA1@CA1@CA1@CA1@CA1@CA1@CA1@CA1@CA1@CA1@CA1
CCTCCTGACAATTC	2978.42699280784	1094.31211853567	Reference	Neuron.Slc17a6	Neuron.Slc17a6@Interneuron@Astrocyte@Astrocyte@Astrocyte@Astrocyte@Interneuron@Astrocyte@Astrocyte@Astrocyte@Astrocyte
GATATCCACAGCCG	3081.49530370038	3880.6582769167	Reference	Denate	Denate@Denate@Denate@Denate@Denate@Denate@Denate@Denate@Denate@Denate@Denate
CCGCGGTCCACCAT	5900.8811218901	3350.55252484976	Reference	Interneuron	Interneuron@Cajal_Retzius@Oligodendrocyte@Entorihinal@Entorihinal@Interneuron@Astrocyte@Astrocyte@Astrocyte@Interneuron@Astrocyte
TCGTTATTTGCGGT	3528.91279926413	5101.76116027469	Reference	Oligodendrocyte	Oligodendrocyte@Oligodendrocyte@Entorihinal@Entorihinal@Oligodendrocyte@Entorihinal@Entorihinal@Entorihinal@Entorihinal@Astrocyte@Entorihinal
CCTACCTATATAGT	3699.47526994865	3680.90222686704	Reference	Denate	Denate@Denate@Denate@Denate@Denate@Denate@Denate@Denate@Denate@Denate@Denate
CGTAGTTCGGAATT	1854.77820200338	4972.63015720911	Reference	Entorihinal	Entorihinal@Ependymal@Neurogenesis@Entorihinal@Ependymal@Entorihinal@Ependymal@Entorihinal@Entorihinal@Entorihinal@Entorihinal
TTTACCAGCGCCAA	5776.74775475675	2841.02833233291	Reference	CA3	CA3@CA3@CA3@CA3@CA3@CA3@CA3@CA3@CA3@CA3@CA3
TATACGAAGTAGCC	1705.81816144336	4482.12040041875	Reference	Choroid	Choroid@Choroid@Choroid@Choroid@Choroid@Choroid@Choroid@Choroid@Choroid@Choroid@Choroid
ATTCACACACCGGT	2712.10449604902	1798.57756486662	Reference	Entorihinal	Entorihinal@Astrocyte@Entorihinal@Entorihinal@Entorihinal@Astrocyte@Interneuron@Entorihinal@Interneuron@Oligodendrocyte@Interneuron
GGATATTAATCCGG	5069.67119859199	4939.1981823054	Reference	Astrocyte	Astrocyte@Astrocyte@Astrocyte@Oligodendrocyte@Astrocyte@Astrocyte@Oligodendrocyte@Oligodendrocyte@Oligodendrocyte@Astrocyte@Oligodendrocyte
TTAGGGTTATACCG	4403.65000714146	3402.26761102893	Reference	CA3	CA3@CA3@CA3@CA3@CA3@CA3@CA3@CA3@CA3@CA3@CA3
AGATAGGGTTCCGT	3116.96198002419	1515.13710263611	Reference	Entorihinal	Entorihinal@Entorihinal@Entorihinal@Astrocyte@Entorihinal@Entorihinal@Entorihinal@Entorihinal@Entorihinal@Entorihinal@Astrocyte
CCGGCGCCTCTGAA	5247.54195409475	3124.99116917129	Reference	CA3	CA3@CA3@CA3@CA3@CA3@CA3@CA3@CA3@CA3@Oligodendrocyte@CA3
AGAGTGAGCTGGTG	3140.17653179978	3970.82013423514	Reference	Denate	Denate@Denate@Neurogenesis@Denate@Denate@Interneuron@Denate@Denate@Neurogenesis@Denate@Denate
CTCAGTGAGCAGAT	2155.60010209536	1024.31392108103	Reference	Neuron.Slc17a6	Neuron.Slc17a6@Neuron.Slc17a6@Neuron.Slc17a6@Neuron.Slc17a6@Neuron.Slc17a6@Neuron.Slc17a6@Astrocyte@Entorihinal@Entorihinal@Entorihinal@Oligodendrocyte
GTGAAATATCCTGA	2741.23016054524	911.063106094711	Reference	Entorihinal	Entorihinal@Entorihinal@Neuron.Slc17a6@Entorihinal@Oligodendrocyte@Neuron.Slc17a6@Entorihinal@Neuron.Slc17a6@Oligodendrocyte@Cajal_Retzius@Neuron.Slc17a6
TAGGGCTTGACACC	4138.93963203372	2165.18006467011	Reference	CA1	CA1@CA1@CA1@CA1@CA1@CA1@CA1@Denate@CA1@CA1@CA1
TCACCCCCAAGTCC	2649.33922643354	2197.46281543651	Reference	Entorihinal	Entorihinal@Entorihinal@Entorihinal@Entorihinal@Oligodendrocyte@Entorihinal@Entorihinal@Astrocyte@Entorihinal@Entorihinal@Oligodendrocyte
TACGCTCCTAGTAG	1551.91428115335	4343.5866544115	Reference	Entorihinal	Entorihinal@Interneuron@Choroid@Choroid@Choroid@Choroid@Entorihinal@Choroid@Choroid@Choroid@Entorihinal
AGGGCTTAGTCTTA	1670.88885900324	2093.19684370556	Reference	Neuron.Slc17a6	Neuron.Slc17a6@Entorihinal@Astrocyte@Entorihinal@Interneuron@Oligodendrocyte@Astrocyte@Interneuron@Entorihinal@Astrocyte@Oligodendrocyte
GGGTTTATATGGTT	5100.08656040908	1497.27189104694	Reference	Entorihinal	Entorihinal@Entorihinal@Entorihinal@Microglia_Macrophages@Entorihinal@Oligodendrocyte@Astrocyte@Microglia_Macrophages@Entorihinal@Entorihinal@Entorihinal
GGAGAAAGCCTGAA	2661.59135098177	4297.30426415418	Reference	Denate	Denate@Denate@Denate@Denate@Denate@Denate@Denate@Denate@Denate@Denate@Denate
ATCCACATTGTCGC	2550.35495705708	4593.38619189516	Reference	Interneuron	Interneuron@Interneuron@Cajal_Retzius@Interneuron@Cajal_Retzius@Astrocyte@Interneuron@Cajal_Retzius@Astrocyte@Endothelial_Tip@Astrocyte
TGGCCGCGCAGAGG	5562.98042382322	2281.87855206837	Reference	CA3	CA3@CA3@CA3@CA3@CA3@CA3@CA3@CA3@CA3@CA3@CA3
TCATACAAGGTGGC	3634.23808046818	826.866766798151	Reference	Neuron.Slc17a6	Neuron.Slc17a6@Neuron.Slc17a6@Neuron.Slc17a6@Astrocyte@Neuron.Slc17a6@Astrocyte@Microglia_Macrophages@Neuron.Slc17a6@CA1@Entorihinal@Cajal_Retzius
CAGCAGAATTTCCC	1356.20271271194	1757.9368203743	Reference	Neuron.Slc17a6	Neuron.Slc17a6@Microglia_Macrophages@Astrocyte@Astrocyte@Entorihinal@Neuron.Slc17a6@Neuron.Slc17a6@Astrocyte@Entorihinal@Astrocyte@Neuron.Slc17a6
CAAGTCCATTCGCT	4028.34808676947	2172.17988441557	Reference	CA1	CA1@CA1@Astrocyte@CA1@Astrocyte@CA1@CA1@Microglia_Macrophages@CA1@CA1@CA1
CATATGGCGCCTTA	3818.12742346832	4342.22848043104	Reference	Entorihinal	Entorihinal@Interneuron@Astrocyte@Entorihinal@Oligodendrocyte@Entorihinal@Entorihinal@Astrocyte@Oligodendrocyte@Astrocyte@Entorihinal
ACTTCAATCACAGT	4548.20358185519	5010.45007881893	Reference	Interneuron	Interneuron@Astrocyte@Entorihinal@Cajal_Retzius@Entorihinal@Oligodendrocyte@Astrocyte@CA3@Interneuron@Interneuron@Astrocyte
TACCCCCATCGAGC	1507.95709746717	3890.58339446624	Reference	Interneuron	Interneuron@Astrocyte@Interneuron@Astrocyte@Interneuron@Oligodendrocyte@Interneuron@Astrocyte@Astrocyte@Interneuron@Astrocyte
GGGCAATACTAAGA	3589.7435228983	3377.08915492958	Reference	Denate	Denate@Denate@Denate@Denate@Denate@Denate@Denate@Denate@Interneuron@Denate@Interneuron
CTAAACTCCTCGCT	1398.87019907726	4007.90873139394	Reference	CA3	CA3@Denate@CA1@Astrocyte@CA1@CA3@CA1@Interneuron@Astrocyte@Entorihinal@CA3
GCGCTAGGCGCAGT	1818.88162657261	4700.36851158703	Reference	Entorihinal	Entorihinal@Polydendrocyte@Entorihinal@Interneuron@Ependymal@Ependymal@Ependymal@Interneuron@Ependymal@Entorihinal@Ependymal
TTGCAAGCGTTGCG	3380.59760736454	1403.8713111597	Reference	Entorihinal	Entorihinal@Neuron.Slc17a6@Entorihinal@Entorihinal@Entorihinal@Entorihinal@Entorihinal@Entorihinal@Microglia_Macrophages@Neuron.Slc17a6@Entorihinal
ATAGTAATGCAGCC	4651.4868423012	3306.46410794549	Reference	CA3	CA3@CA3@CA3@CA3@CA3@CA3@CA3@CA3@CA3@CA3@CA3
CATACTGATCGACC	2484.90281802313	3058.64959397174	Reference	CA1	CA1@CA1@CA1@CA1@CA1@CA1@CA1@CA1@CA1@CA1@CA1
TGATGAAGATGCGG	2588.83092712958	5194.43041571091	Reference	Oligodendrocyte	Oligodendrocyte@Oligodendrocyte@Astrocyte@Astrocyte@Astrocyte@Oligodendrocyte@Oligodendrocyte@Interneuron@Interneuron@Interneuron@Astrocyte
TAGCACGTCTAGGT	1263.55945516307	1993.21434375916	Reference	Entorihinal	Entorihinal@Astrocyte@Entorihinal@Astrocyte@Entorihinal@Neuron.Slc17a6@Astrocyte@Astrocyte@CA1@Entorihinal@Oligodendrocyte
GTCCAGTACAGCCA	3480.44167495491	1440.54200863221	Reference	Interneuron	Interneuron@Interneuron@Astrocyte@Entorihinal@Entorihinal@Astrocyte@Entorihinal@Astrocyte@Astrocyte@Astrocyte@Entorihinal
ATTTCGAAAGGGGG	2715.75863845814	4184.36687393258	Reference	Denate	Denate@Denate@Denate@Denate@Denate@Denate@Denate@Denate@Denate@Denate@Denate
TCACGGGTTCCTCG	5234.85993043957	3111.61837920981	Reference	CA3	CA3@CA3@CA3@CA3@CA3@CA3@CA3@CA3@CA3@CA3@CA3
GACTACATCCTGCG	1784.70464756966	5032.59876219264	Reference	Ependymal	Ependymal@Mural@Ependymal@Ependymal@Ependymal@Oligodendrocyte@Ependymal@Ependymal@Oligodendrocyte@Ependymal@Ependymal
GCCGTCCAACGATA	3975.36302183722	3519.27952319192	Reference	Denate	Denate@Denate@Denate@Denate@Denate@Denate@Denate@Denate@Denate@Denate@Denate
TCTCAAGTGGACCA	3250.55312751056	1952.78254910998	Reference	Entorihinal	Entorihinal@Entorihinal@Astrocyte@Entorihinal@Neuron.Slc17a6@Entorihinal@Entorihinal@Astrocyte@Astrocyte@Entorihinal@Entorihinal
TGCGTTATAAGCTA	1099.44547108288	3151.84122401583	Reference	Neuron.Slc17a6	Neuron.Slc17a6@Neuron.Slc17a6@Neuron.Slc17a6@Neuron.Slc17a6@Astrocyte@Neuron.Slc17a6@Neuron.Slc17a6@Astrocyte@Neuron.Slc17a6@Neuron.Slc17a6@Neuron.Slc17a6
ATGGGGAAACAGCC	4647.6177503386	2162.67266655233	Reference	CA1	CA1@CA1@CA1@CA1@CA1@CA1@CA1@CA1@CA1@CA1@CA1
AAATAAGCTGTACA	2328.74196742161	3222.1528462352	Reference	CA1	CA1@CA1@CA1@CA1@Interneuron@CA1@CA1@CA1@CA1@CA1@Interneuron
CTCAAATCCCTCTA	5360.39046967052	3028.45634163683	Reference	CA3	CA3@CA3@CA3@CA3@CA3@CA3@CA3@CA3@CA3@CA3@CA3
CAGTNTAGCCGCAG	331.538191283942	1512.83865436148	Reference	Endothelial_Tip	Endothelial_Tip@Neuron.Slc17a6@Neuron.Slc17a6@Astrocyte@Astrocyte@Astrocyte@Astrocyte@Astrocyte@Interneuron@Neuron.Slc17a6@Oligodendrocyte
CGTGTGCACTAGCG	1637.46420343746	1462.16831739805	Reference	Neuron.Slc17a6	Neuron.Slc17a6@Neuron.Slc17a6@Neuron.Slc17a6@Neuron.Slc17a6@Oligodendrocyte@Astrocyte@Choroid@Astrocyte@Neuron.Slc17a6@Astrocyte@Choroid
CTCGGTTTCAATAC	1571.04479141286	4314.22920144918	Reference	Interneuron	Interneuron@Choroid@Entorihinal@Interneuron@Polydendrocyte@Endothelial_Tip@Choroid@Mural@Entorihinal@Choroid@Entorihinal
GTACACGCTCGTTG	4480.17204817951	5226.92211632045	Reference	Entorihinal	Entorihinal@Oligodendrocyte@Mural@Astrocyte@Astrocyte@Oligodendrocyte@Astrocyte@Oligodendrocyte@Entorihinal@Entorihinal@Astrocyte
GATCACAGCCGCCT	4433.0980959679	3082.46987609064	Reference	Denate	Denate@Denate@Denate@Denate@Denate@Denate@Denate@Denate@Denate@Denate@Denate
GGGTCATCTCTTGC	2041.6768387522	1197.74229089402	Reference	Entorihinal	Entorihinal@Astrocyte@Entorihinal@Cajal_Retzius@Entorihinal@Entorihinal@Entorihinal@Oligodendrocyte@Neuron.Slc17a6@Entorihinal@Entorihinal
CTATACGCCCCACA	1688.19229805819	4760.85949117842	Reference	Entorihinal	Entorihinal@Astrocyte@Cajal_Retzius@Interneuron@Ependymal@Entorihinal@Cajal_Retzius@Entorihinal@Entorihinal@Polydendrocyte@Interneuron
ACGACGGGACCATA	2092.72735770314	1107.99833326187	Reference	Neuron.Slc17a6	Neuron.Slc17a6@Oligodendrocyte@Neuron.Slc17a6@Oligodendrocyte@Entorihinal@Denate@Oligodendrocyte@Oligodendrocyte@Entorihinal@Entorihinal@Neuron.Slc17a6
AAATAGGCGGTAAT	4686.20119518784	1087.41677371178	Reference	Entorihinal	Entorihinal@Neuron.Slc17a6@Entorihinal@Entorihinal@Entorihinal@CA1@Oligodendrocyte@Entorihinal@Entorihinal@Oligodendrocyte@Entorihinal
CGTAATGCGACCCT	1525.90538518256	3406.0287082056	Reference	Interneuron	Interneuron@Oligodendrocyte@Interneuron@Oligodendrocyte@Interneuron@Oligodendrocyte@Oligodendrocyte@Oligodendrocyte@Oligodendrocyte@Oligodendrocyte@Oligodendrocyte
AAATACCCTCATAA	2323.15327903119	4803.17183441593	Reference	Interneuron	Interneuron@Interneuron@Entorihinal@Cajal_Retzius@Interneuron@Cajal_Retzius@Interneuron@Interneuron@Entorihinal@Endothelial_Tip@Interneuron
CTTTGCTAGGCCTT	5546.42930820544	2863.49044047134	Reference	CA3	CA3@CA3@CA3@CA3@CA3@Oligodendrocyte@CA3@CA3@CA3@CA3@CA3
CAAGGCGGTGCACG	2526.81798095128	2922.72772100385	Reference	CA1	CA1@CA1@CA1@CA1@CA1@CA1@CA1@CA1@CA1@CA1@CA1
TAATCAAGGAAGAG	4984.98107452179	2168.31431231733	Reference	CA1	CA1@CA1@CA1@CA1@CA1@CA1@CA1@CA1@CA1@CA1@CA1
ACCCCATAATTTCC	2314.12539778513	4954.76494561994	Reference	Cajal_Retzius	Cajal_Retzius@Cajal_Retzius@Interneuron@Interneuron@Interneuron@Entorihinal@Cajal_Retzius@Entorihinal@Entorihinal@Cajal_Retzius@Entorihinal
ACATTGAGCAAATA	5398.32906585933	1916.0073767159	Reference	Oligodendrocyte	Oligodendrocyte@Oligodendrocyte@Astrocyte@Entorihinal@Oligodendrocyte@Oligodendrocyte@Interneuron@Oligodendrocyte@Astrocyte@Oligodendrocyte@Oligodendrocyte
GTCTTTCACAACTA	1422.94454906676	4411.59982835624	Reference	Choroid	Choroid@Choroid@Choroid@Choroid@Choroid@Choroid@Choroid@Choroid@Choroid@Choroid@Choroid
TGATTCCCGTCTTG	5402.52058215214	2188.79139694586	Reference	CA3	CA3@CA1@CA3@CA3@CA3@CA3@CA3@CA3@CA3@CA3@CA3
CAACTGCTGACCCC	1757.94342816169	5065.19493772375	Reference	Entorihinal	Entorihinal@Entorihinal@Cajal_Retzius@Mural@Oligodendrocyte@Oligodendrocyte@Entorihinal@Cajal_Retzius@Ependymal@Polydendrocyte@Oligodendrocyte
ACCTCCGAACCCCT	2691.25438936169	4709.14440499925	Reference	Entorihinal	Entorihinal@Interneuron@Astrocyte@Interneuron@Interneuron@Endothelial_Tip@Oligodendrocyte@Interneuron@Entorihinal@Interneuron@Interneuron
ATAGTACACAACCT	4319.28230740148	3877.21060450475	Reference	Entorihinal	Entorihinal@Entorihinal@Entorihinal@Oligodendrocyte@Oligodendrocyte@Endothelial_Stalk@Interneuron@Entorihinal@Oligodendrocyte@Entorihinal@Astrocyte
GTACCAAATGAATT	3645.41545724902	4604.87843326831	Reference	Interneuron	Interneuron@Cajal_Retzius@Astrocyte@Interneuron@Interneuron@Oligodendrocyte@Entorihinal@Cajal_Retzius@Cajal_Retzius@Entorihinal@Astrocyte
TACGTTGGGGCTCC	1484.42012136137	3062.20174130526	Reference	Neuron.Slc17a6	Neuron.Slc17a6@Entorihinal@Astrocyte@Astrocyte@Astrocyte@Astrocyte@Entorihinal@Neuron.Slc17a6@Astrocyte@Entorihinal@Entorihinal
TTCTATGTATGCCG	1605.22177041581	4654.9219207023	Reference	Choroid	Choroid@Choroid@Choroid@Cajal_Retzius@Interneuron@Choroid@Cajal_Retzius@Choroid@Choroid@Choroid@Choroid
CGGAACACAGCTAC	4741.12080610139	1476.0634819674	Reference	Entorihinal	Entorihinal@Entorihinal@Entorihinal@Entorihinal@Entorihinal@Entorihinal@Entorihinal@Oligodendrocyte@Entorihinal@Astrocyte@Entorihinal
CATGCCGATGCCTC	5307.51287951502	2991.99459400747	Reference	CA3	CA3@Astrocyte@CA3@CA3@CA3@CA3@CA3@CA3@CA3@CA3@CA3
TATTCAGGGGTTGA	2944.89486246532	3949.71620007718	Reference	Denate	Denate@Denate@Denate@Denate@Denate@Denate@Denate@Denate@Denate@Denate@Denate
ACTGCCTGGCTTAT	1252.59702793571	4111.75680343859	Reference	CA3	CA3@Astrocyte@CA1@CA3@CA3@Astrocyte@Astrocyte@CA1@Astrocyte@Entorihinal@Astrocyte
GGCCGTTAGCCGAA	3026.79064234031	4126.27881753739	Reference	Denate	Denate@Denate@Denate@Denate@Denate@Denate@Denate@Denate@Denate@Denate@Denate
GTCATCCATTCGCC	2970.36638455243	5133.31258659006	Reference	Interneuron	Interneuron@Interneuron@Oligodendrocyte@Oligodendrocyte@Astrocyte@Polydendrocyte@Interneuron@Astrocyte@Interneuron@Polydendrocyte@Entorihinal
TCAGCCGCTAAAAC	2585.39173427394	2855.23692166699	Reference	CA1	CA1@CA1@CA1@CA1@CA1@Astrocyte@CA1@CA1@CA1@CA1@CA1
GGTGGCCTAGACAA	3640.25666796555	4622.43022009275	Reference	Astrocyte	Astrocyte@Interneuron@Interneuron@Astrocyte@Cajal_Retzius@Interneuron@Entorihinal@Astrocyte@Astrocyte@Cajal_Retzius@Entorihinal
AGTGTAATCCTCCG	3989.65716714349	3505.69778338728	Reference	Denate	Denate@Denate@Denate@Denate@Denate@Denate@Denate@Denate@Denate@Denate@Denate
AGAGATTGCCGCTT	4119.80912177421	2175.3141320628	Reference	CA1	CA1@CA1@CA1@CA1@CA1@CA1@CA1@CA1@CA1@CA1@CA1
ACAGCCCCTATAGT	1391.88433858924	2857.32642009847	Reference	Neuron.Slc17a6	Neuron.Slc17a6@Neuron.Slc17a6@Entorihinal@Entorihinal@Astrocyte@Neuron.Slc17a6@Astrocyte@Entorihinal@Neuron.Slc17a6@Neuron.Slc17a6@Astrocyte
TAGGTAGCAAGCAG	2366.3581392802	4972.31673244439	Reference	Entorihinal	Entorihinal@Entorihinal@Cajal_Retzius@Microglia_Macrophages@Entorihinal@Microglia_Macrophages@Oligodendrocyte@Interneuron@Cajal_Retzius@Astrocyte@Entorihinal
TCAAAGTGATCATT	1800.50343975027	4792.30644257223	Reference	Interneuron	Interneuron@Cajal_Retzius@Interneuron@Interneuron@Interneuron@Ependymal@Entorihinal@Interneuron@Interneuron@Neuron.Slc17a6@Cajal_Retzius
CGGCGGCTGTGCCA	5073.75524010806	3985.96899786338	Reference	Interneuron	Interneuron@Entorihinal@Entorihinal@Interneuron@Astrocyte@Interneuron@Interneuron@Interneuron@Astrocyte@Entorihinal@Endothelial_Tip
TCCGGATCGAGGAG	1652.72562173438	4882.36382496909	Reference	Entorihinal	Entorihinal@Interneuron@Ependymal@Ependymal@Cajal_Retzius@Ependymal@Ependymal@Cajal_Retzius@Entorihinal@Interneuron@Ependymal
CTACAGATGCGACG	1701.41169559707	3406.55108281347	Reference	Oligodendrocyte	Oligodendrocyte@Oligodendrocyte@Oligodendrocyte@Oligodendrocyte@Oligodendrocyte@Oligodendrocyte@Oligodendrocyte@Oligodendrocyte@Oligodendrocyte@Polydendrocyte@Oligodendrocyte
TACCTAACTCCTCA	2300.26115158582	1082.0885527115	Reference	Oligodendrocyte	Oligodendrocyte@Entorihinal@Oligodendrocyte@Entorihinal@Entorihinal@Neuron.Slc17a6@Astrocyte@Entorihinal@Entorihinal@Entorihinal@Neuron.Slc17a6
ATACTACATGTGTG	3284.19273262981	5052.97137189959	Reference	Entorihinal	Entorihinal@Astrocyte@Astrocyte@Astrocyte@Entorihinal@Entorihinal@Astrocyte@Entorihinal@Entorihinal@Interneuron@Neuron.Slc17a6
GTTGCTTTGCTTAT	1505.70012715566	1482.43645218342	Reference	Neuron.Slc17a6	Neuron.Slc17a6@Polydendrocyte@Entorihinal@Interneuron@Neuron.Slc17a6@Astrocyte@Astrocyte@Astrocyte@Astrocyte@Neuron.Slc17a6@Astrocyte
TTCAACAGGCTAAC	5552.9852695865	3330.07544022124	Reference	Entorihinal	Entorihinal@Astrocyte@Entorihinal@Entorihinal@Interneuron@Interneuron@Astrocyte@Entorihinal@Entorihinal@Astrocyte@Oligodendrocyte
CCTTACGGGGCGAC	4579.26379233271	3302.91196061197	Reference	CA3	CA3@CA3@CA3@CA3@CA3@CA3@CA3@CA3@CA3@CA3@CA3
AAAATGATGGGCCA	1425.41646893175	4202.4410353649	Reference	Endothelial_Tip	Endothelial_Tip@Endothelial_Tip@Endothelial_Tip@Ependymal@Choroid@Interneuron@Endothelial_Tip@Endothelial_Tip@Endothelial_Tip@Polydendrocyte@Endothelial_Tip
CCATTAAAGTGATC	3287.41697593198	1799.62231408236	Reference	Entorihinal	Entorihinal@Astrocyte@Entorihinal@Entorihinal@Entorihinal@Entorihinal@Entorihinal@Entorihinal@Entorihinal@Entorihinal@Entorihinal
CTGCCTACTAAGTG	4353.02938729747	3122.37929613194	Reference	Denate	Denate@Denate@Denate@Denate@Denate@Denate@Denate@Denate@Denate@Astrocyte@Denate
AGTCAAGAGGAAGT	2334.22318103529	5379.5599767402	Reference	Entorihinal	Entorihinal@Cajal_Retzius@Entorihinal@Cajal_Retzius@Entorihinal@Astrocyte@Oligodendrocyte@Cajal_Retzius@Astrocyte@Entorihinal@Astrocyte
CATGTAAGCGTGTC	2151.40858580255	5264.11518840083	Reference	Entorihinal	Entorihinal@Ependymal@Ependymal@Interneuron@Ependymal@Entorihinal@Ependymal@Ependymal@Entorihinal@Entorihinal@Entorihinal
CCCTATTATCTCAA	4177.52307688296	5467.31891086243	Reference	Entorihinal	Entorihinal@Interneuron@Cajal_Retzius@Astrocyte@Entorihinal@Entorihinal@Astrocyte@Entorihinal@Entorihinal@Astrocyte@Astrocyte
AGACGATTAACGCG	2572.17233673506	4246.94735195547	Reference	Denate	Denate@Denate@Denate@Denate@Denate@Denate@Denate@Denate@Denate@Denate@Denate
AATGTTGTGAGAGG	5779.54209895196	2805.71580884087	Reference	CA3	CA3@CA3@CA3@CA3@CA3@CA3@CA3@CA3@CA3@CA3@CA3
GGAGCCCGTAGTAC	3987.72262116219	3201.78023652825	Reference	Denate	Denate@Denate@Denate@Endothelial_Stalk@Denate@Denate@Denate@Denate@Interneuron@Denate@Neurogenesis
AGGTTAAAAATGGG	4339.16514109816	2202.16418690734	Reference	CA1	CA1@CA1@CA1@CA1@CA1@CA1@CA1@CA1@CA1@CA1@CA1
CCCTCCATTTCCGC	1567.17569945027	4822.60416982871	Reference	Cajal_Retzius	Cajal_Retzius@Ependymal@Cajal_Retzius@Ependymal@Ependymal@Interneuron@Ependymal@Oligodendrocyte@Ependymal@Cajal_Retzius@Interneuron
AAGATTCCCTGAGA	3501.93663030268	3634.09746200184	Reference	CA3	CA3@CA3@Entorihinal@CA3@CA3@CA3@Interneuron@Oligodendrocyte@CA3@Oligodendrocyte@CA3
TAAAGTGGGTGATT	1990.30389547104	3772.94463277381	Reference	CA1	CA1@Astrocyte@CA1@CA1@CA1@CA1@CA1@CA1@Denate@CA1@CA1
GCGTGAAATTCTGG	2367.97026093129	1497.48084089009	Reference	Neuron.Slc17a6	Neuron.Slc17a6@CA3@Astrocyte@Neuron.Slc17a6@Astrocyte@Interneuron@Astrocyte@Neuron.Slc17a6@Astrocyte@Neuron.Slc17a6@Neuron.Slc17a6
ATATGCAGGCCTCG	3801.14640874358	5351.03832315047	Reference	Entorihinal	Entorihinal@Entorihinal@Astrocyte@Oligodendrocyte@Astrocyte@Oligodendrocyte@Oligodendrocyte@Entorihinal@Entorihinal@Astrocyte@Astrocyte
GCACTGCGCTCACT	4214.49440008112	3951.17884897921	Reference	Microglia_Macrophages	Microglia_Macrophages@Oligodendrocyte@Microglia_Macrophages@Oligodendrocyte@Astrocyte@Entorihinal@Entorihinal@Polydendrocyte@Astrocyte@Astrocyte@Astrocyte
TGACCGACTAATTG	2813.77563484395	4823.33549427973	Reference	Interneuron	Interneuron@Interneuron@Astrocyte@Cajal_Retzius@Astrocyte@Interneuron@Astrocyte@Oligodendrocyte@Interneuron@Astrocyte@Astrocyte
GAGCCCAGGCTGAA	3233.67958756256	4476.79217941847	Reference	Entorihinal	Entorihinal@Entorihinal@Entorihinal@Astrocyte@Interneuron@Cajal_Retzius@Astrocyte@Oligodendrocyte@Interneuron@Astrocyte@Entorihinal
GTCGCAACCGTCTA	1748.2706982552	1777.99600531653	Reference	Entorihinal	Entorihinal@Neuron.Slc17a6@Neuron.Slc17a6@Astrocyte@Oligodendrocyte@Entorihinal@Astrocyte@Mural@Astrocyte@Mural@Neuron.Slc17a6
AAGGCTCTGAATGT	3247.32888420839	5165.49086243488	Reference	Oligodendrocyte	Oligodendrocyte@Astrocyte@Entorihinal@Entorihinal@Entorihinal@Entorihinal@Astrocyte@Astrocyte@Neuron.Slc17a6@Entorihinal@Astrocyte
ACTCCCGATATTCA	3636.60252555643	5476.82612872568	Reference	Interneuron	Interneuron@Entorihinal@Astrocyte@Entorihinal@Entorihinal@Endothelial_Stalk@Astrocyte@Astrocyte@Entorihinal@Astrocyte@Entorihinal
TTACTCTTCCACCC	5552.23294614933	2187.43322296539	Reference	CA3	CA3@CA3@CA3@CA3@CA3@Oligodendrocyte@CA3@Interneuron@CA3@CA3@CA3
TGAAGACCTCGCAT	2343.78843616505	3190.18352023353	Reference	CA1	CA1@Interneuron@CA1@CA1@CA1@CA1@CA1@CA1@CA1@CA1@CA1
GTCGCGTATCTAGT	3377.58831361585	5536.79473370921	Reference	Entorihinal	Entorihinal@Entorihinal@Entorihinal@Astrocyte@Interneuron@Oligodendrocyte@Entorihinal@Entorihinal@Interneuron@Astrocyte@Entorihinal
TTATGGCCACGCAC	3271.61818375137	3869.27051046512	Reference	Denate	Denate@Denate@Denate@Denate@Denate@Denate@Denate@CA3@Denate@Denate@Denate
ACCCGAAAAGTCCA	923.509261561416	2553.30439831786	Reference	Oligodendrocyte	Oligodendrocyte@Neuron.Slc17a6@Astrocyte@Astrocyte@Neuron.Slc17a6@Neuron.Slc17a6@Neuron.Slc17a6@Astrocyte@Astrocyte@Neuron.Slc17a6@Neuron.Slc17a6
TGTCCGGAGATAGC	3236.47393175777	1529.97254149963	Reference	Entorihinal	Entorihinal@Entorihinal@Entorihinal@CA1@Neuron.Slc17a6@Entorihinal@Endothelial_Tip@Astrocyte@Entorihinal@Entorihinal@Astrocyte
GGGAGTGGATTAGT	3198.96523467592	3665.54441339564	Reference	Denate	Denate@Denate@Denate@Denate@Denate@Denate@Denate@Denate@Denate@Denate@Denate
TCTCCACCGTTATC	3905.28946740351	1737.56421066735	Reference	Entorihinal	Entorihinal@Entorihinal@Entorihinal@Entorihinal@Entorihinal@Entorihinal@Entorihinal@Entorihinal@Entorihinal@Oligodendrocyte@Entorihinal
GCGGAATATAGATT	2136.03969272889	2059.45144403713	Reference	CA1	CA1@Entorihinal@Oligodendrocyte@Neuron.Slc17a6@Entorihinal@Entorihinal@Oligodendrocyte@Entorihinal@Entorihinal@Entorihinal@Neuron.Slc17a6
CTACAATTTGCTCC	1936.99640620858	4996.24148948485	Reference	Ependymal	Ependymal@Interneuron@Entorihinal@Entorihinal@Interneuron@Ependymal@Ependymal@Ependymal@Ependymal@Ependymal@Interneuron
GCATCTCACCTGAT	3406.60650333534	4642.8028297997	Reference	Entorihinal	Entorihinal@Entorihinal@Entorihinal@Interneuron@Interneuron@Oligodendrocyte@Oligodendrocyte@Astrocyte@Oligodendrocyte@Interneuron@Entorihinal
CAGCCGGGGGCGAG	4880.62306630839	5103.01485933358	Reference	Oligodendrocyte	Oligodendrocyte@Oligodendrocyte@Oligodendrocyte@Astrocyte@Oligodendrocyte@Astrocyte@Astrocyte@Interneuron@Entorihinal@Oligodendrocyte@Astrocyte
GTGGATTACTGATG	1721.07957974027	4775.90387988509	Reference	Ependymal	Ependymal@Astrocyte@Cajal_Retzius@Entorihinal@Interneuron@Interneuron@Ependymal@Entorihinal@Entorihinal@Astrocyte@Ependymal
AAGACCGACACACT	1461.42051913926	4680.83170125267	Reference	Cajal_Retzius	Cajal_Retzius@Interneuron@Entorihinal@Ependymal@Entorihinal@Choroid@Ependymal@Choroid@Cajal_Retzius@Ependymal@Cajal_Retzius
CCTGTTTCTGACCT	1366.41281650213	4653.77269656498	Reference	Choroid	Choroid@Choroid@Cajal_Retzius@Choroid@Ependymal@Ependymal@Ependymal@Choroid@Choroid@Choroid@Choroid
ACCTCACTATCGGG	2498.6595894457	831.495005823883	Reference	Astrocyte	Astrocyte@Entorihinal@Neurogenesis@Polydendrocyte@Neurogenesis@Entorihinal@Entorihinal@CA1@Astrocyte@Neuron.Slc17a6@Entorihinal
CGGAAATATAGGCA	2135.93221795215	3565.87533821396	Reference	CA1	CA1@CA1@CA1@CA1@CA1@CA1@CA1@CA1@CA1@CA1@CA1
AACAGGGCGGTACT	1719.89735719614	1371.27513562859	Reference	Oligodendrocyte	Oligodendrocyte@Astrocyte@Choroid@Neuron.Slc17a6@Entorihinal@Neuron.Slc17a6@Entorihinal@Astrocyte@Neuron.Slc17a6@Neuron.Slc17a6@Entorihinal
CGGCGCGGTAGTGA	5623.38124835044	2253.98374800809	Reference	CA3	CA3@CA3@CA3@CA3@CA3@CA3@CA3@CA3@CA3@CA3@CA3
CTGGCCGATTGGAA	4019.32020552341	1743.8327059618	Reference	Interneuron	Interneuron@Oligodendrocyte@Entorihinal@Polydendrocyte@Polydendrocyte@Oligodendrocyte@CA3@Interneuron@Oligodendrocyte@Astrocyte@Microglia_Macrophages
TAGACATAGATGCT	2143.34797754713	3551.56227395831	Reference	CA1	CA1@CA1@CA1@CA1@CA1@CA1@CA1@CA1@CA1@CA1@CA1
GCTTTCCCCCCTTT	3199.50260855961	3917.32897438921	Reference	Denate	Denate@Interneuron@Denate@Denate@Denate@Interneuron@Denate@Interneuron@Denate@Interneuron@Denate
TCTGGATGCGCCCG	4388.06616451433	2145.64325433576	Reference	CA1	CA1@CA1@CA1@CA1@CA1@CA1@CA1@CA1@CA1@CA1@CA1
ACCGGCTTGCTTAT	5673.14206998052	2746.89642799465	Reference	CA3	CA3@CA3@CA3@CA3@CA3@Astrocyte@CA3@CA3@CA3@CA3@CA3
TCCAATCAGCCCGA	2514.45838162631	4925.19854281447	Reference	Oligodendrocyte	Oligodendrocyte@Interneuron@Oligodendrocyte@Interneuron@Entorihinal@Interneuron@Interneuron@Interneuron@Interneuron@Oligodendrocyte@Interneuron
CGCTGTGATGGCAT	2269.09346633156	4819.05202249519	Reference	Interneuron	Interneuron@Interneuron@Astrocyte@Oligodendrocyte@Entorihinal@Interneuron@Interneuron@Cajal_Retzius@Oligodendrocyte@Interneuron@Interneuron
TCCGAAATGTGTGC	3305.90263753105	1358.21577043182	Reference	Neuron.Slc17a6	Neuron.Slc17a6@Neuron.Slc17a6@Entorihinal@Neuron.Slc17a6@Neuron.Slc17a6@Endothelial_Tip@Astrocyte@Neuron.Slc17a6@Neuron.Slc17a6@Entorihinal@Astrocyte
CACAGGGTCGCAGA	1707.64523264792	4727.11409150999	Reference	Interneuron	Interneuron@Choroid@Polydendrocyte@Cajal_Retzius@Entorihinal@Cajal_Retzius@Ependymal@Choroid@Cajal_Retzius@Interneuron@Interneuron
CCGCATTGAACTGC	4639.55714208319	2181.26920259252	Reference	CA1	CA1@CA1@CA1@CA1@CA1@CA1@CA1@CA1@CA1@Astrocyte@CA1
GGAGCGGGAAGGGG	4868.58589131364	2123.39009604047	Reference	CA1	CA1@CA1@CA1@CA1@CA1@CA1@CA1@CA1@CA1@CA1@CA1
AACTCATTGGAGGA	4701.5700882615	3344.28402955531	Reference	CA3	CA3@CA3@CA3@CA3@CA3@CA3@Astrocyte@CA3@CA3@CA3@CA3
CAAGATCGGAGAAT	1946.34671178486	4975.55545501318	Reference	Entorihinal	Entorihinal@Ependymal@Interneuron@Entorihinal@Ependymal@Ependymal@Entorihinal@Ependymal@Ependymal@Ependymal@Ependymal
GATGCCTAACTGAA	1978.48167002977	5036.88223397718	Reference	Ependymal	Ependymal@Ependymal@Ependymal@Ependymal@Entorihinal@Interneuron@Interneuron@Ependymal@Entorihinal@Ependymal@Ependymal
TCTCCTCGATTCGG	3386.72366963865	1628.9102922303	Reference	Oligodendrocyte	Oligodendrocyte@Interneuron@Astrocyte@Entorihinal@Oligodendrocyte@Microglia_Macrophages@Interneuron@Astrocyte@Interneuron@Entorihinal@Entorihinal
TGATGGGTTGTATA	2544.44384433645	5149.08829974775	Reference	Interneuron	Interneuron@Interneuron@Astrocyte@Interneuron@Interneuron@Interneuron@Oligodendrocyte@Interneuron@Interneuron@Oligodendrocyte@Oligodendrocyte
GGACCCCATCATAT	1570.93731663613	4794.18699116056	Reference	Ependymal	Ependymal@Ependymal@Ependymal@Interneuron@Choroid@Ependymal@Cajal_Retzius@Ependymal@Cajal_Retzius@Interneuron@Oligodendrocyte
ATAGCGGGGTTACG	5056.1293767229	2167.58298786631	Reference	CA1	CA1@CA1@CA1@CA1@CA1@CA1@CA1@CA1@CA1@CA1@CA1
AGATCCGATAACCG	2870.52231696205	1966.67771367934	Reference	Interneuron	Interneuron@Interneuron@Entorihinal@Astrocyte@Entorihinal@Entorihinal@Entorihinal@Astrocyte@Polydendrocyte@Entorihinal@Entorihinal
CTTGGAGAACTGAC	5506.66364081207	3347.52275212411	Reference	Entorihinal	Entorihinal@Interneuron@Entorihinal@Entorihinal@Astrocyte@Entorihinal@Entorihinal@Astrocyte@Entorihinal@Interneuron@Astrocyte
TGTGCGCCCACCAG	2239.10800362143	3422.9536455006	Reference	CA1	CA1@CA1@CA1@CA1@CA1@CA1@CA1@Interneuron@Astrocyte@Astrocyte@CA1
GATGCATGTTTCAG	1468.51385440402	2476.30638111776	Reference	Interneuron	Interneuron@Oligodendrocyte@Oligodendrocyte@Interneuron@Astrocyte@Entorihinal@Entorihinal@Astrocyte@Interneuron@Interneuron@Entorihinal
AGCCCTTAACACCG	3659.81707733202	1228.04001815051	Reference	Entorihinal	Entorihinal@Neuron.Slc17a6@Astrocyte@Neuron.Slc17a6@Entorihinal@Neuron.Slc17a6@Astrocyte@Entorihinal@Polydendrocyte@Entorihinal@Oligodendrocyte
CGATGTTCCATGGC	3483.02106959665	2416.54672597738	Reference	CA1	CA1@CA1@CA1@CA1@CA1@CA1@CA3@CA1@CA1@CA1@CA1
CTTTTCGTCCATCG	2216.3233509528	4666.62311191859	Reference	Cajal_Retzius	Cajal_Retzius@Interneuron@Oligodendrocyte@Cajal_Retzius@Cajal_Retzius@Interneuron@Interneuron@Interneuron@Entorihinal@Cajal_Retzius@Cajal_Retzius
ATTCTTCAAAGGGC	2059.30270213737	5035.62853491829	Reference	Entorihinal	Entorihinal@Interneuron@Entorihinal@Oligodendrocyte@Interneuron@Ependymal@Cajal_Retzius@Astrocyte@Cajal_Retzius@Cajal_Retzius@Entorihinal
TCACGTCGTTAACC	1705.60321188988	4827.41001622112	Reference	Interneuron	Interneuron@Cajal_Retzius@Interneuron@Entorihinal@Interneuron@Ependymal@Cajal_Retzius@Entorihinal@Cajal_Retzius@Ependymal@Ependymal
TCCCGGTTACTCCT	3523.10916132023	1357.48444598081	Reference	Entorihinal	Entorihinal@Astrocyte@Astrocyte@Entorihinal@Astrocyte@Neuron.Slc17a6@Astrocyte@Astrocyte@Entorihinal@Astrocyte@Entorihinal
CTCCCGTGAGAGTT	3635.09787868209	2376.32388117135	Reference	CA1	CA1@CA1@CA1@CA1@CA1@CA1@CA1@Astrocyte@CA1@CA1@CA1
CTAACGGGCGGAGG	5790.61200095606	2711.06152989474	Reference	CA3	CA3@CA3@CA3@CA3@CA3@CA3@CA3@CA3@CA3@CA3@CA3
GACACTCCCCATAC	2145.60494785865	5341.42663036565	Reference	Entorihinal	Entorihinal@Interneuron@Interneuron@Ependymal@Ependymal@Entorihinal@Interneuron@Ependymal@Ependymal@Entorihinal@Entorihinal
CGACCACACCGTGG	3451.63843478891	3727.39356696751	Reference	Denate	Denate@Astrocyte@Denate@Astrocyte@Astrocyte@Denate@Astrocyte@Denate@CA3@Endothelial_Tip@Denate
GAAGTTTCCTGATT	3665.62071527592	3334.35891200577	Reference	Denate	Denate@Denate@Denate@Denate@Denate@Denate@Denate@Denate@Interneuron@Denate@Denate
ACACACGGAGAAAG	5492.79939461276	2948.01065202478	Reference	CA3	CA3@CA3@CA3@CA3@CA3@CA3@CA3@CA3@CA3@CA3@CA3
TTCCTAATGTTTCG	4363.02454153418	4868.57313532131	Reference	Entorihinal	Entorihinal@Entorihinal@Astrocyte@Interneuron@Astrocyte@Entorihinal@Astrocyte@Oligodendrocyte@Astrocyte@Astrocyte@Entorihinal
ACCTGCACAGTGAA	1778.14868618859	4973.883856268	Reference	Ependymal	Ependymal@Entorihinal@Ependymal@Ependymal@Cajal_Retzius@Ependymal@Ependymal@Ependymal@Ependymal@Entorihinal@Entorihinal
TGCAGACTTTTATA	1604.8993460856	4571.23750852145	Reference	Choroid	Choroid@Choroid@Choroid@Choroid@Choroid@Choroid@Choroid@Choroid@Choroid@Choroid@Choroid
TTAACCGATCAACC	1502.47588385349	3999.75968751116	Reference	Denate	Denate@CA3@CA1@Denate@CA3@Denate@CA1@CA3@Entorihinal@Denate@CA3
CAACCCGCAGGTAA	3944.8401852434	4103.18985986952	Reference	Entorihinal	Entorihinal@Astrocyte@Entorihinal@Astrocyte@Entorihinal@Astrocyte@Astrocyte@Astrocyte@Astrocyte@Astrocyte@Astrocyte
AGAACTCAGAATTT	5537.50890173611	2165.59796435641	Reference	Oligodendrocyte	Oligodendrocyte@Interneuron@CA3@CA3@CA3@CA3@CA3@CA3@CA3@CA3@CA3
ATTCTGGCTGCGTA	4897.49660625638	3565.66638837081	Reference	Interneuron	Interneuron@Astrocyte@Entorihinal@Entorihinal@Microglia_Macrophages@Entorihinal@Astrocyte@Astrocyte@Entorihinal@Astrocyte@Entorihinal
GACCTTCCTCTCGA	2317.99448974773	5435.14063501761	Reference	Interneuron	Interneuron@Neuron.Slc17a6@Interneuron@Cajal_Retzius@Interneuron@Interneuron@Cajal_Retzius@Cajal_Retzius@Ependymal@Entorihinal@Astrocyte
CTTAATGGCGCAAA	4834.08648798047	3812.01825344252	Reference	Interneuron	Interneuron@Entorihinal@Entorihinal@Denate@Entorihinal@Entorihinal@Astrocyte@Interneuron@Astrocyte@Oligodendrocyte@Entorihinal
ATTACATACGACAT	2542.72424790862	842.903667259774	Reference	Entorihinal	Entorihinal@CA1@Neuron.Slc17a6@Astrocyte@Endothelial_Stalk@Astrocyte@Entorihinal@Neuron.Slc17a6@Cajal_Retzius@Cajal_Retzius@Neuron.Slc17a6
TGATTAATAGTTAT	2516.60787716109	4841.09623094733	Reference	Interneuron	Interneuron@Astrocyte@Interneuron@Polydendrocyte@Astrocyte@Interneuron@Interneuron@Interneuron@Mural@Entorihinal@Entorihinal
ATAAACTGTTTACT	3419.82590087421	1623.2686464653	Reference	Interneuron	Interneuron@Interneuron@Interneuron@Interneuron@Entorihinal@Entorihinal@Oligodendrocyte@Entorihinal@Astrocyte@Astrocyte@Interneuron
AACGCTACATCAGG	1111.48264607763	2277.38613044069	Reference	Entorihinal	Entorihinal@Polydendrocyte@Astrocyte@Interneuron@Neuron.Slc17a6@Interneuron@Astrocyte@Entorihinal@Astrocyte@Interneuron@Astrocyte
TTGCCGTTTGGGGG	2604.30729497997	2853.66979784338	Reference	CA1	CA1@CA1@CA1@CA1@CA1@CA1@CA1@Astrocyte@CA1@CA1@CA1
AGTGTTCCTGGCTC	1565.99347690614	1908.79860712729	Reference	Entorihinal	Entorihinal@Entorihinal@Oligodendrocyte@Oligodendrocyte@Neuron.Slc17a6@Oligodendrocyte@Astrocyte@Astrocyte@Entorihinal@Astrocyte@Entorihinal
CGGCGGCTGCTACT	2150.76373714211	4387.46612147262	Reference	Endothelial_Tip	Endothelial_Tip@Endothelial_Tip@Cajal_Retzius@Cajal_Retzius@Cajal_Retzius@Interneuron@Endothelial_Tip@Endothelial_Tip@Endothelial_Tip@Interneuron@Endothelial_Tip
TAAACGAGCTCGAC	4752.19070810549	2492.49999396174	Reference	Interneuron	Interneuron@Interneuron@Interneuron@Interneuron@Interneuron@Interneuron@Interneuron@Astrocyte@Denate@Astrocyte@Astrocyte
AACTGGATGCGTTG	1673.14582931475	1592.65749444409	Reference	Neuron.Slc17a6	Neuron.Slc17a6@CA3@Neuron.Slc17a6@Neuron.Slc17a6@Neuron.Slc17a6@Neuron.Slc17a6@Neuron.Slc17a6@Neuron.Slc17a6@Microglia_Macrophages@Neuron.Slc17a6@Neuron.Slc17a6
CATTGTTATTTCAA	889.031353183599	3484.2804244646	Reference	Neuron.Slc17a6	Neuron.Slc17a6@Astrocyte@Neuron.Slc17a6@Neuron.Slc17a6@Neuron.Slc17a6@Interneuron@Astrocyte@Astrocyte@Denate@Entorihinal@Interneuron
TCTCACGCTTTCGA	1628.86622129836	4292.3939428402	Reference	Interneuron	Interneuron@Interneuron@Endothelial_Tip@Entorihinal@Entorihinal@Endothelial_Tip@Choroid@Entorihinal@Choroid@Endothelial_Stalk@Choroid
ATACTGGAGCCTAT	1689.48199537906	4826.78316669168	Reference	Interneuron	Interneuron@Interneuron@Entorihinal@Cajal_Retzius@Interneuron@Ependymal@Cajal_Retzius@Ependymal@Ependymal@Entorihinal@Ependymal
CCGCGGCACTCCCC	1919.90791670711	1724.60932039217	Reference	Neuron.Slc17a6	Neuron.Slc17a6@Entorihinal@Astrocyte@Neuron.Slc17a6@Entorihinal@Neuron.Slc17a6@Oligodendrocyte@Entorihinal@Neuron.Slc17a6@Neuron.Slc17a6@Astrocyte
GCTAGAGCAGGCCC	1754.28928575257	4452.55399761328	Reference	Choroid	Choroid@Choroid@Choroid@Choroid@Choroid@Choroid@Choroid@Choroid@Choroid@Choroid@Choroid
TCGGTGTAACCGTA	1449.16839459103	4454.43454620161	Reference	Choroid	Choroid@Choroid@Choroid@Choroid@Interneuron@Cajal_Retzius@Choroid@Choroid@Choroid@Interneuron@Choroid
GGGGGGCCTGGACT	1641.87066928375	4689.39864482175	Reference	Interneuron	Interneuron@Entorihinal@Entorihinal@Choroid@Choroid@Cajal_Retzius@Choroid@Entorihinal@Choroid@Choroid@Choroid
ATAAATTCCTCCTG	4235.77440587541	5002.30103493615	Reference	Interneuron	Interneuron@CA1@Astrocyte@Interneuron@Astrocyte@Neuron.Slc17a6@Astrocyte@Astrocyte@Interneuron@Interneuron@Entorihinal
GTTCCCGACTATCA	1638.75390075833	1442.84045690684	Reference	Neuron.Slc17a6	Neuron.Slc17a6@Neuron.Slc17a6@Oligodendrocyte@Neuron.Slc17a6@Choroid@Astrocyte@Neuron.Slc17a6@Neuron.Slc17a6@Neuron.Slc17a6@Oligodendrocyte@Astrocyte
AAGACTAAGCCGGA	3320.30425761406	3556.26364542914	Reference	Denate	Denate@Denate@Denate@Denate@Denate@Denate@Denate@Denate@Denate@Denate@Denate
CGTCCCTAGGCTAG	1862.83881025879	2161.41896749344	Reference	Neuron.Slc17a6	Neuron.Slc17a6@Entorihinal@Entorihinal@Oligodendrocyte@Entorihinal@Oligodendrocyte@Entorihinal@Entorihinal@Entorihinal@Oligodendrocyte@Oligodendrocyte
TAGCCAACGTTTTC	4788.19475831299	1222.92074699338	Reference	Oligodendrocyte	Oligodendrocyte@Entorihinal@Entorihinal@Entorihinal@Entorihinal@Entorihinal@Ependymal@Entorihinal@Entorihinal@Entorihinal@Entorihinal
TACACTGTATCACT	4094.76749879406	5497.93006288364	Reference	Interneuron	Interneuron@Entorihinal@Interneuron@Astrocyte@Interneuron@Oligodendrocyte@Entorihinal@Cajal_Retzius@Entorihinal@Entorihinal@Entorihinal
TGGCAAAGGGTCCT	2883.20434061724	2632.1829641063	Reference	CA1	CA1@CA1@CA1@CA1@CA1@CA1@Interneuron@CA1@CA1@CA1@CA1
CACTTACTTGTTCT	2844.0835218843	908.764657820081	Reference	Entorihinal	Entorihinal@Oligodendrocyte@Neuron.Slc17a6@Cajal_Retzius@Astrocyte@Neuron.Slc17a6@Astrocyte@Astrocyte@Neuron.Slc17a6@Entorihinal@Denate
CAAAGTGTTACCAG	2338.09227299789	1997.28886570055	Reference	Entorihinal	Entorihinal@Microglia_Macrophages@Astrocyte@Entorihinal@Microglia_Macrophages@Entorihinal@Cajal_Retzius@Astrocyte@Entorihinal@Astrocyte@Neuron.Slc17a6
AGTGGCCTAACATG	5391.34320537131	2219.29807404549	Reference	CA3	CA3@CA3@CA3@CA3@CA3@CA3@CA3@CA3@CA3@CA3@CA3
ACCACCGAAGCCTA	4410.42091807601	3308.97150606327	Reference	CA3	CA3@CA3@CA3@Denate@CA3@CA3@CA3@Astrocyte@CA3@CA3@CA3
CTAAAGCACGTGAC	3781.47852460038	2266.41626367541	Reference	CA1	CA1@CA1@CA1@CA1@CA1@Astrocyte@CA1@Astrocyte@CA1@CA1@CA1
TCAGATGCTAGGTG	2139.15646125432	2120.77822300112	Reference	Neuron.Slc17a6	Neuron.Slc17a6@Entorihinal@Entorihinal@Entorihinal@Entorihinal@Entorihinal@Entorihinal@Oligodendrocyte@Entorihinal@Neuron.Slc17a6@Oligodendrocyte
CCGTCATATAATGC	5155.11364609936	2087.55519794056	Reference	CA1	CA1@Interneuron@CA1@Interneuron@Denate@Interneuron@Neuron.Slc17a6@Interneuron@Cajal_Retzius@Astrocyte@Oligodendrocyte
CCTGTATCGTACAA	5027.54108611037	3751.84069861584	Reference	Astrocyte	Astrocyte@Entorihinal@Astrocyte@Astrocyte@Oligodendrocyte@Astrocyte@Astrocyte@Oligodendrocyte@Astrocyte@Astrocyte@Astrocyte
CCAATCAATCCCAT	5036.13906824947	4989.55509450411	Reference	Entorihinal	Entorihinal@Astrocyte@Astrocyte@Oligodendrocyte@Neuron.Slc17a6@Oligodendrocyte@Astrocyte@Neuron.Slc17a6@Astrocyte@Astrocyte@Entorihinal
TTTTAAATATTACA	1640.15107285593	4501.44826090996	Reference	Choroid	Choroid@Choroid@Choroid@Choroid@Choroid@Choroid@Choroid@Choroid@Choroid@Choroid@Choroid
CAATACAATCTCCA	2809.26169422092	2693.50974307029	Reference	CA1	CA1@CA1@CA1@CA1@CA1@CA1@CA1@CA1@CA3@CA1@CA1
CCGCGCTGGAAAGC	2204.82354984174	4440.12148194596	Reference	Endothelial_Stalk	Endothelial_Stalk@Endothelial_Tip@Endothelial_Tip@Interneuron@Interneuron@Endothelial_Tip@Ependymal@Oligodendrocyte@Endothelial_Tip@Endothelial_Tip@Astrocyte
AATGCCCACGTGGC	5677.97843493376	2318.65372446245	Reference	CA3	CA3@CA3@CA3@CA3@CA3@CA3@CA3@CA3@CA3@CA3@CA3
GACCAAAATTAGGC	1993.74308832668	4745.60615262861	Reference	Interneuron	Interneuron@Cajal_Retzius@Interneuron@Cajal_Retzius@Cajal_Retzius@Cajal_Retzius@Cajal_Retzius@Endothelial_Tip@Polydendrocyte@Astrocyte@Interneuron
ATCGCGTAGTATTG	1653.04804606459	1924.26089552025	Reference	Entorihinal	Entorihinal@Neurogenesis@Entorihinal@Astrocyte@Astrocyte@Neuron.Slc17a6@Astrocyte@Oligodendrocyte@Entorihinal@Entorihinal@Neuron.Slc17a6
TGCTTAAGATGATA	3244.10464090623	3589.904570176	Reference	Denate	Denate@Denate@Denate@Denate@Denate@Denate@Denate@Denate@Denate@Denate@Denate
TAGCCCAGTAAGTA	2628.81154407643	5107.61175588284	Reference	Interneuron	Interneuron@Interneuron@Interneuron@Interneuron@Interneuron@Oligodendrocyte@Interneuron@Interneuron@Interneuron@Interneuron@Interneuron
CCGAATATGCAGCG	2572.17233673506	2887.62414735496	Reference	CA1	CA1@CA1@Astrocyte@CA1@CA1@CA1@CA1@CA1@CA1@CA1@CA1
CCGTTATGCTCCAA	2178.92212864769	5245.30970251749	Reference	Entorihinal	Entorihinal@Ependymal@Ependymal@Interneuron@Entorihinal@Ependymal@Ependymal@Ependymal@Entorihinal@Ependymal@Ependymal
TGTTGTAACATTCA	1648.53410544156	4097.13031441822	Reference	CA1	CA1@CA1@CA1@Astrocyte@CA1@CA1@CA1@CA1@CA1@CA1@Choroid
TGAAAACCCATACG	1329.01159419702	1872.65028426265	Reference	Interneuron	Interneuron@Astrocyte@Interneuron@Interneuron@Astrocyte@Oligodendrocyte@Entorihinal@Entorihinal@Entorihinal@Oligodendrocyte@Entorihinal
GTACCTGATACCTC	3932.15816158821	1599.8662640327	Reference	Entorihinal	Entorihinal@Entorihinal@Entorihinal@Astrocyte@Entorihinal@Entorihinal@Astrocyte@Astrocyte@Entorihinal@Oligodendrocyte@Astrocyte
GGATGAAGAATGTT	2820.0091718948	1923.84299583396	Reference	Entorihinal	Entorihinal@Neuron.Slc17a6@Entorihinal@Astrocyte@Entorihinal@Entorihinal@Entorihinal@Entorihinal@Entorihinal@Entorihinal@Entorihinal
ATCCTTTTTTAAAG	3775.67488665648	2323.04167116856	Reference	CA1	CA1@CA1@CA1@CA1@CA1@CA1@CA1@CA1@CA1@CA1@CA1
ATGAGATTTGCATT	1156.72952708468	4250.49949928899	Reference	Interneuron	Interneuron@Microglia_Macrophages@Interneuron@CA3@Interneuron@Oligodendrocyte@CA1@CA1@CA1@Astrocyte@CA1
ACTCTAGGGCGGGG	2203.85627685109	3387.22322232226	Reference	CA1	CA1@CA1@CA1@CA1@CA1@CA1@Interneuron@CA1@CA1@CA1@CA1
GTATATCGGTCTTT	2402.79208859467	4662.65306489878	Reference	Interneuron	Interneuron@Neurogenesis@Cajal_Retzius@Cajal_Retzius@Cajal_Retzius@Cajal_Retzius@Cajal_Retzius@Cajal_Retzius@Interneuron@Interneuron@Cajal_Retzius
CCGCCAACGTTTCC	4028.67051109968	4133.69653696915	Reference	Interneuron	Interneuron@Entorihinal@Entorihinal@Entorihinal@Entorihinal@Astrocyte@Entorihinal@Oligodendrocyte@Entorihinal@Interneuron@Interneuron
ACTTTCCCCGCTCT	3383.06952722953	4552.53649755968	Reference	Entorihinal	Entorihinal@Cajal_Retzius@Entorihinal@Oligodendrocyte@Cajal_Retzius@Entorihinal@Entorihinal@Polydendrocyte@Oligodendrocyte@Interneuron@Polydendrocyte
CCCAGTGCACGGGA	5471.19696448826	4467.70286124152	Reference	Interneuron	Interneuron@Oligodendrocyte@Astrocyte@Oligodendrocyte@Cajal_Retzius@Astrocyte@Entorihinal@Entorihinal@Entorihinal@Astrocyte@Entorihinal
TAAGACCTAGTACA	2746.9263237124	4282.25987544751	Reference	Denate	Denate@Denate@Denate@Denate@Denate@Denate@Denate@Denate@Denate@Denate@Denate
AAGAGCAGGGCGCA	2087.8909927499	1261.36751813264	Reference	Neuron.Slc17a6	Neuron.Slc17a6@Entorihinal@Oligodendrocyte@Oligodendrocyte@Neuron.Slc17a6@Neuron.Slc17a6@Entorihinal@Neuron.Slc17a6@Entorihinal@Entorihinal@Oligodendrocyte
TTGACTAAGCGGTA	1377.80514283645	1934.39496291294	Reference	Astrocyte	Astrocyte@Neuron.Slc17a6@Neuron.Slc17a6@Entorihinal@Entorihinal@Neuron.Slc17a6@Astrocyte@Oligodendrocyte@Entorihinal@Astrocyte@Microglia_Macrophages
TGCTTGAGGAGATC	1324.71260312747	2908.51913166977	Reference	Neuron.Slc17a6	Neuron.Slc17a6@Neuron.Slc17a6@Oligodendrocyte@Oligodendrocyte@Neuron.Slc17a6@Entorihinal@Neuron.Slc17a6@Astrocyte@Astrocyte@Astrocyte@Neuron.Slc17a6
TGAACATTTTCTGT	4003.62888811954	2288.77389689226	Reference	CA1	CA1@CA1@CA1@CA1@Denate@CA1@CA1@CA1@CA1@CA1@CA1
AAGGGGAGCAGGGA	5625.85316821543	2966.39823822182	Reference	CA3	CA3@CA3@CA3@Oligodendrocyte@CA3@CA3@CA3@Oligodendrocyte@CA3@CA3@Interneuron
CCATCACTACCGAA	3933.12543457886	1456.10877194675	Reference	Interneuron	Interneuron@Entorihinal@Entorihinal@Interneuron@Entorihinal@Entorihinal@Astrocyte@Neuron.Slc17a6@Entorihinal@Entorihinal@Neuron.Slc17a6
GACAGTCACATTTA	2481.03372606054	5081.91092517561	Reference	Oligodendrocyte	Oligodendrocyte@Oligodendrocyte@Interneuron@Astrocyte@Oligodendrocyte@Oligodendrocyte@Oligodendrocyte@Oligodendrocyte@Oligodendrocyte@Oligodendrocyte@Interneuron
GTCGAACTACCTAC	3303.75314199628	3881.49407628929	Reference	Denate	Denate@Denate@Denate@Denate@Denate@Denate@Denate@Denate@Denate@Denate@Denate
TGTCGCCCAGCATA	2050.91966955174	4559.327367462	Reference	Interneuron	Interneuron@Oligodendrocyte@Cajal_Retzius@Oligodendrocyte@Cajal_Retzius@Interneuron@Oligodendrocyte@Interneuron@Oligodendrocyte@Cajal_Retzius@Oligodendrocyte
ATCGAGGCACGCGG	3900.0232033433	2303.19143606949	Reference	CA1	CA1@CA1@CA1@CA1@CA1@CA1@CA1@CA1@CA1@CA1@Astrocyte
CGGCGGAAAGTTGT	1889.38508011328	5088.28389539163	Reference	Entorihinal	Entorihinal@Entorihinal@Cajal_Retzius@Ependymal@Interneuron@Entorihinal@Entorihinal@Entorihinal@Ependymal@Interneuron@Entorihinal
CGGATTGCCAAGGC	2364.31611852217	5077.41850354792	Reference	Entorihinal	Entorihinal@Entorihinal@Cajal_Retzius@Interneuron@Cajal_Retzius@Astrocyte@Entorihinal@Oligodendrocyte@Cajal_Retzius@Entorihinal@Astrocyte
CGTTACAATCAATT	1254.20914958679	4026.71421727728	Reference	Entorihinal	Entorihinal@Neuron.Slc17a6@Interneuron@Entorihinal@Oligodendrocyte@CA1@CA1@Denate@Interneuron@Interneuron@Oligodendrocyte
CAACCTCTACGTCG	4836.45093306873	1764.10084074717	Reference	Ependymal	Ependymal@Ependymal@Ependymal@Ependymal@Ependymal@Ependymal@Ependymal@Ependymal@Ependymal@Ependymal@Ependymal
TCGTTAAGATCAAT	4532.40478967458	3564.0992645472	Reference	Oligodendrocyte	Oligodendrocyte@Oligodendrocyte@Oligodendrocyte@Oligodendrocyte@Oligodendrocyte@Entorihinal@Entorihinal@Endothelial_Tip@Interneuron@Interneuron@Astrocyte
ATCAGTCTGGCTGA	2961.76840241332	5119.10399725599	Reference	Interneuron	Interneuron@Interneuron@Interneuron@Oligodendrocyte@Astrocyte@Oligodendrocyte@Interneuron@Polydendrocyte@Polydendrocyte@Interneuron@Interneuron
GATATGAGAGAGGC	4921.3560066924	2125.16616970723	Reference	CA1	CA1@CA1@CA1@CA1@CA1@CA1@Interneuron@CA1@CA1@CA1@CA1
TTCGTGCCCGTCTA	2063.17179409997	5091.2091931957	Reference	Entorihinal	Entorihinal@Ependymal@Oligodendrocyte@CA3@Entorihinal@Ependymal@Entorihinal@Interneuron@Ependymal@Interneuron@Interneuron
GGACGCTAGGTAAT	2892.76959574699	5178.65470255322	Reference	Interneuron	Interneuron@Entorihinal@Interneuron@Interneuron@Interneuron@Oligodendrocyte@Astrocyte@Astrocyte@Astrocyte@Interneuron@Oligodendrocyte
CATCCCTTTTAACG	2928.45122162428	2087.97309762686	Reference	Entorihinal	Entorihinal@Entorihinal@Entorihinal@Oligodendrocyte@Entorihinal@Entorihinal@Astrocyte@Astrocyte@Entorihinal@Entorihinal@Entorihinal
TTAACTAACGTTAC	5008.41057585085	4007.17740694293	Reference	Oligodendrocyte	Oligodendrocyte@Oligodendrocyte@Interneuron@Astrocyte@Astrocyte@Interneuron@Entorihinal@Interneuron@Interneuron@Astrocyte@Interneuron
ATGGACGGTTCAAG	1817.05455536805	4456.00167002522	Reference	Choroid	Choroid@Choroid@Entorihinal@Choroid@Choroid@Choroid@Choroid@Choroid@Choroid@Choroid@Choroid
GAGAATGTCAATTT	3065.48156196629	3936.23893519412	Reference	Interneuron	Interneuron@Denate@Interneuron@Interneuron@Denate@Interneuron@Denate@Denate@Astrocyte@Astrocyte@Denate
GAAGGAACTTCAAG	4048.33839524289	2266.8341633617	Reference	CA1	CA1@CA1@CA1@CA1@CA1@CA1@CA1@Denate@Astrocyte@CA1@CA1
GGTCGTCCGGGTTT	3064.83671330586	4541.56663079441	Reference	Astrocyte	Astrocyte@Entorihinal@Interneuron@Interneuron@Endothelial_Tip@Cajal_Retzius@Interneuron@Endothelial_Tip@Interneuron@Interneuron@Endothelial_Tip
CCTTTCGTCCCGAC	4307.88998106716	3916.49317501661	Reference	Interneuron	Interneuron@Neuron.Slc17a6@Interneuron@Oligodendrocyte@Astrocyte@Interneuron@Entorihinal@Interneuron@Entorihinal@Astrocyte@Entorihinal
CTTCACCATCCACA	4392.79505469084	4728.26331564731	Reference	Interneuron	Interneuron@Microglia_Macrophages@Astrocyte@Entorihinal@Entorihinal@Oligodendrocyte@Astrocyte@Entorihinal@Astrocyte@Oligodendrocyte@Entorihinal
TTAAGACAGTATCT	5488.17797921299	3583.42712503841	Reference	Interneuron	Interneuron@Interneuron@Interneuron@Astrocyte@Interneuron@Astrocyte@Cajal_Retzius@Interneuron@Astrocyte@Astrocyte@Astrocyte
CAAAATTCGTGCAC	3119.86379899614	4020.34124706126	Reference	Denate	Denate@Denate@Denate@Denate@Denate@Denate@Denate@Denate@Denate@Denate@Denate
TAGGGTTCCCATCA	4142.70124921958	1380.78235349183	Reference	Entorihinal	Entorihinal@Oligodendrocyte@Neuron.Slc17a6@Entorihinal@Neuron.Slc17a6@Neuron.Slc17a6@Astrocyte@Entorihinal@Astrocyte@Neuron.Slc17a6@Entorihinal
ATTGTTTGAACGTT	4086.92184009213	3462.65411569876	Reference	Denate	Denate@Denate@Denate@Endothelial_Stalk@Denate@Denate@Denate@CA3@Denate@Endothelial_Stalk@Astrocyte
CGATCCTATCTCTC	1303.43259733318	4578.86417779636	Reference	Choroid	Choroid@Ependymal@Choroid@Choroid@Choroid@Endothelial_Tip@Choroid@Choroid@Choroid@Choroid@Choroid
CCCATCATAGTGTA	4254.26006747449	2204.46263518197	Reference	CA1	CA1@CA1@CA1@CA1@Microglia_Macrophages@Neurogenesis@CA1@CA1@CA1@CA1@CA1
ACAGGGAAGACGTC	4271.88593085966	3098.24558924833	Reference	Denate	Denate@Denate@Denate@Denate@Denate@Denate@Denate@Denate@Denate@Denate@Denate
CTCACTACGTTCTA	2370.97955467997	1160.23579404892	Reference	Neuron.Slc17a6	Neuron.Slc17a6@Entorihinal@Entorihinal@Neuron.Slc17a6@Entorihinal@Entorihinal@Astrocyte@Astrocyte@Astrocyte@Astrocyte@Astrocyte
ATGCTATTGTACAC	2706.5158076586	2765.70191387799	Reference	CA1	CA1@CA1@CA1@CA1@CA1@CA1@CA1@CA1@CA1@CA1@CA1
GAGTATCATTGAAA	1584.58661328196	4076.02638026025	Reference	CA3	CA3@CA3@Astrocyte@CA3@CA3@Astrocyte@CA1@CA3@Choroid@CA1@CA1
CCTACCGAATGCTC	3980.19938679047	1304.93356042904	Reference	Entorihinal	Entorihinal@Interneuron@Interneuron@Ependymal@Entorihinal@Entorihinal@Entorihinal@Entorihinal@Interneuron@Entorihinal@Entorihinal
TAATGGAACCAACG	1565.24115346897	4484.7322734581	Reference	Choroid	Choroid@Choroid@Choroid@Choroid@Choroid@Choroid@Choroid@Choroid@Choroid@Choroid@Choroid
GACCCGGTCGCTTC	4935.22025289171	3458.57959375737	Reference	Entorihinal	Entorihinal@Endothelial_Stalk@Astrocyte@Astrocyte@Astrocyte@Astrocyte@Entorihinal@Astrocyte@Entorihinal@Astrocyte@Astrocyte
TCTGCCGCAGACCC	3390.27033727104	1390.28957135507	Reference	Entorihinal	Entorihinal@Entorihinal@Microglia_Macrophages@Entorihinal@Entorihinal@Entorihinal@Neuron.Slc17a6@Entorihinal@Entorihinal@Neuron.Slc17a6@Neurogenesis
GATAACATGGTGGT	4526.81610128416	1288.73994758505	Reference	Interneuron	Interneuron@Interneuron@Entorihinal@Entorihinal@Astrocyte@Astrocyte@Entorihinal@Oligodendrocyte@Entorihinal@Neuron.Slc17a6@Entorihinal
TCACACCGCCCAGC	1045.49313315999	2983.95002504627	Reference	Neuron.Slc17a6	Neuron.Slc17a6@Astrocyte@Astrocyte@CA1@Astrocyte@Neuron.Slc17a6@Neuron.Slc17a6@Interneuron@Astrocyte@Neuron.Slc17a6@Neuron.Slc17a6
TCGGGGGTTAACTC	2801.95340940268	4286.43887231047	Reference	Denate	Denate@Denate@Denate@Denate@Denate@Denate@Denate@Denate@Denate@Denate@Denate
TAACACCCTATTGA	1678.41209337496	5004.70395813236	Reference	Cajal_Retzius	Cajal_Retzius@Cajal_Retzius@Interneuron@Interneuron@Cajal_Retzius@Cajal_Retzius@Entorihinal@Interneuron@Cajal_Retzius@Cajal_Retzius@Ependymal
TTGACACGGTGCTC	2636.22730367141	4271.18553376066	Reference	Denate	Denate@Denate@Denate@Denate@Denate@Denate@Denate@Denate@Denate@Denate@Denate
CGGTGGCCACACAA	3543.52936890061	1246.42760434755	Reference	Entorihinal	Entorihinal@Astrocyte@Neuron.Slc17a6@Denate@Astrocyte@Astrocyte@Astrocyte@CA1@Astrocyte@Neuron.Slc17a6@Entorihinal
TATATTCAAAGCTT	2581.9525414183	2180.74682798465	Reference	Entorihinal	Entorihinal@Entorihinal@Astrocyte@Entorihinal@Entorihinal@Entorihinal@Entorihinal@Entorihinal@Entorihinal@Entorihinal@Oligodendrocyte
TCATAGCTCAACCA	5799.74735697886	3592.82986798008	Reference	Entorihinal	Entorihinal@Astrocyte@Astrocyte@Interneuron@CA3@Oligodendrocyte@Interneuron@Astrocyte@Interneuron@Astrocyte@Interneuron
TAAAATAGGCATGG	2382.90925489798	2212.61167906475	Reference	Entorihinal	Entorihinal@Oligodendrocyte@Entorihinal@Interneuron@Oligodendrocyte@Entorihinal@Interneuron@Astrocyte@Entorihinal@Entorihinal@Oligodendrocyte
TCCACACATATGCT	4173.00913625993	1422.46784719989	Reference	Entorihinal	Entorihinal@Entorihinal@Entorihinal@Entorihinal@Entorihinal@Neuron.Slc17a6@Neuron.Slc17a6@Neuron.Slc17a6@Astrocyte@Astrocyte@Entorihinal
CACTACACACTCCT	1997.28975595906	5025.59894244717	Reference	Ependymal	Ependymal@Ependymal@Ependymal@Entorihinal@Ependymal@Ependymal@Ependymal@Interneuron@Entorihinal@Cajal_Retzius@Interneuron
CAGTGGACACTCCG	1675.18785007279	4638.83278277989	Reference	Choroid	Choroid@Choroid@Choroid@Choroid@Choroid@Choroid@Choroid@Choroid@Choroid@Choroid@Choroid
CCAGTGCGGGAGGG	3357.70547991917	3793.31724248076	Reference	Denate	Denate@Interneuron@Denate@Denate@Neurogenesis@Denate@Interneuron@Interneuron@Interneuron@Denate@Denate
GAGTTCAAGATAGG	1172.52831926528	2005.33343466175	Reference	Entorihinal	Entorihinal@Polydendrocyte@Neuron.Slc17a6@Oligodendrocyte@Astrocyte@Astrocyte@Entorihinal@Astrocyte@Entorihinal@Entorihinal@Neuron.Slc17a6
GGTGCTAAGGCTAG	1436.16394660563	4155.63627049971	Reference	Endothelial_Tip	Endothelial_Tip@Endothelial_Tip@Endothelial_Tip@Endothelial_Tip@Endothelial_Tip@Endothelial_Tip@Astrocyte@Endothelial_Tip@Endothelial_Tip@Endothelial_Tip@Endothelial_Tip
AGGTACTGTGCAAT	1590.28277644912	4464.88203835902	Reference	Choroid	Choroid@Choroid@Choroid@Choroid@Choroid@Choroid@Choroid@Choroid@Choroid@Choroid@Choroid
TTATTGCCAGGGCA	1807.91919934525	3918.37372360495	Reference	CA1	CA1@CA1@CA1@CA1@CA1@CA1@CA1@CA1@CA1@CA1@CA1
TTCAGTTTTAGTGG	4217.50369382981	3068.15681183499	Reference	Denate	Denate@Denate@Denate@Denate@Denate@Denate@Astrocyte@Denate@Denate@Denate@Denate
TTCAGGTAGTGCCA	3379.63033437389	1112.59522981113	Reference	Neuron.Slc17a6	Neuron.Slc17a6@Neuron.Slc17a6@Astrocyte@Astrocyte@Astrocyte@Neuron.Slc17a6@Neuron.Slc17a6@Neuron.Slc17a6@Neuron.Slc17a6@Astrocyte@Astrocyte
ACGGCATTATCGGG	5749.55663624182	2359.50341879792	Reference	CA3	CA3@CA3@CA3@CA3@CA3@CA3@CA3@CA3@CA3@CA3@CA3
GGGTCTGAGCTTGG	2135.17989451498	5122.13376998163	Reference	Cajal_Retzius	Cajal_Retzius@Interneuron@Oligodendrocyte@Entorihinal@Interneuron@Entorihinal@Entorihinal@Entorihinal@Interneuron@Interneuron@Oligodendrocyte
AAGTGAGGAACGTA	2096.81139921922	2951.9806990446	Reference	Oligodendrocyte	Oligodendrocyte@Oligodendrocyte@Oligodendrocyte@Oligodendrocyte@Oligodendrocyte@Oligodendrocyte@Oligodendrocyte@Oligodendrocyte@Oligodendrocyte@Oligodendrocyte@Oligodendrocyte
GTAAGTTGACTCAT	2994.01083543497	1340.03713407793	Reference	Neuron.Slc17a6	Neuron.Slc17a6@Neuron.Slc17a6@Neuron.Slc17a6@Neuron.Slc17a6@Neuron.Slc17a6@Neuron.Slc17a6@Neuron.Slc17a6@Neuron.Slc17a6@Neuron.Slc17a6@Endothelial_Tip@Astrocyte
TACAAGGATTAATG	2942.42294260033	4175.17308083407	Reference	Denate	Denate@Denate@Denate@Denate@Denate@Denate@Astrocyte@Denate@Denate@Denate@Denate
AGCTGACTAGCACT	2794.21522547749	4057.42984422006	Reference	Denate	Denate@Denate@Denate@Denate@Denate@Denate@Denate@Denate@Denate@Denate@Denate
CGAGTCTCGGACAC	2127.97908447348	4937.10868387392	Reference	Entorihinal	Entorihinal@Interneuron@Interneuron@Polydendrocyte@Interneuron@Interneuron@Entorihinal@Interneuron@Interneuron@Interneuron@Interneuron
CTTAAGAGATCACA	1512.14861375999	4402.40603525772	Reference	Choroid	Choroid@Oligodendrocyte@Choroid@Choroid@Choroid@Choroid@Choroid@Choroid@Choroid@Choroid@Choroid
ATAGTGTAGCTCAG	4954.13581359775	4269.09603532917	Reference	Entorihinal	Entorihinal@Interneuron@Astrocyte@Entorihinal@Entorihinal@Entorihinal@Polydendrocyte@Oligodendrocyte@Oligodendrocyte@Entorihinal@Astrocyte
ACGCAATGGCACAC	1343.6281638335	1945.78272936452	Reference	Entorihinal	Entorihinal@Neuron.Slc17a6@Interneuron@Astrocyte@Neuron.Slc17a6@Astrocyte@Astrocyte@Interneuron@Entorihinal@Interneuron@Oligodendrocyte
CATCAACTTAGCCA	1027.75979499808	2941.84663165191	Reference	Neuron.Slc17a6	Neuron.Slc17a6@Neuron.Slc17a6@Astrocyte@Astrocyte@Interneuron@Endothelial_Stalk@Interneuron@Neuron.Slc17a6@Neuron.Slc17a6@Entorihinal@Astrocyte
GGTACAAAAGTTAC	3559.22068630448	1820.41282347561	Reference	Entorihinal	Entorihinal@Oligodendrocyte@Entorihinal@Entorihinal@Entorihinal@Entorihinal@Denate@Entorihinal@Oligodendrocyte@Astrocyte@Entorihinal
ATCCAAGTGGTAGC	3216.80604761456	1620.65677342594	Reference	Entorihinal	Entorihinal@Astrocyte@Astrocyte@Astrocyte@Oligodendrocyte@CA1@Astrocyte@Astrocyte@Astrocyte@Entorihinal@Astrocyte
CAGGGAGCAAACGG	3471.95116759255	4477.52350386949	Reference	Entorihinal	Entorihinal@Cajal_Retzius@Astrocyte@Astrocyte@Cajal_Retzius@Oligodendrocyte@Entorihinal@Oligodendrocyte@Astrocyte@Entorihinal@Astrocyte
ATTGATTTATTATG	2203.53385252088	4886.85624659678	Reference	Interneuron	Interneuron@Interneuron@Cajal_Retzius@Interneuron@Cajal_Retzius@Interneuron@Interneuron@CA3@Entorihinal@Entorihinal@Cajal_Retzius
AGGAGACGGATACT	2515.42565461696	2998.78546390979	Reference	CA1	CA1@CA1@CA1@CA1@CA1@CA1@CA1@CA1@CA1@CA1@CA1
TCCGGGTGATTCCT	897.457375679924	2571.27408482861	Reference	Neuron.Slc17a6	Neuron.Slc17a6@Neuron.Slc17a6@Neuron.Slc17a6@Neuron.Slc17a6@Neuron.Slc17a6@Astrocyte@Neuron.Slc17a6@Oligodendrocyte@Astrocyte@Astrocyte@Astrocyte
GACTGTAGCGTACT	2618.92386461645	5025.80789229032	Reference	Astrocyte	Astrocyte@Interneuron@Astrocyte@Interneuron@Astrocyte@Interneuron@Interneuron@Interneuron@Astrocyte@Astrocyte@Astrocyte
CAATACTTGCAGTT	3172.74138915164	3753.93019704733	Reference	Denate	Denate@Denate@Denate@Denate@Denate@Denate@Denate@Denate@Interneuron@Denate@Interneuron
GTTGGAAGCGCCAG	3900.34562767352	4328.96016539113	Reference	Oligodendrocyte	Oligodendrocyte@Entorihinal@Oligodendrocyte@Oligodendrocyte@Oligodendrocyte@Entorihinal@Astrocyte@Oligodendrocyte@Oligodendrocyte@Oligodendrocyte@Astrocyte
TATCCTTTTCGGAT	2538.64020639255	2912.80260345431	Reference	CA1	CA1@CA1@CA1@CA1@CA1@CA1@CA1@CA1@CA1@CA1@CA1
CCGGCATCAAGTTT	2359.1573292387	1761.28001786467	Reference	Entorihinal	Entorihinal@Entorihinal@Entorihinal@Entorihinal@Entorihinal@Entorihinal@Astrocyte@Oligodendrocyte@Neuron.Slc17a6@Astrocyte@Astrocyte
GCAAAGTATACGGA	2738.32834157329	4386.10794749216	Reference	Denate	Denate@Denate@Oligodendrocyte@Denate@Interneuron@Denate@Astrocyte@Denate@Denate@Astrocyte@Astrocyte
GAGCAAGGGATTGA	4069.61840103718	1176.22045704976	Reference	Entorihinal	Entorihinal@Entorihinal@Astrocyte@Neuron.Slc17a6@Neuron.Slc17a6@Entorihinal@Entorihinal@Entorihinal@Astrocyte@Denate@Entorihinal
CCCGACTACATATC	2210.5197130089	3362.25371606606	Reference	CA1	CA1@CA1@CA1@CA1@CA1@CA1@CA1@CA1@Astrocyte@Astrocyte@CA1
CACCTATCGTGCAA	3717.63850721751	3682.46935069065	Reference	Denate	Denate@Denate@Denate@Denate@Denate@Denate@Denate@Denate@Denate@Denate@Denate
AGCCCCGAAGTAAG	1914.21175353995	1758.56366990374	Reference	Neuron.Slc17a6	Neuron.Slc17a6@Neuron.Slc17a6@Oligodendrocyte@Entorihinal@Neuron.Slc17a6@Astrocyte@Neuron.Slc17a6@Entorihinal@Neuron.Slc17a6@Astrocyte@Astrocyte
GGGATTGATATATA	4692.21978268522	3488.04152164126	Reference	Interneuron	Interneuron@Cajal_Retzius@Entorihinal@Entorihinal@Entorihinal@Endothelial_Tip@Entorihinal@Entorihinal@Endothelial_Tip@Astrocyte@Endothelial_Tip
CCGTAGTGTGGCGA	5386.50684041806	3056.03772093239	Reference	CA3	CA3@CA3@CA3@CA3@CA3@Choroid@CA3@CA3@CA3@CA3@CA3
GTTTGAACAGCATT	4328.2027138708	3291.21076939567	Reference	CA3	CA3@CA3@CA3@CA3@CA3@CA3@CA3@CA3@CA3@CA3@CA3
ATGACGGATCCTCG	3399.08326896362	2462.30674162683	Reference	CA1	CA1@Oligodendrocyte@CA1@CA1@CA1@CA1@CA1@CA1@CA1@Astrocyte@CA1
TAATTAAATTTAGT	1911.20245979126	3792.69039295131	Reference	CA1	CA1@Denate@CA1@CA1@CA1@CA1@CA1@CA1@CA1@CA1@CA1
TTGAGACTGCCGAT	1681.95876100734	4684.38384858619	Reference	Entorihinal	Entorihinal@Interneuron@Choroid@Cajal_Retzius@Choroid@Choroid@Choroid@Choroid@Entorihinal@Choroid@Choroid
TCCCGCCAGAGTTG	4145.17316908458	2265.58046430281	Reference	CA1	CA1@CA1@CA1@CA1@CA1@CA1@CA1@CA1@CA1@CA1@CA1
GGACCGTATTAAAT	2911.57768167629	5428.24529019372	Reference	Interneuron	Interneuron@Polydendrocyte@Endothelial_Stalk@Entorihinal@Astrocyte@Endothelial_Tip@Cajal_Retzius@Oligodendrocyte@Endothelial_Stalk@Endothelial_Stalk@Oligodendrocyte
CAAGCTCCATACAT	2018.24733742314	4525.68644271514	Reference	Cajal_Retzius	Cajal_Retzius@Cajal_Retzius@Cajal_Retzius@Oligodendrocyte@Entorihinal@Cajal_Retzius@Oligodendrocyte@Ependymal@Entorihinal@Oligodendrocyte@Interneuron
GCATTCACCTGATA	4468.77972184519	3552.71149809563	Reference	Endothelial_Tip	Endothelial_Tip@Endothelial_Tip@Astrocyte@Endothelial_Tip@Astrocyte@Oligodendrocyte@Endothelial_Tip@Endothelial_Tip@CA1@Oligodendrocyte@Oligodendrocyte
CTGTGAAAACCAAA	1823.82546630259	4404.91343337549	Reference	Choroid	Choroid@Choroid@Choroid@Choroid@Choroid@Choroid@Choroid@Choroid@Choroid@Choroid@Choroid
CCGGGGCTTACATA	2825.92028461544	4230.96268895463	Reference	Denate	Denate@Denate@Denate@Denate@Denate@Denate@Denate@Denate@Denate@Denate@Denate
TTATGCGTTCTTTC	3246.36161121774	1208.60768273772	Reference	Neuron.Slc17a6	Neuron.Slc17a6@Neuron.Slc17a6@Astrocyte@Astrocyte@Astrocyte@Neuron.Slc17a6@Neuron.Slc17a6@Astrocyte@Astrocyte@Neuron.Slc17a6@Neuron.Slc17a6
CTATCACGAAGCCT	3897.44380870157	4811.63430306343	Reference	Entorihinal	Entorihinal@Astrocyte@Interneuron@Oligodendrocyte@Endothelial_Stalk@Oligodendrocyte@Astrocyte@Oligodendrocyte@Astrocyte@Entorihinal@Entorihinal
AGCAGGCCATACCA	3891.4252212042	4666.62311191859	Reference	Oligodendrocyte	Oligodendrocyte@Entorihinal@Entorihinal@Oligodendrocyte@Oligodendrocyte@Entorihinal@Oligodendrocyte@Oligodendrocyte@Oligodendrocyte@Entorihinal@Entorihinal
AGTCGGCGAATCAC	5172.63203470779	3337.493159653	Reference	Interneuron	Interneuron@Interneuron@Astrocyte@Astrocyte@Entorihinal@Interneuron@Astrocyte@Neuron.Slc17a6@Entorihinal@Interneuron@Entorihinal
GCTGTCGGCGCAGC	5425.0902852673	3037.23223504906	Reference	CA3	CA3@CA3@CA3@CA3@CA3@CA3@CA3@CA3@CA3@CA3@CA3
CATCATAGATAGCG	3765.14235853607	1183.22027679522	Reference	Entorihinal	Entorihinal@Entorihinal@Entorihinal@Entorihinal@Entorihinal@Entorihinal@Entorihinal@Entorihinal@Astrocyte@Astrocyte@Denate
CGAGACCCATGAAT	1861.44163816118	4495.80661514495	Reference	Entorihinal	Entorihinal@Ependymal@Ependymal@Choroid@Choroid@Entorihinal@Choroid@Choroid@Choroid@Entorihinal@Ependymal
ACGAGCTTATGGCG	5182.51971416776	3092.7084184049	Reference	CA3	CA3@CA3@CA3@CA3@CA3@CA3@CA3@CA3@CA3@CA3@CA3
AATATCGGACCATG	3113.30783761507	3714.54315161389	Reference	Denate	Denate@Denate@Denate@Denate@Denate@Denate@Denate@Denate@Denate@Denate@Denate
TTGCGGCGAGTTCC	2898.57323369089	1860.32224351691	Reference	Entorihinal	Entorihinal@Microglia_Macrophages@Astrocyte@Astrocyte@Entorihinal@Entorihinal@Neuron.Slc17a6@Entorihinal@Entorihinal@Entorihinal@Microglia_Macrophages
TCTGTCCACCCACT	2424.50199349591	3164.58716444787	Reference	CA1	CA1@CA1@CA1@CA1@CA1@CA1@CA1@CA1@CA1@CA1@CA1
AGGGGCGTTACGGT	3625.96252265929	1560.16579383454	Reference	Neuron.Slc17a6	Neuron.Slc17a6@Neuron.Slc17a6@Astrocyte@Astrocyte@Astrocyte@Astrocyte@Entorihinal@Entorihinal@Astrocyte@Astrocyte@Endothelial_Stalk
CCTAGCCGCCCGCG	4065.10446041415	4664.22018872239	Reference	Interneuron	Interneuron@Astrocyte@Astrocyte@Polydendrocyte@Cajal_Retzius@Astrocyte@Astrocyte@Astrocyte@Astrocyte@Astrocyte@Astrocyte
CTAAATTTTTGCCA	1213.47620920278	2678.67430420677	Reference	Neuron.Slc17a6	Neuron.Slc17a6@Oligodendrocyte@Astrocyte@Neuron.Slc17a6@Oligodendrocyte@Oligodendrocyte@Neuron.Slc17a6@Interneuron@Astrocyte@Astrocyte@Endothelial_Tip
AAGCTATTCGTTGT	5774.70573399871	2787.32822264383	Reference	CA3	CA3@CA3@CA3@CA3@CA3@CA3@CA3@CA3@CA3@CA3@CA3
AAAGCAAAGTCGGC	2927.80637296385	3953.37282233227	Reference	Denate	Denate@Denate@Denate@Denate@Denate@Denate@Denate@Denate@Denate@Denate@Denate
CTGGGATTGCTACT	3190.79715164377	1770.89171064949	Reference	Oligodendrocyte	Oligodendrocyte@Entorihinal@CA3@Oligodendrocyte@Oligodendrocyte@Neuron.Slc17a6@Interneuron@Entorihinal@Neuron.Slc17a6@Entorihinal@Oligodendrocyte
CTTCACTCGCCTAT	4938.33702141714	1300.6500886445	Reference	Entorihinal	Entorihinal@Entorihinal@Polydendrocyte@Entorihinal@Entorihinal@Entorihinal@Astrocyte@Interneuron@Interneuron@Entorihinal@Entorihinal
TAAGTTGCCAGATA	2484.04301980922	895.287392937023	Reference	Neuron.Slc17a6	Neuron.Slc17a6@Entorihinal@Neuron.Slc17a6@Neuron.Slc17a6@Microglia_Macrophages@Entorihinal@Endothelial_Tip@Neuron.Slc17a6@Entorihinal@Astrocyte@Entorihinal
TTTTCGAAGTGGTG	1487.42941511006	2701.65878695307	Reference	Entorihinal	Entorihinal@Entorihinal@Entorihinal@Entorihinal@Entorihinal@Astrocyte@Entorihinal@Entorihinal@Neuron.Slc17a6@Oligodendrocyte@Entorihinal
GTCCCGTTCTTCAC	3096.54177244381	4088.04099624127	Reference	Denate	Denate@Denate@Denate@Denate@Denate@Denate@Denate@Denate@Denate@Denate@Denate
CTTCAACATTCGAA	4875.6792265784	1168.28036301013	Reference	Entorihinal	Entorihinal@Oligodendrocyte@Oligodendrocyte@Neuron.Slc17a6@Entorihinal@Entorihinal@Astrocyte@Astrocyte@Entorihinal@Interneuron@Oligodendrocyte
ACGATAACACCACG	3532.45946689651	3552.3980733309	Reference	CA3	CA3@CA3@CA3@Astrocyte@CA3@Interneuron@Astrocyte@Astrocyte@CA3@Astrocyte@Interneuron
TCTTTCTGAATGGT	4004.38121155671	1438.24356035758	Reference	Neuron.Slc17a6	Neuron.Slc17a6@Entorihinal@Entorihinal@Astrocyte@Entorihinal@Neuron.Slc17a6@Neurogenesis@Neuron.Slc17a6@Entorihinal@CA3@Entorihinal
AAATCCTACGGTTC	5035.924118696	2221.49204739855	Reference	CA1	CA1@CA1@CA1@CA1@CA1@CA1@CA1@CA1@CA1@CA1@Astrocyte
AATTTACTTCTAAT	2757.45885183281	4310.36362935094	Reference	Denate	Denate@Denate@Denate@Denate@Denate@Denate@Denate@Denate@Denate@Denate@Denate
TCTAGAACCGATCC	4733.49009695293	1453.0789992211	Reference	Entorihinal	Entorihinal@Astrocyte@Neuron.Slc17a6@Entorihinal@Entorihinal@Entorihinal@Entorihinal@Entorihinal@Entorihinal@Entorihinal@Entorihinal
TATCTACGTGCCCT	3211.00240967067	3591.88959368591	Reference	Denate	Denate@Denate@Denate@Denate@Denate@Denate@Denate@Denate@Denate@Denate@Denate
CTATTGTTATCTCG	4502.63427651792	3801.57076128511	Reference	Interneuron	Interneuron@Interneuron@Oligodendrocyte@Astrocyte@Entorihinal@Oligodendrocyte@Astrocyte@Oligodendrocyte@Interneuron@Oligodendrocyte@Interneuron
AAAGGGACCCACCG	2792.49562904966	5308.41255514824	Reference	Interneuron	Interneuron@Oligodendrocyte@Interneuron@Entorihinal@Interneuron@Interneuron@Interneuron@Interneuron@Interneuron@Cajal_Retzius@Oligodendrocyte
ACGAGATATAATCG	3111.58824118725	1704.86356021466	Reference	Entorihinal	Entorihinal@Oligodendrocyte@Entorihinal@Neuron.Slc17a6@Astrocyte@Entorihinal@Interneuron@Entorihinal@Entorihinal@Astrocyte@Entorihinal
GTGCATTTCACGAT	2472.75816825165	1697.8637404692	Reference	Entorihinal	Entorihinal@CA1@Neuron.Slc17a6@Entorihinal@Entorihinal@Entorihinal@Interneuron@Oligodendrocyte@Cajal_Retzius@Entorihinal@Entorihinal
AATTTCAAGTTCCG	4054.14203318679	3490.54891975904	Reference	Denate	Denate@Denate@Denate@Denate@Denate@Denate@Denate@Denate@Denate@Denate@Denate
CTAGTAAGCTCAGG	3359.10265201677	4599.55021226803	Reference	Oligodendrocyte	Oligodendrocyte@Oligodendrocyte@Interneuron@Oligodendrocyte@Oligodendrocyte@Entorihinal@Astrocyte@Entorihinal@Oligodendrocyte@Astrocyte@Oligodendrocyte
TCATAAGCCGCCAT	2934.0399100147	5378.7241773676	Reference	Endothelial_Stalk	Endothelial_Stalk@Astrocyte@Endothelial_Stalk@Endothelial_Stalk@Astrocyte@Endothelial_Stalk@Mural@Astrocyte@Astrocyte@Astrocyte@Mural
CTAGATTCACTGTC	2301.44337412995	1936.06656165813	Reference	Entorihinal	Entorihinal@Entorihinal@Entorihinal@Entorihinal@Entorihinal@Entorihinal@Astrocyte@Astrocyte@Entorihinal@Entorihinal@Astrocyte
AACAGCACGTCCCA	5737.3045116936	3864.36018915114	Reference	Interneuron	Interneuron@Interneuron@Interneuron@Interneuron@Interneuron@Endothelial_Stalk@Oligodendrocyte@Astrocyte@Astrocyte@Astrocyte@Astrocyte
GACCCGAGGGCAGG	3316.97253953515	1340.14160899951	Reference	Neuron.Slc17a6	Neuron.Slc17a6@Neuron.Slc17a6@Neuron.Slc17a6@Neuron.Slc17a6@Entorihinal@Endothelial_Tip@Entorihinal@Astrocyte@Neuron.Slc17a6@Entorihinal@Astrocyte
CCTCTAACACTTTC	2339.27449554202	4938.98923246225	Reference	Entorihinal	Entorihinal@Cajal_Retzius@Interneuron@Entorihinal@Cajal_Retzius@Cajal_Retzius@Cajal_Retzius@Interneuron@Interneuron@Microglia_Macrophages@Interneuron
TCCGGGTTTGAGGC	2508.11736979872	4578.75970287478	Reference	Interneuron	Interneuron@Astrocyte@Endothelial_Tip@Interneuron@Astrocyte@Astrocyte@Interneuron@Endothelial_Tip@Endothelial_Tip@Interneuron@Interneuron
AACCCATGCCGTCA	4242.97521591691	3302.49406092568	Reference	CA3	CA3@CA3@CA3@CA3@CA3@CA3@CA3@CA3@CA3@Interneuron@Interneuron
TATAGAAGGTAAAG	3159.30704205929	4058.37011851423	Reference	Denate	Denate@Denate@Denate@Denate@Denate@Denate@Denate@Denate@Denate@Denate@Denate
ATAGCCTTTGCAAG	3231.63756680452	5616.50909887024	Reference	Interneuron	Interneuron@Oligodendrocyte@Entorihinal@Astrocyte@Astrocyte@Oligodendrocyte@Oligodendrocyte@Entorihinal@Interneuron@Astrocyte@Entorihinal
ACGCTTAATCATTT	4426.64960936357	2209.1640066528	Reference	CA1	CA1@CA1@CA1@CA1@CA1@CA1@CA1@CA1@CA1@CA1@CA1
TGGCCCGAACACGA	1745.26140450651	4967.71983589513	Reference	Ependymal	Ependymal@Cajal_Retzius@Ependymal@Ependymal@Ependymal@Ependymal@Ependymal@Interneuron@Ependymal@Ependymal@Entorihinal
GGAGCGGATGCTAC	3358.56527813308	1501.13746314518	Reference	Interneuron	Interneuron@Microglia_Macrophages@Entorihinal@Entorihinal@Interneuron@Microglia_Macrophages@Entorihinal@Entorihinal@Entorihinal@Astrocyte@Entorihinal
CTCTGTAACAAAGA	2083.05462779665	5290.12944387277	Reference	Entorihinal	Entorihinal@Interneuron@Ependymal@Ependymal@Entorihinal@Ependymal@Interneuron@Ependymal@Entorihinal@Entorihinal@Ependymal
CTCAGTGTACGATT	4829.03517347375	1426.54236914128	Reference	Neuron.Slc17a6	Neuron.Slc17a6@CA1@Denate@Entorihinal@Astrocyte@Entorihinal@Oligodendrocyte@Entorihinal@Entorihinal@Entorihinal@Entorihinal
CTCACCTCTTTGGC	2779.16875673405	5211.14640316276	Reference	Interneuron	Interneuron@Interneuron@Astrocyte@Oligodendrocyte@Oligodendrocyte@Interneuron@Oligodendrocyte@Oligodendrocyte@Interneuron@Astrocyte@Oligodendrocyte
GTGTCAGCACCTTT	4708.01857486583	3248.58500139344	Reference	CA3	CA3@CA3@CA3@CA3@CA3@CA3@CA3@CA3@CA3@CA3@CA3
TGAGCGGCCAAGGA	1485.81729345897	3015.60592628322	Reference	Interneuron	Interneuron@Interneuron@Astrocyte@Oligodendrocyte@Oligodendrocyte@Astrocyte@Astrocyte@Oligodendrocyte@Astrocyte@Entorihinal@Neuron.Slc17a6
TCTGGTTCTAAGAA	3325.35557212078	2436.08353631173	Reference	CA1	CA1@CA1@CA1@CA1@Interneuron@CA1@CA1@CA1@CA1@CA1@Interneuron
GCTGTAATAGTTTC	1248.19056208942	4206.62003222787	Reference	CA3	CA3@Entorihinal@CA3@CA1@Astrocyte@CA1@CA3@Entorihinal@CA3@CA3@CA1
GTACATTCGCTGTT	2294.67246319541	4845.27522781029	Reference	Interneuron	Interneuron@Cajal_Retzius@Interneuron@Cajal_Retzius@Cajal_Retzius@Interneuron@Interneuron@Entorihinal@Entorihinal@Interneuron@Cajal_Retzius
CTAACGACGGACTG	1423.69687250393	4390.60036911984	Reference	Choroid	Choroid@Choroid@Choroid@Choroid@Choroid@Choroid@Choroid@Choroid@Choroid@Choroid@Choroid
TGTGGTTCACTACG	3416.49418279531	5020.89757097634	Reference	Oligodendrocyte	Oligodendrocyte@Oligodendrocyte@Interneuron@Entorihinal@Entorihinal@Entorihinal@Cajal_Retzius@Astrocyte@Entorihinal@Interneuron@Entorihinal
CGCCGGTACCCACC	3007.6601320808	3888.49389603476	Reference	Denate	Denate@Denate@Denate@Denate@Denate@Denate@Denate@Denate@Denate@Denate@Denate
GAAAATCGCTACCT	1760.63029758016	4738.18843319685	Reference	Interneuron	Interneuron@Entorihinal@Entorihinal@Entorihinal@Choroid@Entorihinal@Ependymal@Neuron.Slc17a6@Interneuron@Entorihinal@Ependymal
TGGAGGTATCCCTC	3250.1232284036	3569.63643539063	Reference	Denate	Denate@Denate@Denate@Denate@Denate@Denate@Denate@Denate@Denate@Denate@Denate
CAGCCGTCCTAATA	2030.49946197136	4712.27865264647	Reference	Interneuron	Interneuron@Cajal_Retzius@Interneuron@Interneuron@Oligodendrocyte@Cajal_Retzius@Polydendrocyte@Cajal_Retzius@Interneuron@Cajal_Retzius@Interneuron
CCATTTATTGCCCT	3741.39043287679	5212.6090520648	Reference	Oligodendrocyte	Oligodendrocyte@Astrocyte@Astrocyte@Entorihinal@Entorihinal@Astrocyte@Astrocyte@Entorihinal@Oligodendrocyte@Astrocyte@Astrocyte
TAAAGCCAGCTAAT	1855.31557588707	4743.51665419713	Reference	Ependymal	Ependymal@Entorihinal@Ependymal@Ependymal@Ependymal@Ependymal@Ependymal@Ependymal@Interneuron@Interneuron@Ependymal
TGGCAGGCCCCTCA	3543.42189412387	1525.68906971509	Reference	Entorihinal	Entorihinal@Entorihinal@Astrocyte@Entorihinal@Entorihinal@Astrocyte@Entorihinal@Entorihinal@Entorihinal@Endothelial_Stalk@Interneuron
CGGGTGATATCGCG	2429.76825755611	3056.87352030499	Reference	CA1	CA1@CA1@CA1@CA1@CA1@CA1@CA1@CA1@CA1@CA1@CA1
TGGTCTTAGGGCTA	1946.77661089181	4815.49987516167	Reference	Entorihinal	Entorihinal@Interneuron@Interneuron@Cajal_Retzius@Interneuron@Ependymal@Entorihinal@Ependymal@Entorihinal@Interneuron@Ependymal
GTCCGCTCATGGCG	2895.88636427242	1002.26971262889	Reference	Neuron.Slc17a6	Neuron.Slc17a6@Neuron.Slc17a6@Neuron.Slc17a6@Microglia_Macrophages@CA1@Neuron.Slc17a6@Neuron.Slc17a6@Entorihinal@Neuron.Slc17a6@Oligodendrocyte@Neuron.Slc17a6
ATTCGGCTCGATGA	3131.90097399089	1213.20457928699	Reference	Neuron.Slc17a6	Neuron.Slc17a6@Interneuron@Neuron.Slc17a6@Interneuron@Astrocyte@Astrocyte@Astrocyte@Interneuron@Neuron.Slc17a6@Neuron.Slc17a6@Neuron.Slc17a6
ACTGTCTGCTAATT	2458.2490733919	2305.69883418726	Reference	Entorihinal	Entorihinal@Astrocyte@Entorihinal@Entorihinal@Oligodendrocyte@Entorihinal@Entorihinal@Oligodendrocyte@Entorihinal@Entorihinal@Entorihinal
CCCTCATCTTTGGG	3485.60046423838	4564.86453830543	Reference	Oligodendrocyte	Oligodendrocyte@Oligodendrocyte@Oligodendrocyte@Astrocyte@Astrocyte@Interneuron@Entorihinal@Astrocyte@Entorihinal@Oligodendrocyte@Cajal_Retzius
CCGTTATGACTCGC	1909.48286336344	5153.16282168914	Reference	Entorihinal	Entorihinal@Ependymal@Ependymal@Ependymal@Ependymal@Interneuron@Ependymal@Entorihinal@Interneuron@Ependymal@Ependymal
GCTATGAGATTTGC	1854.24082811968	4640.81780628979	Reference	Entorihinal	Entorihinal@Ependymal@Ependymal@Ependymal@Ependymal@Ependymal@Ependymal@Entorihinal@Ependymal@Ependymal@Interneuron
TCCCATAATCGGTT	1893.68407118283	4546.26800226524	Reference	Ependymal	Ependymal@Ependymal@Ependymal@Ependymal@Entorihinal@Ependymal@Ependymal@Ependymal@Choroid@Ependymal@Interneuron
ACGCTCTGAGACTT	3171.88159093773	4024.2068191595	Reference	Denate	Denate@Denate@Denate@Denate@Denate@Denate@Denate@Denate@Denate@Denate@Denate
CACGGTCGCCATTC	2214.49627974824	4517.53739883236	Reference	Interneuron	Interneuron@Interneuron@Cajal_Retzius@Interneuron@Astrocyte@Choroid@Oligodendrocyte@Endothelial_Tip@Cajal_Retzius@Oligodendrocyte@Oligodendrocyte
TGTTCCGAATTACC	3091.06055883013	4448.06157598559	Reference	Endothelial_Tip	Endothelial_Tip@Endothelial_Tip@Endothelial_Tip@Endothelial_Tip@Interneuron@Astrocyte@Endothelial_Tip@Cajal_Retzius@Interneuron@Entorihinal@Endothelial_Tip
ATAGTAACAATGTC	4638.69734386928	4440.53938163226	Reference	Entorihinal	Entorihinal@Interneuron@Astrocyte@CA3@Entorihinal@Oligodendrocyte@Oligodendrocyte@Astrocyte@Entorihinal@Astrocyte@Oligodendrocyte
TCCACGCCCGGGGG	2429.23088367242	986.180574706483	Reference	Oligodendrocyte	Oligodendrocyte@Astrocyte@Entorihinal@Entorihinal@Astrocyte@Oligodendrocyte@Neuron.Slc17a6@Astrocyte@Oligodendrocyte@Oligodendrocyte@CA1
TGTTTCATAATTCC	4201.59742687246	5442.4538795278	Reference	Entorihinal	Entorihinal@Endothelial_Tip@Astrocyte@Entorihinal@Entorihinal@Astrocyte@Entorihinal@Entorihinal@Astrocyte@Entorihinal@Entorihinal
CGAGGAAGCAAGGG	2160.32899227187	4416.1967249055	Reference	Interneuron	Interneuron@Endothelial_Tip@Endothelial_Tip@Endothelial_Tip@Cajal_Retzius@Interneuron@Endothelial_Tip@Cajal_Retzius@Cajal_Retzius@Interneuron@Endothelial_Tip
CCGCAATACACACC	3454.21782943064	842.454425097005	Reference	Neuron.Slc17a6	Neuron.Slc17a6@Neuron.Slc17a6@Neuron.Slc17a6@Microglia_Macrophages@Astrocyte@Denate@Astrocyte@Astrocyte@Astrocyte@Neuron.Slc17a6@Ependymal
CCGACACCGGTTTA	1892.82427296892	1360.09631902016	Reference	Astrocyte	Astrocyte@Neuron.Slc17a6@Astrocyte@Oligodendrocyte@Entorihinal@Neuron.Slc17a6@Astrocyte@Entorihinal@Neuron.Slc17a6@Entorihinal@Astrocyte
AGACCCAAGATTCA	1609.30581193189	1954.03624816887	Reference	Oligodendrocyte	Oligodendrocyte@Interneuron@Entorihinal@Entorihinal@Oligodendrocyte@Interneuron@Neuron.Slc17a6@Oligodendrocyte@Interneuron@Entorihinal@Oligodendrocyte
ATGGCACGCTTTTA	2332.71853416095	5447.6776256065	Reference	Interneuron	Interneuron@Entorihinal@Interneuron@Interneuron@Astrocyte@Neuron.Slc17a6@Oligodendrocyte@Cajal_Retzius@Ependymal@Cajal_Retzius@Interneuron
TCAAGATAGTTGCG	2773.47259356689	5122.86509443265	Reference	Interneuron	Interneuron@Astrocyte@Entorihinal@Interneuron@Oligodendrocyte@Interneuron@Polydendrocyte@Microglia_Macrophages@Cajal_Retzius@Interneuron@Interneuron
GTTACCGAGAGCTA	3844.88864287628	5143.86455366905	Reference	Cajal_Retzius	Cajal_Retzius@Entorihinal@Astrocyte@Entorihinal@Astrocyte@Astrocyte@Entorihinal@Astrocyte@Astrocyte@Entorihinal@Astrocyte
[truncated: 254,466 more rows]
