# Supplementary material for: Multi-scale and multi-context interpretable mapping of cell states across heterogeneous spatial samples
Source: Nat Commun. 2025 Aug 21;16:7814. doi: 10.1038/s41467-025-62782-y (PMC12370880; doi:10.1038/s41467-025-62782-y)
Supplement: Supplementary file 9 — Source Data [file 41467_2025_62782_MOESM9_ESM.zip › SourceData/figure_s6c.tsv]

target	source	Data_Type	pval
CytoSpace	CytoSpace	layered	NA
CytoSpace_noLab	CytoSpace	layered	5.99208483785767e-51
GPSA	CytoSpace	layered	5.99208483785767e-51
PASTE	CytoSpace	layered	5.99208483785767e-51
Scanorama	CytoSpace	layered	5.99208483785767e-51
SLAT	CytoSpace	layered	5.99208483785767e-51
Tangram	CytoSpace	layered	5.99208483785767e-51
Vesalius_c	CytoSpace	layered	5.99208483785767e-51
Vesalius_f	CytoSpace	layered	5.99208483785767e-51
Vesalius_fc	CytoSpace	layered	5.99208483785767e-51
Vesalius_fn	CytoSpace	layered	5.99208483785767e-51
Vesalius_fnc	CytoSpace	layered	5.99208483785767e-51
Vesalius_fnct	CytoSpace	layered	5.99208483785767e-51
Vesalius_fncty	CytoSpace	layered	5.91319820602338e-47
Vesalius_fnt	CytoSpace	layered	5.99208483785767e-51
Vesalius_fny	CytoSpace	layered	2.29490188459644e-50
Vesalius_ft	CytoSpace	layered	5.99208483785767e-51
Vesalius_n	CytoSpace	layered	5.99208483785767e-51
Vesalius_nc	CytoSpace	layered	5.99208483785767e-51
Vesalius_nt	CytoSpace	layered	5.99208483785767e-51
Vesalius_t	CytoSpace	layered	5.99208483785767e-51
CytoSpace	CytoSpace_noLab	layered	5.99208483785767e-51
CytoSpace_noLab	CytoSpace_noLab	layered	1
GPSA	CytoSpace_noLab	layered	7.37517454062385e-44
PASTE	CytoSpace_noLab	layered	8.79121092532293e-45
Scanorama	CytoSpace_noLab	layered	2.26501851107075e-43
SLAT	CytoSpace_noLab	layered	8.40015287994857e-45
Tangram	CytoSpace_noLab	layered	7.21648158646342e-36
Vesalius_c	CytoSpace_noLab	layered	1.02667852900603e-28
Vesalius_f	CytoSpace_noLab	layered	4.01422044979726e-40
Vesalius_fc	CytoSpace_noLab	layered	6.39830814930212e-41
Vesalius_fn	CytoSpace_noLab	layered	1.91456728508177e-39
Vesalius_fnc	CytoSpace_noLab	layered	1.6592807535826e-40
Vesalius_fnct	CytoSpace_noLab	layered	1.21928738148228e-41
Vesalius_fncty	CytoSpace_noLab	layered	3.65518312158074e-44
Vesalius_fnt	CytoSpace_noLab	layered	5.5398881815229e-40
Vesalius_fny	CytoSpace_noLab	layered	1.80804289060005e-41
Vesalius_ft	CytoSpace_noLab	layered	2.15346388059847e-41
Vesalius_n	CytoSpace_noLab	layered	2.61459807522409e-32
Vesalius_nc	CytoSpace_noLab	layered	4.41938740887774e-30
Vesalius_nt	CytoSpace_noLab	layered	0.0228766441735655
Vesalius_t	CytoSpace_noLab	layered	0.0159129747042805
CytoSpace	GPSA	layered	5.99208483785767e-51
CytoSpace_noLab	GPSA	layered	7.37517454062385e-44
GPSA	GPSA	layered	1
PASTE	GPSA	layered	0.0097375346673966
Scanorama	GPSA	layered	8.40015287994857e-45
SLAT	GPSA	layered	8.40015287994857e-45
Tangram	GPSA	layered	5.77245860970859e-36
Vesalius_c	GPSA	layered	3.34959441420836e-44
Vesalius_f	GPSA	layered	8.40015287994857e-45
Vesalius_fc	GPSA	layered	8.40015287994857e-45
Vesalius_fn	GPSA	layered	8.40015287994857e-45
Vesalius_fnc	GPSA	layered	8.40015287994857e-45
Vesalius_fnct	GPSA	layered	8.40015287994857e-45
Vesalius_fncty	GPSA	layered	8.37412958820089e-45
Vesalius_fnt	GPSA	layered	8.40015287994857e-45
Vesalius_fny	GPSA	layered	8.40015287994857e-45
Vesalius_ft	GPSA	layered	8.40015287994857e-45
Vesalius_n	GPSA	layered	1.84800765513499e-41
Vesalius_nc	GPSA	layered	2.42225827019597e-43
Vesalius_nt	GPSA	layered	1.00764203194254e-44
Vesalius_t	GPSA	layered	1.10354198942797e-44
CytoSpace	PASTE	layered	5.99208483785767e-51
CytoSpace_noLab	PASTE	layered	8.79121092532293e-45
GPSA	PASTE	layered	0.0097375346673966
PASTE	PASTE	layered	1
Scanorama	PASTE	layered	8.40015287994857e-45
SLAT	PASTE	layered	8.40015287994857e-45
Tangram	PASTE	layered	3.20157174274784e-44
Vesalius_c	PASTE	layered	8.40015287994857e-45
Vesalius_f	PASTE	layered	8.40015287994857e-45
Vesalius_fc	PASTE	layered	8.40015287994857e-45
Vesalius_fn	PASTE	layered	8.40015287994857e-45
Vesalius_fnc	PASTE	layered	8.40015287994857e-45
Vesalius_fnct	PASTE	layered	8.40015287994857e-45
Vesalius_fncty	PASTE	layered	8.37412958820089e-45
Vesalius_fnt	PASTE	layered	8.40015287994857e-45
Vesalius_fny	PASTE	layered	8.40015287994857e-45
Vesalius_ft	PASTE	layered	8.40015287994857e-45
Vesalius_n	PASTE	layered	1.07874774370178e-44
Vesalius_nc	PASTE	layered	8.59346884263568e-45
Vesalius_nt	PASTE	layered	8.40015287994857e-45
Vesalius_t	PASTE	layered	8.40015287994857e-45
CytoSpace	Scanorama	layered	5.99208483785767e-51
CytoSpace_noLab	Scanorama	layered	2.26501851107075e-43
GPSA	Scanorama	layered	8.40015287994857e-45
PASTE	Scanorama	layered	8.40015287994857e-45
Scanorama	Scanorama	layered	1
SLAT	Scanorama	layered	2.97029941416879e-40
Tangram	Scanorama	layered	8.40015287994857e-45
Vesalius_c	Scanorama	layered	8.40015287994857e-45
Vesalius_f	Scanorama	layered	0.00825552427910287
Vesalius_fc	Scanorama	layered	0.00111221618595921
Vesalius_fn	Scanorama	layered	0.000137046833156963
Vesalius_fnc	Scanorama	layered	0.000235050428940675
Vesalius_fnct	Scanorama	layered	0.00313495670852723
Vesalius_fncty	Scanorama	layered	5.33542550097962e-17
Vesalius_fnt	Scanorama	layered	0.0183882548190229
Vesalius_fny	Scanorama	layered	0.84849846068313
Vesalius_ft	Scanorama	layered	0.616681454466244
Vesalius_n	Scanorama	layered	8.40015287994857e-45
Vesalius_nc	Scanorama	layered	8.40015287994857e-45
Vesalius_nt	Scanorama	layered	8.40015287994857e-45
Vesalius_t	Scanorama	layered	8.40015287994857e-45
CytoSpace	SLAT	layered	5.99208483785767e-51
CytoSpace_noLab	SLAT	layered	8.40015287994857e-45
GPSA	SLAT	layered	8.40015287994857e-45
PASTE	SLAT	layered	8.40015287994857e-45
Scanorama	SLAT	layered	2.97029941416879e-40
SLAT	SLAT	layered	1
Tangram	SLAT	layered	8.40015287994857e-45
Vesalius_c	SLAT	layered	8.40015287994857e-45
Vesalius_f	SLAT	layered	2.91881694435496e-42
Vesalius_fc	SLAT	layered	4.73316359980681e-43
Vesalius_fn	SLAT	layered	6.91136540108724e-43
Vesalius_fnc	SLAT	layered	3.31218088333336e-43
Vesalius_fnct	SLAT	layered	5.06044884151892e-43
Vesalius_fncty	SLAT	layered	3.00610662461803e-05
Vesalius_fnt	SLAT	layered	2.14986985517434e-40
Vesalius_fny	SLAT	layered	8.05320406601792e-34
Vesalius_ft	SLAT	layered	1.54697457298786e-39
Vesalius_n	SLAT	layered	8.40015287994857e-45
Vesalius_nc	SLAT	layered	8.40015287994857e-45
Vesalius_nt	SLAT	layered	8.40015287994857e-45
Vesalius_t	SLAT	layered	8.40015287994857e-45
CytoSpace	Tangram	layered	5.99208483785767e-51
CytoSpace_noLab	Tangram	layered	7.21648158646342e-36
GPSA	Tangram	layered	5.77245860970859e-36
PASTE	Tangram	layered	3.20157174274784e-44
Scanorama	Tangram	layered	8.40015287994857e-45
SLAT	Tangram	layered	8.40015287994857e-45
Tangram	Tangram	layered	1
Vesalius_c	Tangram	layered	7.62722684397449e-26
Vesalius_f	Tangram	layered	8.40015287994857e-45
Vesalius_fc	Tangram	layered	8.40015287994857e-45
Vesalius_fn	Tangram	layered	8.40015287994857e-45
Vesalius_fnc	Tangram	layered	8.40015287994857e-45
Vesalius_fnct	Tangram	layered	8.40015287994857e-45
Vesalius_fncty	Tangram	layered	8.37412958820089e-45
Vesalius_fnt	Tangram	layered	8.40015287994857e-45
Vesalius_fny	Tangram	layered	8.40015287994857e-45
Vesalius_ft	Tangram	layered	8.40015287994857e-45
Vesalius_n	Tangram	layered	3.04150872241945e-07
Vesalius_nc	Tangram	layered	1.74677965134067e-17
Vesalius_nt	Tangram	layered	1.23137500534882e-42
Vesalius_t	Tangram	layered	6.91136540108724e-43
CytoSpace	Vesalius_c	layered	5.99208483785767e-51
CytoSpace_noLab	Vesalius_c	layered	1.02667852900603e-28
GPSA	Vesalius_c	layered	3.34959441420836e-44
PASTE	Vesalius_c	layered	8.40015287994857e-45
Scanorama	Vesalius_c	layered	8.40015287994857e-45
SLAT	Vesalius_c	layered	8.40015287994857e-45
Tangram	Vesalius_c	layered	7.62722684397449e-26
Vesalius_c	Vesalius_c	layered	1
Vesalius_f	Vesalius_c	layered	8.40015287994857e-45
Vesalius_fc	Vesalius_c	layered	8.40015287994857e-45
Vesalius_fn	Vesalius_c	layered	8.40015287994857e-45
Vesalius_fnc	Vesalius_c	layered	8.40015287994857e-45
Vesalius_fnct	Vesalius_c	layered	8.40015287994857e-45
Vesalius_fncty	Vesalius_c	layered	8.37412958820089e-45
Vesalius_fnt	Vesalius_c	layered	8.40015287994857e-45
Vesalius_fny	Vesalius_c	layered	8.40015287994857e-45
Vesalius_ft	Vesalius_c	layered	8.40015287994857e-45
Vesalius_n	Vesalius_c	layered	2.7124016021611e-16
Vesalius_nc	Vesalius_c	layered	0.000263259743734437
Vesalius_nt	Vesalius_c	layered	3.76362532245675e-38
Vesalius_t	Vesalius_c	layered	5.65614932648937e-39
CytoSpace	Vesalius_f	layered	5.99208483785767e-51
CytoSpace_noLab	Vesalius_f	layered	4.01422044979726e-40
GPSA	Vesalius_f	layered	8.40015287994857e-45
PASTE	Vesalius_f	layered	8.40015287994857e-45
Scanorama	Vesalius_f	layered	0.00825552427910287
SLAT	Vesalius_f	layered	2.91881694435496e-42
Tangram	Vesalius_f	layered	8.40015287994857e-45
Vesalius_c	Vesalius_f	layered	8.40015287994857e-45
Vesalius_f	Vesalius_f	layered	1
Vesalius_fc	Vesalius_f	layered	0.540673760138668
Vesalius_fn	Vesalius_f	layered	0.197440078167409
Vesalius_fnc	Vesalius_f	layered	0.301812535981724
Vesalius_fnct	Vesalius_f	layered	0.739209760363751
Vesalius_fncty	Vesalius_f	layered	4.09304586462478e-22
Vesalius_fnt	Vesalius_f	layered	0.950510190075801
Vesalius_fny	Vesalius_f	layered	0.0414990765620471
Vesalius_ft	Vesalius_f	layered	0.0576624307461706
Vesalius_n	Vesalius_f	layered	8.40015287994857e-45
Vesalius_nc	Vesalius_f	layered	8.40015287994857e-45
Vesalius_nt	Vesalius_f	layered	6.89358378193166e-44
Vesalius_t	Vesalius_f	layered	6.29979392487112e-44
CytoSpace	Vesalius_fc	layered	5.99208483785767e-51
CytoSpace_noLab	Vesalius_fc	layered	6.39830814930212e-41
GPSA	Vesalius_fc	layered	8.40015287994857e-45
PASTE	Vesalius_fc	layered	8.40015287994857e-45
Scanorama	Vesalius_fc	layered	0.00111221618595921
SLAT	Vesalius_fc	layered	4.73316359980681e-43
Tangram	Vesalius_fc	layered	8.40015287994857e-45
Vesalius_c	Vesalius_fc	layered	8.40015287994857e-45
Vesalius_f	Vesalius_fc	layered	0.540673760138668
Vesalius_fc	Vesalius_fc	layered	1
Vesalius_fn	Vesalius_fc	layered	0.515378980458232
Vesalius_fnc	Vesalius_fc	layered	0.61554709649461
Vesalius_fnct	Vesalius_fc	layered	0.746523052353857
Vesalius_fncty	Vesalius_fc	layered	6.78266463125902e-24
Vesalius_fnt	Vesalius_fc	layered	0.581952887383092
Vesalius_fny	Vesalius_fc	layered	0.0105884638023957
Vesalius_ft	Vesalius_fc	layered	0.0150213961491065
Vesalius_n	Vesalius_fc	layered	8.40015287994857e-45
Vesalius_nc	Vesalius_fc	layered	8.40015287994857e-45
Vesalius_nt	Vesalius_fc	layered	9.84992265587143e-45
Vesalius_t	Vesalius_fc	layered	1.07874774370178e-44
CytoSpace	Vesalius_fn	layered	5.99208483785767e-51
CytoSpace_noLab	Vesalius_fn	layered	1.91456728508177e-39
GPSA	Vesalius_fn	layered	8.40015287994857e-45
PASTE	Vesalius_fn	layered	8.40015287994857e-45
Scanorama	Vesalius_fn	layered	0.000137046833156963
SLAT	Vesalius_fn	layered	6.91136540108724e-43
Tangram	Vesalius_fn	layered	8.40015287994857e-45
Vesalius_c	Vesalius_fn	layered	8.40015287994857e-45
Vesalius_f	Vesalius_fn	layered	0.197440078167409
Vesalius_fc	Vesalius_fn	layered	0.515378980458232
Vesalius_fn	Vesalius_fn	layered	1
Vesalius_fnc	Vesalius_fn	layered	0.808298203773807
Vesalius_fnct	Vesalius_fn	layered	0.301812535981724
Vesalius_fncty	Vesalius_fn	layered	2.17310779146615e-24
Vesalius_fnt	Vesalius_fn	layered	0.249382650623544
Vesalius_fny	Vesalius_fn	layered	0.00196116814159655
Vesalius_ft	Vesalius_fn	layered	0.00297502855389675
Vesalius_n	Vesalius_fn	layered	8.40015287994857e-45
Vesalius_nc	Vesalius_fn	layered	8.40015287994857e-45
Vesalius_nt	Vesalius_fn	layered	1.51647902397435e-44
Vesalius_t	Vesalius_fn	layered	1.44920160675268e-44
CytoSpace	Vesalius_fnc	layered	5.99208483785767e-51
CytoSpace_noLab	Vesalius_fnc	layered	1.6592807535826e-40
GPSA	Vesalius_fnc	layered	8.40015287994857e-45
PASTE	Vesalius_fnc	layered	8.40015287994857e-45
Scanorama	Vesalius_fnc	layered	0.000235050428940675
SLAT	Vesalius_fnc	layered	3.31218088333336e-43
Tangram	Vesalius_fnc	layered	8.40015287994857e-45
Vesalius_c	Vesalius_fnc	layered	8.40015287994857e-45
Vesalius_f	Vesalius_fnc	layered	0.301812535981724
Vesalius_fc	Vesalius_fnc	layered	0.61554709649461
Vesalius_fn	Vesalius_fnc	layered	0.808298203773807
Vesalius_fnc	Vesalius_fnc	layered	1
Vesalius_fnct	Vesalius_fnc	layered	0.463739930720708
Vesalius_fncty	Vesalius_fnc	layered	1.41070076475695e-24
Vesalius_fnt	Vesalius_fnc	layered	0.357725991448889
Vesalius_fny	Vesalius_fnc	layered	0.00420584894649817
Vesalius_ft	Vesalius_fnc	layered	0.00514502094644313
Vesalius_n	Vesalius_fnc	layered	8.40015287994857e-45
Vesalius_nc	Vesalius_fnc	layered	8.40015287994857e-45
Vesalius_nt	Vesalius_fnc	layered	1.20851899363132e-44
Vesalius_t	Vesalius_fnc	layered	1.15484425363397e-44
CytoSpace	Vesalius_fnct	layered	5.99208483785767e-51
CytoSpace_noLab	Vesalius_fnct	layered	1.21928738148228e-41
GPSA	Vesalius_fnct	layered	8.40015287994857e-45
PASTE	Vesalius_fnct	layered	8.40015287994857e-45
Scanorama	Vesalius_fnct	layered	0.00313495670852723
SLAT	Vesalius_fnct	layered	5.06044884151892e-43
Tangram	Vesalius_fnct	layered	8.40015287994857e-45
Vesalius_c	Vesalius_fnct	layered	8.40015287994857e-45
Vesalius_f	Vesalius_fnct	layered	0.739209760363751
Vesalius_fc	Vesalius_fnct	layered	0.746523052353857
Vesalius_fn	Vesalius_fnct	layered	0.301812535981724
Vesalius_fnc	Vesalius_fnct	layered	0.463739930720708
Vesalius_fnct	Vesalius_fnct	layered	1
Vesalius_fncty	Vesalius_fnct	layered	1.32618627222734e-23
Vesalius_fnt	Vesalius_fnct	layered	0.807049480442015
Vesalius_fny	Vesalius_fnct	layered	0.0259389033003444
Vesalius_ft	Vesalius_fnct	layered	0.0310686313371776
Vesalius_n	Vesalius_fnct	layered	8.40015287994857e-45
Vesalius_nc	Vesalius_fnct	layered	8.40015287994857e-45
Vesalius_nt	Vesalius_fnct	layered	8.59346884263568e-45
Vesalius_t	Vesalius_fnct	layered	8.79121092532293e-45
CytoSpace	Vesalius_fncty	layered	5.91319820602338e-47
CytoSpace_noLab	Vesalius_fncty	layered	3.65518312158074e-44
GPSA	Vesalius_fncty	layered	8.37412958820089e-45
PASTE	Vesalius_fncty	layered	8.37412958820089e-45
Scanorama	Vesalius_fncty	layered	5.33542550097962e-17
SLAT	Vesalius_fncty	layered	3.00610662461803e-05
Tangram	Vesalius_fncty	layered	8.37412958820089e-45
Vesalius_c	Vesalius_fncty	layered	8.37412958820089e-45
Vesalius_f	Vesalius_fncty	layered	4.09304586462478e-22
Vesalius_fc	Vesalius_fncty	layered	6.78266463125902e-24
Vesalius_fn	Vesalius_fncty	layered	2.17310779146615e-24
Vesalius_fnc	Vesalius_fncty	layered	1.41070076475695e-24
Vesalius_fnct	Vesalius_fncty	layered	1.32618627222734e-23
Vesalius_fncty	Vesalius_fncty	layered	1
Vesalius_fnt	Vesalius_fncty	layered	4.49699314010478e-20
Vesalius_fny	Vesalius_fncty	layered	1.073714944581e-14
Vesalius_ft	Vesalius_fncty	layered	4.84737778327858e-17
Vesalius_n	Vesalius_fncty	layered	8.37412958820089e-45
Vesalius_nc	Vesalius_fncty	layered	8.37412958820089e-45
Vesalius_nt	Vesalius_fncty	layered	8.37412958820089e-45
Vesalius_t	Vesalius_fncty	layered	8.37412958820089e-45
CytoSpace	Vesalius_fnt	layered	5.99208483785767e-51
CytoSpace_noLab	Vesalius_fnt	layered	5.5398881815229e-40
GPSA	Vesalius_fnt	layered	8.40015287994857e-45
PASTE	Vesalius_fnt	layered	8.40015287994857e-45
Scanorama	Vesalius_fnt	layered	0.0183882548190229
SLAT	Vesalius_fnt	layered	2.14986985517434e-40
Tangram	Vesalius_fnt	layered	8.40015287994857e-45
Vesalius_c	Vesalius_fnt	layered	8.40015287994857e-45
Vesalius_f	Vesalius_fnt	layered	0.950510190075801
Vesalius_fc	Vesalius_fnt	layered	0.581952887383092
Vesalius_fn	Vesalius_fnt	layered	0.249382650623544
Vesalius_fnc	Vesalius_fnt	layered	0.357725991448889
Vesalius_fnct	Vesalius_fnt	layered	0.807049480442015
Vesalius_fncty	Vesalius_fnt	layered	4.49699314010478e-20
Vesalius_fnt	Vesalius_fnt	layered	1
Vesalius_fny	Vesalius_fnt	layered	0.0568185661873949
Vesalius_ft	Vesalius_fnt	layered	0.105023390320703
Vesalius_n	Vesalius_fnt	layered	8.40015287994857e-45
Vesalius_nc	Vesalius_fnt	layered	8.40015287994857e-45
Vesalius_nt	Vesalius_fnt	layered	9.41201350358012e-45
Vesalius_t	Vesalius_fnt	layered	9.84992265587143e-45
CytoSpace	Vesalius_fny	layered	2.29490188459644e-50
CytoSpace_noLab	Vesalius_fny	layered	1.80804289060005e-41
GPSA	Vesalius_fny	layered	8.40015287994857e-45
PASTE	Vesalius_fny	layered	8.40015287994857e-45
Scanorama	Vesalius_fny	layered	0.84849846068313
SLAT	Vesalius_fny	layered	8.05320406601792e-34
Tangram	Vesalius_fny	layered	8.40015287994857e-45
Vesalius_c	Vesalius_fny	layered	8.40015287994857e-45
Vesalius_f	Vesalius_fny	layered	0.0414990765620471
Vesalius_fc	Vesalius_fny	layered	0.0105884638023957
Vesalius_fn	Vesalius_fny	layered	0.00196116814159655
Vesalius_fnc	Vesalius_fny	layered	0.00420584894649817
Vesalius_fnct	Vesalius_fny	layered	0.0259389033003444
Vesalius_fncty	Vesalius_fny	layered	1.073714944581e-14
Vesalius_fnt	Vesalius_fny	layered	0.0568185661873949
Vesalius_fny	Vesalius_fny	layered	1
Vesalius_ft	Vesalius_fny	layered	0.701812213952956
Vesalius_n	Vesalius_fny	layered	8.40015287994857e-45
Vesalius_nc	Vesalius_fny	layered	8.40015287994857e-45
Vesalius_nt	Vesalius_fny	layered	1.2362799532216e-44
Vesalius_t	Vesalius_fny	layered	1.15484425363397e-44
CytoSpace	Vesalius_ft	layered	5.99208483785767e-51
CytoSpace_noLab	Vesalius_ft	layered	2.15346388059847e-41
GPSA	Vesalius_ft	layered	8.40015287994857e-45
PASTE	Vesalius_ft	layered	8.40015287994857e-45
Scanorama	Vesalius_ft	layered	0.616681454466244
SLAT	Vesalius_ft	layered	1.54697457298786e-39
Tangram	Vesalius_ft	layered	8.40015287994857e-45
Vesalius_c	Vesalius_ft	layered	8.40015287994857e-45
Vesalius_f	Vesalius_ft	layered	0.0576624307461706
Vesalius_fc	Vesalius_ft	layered	0.0150213961491065
Vesalius_fn	Vesalius_ft	layered	0.00297502855389675
Vesalius_fnc	Vesalius_ft	layered	0.00514502094644313
Vesalius_fnct	Vesalius_ft	layered	0.0310686313371776
Vesalius_fncty	Vesalius_ft	layered	4.84737778327858e-17
Vesalius_fnt	Vesalius_ft	layered	0.105023390320703
Vesalius_fny	Vesalius_ft	layered	0.701812213952956
Vesalius_ft	Vesalius_ft	layered	1
Vesalius_n	Vesalius_ft	layered	8.40015287994857e-45
Vesalius_nc	Vesalius_ft	layered	8.40015287994857e-45
Vesalius_nt	Vesalius_ft	layered	8.79121092532293e-45
Vesalius_t	Vesalius_ft	layered	9.41201350358012e-45
CytoSpace	Vesalius_n	layered	5.99208483785767e-51
CytoSpace_noLab	Vesalius_n	layered	2.61459807522409e-32
GPSA	Vesalius_n	layered	1.84800765513499e-41
PASTE	Vesalius_n	layered	1.07874774370178e-44
Scanorama	Vesalius_n	layered	8.40015287994857e-45
SLAT	Vesalius_n	layered	8.40015287994857e-45
Tangram	Vesalius_n	layered	3.04150872241945e-07
Vesalius_c	Vesalius_n	layered	2.7124016021611e-16
Vesalius_f	Vesalius_n	layered	8.40015287994857e-45
Vesalius_fc	Vesalius_n	layered	8.40015287994857e-45
Vesalius_fn	Vesalius_n	layered	8.40015287994857e-45
Vesalius_fnc	Vesalius_n	layered	8.40015287994857e-45
Vesalius_fnct	Vesalius_n	layered	8.40015287994857e-45
Vesalius_fncty	Vesalius_n	layered	8.37412958820089e-45
Vesalius_fnt	Vesalius_n	layered	8.40015287994857e-45
Vesalius_fny	Vesalius_n	layered	8.40015287994857e-45
Vesalius_ft	Vesalius_n	layered	8.40015287994857e-45
Vesalius_n	Vesalius_n	layered	1
Vesalius_nc	Vesalius_n	layered	6.13076466271522e-07
Vesalius_nt	Vesalius_n	layered	2.86001790001425e-41
Vesalius_t	Vesalius_n	layered	1.1417042197114e-41
CytoSpace	Vesalius_nc	layered	5.99208483785767e-51
CytoSpace_noLab	Vesalius_nc	layered	4.41938740887774e-30
GPSA	Vesalius_nc	layered	2.42225827019597e-43
PASTE	Vesalius_nc	layered	8.59346884263568e-45
Scanorama	Vesalius_nc	layered	8.40015287994857e-45
SLAT	Vesalius_nc	layered	8.40015287994857e-45
Tangram	Vesalius_nc	layered	1.74677965134067e-17
Vesalius_c	Vesalius_nc	layered	0.000263259743734437
Vesalius_f	Vesalius_nc	layered	8.40015287994857e-45
Vesalius_fc	Vesalius_nc	layered	8.40015287994857e-45
Vesalius_fn	Vesalius_nc	layered	8.40015287994857e-45
Vesalius_fnc	Vesalius_nc	layered	8.40015287994857e-45
Vesalius_fnct	Vesalius_nc	layered	8.40015287994857e-45
Vesalius_fncty	Vesalius_nc	layered	8.37412958820089e-45
Vesalius_fnt	Vesalius_nc	layered	8.40015287994857e-45
Vesalius_fny	Vesalius_nc	layered	8.40015287994857e-45
Vesalius_ft	Vesalius_nc	layered	8.40015287994857e-45
Vesalius_n	Vesalius_nc	layered	6.13076466271522e-07
Vesalius_nc	Vesalius_nc	layered	1
Vesalius_nt	Vesalius_nc	layered	1.99790418653243e-39
Vesalius_t	Vesalius_nc	layered	3.683426068437e-40
CytoSpace	Vesalius_nt	layered	5.99208483785767e-51
CytoSpace_noLab	Vesalius_nt	layered	0.0228766441735655
GPSA	Vesalius_nt	layered	1.00764203194254e-44
PASTE	Vesalius_nt	layered	8.40015287994857e-45
Scanorama	Vesalius_nt	layered	8.40015287994857e-45
SLAT	Vesalius_nt	layered	8.40015287994857e-45
Tangram	Vesalius_nt	layered	1.23137500534882e-42
Vesalius_c	Vesalius_nt	layered	3.76362532245675e-38
Vesalius_f	Vesalius_nt	layered	6.89358378193166e-44
Vesalius_fc	Vesalius_nt	layered	9.84992265587143e-45
Vesalius_fn	Vesalius_nt	layered	1.51647902397435e-44
Vesalius_fnc	Vesalius_nt	layered	1.20851899363132e-44
Vesalius_fnct	Vesalius_nt	layered	8.59346884263568e-45
Vesalius_fncty	Vesalius_nt	layered	8.37412958820089e-45
Vesalius_fnt	Vesalius_nt	layered	9.41201350358012e-45
Vesalius_fny	Vesalius_nt	layered	1.2362799532216e-44
Vesalius_ft	Vesalius_nt	layered	8.79121092532293e-45
Vesalius_n	Vesalius_nt	layered	2.86001790001425e-41
Vesalius_nc	Vesalius_nt	layered	1.99790418653243e-39
Vesalius_nt	Vesalius_nt	layered	1
Vesalius_t	Vesalius_nt	layered	0.795833455980058
CytoSpace	Vesalius_t	layered	5.99208483785767e-51
CytoSpace_noLab	Vesalius_t	layered	0.0159129747042805
GPSA	Vesalius_t	layered	1.10354198942797e-44
PASTE	Vesalius_t	layered	8.40015287994857e-45
Scanorama	Vesalius_t	layered	8.40015287994857e-45
SLAT	Vesalius_t	layered	8.40015287994857e-45
Tangram	Vesalius_t	layered	6.91136540108724e-43
Vesalius_c	Vesalius_t	layered	5.65614932648937e-39
Vesalius_f	Vesalius_t	layered	6.29979392487112e-44
Vesalius_fc	Vesalius_t	layered	1.07874774370178e-44
Vesalius_fn	Vesalius_t	layered	1.44920160675268e-44
Vesalius_fnc	Vesalius_t	layered	1.15484425363397e-44
Vesalius_fnct	Vesalius_t	layered	8.79121092532293e-45
Vesalius_fncty	Vesalius_t	layered	8.37412958820089e-45
Vesalius_fnt	Vesalius_t	layered	9.84992265587143e-45
Vesalius_fny	Vesalius_t	layered	1.15484425363397e-44
Vesalius_ft	Vesalius_t	layered	9.41201350358012e-45
Vesalius_n	Vesalius_t	layered	1.1417042197114e-41
Vesalius_nc	Vesalius_t	layered	3.683426068437e-40
Vesalius_nt	Vesalius_t	layered	0.795833455980058
Vesalius_t	Vesalius_t	layered	1
