# Supplementary material for: Multi-scale and multi-context interpretable mapping of cell states across heterogeneous spatial samples
Source: Nat Commun. 2025 Aug 21;16:7814. doi: 10.1038/s41467-025-62782-y (PMC12370880; doi:10.1038/s41467-025-62782-y)
Supplement: Supplementary file 9 — Source Data [file 41467_2025_62782_MOESM9_ESM.zip › SourceData/figure_2c.tsv]

target	source	Data_Type	pval
CytoSpace	CytoSpace	circle	NA
CytoSpace_noLab	CytoSpace	circle	5.59092666735884e-48
GPSA	CytoSpace	circle	5.59092666735884e-48
PASTE	CytoSpace	circle	5.59092666735884e-48
Scanorama	CytoSpace	circle	0.00120844796416073
SLAT	CytoSpace	circle	4.80753479168637e-40
Tangram	CytoSpace	circle	5.59092666735884e-48
Vesalius_c	CytoSpace	circle	5.59092666735884e-48
Vesalius_f	CytoSpace	circle	5.59092666735884e-48
Vesalius_fc	CytoSpace	circle	5.59092666735884e-48
Vesalius_fn	CytoSpace	circle	5.59092666735884e-48
Vesalius_fnc	CytoSpace	circle	5.59092666735884e-48
Vesalius_fnct	CytoSpace	circle	5.59092666735884e-48
Vesalius_fncty	CytoSpace	circle	2.01742056908525e-47
Vesalius_fnt	CytoSpace	circle	5.59092666735884e-48
Vesalius_fny	CytoSpace	circle	5.59092666735884e-48
Vesalius_ft	CytoSpace	circle	5.59092666735884e-48
Vesalius_n	CytoSpace	circle	5.59092666735884e-48
Vesalius_nc	CytoSpace	circle	5.59092666735884e-48
Vesalius_nt	CytoSpace	circle	5.59092666735884e-48
Vesalius_t	CytoSpace	circle	5.59092666735884e-48
CytoSpace	CytoSpace_noLab	circle	5.59092666735884e-48
CytoSpace_noLab	CytoSpace_noLab	circle	1
GPSA	CytoSpace_noLab	circle	8.40015287994857e-45
PASTE	CytoSpace_noLab	circle	8.40015287994857e-45
Scanorama	CytoSpace_noLab	circle	2.24302166208181e-49
SLAT	CytoSpace_noLab	circle	8.24892640583435e-45
Tangram	CytoSpace_noLab	circle	8.40015287994857e-45
Vesalius_c	CytoSpace_noLab	circle	8.40015287994857e-45
Vesalius_f	CytoSpace_noLab	circle	1.23137500534882e-42
Vesalius_fc	CytoSpace_noLab	circle	8.40015287994857e-45
Vesalius_fn	CytoSpace_noLab	circle	2.10399152530987e-40
Vesalius_fnc	CytoSpace_noLab	circle	8.40015287994857e-45
Vesalius_fnct	CytoSpace_noLab	circle	8.40015287994857e-45
Vesalius_fncty	CytoSpace_noLab	circle	8.40015287994857e-45
Vesalius_fnt	CytoSpace_noLab	circle	1.73252622311496e-40
Vesalius_fny	CytoSpace_noLab	circle	1.58911543009056e-40
Vesalius_ft	CytoSpace_noLab	circle	1.36105860744714e-39
Vesalius_n	CytoSpace_noLab	circle	8.40015287994857e-45
Vesalius_nc	CytoSpace_noLab	circle	8.40015287994857e-45
Vesalius_nt	CytoSpace_noLab	circle	1.26467534090377e-44
Vesalius_t	CytoSpace_noLab	circle	1.58686329851009e-44
CytoSpace	GPSA	circle	5.59092666735884e-48
CytoSpace_noLab	GPSA	circle	8.40015287994857e-45
GPSA	GPSA	circle	1
PASTE	GPSA	circle	0.442386911117927
Scanorama	GPSA	circle	2.18728147284731e-49
SLAT	GPSA	circle	8.24892640583435e-45
Tangram	GPSA	circle	8.40015287994857e-45
Vesalius_c	GPSA	circle	8.40015287994857e-45
Vesalius_f	GPSA	circle	8.40015287994857e-45
Vesalius_fc	GPSA	circle	8.40015287994857e-45
Vesalius_fn	GPSA	circle	8.40015287994857e-45
Vesalius_fnc	GPSA	circle	8.40015287994857e-45
Vesalius_fnct	GPSA	circle	8.40015287994857e-45
Vesalius_fncty	GPSA	circle	8.40015287994857e-45
Vesalius_fnt	GPSA	circle	8.40015287994857e-45
Vesalius_fny	GPSA	circle	8.40015287994857e-45
Vesalius_ft	GPSA	circle	8.40015287994857e-45
Vesalius_n	GPSA	circle	8.40015287994857e-45
Vesalius_nc	GPSA	circle	8.40015287994857e-45
Vesalius_nt	GPSA	circle	8.40015287994857e-45
Vesalius_t	GPSA	circle	8.40015287994857e-45
CytoSpace	PASTE	circle	5.59092666735884e-48
CytoSpace_noLab	PASTE	circle	8.40015287994857e-45
GPSA	PASTE	circle	0.442386911117927
PASTE	PASTE	circle	1
Scanorama	PASTE	circle	2.18728147284731e-49
SLAT	PASTE	circle	8.24892640583435e-45
Tangram	PASTE	circle	8.40015287994857e-45
Vesalius_c	PASTE	circle	8.40015287994857e-45
Vesalius_f	PASTE	circle	8.40015287994857e-45
Vesalius_fc	PASTE	circle	8.40015287994857e-45
Vesalius_fn	PASTE	circle	8.40015287994857e-45
Vesalius_fnc	PASTE	circle	8.40015287994857e-45
Vesalius_fnct	PASTE	circle	8.40015287994857e-45
Vesalius_fncty	PASTE	circle	8.40015287994857e-45
Vesalius_fnt	PASTE	circle	8.40015287994857e-45
Vesalius_fny	PASTE	circle	8.40015287994857e-45
Vesalius_ft	PASTE	circle	8.40015287994857e-45
Vesalius_n	PASTE	circle	8.40015287994857e-45
Vesalius_nc	PASTE	circle	8.40015287994857e-45
Vesalius_nt	PASTE	circle	8.40015287994857e-45
Vesalius_t	PASTE	circle	8.40015287994857e-45
CytoSpace	Scanorama	circle	0.00120844796416073
CytoSpace_noLab	Scanorama	circle	2.24302166208181e-49
GPSA	Scanorama	circle	2.18728147284731e-49
PASTE	Scanorama	circle	2.18728147284731e-49
Scanorama	Scanorama	circle	1
SLAT	Scanorama	circle	2.64148546935163e-28
Tangram	Scanorama	circle	2.18728147284731e-49
Vesalius_c	Scanorama	circle	2.18728147284731e-49
Vesalius_f	Scanorama	circle	3.06444122566173e-40
Vesalius_fc	Scanorama	circle	3.13823200667677e-41
Vesalius_fn	Scanorama	circle	2.17363036797831e-41
Vesalius_fnc	Scanorama	circle	2.43816674365833e-41
Vesalius_fnct	Scanorama	circle	1.53945224690738e-41
Vesalius_fncty	Scanorama	circle	1.13438612795161e-36
Vesalius_fnt	Scanorama	circle	2.43816674365833e-41
Vesalius_fny	Scanorama	circle	7.31659979951583e-41
Vesalius_ft	Scanorama	circle	1.55151391091051e-40
Vesalius_n	Scanorama	circle	2.18728147284731e-49
Vesalius_nc	Scanorama	circle	2.18728147284731e-49
Vesalius_nt	Scanorama	circle	2.18728147284731e-49
Vesalius_t	Scanorama	circle	2.18728147284731e-49
CytoSpace	SLAT	circle	4.80753479168637e-40
CytoSpace_noLab	SLAT	circle	8.24892640583435e-45
GPSA	SLAT	circle	8.24892640583435e-45
PASTE	SLAT	circle	8.24892640583435e-45
Scanorama	SLAT	circle	2.64148546935163e-28
SLAT	SLAT	circle	1
Tangram	SLAT	circle	8.24892640583435e-45
Vesalius_c	SLAT	circle	8.24892640583435e-45
Vesalius_f	SLAT	circle	1.1665980190884e-38
Vesalius_fc	SLAT	circle	9.89534467825869e-45
Vesalius_fn	SLAT	circle	3.57791206660853e-42
Vesalius_fnc	SLAT	circle	9.45538663300381e-45
Vesalius_fnct	SLAT	circle	9.89534467825869e-45
Vesalius_fncty	SLAT	circle	7.75775755452229e-38
Vesalius_fnt	SLAT	circle	3.49985295033786e-42
Vesalius_fny	SLAT	circle	3.9497052719755e-40
Vesalius_ft	SLAT	circle	2.25646782369775e-40
Vesalius_n	SLAT	circle	8.24892640583435e-45
Vesalius_nc	SLAT	circle	8.24892640583435e-45
Vesalius_nt	SLAT	circle	8.24892640583435e-45
Vesalius_t	SLAT	circle	8.24892640583435e-45
CytoSpace	Tangram	circle	5.59092666735884e-48
CytoSpace_noLab	Tangram	circle	8.40015287994857e-45
GPSA	Tangram	circle	8.40015287994857e-45
PASTE	Tangram	circle	8.40015287994857e-45
Scanorama	Tangram	circle	2.18728147284731e-49
SLAT	Tangram	circle	8.24892640583435e-45
Tangram	Tangram	circle	1
Vesalius_c	Tangram	circle	8.40015287994857e-45
Vesalius_f	Tangram	circle	8.40015287994857e-45
Vesalius_fc	Tangram	circle	8.40015287994857e-45
Vesalius_fn	Tangram	circle	8.40015287994857e-45
Vesalius_fnc	Tangram	circle	8.40015287994857e-45
Vesalius_fnct	Tangram	circle	8.40015287994857e-45
Vesalius_fncty	Tangram	circle	8.40015287994857e-45
Vesalius_fnt	Tangram	circle	8.40015287994857e-45
Vesalius_fny	Tangram	circle	8.40015287994857e-45
Vesalius_ft	Tangram	circle	8.40015287994857e-45
Vesalius_n	Tangram	circle	2.17939267932698e-44
Vesalius_nc	Tangram	circle	8.99347994181031e-45
Vesalius_nt	Tangram	circle	8.40015287994857e-45
Vesalius_t	Tangram	circle	8.40015287994857e-45
CytoSpace	Vesalius_c	circle	5.59092666735884e-48
CytoSpace_noLab	Vesalius_c	circle	8.40015287994857e-45
GPSA	Vesalius_c	circle	8.40015287994857e-45
PASTE	Vesalius_c	circle	8.40015287994857e-45
Scanorama	Vesalius_c	circle	2.18728147284731e-49
SLAT	Vesalius_c	circle	8.24892640583435e-45
Tangram	Vesalius_c	circle	8.40015287994857e-45
Vesalius_c	Vesalius_c	circle	1
Vesalius_f	Vesalius_c	circle	8.40015287994857e-45
Vesalius_fc	Vesalius_c	circle	8.40015287994857e-45
Vesalius_fn	Vesalius_c	circle	8.40015287994857e-45
Vesalius_fnc	Vesalius_c	circle	8.40015287994857e-45
Vesalius_fnct	Vesalius_c	circle	8.40015287994857e-45
Vesalius_fncty	Vesalius_c	circle	8.40015287994857e-45
Vesalius_fnt	Vesalius_c	circle	8.40015287994857e-45
Vesalius_fny	Vesalius_c	circle	8.40015287994857e-45
Vesalius_ft	Vesalius_c	circle	8.40015287994857e-45
Vesalius_n	Vesalius_c	circle	1.82115454485403e-17
Vesalius_nc	Vesalius_c	circle	2.65178998545002e-07
Vesalius_nt	Vesalius_c	circle	8.40015287994857e-45
Vesalius_t	Vesalius_c	circle	8.40015287994857e-45
CytoSpace	Vesalius_f	circle	5.59092666735884e-48
CytoSpace_noLab	Vesalius_f	circle	1.23137500534882e-42
GPSA	Vesalius_f	circle	8.40015287994857e-45
PASTE	Vesalius_f	circle	8.40015287994857e-45
Scanorama	Vesalius_f	circle	3.06444122566173e-40
SLAT	Vesalius_f	circle	1.1665980190884e-38
Tangram	Vesalius_f	circle	8.40015287994857e-45
Vesalius_c	Vesalius_f	circle	8.40015287994857e-45
Vesalius_f	Vesalius_f	circle	1
Vesalius_fc	Vesalius_f	circle	0.0187913051366689
Vesalius_fn	Vesalius_f	circle	0.0489314826465498
Vesalius_fnc	Vesalius_f	circle	0.0108362822744147
Vesalius_fnct	Vesalius_f	circle	0.00460733928512009
Vesalius_fncty	Vesalius_f	circle	1.35843356952274e-07
Vesalius_fnt	Vesalius_f	circle	0.0458693031270033
Vesalius_fny	Vesalius_f	circle	0.269116662939761
Vesalius_ft	Vesalius_f	circle	0.775999025753538
Vesalius_n	Vesalius_f	circle	8.40015287994857e-45
Vesalius_nc	Vesalius_f	circle	8.40015287994857e-45
Vesalius_nt	Vesalius_f	circle	1.20851899363132e-44
Vesalius_t	Vesalius_f	circle	1.44920160675268e-44
CytoSpace	Vesalius_fc	circle	5.59092666735884e-48
CytoSpace_noLab	Vesalius_fc	circle	8.40015287994857e-45
GPSA	Vesalius_fc	circle	8.40015287994857e-45
PASTE	Vesalius_fc	circle	8.40015287994857e-45
Scanorama	Vesalius_fc	circle	3.13823200667677e-41
SLAT	Vesalius_fc	circle	9.89534467825869e-45
Tangram	Vesalius_fc	circle	8.40015287994857e-45
Vesalius_c	Vesalius_fc	circle	8.40015287994857e-45
Vesalius_f	Vesalius_fc	circle	0.0187913051366689
Vesalius_fc	Vesalius_fc	circle	1
Vesalius_fn	Vesalius_fc	circle	0.985208685231915
Vesalius_fnc	Vesalius_fc	circle	0.514338523158459
Vesalius_fnct	Vesalius_fc	circle	0.275453282409388
Vesalius_fncty	Vesalius_fc	circle	1.17635774500182e-24
Vesalius_fnt	Vesalius_fc	circle	0.780944509529188
Vesalius_fny	Vesalius_fc	circle	0.387096318629253
Vesalius_ft	Vesalius_fc	circle	0.0270355464878322
Vesalius_n	Vesalius_fc	circle	8.40015287994857e-45
Vesalius_nc	Vesalius_fc	circle	8.40015287994857e-45
Vesalius_nt	Vesalius_fc	circle	8.40015287994857e-45
Vesalius_t	Vesalius_fc	circle	8.40015287994857e-45
CytoSpace	Vesalius_fn	circle	5.59092666735884e-48
CytoSpace_noLab	Vesalius_fn	circle	2.10399152530987e-40
GPSA	Vesalius_fn	circle	8.40015287994857e-45
PASTE	Vesalius_fn	circle	8.40015287994857e-45
Scanorama	Vesalius_fn	circle	2.17363036797831e-41
SLAT	Vesalius_fn	circle	3.57791206660853e-42
Tangram	Vesalius_fn	circle	8.40015287994857e-45
Vesalius_c	Vesalius_fn	circle	8.40015287994857e-45
Vesalius_f	Vesalius_fn	circle	0.0489314826465498
Vesalius_fc	Vesalius_fn	circle	0.985208685231915
Vesalius_fn	Vesalius_fn	circle	1
Vesalius_fnc	Vesalius_fn	circle	0.843449538152892
Vesalius_fnct	Vesalius_fn	circle	0.597523690989346
Vesalius_fncty	Vesalius_fn	circle	1.92903541881984e-13
Vesalius_fnt	Vesalius_fn	circle	0.990353172817981
Vesalius_fny	Vesalius_fn	circle	0.34687649953872
Vesalius_ft	Vesalius_fn	circle	0.10641365162123
Vesalius_n	Vesalius_fn	circle	8.40015287994857e-45
Vesalius_nc	Vesalius_fn	circle	8.40015287994857e-45
Vesalius_nt	Vesalius_fn	circle	1.29371957993749e-44
Vesalius_t	Vesalius_fn	circle	1.77736912745642e-44
CytoSpace	Vesalius_fnc	circle	5.59092666735884e-48
CytoSpace_noLab	Vesalius_fnc	circle	8.40015287994857e-45
GPSA	Vesalius_fnc	circle	8.40015287994857e-45
PASTE	Vesalius_fnc	circle	8.40015287994857e-45
Scanorama	Vesalius_fnc	circle	2.43816674365833e-41
SLAT	Vesalius_fnc	circle	9.45538663300381e-45
Tangram	Vesalius_fnc	circle	8.40015287994857e-45
Vesalius_c	Vesalius_fnc	circle	8.40015287994857e-45
Vesalius_f	Vesalius_fnc	circle	0.0108362822744147
Vesalius_fc	Vesalius_fnc	circle	0.514338523158459
Vesalius_fn	Vesalius_fnc	circle	0.843449538152892
Vesalius_fnc	Vesalius_fnc	circle	1
Vesalius_fnct	Vesalius_fnc	circle	0.576438197235993
Vesalius_fncty	Vesalius_fnc	circle	3.28685918928768e-25
Vesalius_fnt	Vesalius_fnc	circle	0.987780865517763
Vesalius_fny	Vesalius_fnc	circle	0.25742223242685
Vesalius_ft	Vesalius_fnc	circle	0.0151556316577653
Vesalius_n	Vesalius_fnc	circle	8.40015287994857e-45
Vesalius_nc	Vesalius_fnc	circle	8.40015287994857e-45
Vesalius_nt	Vesalius_fnc	circle	8.40015287994857e-45
Vesalius_t	Vesalius_fnc	circle	8.40015287994857e-45
CytoSpace	Vesalius_fnct	circle	5.59092666735884e-48
CytoSpace_noLab	Vesalius_fnct	circle	8.40015287994857e-45
GPSA	Vesalius_fnct	circle	8.40015287994857e-45
PASTE	Vesalius_fnct	circle	8.40015287994857e-45
Scanorama	Vesalius_fnct	circle	1.53945224690738e-41
SLAT	Vesalius_fnct	circle	9.89534467825869e-45
Tangram	Vesalius_fnct	circle	8.40015287994857e-45
Vesalius_c	Vesalius_fnct	circle	8.40015287994857e-45
Vesalius_f	Vesalius_fnct	circle	0.00460733928512009
Vesalius_fc	Vesalius_fnct	circle	0.275453282409388
Vesalius_fn	Vesalius_fnct	circle	0.597523690989346
Vesalius_fnc	Vesalius_fnct	circle	0.576438197235993
Vesalius_fnct	Vesalius_fnct	circle	1
Vesalius_fncty	Vesalius_fnct	circle	8.59635658442974e-26
Vesalius_fnt	Vesalius_fnct	circle	0.780944509529188
Vesalius_fny	Vesalius_fnct	circle	0.148839857137306
Vesalius_ft	Vesalius_fnct	circle	0.00772161511225337
Vesalius_n	Vesalius_fnct	circle	8.40015287994857e-45
Vesalius_nc	Vesalius_fnct	circle	8.40015287994857e-45
Vesalius_nt	Vesalius_fnct	circle	8.40015287994857e-45
Vesalius_t	Vesalius_fnct	circle	8.40015287994857e-45
CytoSpace	Vesalius_fncty	circle	2.01742056908525e-47
CytoSpace_noLab	Vesalius_fncty	circle	8.40015287994857e-45
GPSA	Vesalius_fncty	circle	8.40015287994857e-45
PASTE	Vesalius_fncty	circle	8.40015287994857e-45
Scanorama	Vesalius_fncty	circle	1.13438612795161e-36
SLAT	Vesalius_fncty	circle	7.75775755452229e-38
Tangram	Vesalius_fncty	circle	8.40015287994857e-45
Vesalius_c	Vesalius_fncty	circle	8.40015287994857e-45
Vesalius_f	Vesalius_fncty	circle	1.35843356952274e-07
Vesalius_fc	Vesalius_fncty	circle	1.17635774500182e-24
Vesalius_fn	Vesalius_fncty	circle	1.92903541881984e-13
Vesalius_fnc	Vesalius_fncty	circle	3.28685918928768e-25
Vesalius_fnct	Vesalius_fncty	circle	8.59635658442974e-26
Vesalius_fncty	Vesalius_fncty	circle	1
Vesalius_fnt	Vesalius_fncty	circle	1.02644479535019e-13
Vesalius_fny	Vesalius_fncty	circle	1.21099717380267e-10
Vesalius_ft	Vesalius_fncty	circle	2.22917324612087e-08
Vesalius_n	Vesalius_fncty	circle	8.40015287994857e-45
Vesalius_nc	Vesalius_fncty	circle	8.40015287994857e-45
Vesalius_nt	Vesalius_fncty	circle	8.40015287994857e-45
Vesalius_t	Vesalius_fncty	circle	8.40015287994857e-45
CytoSpace	Vesalius_fnt	circle	5.59092666735884e-48
CytoSpace_noLab	Vesalius_fnt	circle	1.73252622311496e-40
GPSA	Vesalius_fnt	circle	8.40015287994857e-45
PASTE	Vesalius_fnt	circle	8.40015287994857e-45
Scanorama	Vesalius_fnt	circle	2.43816674365833e-41
SLAT	Vesalius_fnt	circle	3.49985295033786e-42
Tangram	Vesalius_fnt	circle	8.40015287994857e-45
Vesalius_c	Vesalius_fnt	circle	8.40015287994857e-45
Vesalius_f	Vesalius_fnt	circle	0.0458693031270033
Vesalius_fc	Vesalius_fnt	circle	0.780944509529188
Vesalius_fn	Vesalius_fnt	circle	0.990353172817981
Vesalius_fnc	Vesalius_fnt	circle	0.987780865517763
Vesalius_fnct	Vesalius_fnt	circle	0.780944509529188
Vesalius_fncty	Vesalius_fnt	circle	1.02644479535019e-13
Vesalius_fnt	Vesalius_fnt	circle	1
Vesalius_fny	Vesalius_fnt	circle	0.34112287529067
Vesalius_ft	Vesalius_fnt	circle	0.0915899788377137
Vesalius_n	Vesalius_fnt	circle	8.40015287994857e-45
Vesalius_nc	Vesalius_fnt	circle	8.40015287994857e-45
Vesalius_nt	Vesalius_fnt	circle	1.07874774370178e-44
Vesalius_t	Vesalius_fnt	circle	1.18137835786627e-44
CytoSpace	Vesalius_fny	circle	5.59092666735884e-48
CytoSpace_noLab	Vesalius_fny	circle	1.58911543009056e-40
GPSA	Vesalius_fny	circle	8.40015287994857e-45
PASTE	Vesalius_fny	circle	8.40015287994857e-45
Scanorama	Vesalius_fny	circle	7.31659979951583e-41
SLAT	Vesalius_fny	circle	3.9497052719755e-40
Tangram	Vesalius_fny	circle	8.40015287994857e-45
Vesalius_c	Vesalius_fny	circle	8.40015287994857e-45
Vesalius_f	Vesalius_fny	circle	0.269116662939761
Vesalius_fc	Vesalius_fny	circle	0.387096318629253
Vesalius_fn	Vesalius_fny	circle	0.34687649953872
Vesalius_fnc	Vesalius_fny	circle	0.25742223242685
Vesalius_fnct	Vesalius_fny	circle	0.148839857137306
Vesalius_fncty	Vesalius_fny	circle	1.21099717380267e-10
Vesalius_fnt	Vesalius_fny	circle	0.34112287529067
Vesalius_fny	Vesalius_fny	circle	1
Vesalius_ft	Vesalius_fny	circle	0.448154014989122
Vesalius_n	Vesalius_fny	circle	8.40015287994857e-45
Vesalius_nc	Vesalius_fny	circle	8.40015287994857e-45
Vesalius_nt	Vesalius_fny	circle	1.29371957993749e-44
Vesalius_t	Vesalius_fny	circle	1.8181172457538e-44
CytoSpace	Vesalius_ft	circle	5.59092666735884e-48
CytoSpace_noLab	Vesalius_ft	circle	1.36105860744714e-39
GPSA	Vesalius_ft	circle	8.40015287994857e-45
PASTE	Vesalius_ft	circle	8.40015287994857e-45
Scanorama	Vesalius_ft	circle	1.55151391091051e-40
SLAT	Vesalius_ft	circle	2.25646782369775e-40
Tangram	Vesalius_ft	circle	8.40015287994857e-45
Vesalius_c	Vesalius_ft	circle	8.40015287994857e-45
Vesalius_f	Vesalius_ft	circle	0.775999025753538
Vesalius_fc	Vesalius_ft	circle	0.0270355464878322
Vesalius_fn	Vesalius_ft	circle	0.10641365162123
Vesalius_fnc	Vesalius_ft	circle	0.0151556316577653
Vesalius_fnct	Vesalius_ft	circle	0.00772161511225337
Vesalius_fncty	Vesalius_ft	circle	2.22917324612087e-08
Vesalius_fnt	Vesalius_ft	circle	0.0915899788377137
Vesalius_fny	Vesalius_ft	circle	0.448154014989122
Vesalius_ft	Vesalius_ft	circle	1
Vesalius_n	Vesalius_ft	circle	8.40015287994857e-45
Vesalius_nc	Vesalius_ft	circle	8.40015287994857e-45
Vesalius_nt	Vesalius_ft	circle	2.33256931145845e-44
Vesalius_t	Vesalius_ft	circle	3.58448922270675e-44
CytoSpace	Vesalius_n	circle	5.59092666735884e-48
CytoSpace_noLab	Vesalius_n	circle	8.40015287994857e-45
GPSA	Vesalius_n	circle	8.40015287994857e-45
PASTE	Vesalius_n	circle	8.40015287994857e-45
Scanorama	Vesalius_n	circle	2.18728147284731e-49
SLAT	Vesalius_n	circle	8.24892640583435e-45
Tangram	Vesalius_n	circle	2.17939267932698e-44
Vesalius_c	Vesalius_n	circle	1.82115454485403e-17
Vesalius_f	Vesalius_n	circle	8.40015287994857e-45
Vesalius_fc	Vesalius_n	circle	8.40015287994857e-45
Vesalius_fn	Vesalius_n	circle	8.40015287994857e-45
Vesalius_fnc	Vesalius_n	circle	8.40015287994857e-45
Vesalius_fnct	Vesalius_n	circle	8.40015287994857e-45
Vesalius_fncty	Vesalius_n	circle	8.40015287994857e-45
Vesalius_fnt	Vesalius_n	circle	8.40015287994857e-45
Vesalius_fny	Vesalius_n	circle	8.40015287994857e-45
Vesalius_ft	Vesalius_n	circle	8.40015287994857e-45
Vesalius_n	Vesalius_n	circle	1
Vesalius_nc	Vesalius_n	circle	1.29141680248683e-05
Vesalius_nt	Vesalius_n	circle	8.40015287994857e-45
Vesalius_t	Vesalius_n	circle	8.40015287994857e-45
CytoSpace	Vesalius_nc	circle	5.59092666735884e-48
CytoSpace_noLab	Vesalius_nc	circle	8.40015287994857e-45
GPSA	Vesalius_nc	circle	8.40015287994857e-45
PASTE	Vesalius_nc	circle	8.40015287994857e-45
Scanorama	Vesalius_nc	circle	2.18728147284731e-49
SLAT	Vesalius_nc	circle	8.24892640583435e-45
Tangram	Vesalius_nc	circle	8.99347994181031e-45
Vesalius_c	Vesalius_nc	circle	2.65178998545002e-07
Vesalius_f	Vesalius_nc	circle	8.40015287994857e-45
Vesalius_fc	Vesalius_nc	circle	8.40015287994857e-45
Vesalius_fn	Vesalius_nc	circle	8.40015287994857e-45
Vesalius_fnc	Vesalius_nc	circle	8.40015287994857e-45
Vesalius_fnct	Vesalius_nc	circle	8.40015287994857e-45
Vesalius_fncty	Vesalius_nc	circle	8.40015287994857e-45
Vesalius_fnt	Vesalius_nc	circle	8.40015287994857e-45
Vesalius_fny	Vesalius_nc	circle	8.40015287994857e-45
Vesalius_ft	Vesalius_nc	circle	8.40015287994857e-45
Vesalius_n	Vesalius_nc	circle	1.29141680248683e-05
Vesalius_nc	Vesalius_nc	circle	1
Vesalius_nt	Vesalius_nc	circle	8.40015287994857e-45
Vesalius_t	Vesalius_nc	circle	8.40015287994857e-45
CytoSpace	Vesalius_nt	circle	5.59092666735884e-48
CytoSpace_noLab	Vesalius_nt	circle	1.26467534090377e-44
GPSA	Vesalius_nt	circle	8.40015287994857e-45
PASTE	Vesalius_nt	circle	8.40015287994857e-45
Scanorama	Vesalius_nt	circle	2.18728147284731e-49
SLAT	Vesalius_nt	circle	8.24892640583435e-45
Tangram	Vesalius_nt	circle	8.40015287994857e-45
Vesalius_c	Vesalius_nt	circle	8.40015287994857e-45
Vesalius_f	Vesalius_nt	circle	1.20851899363132e-44
Vesalius_fc	Vesalius_nt	circle	8.40015287994857e-45
Vesalius_fn	Vesalius_nt	circle	1.29371957993749e-44
Vesalius_fnc	Vesalius_nt	circle	8.40015287994857e-45
Vesalius_fnct	Vesalius_nt	circle	8.40015287994857e-45
Vesalius_fncty	Vesalius_nt	circle	8.40015287994857e-45
Vesalius_fnt	Vesalius_nt	circle	1.07874774370178e-44
Vesalius_fny	Vesalius_nt	circle	1.29371957993749e-44
Vesalius_ft	Vesalius_nt	circle	2.33256931145845e-44
Vesalius_n	Vesalius_nt	circle	8.40015287994857e-45
Vesalius_nc	Vesalius_nt	circle	8.40015287994857e-45
Vesalius_nt	Vesalius_nt	circle	1
Vesalius_t	Vesalius_nt	circle	0.875102680271485
CytoSpace	Vesalius_t	circle	5.59092666735884e-48
CytoSpace_noLab	Vesalius_t	circle	1.58686329851009e-44
GPSA	Vesalius_t	circle	8.40015287994857e-45
PASTE	Vesalius_t	circle	8.40015287994857e-45
Scanorama	Vesalius_t	circle	2.18728147284731e-49
SLAT	Vesalius_t	circle	8.24892640583435e-45
Tangram	Vesalius_t	circle	8.40015287994857e-45
Vesalius_c	Vesalius_t	circle	8.40015287994857e-45
Vesalius_f	Vesalius_t	circle	1.44920160675268e-44
Vesalius_fc	Vesalius_t	circle	8.40015287994857e-45
Vesalius_fn	Vesalius_t	circle	1.77736912745642e-44
Vesalius_fnc	Vesalius_t	circle	8.40015287994857e-45
Vesalius_fnct	Vesalius_t	circle	8.40015287994857e-45
Vesalius_fncty	Vesalius_t	circle	8.40015287994857e-45
Vesalius_fnt	Vesalius_t	circle	1.18137835786627e-44
Vesalius_fny	Vesalius_t	circle	1.8181172457538e-44
Vesalius_ft	Vesalius_t	circle	3.58448922270675e-44
Vesalius_n	Vesalius_t	circle	8.40015287994857e-45
Vesalius_nc	Vesalius_t	circle	8.40015287994857e-45
Vesalius_nt	Vesalius_t	circle	0.875102680271485
Vesalius_t	Vesalius_t	circle	1
