# Supplementary material for: Multi-scale and multi-context interpretable mapping of cell states across heterogeneous spatial samples
Source: Nat Commun. 2025 Aug 21;16:7814. doi: 10.1038/s41467-025-62782-y (PMC12370880; doi:10.1038/s41467-025-62782-y)
Supplement: Supplementary file 9 — Source Data [file 41467_2025_62782_MOESM9_ESM.zip › SourceData/figure_s11a.tsv]

Method	Data_Type	Ref	Query	ARI_cell
CytoSpace_noLab	Stereo	E2S6	E2S5	0.0734501403521959
PASTE	Stereo	E2S6	E2S5	0.000834169593416158
Scanorama	Stereo	E2S6	E2S5	0.410070200644752
SLAT	Stereo	E2S6	E2S5	0.416186318235816
Tangram	Stereo	E2S6	E2S5	0.121991850060118
Vesalius_c	Stereo	E2S6	E2S5	0.566165860599294
Vesalius_f	Stereo	E2S6	E2S5	0.275303056375338
Vesalius_fc	Stereo	E2S6	E2S5	0.598291025919713
Vesalius_fn	Stereo	E2S6	E2S5	0.336588156945031
Vesalius_fnc	Stereo	E2S6	E2S5	0.587963840796048
Vesalius_fnct	Stereo	E2S6	E2S5	0.584950546370683
Vesalius_fncty	Stereo	E2S6	E2S5	0.933924474913062
Vesalius_fnt	Stereo	E2S6	E2S5	0.344006574025084
Vesalius_fny	Stereo	E2S6	E2S5	0.928545711417408
Vesalius_ft	Stereo	E2S6	E2S5	0.305417157561628
Vesalius_n	Stereo	E2S6	E2S5	0.32692940353059
Vesalius_nc	Stereo	E2S6	E2S5	0.539348864871966
Vesalius_nt	Stereo	E2S6	E2S5	0.319523984150741
Vesalius_t	Stereo	E2S6	E2S5	0.112519878818801
