# Supplementary material for: Multi-scale and multi-context interpretable mapping of cell states across heterogeneous spatial samples
Source: Nat Commun. 2025 Aug 21;16:7814. doi: 10.1038/s41467-025-62782-y (PMC12370880; doi:10.1038/s41467-025-62782-y)
Supplement: Supplementary file 9 — Source Data [file 41467_2025_62782_MOESM9_ESM.zip › SourceData/figure_s16_4.tsv]

from	to	score	matched	erpos_to	erpos_from	row	col	trial
MB-0010	MB-0181	0.0840220035088481	MB-0010_MB-0181	pos	pos	MB-0010	MB-0181	1
MB-0010	MB-0421	0.094428529599975	MB-0010_MB-0421	pos	pos	MB-0010	MB-0421	2
MB-0010	MB-0202	0.214866109353081	MB-0010_MB-0202	pos	pos	MB-0010	MB-0202	2
MB-0010	MB-0492	0.127148580505248	MB-0010_MB-0492	pos	pos	MB-0010	MB-0492	3
MB-0010	MB-0465	0.0678292475345116	MB-0010_MB-0465	pos	pos	MB-0010	MB-0465	4
MB-0010	MB-0455	0.131288643820156	MB-0010_MB-0455	pos	pos	MB-0010	MB-0455	1
MB-0010	MB-0474	0.154249552004624	MB-0010_MB-0474	pos	pos	MB-0010	MB-0474	2
MB-0010	MB-0066	0.107940168365473	MB-0010_MB-0066	pos	pos	MB-0010	MB-0066	2
MB-0010	MB-0425	0.577580036551265	MB-0010_MB-0425	pos	pos	MB-0010	MB-0425	3
MB-0010	MB-0123	0.202951204076055	MB-0010_MB-0123	pos	pos	MB-0010	MB-0123	4
MB-0010	MB-0068	0.117300683579122	MB-0010_MB-0068	pos	pos	MB-0010	MB-0068	3
MB-0010	MB-0301	0.187651658344299	MB-0010_MB-0301	pos	pos	MB-0010	MB-0301	3
MB-0010	MB-0385	0.476718983539841	MB-0010_MB-0385	pos	pos	MB-0010	MB-0385	5
MB-0010	MB-0145	0.168116399290213	MB-0010_MB-0145	pos	pos	MB-0010	MB-0145	4
MB-0010	MB-0528	0.204031866912636	MB-0010_MB-0528	pos	pos	MB-0010	MB-0528	2
MB-0010	MB-0134	0.456353707347025	MB-0010_MB-0134	pos	pos	MB-0010	MB-0134	3
MB-0010	MB-0324	0.106364490775788	MB-0010_MB-0324	pos	pos	MB-0010	MB-0324	1
MB-0010	MB-0348	0.462074527121885	MB-0010_MB-0348	pos	pos	MB-0010	MB-0348	3
MB-0010	MB-0486	0.153816795384015	MB-0010_MB-0486	pos	pos	MB-0010	MB-0486	1
MB-0010	MB-0579	0.104676733509616	MB-0010_MB-0579	pos	pos	MB-0010	MB-0579	2
MB-0010	MB-0404	0.17885042669386	MB-0010_MB-0404	pos	pos	MB-0010	MB-0404	5
MB-0010	MB-0449	0.125925038034717	MB-0010_MB-0449	pos	pos	MB-0010	MB-0449	1
MB-0010	MB-0138	0.160620812334442	MB-0010_MB-0138	pos	pos	MB-0010	MB-0138	3
MB-0010	MB-0291	0.146109530929295	MB-0010_MB-0291	pos	pos	MB-0010	MB-0291	6
MB-0010	MB-0322	0.158219144028811	MB-0010_MB-0322	pos	pos	MB-0010	MB-0322	5
MB-0010	MB-0891	0.0976338296071933	MB-0010_MB-0891	pos	pos	MB-0010	MB-0891	3
MB-0010	MB-0542	0.204738337016463	MB-0010_MB-0542	pos	pos	MB-0010	MB-0542	4
MB-0010	MB-0512	0.152670768049936	MB-0010_MB-0512	pos	pos	MB-0010	MB-0512	3
MB-0010	MB-0282	0.153008474750453	MB-0010_MB-0282	pos	pos	MB-0010	MB-0282	4
MB-0010	MB-2556	0.114161803448482	MB-0010_MB-2556	pos	pos	MB-0010	MB-2556	2
MB-0010	MB-0521	0.170748819887534	MB-0010_MB-0521	pos	pos	MB-0010	MB-0521	2
MB-0010	MB-0584	0.120971654063034	MB-0010_MB-0584	pos	pos	MB-0010	MB-0584	6
MB-0010	MB-2616	0.215284837503977	MB-0010_MB-2616	pos	pos	MB-0010	MB-2616	2
MB-0010	MB-0362	0.0821108707496336	MB-0010_MB-0362	pos	pos	MB-0010	MB-0362	6
MB-0010	MB-0117	0.136647427080142	MB-0010_MB-0117	pos	pos	MB-0010	MB-0117	3
MB-0010	MB-0535	0.180689083597643	MB-0010_MB-0535	pos	pos	MB-0010	MB-0535	2
MB-0010	MB-2752	0.145455599068075	MB-0010_MB-2752	pos	pos	MB-0010	MB-2752	2
MB-0010	MB-3363	0.149129587581974	MB-0010_MB-3363	pos	pos	MB-0010	MB-3363	3
MB-0010	MB-0203	0.136047884525851	MB-0010_MB-0203	pos	pos	MB-0010	MB-0203	6
MB-0010	MB-2971	0.107293297766166	MB-0010_MB-2971	pos	pos	MB-0010	MB-2971	2
MB-0010	MB-3181	0.144722504680042	MB-0010_MB-3181	pos	pos	MB-0010	MB-3181	4
MB-0010	MB-0487	0.0953764348667126	MB-0010_MB-0487	pos	pos	MB-0010	MB-0487	4
MB-0010	MB-0904	0.147151930096488	MB-0010_MB-0904	pos	pos	MB-0010	MB-0904	2
MB-0010	MB-3035	0.120671825245941	MB-0010_MB-3035	pos	pos	MB-0010	MB-3035	3
MB-0010	MB-3506	0.136845146580719	MB-0010_MB-3506	pos	pos	MB-0010	MB-3506	2
MB-0010	MB-3412	0.327896299341119	MB-0010_MB-3412	pos	pos	MB-0010	MB-3412	2
MB-0010	MB-3479	0.170727503266678	MB-0010_MB-3479	pos	pos	MB-0010	MB-3479	4
MB-0010	MB-3600	0.2190632913187	MB-0010_MB-3600	pos	pos	MB-0010	MB-3600	4
MB-0010	MB-3104	0.0774534986382024	MB-0010_MB-3104	pos	pos	MB-0010	MB-3104	2
MB-0066	MB-0010	0.109063311936307	MB-0066_MB-0010	pos	pos	MB-0066	MB-0010	4
MB-0066	MB-0068	0.433660231488708	MB-0066_MB-0068	pos	pos	MB-0066	MB-0068	1
MB-0066	MB-0138	0.416479133199046	MB-0066_MB-0138	pos	pos	MB-0066	MB-0138	2
MB-0066	MB-0123	0.261104604320492	MB-0066_MB-0123	pos	pos	MB-0066	MB-0123	2
MB-0066	MB-0181	0.372197080286683	MB-0066_MB-0181	pos	pos	MB-0066	MB-0181	3
MB-0066	MB-0202	0.258430909684199	MB-0066_MB-0202	pos	pos	MB-0066	MB-0202	4
MB-0066	MB-0117	0.426973752600631	MB-0066_MB-0117	pos	pos	MB-0066	MB-0117	1
MB-0066	MB-0282	0.536423321005893	MB-0066_MB-0282	pos	pos	MB-0066	MB-0282	2
MB-0066	MB-0301	0.23308381562871	MB-0066_MB-0301	pos	pos	MB-0066	MB-0301	2
MB-0066	MB-0322	0.434240981790158	MB-0066_MB-0322	pos	pos	MB-0066	MB-0322	3
MB-0066	MB-0203	0.508472563679464	MB-0066_MB-0203	pos	pos	MB-0066	MB-0203	4
MB-0066	MB-0324	0.159201658169021	MB-0066_MB-0324	pos	pos	MB-0066	MB-0324	3
MB-0066	MB-0134	0.145032968289917	MB-0066_MB-0134	pos	pos	MB-0066	MB-0134	3
MB-0066	MB-0145	0.336389065194005	MB-0066_MB-0145	pos	pos	MB-0066	MB-0145	5
MB-0066	MB-0421	0.153456779138417	MB-0066_MB-0421	pos	pos	MB-0066	MB-0421	4
MB-0066	MB-0362	0.439655379346899	MB-0066_MB-0362	pos	pos	MB-0066	MB-0362	2
MB-0066	MB-0291	0.169155902256017	MB-0066_MB-0291	pos	pos	MB-0066	MB-0291	3
MB-0066	MB-0455	0.386912707791175	MB-0066_MB-0455	pos	pos	MB-0066	MB-0455	1
MB-0066	MB-0512	0.435415018251346	MB-0066_MB-0512	pos	pos	MB-0066	MB-0512	3
MB-0066	MB-0528	0.364488385180891	MB-0066_MB-0528	pos	pos	MB-0066	MB-0528	1
MB-0066	MB-0404	0.265373641504182	MB-0066_MB-0404	pos	pos	MB-0066	MB-0404	2
MB-0066	MB-0474	0.257761567803893	MB-0066_MB-0474	pos	pos	MB-0066	MB-0474	5
MB-0066	MB-0542	0.338696424868264	MB-0066_MB-0542	pos	pos	MB-0066	MB-0542	1
MB-0066	MB-0492	0.351082736523278	MB-0066_MB-0492	pos	pos	MB-0066	MB-0492	3
MB-0066	MB-0487	0.386056560072727	MB-0066_MB-0487	pos	pos	MB-0066	MB-0487	6
MB-0066	MB-0465	0.0838363496595376	MB-0066_MB-0465	pos	pos	MB-0066	MB-0465	5
MB-0066	MB-0449	0.160653481115898	MB-0066_MB-0449	pos	pos	MB-0066	MB-0449	3
MB-0066	MB-0584	0.520537267075548	MB-0066_MB-0584	pos	pos	MB-0066	MB-0584	4
MB-0066	MB-0348	0.13158659136738	MB-0066_MB-0348	pos	pos	MB-0066	MB-0348	3
MB-0066	MB-0535	0.468096949595628	MB-0066_MB-0535	pos	pos	MB-0066	MB-0535	4
MB-0066	MB-0891	0.303612752553085	MB-0066_MB-0891	pos	pos	MB-0066	MB-0891	2
MB-0066	MB-0486	0.310059602687085	MB-0066_MB-0486	pos	pos	MB-0066	MB-0486	2
MB-0066	MB-0521	0.237739883160049	MB-0066_MB-0521	pos	pos	MB-0066	MB-0521	6
MB-0066	MB-0425	0.145349820444392	MB-0066_MB-0425	pos	pos	MB-0066	MB-0425	2
MB-0066	MB-2556	0.220323681432757	MB-0066_MB-2556	pos	pos	MB-0066	MB-2556	6
MB-0066	MB-0904	0.229826556894785	MB-0066_MB-0904	pos	pos	MB-0066	MB-0904	3
MB-0066	MB-0385	0.287585658183165	MB-0066_MB-0385	pos	pos	MB-0066	MB-0385	2
MB-0066	MB-2616	0.337478178682083	MB-0066_MB-2616	pos	pos	MB-0066	MB-2616	2
MB-0066	MB-2971	0.154983387467296	MB-0066_MB-2971	pos	pos	MB-0066	MB-2971	3
MB-0066	MB-3035	0.197717877367688	MB-0066_MB-3035	pos	pos	MB-0066	MB-3035	6
MB-0066	MB-3363	0.107424699736306	MB-0066_MB-3363	pos	pos	MB-0066	MB-3363	2
MB-0066	MB-2752	0.175515628840897	MB-0066_MB-2752	pos	pos	MB-0066	MB-2752	4
MB-0066	MB-3104	0.278286557802755	MB-0066_MB-3104	pos	pos	MB-0066	MB-3104	4
MB-0066	MB-3479	0.250400350894579	MB-0066_MB-3479	pos	pos	MB-0066	MB-3479	2
MB-0068	MB-0123	0.356119214667983	MB-0068_MB-0123	pos	pos	MB-0068	MB-0123	3
MB-0068	MB-0138	0.616127921333109	MB-0068_MB-0138	pos	pos	MB-0068	MB-0138	2
MB-0068	MB-0010	0.116858951349804	MB-0068_MB-0010	pos	pos	MB-0068	MB-0010	2
MB-0066	MB-3412	0.221464174484103	MB-0066_MB-3412	pos	pos	MB-0066	MB-3412	4
MB-0066	MB-3506	0.250231548053678	MB-0066_MB-3506	pos	pos	MB-0066	MB-3506	4
MB-0068	MB-0202	0.328115755963486	MB-0068_MB-0202	pos	pos	MB-0068	MB-0202	2
MB-0068	MB-0117	0.514867028521527	MB-0068_MB-0117	pos	pos	MB-0068	MB-0117	4
MB-0066	MB-3181	0.250894072296945	MB-0066_MB-3181	pos	pos	MB-0066	MB-3181	1
MB-0068	MB-0066	0.43280689742593	MB-0068_MB-0066	pos	pos	MB-0068	MB-0066	2
MB-0068	MB-0134	0.161616847144603	MB-0068_MB-0134	pos	pos	MB-0068	MB-0134	2
MB-0068	MB-0181	0.593068463795009	MB-0068_MB-0181	pos	pos	MB-0068	MB-0181	3
MB-0068	MB-0282	0.573614021146147	MB-0068_MB-0282	pos	pos	MB-0068	MB-0282	4
MB-0068	MB-0322	0.4956394173039	MB-0068_MB-0322	pos	pos	MB-0068	MB-0322	1
MB-0066	MB-3600	0.157060247552926	MB-0066_MB-3600	pos	pos	MB-0066	MB-3600	2
MB-0068	MB-0301	0.232362587392951	MB-0068_MB-0301	pos	pos	MB-0068	MB-0301	2
MB-0066	MB-0579	0.113850695638927	MB-0066_MB-0579	pos	pos	MB-0066	MB-0579	3
MB-0068	MB-0324	0.184912485543822	MB-0068_MB-0324	pos	pos	MB-0068	MB-0324	4
MB-0068	MB-0362	0.411054899353663	MB-0068_MB-0362	pos	pos	MB-0068	MB-0362	3
MB-0068	MB-0145	0.476075325226859	MB-0068_MB-0145	pos	pos	MB-0068	MB-0145	3
MB-0068	MB-0385	0.27971408706611	MB-0068_MB-0385	pos	pos	MB-0068	MB-0385	5
MB-0068	MB-0425	0.211282060009106	MB-0068_MB-0425	pos	pos	MB-0068	MB-0425	4
MB-0068	MB-0512	0.669180839133839	MB-0068_MB-0512	pos	pos	MB-0068	MB-0512	2
MB-0068	MB-0203	0.402502632578547	MB-0068_MB-0203	pos	pos	MB-0068	MB-0203	3
MB-0068	MB-0492	0.575612759005755	MB-0068_MB-0492	pos	pos	MB-0068	MB-0492	1
MB-0068	MB-0421	0.152424032077364	MB-0068_MB-0421	pos	pos	MB-0068	MB-0421	3
MB-0068	MB-0291	0.297865770668589	MB-0068_MB-0291	pos	pos	MB-0068	MB-0291	1
MB-0068	MB-0404	0.435049535676169	MB-0068_MB-0404	pos	pos	MB-0068	MB-0404	2
MB-0068	MB-0348	0.187153375373612	MB-0068_MB-0348	pos	pos	MB-0068	MB-0348	5
MB-0068	MB-0465	0.125123712193329	MB-0068_MB-0465	pos	pos	MB-0068	MB-0465	1
MB-0068	MB-0528	0.340519316004231	MB-0068_MB-0528	pos	pos	MB-0068	MB-0528	3
MB-0068	MB-0487	0.526240487896337	MB-0068_MB-0487	pos	pos	MB-0068	MB-0487	6
MB-0068	MB-0521	0.276719464356457	MB-0068_MB-0521	pos	pos	MB-0068	MB-0521	5
MB-0068	MB-0449	0.239059783647458	MB-0068_MB-0449	pos	pos	MB-0068	MB-0449	3
MB-0068	MB-0535	0.555128387863737	MB-0068_MB-0535	pos	pos	MB-0068	MB-0535	4
MB-0068	MB-0542	0.291632372289103	MB-0068_MB-0542	pos	pos	MB-0068	MB-0542	3
MB-0068	MB-0891	0.415975176948735	MB-0068_MB-0891	pos	pos	MB-0068	MB-0891	4
MB-0068	MB-0455	0.130656009319395	MB-0068_MB-0455	pos	pos	MB-0068	MB-0455	2
MB-0068	MB-0584	0.35519673859049	MB-0068_MB-0584	pos	pos	MB-0068	MB-0584	2
MB-0068	MB-0904	0.323765969761023	MB-0068_MB-0904	pos	pos	MB-0068	MB-0904	6
MB-0068	MB-2616	0.46977106492689	MB-0068_MB-2616	pos	pos	MB-0068	MB-2616	2
MB-0068	MB-0486	0.430546304705677	MB-0068_MB-0486	pos	pos	MB-0068	MB-0486	6
MB-0068	MB-0474	0.225037629893593	MB-0068_MB-0474	pos	pos	MB-0068	MB-0474	3
MB-0068	MB-2556	0.144589740043179	MB-0068_MB-2556	pos	pos	MB-0068	MB-2556	2
MB-0068	MB-2971	0.273413381779504	MB-0068_MB-2971	pos	pos	MB-0068	MB-2971	2
MB-0068	MB-3412	0.354224355258135	MB-0068_MB-3412	pos	pos	MB-0068	MB-3412	3
MB-0068	MB-3035	0.286303829295459	MB-0068_MB-3035	pos	pos	MB-0068	MB-3035	6
MB-0068	MB-3181	0.427617346324704	MB-0068_MB-3181	pos	pos	MB-0068	MB-3181	2
MB-0068	MB-3363	0.132412916804002	MB-0068_MB-3363	pos	pos	MB-0068	MB-3363	4
MB-0068	MB-3479	0.279059194600882	MB-0068_MB-3479	pos	pos	MB-0068	MB-3479	4
MB-0068	MB-3104	0.399675444895628	MB-0068_MB-3104	pos	pos	MB-0068	MB-3104	2
MB-0068	MB-3506	0.418955245946699	MB-0068_MB-3506	pos	pos	MB-0068	MB-3506	3
MB-0068	MB-2752	0.284391043131102	MB-0068_MB-2752	pos	pos	MB-0068	MB-2752	2
MB-0068	MB-3600	0.205120400897039	MB-0068_MB-3600	pos	pos	MB-0068	MB-3600	2
MB-0068	MB-0579	0.121426317519616	MB-0068_MB-0579	pos	pos	MB-0068	MB-0579	4
MB-0117	MB-0068	0.519847531836557	MB-0117_MB-0068	pos	pos	MB-0117	MB-0068	4
MB-0117	MB-0066	0.425241990574184	MB-0117_MB-0066	pos	pos	MB-0117	MB-0066	2
MB-0117	MB-0138	0.596261137794012	MB-0117_MB-0138	pos	pos	MB-0117	MB-0138	4
MB-0117	MB-0181	0.522971617029116	MB-0117_MB-0181	pos	pos	MB-0117	MB-0181	1
MB-0117	MB-0123	0.373678186893962	MB-0117_MB-0123	pos	pos	MB-0117	MB-0123	2
MB-0117	MB-0202	0.383774727390906	MB-0117_MB-0202	pos	pos	MB-0117	MB-0202	2
MB-0117	MB-0010	0.13655485502761	MB-0117_MB-0010	pos	pos	MB-0117	MB-0010	3
MB-0117	MB-0322	0.619604663513148	MB-0117_MB-0322	pos	pos	MB-0117	MB-0322	4
MB-0117	MB-0282	0.556716411746121	MB-0117_MB-0282	pos	pos	MB-0117	MB-0282	1
MB-0117	MB-0301	0.335727342650435	MB-0117_MB-0301	pos	pos	MB-0117	MB-0301	2
MB-0117	MB-0145	0.436232795790146	MB-0117_MB-0145	pos	pos	MB-0117	MB-0145	2
MB-0117	MB-0362	0.473098271113542	MB-0117_MB-0362	pos	pos	MB-0117	MB-0362	3
MB-0117	MB-0203	0.577687676665793	MB-0117_MB-0203	pos	pos	MB-0117	MB-0203	4
MB-0117	MB-0324	0.357062015226467	MB-0117_MB-0324	pos	pos	MB-0117	MB-0324	3
MB-0117	MB-0134	0.241654292005126	MB-0117_MB-0134	pos	pos	MB-0117	MB-0134	3
MB-0117	MB-0487	0.493077513533788	MB-0117_MB-0487	pos	pos	MB-0117	MB-0487	5
MB-0117	MB-0421	0.115761784752639	MB-0117_MB-0421	pos	pos	MB-0117	MB-0421	4
MB-0117	MB-0449	0.283138571758323	MB-0117_MB-0449	pos	pos	MB-0117	MB-0449	2
MB-0117	MB-0512	0.528779003589136	MB-0117_MB-0512	pos	pos	MB-0117	MB-0512	3
MB-0117	MB-0404	0.475325997308336	MB-0117_MB-0404	pos	pos	MB-0117	MB-0404	1
MB-0117	MB-0492	0.320249083943991	MB-0117_MB-0492	pos	pos	MB-0117	MB-0492	3
MB-0117	MB-0521	0.315782593601604	MB-0117_MB-0521	pos	pos	MB-0117	MB-0521	1
MB-0117	MB-0535	0.536240259741492	MB-0117_MB-0535	pos	pos	MB-0117	MB-0535	2
MB-0117	MB-0528	0.378195249199502	MB-0117_MB-0528	pos	pos	MB-0117	MB-0528	5
MB-0117	MB-0584	0.511835624144336	MB-0117_MB-0584	pos	pos	MB-0117	MB-0584	1
MB-0117	MB-0904	0.398496725241241	MB-0117_MB-0904	pos	pos	MB-0117	MB-0904	3
MB-0117	MB-0385	0.275849383376608	MB-0117_MB-0385	pos	pos	MB-0117	MB-0385	6
MB-0117	MB-0542	0.325238110293839	MB-0117_MB-0542	pos	pos	MB-0117	MB-0542	5
MB-0117	MB-0891	0.417033857046675	MB-0117_MB-0891	pos	pos	MB-0117	MB-0891	3
MB-0117	MB-0291	0.237704927622312	MB-0117_MB-0291	pos	pos	MB-0117	MB-0291	4
MB-0117	MB-0348	0.213649748287991	MB-0117_MB-0348	pos	pos	MB-0117	MB-0348	3
MB-0117	MB-0474	0.237054767584086	MB-0117_MB-0474	pos	pos	MB-0117	MB-0474	4
MB-0117	MB-2556	0.143894515713178	MB-0117_MB-2556	pos	pos	MB-0117	MB-2556	2
MB-0117	MB-0486	0.264765568545456	MB-0117_MB-0486	pos	pos	MB-0117	MB-0486	2
MB-0117	MB-2616	0.332110605178612	MB-0117_MB-2616	pos	pos	MB-0117	MB-2616	6
MB-0117	MB-2971	0.295318516955432	MB-0117_MB-2971	pos	pos	MB-0117	MB-2971	2
MB-0117	MB-0425	0.171601375133473	MB-0117_MB-0425	pos	pos	MB-0117	MB-0425	6
MB-0117	MB-2752	0.294700055803201	MB-0117_MB-2752	pos	pos	MB-0117	MB-2752	3
MB-0117	MB-3181	0.313510003437279	MB-0117_MB-3181	pos	pos	MB-0117	MB-3181	2
MB-0123	MB-0068	0.355503153514176	MB-0123_MB-0068	pos	pos	MB-0123	MB-0068	2
MB-0117	MB-3104	0.333002701188082	MB-0117_MB-3104	pos	pos	MB-0117	MB-3104	3
MB-0117	MB-0579	0.156720004840554	MB-0117_MB-0579	pos	pos	MB-0117	MB-0579	6
MB-0117	MB-3506	0.306571870886231	MB-0117_MB-3506	pos	pos	MB-0117	MB-3506	2
MB-0117	MB-3035	0.296230205449938	MB-0117_MB-3035	pos	pos	MB-0117	MB-3035	4
MB-0123	MB-0010	0.204631428796029	MB-0123_MB-0010	pos	pos	MB-0123	MB-0010	4
MB-0123	MB-0066	0.26249725328236	MB-0123_MB-0066	pos	pos	MB-0123	MB-0066	2
MB-0117	MB-3412	0.360756175348831	MB-0117_MB-3412	pos	pos	MB-0117	MB-3412	3
MB-0123	MB-0134	0.469433359859111	MB-0123_MB-0134	pos	pos	MB-0123	MB-0134	2
MB-0123	MB-0138	0.460310471357492	MB-0123_MB-0138	pos	pos	MB-0123	MB-0138	2
MB-0123	MB-0181	0.281056455935218	MB-0123_MB-0181	pos	pos	MB-0123	MB-0181	4
MB-0117	MB-3479	0.380706232788424	MB-0117_MB-3479	pos	pos	MB-0117	MB-3479	4
MB-0123	MB-0202	0.450729955975755	MB-0123_MB-0202	pos	pos	MB-0123	MB-0202	2
MB-0117	MB-3600	0.312895627934971	MB-0117_MB-3600	pos	pos	MB-0117	MB-3600	4
MB-0123	MB-0117	0.374748984639792	MB-0123_MB-0117	pos	pos	MB-0123	MB-0117	1
MB-0117	MB-3363	0.160275987106887	MB-0117_MB-3363	pos	pos	MB-0117	MB-3363	2
MB-0117	MB-0455	0.125684847428952	MB-0117_MB-0455	pos	pos	MB-0117	MB-0455	2
MB-0117	MB-0465	0.0745579895922561	MB-0117_MB-0465	pos	pos	MB-0117	MB-0465	3
MB-0123	MB-0301	0.519632771245128	MB-0123_MB-0301	pos	pos	MB-0123	MB-0301	4
MB-0123	MB-0282	0.403778114973159	MB-0123_MB-0282	pos	pos	MB-0123	MB-0282	1
MB-0123	MB-0322	0.458120062306282	MB-0123_MB-0322	pos	pos	MB-0123	MB-0322	2
MB-0123	MB-0385	0.273419692147976	MB-0123_MB-0385	pos	pos	MB-0123	MB-0385	2
MB-0123	MB-0145	0.28717383403434	MB-0123_MB-0145	pos	pos	MB-0123	MB-0145	3
MB-0123	MB-0362	0.245326679774003	MB-0123_MB-0362	pos	pos	MB-0123	MB-0362	4
MB-0123	MB-0203	0.346035430362567	MB-0123_MB-0203	pos	pos	MB-0123	MB-0203	3
MB-0123	MB-0492	0.311026212404526	MB-0123_MB-0492	pos	pos	MB-0123	MB-0492	3
MB-0123	MB-0474	0.291638809444191	MB-0123_MB-0474	pos	pos	MB-0123	MB-0474	5
MB-0123	MB-0449	0.377193022898778	MB-0123_MB-0449	pos	pos	MB-0123	MB-0449	4
MB-0123	MB-0425	0.343625100668372	MB-0123_MB-0425	pos	pos	MB-0123	MB-0425	2
MB-0123	MB-0404	0.446286633859034	MB-0123_MB-0404	pos	pos	MB-0123	MB-0404	3
MB-0123	MB-0421	0.113114246388986	MB-0123_MB-0421	pos	pos	MB-0123	MB-0421	1
MB-0123	MB-0512	0.431380944864884	MB-0123_MB-0512	pos	pos	MB-0123	MB-0512	3
MB-0123	MB-0528	0.306293799179676	MB-0123_MB-0528	pos	pos	MB-0123	MB-0528	1
MB-0123	MB-0324	0.354035734476857	MB-0123_MB-0324	pos	pos	MB-0123	MB-0324	2
MB-0123	MB-0348	0.301630262042721	MB-0123_MB-0348	pos	pos	MB-0123	MB-0348	5
MB-0123	MB-0579	0.218317876437759	MB-0123_MB-0579	pos	pos	MB-0123	MB-0579	1
MB-0123	MB-0542	0.445960692524016	MB-0123_MB-0542	pos	pos	MB-0123	MB-0542	3
MB-0123	MB-0487	0.260326992892833	MB-0123_MB-0487	pos	pos	MB-0123	MB-0487	6
MB-0123	MB-0535	0.40836594826043	MB-0123_MB-0535	pos	pos	MB-0123	MB-0535	5
MB-0123	MB-0584	0.394421543175914	MB-0123_MB-0584	pos	pos	MB-0123	MB-0584	3
MB-0123	MB-0904	0.53948747991737	MB-0123_MB-0904	pos	pos	MB-0123	MB-0904	4
MB-0123	MB-0891	0.245809838301428	MB-0123_MB-0891	pos	pos	MB-0123	MB-0891	3
MB-0123	MB-0486	0.290359424786992	MB-0123_MB-0486	pos	pos	MB-0123	MB-0486	4
MB-0123	MB-0521	0.227740177049464	MB-0123_MB-0521	pos	pos	MB-0123	MB-0521	2
MB-0123	MB-0291	0.270385870337117	MB-0123_MB-0291	pos	pos	MB-0123	MB-0291	2
MB-0123	MB-0465	0.129773444745665	MB-0123_MB-0465	pos	pos	MB-0123	MB-0465	6
MB-0123	MB-2752	0.329028913640373	MB-0123_MB-2752	pos	pos	MB-0123	MB-2752	2
MB-0123	MB-2971	0.349607430228461	MB-0123_MB-2971	pos	pos	MB-0123	MB-2971	6
MB-0123	MB-2616	0.328895132764484	MB-0123_MB-2616	pos	pos	MB-0123	MB-2616	3
MB-0123	MB-3035	0.46578938814087	MB-0123_MB-3035	pos	pos	MB-0123	MB-3035	2
MB-0123	MB-3412	0.603516557715207	MB-0123_MB-3412	pos	pos	MB-0123	MB-3412	2
MB-0123	MB-2556	0.133050161063986	MB-0123_MB-2556	pos	pos	MB-0123	MB-2556	3
MB-0123	MB-3104	0.253870298036389	MB-0123_MB-3104	pos	pos	MB-0123	MB-3104	6
MB-0123	MB-3506	0.340726891724718	MB-0123_MB-3506	pos	pos	MB-0123	MB-3506	2
MB-0123	MB-3181	0.355152256542905	MB-0123_MB-3181	pos	pos	MB-0123	MB-3181	4
MB-0123	MB-3600	0.516663410594474	MB-0123_MB-3600	pos	pos	MB-0123	MB-3600	4
MB-0123	MB-3479	0.372429688049387	MB-0123_MB-3479	pos	pos	MB-0123	MB-3479	2
MB-0123	MB-3363	0.204300537889091	MB-0123_MB-3363	pos	pos	MB-0123	MB-3363	3
MB-0123	MB-0455	0.121424254777998	MB-0123_MB-0455	pos	pos	MB-0123	MB-0455	2
MB-0134	MB-0123	0.470613432326581	MB-0134_MB-0123	pos	pos	MB-0134	MB-0123	2
MB-0134	MB-0202	0.355687461804891	MB-0134_MB-0202	pos	pos	MB-0134	MB-0202	4
MB-0134	MB-0010	0.454541410608604	MB-0134_MB-0010	pos	pos	MB-0134	MB-0010	4
MB-0134	MB-0181	0.208260894167677	MB-0134_MB-0181	pos	pos	MB-0134	MB-0181	2
MB-0134	MB-0138	0.283771704226778	MB-0134_MB-0138	pos	pos	MB-0134	MB-0138	4
MB-0134	MB-0117	0.242408873846878	MB-0134_MB-0117	pos	pos	MB-0134	MB-0117	1
MB-0134	MB-0066	0.145690268283092	MB-0134_MB-0066	pos	pos	MB-0134	MB-0066	2
MB-0134	MB-0301	0.454429088587984	MB-0134_MB-0301	pos	pos	MB-0134	MB-0301	2
MB-0134	MB-0362	0.164569848612249	MB-0134_MB-0362	pos	pos	MB-0134	MB-0362	3
MB-0134	MB-0322	0.336214734538485	MB-0134_MB-0322	pos	pos	MB-0134	MB-0322	4
MB-0134	MB-0421	0.0845858033817202	MB-0134_MB-0421	pos	pos	MB-0134	MB-0421	1
MB-0134	MB-0068	0.162606242241356	MB-0134_MB-0068	pos	pos	MB-0134	MB-0068	2
MB-0134	MB-0425	0.558177236565081	MB-0134_MB-0425	pos	pos	MB-0134	MB-0425	2
MB-0134	MB-0348	0.586331626474264	MB-0134_MB-0348	pos	pos	MB-0134	MB-0348	3
MB-0134	MB-0282	0.227988694402164	MB-0134_MB-0282	pos	pos	MB-0134	MB-0282	4
MB-0134	MB-0385	0.497900010010001	MB-0134_MB-0385	pos	pos	MB-0134	MB-0385	3
MB-0134	MB-0203	0.24890630002241	MB-0134_MB-0203	pos	pos	MB-0134	MB-0203	3
MB-0134	MB-0449	0.289051356085558	MB-0134_MB-0449	pos	pos	MB-0134	MB-0449	5
MB-0134	MB-0487	0.126963684601989	MB-0134_MB-0487	pos	pos	MB-0134	MB-0487	4
MB-0134	MB-0404	0.3849309823051	MB-0134_MB-0404	pos	pos	MB-0134	MB-0404	2
MB-0134	MB-0584	0.272824395218603	MB-0134_MB-0584	pos	pos	MB-0134	MB-0584	3
MB-0134	MB-0904	0.386151019602311	MB-0134_MB-0904	pos	pos	MB-0134	MB-0904	1
MB-0134	MB-0891	0.187028657895379	MB-0134_MB-0891	pos	pos	MB-0134	MB-0891	3
MB-0134	MB-0492	0.167510055749079	MB-0134_MB-0492	pos	pos	MB-0134	MB-0492	1
MB-0134	MB-0324	0.299409951536838	MB-0134_MB-0324	pos	pos	MB-0134	MB-0324	2
MB-0134	MB-0512	0.18593434456367	MB-0134_MB-0512	pos	pos	MB-0134	MB-0512	5
MB-0134	MB-0542	0.370354500408974	MB-0134_MB-0542	pos	pos	MB-0134	MB-0542	1
MB-0134	MB-2556	0.112066077245251	MB-0134_MB-2556	pos	pos	MB-0134	MB-2556	3
MB-0134	MB-0145	0.241993159428482	MB-0134_MB-0145	pos	pos	MB-0134	MB-0145	6
MB-0134	MB-0455	0.079714638539175	MB-0134_MB-0455	pos	pos	MB-0134	MB-0455	5
MB-0134	MB-0528	0.290262652938567	MB-0134_MB-0528	pos	pos	MB-0134	MB-0528	3
MB-0134	MB-0521	0.17518680002741	MB-0134_MB-0521	pos	pos	MB-0134	MB-0521	4
MB-0134	MB-0579	0.197322123499569	MB-0134_MB-0579	pos	pos	MB-0134	MB-0579	3
MB-0134	MB-2752	0.280217998826914	MB-0134_MB-2752	pos	pos	MB-0134	MB-2752	4
MB-0134	MB-2971	0.258291458021974	MB-0134_MB-2971	pos	pos	MB-0134	MB-2971	2
MB-0134	MB-0474	0.222071719242632	MB-0134_MB-0474	pos	pos	MB-0134	MB-0474	2
MB-0134	MB-0535	0.277071328156113	MB-0134_MB-0535	pos	pos	MB-0134	MB-0535	6
MB-0138	MB-0068	0.615923060283003	MB-0138_MB-0068	pos	pos	MB-0138	MB-0068	2
MB-0134	MB-3035	0.299097604860383	MB-0134_MB-3035	pos	pos	MB-0134	MB-3035	6
MB-0138	MB-0066	0.414412745042744	MB-0138_MB-0066	pos	pos	MB-0138	MB-0066	3
MB-0134	MB-0486	0.231715161760475	MB-0134_MB-0486	pos	pos	MB-0134	MB-0486	2
MB-0134	MB-0291	0.201516945407946	MB-0134_MB-0291	pos	pos	MB-0134	MB-0291	2
MB-0134	MB-3412	0.624302582860207	MB-0134_MB-3412	pos	pos	MB-0134	MB-3412	3
MB-0138	MB-0123	0.462011084068941	MB-0138_MB-0123	pos	pos	MB-0138	MB-0123	6
MB-0138	MB-0117	0.59637234811239	MB-0138_MB-0117	pos	pos	MB-0138	MB-0117	2
MB-0134	MB-2616	0.170561316297445	MB-0134_MB-2616	pos	pos	MB-0134	MB-2616	4
MB-0134	MB-3600	0.585142120539784	MB-0134_MB-3600	pos	pos	MB-0134	MB-3600	4
MB-0138	MB-0181	0.54180053032686	MB-0138_MB-0181	pos	pos	MB-0138	MB-0181	2
MB-0138	MB-0202	0.437639606455976	MB-0138_MB-0202	pos	pos	MB-0138	MB-0202	3
MB-0134	MB-3104	0.218998333799527	MB-0134_MB-3104	pos	pos	MB-0134	MB-3104	2
MB-0134	MB-3506	0.239781786912738	MB-0134_MB-3506	pos	pos	MB-0134	MB-3506	2
MB-0134	MB-0465	0.0748137472080889	MB-0134_MB-0465	pos	pos	MB-0134	MB-0465	4
MB-0138	MB-0322	0.665890590529813	MB-0138_MB-0322	pos	pos	MB-0138	MB-0322	4
MB-0138	MB-0010	0.158777779939692	MB-0138_MB-0010	pos	pos	MB-0138	MB-0010	2
MB-0138	MB-0282	0.548810659609552	MB-0138_MB-0282	pos	pos	MB-0138	MB-0282	4
MB-0134	MB-3363	0.218672139561516	MB-0134_MB-3363	pos	pos	MB-0134	MB-3363	1
MB-0138	MB-0301	0.376034058708077	MB-0138_MB-0301	pos	pos	MB-0138	MB-0301	2
MB-0138	MB-0362	0.472860249101349	MB-0138_MB-0362	pos	pos	MB-0138	MB-0362	2
MB-0138	MB-0203	0.510607607449019	MB-0138_MB-0203	pos	pos	MB-0138	MB-0203	3
MB-0138	MB-0134	0.284209447456529	MB-0138_MB-0134	pos	pos	MB-0138	MB-0134	4
MB-0138	MB-0324	0.406723353012256	MB-0138_MB-0324	pos	pos	MB-0138	MB-0324	1
MB-0134	MB-3479	0.30021224596854	MB-0134_MB-3479	pos	pos	MB-0134	MB-3479	2
MB-0138	MB-0145	0.478480204517637	MB-0138_MB-0145	pos	pos	MB-0138	MB-0145	2
MB-0134	MB-3181	0.199026680605466	MB-0134_MB-3181	pos	pos	MB-0134	MB-3181	3
MB-0138	MB-0512	0.7019815712326	MB-0138_MB-0512	pos	pos	MB-0138	MB-0512	4
MB-0138	MB-0421	0.141199865910809	MB-0138_MB-0421	pos	pos	MB-0138	MB-0421	3
MB-0138	MB-0474	0.272032603748861	MB-0138_MB-0474	pos	pos	MB-0138	MB-0474	3
MB-0138	MB-0487	0.517584210383461	MB-0138_MB-0487	pos	pos	MB-0138	MB-0487	5
MB-0138	MB-0492	0.418618996299917	MB-0138_MB-0492	pos	pos	MB-0138	MB-0492	4
MB-0138	MB-0404	0.562457432362545	MB-0138_MB-0404	pos	pos	MB-0138	MB-0404	2
MB-0138	MB-0449	0.425595993849138	MB-0138_MB-0449	pos	pos	MB-0138	MB-0449	3
MB-0138	MB-0425	0.222314335365838	MB-0138_MB-0425	pos	pos	MB-0138	MB-0425	1
MB-0138	MB-0291	0.31004890908069	MB-0138_MB-0291	pos	pos	MB-0138	MB-0291	3
MB-0138	MB-0904	0.550153589354582	MB-0138_MB-0904	pos	pos	MB-0138	MB-0904	1
MB-0138	MB-0385	0.256126337872696	MB-0138_MB-0385	pos	pos	MB-0138	MB-0385	2
MB-0138	MB-0528	0.381227493788501	MB-0138_MB-0528	pos	pos	MB-0138	MB-0528	5
MB-0138	MB-0891	0.466269533063113	MB-0138_MB-0891	pos	pos	MB-0138	MB-0891	1
MB-0138	MB-0535	0.614073943304199	MB-0138_MB-0535	pos	pos	MB-0138	MB-0535	3
MB-0138	MB-0584	0.51250322941477	MB-0138_MB-0584	pos	pos	MB-0138	MB-0584	6
MB-0138	MB-0542	0.367387261977356	MB-0138_MB-0542	pos	pos	MB-0138	MB-0542	5
MB-0138	MB-0579	0.179102446381372	MB-0138_MB-0579	pos	pos	MB-0138	MB-0579	3
MB-0138	MB-0348	0.218860151967118	MB-0138_MB-0348	pos	pos	MB-0138	MB-0348	4
MB-0138	MB-0465	0.11803622572508	MB-0138_MB-0465	pos	pos	MB-0138	MB-0465	3
MB-0138	MB-2616	0.444497176802697	MB-0138_MB-2616	pos	pos	MB-0138	MB-2616	4
MB-0138	MB-2971	0.358943697251639	MB-0138_MB-2971	pos	pos	MB-0138	MB-2971	2
MB-0138	MB-2556	0.15161754132115	MB-0138_MB-2556	pos	pos	MB-0138	MB-2556	2
MB-0138	MB-2752	0.353237624377302	MB-0138_MB-2752	pos	pos	MB-0138	MB-2752	6
MB-0138	MB-3479	0.369656631646873	MB-0138_MB-3479	pos	pos	MB-0138	MB-3479	2
MB-0138	MB-0521	0.289590039154481	MB-0138_MB-0521	pos	pos	MB-0138	MB-0521	6
MB-0138	MB-3412	0.461950955440282	MB-0138_MB-3412	pos	pos	MB-0138	MB-3412	3
MB-0138	MB-3181	0.378825549380815	MB-0138_MB-3181	pos	pos	MB-0138	MB-3181	2
MB-0138	MB-3035	0.344879760270905	MB-0138_MB-3035	pos	pos	MB-0138	MB-3035	2
MB-0138	MB-0455	0.12367492188469	MB-0138_MB-0455	pos	pos	MB-0138	MB-0455	3
MB-0138	MB-3104	0.38920040879489	MB-0138_MB-3104	pos	pos	MB-0138	MB-3104	6
MB-0138	MB-3506	0.404096517854361	MB-0138_MB-3506	pos	pos	MB-0138	MB-3506	2
MB-0138	MB-0486	0.341703752978661	MB-0138_MB-0486	pos	pos	MB-0138	MB-0486	4
MB-0138	MB-3363	0.159466292196036	MB-0138_MB-3363	pos	pos	MB-0138	MB-3363	4
MB-0145	MB-0068	0.476048025000522	MB-0145_MB-0068	pos	pos	MB-0145	MB-0068	2
MB-0138	MB-3600	0.420249758583152	MB-0138_MB-3600	pos	pos	MB-0138	MB-3600	3
MB-0145	MB-0066	0.334500602605532	MB-0145_MB-0066	pos	pos	MB-0145	MB-0066	2
MB-0145	MB-0010	0.16789156688859	MB-0145_MB-0010	pos	pos	MB-0145	MB-0010	2
MB-0145	MB-0202	0.378760885528301	MB-0145_MB-0202	pos	pos	MB-0145	MB-0202	4
MB-0145	MB-0123	0.288737589687479	MB-0145_MB-0123	pos	pos	MB-0145	MB-0123	4
MB-0145	MB-0138	0.478179523318176	MB-0145_MB-0138	pos	pos	MB-0145	MB-0138	2
MB-0145	MB-0117	0.434406444850935	MB-0145_MB-0117	pos	pos	MB-0145	MB-0117	4
MB-0145	MB-0181	0.349939385879998	MB-0145_MB-0181	pos	pos	MB-0145	MB-0181	1
MB-0145	MB-0362	0.348574720921952	MB-0145_MB-0362	pos	pos	MB-0145	MB-0362	2
MB-0145	MB-0282	0.359496711648163	MB-0145_MB-0282	pos	pos	MB-0145	MB-0282	2
MB-0145	MB-0134	0.240963987516649	MB-0145_MB-0134	pos	pos	MB-0145	MB-0134	3
MB-0145	MB-0421	0.13985596781336	MB-0145_MB-0421	pos	pos	MB-0145	MB-0421	4
MB-0145	MB-0322	0.460506584972616	MB-0145_MB-0322	pos	pos	MB-0145	MB-0322	1
MB-0145	MB-0301	0.308160167787129	MB-0145_MB-0301	pos	pos	MB-0145	MB-0301	2
MB-0145	MB-0492	0.342144612760998	MB-0145_MB-0492	pos	pos	MB-0145	MB-0492	2
MB-0145	MB-0425	0.236049233391404	MB-0145_MB-0425	pos	pos	MB-0145	MB-0425	3
MB-0145	MB-0487	0.45663490379138	MB-0145_MB-0487	pos	pos	MB-0145	MB-0487	4
MB-0145	MB-0521	0.410502555550979	MB-0145_MB-0521	pos	pos	MB-0145	MB-0521	3
MB-0145	MB-0528	0.488582958543277	MB-0145_MB-0528	pos	pos	MB-0145	MB-0528	3
MB-0145	MB-0449	0.244115847833284	MB-0145_MB-0449	pos	pos	MB-0145	MB-0449	5
MB-0145	MB-0512	0.475708495086468	MB-0145_MB-0512	pos	pos	MB-0145	MB-0512	4
MB-0145	MB-0291	0.357782322145174	MB-0145_MB-0291	pos	pos	MB-0145	MB-0291	2
MB-0145	MB-0324	0.265672535188812	MB-0145_MB-0324	pos	pos	MB-0145	MB-0324	3
MB-0145	MB-0542	0.44647296976273	MB-0145_MB-0542	pos	pos	MB-0145	MB-0542	1
MB-0145	MB-0474	0.302648906356742	MB-0145_MB-0474	pos	pos	MB-0145	MB-0474	3
MB-0145	MB-0535	0.596881731130687	MB-0145_MB-0535	pos	pos	MB-0145	MB-0535	1
MB-0145	MB-0891	0.49339948728311	MB-0145_MB-0891	pos	pos	MB-0145	MB-0891	2
MB-0145	MB-0486	0.37666225442831	MB-0145_MB-0486	pos	pos	MB-0145	MB-0486	5
MB-0145	MB-0584	0.306223851443634	MB-0145_MB-0584	pos	pos	MB-0145	MB-0584	1
MB-0145	MB-2616	0.465454515502463	MB-0145_MB-2616	pos	pos	MB-0145	MB-2616	3
MB-0145	MB-2556	0.23997192329872	MB-0145_MB-2556	pos	pos	MB-0145	MB-2556	6
MB-0145	MB-0404	0.618753075970478	MB-0145_MB-0404	pos	pos	MB-0145	MB-0404	5
MB-0145	MB-0904	0.309385765202089	MB-0145_MB-0904	pos	pos	MB-0145	MB-0904	3
MB-0145	MB-0385	0.215471201807047	MB-0145_MB-0385	pos	pos	MB-0145	MB-0385	4
MB-0145	MB-0203	0.452638902395015	MB-0145_MB-0203	pos	pos	MB-0145	MB-0203	3
MB-0145	MB-3181	0.402429614605879	MB-0145_MB-3181	pos	pos	MB-0145	MB-3181	4
MB-0145	MB-0348	0.274666249819777	MB-0145_MB-0348	pos	pos	MB-0145	MB-0348	2
MB-0145	MB-2752	0.340002727781317	MB-0145_MB-2752	pos	pos	MB-0145	MB-2752	2
MB-0145	MB-3035	0.281868698382951	MB-0145_MB-3035	pos	pos	MB-0145	MB-3035	6
MB-0145	MB-2971	0.30360639473508	MB-0145_MB-2971	pos	pos	MB-0145	MB-2971	2
MB-0145	MB-3506	0.481404628739173	MB-0145_MB-3506	pos	pos	MB-0145	MB-3506	6
MB-0145	MB-0455	0.278167993337571	MB-0145_MB-0455	pos	pos	MB-0145	MB-0455	3
MB-0145	MB-3104	0.344915798744716	MB-0145_MB-3104	pos	pos	MB-0145	MB-3104	2
MB-0145	MB-3412	0.33125845339471	MB-0145_MB-3412	pos	pos	MB-0145	MB-3412	2
MB-0145	MB-3479	0.431431643219131	MB-0145_MB-3479	pos	pos	MB-0145	MB-3479	3
MB-0145	MB-3363	0.236301311500628	MB-0145_MB-3363	pos	pos	MB-0145	MB-3363	6
MB-0145	MB-0465	0.112303761636106	MB-0145_MB-0465	pos	pos	MB-0145	MB-0465	2
MB-0145	MB-3600	0.308700750636418	MB-0145_MB-3600	pos	pos	MB-0145	MB-3600	4
MB-0145	MB-0579	0.182145505636276	MB-0145_MB-0579	pos	pos	MB-0145	MB-0579	4
MB-0181	MB-0010	0.0841522734815036	MB-0181_MB-0010	pos	pos	MB-0181	MB-0010	2
MB-0181	MB-0117	0.523005449777162	MB-0181_MB-0117	pos	pos	MB-0181	MB-0117	3
MB-0181	MB-0138	0.538381130624982	MB-0181_MB-0138	pos	pos	MB-0181	MB-0138	2
MB-0181	MB-0202	0.336754450901205	MB-0181_MB-0202	pos	pos	MB-0181	MB-0202	2
MB-0181	MB-0068	0.591106865835971	MB-0181_MB-0068	pos	pos	MB-0181	MB-0068	4
MB-0181	MB-0322	0.454811440632954	MB-0181_MB-0322	pos	pos	MB-0181	MB-0322	4
MB-0181	MB-0123	0.278820649163906	MB-0181_MB-0123	pos	pos	MB-0181	MB-0123	2
MB-0181	MB-0066	0.368885030078365	MB-0181_MB-0066	pos	pos	MB-0181	MB-0066	4
MB-0181	MB-0282	0.555393105831566	MB-0181_MB-0282	pos	pos	MB-0181	MB-0282	1
MB-0181	MB-0362	0.349278456467459	MB-0181_MB-0362	pos	pos	MB-0181	MB-0362	2
MB-0181	MB-0134	0.208796158782744	MB-0181_MB-0134	pos	pos	MB-0181	MB-0134	2
MB-0181	MB-0203	0.370573915699239	MB-0181_MB-0203	pos	pos	MB-0181	MB-0203	3
MB-0181	MB-0301	0.258850038186325	MB-0181_MB-0301	pos	pos	MB-0181	MB-0301	4
MB-0181	MB-0324	0.289232513520236	MB-0181_MB-0324	pos	pos	MB-0181	MB-0324	1
MB-0181	MB-0421	0.0948130519694236	MB-0181_MB-0421	pos	pos	MB-0181	MB-0421	2
MB-0181	MB-0145	0.35216427795234	MB-0181_MB-0145	pos	pos	MB-0181	MB-0145	2
MB-0181	MB-0449	0.270100459215542	MB-0181_MB-0449	pos	pos	MB-0181	MB-0449	3
MB-0181	MB-0512	0.419128977875075	MB-0181_MB-0512	pos	pos	MB-0181	MB-0512	4
MB-0181	MB-0579	0.144048904219378	MB-0181_MB-0579	pos	pos	MB-0181	MB-0579	3
MB-0181	MB-0487	0.351786909773596	MB-0181_MB-0487	pos	pos	MB-0181	MB-0487	3
MB-0181	MB-0404	0.374300299926803	MB-0181_MB-0404	pos	pos	MB-0181	MB-0404	5
MB-0181	MB-0584	0.360492094860939	MB-0181_MB-0584	pos	pos	MB-0181	MB-0584	4
MB-0181	MB-0385	0.308862792246183	MB-0181_MB-0385	pos	pos	MB-0181	MB-0385	2
MB-0181	MB-0291	0.185196217134728	MB-0181_MB-0291	pos	pos	MB-0181	MB-0291	3
MB-0181	MB-0474	0.196866036027319	MB-0181_MB-0474	pos	pos	MB-0181	MB-0474	1
MB-0181	MB-0465	0.0650744981138535	MB-0181_MB-0465	pos	pos	MB-0181	MB-0465	3
MB-0181	MB-0535	0.433611021614661	MB-0181_MB-0535	pos	pos	MB-0181	MB-0535	1
MB-0181	MB-0492	0.522893848147767	MB-0181_MB-0492	pos	pos	MB-0181	MB-0492	2
MB-0181	MB-0904	0.348033422936818	MB-0181_MB-0904	pos	pos	MB-0181	MB-0904	5
MB-0181	MB-0542	0.25600354373996	MB-0181_MB-0542	pos	pos	MB-0181	MB-0542	1
MB-0181	MB-0521	0.199372899144158	MB-0181_MB-0521	pos	pos	MB-0181	MB-0521	3
MB-0181	MB-0891	0.347753211373433	MB-0181_MB-0891	pos	pos	MB-0181	MB-0891	6
MB-0181	MB-0528	0.28796204196999	MB-0181_MB-0528	pos	pos	MB-0181	MB-0528	5
MB-0181	MB-0348	0.176583601876945	MB-0181_MB-0348	pos	pos	MB-0181	MB-0348	3
MB-0181	MB-0425	0.14049574043707	MB-0181_MB-0425	pos	pos	MB-0181	MB-0425	4
MB-0181	MB-0486	0.363158046328891	MB-0181_MB-0486	pos	pos	MB-0181	MB-0486	3
MB-0181	MB-3104	0.561889505194565	MB-0181_MB-3104	pos	pos	MB-0181	MB-3104	4
MB-0181	MB-2971	0.277497658601517	MB-0181_MB-2971	pos	pos	MB-0181	MB-2971	2
MB-0181	MB-0455	0.090163707345134	MB-0181_MB-0455	pos	pos	MB-0181	MB-0455	2
MB-0181	MB-3035	0.186838206785545	MB-0181_MB-3035	pos	pos	MB-0181	MB-3035	6
MB-0181	MB-3363	0.124088180248425	MB-0181_MB-3363	pos	pos	MB-0181	MB-3363	2
MB-0181	MB-2556	0.0919263376503206	MB-0181_MB-2556	pos	pos	MB-0181	MB-2556	6
MB-0181	MB-2752	0.290672592558409	MB-0181_MB-2752	pos	pos	MB-0181	MB-2752	3
MB-0181	MB-3600	0.2863948620923	MB-0181_MB-3600	pos	pos	MB-0181	MB-3600	2
MB-0181	MB-2616	0.235902354111301	MB-0181_MB-2616	pos	pos	MB-0181	MB-2616	2
MB-0181	MB-3412	0.273611023143003	MB-0181_MB-3412	pos	pos	MB-0181	MB-3412	3
MB-0181	MB-3479	0.261812803348718	MB-0181_MB-3479	pos	pos	MB-0181	MB-3479	6
MB-0181	MB-3506	0.296598498247901	MB-0181_MB-3506	pos	pos	MB-0181	MB-3506	2
MB-0181	MB-3181	0.212245466516777	MB-0181_MB-3181	pos	pos	MB-0181	MB-3181	4
MB-0202	MB-0010	0.216377536280152	MB-0202_MB-0010	pos	pos	MB-0202	MB-0010	4
MB-0202	MB-0066	0.259576435908254	MB-0202_MB-0066	pos	pos	MB-0202	MB-0066	2
MB-0202	MB-0134	0.35736252913197	MB-0202_MB-0134	pos	pos	MB-0202	MB-0134	3
MB-0202	MB-0181	0.336914929412463	MB-0202_MB-0181	pos	pos	MB-0202	MB-0181	2
MB-0202	MB-0117	0.385583014945144	MB-0202_MB-0117	pos	pos	MB-0202	MB-0117	2
MB-0202	MB-0068	0.328147393399705	MB-0202_MB-0068	pos	pos	MB-0202	MB-0068	4
MB-0202	MB-0138	0.436151074167854	MB-0202_MB-0138	pos	pos	MB-0202	MB-0138	4
MB-0202	MB-0123	0.453199231869014	MB-0202_MB-0123	pos	pos	MB-0202	MB-0123	2
MB-0202	MB-0282	0.324005539600136	MB-0202_MB-0282	pos	pos	MB-0202	MB-0282	4
MB-0202	MB-0145	0.378241991135175	MB-0202_MB-0145	pos	pos	MB-0202	MB-0145	1
MB-0202	MB-0301	0.590318041648599	MB-0202_MB-0301	pos	pos	MB-0202	MB-0301	2
MB-0202	MB-0362	0.334588453737437	MB-0202_MB-0362	pos	pos	MB-0202	MB-0362	2
MB-0202	MB-0203	0.337525973139356	MB-0202_MB-0203	pos	pos	MB-0202	MB-0203	3
MB-0202	MB-0322	0.394517666903826	MB-0202_MB-0322	pos	pos	MB-0202	MB-0322	4
MB-0202	MB-0324	0.529390129310593	MB-0202_MB-0324	pos	pos	MB-0202	MB-0324	1
MB-0202	MB-0385	0.207970645710408	MB-0202_MB-0385	pos	pos	MB-0202	MB-0385	2
MB-0202	MB-0421	0.146133267179743	MB-0202_MB-0421	pos	pos	MB-0202	MB-0421	2
MB-0202	MB-0474	0.344013897338757	MB-0202_MB-0474	pos	pos	MB-0202	MB-0474	3
MB-0202	MB-0425	0.254454017409497	MB-0202_MB-0425	pos	pos	MB-0202	MB-0425	4
MB-0202	MB-0348	0.308573253612468	MB-0202_MB-0348	pos	pos	MB-0202	MB-0348	3
MB-0202	MB-0521	0.330287714490107	MB-0202_MB-0521	pos	pos	MB-0202	MB-0521	3
MB-0202	MB-0291	0.273769505314595	MB-0202_MB-0291	pos	pos	MB-0202	MB-0291	5
MB-0202	MB-0404	0.494734202262969	MB-0202_MB-0404	pos	pos	MB-0202	MB-0404	4
MB-0202	MB-0486	0.283992886588874	MB-0202_MB-0486	pos	pos	MB-0202	MB-0486	2
MB-0202	MB-0542	0.393172782895382	MB-0202_MB-0542	pos	pos	MB-0202	MB-0542	3
MB-0202	MB-0449	0.389286536467572	MB-0202_MB-0449	pos	pos	MB-0202	MB-0449	1
MB-0202	MB-0528	0.44113970984271	MB-0202_MB-0528	pos	pos	MB-0202	MB-0528	3
MB-0202	MB-0487	0.349116830858685	MB-0202_MB-0487	pos	pos	MB-0202	MB-0487	1
MB-0202	MB-0512	0.374739442253786	MB-0202_MB-0512	pos	pos	MB-0202	MB-0512	2
MB-0202	MB-0535	0.423246524373172	MB-0202_MB-0535	pos	pos	MB-0202	MB-0535	5
MB-0202	MB-0904	0.561161297729116	MB-0202_MB-0904	pos	pos	MB-0202	MB-0904	1
MB-0202	MB-0891	0.382965726206208	MB-0202_MB-0891	pos	pos	MB-0202	MB-0891	3
MB-0202	MB-0584	0.294566699023976	MB-0202_MB-0584	pos	pos	MB-0202	MB-0584	6
MB-0202	MB-0492	0.294334740629565	MB-0202_MB-0492	pos	pos	MB-0202	MB-0492	5
MB-0202	MB-0455	0.149549545459818	MB-0202_MB-0455	pos	pos	MB-0202	MB-0455	3
MB-0202	MB-2556	0.203074812288416	MB-0202_MB-2556	pos	pos	MB-0202	MB-2556	4
MB-0202	MB-2971	0.573925443193869	MB-0202_MB-2971	pos	pos	MB-0202	MB-2971	3
MB-0202	MB-2752	0.535370414971181	MB-0202_MB-2752	pos	pos	MB-0202	MB-2752	4
MB-0202	MB-0579	0.264662421240837	MB-0202_MB-0579	pos	pos	MB-0202	MB-0579	2
MB-0202	MB-3506	0.432047981573888	MB-0202_MB-3506	pos	pos	MB-0202	MB-3506	2
MB-0202	MB-3035	0.434051731735721	MB-0202_MB-3035	pos	pos	MB-0202	MB-3035	6
MB-0202	MB-2616	0.378494070025478	MB-0202_MB-2616	pos	pos	MB-0202	MB-2616	2
MB-0202	MB-3479	0.532272732094591	MB-0202_MB-3479	pos	pos	MB-0202	MB-3479	6
MB-0202	MB-3181	0.402929884991497	MB-0202_MB-3181	pos	pos	MB-0202	MB-3181	3
MB-0202	MB-0465	0.092488755864186	MB-0202_MB-0465	pos	pos	MB-0202	MB-0465	2
MB-0202	MB-3412	0.47184054233421	MB-0202_MB-3412	pos	pos	MB-0202	MB-3412	2
MB-0202	MB-3363	0.247941939956793	MB-0202_MB-3363	pos	pos	MB-0202	MB-3363	3
MB-0202	MB-3600	0.381143858604029	MB-0202_MB-3600	pos	pos	MB-0202	MB-3600	6
MB-0203	MB-0117	0.57764998222147	MB-0203_MB-0117	pos	pos	MB-0203	MB-0117	2
MB-0203	MB-0068	0.401247645334037	MB-0203_MB-0068	pos	pos	MB-0203	MB-0068	4
MB-0203	MB-0010	0.135255383667179	MB-0203_MB-0010	pos	pos	MB-0203	MB-0010	4
MB-0203	MB-0066	0.507862859965844	MB-0203_MB-0066	pos	pos	MB-0203	MB-0066	2
MB-0203	MB-0123	0.348295630704302	MB-0203_MB-0123	pos	pos	MB-0203	MB-0123	3
MB-0203	MB-0138	0.509365139985896	MB-0203_MB-0138	pos	pos	MB-0203	MB-0138	2
MB-0202	MB-3104	0.279770063449732	MB-0202_MB-3104	pos	pos	MB-0202	MB-3104	2
MB-0203	MB-0181	0.370782370777723	MB-0203_MB-0181	pos	pos	MB-0203	MB-0181	4
MB-0203	MB-0202	0.336595032565732	MB-0203_MB-0202	pos	pos	MB-0203	MB-0202	4
MB-0203	MB-0362	0.64694624475958	MB-0203_MB-0362	pos	pos	MB-0203	MB-0362	2
MB-0203	MB-0134	0.250468230536707	MB-0203_MB-0134	pos	pos	MB-0203	MB-0134	4
MB-0203	MB-0282	0.488283063727439	MB-0203_MB-0282	pos	pos	MB-0203	MB-0282	1
MB-0203	MB-0324	0.286946251739255	MB-0203_MB-0324	pos	pos	MB-0203	MB-0324	2
MB-0203	MB-0322	0.645531573572961	MB-0203_MB-0322	pos	pos	MB-0203	MB-0322	2
MB-0203	MB-0301	0.330302403884123	MB-0203_MB-0301	pos	pos	MB-0203	MB-0301	3
MB-0203	MB-0421	0.10607658327174	MB-0203_MB-0421	pos	pos	MB-0203	MB-0421	4
MB-0203	MB-0449	0.244874121219386	MB-0203_MB-0449	pos	pos	MB-0203	MB-0449	1
MB-0203	MB-0487	0.517265910089166	MB-0203_MB-0487	pos	pos	MB-0203	MB-0487	2
MB-0203	MB-0492	0.250625358431653	MB-0203_MB-0492	pos	pos	MB-0203	MB-0492	2
MB-0203	MB-0425	0.203395548050554	MB-0203_MB-0425	pos	pos	MB-0203	MB-0425	3
MB-0203	MB-0385	0.262882297581979	MB-0203_MB-0385	pos	pos	MB-0203	MB-0385	4
MB-0203	MB-0528	0.305460894551344	MB-0203_MB-0528	pos	pos	MB-0203	MB-0528	3
MB-0203	MB-0512	0.532597783774791	MB-0203_MB-0512	pos	pos	MB-0203	MB-0512	3
MB-0203	MB-0542	0.394098621628661	MB-0203_MB-0542	pos	pos	MB-0203	MB-0542	5
MB-0203	MB-0584	0.610448030996713	MB-0203_MB-0584	pos	pos	MB-0203	MB-0584	4
MB-0203	MB-0904	0.367212771751852	MB-0203_MB-0904	pos	pos	MB-0203	MB-0904	2
MB-0203	MB-0521	0.197550162340118	MB-0203_MB-0521	pos	pos	MB-0203	MB-0521	3
MB-0203	MB-0891	0.372219512691177	MB-0203_MB-0891	pos	pos	MB-0203	MB-0891	1
MB-0203	MB-0535	0.525152699222821	MB-0203_MB-0535	pos	pos	MB-0203	MB-0535	3
MB-0203	MB-0474	0.305297063962991	MB-0203_MB-0474	pos	pos	MB-0203	MB-0474	1
MB-0203	MB-2556	0.156094000508261	MB-0203_MB-2556	pos	pos	MB-0203	MB-2556	2
MB-0203	MB-0348	0.250245122643659	MB-0203_MB-0348	pos	pos	MB-0203	MB-0348	5
MB-0203	MB-2616	0.249584672829228	MB-0203_MB-2616	pos	pos	MB-0203	MB-2616	1
MB-0203	MB-0291	0.193335974676061	MB-0203_MB-0291	pos	pos	MB-0203	MB-0291	3
MB-0203	MB-2971	0.275470169109729	MB-0203_MB-2971	pos	pos	MB-0203	MB-2971	6
MB-0203	MB-2752	0.260218853078694	MB-0203_MB-2752	pos	pos	MB-0203	MB-2752	5
MB-0203	MB-3035	0.242474833457821	MB-0203_MB-3035	pos	pos	MB-0203	MB-3035	3
MB-0203	MB-3412	0.305857323193156	MB-0203_MB-3412	pos	pos	MB-0203	MB-3412	4
MB-0203	MB-0486	0.225680513361704	MB-0203_MB-0486	pos	pos	MB-0203	MB-0486	3
MB-0203	MB-3181	0.221039428212571	MB-0203_MB-3181	pos	pos	MB-0203	MB-3181	4
MB-0203	MB-0145	0.454111393138563	MB-0203_MB-0145	pos	pos	MB-0203	MB-0145	2
MB-0203	MB-3506	0.248299901186616	MB-0203_MB-3506	pos	pos	MB-0203	MB-3506	2
MB-0203	MB-3104	0.224397373577618	MB-0203_MB-3104	pos	pos	MB-0203	MB-3104	6
MB-0203	MB-3479	0.301611853344182	MB-0203_MB-3479	pos	pos	MB-0203	MB-3479	2
MB-0203	MB-3600	0.313262645946866	MB-0203_MB-3600	pos	pos	MB-0203	MB-3600	6
MB-0203	MB-3363	0.141047975604336	MB-0203_MB-3363	pos	pos	MB-0203	MB-3363	3
MB-0203	MB-0579	0.188552330391725	MB-0203_MB-0579	pos	pos	MB-0203	MB-0579	2
MB-0203	MB-0404	0.459526170643727	MB-0203_MB-0404	pos	pos	MB-0203	MB-0404	2
MB-0203	MB-0455	0.172983490335174	MB-0203_MB-0455	pos	pos	MB-0203	MB-0455	3
MB-0203	MB-0465	0.0910977555960631	MB-0203_MB-0465	pos	pos	MB-0203	MB-0465	6
MB-0282	MB-0066	0.535209029603272	MB-0282_MB-0066	pos	pos	MB-0282	MB-0066	2
MB-0282	MB-0068	0.571277446347504	MB-0282_MB-0068	pos	pos	MB-0282	MB-0068	4
MB-0282	MB-0181	0.557198604862458	MB-0282_MB-0181	pos	pos	MB-0282	MB-0181	4
MB-0282	MB-0138	0.547255815456397	MB-0282_MB-0138	pos	pos	MB-0282	MB-0138	2
MB-0282	MB-0123	0.402774350040964	MB-0282_MB-0123	pos	pos	MB-0282	MB-0123	3
MB-0282	MB-0117	0.555418621244028	MB-0282_MB-0117	pos	pos	MB-0282	MB-0117	2
MB-0282	MB-0202	0.324453939628682	MB-0282_MB-0202	pos	pos	MB-0282	MB-0202	2
MB-0282	MB-0010	0.152337941809057	MB-0282_MB-0010	pos	pos	MB-0282	MB-0010	4
MB-0282	MB-0134	0.226681008350091	MB-0282_MB-0134	pos	pos	MB-0282	MB-0134	4
MB-0282	MB-0322	0.51061205628822	MB-0282_MB-0322	pos	pos	MB-0282	MB-0322	2
MB-0282	MB-0301	0.354154987133301	MB-0282_MB-0301	pos	pos	MB-0282	MB-0301	4
MB-0282	MB-0362	0.352196297739068	MB-0282_MB-0362	pos	pos	MB-0282	MB-0362	1
MB-0282	MB-0203	0.487893501973112	MB-0282_MB-0203	pos	pos	MB-0282	MB-0203	2
MB-0282	MB-0421	0.161192998654792	MB-0282_MB-0421	pos	pos	MB-0282	MB-0421	2
MB-0282	MB-0145	0.358425109537206	MB-0282_MB-0145	pos	pos	MB-0282	MB-0145	3
MB-0282	MB-0324	0.280575931194376	MB-0282_MB-0324	pos	pos	MB-0282	MB-0324	4
MB-0282	MB-0474	0.299843973434225	MB-0282_MB-0474	pos	pos	MB-0282	MB-0474	1
MB-0282	MB-0385	0.357098633146662	MB-0282_MB-0385	pos	pos	MB-0282	MB-0385	2
MB-0282	MB-0449	0.252247413884151	MB-0282_MB-0449	pos	pos	MB-0282	MB-0449	2
MB-0282	MB-0492	0.462456275931482	MB-0282_MB-0492	pos	pos	MB-0282	MB-0492	3
MB-0282	MB-0512	0.443137164553398	MB-0282_MB-0512	pos	pos	MB-0282	MB-0512	4
MB-0282	MB-0425	0.196974631634641	MB-0282_MB-0425	pos	pos	MB-0282	MB-0425	3
MB-0282	MB-0487	0.381038946163808	MB-0282_MB-0487	pos	pos	MB-0282	MB-0487	3
MB-0282	MB-0465	0.107419910756341	MB-0282_MB-0465	pos	pos	MB-0282	MB-0465	5
MB-0282	MB-0291	0.235930246543748	MB-0282_MB-0291	pos	pos	MB-0282	MB-0291	4
MB-0282	MB-0528	0.342292974150185	MB-0282_MB-0528	pos	pos	MB-0282	MB-0528	2
MB-0282	MB-0348	0.176996596691501	MB-0282_MB-0348	pos	pos	MB-0282	MB-0348	3
MB-0282	MB-0404	0.38728243698506	MB-0282_MB-0404	pos	pos	MB-0282	MB-0404	1
MB-0282	MB-0584	0.457236425712269	MB-0282_MB-0584	pos	pos	MB-0282	MB-0584	3
MB-0282	MB-0542	0.347691082886969	MB-0282_MB-0542	pos	pos	MB-0282	MB-0542	1
MB-0282	MB-0904	0.361830461660189	MB-0282_MB-0904	pos	pos	MB-0282	MB-0904	2
MB-0282	MB-0891	0.312248963860364	MB-0282_MB-0891	pos	pos	MB-0282	MB-0891	5
MB-0282	MB-0579	0.178770771062635	MB-0282_MB-0579	pos	pos	MB-0282	MB-0579	1
MB-0282	MB-0535	0.487558994081647	MB-0282_MB-0535	pos	pos	MB-0282	MB-0535	3
MB-0282	MB-2556	0.160646210695282	MB-0282_MB-2556	pos	pos	MB-0282	MB-2556	6
MB-0282	MB-0521	0.205885862750391	MB-0282_MB-0521	pos	pos	MB-0282	MB-0521	5
MB-0282	MB-2971	0.246881096105417	MB-0282_MB-2971	pos	pos	MB-0282	MB-2971	3
MB-0282	MB-0455	0.203397963786184	MB-0282_MB-0455	pos	pos	MB-0282	MB-0455	4
MB-0282	MB-0486	0.442494553924717	MB-0282_MB-0486	pos	pos	MB-0282	MB-0486	3
MB-0282	MB-2752	0.228059559840287	MB-0282_MB-2752	pos	pos	MB-0282	MB-2752	4
MB-0282	MB-2616	0.272907479753342	MB-0282_MB-2616	pos	pos	MB-0282	MB-2616	2
MB-0282	MB-3035	0.278208570857647	MB-0282_MB-3035	pos	pos	MB-0282	MB-3035	2
MB-0282	MB-3104	0.421016076868721	MB-0282_MB-3104	pos	pos	MB-0282	MB-3104	6
MB-0282	MB-3412	0.355879582656182	MB-0282_MB-3412	pos	pos	MB-0282	MB-3412	2
MB-0282	MB-3363	0.134704049359228	MB-0282_MB-3363	pos	pos	MB-0282	MB-3363	6
MB-0282	MB-3506	0.253876317212165	MB-0282_MB-3506	pos	pos	MB-0282	MB-3506	3
MB-0282	MB-3479	0.310098536703872	MB-0282_MB-3479	pos	pos	MB-0282	MB-3479	2
MB-0282	MB-3600	0.262798942241049	MB-0282_MB-3600	pos	pos	MB-0282	MB-3600	2
MB-0291	MB-0138	0.308691925133834	MB-0291_MB-0138	pos	pos	MB-0291	MB-0138	3
MB-0291	MB-0202	0.272594576186479	MB-0291_MB-0202	pos	pos	MB-0291	MB-0202	6
MB-0282	MB-3181	0.252639088738398	MB-0282_MB-3181	pos	pos	MB-0282	MB-3181	2
MB-0291	MB-0068	0.297580628219265	MB-0291_MB-0068	pos	pos	MB-0291	MB-0068	4
MB-0291	MB-0123	0.270911758335453	MB-0291_MB-0123	pos	pos	MB-0291	MB-0123	4
MB-0291	MB-0066	0.168562266907338	MB-0291_MB-0066	pos	pos	MB-0291	MB-0066	2
MB-0291	MB-0421	0.592421988756336	MB-0291_MB-0421	pos	pos	MB-0291	MB-0421	3
MB-0291	MB-0322	0.255700577032349	MB-0291_MB-0322	pos	pos	MB-0291	MB-0322	2
MB-0291	MB-0362	0.207348010018173	MB-0291_MB-0362	pos	pos	MB-0291	MB-0362	2
MB-0291	MB-0324	0.186597926903985	MB-0291_MB-0324	pos	pos	MB-0291	MB-0324	4
MB-0291	MB-0181	0.185832001206099	MB-0291_MB-0181	pos	pos	MB-0291	MB-0181	4
MB-0291	MB-0117	0.239804445921902	MB-0291_MB-0117	pos	pos	MB-0291	MB-0117	2
MB-0291	MB-0010	0.145414172312682	MB-0291_MB-0010	pos	pos	MB-0291	MB-0010	4
MB-0291	MB-0301	0.273463645554587	MB-0291_MB-0301	pos	pos	MB-0291	MB-0301	1
MB-0291	MB-0282	0.237251262371571	MB-0291_MB-0282	pos	pos	MB-0291	MB-0282	2
MB-0291	MB-0487	0.263596888050083	MB-0291_MB-0487	pos	pos	MB-0291	MB-0487	2
MB-0291	MB-0203	0.193115461175657	MB-0291_MB-0203	pos	pos	MB-0291	MB-0203	3
MB-0291	MB-0521	0.283433918995327	MB-0291_MB-0521	pos	pos	MB-0291	MB-0521	4
MB-0291	MB-0465	0.796005411447486	MB-0291_MB-0465	pos	pos	MB-0291	MB-0465	1
MB-0291	MB-0449	0.250178870904685	MB-0291_MB-0449	pos	pos	MB-0291	MB-0449	2
MB-0291	MB-0512	0.320584611411551	MB-0291_MB-0512	pos	pos	MB-0291	MB-0512	2
MB-0291	MB-0891	0.232906789591811	MB-0291_MB-0891	pos	pos	MB-0291	MB-0891	3
MB-0291	MB-0528	0.288126363181781	MB-0291_MB-0528	pos	pos	MB-0291	MB-0528	4
MB-0291	MB-0404	0.407952812956193	MB-0291_MB-0404	pos	pos	MB-0291	MB-0404	3
MB-0291	MB-0425	0.256154398538165	MB-0291_MB-0425	pos	pos	MB-0291	MB-0425	3
MB-0291	MB-0542	0.280862008445939	MB-0291_MB-0542	pos	pos	MB-0291	MB-0542	5
MB-0291	MB-0492	0.282703946705453	MB-0291_MB-0492	pos	pos	MB-0291	MB-0492	4
MB-0291	MB-0145	0.359069702779311	MB-0291_MB-0145	pos	pos	MB-0291	MB-0145	2
MB-0291	MB-0134	0.201496313280833	MB-0291_MB-0134	pos	pos	MB-0291	MB-0134	3
MB-0291	MB-2556	0.123282669412989	MB-0291_MB-2556	pos	pos	MB-0291	MB-2556	1
MB-0291	MB-0904	0.280597372316526	MB-0291_MB-0904	pos	pos	MB-0291	MB-0904	3
MB-0291	MB-0584	0.153323520501066	MB-0291_MB-0584	pos	pos	MB-0291	MB-0584	1
MB-0291	MB-2616	0.328959370964198	MB-0291_MB-2616	pos	pos	MB-0291	MB-2616	2
MB-0291	MB-0348	0.213923863883673	MB-0291_MB-0348	pos	pos	MB-0291	MB-0348	5
MB-0291	MB-0474	0.246686810086693	MB-0291_MB-0474	pos	pos	MB-0291	MB-0474	1
MB-0291	MB-2971	0.23688472521088	MB-0291_MB-2971	pos	pos	MB-0291	MB-2971	3
MB-0291	MB-3035	0.327460095965709	MB-0291_MB-3035	pos	pos	MB-0291	MB-3035	6
MB-0291	MB-0535	0.36020450882717	MB-0291_MB-0535	pos	pos	MB-0291	MB-0535	5
MB-0291	MB-2752	0.246386110208508	MB-0291_MB-2752	pos	pos	MB-0291	MB-2752	3
MB-0291	MB-3506	0.286491969541247	MB-0291_MB-3506	pos	pos	MB-0291	MB-3506	4
MB-0291	MB-3181	0.346154227372853	MB-0291_MB-3181	pos	pos	MB-0291	MB-3181	3
MB-0291	MB-3412	0.303667586970598	MB-0291_MB-3412	pos	pos	MB-0291	MB-3412	4
MB-0301	MB-0068	0.234066499996075	MB-0301_MB-0068	pos	pos	MB-0301	MB-0068	2
MB-0301	MB-0123	0.519949470942477	MB-0301_MB-0123	pos	pos	MB-0301	MB-0123	2
MB-0301	MB-0066	0.229700663973396	MB-0301_MB-0066	pos	pos	MB-0301	MB-0066	6
MB-0301	MB-0010	0.187016821331667	MB-0301_MB-0010	pos	pos	MB-0301	MB-0010	2
MB-0301	MB-0202	0.590974640975408	MB-0301_MB-0202	pos	pos	MB-0301	MB-0202	6
MB-0291	MB-3363	0.213557699194955	MB-0291_MB-3363	pos	pos	MB-0291	MB-3363	3
MB-0301	MB-0138	0.381221981921216	MB-0301_MB-0138	pos	pos	MB-0301	MB-0138	2
MB-0301	MB-0117	0.335654507789456	MB-0301_MB-0117	pos	pos	MB-0301	MB-0117	2
MB-0291	MB-3479	0.34285809898134	MB-0291_MB-3479	pos	pos	MB-0291	MB-3479	3
MB-0301	MB-0181	0.256701654080981	MB-0301_MB-0181	pos	pos	MB-0301	MB-0181	6
MB-0301	MB-0134	0.454820701607895	MB-0301_MB-0134	pos	pos	MB-0301	MB-0134	2
MB-0301	MB-0282	0.353531610721476	MB-0301_MB-0282	pos	pos	MB-0301	MB-0282	4
MB-0301	MB-0362	0.21581591607171	MB-0301_MB-0362	pos	pos	MB-0301	MB-0362	4
MB-0291	MB-3600	0.202665357829263	MB-0291_MB-3600	pos	pos	MB-0291	MB-3600	2
MB-0291	MB-0385	0.122223583648904	MB-0291_MB-0385	pos	pos	MB-0291	MB-0385	3
MB-0301	MB-0324	0.563130055996443	MB-0301_MB-0324	pos	pos	MB-0301	MB-0324	2
MB-0291	MB-0455	0.0954688627575294	MB-0291_MB-0455	pos	pos	MB-0291	MB-0455	2
MB-0291	MB-3104	0.183262251025828	MB-0291_MB-3104	pos	pos	MB-0291	MB-3104	4
MB-0301	MB-0322	0.420376468156962	MB-0301_MB-0322	pos	pos	MB-0301	MB-0322	4
MB-0301	MB-0421	0.105062143079081	MB-0301_MB-0421	pos	pos	MB-0301	MB-0421	2
MB-0301	MB-0203	0.329604391878654	MB-0301_MB-0203	pos	pos	MB-0301	MB-0203	4
MB-0301	MB-0492	0.221369753560965	MB-0301_MB-0492	pos	pos	MB-0301	MB-0492	1
MB-0301	MB-0487	0.185521758779438	MB-0301_MB-0487	pos	pos	MB-0301	MB-0487	2
MB-0291	MB-0486	0.272070757404147	MB-0291_MB-0486	pos	pos	MB-0291	MB-0486	2
MB-0291	MB-0579	0.140348481429317	MB-0291_MB-0579	pos	pos	MB-0291	MB-0579	3
MB-0301	MB-0449	0.348048267896293	MB-0301_MB-0449	pos	pos	MB-0301	MB-0449	4
MB-0301	MB-0474	0.389521485688048	MB-0301_MB-0474	pos	pos	MB-0301	MB-0474	1
MB-0301	MB-0385	0.343378324092383	MB-0301_MB-0385	pos	pos	MB-0301	MB-0385	2
MB-0301	MB-0528	0.382244262933649	MB-0301_MB-0528	pos	pos	MB-0301	MB-0528	2
MB-0301	MB-0512	0.26477655430424	MB-0301_MB-0512	pos	pos	MB-0301	MB-0512	3
MB-0301	MB-0535	0.440208207878852	MB-0301_MB-0535	pos	pos	MB-0301	MB-0535	4
MB-0301	MB-0542	0.457150630764195	MB-0301_MB-0542	pos	pos	MB-0301	MB-0542	3
MB-0301	MB-0348	0.276649753086877	MB-0301_MB-0348	pos	pos	MB-0301	MB-0348	3
MB-0301	MB-0404	0.452310376500309	MB-0301_MB-0404	pos	pos	MB-0301	MB-0404	5
MB-0301	MB-0291	0.270574437343053	MB-0301_MB-0291	pos	pos	MB-0301	MB-0291	4
MB-0301	MB-0521	0.243219986950405	MB-0301_MB-0521	pos	pos	MB-0301	MB-0521	2
MB-0301	MB-0584	0.363106642571518	MB-0301_MB-0584	pos	pos	MB-0301	MB-0584	3
MB-0301	MB-0891	0.254117317824279	MB-0301_MB-0891	pos	pos	MB-0301	MB-0891	1
MB-0301	MB-0145	0.308357403324121	MB-0301_MB-0145	pos	pos	MB-0301	MB-0145	3
MB-0301	MB-0425	0.247284622359201	MB-0301_MB-0425	pos	pos	MB-0301	MB-0425	1
MB-0301	MB-0904	0.600400229072515	MB-0301_MB-0904	pos	pos	MB-0301	MB-0904	2
MB-0301	MB-2556	0.148084047771756	MB-0301_MB-2556	pos	pos	MB-0301	MB-2556	5
MB-0301	MB-0579	0.330726414653853	MB-0301_MB-0579	pos	pos	MB-0301	MB-0579	1
MB-0301	MB-2971	0.54336752269253	MB-0301_MB-2971	pos	pos	MB-0301	MB-2971	3
MB-0301	MB-2752	0.477497099028935	MB-0301_MB-2752	pos	pos	MB-0301	MB-2752	6
MB-0301	MB-3035	0.568063139102756	MB-0301_MB-3035	pos	pos	MB-0301	MB-3035	5
MB-0301	MB-2616	0.242987930393959	MB-0301_MB-2616	pos	pos	MB-0301	MB-2616	3
MB-0301	MB-3104	0.357672589240924	MB-0301_MB-3104	pos	pos	MB-0301	MB-3104	4
MB-0301	MB-0486	0.328887100403238	MB-0301_MB-0486	pos	pos	MB-0301	MB-0486	3
MB-0301	MB-0465	0.106479597660133	MB-0301_MB-0465	pos	pos	MB-0301	MB-0465	4
MB-0301	MB-3181	0.296053145924267	MB-0301_MB-3181	pos	pos	MB-0301	MB-3181	2
MB-0301	MB-3412	0.502560135873281	MB-0301_MB-3412	pos	pos	MB-0301	MB-3412	2
MB-0322	MB-0068	0.49775946366069	MB-0322_MB-0068	pos	pos	MB-0322	MB-0068	6
MB-0301	MB-3506	0.341968113645829	MB-0301_MB-3506	pos	pos	MB-0301	MB-3506	2
MB-0322	MB-0066	0.433672109297533	MB-0322_MB-0066	pos	pos	MB-0322	MB-0066	6
MB-0301	MB-3363	0.27884223051047	MB-0301_MB-3363	pos	pos	MB-0301	MB-3363	3
MB-0322	MB-0117	0.618969877201476	MB-0322_MB-0117	pos	pos	MB-0322	MB-0117	2
MB-0301	MB-3479	0.645270784543651	MB-0301_MB-3479	pos	pos	MB-0301	MB-3479	2
MB-0322	MB-0138	0.667010537860727	MB-0322_MB-0138	pos	pos	MB-0322	MB-0138	3
MB-0322	MB-0181	0.457908923439832	MB-0322_MB-0181	pos	pos	MB-0322	MB-0181	6
MB-0322	MB-0123	0.457767877122953	MB-0322_MB-0123	pos	pos	MB-0322	MB-0123	2
MB-0301	MB-3600	0.518649667328657	MB-0301_MB-3600	pos	pos	MB-0301	MB-3600	4
MB-0322	MB-0202	0.394820282388071	MB-0322_MB-0202	pos	pos	MB-0322	MB-0202	4
MB-0322	MB-0282	0.509693129145001	MB-0322_MB-0282	pos	pos	MB-0322	MB-0282	2
MB-0322	MB-0010	0.15751028453803	MB-0322_MB-0010	pos	pos	MB-0322	MB-0010	3
MB-0322	MB-0362	0.56387905489035	MB-0322_MB-0362	pos	pos	MB-0322	MB-0362	2
MB-0322	MB-0301	0.415999402921741	MB-0322_MB-0301	pos	pos	MB-0322	MB-0301	2
MB-0322	MB-0324	0.38039229039691	MB-0322_MB-0324	pos	pos	MB-0322	MB-0324	4
MB-0301	MB-0455	0.137815408710297	MB-0301_MB-0455	pos	pos	MB-0301	MB-0455	4
MB-0322	MB-0203	0.647005011720388	MB-0322_MB-0203	pos	pos	MB-0322	MB-0203	2
MB-0322	MB-0487	0.526739575875252	MB-0322_MB-0487	pos	pos	MB-0322	MB-0487	4
MB-0322	MB-0449	0.36809542666261	MB-0322_MB-0449	pos	pos	MB-0322	MB-0449	1
MB-0322	MB-0421	0.119061008484861	MB-0322_MB-0421	pos	pos	MB-0322	MB-0421	2
MB-0322	MB-0145	0.460667448647909	MB-0322_MB-0145	pos	pos	MB-0322	MB-0145	2
MB-0322	MB-0512	0.595909478672241	MB-0322_MB-0512	pos	pos	MB-0322	MB-0512	3
MB-0322	MB-0134	0.334908343978256	MB-0322_MB-0134	pos	pos	MB-0322	MB-0134	4
MB-0322	MB-0492	0.279768356312866	MB-0322_MB-0492	pos	pos	MB-0322	MB-0492	1
MB-0322	MB-0404	0.581287938032075	MB-0322_MB-0404	pos	pos	MB-0322	MB-0404	2
MB-0322	MB-0535	0.607676795851967	MB-0322_MB-0535	pos	pos	MB-0322	MB-0535	2
MB-0322	MB-0474	0.323932890942403	MB-0322_MB-0474	pos	pos	MB-0322	MB-0474	3
MB-0322	MB-0584	0.615772841738062	MB-0322_MB-0584	pos	pos	MB-0322	MB-0584	4
MB-0322	MB-0891	0.430117815886794	MB-0322_MB-0891	pos	pos	MB-0322	MB-0891	3
MB-0322	MB-0528	0.364522990171123	MB-0322_MB-0528	pos	pos	MB-0322	MB-0528	3
MB-0322	MB-0904	0.506271804878224	MB-0322_MB-0904	pos	pos	MB-0322	MB-0904	5
MB-0322	MB-0542	0.479270095357045	MB-0322_MB-0542	pos	pos	MB-0322	MB-0542	4
MB-0322	MB-0521	0.238210268267374	MB-0322_MB-0521	pos	pos	MB-0322	MB-0521	2
MB-0322	MB-0486	0.25330057312331	MB-0322_MB-0486	pos	pos	MB-0322	MB-0486	3
MB-0322	MB-2971	0.320942398062662	MB-0322_MB-2971	pos	pos	MB-0322	MB-2971	1
MB-0322	MB-2616	0.314572505441754	MB-0322_MB-2616	pos	pos	MB-0322	MB-2616	3
MB-0322	MB-2556	0.141736912863095	MB-0322_MB-2556	pos	pos	MB-0322	MB-2556	1
MB-0322	MB-0579	0.260743269203645	MB-0322_MB-0579	pos	pos	MB-0322	MB-0579	2
MB-0322	MB-3104	0.293777472121634	MB-0322_MB-3104	pos	pos	MB-0322	MB-3104	5
MB-0322	MB-3035	0.307751575456216	MB-0322_MB-3035	pos	pos	MB-0322	MB-3035	1
MB-0322	MB-2752	0.315556600444049	MB-0322_MB-2752	pos	pos	MB-0322	MB-2752	3
MB-0322	MB-0291	0.256799610256244	MB-0322_MB-0291	pos	pos	MB-0322	MB-0291	6
MB-0322	MB-0465	0.115554964344813	MB-0322_MB-0465	pos	pos	MB-0322	MB-0465	5
MB-0322	MB-3181	0.293996962374039	MB-0322_MB-3181	pos	pos	MB-0322	MB-3181	3
MB-0322	MB-3506	0.340325919098338	MB-0322_MB-3506	pos	pos	MB-0322	MB-3506	4
MB-0322	MB-0425	0.226772904614748	MB-0322_MB-0425	pos	pos	MB-0322	MB-0425	3
MB-0322	MB-3412	0.420379898323101	MB-0322_MB-3412	pos	pos	MB-0322	MB-3412	4
MB-0322	MB-0348	0.21862908938446	MB-0322_MB-0348	pos	pos	MB-0322	MB-0348	2
MB-0324	MB-0010	0.10644043837903	MB-0324_MB-0010	pos	pos	MB-0324	MB-0010	2
MB-0322	MB-3479	0.353954366202417	MB-0322_MB-3479	pos	pos	MB-0322	MB-3479	6
MB-0322	MB-0385	0.245267363523061	MB-0322_MB-0385	pos	pos	MB-0322	MB-0385	2
MB-0322	MB-3363	0.211282473966962	MB-0322_MB-3363	pos	pos	MB-0322	MB-3363	6
MB-0322	MB-3600	0.456732100233255	MB-0322_MB-3600	pos	pos	MB-0322	MB-3600	3
MB-0324	MB-0202	0.527124534972786	MB-0324_MB-0202	pos	pos	MB-0324	MB-0202	2
MB-0324	MB-0362	0.250091439660618	MB-0324_MB-0362	pos	pos	MB-0324	MB-0362	2
MB-0324	MB-0068	0.183316913277644	MB-0324_MB-0068	pos	pos	MB-0324	MB-0068	3
MB-0324	MB-0117	0.360297158763545	MB-0324_MB-0117	pos	pos	MB-0324	MB-0117	6
MB-0324	MB-0066	0.157419194340136	MB-0324_MB-0066	pos	pos	MB-0324	MB-0066	2
MB-0324	MB-0421	0.08615925341356	MB-0324_MB-0421	pos	pos	MB-0324	MB-0421	4
MB-0324	MB-0181	0.288932826044292	MB-0324_MB-0181	pos	pos	MB-0324	MB-0181	4
MB-0324	MB-0138	0.403275108848357	MB-0324_MB-0138	pos	pos	MB-0324	MB-0138	2
MB-0324	MB-0301	0.565428686676746	MB-0324_MB-0301	pos	pos	MB-0324	MB-0301	3
MB-0324	MB-0123	0.354919674471428	MB-0324_MB-0123	pos	pos	MB-0324	MB-0123	2
MB-0324	MB-0385	0.146627175659986	MB-0324_MB-0385	pos	pos	MB-0324	MB-0385	2
MB-0324	MB-0145	0.263062586877005	MB-0324_MB-0145	pos	pos	MB-0324	MB-0145	4
MB-0324	MB-0449	0.581953598485618	MB-0324_MB-0449	pos	pos	MB-0324	MB-0449	4
MB-0324	MB-0203	0.286648452326157	MB-0324_MB-0203	pos	pos	MB-0324	MB-0203	2
MB-0322	MB-0455	0.118932307763855	MB-0322_MB-0455	pos	pos	MB-0322	MB-0455	4
MB-0324	MB-0282	0.280955571219162	MB-0324_MB-0282	pos	pos	MB-0324	MB-0282	1
MB-0324	MB-0322	0.381384167082698	MB-0324_MB-0322	pos	pos	MB-0324	MB-0322	2
MB-0324	MB-0134	0.299245119532556	MB-0324_MB-0134	pos	pos	MB-0324	MB-0134	2
MB-0324	MB-0487	0.178668836373938	MB-0324_MB-0487	pos	pos	MB-0324	MB-0487	3
MB-0324	MB-0891	0.236610701472544	MB-0324_MB-0891	pos	pos	MB-0324	MB-0891	4
MB-0324	MB-0404	0.43003735420752	MB-0324_MB-0404	pos	pos	MB-0324	MB-0404	1
MB-0324	MB-0291	0.18610021075819	MB-0324_MB-0291	pos	pos	MB-0324	MB-0291	2
MB-0324	MB-0348	0.195653926357182	MB-0324_MB-0348	pos	pos	MB-0324	MB-0348	2
MB-0324	MB-0512	0.215533852457104	MB-0324_MB-0512	pos	pos	MB-0324	MB-0512	3
MB-0324	MB-0904	0.753956630125723	MB-0324_MB-0904	pos	pos	MB-0324	MB-0904	4
MB-0324	MB-2556	0.117609550453763	MB-0324_MB-2556	pos	pos	MB-0324	MB-2556	3
MB-0324	MB-0521	0.175810566864134	MB-0324_MB-0521	pos	pos	MB-0324	MB-0521	3
MB-0324	MB-0474	0.285102528614587	MB-0324_MB-0474	pos	pos	MB-0324	MB-0474	5
MB-0324	MB-0528	0.28526377973905	MB-0324_MB-0528	pos	pos	MB-0324	MB-0528	4
MB-0324	MB-0579	0.175384246742679	MB-0324_MB-0579	pos	pos	MB-0324	MB-0579	2
MB-0324	MB-2971	0.439387215682066	MB-0324_MB-2971	pos	pos	MB-0324	MB-2971	3
MB-0324	MB-0535	0.308504955868412	MB-0324_MB-0535	pos	pos	MB-0324	MB-0535	1
MB-0324	MB-2752	0.374639884807943	MB-0324_MB-2752	pos	pos	MB-0324	MB-2752	3
MB-0324	MB-0584	0.32475103141913	MB-0324_MB-0584	pos	pos	MB-0324	MB-0584	1
MB-0324	MB-0492	0.14795201219659	MB-0324_MB-0492	pos	pos	MB-0324	MB-0492	2
MB-0324	MB-0425	0.191945844231163	MB-0324_MB-0425	pos	pos	MB-0324	MB-0425	5
MB-0324	MB-0542	0.272193655029069	MB-0324_MB-0542	pos	pos	MB-0324	MB-0542	1
MB-0324	MB-3035	0.320219878746512	MB-0324_MB-3035	pos	pos	MB-0324	MB-3035	3
MB-0324	MB-3506	0.236758014350071	MB-0324_MB-3506	pos	pos	MB-0324	MB-3506	6
MB-0324	MB-0486	0.172228617142606	MB-0324_MB-0486	pos	pos	MB-0324	MB-0486	5
MB-0324	MB-2616	0.18389048338995	MB-0324_MB-2616	pos	pos	MB-0324	MB-2616	3
MB-0324	MB-3181	0.203649466928563	MB-0324_MB-3181	pos	pos	MB-0324	MB-3181	4
MB-0348	MB-0010	0.463360781770375	MB-0348_MB-0010	pos	pos	MB-0348	MB-0010	3
MB-0324	MB-0465	0.0556176712442569	MB-0324_MB-0465	pos	pos	MB-0324	MB-0465	4
MB-0348	MB-0068	0.187192688365129	MB-0348_MB-0068	pos	pos	MB-0348	MB-0068	2
MB-0324	MB-3479	0.504843002684764	MB-0324_MB-3479	pos	pos	MB-0324	MB-3479	2
MB-0324	MB-3363	0.147628217256785	MB-0324_MB-3363	pos	pos	MB-0324	MB-3363	6
MB-0348	MB-0123	0.297593444259992	MB-0348_MB-0123	pos	pos	MB-0348	MB-0123	2
MB-0324	MB-3600	0.502860769050901	MB-0324_MB-3600	pos	pos	MB-0324	MB-3600	6
MB-0348	MB-0066	0.130683952052585	MB-0348_MB-0066	pos	pos	MB-0348	MB-0066	3
MB-0348	MB-0138	0.219124700864202	MB-0348_MB-0138	pos	pos	MB-0348	MB-0138	2
MB-0348	MB-0117	0.212757121761192	MB-0348_MB-0117	pos	pos	MB-0348	MB-0117	2
MB-0348	MB-0202	0.308241079140061	MB-0348_MB-0202	pos	pos	MB-0348	MB-0202	3
MB-0348	MB-0181	0.177033571598638	MB-0348_MB-0181	pos	pos	MB-0348	MB-0181	6
MB-0348	MB-0134	0.587229680267485	MB-0348_MB-0134	pos	pos	MB-0348	MB-0134	2
MB-0324	MB-0455	0.0767241513670081	MB-0324_MB-0455	pos	pos	MB-0324	MB-0455	4
MB-0348	MB-0282	0.177787706687522	MB-0348_MB-0282	pos	pos	MB-0348	MB-0282	4
MB-0324	MB-3104	0.339956207215135	MB-0324_MB-3104	pos	pos	MB-0324	MB-3104	2
MB-0348	MB-0362	0.185092303593406	MB-0348_MB-0362	pos	pos	MB-0348	MB-0362	3
MB-0348	MB-0421	0.0865533551076489	MB-0348_MB-0421	pos	pos	MB-0348	MB-0421	2
MB-0348	MB-0301	0.277639234943566	MB-0348_MB-0301	pos	pos	MB-0348	MB-0301	2
MB-0348	MB-0322	0.217984656283574	MB-0348_MB-0322	pos	pos	MB-0348	MB-0322	4
MB-0324	MB-3412	0.431484263726189	MB-0324_MB-3412	pos	pos	MB-0324	MB-3412	4
MB-0348	MB-0425	0.680730061898504	MB-0348_MB-0425	pos	pos	MB-0348	MB-0425	2
MB-0348	MB-0385	0.474862026426182	MB-0348_MB-0385	pos	pos	MB-0348	MB-0385	4
MB-0348	MB-0474	0.199977343064234	MB-0348_MB-0474	pos	pos	MB-0348	MB-0474	1
MB-0348	MB-0324	0.196422799364197	MB-0348_MB-0324	pos	pos	MB-0348	MB-0324	2
MB-0348	MB-0449	0.191572932300282	MB-0348_MB-0449	pos	pos	MB-0348	MB-0449	2
MB-0348	MB-0487	0.196501972081829	MB-0348_MB-0487	pos	pos	MB-0348	MB-0487	3
MB-0348	MB-0291	0.213456778378086	MB-0348_MB-0291	pos	pos	MB-0348	MB-0291	4
MB-0348	MB-0492	0.194092313620826	MB-0348_MB-0492	pos	pos	MB-0348	MB-0492	1
MB-0348	MB-0521	0.214290161983573	MB-0348_MB-0521	pos	pos	MB-0348	MB-0521	2
MB-0348	MB-0528	0.250394525802147	MB-0348_MB-0528	pos	pos	MB-0348	MB-0528	2
MB-0348	MB-0512	0.200945454983717	MB-0348_MB-0512	pos	pos	MB-0348	MB-0512	3
MB-0348	MB-0891	0.217735445642196	MB-0348_MB-0891	pos	pos	MB-0348	MB-0891	4
MB-0348	MB-0904	0.245805899609516	MB-0348_MB-0904	pos	pos	MB-0348	MB-0904	3
MB-0348	MB-0542	0.299609765041108	MB-0348_MB-0542	pos	pos	MB-0348	MB-0542	3
MB-0348	MB-2556	0.108166511165677	MB-0348_MB-2556	pos	pos	MB-0348	MB-2556	5
MB-0348	MB-0535	0.2429253130904	MB-0348_MB-0535	pos	pos	MB-0348	MB-0535	4
MB-0348	MB-2752	0.26518270899829	MB-0348_MB-2752	pos	pos	MB-0348	MB-2752	2
MB-0348	MB-0584	0.153982811418684	MB-0348_MB-0584	pos	pos	MB-0348	MB-0584	3
MB-0348	MB-0579	0.152182729253032	MB-0348_MB-0579	pos	pos	MB-0348	MB-0579	1
MB-0348	MB-2971	0.242620633643534	MB-0348_MB-2971	pos	pos	MB-0348	MB-2971	3
MB-0348	MB-3035	0.212034341060095	MB-0348_MB-3035	pos	pos	MB-0348	MB-3035	1
MB-0348	MB-2616	0.215447307288568	MB-0348_MB-2616	pos	pos	MB-0348	MB-2616	2
MB-0348	MB-0486	0.187869778442596	MB-0348_MB-0486	pos	pos	MB-0348	MB-0486	5
MB-0348	MB-3181	0.230565140736503	MB-0348_MB-3181	pos	pos	MB-0348	MB-3181	1
MB-0348	MB-3412	0.460445681650886	MB-0348_MB-3412	pos	pos	MB-0348	MB-3412	3
MB-0348	MB-3363	0.179044178983551	MB-0348_MB-3363	pos	pos	MB-0348	MB-3363	6
MB-0348	MB-3506	0.253043981697739	MB-0348_MB-3506	pos	pos	MB-0348	MB-3506	5
MB-0348	MB-0404	0.281245569228216	MB-0348_MB-0404	pos	pos	MB-0348	MB-0404	3
MB-0348	MB-0465	0.0698883622889694	MB-0348_MB-0465	pos	pos	MB-0348	MB-0465	4
MB-0348	MB-3600	0.404958881769025	MB-0348_MB-3600	pos	pos	MB-0348	MB-3600	3
MB-0348	MB-3479	0.261958113588595	MB-0348_MB-3479	pos	pos	MB-0348	MB-3479	4
MB-0348	MB-3104	0.170460998507213	MB-0348_MB-3104	pos	pos	MB-0348	MB-3104	2
MB-0348	MB-0145	0.273757485929671	MB-0348_MB-0145	pos	pos	MB-0348	MB-0145	2
MB-0348	MB-0455	0.101801149177785	MB-0348_MB-0455	pos	pos	MB-0348	MB-0455	6
MB-0348	MB-0203	0.25035069296909	MB-0348_MB-0203	pos	pos	MB-0348	MB-0203	2
MB-0362	MB-0010	0.0827154724840021	MB-0362_MB-0010	pos	pos	MB-0362	MB-0010	6
MB-0362	MB-0117	0.474502258012359	MB-0362_MB-0117	pos	pos	MB-0362	MB-0117	3
MB-0362	MB-0181	0.351792085049926	MB-0362_MB-0181	pos	pos	MB-0362	MB-0181	2
MB-0362	MB-0068	0.409341885931934	MB-0362_MB-0068	pos	pos	MB-0362	MB-0068	2
MB-0362	MB-0066	0.440312950609389	MB-0362_MB-0066	pos	pos	MB-0362	MB-0066	3
MB-0362	MB-0202	0.335229303740502	MB-0362_MB-0202	pos	pos	MB-0362	MB-0202	6
MB-0362	MB-0138	0.472392010239571	MB-0362_MB-0138	pos	pos	MB-0362	MB-0138	2
MB-0362	MB-0145	0.348567006587237	MB-0362_MB-0145	pos	pos	MB-0362	MB-0145	4
MB-0362	MB-0203	0.648722812335795	MB-0362_MB-0203	pos	pos	MB-0362	MB-0203	4
MB-0362	MB-0301	0.216777496299056	MB-0362_MB-0301	pos	pos	MB-0362	MB-0301	2
MB-0362	MB-0324	0.249947880994264	MB-0362_MB-0324	pos	pos	MB-0362	MB-0324	3
MB-0362	MB-0322	0.565208540013746	MB-0362_MB-0322	pos	pos	MB-0362	MB-0322	2
MB-0362	MB-0134	0.166150063983504	MB-0362_MB-0134	pos	pos	MB-0362	MB-0134	2
MB-0362	MB-0282	0.352236056727876	MB-0362_MB-0282	pos	pos	MB-0362	MB-0282	4
MB-0362	MB-0123	0.245891171835225	MB-0362_MB-0123	pos	pos	MB-0362	MB-0123	4
MB-0362	MB-0421	0.0989888095401199	MB-0362_MB-0421	pos	pos	MB-0362	MB-0421	2
MB-0362	MB-0579	0.138869527759639	MB-0362_MB-0579	pos	pos	MB-0362	MB-0579	4
MB-0362	MB-0487	0.622561769805935	MB-0362_MB-0487	pos	pos	MB-0362	MB-0487	1
MB-0362	MB-0385	0.110751949807751	MB-0362_MB-0385	pos	pos	MB-0362	MB-0385	2
MB-0362	MB-0449	0.254564754719535	MB-0362_MB-0449	pos	pos	MB-0362	MB-0449	2
MB-0362	MB-0404	0.366835595046657	MB-0362_MB-0404	pos	pos	MB-0362	MB-0404	3
MB-0362	MB-0512	0.591704639667465	MB-0362_MB-0512	pos	pos	MB-0362	MB-0512	4
MB-0362	MB-0348	0.185178545805276	MB-0362_MB-0348	pos	pos	MB-0362	MB-0348	1
MB-0362	MB-0542	0.267174284577023	MB-0362_MB-0542	pos	pos	MB-0362	MB-0542	2
MB-0362	MB-0584	0.499559811258812	MB-0362_MB-0584	pos	pos	MB-0362	MB-0584	2
MB-0362	MB-0535	0.479185098455029	MB-0362_MB-0535	pos	pos	MB-0362	MB-0535	3
MB-0362	MB-0474	0.197768015033177	MB-0362_MB-0474	pos	pos	MB-0362	MB-0474	4
MB-0362	MB-0528	0.254632670381364	MB-0362_MB-0528	pos	pos	MB-0362	MB-0528	3
MB-0362	MB-0465	0.0792741805478499	MB-0362_MB-0465	pos	pos	MB-0362	MB-0465	3
MB-0362	MB-0291	0.205573941338198	MB-0362_MB-0291	pos	pos	MB-0362	MB-0291	5
MB-0362	MB-0891	0.405684016317014	MB-0362_MB-0891	pos	pos	MB-0362	MB-0891	4
MB-0362	MB-2556	0.10387318006296	MB-0362_MB-2556	pos	pos	MB-0362	MB-2556	2
MB-0362	MB-0455	0.078140878973916	MB-0362_MB-0455	pos	pos	MB-0362	MB-0455	3
MB-0362	MB-0492	0.219730939940481	MB-0362_MB-0492	pos	pos	MB-0362	MB-0492	1
MB-0362	MB-0486	0.170456144697032	MB-0362_MB-0486	pos	pos	MB-0362	MB-0486	3
MB-0362	MB-0521	0.202206224578244	MB-0362_MB-0521	pos	pos	MB-0362	MB-0521	1
MB-0362	MB-0904	0.303190663114067	MB-0362_MB-0904	pos	pos	MB-0362	MB-0904	2
MB-0362	MB-0425	0.177843542868471	MB-0362_MB-0425	pos	pos	MB-0362	MB-0425	5
MB-0362	MB-2971	0.264369230898651	MB-0362_MB-2971	pos	pos	MB-0362	MB-2971	1
MB-0362	MB-3363	0.112756411631822	MB-0362_MB-3363	pos	pos	MB-0362	MB-3363	3
MB-0362	MB-2616	0.26945838915739	MB-0362_MB-2616	pos	pos	MB-0362	MB-2616	6
MB-0362	MB-3479	0.252835206809328	MB-0362_MB-3479	pos	pos	MB-0362	MB-3479	5
MB-0362	MB-2752	0.281634967794979	MB-0362_MB-2752	pos	pos	MB-0362	MB-2752	3
MB-0362	MB-3600	0.203875643815211	MB-0362_MB-3600	pos	pos	MB-0362	MB-3600	4
MB-0362	MB-3506	0.266975187133408	MB-0362_MB-3506	pos	pos	MB-0362	MB-3506	3
MB-0362	MB-3104	0.169712795474318	MB-0362_MB-3104	pos	pos	MB-0362	MB-3104	4
MB-0362	MB-3181	0.254242884178053	MB-0362_MB-3181	pos	pos	MB-0362	MB-3181	2
MB-0362	MB-3412	0.246180495162381	MB-0362_MB-3412	pos	pos	MB-0362	MB-3412	2
MB-0362	MB-3035	0.201243922051183	MB-0362_MB-3035	pos	pos	MB-0362	MB-3035	6
MB-0385	MB-0066	0.288180454747281	MB-0385_MB-0066	pos	pos	MB-0385	MB-0066	2
MB-0385	MB-0123	0.274275434292226	MB-0385_MB-0123	pos	pos	MB-0385	MB-0123	6
MB-0385	MB-0181	0.30647725259067	MB-0385_MB-0181	pos	pos	MB-0385	MB-0181	3
MB-0385	MB-0068	0.280720462287976	MB-0385_MB-0068	pos	pos	MB-0385	MB-0068	2
MB-0385	MB-0010	0.47671163970796	MB-0385_MB-0010	pos	pos	MB-0385	MB-0010	2
MB-0385	MB-0138	0.257114567600678	MB-0385_MB-0138	pos	pos	MB-0385	MB-0138	3
MB-0385	MB-0202	0.208044123755785	MB-0385_MB-0202	pos	pos	MB-0385	MB-0202	6
MB-0385	MB-0282	0.358222597823522	MB-0385_MB-0282	pos	pos	MB-0385	MB-0282	2
MB-0385	MB-0117	0.275642332427691	MB-0385_MB-0117	pos	pos	MB-0385	MB-0117	4
MB-0385	MB-0362	0.110264293228006	MB-0385_MB-0362	pos	pos	MB-0385	MB-0362	4
MB-0385	MB-0134	0.499025657014034	MB-0385_MB-0134	pos	pos	MB-0385	MB-0134	2
MB-0385	MB-0421	0.0916492565247779	MB-0385_MB-0421	pos	pos	MB-0385	MB-0421	3
MB-0385	MB-0301	0.343785756043563	MB-0385_MB-0301	pos	pos	MB-0385	MB-0301	2
MB-0385	MB-0425	0.492244269777194	MB-0385_MB-0425	pos	pos	MB-0385	MB-0425	2
MB-0385	MB-0492	0.304255713672142	MB-0385_MB-0492	pos	pos	MB-0385	MB-0492	4
MB-0385	MB-0322	0.245172232003347	MB-0385_MB-0322	pos	pos	MB-0385	MB-0322	4
MB-0385	MB-0203	0.261512726957915	MB-0385_MB-0203	pos	pos	MB-0385	MB-0203	2
MB-0385	MB-0528	0.206939747243702	MB-0385_MB-0528	pos	pos	MB-0385	MB-0528	4
MB-0385	MB-0324	0.146554885912582	MB-0385_MB-0324	pos	pos	MB-0385	MB-0324	1
MB-0385	MB-0348	0.476110620492131	MB-0385_MB-0348	pos	pos	MB-0385	MB-0348	2
MB-0385	MB-0487	0.118981699983232	MB-0385_MB-0487	pos	pos	MB-0385	MB-0487	2
MB-0385	MB-0449	0.131424549413479	MB-0385_MB-0449	pos	pos	MB-0385	MB-0449	3
MB-0385	MB-0512	0.149511545788601	MB-0385_MB-0512	pos	pos	MB-0385	MB-0512	4
MB-0385	MB-0535	0.224988043585044	MB-0385_MB-0535	pos	pos	MB-0385	MB-0535	1
MB-0385	MB-0584	0.222400417185832	MB-0385_MB-0584	pos	pos	MB-0385	MB-0584	2
MB-0385	MB-0891	0.160024610375898	MB-0385_MB-0891	pos	pos	MB-0385	MB-0891	2
MB-0385	MB-0145	0.21661881930366	MB-0385_MB-0145	pos	pos	MB-0385	MB-0145	3
MB-0385	MB-0486	0.308928637845424	MB-0385_MB-0486	pos	pos	MB-0385	MB-0486	4
MB-0385	MB-2556	0.116014862387815	MB-0385_MB-2556	pos	pos	MB-0385	MB-2556	3
MB-0385	MB-0404	0.225376966123665	MB-0385_MB-0404	pos	pos	MB-0385	MB-0404	3
MB-0385	MB-0521	0.124692715203094	MB-0385_MB-0521	pos	pos	MB-0385	MB-0521	5
MB-0385	MB-0904	0.212082805298269	MB-0385_MB-0904	pos	pos	MB-0385	MB-0904	4
MB-0385	MB-0474	0.238240980148037	MB-0385_MB-0474	pos	pos	MB-0385	MB-0474	2
MB-0385	MB-0542	0.210043940680954	MB-0385_MB-0542	pos	pos	MB-0385	MB-0542	3
MB-0385	MB-2971	0.157319906214687	MB-0385_MB-2971	pos	pos	MB-0385	MB-2971	1
MB-0385	MB-2616	0.153709731935132	MB-0385_MB-2616	pos	pos	MB-0385	MB-2616	3
MB-0385	MB-0291	0.12281614864924	MB-0385_MB-0291	pos	pos	MB-0385	MB-0291	1
MB-0385	MB-3035	0.176879469260016	MB-0385_MB-3035	pos	pos	MB-0385	MB-3035	2
MB-0385	MB-0455	0.184128090731873	MB-0385_MB-0455	pos	pos	MB-0385	MB-0455	5
MB-0385	MB-3104	0.297941517323325	MB-0385_MB-3104	pos	pos	MB-0385	MB-3104	1
MB-0385	MB-3412	0.4141545949556	MB-0385_MB-3412	pos	pos	MB-0385	MB-3412	3
MB-0385	MB-3506	0.152428485479241	MB-0385_MB-3506	pos	pos	MB-0385	MB-3506	6
MB-0385	MB-2752	0.16194462822315	MB-0385_MB-2752	pos	pos	MB-0385	MB-2752	5
MB-0385	MB-0465	0.0506648736476314	MB-0385_MB-0465	pos	pos	MB-0385	MB-0465	3
MB-0385	MB-3181	0.148497680576396	MB-0385_MB-3181	pos	pos	MB-0385	MB-3181	4
MB-0385	MB-3363	0.107935959128576	MB-0385_MB-3363	pos	pos	MB-0385	MB-3363	3
MB-0385	MB-3600	0.343889695921234	MB-0385_MB-3600	pos	pos	MB-0385	MB-3600	4
MB-0385	MB-3479	0.307555549210751	MB-0385_MB-3479	pos	pos	MB-0385	MB-3479	2
MB-0385	MB-0579	0.134381634673479	MB-0385_MB-0579	pos	pos	MB-0385	MB-0579	2
MB-0404	MB-0068	0.433747786404575	MB-0404_MB-0068	pos	pos	MB-0404	MB-0068	6
MB-0404	MB-0066	0.266179932380036	MB-0404_MB-0066	pos	pos	MB-0404	MB-0066	2
MB-0404	MB-0123	0.448137002706745	MB-0404_MB-0123	pos	pos	MB-0404	MB-0123	6
MB-0404	MB-0138	0.56302673451621	MB-0404_MB-0138	pos	pos	MB-0404	MB-0138	3
MB-0404	MB-0117	0.476671932546579	MB-0404_MB-0117	pos	pos	MB-0404	MB-0117	2
MB-0404	MB-0202	0.494992211555093	MB-0404_MB-0202	pos	pos	MB-0404	MB-0202	2
MB-0404	MB-0010	0.178920132761912	MB-0404_MB-0010	pos	pos	MB-0404	MB-0010	3
MB-0404	MB-0181	0.375767799007546	MB-0404_MB-0181	pos	pos	MB-0404	MB-0181	6
MB-0404	MB-0282	0.387714462921585	MB-0404_MB-0282	pos	pos	MB-0404	MB-0282	2
MB-0404	MB-0322	0.580441555515504	MB-0404_MB-0322	pos	pos	MB-0404	MB-0322	4
MB-0404	MB-0134	0.386354119919169	MB-0404_MB-0134	pos	pos	MB-0404	MB-0134	4
MB-0404	MB-0362	0.366519065942633	MB-0404_MB-0362	pos	pos	MB-0404	MB-0362	2
MB-0404	MB-0301	0.451344308280808	MB-0404_MB-0301	pos	pos	MB-0404	MB-0301	3
MB-0404	MB-0324	0.430152324166373	MB-0404_MB-0324	pos	pos	MB-0404	MB-0324	2
MB-0404	MB-0421	0.134177498808009	MB-0404_MB-0421	pos	pos	MB-0404	MB-0421	2
MB-0404	MB-0449	0.436813920507207	MB-0404_MB-0449	pos	pos	MB-0404	MB-0449	4
MB-0404	MB-0492	0.336910264701621	MB-0404_MB-0492	pos	pos	MB-0404	MB-0492	4
MB-0404	MB-0474	0.355827100731239	MB-0404_MB-0474	pos	pos	MB-0404	MB-0474	2
MB-0404	MB-0512	0.485514752601247	MB-0404_MB-0512	pos	pos	MB-0404	MB-0512	4
MB-0404	MB-0521	0.391144900701588	MB-0404_MB-0521	pos	pos	MB-0404	MB-0521	1
MB-0404	MB-0487	0.42860457627649	MB-0404_MB-0487	pos	pos	MB-0404	MB-0487	2
MB-0404	MB-0528	0.467139969939095	MB-0404_MB-0528	pos	pos	MB-0404	MB-0528	2
MB-0404	MB-0535	0.558829889317906	MB-0404_MB-0535	pos	pos	MB-0404	MB-0535	3
MB-0404	MB-0542	0.505069664657285	MB-0404_MB-0542	pos	pos	MB-0404	MB-0542	4
MB-0404	MB-0291	0.408482809334204	MB-0404_MB-0291	pos	pos	MB-0404	MB-0291	1
MB-0404	MB-0425	0.282911518126477	MB-0404_MB-0425	pos	pos	MB-0404	MB-0425	2
MB-0404	MB-0145	0.617665234204929	MB-0404_MB-0145	pos	pos	MB-0404	MB-0145	2
MB-0404	MB-0891	0.439859529542037	MB-0404_MB-0891	pos	pos	MB-0404	MB-0891	3
MB-0404	MB-0465	0.144900188768409	MB-0404_MB-0465	pos	pos	MB-0404	MB-0465	4
MB-0404	MB-0584	0.372126908170988	MB-0404_MB-0584	pos	pos	MB-0404	MB-0584	3
MB-0404	MB-0904	0.502937584091739	MB-0404_MB-0904	pos	pos	MB-0404	MB-0904	3
MB-0404	MB-2556	0.152811951101331	MB-0404_MB-2556	pos	pos	MB-0404	MB-2556	5
MB-0404	MB-0579	0.294772115973388	MB-0404_MB-0579	pos	pos	MB-0404	MB-0579	4
MB-0404	MB-2616	0.432616965413501	MB-0404_MB-2616	pos	pos	MB-0404	MB-2616	2
MB-0404	MB-0203	0.461217678676783	MB-0404_MB-0203	pos	pos	MB-0404	MB-0203	3
MB-0404	MB-2752	0.411491800167813	MB-0404_MB-2752	pos	pos	MB-0404	MB-2752	1
MB-0404	MB-2971	0.391967830352467	MB-0404_MB-2971	pos	pos	MB-0404	MB-2971	3
MB-0404	MB-0486	0.33155027215382	MB-0404_MB-0486	pos	pos	MB-0404	MB-0486	1
MB-0404	MB-3035	0.404905209793231	MB-0404_MB-3035	pos	pos	MB-0404	MB-3035	2
MB-0404	MB-3181	0.430535493368913	MB-0404_MB-3181	pos	pos	MB-0404	MB-3181	5
MB-0404	MB-0385	0.22672425323837	MB-0404_MB-0385	pos	pos	MB-0404	MB-0385	1
MB-0404	MB-3506	0.497407415116963	MB-0404_MB-3506	pos	pos	MB-0404	MB-3506	3
MB-0404	MB-3104	0.336667058661638	MB-0404_MB-3104	pos	pos	MB-0404	MB-3104	6
MB-0404	MB-3412	0.47902297747043	MB-0404_MB-3412	pos	pos	MB-0404	MB-3412	5
MB-0404	MB-0455	0.179976419527501	MB-0404_MB-0455	pos	pos	MB-0404	MB-0455	3
MB-0404	MB-3479	0.483155768922865	MB-0404_MB-3479	pos	pos	MB-0404	MB-3479	4
MB-0404	MB-3363	0.270694696574534	MB-0404_MB-3363	pos	pos	MB-0404	MB-3363	3
MB-0404	MB-3600	0.475947500101578	MB-0404_MB-3600	pos	pos	MB-0404	MB-3600	4
MB-0404	MB-0348	0.281609705580966	MB-0404_MB-0348	pos	pos	MB-0404	MB-0348	2
MB-0421	MB-0010	0.0935902398181038	MB-0421_MB-0010	pos	pos	MB-0421	MB-0010	2
MB-0421	MB-0066	0.155275272944236	MB-0421_MB-0066	pos	pos	MB-0421	MB-0066	6
MB-0421	MB-0117	0.117008036777819	MB-0421_MB-0117	pos	pos	MB-0421	MB-0117	2
MB-0421	MB-0068	0.154603044552579	MB-0421_MB-0068	pos	pos	MB-0421	MB-0068	6
MB-0421	MB-0138	0.140907266756237	MB-0421_MB-0138	pos	pos	MB-0421	MB-0138	3
MB-0421	MB-0123	0.113668095359884	MB-0421_MB-0123	pos	pos	MB-0421	MB-0123	2
MB-0421	MB-0134	0.0859639815538892	MB-0421_MB-0134	pos	pos	MB-0421	MB-0134	2
MB-0421	MB-0202	0.146975544991322	MB-0421_MB-0202	pos	pos	MB-0421	MB-0202	3
MB-0421	MB-0181	0.0950948720736826	MB-0421_MB-0181	pos	pos	MB-0421	MB-0181	6
MB-0421	MB-0203	0.104379337909969	MB-0421_MB-0203	pos	pos	MB-0421	MB-0203	2
MB-0421	MB-0301	0.105183962889238	MB-0421_MB-0301	pos	pos	MB-0421	MB-0301	4
MB-0421	MB-0362	0.0990412755189715	MB-0421_MB-0362	pos	pos	MB-0421	MB-0362	4
MB-0421	MB-0282	0.160211512440439	MB-0421_MB-0282	pos	pos	MB-0421	MB-0282	2
MB-0421	MB-0322	0.120585304987334	MB-0421_MB-0322	pos	pos	MB-0421	MB-0322	3
MB-0421	MB-0145	0.143572340129864	MB-0421_MB-0145	pos	pos	MB-0421	MB-0145	2
MB-0421	MB-0324	0.0858535358102107	MB-0421_MB-0324	pos	pos	MB-0421	MB-0324	2
MB-0421	MB-0291	0.592324645200336	MB-0421_MB-0291	pos	pos	MB-0421	MB-0291	4
MB-0421	MB-0465	0.818293862420471	MB-0421_MB-0465	pos	pos	MB-0421	MB-0465	4
MB-0421	MB-0487	0.124264153044129	MB-0421_MB-0487	pos	pos	MB-0421	MB-0487	2
MB-0421	MB-0385	0.0906596582435141	MB-0421_MB-0385	pos	pos	MB-0421	MB-0385	4
MB-0421	MB-0449	0.10245536446323	MB-0421_MB-0449	pos	pos	MB-0421	MB-0449	1
MB-0421	MB-0455	0.142066639794572	MB-0421_MB-0455	pos	pos	MB-0421	MB-0455	2
MB-0421	MB-0348	0.08571170814864	MB-0421_MB-0348	pos	pos	MB-0421	MB-0348	2
MB-0421	MB-0474	0.136045156307769	MB-0421_MB-0474	pos	pos	MB-0421	MB-0474	3
MB-0421	MB-0425	0.104247568318315	MB-0421_MB-0425	pos	pos	MB-0421	MB-0425	4
MB-0421	MB-0512	0.12210383158057	MB-0421_MB-0512	pos	pos	MB-0421	MB-0512	1
MB-0421	MB-0528	0.157204500607637	MB-0421_MB-0528	pos	pos	MB-0421	MB-0528	2
MB-0421	MB-0404	0.133997964457355	MB-0421_MB-0404	pos	pos	MB-0421	MB-0404	2
MB-0421	MB-0492	0.144489281150214	MB-0421_MB-0492	pos	pos	MB-0421	MB-0492	3
MB-0421	MB-0521	0.133963710236383	MB-0421_MB-0521	pos	pos	MB-0421	MB-0521	4
MB-0421	MB-0584	0.140233215015838	MB-0421_MB-0584	pos	pos	MB-0421	MB-0584	3
MB-0421	MB-0542	0.146785908673474	MB-0421_MB-0542	pos	pos	MB-0421	MB-0542	3
MB-0421	MB-0535	0.165504747384864	MB-0421_MB-0535	pos	pos	MB-0421	MB-0535	5
MB-0421	MB-0579	0.0701556051942972	MB-0421_MB-0579	pos	pos	MB-0421	MB-0579	4
MB-0421	MB-0486	0.134258101558974	MB-0421_MB-0486	pos	pos	MB-0421	MB-0486	2
MB-0421	MB-0904	0.104686072710287	MB-0421_MB-0904	pos	pos	MB-0421	MB-0904	3
MB-0421	MB-0891	0.113774274336594	MB-0421_MB-0891	pos	pos	MB-0421	MB-0891	1
MB-0421	MB-2616	0.215483755477645	MB-0421_MB-2616	pos	pos	MB-0421	MB-2616	3
MB-0421	MB-2752	0.0970849256980761	MB-0421_MB-2752	pos	pos	MB-0421	MB-2752	1
MB-0421	MB-2971	0.0924359628668493	MB-0421_MB-2971	pos	pos	MB-0421	MB-2971	2
MB-0421	MB-3363	0.075233167003429	MB-0421_MB-3363	pos	pos	MB-0421	MB-3363	5
MB-0421	MB-3035	0.0972854089258998	MB-0421_MB-3035	pos	pos	MB-0421	MB-3035	1
MB-0421	MB-2556	0.111187823148469	MB-0421_MB-2556	pos	pos	MB-0421	MB-2556	3
MB-0421	MB-3181	0.178570106677034	MB-0421_MB-3181	pos	pos	MB-0421	MB-3181	6
MB-0421	MB-3479	0.121653827310596	MB-0421_MB-3479	pos	pos	MB-0421	MB-3479	5
MB-0421	MB-3412	0.12106790074156	MB-0421_MB-3412	pos	pos	MB-0421	MB-3412	3
MB-0421	MB-3104	0.105468860099398	MB-0421_MB-3104	pos	pos	MB-0421	MB-3104	4
MB-0421	MB-3506	0.147955476437104	MB-0421_MB-3506	pos	pos	MB-0421	MB-3506	3
MB-0421	MB-3600	0.0706893832372401	MB-0421_MB-3600	pos	pos	MB-0421	MB-3600	4
MB-0425	MB-0010	0.577411388599519	MB-0425_MB-0010	pos	pos	MB-0425	MB-0010	2
MB-0425	MB-0202	0.254037238476472	MB-0425_MB-0202	pos	pos	MB-0425	MB-0202	2
MB-0425	MB-0068	0.211312591448679	MB-0425_MB-0068	pos	pos	MB-0425	MB-0068	6
MB-0425	MB-0138	0.222377275667116	MB-0425_MB-0138	pos	pos	MB-0425	MB-0138	2
MB-0425	MB-0117	0.172490458318827	MB-0425_MB-0117	pos	pos	MB-0425	MB-0117	6
MB-0425	MB-0181	0.140546814449089	MB-0425_MB-0181	pos	pos	MB-0425	MB-0181	3
MB-0425	MB-0123	0.342447211845952	MB-0425_MB-0123	pos	pos	MB-0425	MB-0123	2
MB-0425	MB-0066	0.146447340479005	MB-0425_MB-0066	pos	pos	MB-0425	MB-0066	2
MB-0425	MB-0362	0.176039492322058	MB-0425_MB-0362	pos	pos	MB-0425	MB-0362	3
MB-0425	MB-0134	0.558098700333324	MB-0425_MB-0134	pos	pos	MB-0425	MB-0134	6
MB-0425	MB-0301	0.24719513134164	MB-0425_MB-0301	pos	pos	MB-0425	MB-0301	2
MB-0425	MB-0421	0.102549792384192	MB-0425_MB-0421	pos	pos	MB-0425	MB-0421	4
MB-0425	MB-0322	0.227730029890774	MB-0425_MB-0322	pos	pos	MB-0425	MB-0322	4
MB-0425	MB-0282	0.198223601830965	MB-0425_MB-0282	pos	pos	MB-0425	MB-0282	2
MB-0425	MB-0348	0.681270811974251	MB-0425_MB-0348	pos	pos	MB-0425	MB-0348	3
MB-0425	MB-0487	0.184714959946982	MB-0425_MB-0487	pos	pos	MB-0425	MB-0487	2
MB-0425	MB-0449	0.218104716588212	MB-0425_MB-0449	pos	pos	MB-0425	MB-0449	2
MB-0425	MB-0385	0.492091492123066	MB-0425_MB-0385	pos	pos	MB-0425	MB-0385	4
MB-0425	MB-0324	0.194219108461275	MB-0425_MB-0324	pos	pos	MB-0425	MB-0324	4
MB-0425	MB-0203	0.2038814352262	MB-0425_MB-0203	pos	pos	MB-0425	MB-0203	2
MB-0425	MB-0404	0.280655501318988	MB-0425_MB-0404	pos	pos	MB-0425	MB-0404	4
MB-0425	MB-0492	0.229302265894952	MB-0425_MB-0492	pos	pos	MB-0425	MB-0492	1
MB-0425	MB-0465	0.109344122842664	MB-0425_MB-0465	pos	pos	MB-0425	MB-0465	2
MB-0425	MB-0904	0.272977624679942	MB-0425_MB-0904	pos	pos	MB-0425	MB-0904	2
MB-0425	MB-0891	0.157726511582311	MB-0425_MB-0891	pos	pos	MB-0425	MB-0891	3
MB-0425	MB-0521	0.165640935259687	MB-0425_MB-0521	pos	pos	MB-0425	MB-0521	4
MB-0425	MB-0512	0.209421125237467	MB-0425_MB-0512	pos	pos	MB-0425	MB-0512	1
MB-0425	MB-0291	0.257752990147064	MB-0425_MB-0291	pos	pos	MB-0425	MB-0291	2
MB-0425	MB-0528	0.181395086462973	MB-0425_MB-0528	pos	pos	MB-0425	MB-0528	2
MB-0425	MB-0535	0.280518769000441	MB-0425_MB-0535	pos	pos	MB-0425	MB-0535	3
MB-0425	MB-0542	0.251401269097974	MB-0425_MB-0542	pos	pos	MB-0425	MB-0542	4
MB-0425	MB-0474	0.203183312422174	MB-0425_MB-0474	pos	pos	MB-0425	MB-0474	3
MB-0425	MB-2971	0.174848976560821	MB-0425_MB-2971	pos	pos	MB-0425	MB-2971	3
MB-0425	MB-2556	0.0998193494133693	MB-0425_MB-2556	pos	pos	MB-0425	MB-2556	5
MB-0425	MB-0584	0.152269623119749	MB-0425_MB-0584	pos	pos	MB-0425	MB-0584	4
MB-0425	MB-0145	0.237047484258426	MB-0425_MB-0145	pos	pos	MB-0425	MB-0145	2
MB-0425	MB-3035	0.219578520574812	MB-0425_MB-3035	pos	pos	MB-0425	MB-3035	3
MB-0425	MB-2752	0.170493610742065	MB-0425_MB-2752	pos	pos	MB-0425	MB-2752	1
MB-0425	MB-2616	0.2150619756704	MB-0425_MB-2616	pos	pos	MB-0425	MB-2616	3
MB-0425	MB-3506	0.192030297762762	MB-0425_MB-3506	pos	pos	MB-0425	MB-3506	1
MB-0425	MB-3412	0.502715301764129	MB-0425_MB-3412	pos	pos	MB-0425	MB-3412	2
MB-0425	MB-3181	0.21933259776041	MB-0425_MB-3181	pos	pos	MB-0425	MB-3181	5
MB-0425	MB-3600	0.306317068216482	MB-0425_MB-3600	pos	pos	MB-0425	MB-3600	1
MB-0425	MB-3479	0.232923076729027	MB-0425_MB-3479	pos	pos	MB-0425	MB-3479	3
MB-0425	MB-0579	0.121384115742132	MB-0425_MB-0579	pos	pos	MB-0425	MB-0579	6
MB-0425	MB-3363	0.118282736675357	MB-0425_MB-3363	pos	pos	MB-0425	MB-3363	5
MB-0425	MB-3104	0.124691143095241	MB-0425_MB-3104	pos	pos	MB-0425	MB-3104	3
MB-0425	MB-0486	0.238134072477939	MB-0425_MB-0486	pos	pos	MB-0425	MB-0486	4
MB-0425	MB-0455	0.0712367197177788	MB-0425_MB-0455	pos	pos	MB-0425	MB-0455	3
MB-0449	MB-0181	0.271645760151247	MB-0449_MB-0181	pos	pos	MB-0449	MB-0181	4
MB-0449	MB-0138	0.421903527888159	MB-0449_MB-0138	pos	pos	MB-0449	MB-0138	2
MB-0449	MB-0117	0.285108023762376	MB-0449_MB-0117	pos	pos	MB-0449	MB-0117	2
MB-0449	MB-0202	0.389109269835055	MB-0449_MB-0202	pos	pos	MB-0449	MB-0202	6
MB-0449	MB-0123	0.375401645588378	MB-0449_MB-0123	pos	pos	MB-0449	MB-0123	2
MB-0449	MB-0068	0.237532617007693	MB-0449_MB-0068	pos	pos	MB-0449	MB-0068	6
MB-0449	MB-0066	0.159414801167945	MB-0449_MB-0066	pos	pos	MB-0449	MB-0066	3
MB-0449	MB-0134	0.288577189117578	MB-0449_MB-0134	pos	pos	MB-0449	MB-0134	2
MB-0449	MB-0324	0.582074996755748	MB-0449_MB-0324	pos	pos	MB-0449	MB-0324	2
MB-0449	MB-0301	0.347750366630279	MB-0449_MB-0301	pos	pos	MB-0449	MB-0301	3
MB-0449	MB-0010	0.126408662363887	MB-0449_MB-0010	pos	pos	MB-0449	MB-0010	6
MB-0449	MB-0282	0.251455487259044	MB-0449_MB-0282	pos	pos	MB-0449	MB-0282	2
MB-0449	MB-0421	0.10311011356612	MB-0449_MB-0421	pos	pos	MB-0449	MB-0421	4
MB-0449	MB-0322	0.368865564969266	MB-0449_MB-0322	pos	pos	MB-0449	MB-0322	4
MB-0449	MB-0203	0.244808246645807	MB-0449_MB-0203	pos	pos	MB-0449	MB-0203	2
MB-0449	MB-0145	0.244360710645963	MB-0449_MB-0145	pos	pos	MB-0449	MB-0145	3
MB-0449	MB-0474	0.49455347746786	MB-0449_MB-0474	pos	pos	MB-0449	MB-0474	2
MB-0449	MB-0362	0.254461057985822	MB-0449_MB-0362	pos	pos	MB-0449	MB-0362	2
MB-0449	MB-0465	0.116158691094884	MB-0449_MB-0465	pos	pos	MB-0449	MB-0465	4
MB-0449	MB-0404	0.434958830628765	MB-0449_MB-0404	pos	pos	MB-0449	MB-0404	4
MB-0449	MB-0579	0.570915424558503	MB-0449_MB-0579	pos	pos	MB-0449	MB-0579	2
MB-0449	MB-0904	0.51426880681018	MB-0449_MB-0904	pos	pos	MB-0449	MB-0904	4
MB-0449	MB-0385	0.132413090157941	MB-0449_MB-0385	pos	pos	MB-0449	MB-0385	1
MB-0449	MB-0348	0.192144004942252	MB-0449_MB-0348	pos	pos	MB-0449	MB-0348	2
MB-0449	MB-0291	0.25130342097161	MB-0449_MB-0291	pos	pos	MB-0449	MB-0291	2
MB-0449	MB-0487	0.303954162351787	MB-0449_MB-0487	pos	pos	MB-0449	MB-0487	3
MB-0449	MB-0492	0.223259302561482	MB-0449_MB-0492	pos	pos	MB-0449	MB-0492	4
MB-0449	MB-0891	0.20636150996387	MB-0449_MB-0891	pos	pos	MB-0449	MB-0891	1
MB-0449	MB-0425	0.217938324745934	MB-0449_MB-0425	pos	pos	MB-0449	MB-0425	2
MB-0449	MB-0486	0.280429146137087	MB-0449_MB-0486	pos	pos	MB-0449	MB-0486	2
MB-0449	MB-0542	0.271060076465565	MB-0449_MB-0542	pos	pos	MB-0449	MB-0542	3
MB-0449	MB-0584	0.244045269710124	MB-0449_MB-0584	pos	pos	MB-0449	MB-0584	4
MB-0449	MB-0528	0.255432716218287	MB-0449_MB-0528	pos	pos	MB-0449	MB-0528	3
MB-0449	MB-2971	0.417097537460426	MB-0449_MB-2971	pos	pos	MB-0449	MB-2971	3
MB-0449	MB-2752	0.406412892368933	MB-0449_MB-2752	pos	pos	MB-0449	MB-2752	5
MB-0449	MB-2556	0.106171484050651	MB-0449_MB-2556	pos	pos	MB-0449	MB-2556	4
MB-0449	MB-0535	0.316071006365611	MB-0449_MB-0535	pos	pos	MB-0449	MB-0535	2
MB-0449	MB-0521	0.192600501780709	MB-0449_MB-0521	pos	pos	MB-0449	MB-0521	3
MB-0449	MB-0512	0.324454706854397	MB-0449_MB-0512	pos	pos	MB-0449	MB-0512	1
MB-0449	MB-3181	0.42098385532697	MB-0449_MB-3181	pos	pos	MB-0449	MB-3181	3
MB-0449	MB-3506	0.314188311753174	MB-0449_MB-3506	pos	pos	MB-0449	MB-3506	1
MB-0449	MB-2616	0.267712809576435	MB-0449_MB-2616	pos	pos	MB-0449	MB-2616	2
MB-0449	MB-3600	0.439414856348836	MB-0449_MB-3600	pos	pos	MB-0449	MB-3600	5
MB-0449	MB-3035	0.278628884024918	MB-0449_MB-3035	pos	pos	MB-0449	MB-3035	1
MB-0449	MB-3479	0.285454358304183	MB-0449_MB-3479	pos	pos	MB-0449	MB-3479	3
MB-0449	MB-3363	0.124025381217129	MB-0449_MB-3363	pos	pos	MB-0449	MB-3363	6
MB-0449	MB-3104	0.334296391698221	MB-0449_MB-3104	pos	pos	MB-0449	MB-3104	5
MB-0449	MB-3412	0.404903296929584	MB-0449_MB-3412	pos	pos	MB-0449	MB-3412	3
MB-0455	MB-0066	0.388871393023741	MB-0455_MB-0066	pos	pos	MB-0455	MB-0066	4
MB-0449	MB-0455	0.0772450112219494	MB-0449_MB-0455	pos	pos	MB-0449	MB-0455	3
MB-0455	MB-0010	0.132752381713674	MB-0455_MB-0010	pos	pos	MB-0455	MB-0010	4
MB-0455	MB-0068	0.129505130537961	MB-0455_MB-0068	pos	pos	MB-0455	MB-0068	2
MB-0455	MB-0421	0.141594119923245	MB-0455_MB-0421	pos	pos	MB-0455	MB-0421	2
MB-0455	MB-0202	0.15027942265762	MB-0455_MB-0202	pos	pos	MB-0455	MB-0202	6
MB-0455	MB-0123	0.1224011641549	MB-0455_MB-0123	pos	pos	MB-0455	MB-0123	2
MB-0455	MB-0181	0.0883069627400082	MB-0455_MB-0181	pos	pos	MB-0455	MB-0181	6
MB-0455	MB-0138	0.124267127816335	MB-0455_MB-0138	pos	pos	MB-0455	MB-0138	3
MB-0455	MB-0528	0.459648954474395	MB-0455_MB-0528	pos	pos	MB-0455	MB-0528	2
MB-0455	MB-0492	0.176705823500853	MB-0455_MB-0492	pos	pos	MB-0455	MB-0492	2
MB-0455	MB-0362	0.0783031500536616	MB-0455_MB-0362	pos	pos	MB-0455	MB-0362	3
MB-0455	MB-2556	0.500519766990501	MB-0455_MB-2556	pos	pos	MB-0455	MB-2556	6
MB-0455	MB-0521	0.279855627709686	MB-0455_MB-0521	pos	pos	MB-0455	MB-0521	2
MB-0455	MB-0282	0.200716400897444	MB-0455_MB-0282	pos	pos	MB-0455	MB-0282	4
MB-0455	MB-2616	0.358352228932747	MB-0455_MB-2616	pos	pos	MB-0455	MB-2616	4
MB-0455	MB-0301	0.135909237860813	MB-0455_MB-0301	pos	pos	MB-0455	MB-0301	2
MB-0455	MB-0891	0.0875899379294698	MB-0455_MB-0891	pos	pos	MB-0455	MB-0891	3
MB-0455	MB-0117	0.128229138991325	MB-0455_MB-0117	pos	pos	MB-0455	MB-0117	2
MB-0455	MB-0542	0.406977822991586	MB-0455_MB-0542	pos	pos	MB-0455	MB-0542	2
MB-0455	MB-0512	0.105455845109012	MB-0455_MB-0512	pos	pos	MB-0455	MB-0512	4
MB-0455	MB-0385	0.185171335330694	MB-0455_MB-0385	pos	pos	MB-0455	MB-0385	4
MB-0455	MB-0134	0.0798739184557211	MB-0455_MB-0134	pos	pos	MB-0455	MB-0134	2
MB-0455	MB-0487	0.109856997359507	MB-0455_MB-0487	pos	pos	MB-0455	MB-0487	4
MB-0455	MB-0474	0.271848152749019	MB-0455_MB-0474	pos	pos	MB-0455	MB-0474	1
MB-0455	MB-0535	0.250812118106549	MB-0455_MB-0535	pos	pos	MB-0455	MB-0535	2
MB-0455	MB-0324	0.076541850245235	MB-0455_MB-0324	pos	pos	MB-0455	MB-0324	2
MB-0455	MB-0465	0.0843899761140346	MB-0455_MB-0465	pos	pos	MB-0455	MB-0465	3
MB-0455	MB-0584	0.262271965497201	MB-0455_MB-0584	pos	pos	MB-0455	MB-0584	4
MB-0455	MB-3035	0.09362888091419	MB-0455_MB-3035	pos	pos	MB-0455	MB-3035	1
MB-0455	MB-2752	0.0792045836253922	MB-0455_MB-2752	pos	pos	MB-0455	MB-2752	2
MB-0455	MB-0486	0.152246367344172	MB-0455_MB-0486	pos	pos	MB-0455	MB-0486	2
MB-0455	MB-2971	0.0600421080258813	MB-0455_MB-2971	pos	pos	MB-0455	MB-2971	3
MB-0455	MB-0449	0.0749935804927113	MB-0455_MB-0449	pos	pos	MB-0455	MB-0449	4
MB-0455	MB-3363	0.116124287228478	MB-0455_MB-3363	pos	pos	MB-0455	MB-3363	3
MB-0455	MB-0904	0.0757889710942117	MB-0455_MB-0904	pos	pos	MB-0455	MB-0904	3
MB-0455	MB-3181	0.196136893987065	MB-0455_MB-3181	pos	pos	MB-0455	MB-3181	5
MB-0455	MB-0291	0.0958067212349707	MB-0455_MB-0291	pos	pos	MB-0455	MB-0291	4
MB-0455	MB-3506	0.145366121738559	MB-0455_MB-3506	pos	pos	MB-0455	MB-3506	2
MB-0455	MB-0404	0.179761624045821	MB-0455_MB-0404	pos	pos	MB-0455	MB-0404	3
MB-0465	MB-0010	0.0686997868238934	MB-0465_MB-0010	pos	pos	MB-0465	MB-0010	1
MB-0455	MB-0203	0.173613269239696	MB-0455_MB-0203	pos	pos	MB-0455	MB-0203	3
MB-0455	MB-0322	0.118221912856149	MB-0455_MB-0322	pos	pos	MB-0455	MB-0322	1
MB-0465	MB-0068	0.125354560954717	MB-0465_MB-0068	pos	pos	MB-0465	MB-0068	2
MB-0455	MB-0145	0.278715590447388	MB-0455_MB-0145	pos	pos	MB-0455	MB-0145	5
MB-0465	MB-0181	0.0648564351366069	MB-0465_MB-0181	pos	pos	MB-0465	MB-0181	1
MB-0465	MB-0202	0.0935635092789107	MB-0465_MB-0202	pos	pos	MB-0465	MB-0202	3
MB-0465	MB-0066	0.0836142677584199	MB-0465_MB-0066	pos	pos	MB-0465	MB-0066	6
MB-0465	MB-0138	0.119185235808724	MB-0465_MB-0138	pos	pos	MB-0465	MB-0138	5
MB-0465	MB-0324	0.0564417485669464	MB-0465_MB-0324	pos	pos	MB-0465	MB-0324	3
MB-0455	MB-3479	0.195323114271211	MB-0455_MB-3479	pos	pos	MB-0455	MB-3479	4
MB-0465	MB-0123	0.129898708736321	MB-0465_MB-0123	pos	pos	MB-0465	MB-0123	3
MB-0465	MB-0117	0.0748871460550027	MB-0465_MB-0117	pos	pos	MB-0465	MB-0117	4
MB-0455	MB-3104	0.100070938347	MB-0455_MB-3104	pos	pos	MB-0455	MB-3104	2
MB-0455	MB-3412	0.118677547883869	MB-0455_MB-3412	pos	pos	MB-0455	MB-3412	2
MB-0465	MB-0421	0.819995530081842	MB-0465_MB-0421	pos	pos	MB-0465	MB-0421	6
MB-0465	MB-0301	0.106155723170817	MB-0465_MB-0301	pos	pos	MB-0465	MB-0301	2
MB-0455	MB-0579	0.095480719829845	MB-0455_MB-0579	pos	pos	MB-0455	MB-0579	6
MB-0465	MB-0449	0.115996747097674	MB-0465_MB-0449	pos	pos	MB-0465	MB-0449	3
MB-0465	MB-0282	0.107754687419514	MB-0465_MB-0282	pos	pos	MB-0465	MB-0282	2
MB-0465	MB-0362	0.0802761801004577	MB-0465_MB-0362	pos	pos	MB-0465	MB-0362	2
MB-0465	MB-0134	0.0752017872528035	MB-0465_MB-0134	pos	pos	MB-0465	MB-0134	3
MB-0465	MB-0579	0.10117128415943	MB-0465_MB-0579	pos	pos	MB-0465	MB-0579	6
MB-0455	MB-0348	0.102736735335528	MB-0455_MB-0348	pos	pos	MB-0455	MB-0348	2
MB-0465	MB-0487	0.0992589832903569	MB-0465_MB-0487	pos	pos	MB-0465	MB-0487	4
MB-0455	MB-0425	0.0710118735382462	MB-0455_MB-0425	pos	pos	MB-0455	MB-0425	4
MB-0465	MB-0322	0.114300470557893	MB-0465_MB-0322	pos	pos	MB-0465	MB-0322	2
MB-0465	MB-0291	0.793951337810964	MB-0465_MB-0291	pos	pos	MB-0465	MB-0291	3
MB-0465	MB-0203	0.0912440093337997	MB-0465_MB-0203	pos	pos	MB-0465	MB-0203	2
MB-0465	MB-0492	0.138798453939868	MB-0465_MB-0492	pos	pos	MB-0465	MB-0492	2
MB-0465	MB-0891	0.0581043336669159	MB-0465_MB-0891	pos	pos	MB-0465	MB-0891	4
MB-0455	MB-3600	0.0625472881490051	MB-0455_MB-3600	pos	pos	MB-0455	MB-3600	4
MB-0465	MB-0474	0.123537170705077	MB-0465_MB-0474	pos	pos	MB-0465	MB-0474	2
MB-0465	MB-0904	0.111899930068981	MB-0465_MB-0904	pos	pos	MB-0465	MB-0904	4
MB-0465	MB-0528	0.0949108902726715	MB-0465_MB-0528	pos	pos	MB-0465	MB-0528	1
MB-0465	MB-0425	0.109851365375057	MB-0465_MB-0425	pos	pos	MB-0465	MB-0425	2
MB-0465	MB-0145	0.112108923014264	MB-0465_MB-0145	pos	pos	MB-0465	MB-0145	2
MB-0465	MB-2971	0.0697402982884734	MB-0465_MB-2971	pos	pos	MB-0465	MB-2971	3
MB-0465	MB-2556	0.0491664185476542	MB-0465_MB-2556	pos	pos	MB-0465	MB-2556	4
MB-0465	MB-2752	0.0638516065460238	MB-0465_MB-2752	pos	pos	MB-0465	MB-2752	1
MB-0465	MB-0521	0.0896815539543786	MB-0465_MB-0521	pos	pos	MB-0465	MB-0521	2
MB-0465	MB-0385	0.0509495690002356	MB-0465_MB-0385	pos	pos	MB-0465	MB-0385	2
MB-0465	MB-0512	0.129203343101326	MB-0465_MB-0512	pos	pos	MB-0465	MB-0512	3
MB-0465	MB-2616	0.132428987184757	MB-0465_MB-2616	pos	pos	MB-0465	MB-2616	4
MB-0465	MB-0535	0.134828221569417	MB-0465_MB-0535	pos	pos	MB-0465	MB-0535	3
MB-0465	MB-0404	0.14431775847918	MB-0465_MB-0404	pos	pos	MB-0465	MB-0404	3
MB-0465	MB-0348	0.0696571179110045	MB-0465_MB-0348	pos	pos	MB-0465	MB-0348	5
MB-0465	MB-0542	0.113359665559008	MB-0465_MB-0542	pos	pos	MB-0465	MB-0542	4
MB-0465	MB-3035	0.132366781976043	MB-0465_MB-3035	pos	pos	MB-0465	MB-3035	2
MB-0465	MB-3104	0.0730252032325604	MB-0465_MB-3104	pos	pos	MB-0465	MB-3104	3
MB-0465	MB-0584	0.0841647092527758	MB-0465_MB-0584	pos	pos	MB-0465	MB-0584	1
MB-0465	MB-3181	0.133628698638062	MB-0465_MB-3181	pos	pos	MB-0465	MB-3181	3
MB-0465	MB-0486	0.122523747391505	MB-0465_MB-0486	pos	pos	MB-0465	MB-0486	1
MB-0465	MB-3506	0.0823210862723469	MB-0465_MB-3506	pos	pos	MB-0465	MB-3506	2
MB-0465	MB-3363	0.0667936087757293	MB-0465_MB-3363	pos	pos	MB-0465	MB-3363	5
MB-0465	MB-0455	0.0858254603451431	MB-0465_MB-0455	pos	pos	MB-0465	MB-0455	1
MB-0465	MB-3412	0.123866141746803	MB-0465_MB-3412	pos	pos	MB-0465	MB-3412	3
MB-0465	MB-3600	0.0489417312807646	MB-0465_MB-3600	pos	pos	MB-0465	MB-3600	6
MB-0465	MB-3479	0.0953490098331363	MB-0465_MB-3479	pos	pos	MB-0465	MB-3479	5
MB-0474	MB-0066	0.258518481583255	MB-0474_MB-0066	pos	pos	MB-0474	MB-0066	3
MB-0474	MB-0010	0.151709474687936	MB-0474_MB-0010	pos	pos	MB-0474	MB-0010	4
MB-0474	MB-0068	0.225814873594874	MB-0474_MB-0068	pos	pos	MB-0474	MB-0068	3
MB-0474	MB-0123	0.29179539621887	MB-0474_MB-0123	pos	pos	MB-0474	MB-0123	4
MB-0474	MB-0202	0.343755682648448	MB-0474_MB-0202	pos	pos	MB-0474	MB-0202	2
MB-0474	MB-0138	0.272056899188011	MB-0474_MB-0138	pos	pos	MB-0474	MB-0138	2
MB-0474	MB-0117	0.238355108150469	MB-0474_MB-0117	pos	pos	MB-0474	MB-0117	6
MB-0474	MB-0181	0.197066834273711	MB-0474_MB-0181	pos	pos	MB-0474	MB-0181	2
MB-0474	MB-0134	0.222169825144919	MB-0474_MB-0134	pos	pos	MB-0474	MB-0134	6
MB-0474	MB-0282	0.299461311420568	MB-0474_MB-0282	pos	pos	MB-0474	MB-0282	3
MB-0474	MB-0421	0.134952005414468	MB-0474_MB-0421	pos	pos	MB-0474	MB-0421	2
MB-0474	MB-0362	0.194982310220382	MB-0474_MB-0362	pos	pos	MB-0474	MB-0362	2
MB-0474	MB-0322	0.325837705282849	MB-0474_MB-0322	pos	pos	MB-0474	MB-0322	3
MB-0474	MB-0492	0.244361318746005	MB-0474_MB-0492	pos	pos	MB-0474	MB-0492	6
MB-0474	MB-0301	0.391612931747728	MB-0474_MB-0301	pos	pos	MB-0474	MB-0301	2
MB-0474	MB-0449	0.493704186587473	MB-0474_MB-0449	pos	pos	MB-0474	MB-0449	4
MB-0474	MB-0203	0.306071879798985	MB-0474_MB-0203	pos	pos	MB-0474	MB-0203	4
MB-0474	MB-0528	0.290733923822341	MB-0474_MB-0528	pos	pos	MB-0474	MB-0528	2
MB-0474	MB-0512	0.231476679638513	MB-0474_MB-0512	pos	pos	MB-0474	MB-0512	3
MB-0474	MB-0385	0.24074979026358	MB-0474_MB-0385	pos	pos	MB-0474	MB-0385	2
MB-0474	MB-0487	0.329279805092985	MB-0474_MB-0487	pos	pos	MB-0474	MB-0487	2
MB-0474	MB-0584	0.270389299637183	MB-0474_MB-0584	pos	pos	MB-0474	MB-0584	4
MB-0474	MB-0348	0.199360877500912	MB-0474_MB-0348	pos	pos	MB-0474	MB-0348	4
MB-0474	MB-0542	0.356233104875912	MB-0474_MB-0542	pos	pos	MB-0474	MB-0542	2
MB-0474	MB-0891	0.202621444372769	MB-0474_MB-0891	pos	pos	MB-0474	MB-0891	4
MB-0474	MB-0291	0.249756333540952	MB-0474_MB-0291	pos	pos	MB-0474	MB-0291	1
MB-0474	MB-0425	0.203834571326444	MB-0474_MB-0425	pos	pos	MB-0474	MB-0425	2
MB-0474	MB-0521	0.225082452327531	MB-0474_MB-0521	pos	pos	MB-0474	MB-0521	2
MB-0474	MB-0404	0.355672586169604	MB-0474_MB-0404	pos	pos	MB-0474	MB-0404	3
MB-0474	MB-0579	0.682087617671185	MB-0474_MB-0579	pos	pos	MB-0474	MB-0579	4
MB-0474	MB-2556	0.177507584352848	MB-0474_MB-2556	pos	pos	MB-0474	MB-2556	1
MB-0474	MB-0465	0.123421393100078	MB-0474_MB-0465	pos	pos	MB-0474	MB-0465	2
MB-0474	MB-0904	0.27066106174659	MB-0474_MB-0904	pos	pos	MB-0474	MB-0904	2
MB-0474	MB-0535	0.384469007432072	MB-0474_MB-0535	pos	pos	MB-0474	MB-0535	3
MB-0474	MB-0324	0.288143206163834	MB-0474_MB-0324	pos	pos	MB-0474	MB-0324	4
MB-0474	MB-2971	0.449218296343586	MB-0474_MB-2971	pos	pos	MB-0474	MB-2971	3
MB-0474	MB-2616	0.259399810250464	MB-0474_MB-2616	pos	pos	MB-0474	MB-2616	3
MB-0474	MB-0145	0.302467811913472	MB-0474_MB-0145	pos	pos	MB-0474	MB-0145	5
MB-0474	MB-2752	0.500701349230709	MB-0474_MB-2752	pos	pos	MB-0474	MB-2752	4
MB-0474	MB-0455	0.270886124491987	MB-0474_MB-0455	pos	pos	MB-0474	MB-0455	2
MB-0474	MB-3035	0.255582999619718	MB-0474_MB-3035	pos	pos	MB-0474	MB-3035	3
MB-0474	MB-3363	0.143784181295723	MB-0474_MB-3363	pos	pos	MB-0474	MB-3363	1
MB-0474	MB-3412	0.269449392145692	MB-0474_MB-3412	pos	pos	MB-0474	MB-3412	3
MB-0486	MB-0068	0.428250934581702	MB-0486_MB-0068	pos	pos	MB-0486	MB-0068	1
MB-0474	MB-3181	0.495580002032805	MB-0474_MB-3181	pos	pos	MB-0474	MB-3181	2
MB-0474	MB-3506	0.286474026002474	MB-0474_MB-3506	pos	pos	MB-0474	MB-3506	5
MB-0474	MB-3479	0.38001636714962	MB-0474_MB-3479	pos	pos	MB-0474	MB-3479	1
MB-0474	MB-3600	0.244250019973066	MB-0474_MB-3600	pos	pos	MB-0474	MB-3600	3
MB-0486	MB-0123	0.290248950750048	MB-0486_MB-0123	pos	pos	MB-0486	MB-0123	6
MB-0486	MB-0138	0.341665005843696	MB-0486_MB-0138	pos	pos	MB-0486	MB-0138	5
MB-0486	MB-0066	0.307918338667147	MB-0486_MB-0066	pos	pos	MB-0486	MB-0066	3
MB-0486	MB-0181	0.364069070663063	MB-0486_MB-0181	pos	pos	MB-0486	MB-0181	4
MB-0474	MB-3104	0.284824758663673	MB-0474_MB-3104	pos	pos	MB-0474	MB-3104	3
MB-0486	MB-0421	0.131440654621044	MB-0486_MB-0421	pos	pos	MB-0486	MB-0421	4
MB-0486	MB-0202	0.281027356936869	MB-0486_MB-0202	pos	pos	MB-0486	MB-0202	2
MB-0486	MB-0010	0.155112767553412	MB-0486_MB-0010	pos	pos	MB-0486	MB-0010	2
MB-0486	MB-0291	0.270449096613865	MB-0486_MB-0291	pos	pos	MB-0486	MB-0291	6
MB-0474	MB-0486	0.343967256594713	MB-0474_MB-0486	pos	pos	MB-0474	MB-0486	2
MB-0486	MB-0282	0.443131364539004	MB-0486_MB-0282	pos	pos	MB-0486	MB-0282	6
MB-0486	MB-0117	0.267374595943412	MB-0486_MB-0117	pos	pos	MB-0486	MB-0117	3
MB-0486	MB-0301	0.329286513396146	MB-0486_MB-0301	pos	pos	MB-0486	MB-0301	2
MB-0486	MB-0492	0.481858296293077	MB-0486_MB-0492	pos	pos	MB-0486	MB-0492	2
MB-0486	MB-0362	0.170847974348855	MB-0486_MB-0362	pos	pos	MB-0486	MB-0362	3
MB-0486	MB-0145	0.37588174874196	MB-0486_MB-0145	pos	pos	MB-0486	MB-0145	6
MB-0486	MB-0465	0.121545485579987	MB-0486_MB-0465	pos	pos	MB-0486	MB-0465	2
MB-0486	MB-0322	0.253702671298011	MB-0486_MB-0322	pos	pos	MB-0486	MB-0322	4
MB-0486	MB-0449	0.282206333846552	MB-0486_MB-0449	pos	pos	MB-0486	MB-0449	4
MB-0486	MB-0474	0.344525369267837	MB-0486_MB-0474	pos	pos	MB-0486	MB-0474	2
MB-0486	MB-0404	0.331709086124901	MB-0486_MB-0404	pos	pos	MB-0486	MB-0404	3
MB-0486	MB-0512	0.294720812605029	MB-0486_MB-0512	pos	pos	MB-0486	MB-0512	2
MB-0486	MB-0528	0.313908160438621	MB-0486_MB-0528	pos	pos	MB-0486	MB-0528	2
MB-0486	MB-0487	0.293234789451587	MB-0486_MB-0487	pos	pos	MB-0486	MB-0487	4
MB-0486	MB-0535	0.447432406012716	MB-0486_MB-0535	pos	pos	MB-0486	MB-0535	4
MB-0486	MB-0134	0.235145422452731	MB-0486_MB-0134	pos	pos	MB-0486	MB-0134	2
MB-0486	MB-0891	0.291175261792142	MB-0486_MB-0891	pos	pos	MB-0486	MB-0891	4
MB-0486	MB-0521	0.26171927403276	MB-0486_MB-0521	pos	pos	MB-0486	MB-0521	1
MB-0486	MB-0542	0.292574999981992	MB-0486_MB-0542	pos	pos	MB-0486	MB-0542	2
MB-0486	MB-0324	0.170869096253164	MB-0486_MB-0324	pos	pos	MB-0486	MB-0324	2
MB-0486	MB-0579	0.322284545680268	MB-0486_MB-0579	pos	pos	MB-0486	MB-0579	3
MB-0486	MB-0203	0.227353907826215	MB-0486_MB-0203	pos	pos	MB-0486	MB-0203	4
MB-0486	MB-0904	0.223992383963031	MB-0486_MB-0904	pos	pos	MB-0486	MB-0904	1
MB-0486	MB-2971	0.252906103462314	MB-0486_MB-2971	pos	pos	MB-0486	MB-2971	2
MB-0486	MB-2752	0.264346808280366	MB-0486_MB-2752	pos	pos	MB-0486	MB-2752	2
MB-0486	MB-0425	0.2393165894503	MB-0486_MB-0425	pos	pos	MB-0486	MB-0425	3
MB-0486	MB-2556	0.148868062250423	MB-0486_MB-2556	pos	pos	MB-0486	MB-2556	4
MB-0486	MB-2616	0.282695479012982	MB-0486_MB-2616	pos	pos	MB-0486	MB-2616	3
MB-0486	MB-3181	0.389121052934459	MB-0486_MB-3181	pos	pos	MB-0486	MB-3181	3
MB-0486	MB-3035	0.277657620345122	MB-0486_MB-3035	pos	pos	MB-0486	MB-3035	5
MB-0486	MB-3506	0.321449573857074	MB-0486_MB-3506	pos	pos	MB-0486	MB-3506	4
MB-0486	MB-3104	0.485520611804111	MB-0486_MB-3104	pos	pos	MB-0486	MB-3104	2
MB-0487	MB-0181	0.351755095975173	MB-0487_MB-0181	pos	pos	MB-0487	MB-0181	3
MB-0486	MB-0584	0.199891979549875	MB-0486_MB-0584	pos	pos	MB-0486	MB-0584	1
MB-0487	MB-0138	0.517773563847961	MB-0487_MB-0138	pos	pos	MB-0487	MB-0138	3
MB-0487	MB-0117	0.492106457528917	MB-0487_MB-0117	pos	pos	MB-0487	MB-0117	1
MB-0487	MB-0068	0.524598345224613	MB-0487_MB-0068	pos	pos	MB-0487	MB-0068	2
MB-0487	MB-0202	0.350182182035676	MB-0487_MB-0202	pos	pos	MB-0487	MB-0202	5
MB-0486	MB-0348	0.189034162685226	MB-0486_MB-0348	pos	pos	MB-0486	MB-0348	1
MB-0486	MB-3412	0.276399965262702	MB-0486_MB-3412	pos	pos	MB-0486	MB-3412	3
MB-0487	MB-0203	0.517859632876715	MB-0487_MB-0203	pos	pos	MB-0487	MB-0203	6
MB-0486	MB-0455	0.153662701308137	MB-0486_MB-0455	pos	pos	MB-0486	MB-0455	5
MB-0486	MB-3479	0.276928801815981	MB-0486_MB-3479	pos	pos	MB-0486	MB-3479	3
MB-0486	MB-3363	0.164104902550792	MB-0486_MB-3363	pos	pos	MB-0486	MB-3363	4
MB-0487	MB-0066	0.381595417807616	MB-0487_MB-0066	pos	pos	MB-0487	MB-0066	3
MB-0487	MB-0282	0.378854134184276	MB-0487_MB-0282	pos	pos	MB-0487	MB-0282	4
MB-0487	MB-0322	0.528113870025586	MB-0487_MB-0322	pos	pos	MB-0487	MB-0322	2
MB-0487	MB-0324	0.17932862864166	MB-0487_MB-0324	pos	pos	MB-0487	MB-0324	2
MB-0487	MB-0362	0.619888160072814	MB-0487_MB-0362	pos	pos	MB-0487	MB-0362	6
MB-0487	MB-0134	0.128049789653138	MB-0487_MB-0134	pos	pos	MB-0487	MB-0134	2
MB-0487	MB-0145	0.457785938228469	MB-0487_MB-0145	pos	pos	MB-0487	MB-0145	6
MB-0487	MB-0123	0.258193801334571	MB-0487_MB-0123	pos	pos	MB-0487	MB-0123	3
MB-0486	MB-3600	0.204352597719085	MB-0486_MB-3600	pos	pos	MB-0486	MB-3600	2
MB-0486	MB-0385	0.309098635725329	MB-0486_MB-0385	pos	pos	MB-0486	MB-0385	2
MB-0487	MB-0010	0.0954990895854624	MB-0487_MB-0010	pos	pos	MB-0487	MB-0010	3
MB-0487	MB-0474	0.333255321392998	MB-0487_MB-0474	pos	pos	MB-0487	MB-0474	6
MB-0487	MB-0449	0.302780258002381	MB-0487_MB-0449	pos	pos	MB-0487	MB-0449	2
MB-0487	MB-0301	0.187071823762472	MB-0487_MB-0301	pos	pos	MB-0487	MB-0301	4
MB-0487	MB-0421	0.126136101963048	MB-0487_MB-0421	pos	pos	MB-0487	MB-0421	4
MB-0487	MB-0512	0.660410047500364	MB-0487_MB-0512	pos	pos	MB-0487	MB-0512	2
MB-0487	MB-0404	0.427465673193728	MB-0487_MB-0404	pos	pos	MB-0487	MB-0404	3
MB-0487	MB-0492	0.342883691856279	MB-0487_MB-0492	pos	pos	MB-0487	MB-0492	2
MB-0487	MB-0579	0.223945655998322	MB-0487_MB-0579	pos	pos	MB-0487	MB-0579	2
MB-0487	MB-0385	0.119616086398051	MB-0487_MB-0385	pos	pos	MB-0487	MB-0385	4
MB-0487	MB-0521	0.270225263790755	MB-0487_MB-0521	pos	pos	MB-0487	MB-0521	4
MB-0487	MB-0904	0.270433282656186	MB-0487_MB-0904	pos	pos	MB-0487	MB-0904	2
MB-0487	MB-0465	0.0990841731422143	MB-0487_MB-0465	pos	pos	MB-0487	MB-0465	4
MB-0487	MB-0528	0.312915496297593	MB-0487_MB-0528	pos	pos	MB-0487	MB-0528	1
MB-0487	MB-0584	0.407725243295959	MB-0487_MB-0584	pos	pos	MB-0487	MB-0584	2
MB-0487	MB-0425	0.184942312915362	MB-0487_MB-0425	pos	pos	MB-0487	MB-0425	2
MB-0487	MB-0535	0.533165577177187	MB-0487_MB-0535	pos	pos	MB-0487	MB-0535	3
MB-0487	MB-0891	0.473679539853931	MB-0487_MB-0891	pos	pos	MB-0487	MB-0891	4
MB-0487	MB-0291	0.261088256311591	MB-0487_MB-0291	pos	pos	MB-0487	MB-0291	1
MB-0487	MB-0348	0.196910429159167	MB-0487_MB-0348	pos	pos	MB-0487	MB-0348	2
MB-0487	MB-0542	0.269996482361422	MB-0487_MB-0542	pos	pos	MB-0487	MB-0542	2
MB-0487	MB-2616	0.392799416537139	MB-0487_MB-2616	pos	pos	MB-0487	MB-2616	3
MB-0487	MB-2971	0.377137839310279	MB-0487_MB-2971	pos	pos	MB-0487	MB-2971	4
MB-0487	MB-3181	0.4445858683261	MB-0487_MB-3181	pos	pos	MB-0487	MB-3181	3
MB-0492	MB-0010	0.128233221290169	MB-0492_MB-0010	pos	pos	MB-0492	MB-0010	3
MB-0487	MB-2556	0.13699434954434	MB-0487_MB-2556	pos	pos	MB-0487	MB-2556	5
MB-0487	MB-3506	0.402366676334298	MB-0487_MB-3506	pos	pos	MB-0487	MB-3506	4
MB-0487	MB-2752	0.36033326688084	MB-0487_MB-2752	pos	pos	MB-0487	MB-2752	2
MB-0487	MB-3104	0.211992859953357	MB-0487_MB-3104	pos	pos	MB-0487	MB-3104	3
MB-0487	MB-0455	0.108859046834825	MB-0487_MB-0455	pos	pos	MB-0487	MB-0455	1
MB-0492	MB-0068	0.575847327871039	MB-0492_MB-0068	pos	pos	MB-0492	MB-0068	3
MB-0492	MB-0066	0.352581236985222	MB-0492_MB-0066	pos	pos	MB-0492	MB-0066	1
MB-0492	MB-0123	0.313952168479325	MB-0492_MB-0123	pos	pos	MB-0492	MB-0123	2
MB-0487	MB-3035	0.230600512883092	MB-0487_MB-3035	pos	pos	MB-0487	MB-3035	5
MB-0487	MB-3363	0.125040282995419	MB-0487_MB-3363	pos	pos	MB-0487	MB-3363	1
MB-0492	MB-0134	0.165375400483685	MB-0492_MB-0134	pos	pos	MB-0492	MB-0134	3
MB-0492	MB-0202	0.295201502995937	MB-0492_MB-0202	pos	pos	MB-0492	MB-0202	6
MB-0492	MB-0138	0.419187061509353	MB-0492_MB-0138	pos	pos	MB-0492	MB-0138	5
MB-0492	MB-0181	0.521494436603022	MB-0492_MB-0181	pos	pos	MB-0492	MB-0181	3
MB-0487	MB-3479	0.267212060306204	MB-0487_MB-3479	pos	pos	MB-0487	MB-3479	4
MB-0492	MB-0117	0.320156353986678	MB-0492_MB-0117	pos	pos	MB-0492	MB-0117	3
MB-0487	MB-3412	0.264811275774944	MB-0487_MB-3412	pos	pos	MB-0487	MB-3412	4
MB-0492	MB-0301	0.221434340033235	MB-0492_MB-0301	pos	pos	MB-0492	MB-0301	2
MB-0487	MB-0486	0.293566695229607	MB-0487_MB-0486	pos	pos	MB-0487	MB-0486	2
MB-0492	MB-0322	0.279838153116616	MB-0492_MB-0322	pos	pos	MB-0492	MB-0322	6
MB-0492	MB-0362	0.219096197259817	MB-0492_MB-0362	pos	pos	MB-0492	MB-0362	2
MB-0492	MB-0385	0.304786974170776	MB-0492_MB-0385	pos	pos	MB-0492	MB-0385	6
MB-0492	MB-0282	0.461552330671255	MB-0492_MB-0282	pos	pos	MB-0492	MB-0282	3
MB-0492	MB-0203	0.250641643319846	MB-0492_MB-0203	pos	pos	MB-0492	MB-0203	2
MB-0492	MB-0145	0.340312066946032	MB-0492_MB-0145	pos	pos	MB-0492	MB-0145	2
MB-0487	MB-3600	0.164097190485569	MB-0487_MB-3600	pos	pos	MB-0487	MB-3600	3
MB-0492	MB-0324	0.148679410379197	MB-0492_MB-0324	pos	pos	MB-0492	MB-0324	6
MB-0492	MB-0425	0.229258254641867	MB-0492_MB-0425	pos	pos	MB-0492	MB-0425	2
MB-0492	MB-0449	0.223349299532672	MB-0492_MB-0449	pos	pos	MB-0492	MB-0449	4
MB-0492	MB-0465	0.138607931185086	MB-0492_MB-0465	pos	pos	MB-0492	MB-0465	4
MB-0492	MB-0474	0.242976413204464	MB-0492_MB-0474	pos	pos	MB-0492	MB-0474	2
MB-0492	MB-0348	0.196867679823551	MB-0492_MB-0348	pos	pos	MB-0492	MB-0348	3
MB-0492	MB-0512	0.453428222851888	MB-0492_MB-0512	pos	pos	MB-0492	MB-0512	2
MB-0492	MB-0421	0.142385940042458	MB-0492_MB-0421	pos	pos	MB-0492	MB-0421	2
MB-0492	MB-0291	0.283869258596075	MB-0492_MB-0291	pos	pos	MB-0492	MB-0291	4
MB-0492	MB-0528	0.335377930609528	MB-0492_MB-0528	pos	pos	MB-0492	MB-0528	4
MB-0492	MB-0404	0.334842734826273	MB-0492_MB-0404	pos	pos	MB-0492	MB-0404	2
MB-0492	MB-0521	0.276633736634484	MB-0492_MB-0521	pos	pos	MB-0492	MB-0521	4
MB-0492	MB-0487	0.340497648165633	MB-0492_MB-0487	pos	pos	MB-0492	MB-0487	1
MB-0492	MB-0542	0.275144975922735	MB-0492_MB-0542	pos	pos	MB-0492	MB-0542	2
MB-0492	MB-0891	0.262716801319195	MB-0492_MB-0891	pos	pos	MB-0492	MB-0891	2
MB-0492	MB-0584	0.207664878634554	MB-0492_MB-0584	pos	pos	MB-0492	MB-0584	3
MB-0492	MB-0455	0.174847265315233	MB-0492_MB-0455	pos	pos	MB-0492	MB-0455	4
MB-0492	MB-0579	0.127227774931874	MB-0492_MB-0579	pos	pos	MB-0492	MB-0579	1
MB-0492	MB-0535	0.394843469675207	MB-0492_MB-0535	pos	pos	MB-0492	MB-0535	2
MB-0492	MB-0904	0.269819496317183	MB-0492_MB-0904	pos	pos	MB-0492	MB-0904	2
MB-0492	MB-0486	0.480573462872524	MB-0492_MB-0486	pos	pos	MB-0492	MB-0486	3
MB-0492	MB-2556	0.138591640762761	MB-0492_MB-2556	pos	pos	MB-0492	MB-2556	4
MB-0492	MB-2616	0.411792353070539	MB-0492_MB-2616	pos	pos	MB-0492	MB-2616	3
MB-0492	MB-2971	0.192449133490075	MB-0492_MB-2971	pos	pos	MB-0492	MB-2971	3
MB-0492	MB-3412	0.304410767750205	MB-0492_MB-3412	pos	pos	MB-0492	MB-3412	5
MB-0492	MB-3506	0.285348912197832	MB-0492_MB-3506	pos	pos	MB-0492	MB-3506	4
MB-0492	MB-3035	0.288512721249895	MB-0492_MB-3035	pos	pos	MB-0492	MB-3035	2
MB-0492	MB-3104	0.514708004535409	MB-0492_MB-3104	pos	pos	MB-0492	MB-3104	3
MB-0492	MB-3479	0.246111250124484	MB-0492_MB-3479	pos	pos	MB-0492	MB-3479	1
MB-0492	MB-3363	0.136082545202325	MB-0492_MB-3363	pos	pos	MB-0492	MB-3363	3
MB-0492	MB-2752	0.214742834231368	MB-0492_MB-2752	pos	pos	MB-0492	MB-2752	1
MB-0492	MB-3600	0.173013115910167	MB-0492_MB-3600	pos	pos	MB-0492	MB-3600	2
MB-0492	MB-3181	0.377542518090118	MB-0492_MB-3181	pos	pos	MB-0492	MB-3181	5
MB-0512	MB-0068	0.667584377428697	MB-0512_MB-0068	pos	pos	MB-0512	MB-0068	1
MB-0512	MB-0066	0.435352717601965	MB-0512_MB-0066	pos	pos	MB-0512	MB-0066	3
MB-0512	MB-0138	0.701337709431687	MB-0512_MB-0138	pos	pos	MB-0512	MB-0138	6
MB-0512	MB-0123	0.43351417222571	MB-0512_MB-0123	pos	pos	MB-0512	MB-0123	5
MB-0512	MB-0117	0.527582535887444	MB-0512_MB-0117	pos	pos	MB-0512	MB-0117	3
MB-0512	MB-0181	0.415877653420452	MB-0512_MB-0181	pos	pos	MB-0512	MB-0181	4
MB-0512	MB-0202	0.370762873782266	MB-0512_MB-0202	pos	pos	MB-0512	MB-0202	3
MB-0512	MB-0145	0.474690414281197	MB-0512_MB-0145	pos	pos	MB-0512	MB-0145	4
MB-0512	MB-0010	0.152588350676721	MB-0512_MB-0010	pos	pos	MB-0512	MB-0010	2
MB-0512	MB-0301	0.263194518813969	MB-0512_MB-0301	pos	pos	MB-0512	MB-0301	2
MB-0512	MB-0282	0.447002932110462	MB-0512_MB-0282	pos	pos	MB-0512	MB-0282	6
MB-0512	MB-0322	0.597798098863559	MB-0512_MB-0322	pos	pos	MB-0512	MB-0322	2
MB-0512	MB-0362	0.593368657820167	MB-0512_MB-0362	pos	pos	MB-0512	MB-0362	6
MB-0512	MB-0203	0.533620916152254	MB-0512_MB-0203	pos	pos	MB-0512	MB-0203	3
MB-0512	MB-0421	0.121758493867613	MB-0512_MB-0421	pos	pos	MB-0512	MB-0421	2
MB-0512	MB-0324	0.215590699051654	MB-0512_MB-0324	pos	pos	MB-0512	MB-0324	2
MB-0512	MB-0487	0.658373625249632	MB-0512_MB-0487	pos	pos	MB-0512	MB-0487	3
MB-0512	MB-0492	0.448631166301427	MB-0512_MB-0492	pos	pos	MB-0512	MB-0492	6
MB-0512	MB-0134	0.186499042487132	MB-0512_MB-0134	pos	pos	MB-0512	MB-0134	2
MB-0512	MB-0404	0.484694976903898	MB-0512_MB-0404	pos	pos	MB-0512	MB-0404	4
MB-0512	MB-0291	0.320514371712776	MB-0512_MB-0291	pos	pos	MB-0512	MB-0291	4
MB-0512	MB-0465	0.128453913399555	MB-0512_MB-0465	pos	pos	MB-0512	MB-0465	2
MB-0512	MB-0535	0.610415661578888	MB-0512_MB-0535	pos	pos	MB-0512	MB-0535	3
MB-0512	MB-0449	0.318987649210518	MB-0512_MB-0449	pos	pos	MB-0512	MB-0449	2
MB-0512	MB-0474	0.231808926302505	MB-0512_MB-0474	pos	pos	MB-0512	MB-0474	2
MB-0512	MB-0528	0.380618178255616	MB-0512_MB-0528	pos	pos	MB-0512	MB-0528	4
MB-0512	MB-0891	0.486359035019432	MB-0512_MB-0891	pos	pos	MB-0512	MB-0891	4
MB-0512	MB-0521	0.322642391929703	MB-0512_MB-0521	pos	pos	MB-0512	MB-0521	2
MB-0512	MB-0542	0.320246100656522	MB-0512_MB-0542	pos	pos	MB-0512	MB-0542	4
MB-0512	MB-0904	0.447477275589781	MB-0512_MB-0904	pos	pos	MB-0512	MB-0904	1
MB-0512	MB-2556	0.128270603564958	MB-0512_MB-2556	pos	pos	MB-0512	MB-2556	2
MB-0512	MB-0486	0.294441295578529	MB-0512_MB-0486	pos	pos	MB-0512	MB-0486	2
MB-0512	MB-0425	0.209528662323278	MB-0512_MB-0425	pos	pos	MB-0512	MB-0425	3
MB-0512	MB-2616	0.489834805342459	MB-0512_MB-2616	pos	pos	MB-0512	MB-2616	4
MB-0512	MB-0584	0.468317489874108	MB-0512_MB-0584	pos	pos	MB-0512	MB-0584	1
MB-0512	MB-2971	0.336936471661733	MB-0512_MB-2971	pos	pos	MB-0512	MB-2971	2
MB-0512	MB-3035	0.389688144955904	MB-0512_MB-3035	pos	pos	MB-0512	MB-3035	2
MB-0512	MB-0348	0.200245061584	MB-0512_MB-0348	pos	pos	MB-0512	MB-0348	3
MB-0512	MB-0455	0.105297195533715	MB-0512_MB-0455	pos	pos	MB-0512	MB-0455	4
MB-0512	MB-0385	0.149316923812937	MB-0512_MB-0385	pos	pos	MB-0512	MB-0385	3
MB-0512	MB-3104	0.226280995975098	MB-0512_MB-3104	pos	pos	MB-0512	MB-3104	3
MB-0512	MB-3181	0.444296938555856	MB-0512_MB-3181	pos	pos	MB-0512	MB-3181	5
MB-0512	MB-0579	0.151163220642251	MB-0512_MB-0579	pos	pos	MB-0512	MB-0579	4
MB-0512	MB-3479	0.300438852157256	MB-0512_MB-3479	pos	pos	MB-0512	MB-3479	2
MB-0512	MB-3506	0.398314122286054	MB-0512_MB-3506	pos	pos	MB-0512	MB-3506	3
MB-0512	MB-2752	0.317195725991361	MB-0512_MB-2752	pos	pos	MB-0512	MB-2752	1
MB-0512	MB-3412	0.37242567068549	MB-0512_MB-3412	pos	pos	MB-0512	MB-3412	3
MB-0521	MB-0010	0.170588100344672	MB-0521_MB-0010	pos	pos	MB-0521	MB-0010	1
MB-0521	MB-0202	0.3305412095509	MB-0521_MB-0202	pos	pos	MB-0521	MB-0202	2
MB-0521	MB-0068	0.275778939903199	MB-0521_MB-0068	pos	pos	MB-0521	MB-0068	5
MB-0521	MB-0138	0.291486829648802	MB-0521_MB-0138	pos	pos	MB-0521	MB-0138	1
MB-0521	MB-0066	0.236747693174056	MB-0521_MB-0066	pos	pos	MB-0521	MB-0066	3
MB-0521	MB-0123	0.227208693578307	MB-0521_MB-0123	pos	pos	MB-0521	MB-0123	6
MB-0521	MB-0117	0.317135567666444	MB-0521_MB-0117	pos	pos	MB-0521	MB-0117	5
MB-0512	MB-3363	0.171143904627807	MB-0512_MB-3363	pos	pos	MB-0512	MB-3363	3
MB-0521	MB-0145	0.407512140425264	MB-0521_MB-0145	pos	pos	MB-0521	MB-0145	4
MB-0512	MB-3600	0.228413926170605	MB-0512_MB-3600	pos	pos	MB-0512	MB-3600	3
MB-0521	MB-0301	0.244534170946235	MB-0521_MB-0301	pos	pos	MB-0521	MB-0301	4
MB-0521	MB-0322	0.237506989015621	MB-0521_MB-0322	pos	pos	MB-0521	MB-0322	2
MB-0521	MB-0324	0.174406500502688	MB-0521_MB-0324	pos	pos	MB-0521	MB-0324	2
MB-0521	MB-0421	0.133824584992615	MB-0521_MB-0421	pos	pos	MB-0521	MB-0421	6
MB-0521	MB-0282	0.206867806884125	MB-0521_MB-0282	pos	pos	MB-0521	MB-0282	2
MB-0521	MB-0181	0.198975003174656	MB-0521_MB-0181	pos	pos	MB-0521	MB-0181	6
MB-0521	MB-0449	0.1920686945195	MB-0521_MB-0449	pos	pos	MB-0521	MB-0449	3
MB-0521	MB-0404	0.39137569941922	MB-0521_MB-0404	pos	pos	MB-0521	MB-0404	2
MB-0521	MB-0291	0.282054813674718	MB-0521_MB-0291	pos	pos	MB-0521	MB-0291	2
MB-0521	MB-0203	0.197833813221222	MB-0521_MB-0203	pos	pos	MB-0521	MB-0203	3
MB-0521	MB-0528	0.435821705901273	MB-0521_MB-0528	pos	pos	MB-0521	MB-0528	6
MB-0521	MB-0134	0.175828907399865	MB-0521_MB-0134	pos	pos	MB-0521	MB-0134	2
MB-0521	MB-0535	0.402839376495431	MB-0521_MB-0535	pos	pos	MB-0521	MB-0535	4
MB-0521	MB-0512	0.324948838468521	MB-0521_MB-0512	pos	pos	MB-0521	MB-0512	4
MB-0521	MB-0348	0.213628092010684	MB-0521_MB-0348	pos	pos	MB-0521	MB-0348	2
MB-0521	MB-2556	0.21657779153723	MB-0521_MB-2556	pos	pos	MB-0521	MB-2556	3
MB-0521	MB-0474	0.224868161142323	MB-0521_MB-0474	pos	pos	MB-0521	MB-0474	2
MB-0521	MB-0455	0.280312075192976	MB-0521_MB-0455	pos	pos	MB-0521	MB-0455	2
MB-0521	MB-0542	0.325474300819367	MB-0521_MB-0542	pos	pos	MB-0521	MB-0542	4
MB-0521	MB-0492	0.275282650894218	MB-0521_MB-0492	pos	pos	MB-0521	MB-0492	4
MB-0521	MB-0362	0.202928940357862	MB-0521_MB-0362	pos	pos	MB-0521	MB-0362	2
MB-0521	MB-0487	0.269423131110681	MB-0521_MB-0487	pos	pos	MB-0521	MB-0487	4
MB-0521	MB-2616	0.395939678771104	MB-0521_MB-2616	pos	pos	MB-0521	MB-2616	1
MB-0521	MB-0891	0.269101126231514	MB-0521_MB-0891	pos	pos	MB-0521	MB-0891	2
MB-0521	MB-0579	0.12779837021014	MB-0521_MB-0579	pos	pos	MB-0521	MB-0579	2
MB-0521	MB-0425	0.165224947449935	MB-0521_MB-0425	pos	pos	MB-0521	MB-0425	3
MB-0521	MB-0904	0.217319169723951	MB-0521_MB-0904	pos	pos	MB-0521	MB-0904	4
MB-0521	MB-2971	0.23935684073013	MB-0521_MB-2971	pos	pos	MB-0521	MB-2971	1
MB-0521	MB-3035	0.353417825579018	MB-0521_MB-3035	pos	pos	MB-0521	MB-3035	2
MB-0521	MB-3363	0.228397757497727	MB-0521_MB-3363	pos	pos	MB-0521	MB-3363	2
MB-0521	MB-3181	0.418923501081608	MB-0521_MB-3181	pos	pos	MB-0521	MB-3181	3
MB-0521	MB-0385	0.124648195928154	MB-0521_MB-0385	pos	pos	MB-0521	MB-0385	4
MB-0521	MB-3506	0.353531598482099	MB-0521_MB-3506	pos	pos	MB-0521	MB-3506	3
MB-0521	MB-2752	0.307049549637059	MB-0521_MB-2752	pos	pos	MB-0521	MB-2752	3
MB-0521	MB-3479	0.343126283021218	MB-0521_MB-3479	pos	pos	MB-0521	MB-3479	5
MB-0521	MB-0465	0.0896068957141217	MB-0521_MB-0465	pos	pos	MB-0521	MB-0465	4
MB-0521	MB-0584	0.152713679208832	MB-0521_MB-0584	pos	pos	MB-0521	MB-0584	2
MB-0521	MB-3412	0.259695419216981	MB-0521_MB-3412	pos	pos	MB-0521	MB-3412	3
MB-0521	MB-0486	0.261195944056129	MB-0521_MB-0486	pos	pos	MB-0521	MB-0486	1
MB-0521	MB-3600	0.163327259091821	MB-0521_MB-3600	pos	pos	MB-0521	MB-3600	3
MB-0521	MB-3104	0.181682519346094	MB-0521_MB-3104	pos	pos	MB-0521	MB-3104	1
MB-0528	MB-0066	0.363959270106562	MB-0528_MB-0066	pos	pos	MB-0528	MB-0066	2
MB-0528	MB-0123	0.307470241249675	MB-0528_MB-0123	pos	pos	MB-0528	MB-0123	5
MB-0528	MB-0068	0.341647459928201	MB-0528_MB-0068	pos	pos	MB-0528	MB-0068	1
MB-0528	MB-0202	0.440638365196094	MB-0528_MB-0202	pos	pos	MB-0528	MB-0202	3
MB-0528	MB-0138	0.377485638051157	MB-0528_MB-0138	pos	pos	MB-0528	MB-0138	6
MB-0528	MB-0010	0.202384451830135	MB-0528_MB-0010	pos	pos	MB-0528	MB-0010	5
MB-0528	MB-0181	0.286768332225686	MB-0528_MB-0181	pos	pos	MB-0528	MB-0181	3
MB-0528	MB-0117	0.377032888141105	MB-0528_MB-0117	pos	pos	MB-0528	MB-0117	4
MB-0528	MB-0282	0.342921680059706	MB-0528_MB-0282	pos	pos	MB-0528	MB-0282	3
MB-0528	MB-0301	0.387889772493966	MB-0528_MB-0301	pos	pos	MB-0528	MB-0301	4
MB-0528	MB-0421	0.158142097211816	MB-0528_MB-0421	pos	pos	MB-0528	MB-0421	2
MB-0528	MB-0145	0.489404441394546	MB-0528_MB-0145	pos	pos	MB-0528	MB-0145	2
MB-0528	MB-0322	0.363299349567246	MB-0528_MB-0322	pos	pos	MB-0528	MB-0322	6
MB-0528	MB-0362	0.254474997214657	MB-0528_MB-0362	pos	pos	MB-0528	MB-0362	2
MB-0528	MB-0455	0.464808973469357	MB-0528_MB-0455	pos	pos	MB-0528	MB-0455	6
MB-0528	MB-0203	0.304977216453421	MB-0528_MB-0203	pos	pos	MB-0528	MB-0203	3
MB-0528	MB-0492	0.33410671052162	MB-0528_MB-0492	pos	pos	MB-0528	MB-0492	2
MB-0528	MB-0542	0.463479170894894	MB-0528_MB-0542	pos	pos	MB-0528	MB-0542	2
MB-0528	MB-0324	0.287754090382753	MB-0528_MB-0324	pos	pos	MB-0528	MB-0324	3
MB-0528	MB-0535	0.500657740498267	MB-0528_MB-0535	pos	pos	MB-0528	MB-0535	6
MB-0528	MB-0404	0.464220986831662	MB-0528_MB-0404	pos	pos	MB-0528	MB-0404	2
MB-0528	MB-0521	0.432661012101445	MB-0528_MB-0521	pos	pos	MB-0528	MB-0521	4
MB-0528	MB-0487	0.315661429308039	MB-0528_MB-0487	pos	pos	MB-0528	MB-0487	4
MB-0528	MB-0134	0.293545039216789	MB-0528_MB-0134	pos	pos	MB-0528	MB-0134	2
MB-0528	MB-0891	0.362008606404649	MB-0528_MB-0891	pos	pos	MB-0528	MB-0891	3
MB-0528	MB-2556	0.332419191562974	MB-0528_MB-2556	pos	pos	MB-0528	MB-2556	2
MB-0528	MB-0512	0.384319415808685	MB-0528_MB-0512	pos	pos	MB-0528	MB-0512	2
MB-0528	MB-0449	0.258574521286771	MB-0528_MB-0449	pos	pos	MB-0528	MB-0449	4
MB-0528	MB-0474	0.290050232396649	MB-0528_MB-0474	pos	pos	MB-0528	MB-0474	4
MB-0528	MB-0291	0.287001266497731	MB-0528_MB-0291	pos	pos	MB-0528	MB-0291	2
MB-0528	MB-0584	0.292132915195635	MB-0528_MB-0584	pos	pos	MB-0528	MB-0584	4
MB-0528	MB-2616	0.473538959103997	MB-0528_MB-2616	pos	pos	MB-0528	MB-2616	1
MB-0528	MB-0486	0.318723274724971	MB-0528_MB-0486	pos	pos	MB-0528	MB-0486	2
MB-0528	MB-2971	0.331274462634461	MB-0528_MB-2971	pos	pos	MB-0528	MB-2971	2
MB-0528	MB-0904	0.293068476108658	MB-0528_MB-0904	pos	pos	MB-0528	MB-0904	3
MB-0528	MB-2752	0.379413592839668	MB-0528_MB-2752	pos	pos	MB-0528	MB-2752	4
MB-0528	MB-3035	0.345102831845078	MB-0528_MB-3035	pos	pos	MB-0528	MB-3035	1
MB-0528	MB-3181	0.38565515086346	MB-0528_MB-3181	pos	pos	MB-0528	MB-3181	2
MB-0528	MB-0348	0.250112525394956	MB-0528_MB-0348	pos	pos	MB-0528	MB-0348	2
MB-0528	MB-3506	0.406393947811488	MB-0528_MB-3506	pos	pos	MB-0528	MB-3506	3
MB-0528	MB-3479	0.41531413363624	MB-0528_MB-3479	pos	pos	MB-0528	MB-3479	4
MB-0528	MB-3363	0.354878228774648	MB-0528_MB-3363	pos	pos	MB-0528	MB-3363	3
MB-0528	MB-3412	0.368370867358242	MB-0528_MB-3412	pos	pos	MB-0528	MB-3412	3
MB-0528	MB-0465	0.0948777393473575	MB-0528_MB-0465	pos	pos	MB-0528	MB-0465	5
MB-0528	MB-3104	0.266195017223152	MB-0528_MB-3104	pos	pos	MB-0528	MB-3104	4
MB-0528	MB-0385	0.209308925190958	MB-0528_MB-0385	pos	pos	MB-0528	MB-0385	2
MB-0528	MB-3600	0.311426715604319	MB-0528_MB-3600	pos	pos	MB-0528	MB-3600	3
MB-0528	MB-0579	0.184576450473638	MB-0528_MB-0579	pos	pos	MB-0528	MB-0579	1
MB-0528	MB-0425	0.181639928080268	MB-0528_MB-0425	pos	pos	MB-0528	MB-0425	3
MB-0535	MB-0068	0.555611549659372	MB-0535_MB-0068	pos	pos	MB-0535	MB-0068	1
MB-0535	MB-0066	0.468577994847019	MB-0535_MB-0066	pos	pos	MB-0535	MB-0066	2
MB-0535	MB-0123	0.407237388977559	MB-0535_MB-0123	pos	pos	MB-0535	MB-0123	5
MB-0535	MB-0138	0.614380521034339	MB-0535_MB-0138	pos	pos	MB-0535	MB-0138	1
MB-0535	MB-0202	0.423831992825699	MB-0535_MB-0202	pos	pos	MB-0535	MB-0202	3
MB-0535	MB-0181	0.433445088676764	MB-0535_MB-0181	pos	pos	MB-0535	MB-0181	6
MB-0535	MB-0117	0.535937463089848	MB-0535_MB-0117	pos	pos	MB-0535	MB-0117	5
MB-0535	MB-0421	0.163682126359586	MB-0535_MB-0421	pos	pos	MB-0535	MB-0421	3
MB-0535	MB-0322	0.609590324264789	MB-0535_MB-0322	pos	pos	MB-0535	MB-0322	4
MB-0535	MB-0010	0.179483497479871	MB-0535_MB-0010	pos	pos	MB-0535	MB-0010	3
MB-0535	MB-0282	0.486030818636227	MB-0535_MB-0282	pos	pos	MB-0535	MB-0282	4
MB-0535	MB-0291	0.35923050121359	MB-0535_MB-0291	pos	pos	MB-0535	MB-0291	2
MB-0535	MB-0301	0.436757579464875	MB-0535_MB-0301	pos	pos	MB-0535	MB-0301	2
MB-0535	MB-0362	0.478709769897596	MB-0535_MB-0362	pos	pos	MB-0535	MB-0362	6
MB-0535	MB-0145	0.59596117810209	MB-0535_MB-0145	pos	pos	MB-0535	MB-0145	2
MB-0535	MB-0474	0.385019550491945	MB-0535_MB-0474	pos	pos	MB-0535	MB-0474	6
MB-0535	MB-0512	0.610403114738365	MB-0535_MB-0512	pos	pos	MB-0535	MB-0512	3
MB-0535	MB-0487	0.53257201073358	MB-0535_MB-0487	pos	pos	MB-0535	MB-0487	2
MB-0535	MB-0449	0.316686515597593	MB-0535_MB-0449	pos	pos	MB-0535	MB-0449	2
MB-0535	MB-0492	0.396914118144291	MB-0535_MB-0492	pos	pos	MB-0535	MB-0492	3
MB-0535	MB-0404	0.559701932715355	MB-0535_MB-0404	pos	pos	MB-0535	MB-0404	6
MB-0535	MB-0324	0.307076843055355	MB-0535_MB-0324	pos	pos	MB-0535	MB-0324	2
MB-0535	MB-0521	0.408357313462918	MB-0535_MB-0521	pos	pos	MB-0535	MB-0521	4
MB-0535	MB-0203	0.521937216396642	MB-0535_MB-0203	pos	pos	MB-0535	MB-0203	4
MB-0535	MB-0465	0.133870252001992	MB-0535_MB-0465	pos	pos	MB-0535	MB-0465	2
MB-0535	MB-0528	0.500741830971771	MB-0535_MB-0528	pos	pos	MB-0535	MB-0528	3
MB-0535	MB-0425	0.280754129397782	MB-0535_MB-0425	pos	pos	MB-0535	MB-0425	2
MB-0535	MB-0891	0.529366488505181	MB-0535_MB-0891	pos	pos	MB-0535	MB-0891	2
MB-0535	MB-0542	0.459913181874897	MB-0535_MB-0542	pos	pos	MB-0535	MB-0542	4
MB-0535	MB-0134	0.278217416747892	MB-0535_MB-0134	pos	pos	MB-0535	MB-0134	4
MB-0535	MB-2556	0.208764308381901	MB-0535_MB-2556	pos	pos	MB-0535	MB-2556	2
MB-0535	MB-0904	0.413488073824475	MB-0535_MB-0904	pos	pos	MB-0535	MB-0904	4
MB-0535	MB-2971	0.362799255946138	MB-0535_MB-2971	pos	pos	MB-0535	MB-2971	1
MB-0535	MB-2616	0.456056289188463	MB-0535_MB-2616	pos	pos	MB-0535	MB-2616	2
MB-0535	MB-0584	0.463932743576589	MB-0535_MB-0584	pos	pos	MB-0535	MB-0584	2
MB-0535	MB-0579	0.208043950078118	MB-0535_MB-0579	pos	pos	MB-0535	MB-0579	3
MB-0535	MB-3035	0.377032908114193	MB-0535_MB-3035	pos	pos	MB-0535	MB-3035	4
MB-0535	MB-0348	0.243088612912622	MB-0535_MB-0348	pos	pos	MB-0535	MB-0348	1
MB-0535	MB-3181	0.450272841062022	MB-0535_MB-3181	pos	pos	MB-0535	MB-3181	2
MB-0535	MB-2752	0.385073472478829	MB-0535_MB-2752	pos	pos	MB-0535	MB-2752	2
MB-0535	MB-0455	0.248101559670845	MB-0535_MB-0455	pos	pos	MB-0535	MB-0455	3
MB-0535	MB-3506	0.463402864558176	MB-0535_MB-3506	pos	pos	MB-0535	MB-3506	4
MB-0535	MB-3412	0.39864792510697	MB-0535_MB-3412	pos	pos	MB-0535	MB-3412	3
MB-0542	MB-0123	0.444187682819808	MB-0542_MB-0123	pos	pos	MB-0542	MB-0123	3
MB-0535	MB-3104	0.351317686786902	MB-0535_MB-3104	pos	pos	MB-0535	MB-3104	5
MB-0542	MB-0068	0.291677230783348	MB-0542_MB-0068	pos	pos	MB-0542	MB-0068	4
MB-0542	MB-0010	0.202908309452445	MB-0542_MB-0010	pos	pos	MB-0542	MB-0010	2
MB-0535	MB-3479	0.450096128133995	MB-0535_MB-3479	pos	pos	MB-0535	MB-3479	3
MB-0542	MB-0066	0.340268932463239	MB-0542_MB-0066	pos	pos	MB-0542	MB-0066	1
MB-0542	MB-0202	0.393378500230719	MB-0542_MB-0202	pos	pos	MB-0542	MB-0202	3
MB-0542	MB-0134	0.371162521756558	MB-0542_MB-0134	pos	pos	MB-0542	MB-0134	1
MB-0542	MB-0138	0.368277739839843	MB-0542_MB-0138	pos	pos	MB-0542	MB-0138	2
MB-0542	MB-0117	0.327712777547632	MB-0542_MB-0117	pos	pos	MB-0542	MB-0117	5
MB-0542	MB-0301	0.454922866735186	MB-0542_MB-0301	pos	pos	MB-0542	MB-0301	1
MB-0542	MB-0291	0.282345004927904	MB-0542_MB-0291	pos	pos	MB-0542	MB-0291	3
MB-0542	MB-0181	0.257218602934757	MB-0542_MB-0181	pos	pos	MB-0542	MB-0181	6
MB-0542	MB-0282	0.347719229225859	MB-0542_MB-0282	pos	pos	MB-0542	MB-0282	5
MB-0535	MB-0486	0.445158161105962	MB-0535_MB-0486	pos	pos	MB-0535	MB-0486	3
MB-0535	MB-3600	0.365873542259669	MB-0535_MB-3600	pos	pos	MB-0535	MB-3600	4
MB-0542	MB-0421	0.145295076896252	MB-0542_MB-0421	pos	pos	MB-0542	MB-0421	3
MB-0535	MB-0385	0.224516518332203	MB-0535_MB-0385	pos	pos	MB-0535	MB-0385	4
MB-0542	MB-0362	0.267372101099958	MB-0542_MB-0362	pos	pos	MB-0542	MB-0362	2
MB-0542	MB-0322	0.483067958672278	MB-0542_MB-0322	pos	pos	MB-0542	MB-0322	2
MB-0542	MB-0203	0.393430181635301	MB-0542_MB-0203	pos	pos	MB-0542	MB-0203	6
MB-0542	MB-0385	0.210678249486139	MB-0542_MB-0385	pos	pos	MB-0542	MB-0385	2
MB-0535	MB-3363	0.248691354903202	MB-0535_MB-3363	pos	pos	MB-0535	MB-3363	6
MB-0542	MB-0492	0.273191137627012	MB-0542_MB-0492	pos	pos	MB-0542	MB-0492	3
MB-0542	MB-0404	0.505142309209958	MB-0542_MB-0404	pos	pos	MB-0542	MB-0404	2
MB-0542	MB-0528	0.462064956292323	MB-0542_MB-0528	pos	pos	MB-0542	MB-0528	2
MB-0542	MB-0521	0.326411197630964	MB-0542_MB-0521	pos	pos	MB-0542	MB-0521	3
MB-0542	MB-0474	0.359106014402437	MB-0542_MB-0474	pos	pos	MB-0542	MB-0474	6
MB-0542	MB-0145	0.446861930861696	MB-0542_MB-0145	pos	pos	MB-0542	MB-0145	2
MB-0542	MB-0425	0.249760613278175	MB-0542_MB-0425	pos	pos	MB-0542	MB-0425	4
MB-0542	MB-0449	0.273665411217501	MB-0542_MB-0449	pos	pos	MB-0542	MB-0449	4
MB-0542	MB-0348	0.297549648025254	MB-0542_MB-0348	pos	pos	MB-0542	MB-0348	2
MB-0542	MB-0455	0.409542238682804	MB-0542_MB-0455	pos	pos	MB-0542	MB-0455	3
MB-0542	MB-0487	0.271174365108236	MB-0542_MB-0487	pos	pos	MB-0542	MB-0487	2
MB-0542	MB-0891	0.301270304260359	MB-0542_MB-0891	pos	pos	MB-0542	MB-0891	2
MB-0542	MB-0535	0.458763876697274	MB-0542_MB-0535	pos	pos	MB-0542	MB-0535	4
MB-0542	MB-0584	0.382375571853323	MB-0542_MB-0584	pos	pos	MB-0542	MB-0584	4
MB-0542	MB-0512	0.322427407181159	MB-0542_MB-0512	pos	pos	MB-0542	MB-0512	2
MB-0542	MB-2556	0.254795588621471	MB-0542_MB-2556	pos	pos	MB-0542	MB-2556	4
MB-0542	MB-2616	0.370478214688837	MB-0542_MB-2616	pos	pos	MB-0542	MB-2616	1
MB-0542	MB-0465	0.113866111835818	MB-0542_MB-0465	pos	pos	MB-0542	MB-0465	2
MB-0542	MB-2752	0.319478501983182	MB-0542_MB-2752	pos	pos	MB-0542	MB-2752	2
MB-0542	MB-0904	0.356262290033459	MB-0542_MB-0904	pos	pos	MB-0542	MB-0904	3
MB-0542	MB-2971	0.295186854004571	MB-0542_MB-2971	pos	pos	MB-0542	MB-2971	4
MB-0542	MB-0324	0.271160346325144	MB-0542_MB-0324	pos	pos	MB-0542	MB-0324	1
MB-0542	MB-3035	0.359970352757589	MB-0542_MB-3035	pos	pos	MB-0542	MB-3035	2
MB-0542	MB-3412	0.393572115212217	MB-0542_MB-3412	pos	pos	MB-0542	MB-3412	2
MB-0542	MB-3181	0.329252820943427	MB-0542_MB-3181	pos	pos	MB-0542	MB-3181	3
MB-0542	MB-3506	0.394791940966439	MB-0542_MB-3506	pos	pos	MB-0542	MB-3506	4
MB-0542	MB-3363	0.279021733014016	MB-0542_MB-3363	pos	pos	MB-0542	MB-3363	3
MB-0542	MB-3479	0.403049304603478	MB-0542_MB-3479	pos	pos	MB-0542	MB-3479	3
MB-0542	MB-0579	0.237950073590459	MB-0542_MB-0579	pos	pos	MB-0542	MB-0579	5
MB-0542	MB-3600	0.373323905805535	MB-0542_MB-3600	pos	pos	MB-0542	MB-3600	4
MB-0579	MB-0181	0.144090441847066	MB-0579_MB-0181	pos	pos	MB-0579	MB-0181	2
MB-0579	MB-0117	0.15654360064499	MB-0579_MB-0117	pos	pos	MB-0579	MB-0117	3
MB-0579	MB-0202	0.265294120885223	MB-0579_MB-0202	pos	pos	MB-0579	MB-0202	1
MB-0579	MB-0362	0.137917134592697	MB-0579_MB-0362	pos	pos	MB-0579	MB-0362	3
MB-0579	MB-0068	0.12106906871923	MB-0579_MB-0068	pos	pos	MB-0579	MB-0068	1
MB-0579	MB-0324	0.174762598601579	MB-0579_MB-0324	pos	pos	MB-0579	MB-0324	2
MB-0579	MB-0010	0.104770842945763	MB-0579_MB-0010	pos	pos	MB-0579	MB-0010	5
MB-0542	MB-0486	0.290347696805782	MB-0542_MB-0486	pos	pos	MB-0542	MB-0486	1
MB-0579	MB-0066	0.114471531208764	MB-0579_MB-0066	pos	pos	MB-0579	MB-0066	3
MB-0579	MB-0138	0.179736472653969	MB-0579_MB-0138	pos	pos	MB-0579	MB-0138	6
MB-0542	MB-3104	0.251272217737509	MB-0542_MB-3104	pos	pos	MB-0542	MB-3104	5
MB-0579	MB-0301	0.331068652887014	MB-0579_MB-0301	pos	pos	MB-0579	MB-0301	3
MB-0579	MB-0123	0.218058792754344	MB-0579_MB-0123	pos	pos	MB-0579	MB-0123	4
MB-0579	MB-0322	0.262629849198255	MB-0579_MB-0322	pos	pos	MB-0579	MB-0322	3
MB-0579	MB-0421	0.070766528129344	MB-0579_MB-0421	pos	pos	MB-0579	MB-0421	4
MB-0579	MB-0449	0.567714254534726	MB-0579_MB-0449	pos	pos	MB-0579	MB-0449	2
MB-0579	MB-0282	0.177896900841714	MB-0579_MB-0282	pos	pos	MB-0579	MB-0282	2
MB-0579	MB-0487	0.223742549887032	MB-0579_MB-0487	pos	pos	MB-0579	MB-0487	6
MB-0579	MB-0203	0.186601352142836	MB-0579_MB-0203	pos	pos	MB-0579	MB-0203	2
MB-0579	MB-0891	0.125336401310531	MB-0579_MB-0891	pos	pos	MB-0579	MB-0891	6
MB-0579	MB-0134	0.197462609876869	MB-0579_MB-0134	pos	pos	MB-0579	MB-0134	3
MB-0579	MB-0904	0.191090899259897	MB-0579_MB-0904	pos	pos	MB-0579	MB-0904	2
MB-0579	MB-0474	0.688693727355868	MB-0579_MB-0474	pos	pos	MB-0579	MB-0474	2
MB-0579	MB-0492	0.12739841165267	MB-0579_MB-0492	pos	pos	MB-0579	MB-0492	3
MB-0579	MB-0528	0.183591507636502	MB-0579_MB-0528	pos	pos	MB-0579	MB-0528	6
MB-0579	MB-0535	0.208517660626607	MB-0579_MB-0535	pos	pos	MB-0579	MB-0535	2
MB-0579	MB-0512	0.150956850617251	MB-0579_MB-0512	pos	pos	MB-0579	MB-0512	4
MB-0579	MB-2556	0.0890315810522747	MB-0579_MB-2556	pos	pos	MB-0579	MB-2556	4
MB-0579	MB-0404	0.294532484320313	MB-0579_MB-0404	pos	pos	MB-0579	MB-0404	2
MB-0579	MB-2971	0.389920914656307	MB-0579_MB-2971	pos	pos	MB-0579	MB-2971	3
MB-0579	MB-2752	0.49681264813221	MB-0579_MB-2752	pos	pos	MB-0579	MB-2752	2
MB-0579	MB-0542	0.237015240021947	MB-0579_MB-0542	pos	pos	MB-0579	MB-0542	2
MB-0579	MB-0584	0.166744885033322	MB-0579_MB-0584	pos	pos	MB-0579	MB-0584	4
MB-0579	MB-0145	0.181571780442414	MB-0579_MB-0145	pos	pos	MB-0579	MB-0145	4
MB-0579	MB-0521	0.129227142956219	MB-0579_MB-0521	pos	pos	MB-0579	MB-0521	2
MB-0579	MB-0385	0.134495870225599	MB-0579_MB-0385	pos	pos	MB-0579	MB-0385	4
MB-0579	MB-2616	0.139338412420461	MB-0579_MB-2616	pos	pos	MB-0579	MB-2616	1
MB-0579	MB-0486	0.319703211327062	MB-0579_MB-0486	pos	pos	MB-0579	MB-0486	2
MB-0579	MB-3035	0.172589405691835	MB-0579_MB-3035	pos	pos	MB-0579	MB-3035	2
MB-0579	MB-0291	0.140613023632762	MB-0579_MB-0291	pos	pos	MB-0579	MB-0291	3
MB-0579	MB-3181	0.423949063824729	MB-0579_MB-3181	pos	pos	MB-0579	MB-3181	4
MB-0579	MB-3104	0.242539391708453	MB-0579_MB-3104	pos	pos	MB-0579	MB-3104	1
MB-0579	MB-0465	0.100865958150931	MB-0579_MB-0465	pos	pos	MB-0579	MB-0465	2
MB-0579	MB-3506	0.232085556452694	MB-0579_MB-3506	pos	pos	MB-0579	MB-3506	2
MB-0579	MB-3363	0.12504371964886	MB-0579_MB-3363	pos	pos	MB-0579	MB-3363	3
MB-0579	MB-0348	0.152784619477405	MB-0579_MB-0348	pos	pos	MB-0579	MB-0348	4
MB-0579	MB-3412	0.19698426320153	MB-0579_MB-3412	pos	pos	MB-0579	MB-3412	3
MB-0579	MB-3600	0.185550607384333	MB-0579_MB-3600	pos	pos	MB-0579	MB-3600	3
MB-0579	MB-0425	0.121756288327473	MB-0579_MB-0425	pos	pos	MB-0579	MB-0425	5
MB-0579	MB-3479	0.173441262256428	MB-0579_MB-3479	pos	pos	MB-0579	MB-3479	4
MB-0579	MB-0455	0.0959636001598717	MB-0579_MB-0455	pos	pos	MB-0579	MB-0455	2
MB-0584	MB-0066	0.520754558611473	MB-0584_MB-0066	pos	pos	MB-0584	MB-0066	3
MB-0584	MB-0068	0.354570100285088	MB-0584_MB-0068	pos	pos	MB-0584	MB-0068	1
MB-0584	MB-0123	0.393684959148043	MB-0584_MB-0123	pos	pos	MB-0584	MB-0123	3
MB-0584	MB-0138	0.514581979115161	MB-0584_MB-0138	pos	pos	MB-0584	MB-0138	1
MB-0584	MB-0117	0.514592644992139	MB-0584_MB-0117	pos	pos	MB-0584	MB-0117	2
MB-0584	MB-0181	0.361180560466392	MB-0584_MB-0181	pos	pos	MB-0584	MB-0181	5
MB-0584	MB-0010	0.121094872869124	MB-0584_MB-0010	pos	pos	MB-0584	MB-0010	1
MB-0584	MB-0202	0.294367443420269	MB-0584_MB-0202	pos	pos	MB-0584	MB-0202	3
MB-0584	MB-0322	0.615935646027689	MB-0584_MB-0322	pos	pos	MB-0584	MB-0322	6
MB-0584	MB-0282	0.458748116125473	MB-0584_MB-0282	pos	pos	MB-0584	MB-0282	5
MB-0584	MB-0145	0.306016890066705	MB-0584_MB-0145	pos	pos	MB-0584	MB-0145	3
MB-0584	MB-0134	0.274261203064574	MB-0584_MB-0134	pos	pos	MB-0584	MB-0134	4
MB-0584	MB-0203	0.608761795415687	MB-0584_MB-0203	pos	pos	MB-0584	MB-0203	3
MB-0584	MB-0362	0.498767201638916	MB-0584_MB-0362	pos	pos	MB-0584	MB-0362	4
MB-0584	MB-0421	0.142228378276304	MB-0584_MB-0421	pos	pos	MB-0584	MB-0421	2
MB-0584	MB-0301	0.366651624540722	MB-0584_MB-0301	pos	pos	MB-0584	MB-0301	2
MB-0584	MB-0324	0.323299089363201	MB-0584_MB-0324	pos	pos	MB-0584	MB-0324	6
MB-0584	MB-0487	0.407512329382606	MB-0584_MB-0487	pos	pos	MB-0584	MB-0487	2
MB-0584	MB-0449	0.243501907220808	MB-0584_MB-0449	pos	pos	MB-0584	MB-0449	6
MB-0584	MB-0512	0.467010159301074	MB-0584_MB-0512	pos	pos	MB-0584	MB-0512	3
MB-0584	MB-0404	0.370655211848146	MB-0584_MB-0404	pos	pos	MB-0584	MB-0404	2
MB-0584	MB-0528	0.292658999530835	MB-0584_MB-0528	pos	pos	MB-0584	MB-0528	2
MB-0584	MB-0492	0.207989245236205	MB-0584_MB-0492	pos	pos	MB-0584	MB-0492	3
MB-0584	MB-0535	0.466205672217637	MB-0584_MB-0535	pos	pos	MB-0584	MB-0535	6
MB-0584	MB-2556	0.151839233756786	MB-0584_MB-2556	pos	pos	MB-0584	MB-2556	2
MB-0584	MB-0891	0.305941935662176	MB-0584_MB-0891	pos	pos	MB-0584	MB-0891	4
MB-0584	MB-0455	0.262830092638436	MB-0584_MB-0455	pos	pos	MB-0584	MB-0455	4
MB-0584	MB-0542	0.383359669879916	MB-0584_MB-0542	pos	pos	MB-0584	MB-0542	2
MB-0584	MB-0904	0.366685812002209	MB-0584_MB-0904	pos	pos	MB-0584	MB-0904	3
MB-0584	MB-0291	0.153926544484006	MB-0584_MB-0291	pos	pos	MB-0584	MB-0291	2
MB-0584	MB-0474	0.27001461634546	MB-0584_MB-0474	pos	pos	MB-0584	MB-0474	2
MB-0584	MB-0521	0.152459540367713	MB-0584_MB-0521	pos	pos	MB-0584	MB-0521	4
MB-0584	MB-0465	0.0830454900078162	MB-0584_MB-0465	pos	pos	MB-0584	MB-0465	4
MB-0584	MB-2616	0.231253300765184	MB-0584_MB-2616	pos	pos	MB-0584	MB-2616	2
MB-0584	MB-0385	0.220827025065425	MB-0584_MB-0385	pos	pos	MB-0584	MB-0385	4
MB-0584	MB-0486	0.20055727397566	MB-0584_MB-0486	pos	pos	MB-0584	MB-0486	1
MB-0584	MB-3035	0.206759327337464	MB-0584_MB-3035	pos	pos	MB-0584	MB-3035	2
MB-0584	MB-0348	0.153908469269884	MB-0584_MB-0348	pos	pos	MB-0584	MB-0348	2
MB-0584	MB-3412	0.304038248248021	MB-0584_MB-3412	pos	pos	MB-0584	MB-3412	3
MB-0584	MB-2971	0.177094906078247	MB-0584_MB-2971	pos	pos	MB-0584	MB-2971	4
MB-0584	MB-0579	0.166810243482711	MB-0584_MB-0579	pos	pos	MB-0584	MB-0579	1
MB-0584	MB-3181	0.201754408941947	MB-0584_MB-3181	pos	pos	MB-0584	MB-3181	2
MB-0584	MB-3363	0.122049773615033	MB-0584_MB-3363	pos	pos	MB-0584	MB-3363	2
MB-0584	MB-3104	0.241927949399494	MB-0584_MB-3104	pos	pos	MB-0584	MB-3104	3
MB-0584	MB-2752	0.181263437555397	MB-0584_MB-2752	pos	pos	MB-0584	MB-2752	4
MB-0584	MB-3506	0.207565248827581	MB-0584_MB-3506	pos	pos	MB-0584	MB-3506	3
MB-0584	MB-3479	0.290731735598076	MB-0584_MB-3479	pos	pos	MB-0584	MB-3479	3
MB-0584	MB-3600	0.378645684398367	MB-0584_MB-3600	pos	pos	MB-0584	MB-3600	5
MB-0584	MB-0425	0.151625729741107	MB-0584_MB-0425	pos	pos	MB-0584	MB-0425	4
MB-0891	MB-0068	0.420099400154858	MB-0891_MB-0068	pos	pos	MB-0891	MB-0068	2
MB-0891	MB-0123	0.244638094397646	MB-0891_MB-0123	pos	pos	MB-0891	MB-0123	3
MB-0891	MB-0010	0.0958532602272736	MB-0891_MB-0010	pos	pos	MB-0891	MB-0010	1
MB-0891	MB-0138	0.464802322106148	MB-0891_MB-0138	pos	pos	MB-0891	MB-0138	3
MB-0891	MB-0202	0.382704376315506	MB-0891_MB-0202	pos	pos	MB-0891	MB-0202	1
MB-0891	MB-0066	0.302519927785843	MB-0891_MB-0066	pos	pos	MB-0891	MB-0066	2
MB-0891	MB-0145	0.492759213414857	MB-0891_MB-0145	pos	pos	MB-0891	MB-0145	5
MB-0891	MB-0181	0.347528243266412	MB-0891_MB-0181	pos	pos	MB-0891	MB-0181	1
MB-0891	MB-0301	0.253042102253955	MB-0891_MB-0301	pos	pos	MB-0891	MB-0301	3
MB-0891	MB-0117	0.425203816446754	MB-0891_MB-0117	pos	pos	MB-0891	MB-0117	6
MB-0891	MB-0282	0.312801621730435	MB-0891_MB-0282	pos	pos	MB-0891	MB-0282	5
MB-0891	MB-0322	0.431850465454976	MB-0891_MB-0322	pos	pos	MB-0891	MB-0322	3
MB-0891	MB-0134	0.187235915722787	MB-0891_MB-0134	pos	pos	MB-0891	MB-0134	4
MB-0891	MB-0324	0.237932455095926	MB-0891_MB-0324	pos	pos	MB-0891	MB-0324	3
MB-0891	MB-0362	0.406216765281431	MB-0891_MB-0362	pos	pos	MB-0891	MB-0362	4
MB-0891	MB-0291	0.233239423671905	MB-0891_MB-0291	pos	pos	MB-0891	MB-0291	2
MB-0891	MB-0421	0.112203989859234	MB-0891_MB-0421	pos	pos	MB-0891	MB-0421	2
MB-0891	MB-0203	0.37669697380285	MB-0891_MB-0203	pos	pos	MB-0891	MB-0203	6
MB-0891	MB-0528	0.359641949788755	MB-0891_MB-0528	pos	pos	MB-0891	MB-0528	2
MB-0891	MB-0486	0.29142547083177	MB-0891_MB-0486	pos	pos	MB-0891	MB-0486	6
MB-0891	MB-0455	0.0870995636004032	MB-0891_MB-0455	pos	pos	MB-0891	MB-0455	3
MB-0891	MB-0492	0.262688857604754	MB-0891_MB-0492	pos	pos	MB-0891	MB-0492	2
MB-0891	MB-0521	0.266920363246561	MB-0891_MB-0521	pos	pos	MB-0891	MB-0521	2
MB-0891	MB-0404	0.43956370745898	MB-0891_MB-0404	pos	pos	MB-0891	MB-0404	3
MB-0891	MB-0542	0.301856460399558	MB-0891_MB-0542	pos	pos	MB-0891	MB-0542	6
MB-0891	MB-0449	0.206140803970397	MB-0891_MB-0449	pos	pos	MB-0891	MB-0449	2
MB-0891	MB-0425	0.155875152961935	MB-0891_MB-0425	pos	pos	MB-0891	MB-0425	4
MB-0891	MB-0535	0.53196796941378	MB-0891_MB-0535	pos	pos	MB-0891	MB-0535	4
MB-0891	MB-0512	0.487402766231568	MB-0891_MB-0512	pos	pos	MB-0891	MB-0512	2
MB-0891	MB-0348	0.218783099463016	MB-0891_MB-0348	pos	pos	MB-0891	MB-0348	3
MB-0891	MB-0474	0.202696590465097	MB-0891_MB-0474	pos	pos	MB-0891	MB-0474	2
MB-0891	MB-0487	0.47513303179323	MB-0891_MB-0487	pos	pos	MB-0891	MB-0487	2
MB-0891	MB-2556	0.130937086428339	MB-0891_MB-2556	pos	pos	MB-0891	MB-2556	4
MB-0891	MB-0904	0.277407549856394	MB-0891_MB-0904	pos	pos	MB-0891	MB-0904	4
MB-0891	MB-2616	0.295557747168982	MB-0891_MB-2616	pos	pos	MB-0891	MB-2616	2
MB-0891	MB-0385	0.161031219135169	MB-0891_MB-0385	pos	pos	MB-0891	MB-0385	4
MB-0891	MB-0465	0.0578714440655864	MB-0891_MB-0465	pos	pos	MB-0891	MB-0465	1
MB-0891	MB-0584	0.306399600207387	MB-0891_MB-0584	pos	pos	MB-0891	MB-0584	2
MB-0891	MB-2971	0.402833308654771	MB-0891_MB-2971	pos	pos	MB-0891	MB-2971	2
MB-0891	MB-3506	0.481130793808851	MB-0891_MB-3506	pos	pos	MB-0891	MB-3506	3
MB-0891	MB-3035	0.222276380011322	MB-0891_MB-3035	pos	pos	MB-0891	MB-3035	4
MB-0891	MB-3363	0.154300826011747	MB-0891_MB-3363	pos	pos	MB-0891	MB-3363	1
MB-0891	MB-2752	0.46559560782869	MB-0891_MB-2752	pos	pos	MB-0891	MB-2752	2
MB-0891	MB-3479	0.328712759461708	MB-0891_MB-3479	pos	pos	MB-0891	MB-3479	2
MB-0891	MB-3181	0.2873604789593	MB-0891_MB-3181	pos	pos	MB-0891	MB-3181	3
MB-0891	MB-3412	0.251960057989372	MB-0891_MB-3412	pos	pos	MB-0891	MB-3412	4
MB-0904	MB-0010	0.148263151038459	MB-0904_MB-0010	pos	pos	MB-0904	MB-0010	3
MB-0891	MB-3104	0.238347803651684	MB-0891_MB-3104	pos	pos	MB-0891	MB-3104	3
MB-0891	MB-3600	0.243565763443903	MB-0891_MB-3600	pos	pos	MB-0891	MB-3600	5
MB-0904	MB-0123	0.540324821023556	MB-0904_MB-0123	pos	pos	MB-0904	MB-0123	4
MB-0891	MB-0579	0.123750130731994	MB-0891_MB-0579	pos	pos	MB-0891	MB-0579	2
MB-0904	MB-0138	0.547845345604551	MB-0904_MB-0138	pos	pos	MB-0904	MB-0138	3
MB-0904	MB-0068	0.321925626985811	MB-0904_MB-0068	pos	pos	MB-0904	MB-0068	1
MB-0904	MB-0202	0.562648524013399	MB-0904_MB-0202	pos	pos	MB-0904	MB-0202	3
MB-0904	MB-0181	0.345412022585131	MB-0904_MB-0181	pos	pos	MB-0904	MB-0181	1
MB-0904	MB-0322	0.505859904725723	MB-0904_MB-0322	pos	pos	MB-0904	MB-0322	2
MB-0904	MB-0134	0.386391730202107	MB-0904_MB-0134	pos	pos	MB-0904	MB-0134	5
MB-0904	MB-0324	0.75222259871051	MB-0904_MB-0324	pos	pos	MB-0904	MB-0324	1
MB-0904	MB-0066	0.231413375760255	MB-0904_MB-0066	pos	pos	MB-0904	MB-0066	3
MB-0904	MB-0117	0.397717464268784	MB-0904_MB-0117	pos	pos	MB-0904	MB-0117	6
MB-0904	MB-0301	0.600852267468149	MB-0904_MB-0301	pos	pos	MB-0904	MB-0301	5
MB-0904	MB-0385	0.211613473538135	MB-0904_MB-0385	pos	pos	MB-0904	MB-0385	3
MB-0904	MB-0282	0.360751317341449	MB-0904_MB-0282	pos	pos	MB-0904	MB-0282	4
MB-0904	MB-0362	0.303425192047463	MB-0904_MB-0362	pos	pos	MB-0904	MB-0362	3
MB-0904	MB-0203	0.36944688653191	MB-0904_MB-0203	pos	pos	MB-0904	MB-0203	4
MB-0904	MB-0425	0.27324940201295	MB-0904_MB-0425	pos	pos	MB-0904	MB-0425	2
MB-0904	MB-0421	0.103267791952201	MB-0904_MB-0421	pos	pos	MB-0904	MB-0421	2
MB-0904	MB-0449	0.512996836751699	MB-0904_MB-0449	pos	pos	MB-0904	MB-0449	6
MB-0904	MB-0348	0.246716669865828	MB-0904_MB-0348	pos	pos	MB-0904	MB-0348	2
MB-0904	MB-0145	0.310129304421137	MB-0904_MB-0145	pos	pos	MB-0904	MB-0145	6
MB-0904	MB-0512	0.446000842041066	MB-0904_MB-0512	pos	pos	MB-0904	MB-0512	3
MB-0904	MB-0404	0.504486965731321	MB-0904_MB-0404	pos	pos	MB-0904	MB-0404	2
MB-0904	MB-0465	0.110564796017512	MB-0904_MB-0465	pos	pos	MB-0904	MB-0465	2
MB-0904	MB-0487	0.268114698065731	MB-0904_MB-0487	pos	pos	MB-0904	MB-0487	3
MB-0904	MB-0492	0.268801389057394	MB-0904_MB-0492	pos	pos	MB-0904	MB-0492	6
MB-0904	MB-0542	0.354760968085786	MB-0904_MB-0542	pos	pos	MB-0904	MB-0542	2
MB-0904	MB-0584	0.366745420782937	MB-0904_MB-0584	pos	pos	MB-0904	MB-0584	4
MB-0904	MB-0891	0.28025034084343	MB-0904_MB-0891	pos	pos	MB-0904	MB-0891	4
MB-0904	MB-0535	0.41555412903898	MB-0904_MB-0535	pos	pos	MB-0904	MB-0535	2
MB-0904	MB-2971	0.474216836801433	MB-0904_MB-2971	pos	pos	MB-0904	MB-2971	3
MB-0904	MB-0528	0.294250679387429	MB-0904_MB-0528	pos	pos	MB-0904	MB-0528	2
MB-0904	MB-0474	0.269478158709998	MB-0904_MB-0474	pos	pos	MB-0904	MB-0474	2
MB-0904	MB-0291	0.279188963188628	MB-0904_MB-0291	pos	pos	MB-0904	MB-0291	4
MB-0904	MB-0521	0.215819690711694	MB-0904_MB-0521	pos	pos	MB-0904	MB-0521	4
MB-0904	MB-3035	0.450590370913742	MB-0904_MB-3035	pos	pos	MB-0904	MB-3035	2
MB-0904	MB-0579	0.191114033367977	MB-0904_MB-0579	pos	pos	MB-0904	MB-0579	4
MB-0904	MB-2556	0.111462343340883	MB-0904_MB-2556	pos	pos	MB-0904	MB-2556	1
MB-0904	MB-2616	0.303666508967116	MB-0904_MB-2616	pos	pos	MB-0904	MB-2616	2
MB-0904	MB-0486	0.226933220198191	MB-0904_MB-0486	pos	pos	MB-0904	MB-0486	2
MB-0904	MB-3412	0.546360638164524	MB-0904_MB-3412	pos	pos	MB-0904	MB-3412	3
MB-0904	MB-3479	0.513854949468497	MB-0904_MB-3479	pos	pos	MB-0904	MB-3479	4
MB-0904	MB-3600	0.583201047038671	MB-0904_MB-3600	pos	pos	MB-0904	MB-3600	1
MB-0904	MB-3104	0.27869426756796	MB-0904_MB-3104	pos	pos	MB-0904	MB-3104	2
MB-0904	MB-2752	0.384479305036571	MB-0904_MB-2752	pos	pos	MB-0904	MB-2752	2
MB-0904	MB-3506	0.299858892021783	MB-0904_MB-3506	pos	pos	MB-0904	MB-3506	3
MB-0904	MB-3363	0.15946270858855	MB-0904_MB-3363	pos	pos	MB-0904	MB-3363	4
MB-0904	MB-3181	0.296636323531537	MB-0904_MB-3181	pos	pos	MB-0904	MB-3181	3
MB-0904	MB-0455	0.0756782866350495	MB-0904_MB-0455	pos	pos	MB-0904	MB-0455	3
MB-2556	MB-0066	0.220216151503719	MB-2556_MB-0066	pos	pos	MB-2556	MB-0066	5
MB-2556	MB-0068	0.144646752826271	MB-2556_MB-0068	pos	pos	MB-2556	MB-0068	4
MB-2556	MB-0202	0.202560789379933	MB-2556_MB-0202	pos	pos	MB-2556	MB-0202	2
MB-2556	MB-0282	0.159213851917113	MB-2556_MB-0282	pos	pos	MB-2556	MB-0282	3
MB-2556	MB-0138	0.148642871606582	MB-2556_MB-0138	pos	pos	MB-2556	MB-0138	1
MB-2556	MB-0123	0.133107184959704	MB-2556_MB-0123	pos	pos	MB-2556	MB-0123	3
MB-2556	MB-0117	0.145238371033068	MB-2556_MB-0117	pos	pos	MB-2556	MB-0117	1
MB-2556	MB-0181	0.0932226859277389	MB-2556_MB-0181	pos	pos	MB-2556	MB-0181	2
MB-2556	MB-0010	0.114177808320326	MB-2556_MB-0010	pos	pos	MB-2556	MB-0010	5
MB-2556	MB-0301	0.14761127991186	MB-2556_MB-0301	pos	pos	MB-2556	MB-0301	1
MB-2556	MB-0324	0.117798374778505	MB-2556_MB-0324	pos	pos	MB-2556	MB-0324	3
MB-2556	MB-0455	0.497228717384952	MB-2556_MB-0455	pos	pos	MB-2556	MB-0455	6
MB-2556	MB-0145	0.238158195230095	MB-2556_MB-0145	pos	pos	MB-2556	MB-0145	5
MB-2556	MB-0492	0.142729104218466	MB-2556_MB-0492	pos	pos	MB-2556	MB-0492	3
MB-2556	MB-0528	0.331433129866368	MB-2556_MB-0528	pos	pos	MB-2556	MB-0528	4
MB-2556	MB-0291	0.123665687030899	MB-2556_MB-0291	pos	pos	MB-2556	MB-0291	3
MB-2556	MB-0322	0.142288431083324	MB-2556_MB-0322	pos	pos	MB-2556	MB-0322	4
MB-2556	MB-0203	0.155541016255748	MB-2556_MB-0203	pos	pos	MB-2556	MB-0203	2
MB-2556	MB-0134	0.112153522637775	MB-2556_MB-0134	pos	pos	MB-2556	MB-0134	2
MB-2556	MB-0421	0.110857236993082	MB-2556_MB-0421	pos	pos	MB-2556	MB-0421	6
MB-2556	MB-0542	0.255515823807903	MB-2556_MB-0542	pos	pos	MB-2556	MB-0542	2
MB-2556	MB-0521	0.215322077696348	MB-2556_MB-0521	pos	pos	MB-2556	MB-0521	6
MB-2556	MB-0512	0.127016548586469	MB-2556_MB-0512	pos	pos	MB-2556	MB-0512	3
MB-2556	MB-0891	0.129953728841098	MB-2556_MB-0891	pos	pos	MB-2556	MB-0891	2
MB-2556	MB-0404	0.154133310392101	MB-2556_MB-0404	pos	pos	MB-2556	MB-0404	2
MB-2556	MB-0486	0.147701475693943	MB-2556_MB-0486	pos	pos	MB-2556	MB-0486	3
MB-2556	MB-0474	0.17950529314895	MB-2556_MB-0474	pos	pos	MB-2556	MB-0474	6
MB-2556	MB-0449	0.105452581164738	MB-2556_MB-0449	pos	pos	MB-2556	MB-0449	2
MB-2556	MB-0487	0.136272914818428	MB-2556_MB-0487	pos	pos	MB-2556	MB-0487	4
MB-2556	MB-2616	0.281587355465509	MB-2556_MB-2616	pos	pos	MB-2556	MB-2616	4
MB-2556	MB-0348	0.107244838842872	MB-2556_MB-0348	pos	pos	MB-2556	MB-0348	2
MB-2556	MB-0385	0.115351610778718	MB-2556_MB-0385	pos	pos	MB-2556	MB-0385	3
MB-2556	MB-0584	0.15058363215627	MB-2556_MB-0584	pos	pos	MB-2556	MB-0584	2
MB-2556	MB-0535	0.208579150385559	MB-2556_MB-0535	pos	pos	MB-2556	MB-0535	2
MB-2556	MB-3363	0.124780637901855	MB-2556_MB-3363	pos	pos	MB-2556	MB-3363	4
MB-2556	MB-0362	0.103223456312906	MB-2556_MB-0362	pos	pos	MB-2556	MB-0362	4
MB-2556	MB-0425	0.0992735356281875	MB-2556_MB-0425	pos	pos	MB-2556	MB-0425	2
MB-2556	MB-0904	0.112242245806156	MB-2556_MB-0904	pos	pos	MB-2556	MB-0904	4
MB-2556	MB-3181	0.1965562694154	MB-2556_MB-3181	pos	pos	MB-2556	MB-3181	1
MB-2556	MB-3035	0.129681599219441	MB-2556_MB-3035	pos	pos	MB-2556	MB-3035	2
MB-2556	MB-0465	0.0489017400389709	MB-2556_MB-0465	pos	pos	MB-2556	MB-0465	2
MB-2556	MB-2752	0.131525926606939	MB-2556_MB-2752	pos	pos	MB-2556	MB-2752	3
MB-2556	MB-3479	0.17418552949396	MB-2556_MB-3479	pos	pos	MB-2556	MB-3479	4
MB-2556	MB-3412	0.142891488843119	MB-2556_MB-3412	pos	pos	MB-2556	MB-3412	1
MB-2556	MB-2971	0.115020492625634	MB-2556_MB-2971	pos	pos	MB-2556	MB-2971	2
MB-2556	MB-3506	0.189598935491551	MB-2556_MB-3506	pos	pos	MB-2556	MB-3506	2
MB-2556	MB-0579	0.0887502727664319	MB-2556_MB-0579	pos	pos	MB-2556	MB-0579	3
MB-2556	MB-3104	0.110050059967948	MB-2556_MB-3104	pos	pos	MB-2556	MB-3104	4
MB-2556	MB-3600	0.0952434819826263	MB-2556_MB-3600	pos	pos	MB-2556	MB-3600	3
MB-2616	MB-0068	0.468784816097468	MB-2616_MB-0068	pos	pos	MB-2616	MB-0068	3
MB-2616	MB-0010	0.214123660014903	MB-2616_MB-0010	pos	pos	MB-2616	MB-0010	5
MB-2616	MB-0123	0.329854043843668	MB-2616_MB-0123	pos	pos	MB-2616	MB-0123	4
MB-2616	MB-0202	0.38103158978567	MB-2616_MB-0202	pos	pos	MB-2616	MB-0202	2
MB-2616	MB-0138	0.443364431432627	MB-2616_MB-0138	pos	pos	MB-2616	MB-0138	3
MB-2616	MB-0066	0.337214770835844	MB-2616_MB-0066	pos	pos	MB-2616	MB-0066	1
MB-2616	MB-0145	0.465291279210282	MB-2616_MB-0145	pos	pos	MB-2616	MB-0145	3
MB-2616	MB-0301	0.245202193161145	MB-2616_MB-0301	pos	pos	MB-2616	MB-0301	1
MB-2616	MB-0421	0.214871362584861	MB-2616_MB-0421	pos	pos	MB-2616	MB-0421	2
MB-2616	MB-0492	0.408127468421144	MB-2616_MB-0492	pos	pos	MB-2616	MB-0492	5
MB-2616	MB-0117	0.332095098679348	MB-2616_MB-0117	pos	pos	MB-2616	MB-0117	1
MB-2616	MB-0528	0.475236795265046	MB-2616_MB-0528	pos	pos	MB-2616	MB-0528	3
MB-2616	MB-0134	0.169806584257111	MB-2616_MB-0134	pos	pos	MB-2616	MB-0134	6
MB-2616	MB-0291	0.329602815794165	MB-2616_MB-0291	pos	pos	MB-2616	MB-0291	5
MB-2616	MB-0521	0.395498470618746	MB-2616_MB-0521	pos	pos	MB-2616	MB-0521	3
MB-2616	MB-0455	0.361147824840085	MB-2616_MB-0455	pos	pos	MB-2616	MB-0455	4
MB-2616	MB-0322	0.315055392521173	MB-2616_MB-0322	pos	pos	MB-2616	MB-0322	3
MB-2616	MB-0542	0.369783779797356	MB-2616_MB-0542	pos	pos	MB-2616	MB-0542	4
MB-2616	MB-0362	0.270023752514154	MB-2616_MB-0362	pos	pos	MB-2616	MB-0362	2
MB-2616	MB-0404	0.432532838434828	MB-2616_MB-0404	pos	pos	MB-2616	MB-0404	2
MB-2616	MB-0385	0.152981862098536	MB-2616_MB-0385	pos	pos	MB-2616	MB-0385	6
MB-2616	MB-0181	0.2366858640651	MB-2616_MB-0181	pos	pos	MB-2616	MB-0181	2
MB-2616	MB-0535	0.456685412233536	MB-2616_MB-0535	pos	pos	MB-2616	MB-0535	6
MB-2616	MB-0348	0.214445108548548	MB-2616_MB-0348	pos	pos	MB-2616	MB-0348	3
MB-2616	MB-0891	0.295551948705094	MB-2616_MB-0891	pos	pos	MB-2616	MB-0891	2
MB-2616	MB-0487	0.390063177472218	MB-2616_MB-0487	pos	pos	MB-2616	MB-0487	2
MB-2616	MB-0425	0.21621973014905	MB-2616_MB-0425	pos	pos	MB-2616	MB-0425	3
MB-2616	MB-0474	0.258878755024029	MB-2616_MB-0474	pos	pos	MB-2616	MB-0474	6
MB-2616	MB-0203	0.250256665229144	MB-2616_MB-0203	pos	pos	MB-2616	MB-0203	2
MB-2616	MB-0282	0.27374999692636	MB-2616_MB-0282	pos	pos	MB-2616	MB-0282	4
MB-2616	MB-0512	0.490654762363242	MB-2616_MB-0512	pos	pos	MB-2616	MB-0512	4
MB-2616	MB-2556	0.281461361587602	MB-2616_MB-2556	pos	pos	MB-2616	MB-2556	2
MB-2616	MB-0465	0.131678815089326	MB-2616_MB-0465	pos	pos	MB-2616	MB-0465	3
MB-2616	MB-0324	0.185275195215325	MB-2616_MB-0324	pos	pos	MB-2616	MB-0324	2
MB-2616	MB-3035	0.354567594164883	MB-2616_MB-3035	pos	pos	MB-2616	MB-3035	2
MB-2616	MB-3363	0.198440093050001	MB-2616_MB-3363	pos	pos	MB-2616	MB-3363	4
MB-2616	MB-3181	0.565723300926348	MB-2616_MB-3181	pos	pos	MB-2616	MB-3181	4
MB-2616	MB-2971	0.264569439724623	MB-2616_MB-2971	pos	pos	MB-2616	MB-2971	2
MB-2616	MB-2752	0.267417523284205	MB-2616_MB-2752	pos	pos	MB-2616	MB-2752	4
MB-2616	MB-0584	0.233376783801764	MB-2616_MB-0584	pos	pos	MB-2616	MB-0584	1
MB-2616	MB-3506	0.405290992571378	MB-2616_MB-3506	pos	pos	MB-2616	MB-3506	2
MB-2616	MB-3479	0.342030765616234	MB-2616_MB-3479	pos	pos	MB-2616	MB-3479	2
MB-2616	MB-0904	0.304400428128924	MB-2616_MB-0904	pos	pos	MB-2616	MB-0904	3
MB-2616	MB-3412	0.36230661733311	MB-2616_MB-3412	pos	pos	MB-2616	MB-3412	4
MB-2616	MB-0449	0.265636682275068	MB-2616_MB-0449	pos	pos	MB-2616	MB-0449	1
MB-2616	MB-3600	0.189033804804774	MB-2616_MB-3600	pos	pos	MB-2616	MB-3600	2
MB-2616	MB-0486	0.283201806520832	MB-2616_MB-0486	pos	pos	MB-2616	MB-0486	2
MB-2616	MB-0579	0.138958921510013	MB-2616_MB-0579	pos	pos	MB-2616	MB-0579	3
MB-2616	MB-3104	0.215926463289702	MB-2616_MB-3104	pos	pos	MB-2616	MB-3104	4
MB-2752	MB-0123	0.327047246535402	MB-2752_MB-0123	pos	pos	MB-2752	MB-0123	3
MB-2752	MB-0068	0.286570889512136	MB-2752_MB-0068	pos	pos	MB-2752	MB-0068	3
MB-2752	MB-0138	0.35398825974578	MB-2752_MB-0138	pos	pos	MB-2752	MB-0138	5
MB-2752	MB-0181	0.290144231144383	MB-2752_MB-0181	pos	pos	MB-2752	MB-0181	4
MB-2752	MB-0066	0.177268796949891	MB-2752_MB-0066	pos	pos	MB-2752	MB-0066	2
MB-2752	MB-0202	0.535334949202674	MB-2752_MB-0202	pos	pos	MB-2752	MB-0202	3
MB-2752	MB-0010	0.145766979597566	MB-2752_MB-0010	pos	pos	MB-2752	MB-0010	1
MB-2752	MB-0117	0.294804244273409	MB-2752_MB-0117	pos	pos	MB-2752	MB-0117	3
MB-2752	MB-0134	0.283820415243484	MB-2752_MB-0134	pos	pos	MB-2752	MB-0134	1
MB-2752	MB-0301	0.480968657128349	MB-2752_MB-0301	pos	pos	MB-2752	MB-0301	2
MB-2752	MB-0282	0.227363143609424	MB-2752_MB-0282	pos	pos	MB-2752	MB-0282	5
MB-2752	MB-0291	0.246539903668054	MB-2752_MB-0291	pos	pos	MB-2752	MB-0291	1
MB-2752	MB-0421	0.0971046742976003	MB-2752_MB-0421	pos	pos	MB-2752	MB-0421	3
MB-2752	MB-0322	0.311985842305941	MB-2752_MB-0322	pos	pos	MB-2752	MB-0322	6
MB-2752	MB-0203	0.261163117047245	MB-2752_MB-0203	pos	pos	MB-2752	MB-0203	5
MB-2752	MB-0385	0.161895708882502	MB-2752_MB-0385	pos	pos	MB-2752	MB-0385	3
MB-2752	MB-0324	0.374252223883007	MB-2752_MB-0324	pos	pos	MB-2752	MB-0324	4
MB-2752	MB-0465	0.0646159138815716	MB-2752_MB-0465	pos	pos	MB-2752	MB-0465	3
MB-2752	MB-0492	0.215921305260568	MB-2752_MB-0492	pos	pos	MB-2752	MB-0492	4
MB-2752	MB-0425	0.170049740757141	MB-2752_MB-0425	pos	pos	MB-2752	MB-0425	2
MB-2752	MB-0474	0.499702731356225	MB-2752_MB-0474	pos	pos	MB-2752	MB-0474	2
MB-2752	MB-0362	0.283517235131175	MB-2752_MB-0362	pos	pos	MB-2752	MB-0362	6
MB-2752	MB-0348	0.265052403923923	MB-2752_MB-0348	pos	pos	MB-2752	MB-0348	2
MB-2752	MB-0449	0.406578257451455	MB-2752_MB-0449	pos	pos	MB-2752	MB-0449	6
MB-2752	MB-0404	0.411764694757195	MB-2752_MB-0404	pos	pos	MB-2752	MB-0404	3
MB-2752	MB-0512	0.318375503202119	MB-2752_MB-0512	pos	pos	MB-2752	MB-0512	2
MB-2752	MB-0145	0.340314575426211	MB-2752_MB-0145	pos	pos	MB-2752	MB-0145	2
MB-2752	MB-0487	0.361997283781683	MB-2752_MB-0487	pos	pos	MB-2752	MB-0487	3
MB-2752	MB-0542	0.319171993006003	MB-2752_MB-0542	pos	pos	MB-2752	MB-0542	6
MB-2752	MB-0891	0.466103733174248	MB-2752_MB-0891	pos	pos	MB-2752	MB-0891	2
MB-2752	MB-0521	0.308775244659473	MB-2752_MB-0521	pos	pos	MB-2752	MB-0521	4
MB-2752	MB-0528	0.378533225407041	MB-2752_MB-0528	pos	pos	MB-2752	MB-0528	4
MB-2752	MB-0535	0.38318702112225	MB-2752_MB-0535	pos	pos	MB-2752	MB-0535	2
MB-2752	MB-0584	0.179462240462027	MB-2752_MB-0584	pos	pos	MB-2752	MB-0584	3
MB-2752	MB-0904	0.385413341733351	MB-2752_MB-0904	pos	pos	MB-2752	MB-0904	2
MB-2752	MB-0579	0.504297668626071	MB-2752_MB-0579	pos	pos	MB-2752	MB-0579	2
MB-2752	MB-2971	0.705537215369844	MB-2752_MB-2971	pos	pos	MB-2752	MB-2971	4
MB-2752	MB-3035	0.36867036191183	MB-2752_MB-3035	pos	pos	MB-2752	MB-3035	4
MB-2752	MB-3181	0.467383064165618	MB-2752_MB-3181	pos	pos	MB-2752	MB-3181	2
[truncated: 451 more rows]
