# Supplementary material for: Multi-scale and multi-context interpretable mapping of cell states across heterogeneous spatial samples
Source: Nat Commun. 2025 Aug 21;16:7814. doi: 10.1038/s41467-025-62782-y (PMC12370880; doi:10.1038/s41467-025-62782-y)
Supplement: Supplementary file 9 — Source Data [file 41467_2025_62782_MOESM9_ESM.zip › SourceData/figure_4a3.tsv]

barcodes	x	y	Cells
209_127-0	9.45479061462356	66.2755883198283	Notochord
217_132-0	11.5768281281664	51.5469675050917	Brain
231_90-0	68.6074522573579	17.7216104493327	Brain
218_133-0	12.0824061631376	60.4951447908709	Brain
209_130-0	9.80827260783099	55.3984721777185	Brain
210_126-0	27.2527054689983	44.1674474617625	Notochord
212_132-0	11.4219046637688	50.7057483149508	Brain
218_133-0-1	19.0245737908845	43.8028785577765	Brain
218_135-0	7.15927077539959	63.4156613578643	Brain
244_99-0	69.295065110394	18.9003720183925	Brain
218_133-0-2	11.6824298373799	58.7839905024509	Brain
242_99-0	71.175813528394	18.9162465579227	Brain
218_135-0-1	7.7391599806092	67.4240232579848	Brain
236_108-0	56.7705792781246	19.3035553184516	Notochord
216_131-0	19.2040512737835	47.2746987672535	Brain
216_134-0	13.3913256999735	60.0773307119546	Brain
188_133-0	22.3591621188343	142.403031811683	Branchial arch
234_94-0	69.521450572443	17.097337593646	Brain
232_92-0	62.8047590583419	18.9432101071002	Brain
234_93-0	77.4022733216486	27.2005080938625	Brain
210_131-0	10.9877175164165	62.3304227941176	Brain
239_100-0	68.2311196581918	14.6875613141954	Brain
214_129-0	9.18698712904666	64.3235837662298	Brain
209_130-0-1	14.3335693777938	47.5774148076198	Brain
218_133-0-3	15.4711932995974	58.8456935833126	Brain
218_133-0-4	9.20793913050989	60.8452018754303	Brain
205_131-0	20.8029667754283	52.6957021423905	Notochord
235_90-0	75.0482098987561	17.3859247715554	Brain
218_130-0	9.59122346243612	60.29524811841	Brain
206_132-0	9.80273564442837	65.2071538348107	Notochord
244_98-0	67.2165384698549	19.0554731543666	Brain
229_90-0	77.6447130472168	30.856555069676	Brain
208_141-0	69.3068669576057	17.1130494759752	Brain
216_133-0	11.4321527411335	60.1945191913283	Brain
204_131-0	25.8057377736422	44.2391963863206	Notochord
236_111-0	30.4810666526678	41.6285922250624	Notochord
230_90-0	67.6353106967551	20.9415881587011	Brain
234_93-0-1	75.0912415448076	25.0414452125958	Brain
207_130-0	17.4764496666974	51.8849926359849	Notochord
217_131-0	11.3210100608833	61.1042995892228	Brain
236_108-0-1	54.8213257148518	20.3442436362786	Notochord
221_120-0	26.1636367572994	44.8376653301307	Brain
210_131-0-1	10.8891923847284	40.4910548963903	Brain
213_132-0	9.46058780787052	40.1133773852166	Brain
218_140-0	12.6367101493552	63.3273110773355	Brain
239_100-0-1	70.0738274254522	24.0857163496435	Brain
230_91-0	67.6318127155312	11.4956396621149	Brain
219_120-0	25.7356118035257	43.0491262911414	Notochord
216_121-0	21.1654296779411	46.6047106342537	Notochord
213_131-0	12.5307302030715	59.4195208474569	Brain
232_89-0	68.7230641379751	21.4989942226889	Brain
239_99-0	69.6164297508367	19.8844110635662	Brain
218_135-0-2	18.4632584951739	38.8523923922387	Brain
172_130-0	23.563005501562	147.092807517932	Liver
187_130-0	23.9889678085071	105.627844831203	Branchial arch
239_99-0-1	70.4718521235641	25.0370000282185	Brain
210_131-0-2	5.76162344370186	144.109207815669	Brain
230_91-0-1	69.7561999929164	17.9657368994258	Brain
233_91-0	77.5464468390508	20.9742811589908	Brain
212_132-0-1	16.1869871290467	52.9342639399511	Brain
209_128-0	13.4255721259112	71.6172806797781	Notochord
234_112-0	64.6460585244674	21.7034696691176	Brain
238_100-0	67.4736913344989	17.8601923669235	Brain
234_95-0	66.3143598278036	23.9028661424993	Brain
244_99-0-1	74.3004339553875	20.2606104022491	Brain
244_98-0-1	70.4592333250546	15.7002945627694	Brain
208_130-0	14.5305632906959	53.2377720660415	Brain
218_135-0-3	14.8277561261982	60.224024607958	Brain
234_93-0-2	66.994388130955	14.8769250603389	Brain
218_133-0-5	18.773196785809	44.6138447118087	Brain
218_133-0-6	18.8620908888122	47.4807340734144	Brain
207_132-0	22.7778882605121	48.9668923523072	Brain
207_127-0	22.2008475994501	44.4111907132644	Notochord
210_133-0	16.823266873886	56.7864954001957	Brain
234_93-0-3	76.353043657188	19.8456950045233	Brain
236_111-0-1	45.374290990701	23.2029968724737	Notochord
218_133-0-7	11.3673745449462	57.5455902206402	Brain
236_110-0	48.1283644866651	22.6860128921205	Notochord
236_108-0-2	54.5163872584255	25.019664434245	Notochord
239_105-0	57.9905058542452	23.7714818218953	Notochord
227_118-0	20.7521186878773	54.3759734148366	Brain
210_126-0-1	16.9011685569551	67.0190588940557	Notochord
234_93-0-4	65.0242795456043	21.8930352777563	Brain
213_91-0	89.9443438998799	58.6853056066175	Brain
247_102-0	77.4492918165467	16.8856962316177	Brain
216_134-0-1	9.25287679163716	48.3255576729673	Brain
210_126-0-2	14.0131785352967	71.1969071691176	Notochord
188_141-0	18.846544471576	141.742970859303	Neural crest
230_90-0-1	66.6812494440778	28.7685920892889	Brain
210_133-0-1	11.4959538716682	58.9030071582667	Brain
241_96-0	69.980887306305	13.9547416622897	Brain
216_122-0	19.9140084957635	55.650570572732	Notochord
242_97-0	67.7708193484164	12.7947602808385	Brain
212_134-0	15.8834514719954	54.1348598934765	Brain
225_116-0	28.4979401849096	43.2845013108949	Notochord
187_130-0-1	26.2619328409075	129.288012525547	Branchial arch
236_108-0-3	52.026404492603	24.592702973775	Notochord
238_100-0-1	58.7233970741481	21.8977924098272	Brain
242_98-0	68.8859647825691	29.1894641555577	Brain
229_117-0	70.4991027374242	8.5052170926549	Brain
216_132-0	69.0969586239792	14.9283561767188	Brain
239_100-0-2	68.4684745088543	20.0471866162329	Brain
209_133-0	11.8020849398977	71.553277448636	Brain
212_134-0-1	17.172565202761	53.1612808869786	Brain
230_90-0-2	70.3718686537718	7.11766094659015	Brain
230_90-0-3	79.1674376822298	25.9694859006781	Brain
187_130-0-2	23.2144048768455	108.327728648907	Branchial arch
239_100-0-3	75.660888017527	10.7343941482843	Brain
218_133-0-8	9.59014029614264	38.9088093457221	Brain
243_98-0	71.2628996679471	13.6806318838478	Brain
242_97-0-1	63.967096017554	23.817841950482	Brain
204_131-0-1	30.1274007082993	42.7953168823908	Notochord
238_99-0	69.2149233542036	25.7148901385215	Brain
214_131-0	11.0609734525324	52.4082856763919	Brain
225_116-0-1	25.6570479161455	49.6392149899732	Notochord
235_96-0	68.2050061950092	16.0238876703295	Brain
239_100-0-4	66.9269764756375	24.3478269134357	Brain
216_130-0	12.761761977137	45.8536839703329	Brain
218_135-0-4	10.7172469400932	61.2249495019664	Brain
207_132-0-1	8.24390201175675	65.5747659084548	Brain
232_112-0	58.1786104793953	17.8572957709603	Brain
239_99-0-2	66.938305287483	23.1192200549201	Brain
209_130-0-2	19.2139630827803	36.499710537624	Brain
244_100-0	78.6577213108046	16.569929060681	Brain
208_124-0	30.6215918275502	39.3716447351387	Notochord
244_99-0-2	64.7904939561863	1.24308056908012	Brain
210_129-0	15.1588986944005	50.6657493851565	Brain
187_130-0-3	23.125116804481	123.931958900537	Branchial arch
239_101-0	46.6068325774163	23.5903384417625	Brain
216_132-0-1	9.55449549958234	49.9057715664389	Brain
210_132-0	10.9673058376559	63.4814148781406	Brain
214_132-0	16.8899334388871	43.3515539443836	Brain
209_127-0-1	13.5684892597285	65.2676067429811	Notochord
208_130-0-1	9.13946108737991	36.1867352409713	Brain
210_133-0-2	11.8236618129076	39.3179833495215	Brain
216_130-0-1	10.8444025433278	44.0530467405233	Brain
234_108-0	46.6854612501404	27.1691496007581	Notochord
245_100-0	78.2351872045579	17.7990965568963	Brain
231_91-0	74.3719914693245	18.2247651616588	Brain
214_132-0-1	18.3998162920711	55.7517719527714	Brain
211_132-0	13.5764640726443	55.2013974511297	Brain
229_90-0-1	77.1139357118955	31.4282834409198	Brain
228_93-0	69.7570348982485	6.49252628621093	Brain
208_128-0	19.4623927780851	54.0387611354636	Notochord
187_140-0	20.0824404990381	154.0021889091	Neural crest
216_122-0-1	17.3973565147405	40.343504275819	Notochord
203_131-0	26.4043676965753	46.2141669571922	Notochord
217_131-0-1	15.5219368416904	46.1953765477094	Brain
231_93-0	68.6163994159785	12.4199824532084	Brain
224_119-0	9.70217858784713	68.9960092571221	Brain
203_142-0	66.827762046102	19.5847199493364	Brain
218_135-0-5	15.4666095248799	58.8618717235156	Brain
243_97-0	67.558135914679	3.63943251110641	Brain
208_130-0-2	9.33699328062153	57.3841721789599	Brain
217_133-0	15.106440081965	46.6414471952739	Brain
216_134-0-2	15.9845508625992	55.0577871033281	Brain
237_109-0	33.3996319821927	36.6100698396353	Notochord
232_89-0-1	66.2186003493975	18.0989078825085	Brain
231_90-0-1	69.1563353083557	13.9476909787686	Brain
216_134-0-3	12.667767091272	64.5847958624554	Brain
239_100-0-5	62.8966560355111	17.6133164733872	Brain
188_141-0-1	11.5568141784127	130.443463441763	Neural crest
215_132-0	11.9188039598891	34.4735953484653	Brain
216_130-0-2	11.59120987554	55.964708195314	Brain
212_132-0-2	11.9887631525023	47.3978556867457	Brain
218_140-0-1	11.8714194490194	54.4079958240088	Brain
220_119-0	21.4319873629538	54.6140800889029	Notochord
181_143-0	20.5569177375326	149.430425175977	Sclerotome
212_130-0	14.3964074694484	53.2608252773766	Brain
217_132-0-1	15.7127673117652	45.9878948313444	Brain
210_129-0-1	16.5760061811516	50.2416286965345	Brain
233_114-0	46.157869989476	22.2781078017863	Brain
217_134-0	11.377442314262	142.429907230312	Brain
187_133-0	26.2969140991554	133.452832780531	Branchial arch
230_88-0	68.1380220471108	9.96937453763894	Brain
217_134-0-1	18.4843901541194	54.9750335317628	Brain
225_119-0	18.8930703988638	46.4548844938126	Brain
216_134-0-4	11.1905275657323	36.1906407552333	Brain
213_126-0	13.3217013560204	65.3089041537667	Brain
216_134-0-5	10.6216106206928	48.8235240085357	Brain
235_110-0	50.0431762940057	20.7040492029289	Notochord
216_130-0-3	18.3817877505614	45.5543242520637	Brain
209_130-0-3	13.8446923447157	40.2274876048571	Brain
230_91-0-2	66.3763080556296	12.8478943074908	Brain
190_130-0	31.7193214178656	94.8967283434281	Branchial arch
245_102-0	68.5964757127576	11.2189353945089	Brain
217_134-0-2	19.2362314938007	54.8990383166586	Brain
239_98-0	75.5314211530003	18.8209583117389	Brain
210_126-0-3	17.8099516969567	67.3557444591233	Notochord
247_103-0	66.2898517123799	3.02182904411757	Brain
218_131-0	15.8084743142986	53.4738088665097	Brain
212_127-0	18.675668373281	41.3455685217468	Brain
187_130-0-4	24.9383578596305	111.616196869373	Branchial arch
215_133-0	9.11150365056301	61.0696912794317	Brain
218_120-0	20.2435957832506	53.1215314250701	Notochord
216_134-0-6	11.8391979198329	62.1440919182373	Brain
237_109-0-1	36.8439614288266	32.9651291755999	Notochord
216_133-0-1	15.3232184650813	33.6948159030208	Brain
248_101-0	79.7948453026704	14.2018000049343	Brain
233_115-0	72.9986063079682	15.4632831648285	Brain
247_102-0-1	69.7011364346022	8.35776111877044	Brain
218_120-0-1	30.8606045709564	39.9126753276148	Notochord
217_129-0	8.46422038114906	71.3625537908683	Brain
214_121-0	30.1825258311676	44.406901956494	Notochord
230_91-0-3	74.162900002688	10.2768264965632	Brain
180_143-0	21.3277809440083	154.7725833692	Sclerotome
200_114-0	57.8765402744143	84.6800558102955	Branchial arch
208_130-0-3	17.3501593353187	53.1931933329868	Brain
229_89-0	64.8962742985796	17.5453166756627	Brain
208_141-0-1	8.50412185407549	63.3083317324836	Brain
214_131-0-1	11.6633047133721	45.7266436522525	Brain
244_98-0-2	66.2513300281803	4.18653936280566	Brain
210_129-0-2	16.7862952241264	59.2364130700485	Brain
234_90-0	66.2894412730684	20.6138382153131	Brain
209_129-0	25.4397063504905	44.9738259460573	Brain
218_140-0-2	9.74242956034095	70.7087576511653	Brain
218_140-0-3	9.37497248645673	63.0013329269768	Brain
244_98-0-3	66.9158017017508	8.39458693633696	Brain
210_126-0-4	13.9348227285059	69.6998216447787	Notochord
248_102-0	66.8616761100893	3.7999595980275	Brain
234_94-0-1	67.1231113877145	25.6494023219461	Brain
209_130-0-4	16.0113773365849	47.2295237602434	Brain
219_119-0	20.0295095625306	53.1186656091277	Notochord
190_134-0	21.7357091292524	67.6486781882586	Neural crest
212_132-0-3	15.3289142123799	53.4852079503676	Brain
218_130-0-1	6.21390396647826	68.0216636154973	Brain
225_119-0-1	20.7138343218433	56.655743901109	Brain
213_130-0	12.8702056481354	68.3306777587111	Brain
234_93-0-5	64.7910244792179	20.4875557136381	Brain
218_131-0-1	20.2735628823948	43.4701793510371	Brain
189_134-0	21.3598880960576	146.539230959695	Neural crest
237_108-0	38.1437642052454	32.6690893180901	Notochord
189_134-0-1	19.1770919041635	151.790128182552	Neural crest
206_132-0-1	9.22963511034231	68.455866167749	Notochord
209_131-0	12.0260408837107	62.2016477241548	Brain
232_90-0	78.3943681623023	20.4547373806859	Brain
235_108-0	49.5818183232432	22.7766630284925	Notochord
234_90-0-1	79.9103804073486	25.240892281146	Brain
204_132-0	21.7749654692414	49.2999739262284	Notochord
182_144-0	15.7200758818619	150.291531852395	Sclerotome
196_118-0	51.2590082289482	90.3767364629168	Branchial arch
212_134-0-2	12.812546433024	54.5121699532085	Brain
236_110-0-1	52.9136355156509	25.602432031699	Notochord
217_133-0-1	14.6944126209448	54.9216156471268	Brain
208_130-0-4	7.56746712005383	64.4091625366984	Brain
216_134-0-7	14.9090669176248	40.3617807161188	Brain
230_90-0-4	78.5203264856939	12.1763969682427	Brain
211_130-0	17.7932671300264	56.284561092511	Brain
210_128-0	12.6936429410946	55.6221465593753	Notochord
206_140-0	4.64937197737731	143.911321613336	Brain
232_92-0-1	77.6984921841938	28.3448920036765	Brain
245_99-0	68.4505354630076	9.38819882009648	Brain
189_133-0	22.653464214214	146.464356277832	Branchial arch
207_132-0-2	19.9939192652407	41.3193016420653	Brain
202_143-0	14.5112515128083	51.2687350750755	Brain
220_86-0	86.768919156119	61.0435588653074	Brain
218_130-0-2	10.0757782788558	67.2807075627245	Brain
239_98-0-1	74.7052305372497	15.2037626378676	Brain
238_97-0	68.9335729259617	10.8746065987448	Brain
212_133-0	12.2144328278791	36.1651905654087	Brain
208_129-0	13.3248758939276	73.0573108149508	Brain
208_131-0	16.6092377300081	57.5603603370434	Brain
208_128-0-1	23.7340991587796	43.6074283816986	Notochord
209_130-0-5	16.248377918713	52.5460052553294	Brain
225_115-0	9.26866489936879	37.797423369271	Notochord
237_97-0	67.89584389988	28.2101597732842	Brain
215_132-0-1	12.6593178582134	51.6692899816176	Brain
243_98-0-1	66.0545242220087	15.0317637211133	Brain
218_120-0-2	21.0000106853679	55.5840505567128	Notochord
235_91-0	72.2713749664879	26.2251557753382	Brain
214_131-0-2	14.2984311173941	52.2332051696471	Brain
231_91-0-1	67.3751196752114	17.6447649461063	Brain
218_130-0-3	11.7196869156655	68.2350767382254	Brain
176_145-0	13.3492682486713	138.4092811562	Sclerotome
211_130-0-1	13.8212749810016	57.441892429609	Brain
247_116-0	67.1307664765206	18.6024030402316	Brain
238_101-0	64.6707555178002	27.5211136236787	Brain
229_93-0	74.1592775657323	21.61550906244	Brain
245_102-0-1	69.6568281850812	4.2292239794624	Brain
216_134-0-8	11.1999577391657	56.3295355173318	Brain
210_129-0-3	17.5259461813216	51.0360780695521	Brain
222_118-0	26.053274493177	46.8327920196609	Notochord
227_113-0	29.9836483254223	37.8390327238512	Notochord
213_131-0-1	9.52727867674116	56.2057119623705	Brain
234_108-0-1	37.4277792883936	36.0948072958067	Notochord
217_134-0-3	10.8707951459244	36.8820858347294	Brain
210_134-0	16.4537221017242	59.0258206766312	Brain
244_100-0-1	72.1434651333384	18.4041846972827	Brain
210_131-0-3	16.1592435266843	55.9760997749247	Brain
212_134-0-3	24.6495522332132	43.4209143628057	Brain
221_119-0	23.2265133019578	38.15350956053	Notochord
212_132-0-4	17.9283544442019	42.410303053513	Brain
212_131-0	11.8169484153191	49.2504057042738	Brain
213_130-0-1	16.8307060980887	41.761178124141	Brain
231_93-0-1	64.9762129686819	18.6697695745891	Brain
235_95-0	64.3297158253572	20.48453037947	Brain
219_135-0	18.7778074415467	43.2602826286764	Brain
210_132-0-1	13.2350098416755	56.4617452812308	Brain
188_132-0	27.4742261362369	134.111005428397	Branchial arch
189_132-0	15.4082774277017	132.500993650526	Branchial arch
212_132-0-5	15.3270733359432	56.4170548321024	Brain
207_128-0	22.2799349527074	43.1008434135372	Notochord
218_135-0-6	14.9945081240949	42.9738980182879	Brain
210_125-0	15.3363761514825	63.2487170649508	Notochord
242_97-0-2	71.6940410118257	25.1841354081198	Brain
218_130-0-4	24.0938703468062	41.8234405129576	Brain
211_133-0	15.2897457736472	47.892859230878	Brain
223_117-0	26.1162737244415	45.5044462316175	Notochord
223_116-0	26.4623256707132	47.8572977941176	Notochord
191_131-0	35.7217531758879	81.1576893471683	Branchial arch
186_135-0	21.2526944972576	145.069565166322	Neural crest
231_112-0	69.8035029661507	12.4584276018099	Notochord
239_100-0-6	67.3850385461978	11.5289193420826	Brain
212_122-0	15.8149355365945	69.5061946840935	Notochord
240_102-0	65.8394241811964	17.9180366227401	Brain
207_128-0-1	20.3387626206954	44.4702690697102	Notochord
210_133-0-3	10.1601696884313	63.3877296720382	Brain
247_116-0-1	62.4772485339017	16.6355070226332	Brain
244_98-0-4	66.538837763329	5.64410047047886	Brain
244_99-0-3	73.8843187092482	9.00834652437356	Brain
187_135-0	24.515496019133	127.268825272566	Neural crest
223_117-0-1	23.3075629659529	43.5163200978775	Notochord
218_129-0	12.2804898012073	69.5743636870136	Brain
240_100-0	70.3196641251591	31.3247736837707	Brain
236_110-0-2	52.1765858716501	19.0696806066176	Notochord
207_128-0-2	9.86281743013114	63.4317400386951	Notochord
213_131-0-2	67.754319700389	16.9779904940774	Brain
210_133-0-4	10.5020670031138	58.2203141576126	Brain
235_112-0	29.5085290514799	42.0615454922201	Brain
207_130-0-1	23.2780816625352	45.2914218539313	Notochord
228_93-0-1	68.3522412547488	8.10797502375249	Brain
218_140-0-4	12.65144679891	50.2959571994306	Brain
216_133-0-2	16.8145302305054	39.0616863534788	Brain
207_130-0-2	15.3114146613743	62.0086892273073	Notochord
211_126-0	13.7264094152308	64.0815021526703	Notochord
181_129-0	41.7209264319313	141.308465161906	Heart
221_118-0	21.0640523185959	53.5765605694762	Notochord
209_130-0-6	12.2730586670368	49.9869727839052	Brain
236_94-0	65.6609907880656	5.97182039103222	Brain
239_99-0-3	67.9663900050571	27.7874517887769	Brain
212_133-0-1	11.2568798970003	53.400281814771	Brain
230_115-0	66.7948055031068	20.8218980643244	Brain
210_132-0-2	12.404934332116	44.3226832756568	Brain
212_121-0	27.3711096519125	46.0003399053981	Notochord
210_128-0-1	14.4728232643315	47.2598074361269	Notochord
182_128-0	41.0030046141658	143.522455904236	Heart
191_131-0-1	17.1675231766155	136.604424098195	Branchial arch
181_129-0-1	40.9557262520793	144.04158256258	Heart
212_134-0-4	17.9499487767739	46.4689304290607	Brain
225_116-0-2	18.4934069233307	66.8296032667934	Notochord
235_95-0-1	60.4992626109392	22.9042782993747	Brain
207_142-0	11.762662718186	48.3045572288854	Brain
217_132-0-2	15.3523359975811	52.2372587316177	Brain
239_96-0	64.3071617613996	18.9728395264356	Brain
217_134-0-4	16.9041391176829	42.9858109037293	Brain
221_118-0-1	18.6647265120596	58.7266135174566	Notochord
208_128-0-2	20.2597850763507	41.1261948529411	Notochord
238_99-0-1	62.5029579197787	18.8826083358392	Brain
211_130-0-2	17.515178664074	36.2595372343649	Brain
209_134-0	17.7724981303222	41.0704379408012	Brain
188_130-0	25.1375033120823	131.033538493522	Branchial arch
217_131-0-2	15.8465528993954	38.2122087679547	Brain
232_89-0-2	71.4917488536182	14.0926552945832	Brain
234_91-0	74.1711711985579	9.74439452388515	Brain
207_128-0-3	26.9099363477967	35.3976102941176	Notochord
216_134-0-9	11.8280050654371	50.8786441791028	Brain
185_137-0	19.351377015329	153.362649356618	Neural crest
213_131-0-3	11.3882176668117	49.1559148711935	Brain
187_133-0-1	23.5934477601741	128.076828138926	Branchial arch
181_143-0-1	21.2408908091454	147.657699726683	Sclerotome
238_102-0	70.3529880909462	28.565539747008	Brain
189_134-0-2	18.4677932370012	153.484275777072	Neural crest
245_102-0-2	65.1614152013042	4.38795757127991	Brain
208_127-0	1.4954736774489	125.837675789888	Notochord
213_128-0	16.9597109872198	45.9981943536127	Brain
233_111-0	59.1694471202143	20.4722004795988	Brain
191_122-0	34.2569578321716	110.297624942555	Heart
209_89-0	88.8629134481137	60.9461808330668	Brain
203_132-0	20.1663141086049	51.0069052600479	Notochord
172_128-0	24.9758534247087	128.725047687097	Liver
212_136-0	6.67169030178093	148.485234800864	Brain
231_93-0-2	12.915922606333	43.1414498316769	Brain
206_130-0	21.1092178768145	51.6977428275998	Brain
243_98-0-2	69.4300740945071	13.1659619594136	Brain
209_130-0-7	13.6924540536961	52.645186228697	Brain
206_131-0	7.88883329720147	70.0941179206056	Brain
231_86-0	83.5484059442385	23.6878670130777	Brain
216_132-0-2	9.24260055497257	67.5165990093953	Brain
191_122-0-1	35.312701384378	109.999878542189	Heart
181_139-0	15.4834295704152	140.745945415612	Neural crest
234_93-0-6	70.2195359242908	28.4458840472741	Brain
239_107-0	57.3370499204543	18.1823408808182	Notochord
238_108-0	39.1300174449434	33.8272135832933	Notochord
213_131-0-4	16.6945206111895	41.7486705619747	Brain
234_108-0-2	55.2968238154572	23.4547781352123	Notochord
187_130-0-5	23.8945976146472	119.901300168505	Branchial arch
241_97-0	74.2424281254775	25.7472048845061	Brain
182_130-0	35.5338611922959	139.832092552061	AGM
244_98-0-5	68.7411622621746	12.487719423882	Brain
216_132-0-3	12.6033388180649	40.8253739264555	Brain
203_138-0	3.77644644041538	140.619952217666	Brain
175_130-0	44.5176429678625	151.705067119776	AGM
180_127-0	58.6201374530297	144.025558436342	Heart
192_129-0	34.9646603041779	86.9380071855157	Branchial arch
234_93-0-7	76.6977903517029	22.2208210921085	Brain
213_130-0-2	9.58467177249372	38.847570715373	Brain
203_131-0-1	28.3714329566565	48.0605889170572	Notochord
238_98-0	70.0727139678236	10.1942700282777	Brain
163_119-0	66.3427035830655	175.609864131026	AGM
218_120-0-3	26.7198813732559	40.3233746960746	Notochord
245_100-0-1	68.5473089700793	19.1711624340633	Brain
215_128-0	10.239401901774	71.3279636321859	Brain
234_113-0	12.3750433169605	56.9583912854255	Brain
215_120-0	19.7675519851975	55.5567651800302	Notochord
233_111-0-1	48.5450510534251	21.3143472804782	Brain
205_131-0-1	20.3876252050529	49.2825712316176	Notochord
233_89-0	69.0959560030547	26.7297252494748	Brain
209_129-0-1	14.6797556219265	48.4949509125247	Brain
213_85-0	83.842413040989	52.7567014012272	Brain
230_88-0-1	75.7052458885164	25.4105896975266	Brain
233_114-0-1	69.3869942389235	28.0306181066176	Brain
240_100-0-1	59.5492529483874	19.4462158989061	Brain
234_89-0	66.8469111671168	7.98802471288786	Brain
239_99-0-4	68.0220825631784	26.7437250957641	Brain
216_130-0-4	11.4335734062206	44.7474786704763	Brain
218_131-0-2	20.8995839913434	40.057787186902	Brain
216_132-0-4	10.9195115654052	34.0670586031929	Brain
234_94-0-2	79.5821960356243	15.020465541759	Brain
210_126-0-5	17.4173343326411	67.2223764220682	Notochord
238_93-0	72.9548315892739	13.0018539020721	Brain
208_124-0-1	33.774065090148	35.6015179099393	Notochord
182_126-0	42.03675454677	140.046139317366	Heart
210_136-0	13.9620626221761	38.8237426910591	Brain
238_108-0-1	54.3777573614184	24.1239474335407	Notochord
209_131-0-1	14.5886102432708	58.6427005419623	Brain
241_98-0	63.8480979963219	21.2183009834903	Brain
241_96-0-1	69.6317857833333	22.1068513363298	Brain
218_133-0-9	9.04332964549394	49.1091249205274	Brain
210_132-0-3	9.38493197512867	58.2908618099759	Brain
206_128-0	18.4263432682058	65.2267663832195	Notochord
214_122-0	14.189910011233	70.9399985508685	Notochord
226_93-0	83.8639337933278	50.874969450447	Brain
216_134-0-10	14.6096931645859	44.2301125919116	Brain
207_129-0	25.2230953429951	47.5889363528393	Brain
186_149-0	13.4350635968497	134.559175161542	Neural crest
182_128-0-1	39.1394039348672	142.870130123555	Heart
240_97-0	69.5769367493738	21.0425467719213	Brain
212_86-0	92.1109605557335	73.0841972588667	Brain
239_107-0-1	58.176598919425	19.3769334051251	Notochord
229_88-0	67.1191866671757	9.67399877354637	Brain
217_132-0-3	9.8234586790154	42.3970713490987	Brain
241_96-0-2	63.7591509323643	18.3811392485013	Brain
244_99-0-4	72.5874041476277	29.2240227277566	Brain
207_127-0-1	40.2781569481256	192.17447090267	Notochord
247_102-0-2	66.6992863532598	6.30064105242172	Brain
191_131-0-2	25.1516245630255	118.141139306735	Branchial arch
225_117-0	17.2423572746777	54.9730957310107	Notochord
205_133-0	14.5700612740939	65.692145229259	Brain
191_132-0	24.6405487491406	116.065051100431	Branchial arch
218_130-0-5	13.8480781315313	68.0350678868163	Brain
210_134-0-1	69.3240936318041	24.3845980775122	Brain
188_135-0	58.4864638664535	141.452649793884	Neural crest
231_94-0	67.2516261254589	23.0432750646992	Brain
187_133-0-2	21.588622060955	143.496828762281	Branchial arch
236_94-0-1	75.8327290881109	9.40165474769947	Brain
219_120-0-1	10.7383304519967	64.6274076966497	Notochord
248_103-0	66.7110364876501	13.6192471816562	Brain
208_137-0	9.16466503929541	45.817338707921	Brain
210_128-0-2	15.457443767966	62.2684217365302	Notochord
207_126-0	21.698637944264	56.3162753756394	Notochord
214_129-0-1	15.1448800518408	59.5157563025209	Brain
233_89-0-1	72.8527872946986	28.4606917545402	Brain
183_129-0	38.8811592137781	150.343839058799	AGM
210_133-0-5	10.0848291641075	60.4967385334469	Brain
241_97-0-1	74.399377469816	16.5849368750542	Brain
232_89-0-3	68.3769066435448	17.2402915958962	Brain
190_130-0-1	28.8473290634656	102.048106828008	Branchial arch
163_119-0-1	67.9848651208429	175.764173798431	AGM
212_132-0-6	9.59007090391697	36.5089613970588	Brain
216_131-0-1	13.8222965882533	40.1452501706146	Brain
229_90-0-2	78.6348537155852	15.8494407228034	Brain
217_124-0	6.78796369154657	144.332766544117	Brain
213_132-0-1	11.1046020520539	34.8877710731031	Brain
216_122-0-2	9.0614393013027	62.4397025197272	Notochord
190_130-0-2	24.6998326819312	105.019650558541	Branchial arch
217_133-0-2	16.3532090700678	55.1106343368112	Brain
217_131-0-3	6.28264111882663	70.3555493173094	Brain
213_124-0	15.1038107014388	63.0332456920491	Notochord
242_97-0-3	75.1889203978776	13.4553848868857	Brain
187_133-0-3	28.3623163701182	137.291894148284	Branchial arch
182_128-0-2	36.8873631577387	137.066921209376	Heart
216_122-0-3	17.9496121852517	44.0097660382723	Notochord
213_130-0-3	11.2485105665467	59.9471045174482	Brain
197_114-0	55.5687992063808	81.19700867708	Branchial arch
230_89-0	73.7828141463042	17.1809795804982	Brain
238_108-0-2	49.304964045423	23.6726143773058	Notochord
236_110-0-3	50.60607827488	21.5409618566175	Notochord
244_97-0	68.793387020035	4.90311992347802	Brain
213_124-0-1	14.8233441016557	69.2225776632156	Notochord
226_117-0	18.8499444800252	53.241065587712	Brain
244_100-0-2	68.240467641687	5.51840558906133	Brain
235_110-0-1	41.8714711949965	27.0029922585265	Notochord
182_130-0-1	39.9358866066009	145.119182952786	AGM
207_132-0-3	10.9486871819738	71.9957638862568	Brain
236_111-0-2	49.1000649957823	27.7906823499027	Notochord
198_114-0	55.6131697061014	84.04435686946	Branchial arch
188_130-0-1	24.046187633553	116.274936288436	Branchial arch
237_97-0-1	66.730236693156	10.7542299628408	Brain
188_142-0	10.969913508322	134.45762721696	Neural crest
226_117-0-1	25.7109337770166	45.9173034698654	Brain
207_125-0	30.4630583885164	43.5969059854056	Notochord
240_97-0-1	76.4637883443245	23.0955052593954	Brain
215_132-0-2	18.0851025347483	45.9684264947755	Brain
218_119-0	22.0412999479242	47.885668329832	Notochord
210_122-0	17.8695897409868	69.2187594312445	Notochord
188_133-0-1	26.1614039750978	133.650111314753	Branchial arch
240_96-0	75.0731912909225	23.0929050850998	Brain
207_127-0-2	28.1709563188926	43.8585127111753	Notochord
218_130-0-6	15.214121413467	67.3291376944799	Brain
221_118-0-2	24.7624048807827	45.7600885927286	Notochord
208_130-0-5	16.7503500551829	47.8939561747993	Brain
233_113-0	70.1324534465832	21.8868845615168	Brain
186_113-0	54.2621556864096	138.304931837354	Heart
205_131-0-2	21.9364755963086	45.6017056562207	Notochord
182_146-0	1.93290093274754	155.145084171576	Sclerotome
214_122-0-1	14.5694909745778	62.2897967821357	Notochord
216_129-0	17.2095958706007	59.4894652349958	Brain
242_95-0	67.5215929529102	21.5043396975266	Brain
217_134-0-5	12.472040436561	46.6286861265605	Brain
244_100-0-3	71.5469149002731	11.7221840460829	Brain
214_132-0-2	12.4980402673257	52.4687433279348	Brain
175_122-0	50.8848947402289	136.795233658411	Heart
220_120-0	19.7472776319273	49.7671889044632	Notochord
190_130-0-3	23.2201330196144	110.032932523971	Branchial arch
183_129-0-1	38.1822622511827	143.406034001159	AGM
185_138-0	18.2326891269342	154.944405269128	Neural crest
231_109-0	31.5272562528962	35.350103823642	Notochord
210_128-0-3	7.36762737294907	68.2006216453806	Notochord
235_88-0	71.1557316427404	24.2940595567579	Brain
228_93-0-2	72.2143122778562	24.5684901304271	Brain
211_133-0-1	9.54649926335514	53.1905499550219	Brain
206_128-0-1	11.0751389646666	67.1820488103776	Notochord
247_103-0-1	78.0573691470552	10.5655035072339	Brain
235_112-0-1	34.3724091802685	34.7271935295498	Brain
193_128-0	22.4094480665467	123.843090853711	Branchial arch
204_115-0	57.2274304913944	86.5460855485887	Branchial arch
191_129-0	23.3778640148225	107.91148825748	Branchial arch
206_132-0-2	15.8773335078974	60.4903430029447	Notochord
210_129-0-4	13.3025699690797	49.3775258021021	Brain
213_132-0-2	18.1918981116187	34.9309242214013	Brain
191_131-0-3	36.1600514262884	79.6112494642075	Branchial arch
212_134-0-5	12.7106169444239	44.8782893422315	Brain
212_124-0	7.75320067942289	72.101048186049	Notochord
217_132-0-4	14.9258158459027	54.7272030971478	Brain
232_93-0	69.747526530354	15.7176696850615	Brain
187_142-0	14.3973919585922	137.131041283701	Neural crest
208_126-0	9.2940673797093	71.9484971370946	Notochord
205_129-0	29.4978503552791	43.4547213196458	Notochord
175_122-0-1	48.3798562405993	128.849194201848	Heart
217_119-0	22.7382808725899	50.517652423508	Notochord
205_129-0-1	16.6610700274346	70.3828371539221	Notochord
232_88-0	69.6169673930667	18.322174219039	Brain
212_86-0-1	88.8058390030085	62.3092012150064	Brain
192_130-0	31.1994434311944	93.0564650241083	Branchial arch
180_133-0	36.973435289854	150.266559675628	AGM
232_113-0	69.7899179046385	26.2307399729127	Brain
230_94-0	76.8473274850917	25.5089896486256	Brain
211_133-0-2	11.7230481632585	43.0455404349541	Brain
236_111-0-3	44.0566476831555	27.7940367987471	Notochord
220_120-0-1	22.6234060903207	40.2137649305403	Notochord
235_110-0-2	34.1384613561374	34.3483936293044	Notochord
217_135-0	9.53328804862917	34.619710908051	Brain
209_137-0	10.5718431765004	51.5244874642565	Brain
234_95-0-1	66.1058596542796	22.5085676084291	Brain
212_126-0	10.5957883401711	70.4169069822156	Notochord
220_120-0-2	20.1661069581833	35.9735840463657	Notochord
216_130-0-5	9.6239713574314	54.6503033026631	Brain
208_133-0	20.7428372034515	47.3354606165383	Brain
208_124-0-2	35.9432863446964	34.009501880179	Notochord
186_139-0	22.6712658482368	148.114258621582	Neural crest
245_102-0-3	70.4337882023526	19.2425504226221	Brain
185_137-0-1	11.3761734970692	137.330814810893	Neural crest
205_131-0-3	19.1759708950544	44.6041452154707	Notochord
233_93-0	79.2646467359803	13.2176832311293	Brain
217_131-0-4	18.9900056543393	37.7872711427797	Brain
182_146-0-1	41.3556908889848	208.188807428614	Sclerotome
189_132-0-1	12.3904080570769	120.984749261921	Branchial arch
212_132-0-7	17.4983520520539	38.529621729806	Brain
220_120-0-3	21.9811022785032	43.5681308443893	Notochord
238_106-0	46.8068993848015	25.0222033582236	Notochord
218_129-0-1	13.1197465140842	71.6523726569387	Brain
203_137-0	6.76350845097613	149.638723764258	Brain
215_134-0	10.6025567419199	58.6046211383339	Brain
234_95-0-2	59.6587231281931	18.9105498213369	Brain
182_130-0-2	39.342201551259	145.172617319747	AGM
205_126-0	38.6563290827733	57.8253423055999	Notochord
218_140-0-5	7.15402766502416	65.1596509835822	Brain
221_121-0	27.229563378618	46.8184213902252	Brain
210_133-0-6	17.6498209170757	44.887316601988	Brain
191_129-0-1	23.7860521223977	106.589930772841	Branchial arch
247_102-0-3	65.4439306299525	3.08004066096532	Brain
160_138-0	25.0876113198424	66.2134615035102	Sclerotome
199_113-0	55.0525564262036	78.4067110104984	Branchial arch
212_122-0-1	9.46258521032905	69.813608715426	Notochord
213_84-0	93.295007221177	74.2077185871826	Brain
186_134-0	14.7761798373799	133.670266544118	Branchial arch
214_133-0	15.2727681068341	49.2723394426368	Brain
232_111-0	31.3826192846398	45.1439286828188	Notochord
220_120-0-4	20.1027271261262	57.7120542923653	Notochord
235_109-0	40.9002251219158	31.3265624228927	Notochord
230_111-0	51.7713626612333	22.8067591147919	Notochord
212_121-0-1	12.9520939108913	66.8211960334147	Notochord
234_114-0	47.1076218656935	21.5417717833609	Brain
189_130-0	28.661439404862	98.4105688539003	Branchial arch
236_93-0	65.8904053527738	21.2215449995679	Brain
206_132-0-3	5.24069806654666	140.69626752068	Notochord
205_131-0-4	20.1355304233175	58.8638619217218	Notochord
234_108-0-3	53.0390252276668	19.6670895453351	Notochord
210_138-0	13.3055019417829	42.4295577332716	Brain
203_132-0-1	20.1400943733649	47.1843467997994	Notochord
210_125-0-1	11.7517187116271	64.112908204509	Notochord
240_97-0-2	67.7426936507859	24.0013990735561	Brain
234_91-0-1	74.789521209085	26.7875536933523	Brain
238_98-0-1	60.9422414871765	20.2719018469775	Brain
232_90-0-1	77.4645577981337	22.0470292191694	Brain
234_114-0-1	55.3012490361484	18.9935210154226	Brain
231_114-0	67.8126894229297	14.7157161784262	Brain
211_130-0-3	16.500527578813	56.1195583081362	Brain
182_128-0-3	38.9057833568572	140.089986172446	Heart
162_136-0	12.7970200435141	150.305206488335	Sclerotome
227_113-0-1	32.0092411283026	38.8771582851889	Notochord
239_99-0-5	69.9758514337054	26.0551366721156	Brain
240_99-0	48.4049740543605	22.6292465916617	Brain
223_119-0	27.4804923856054	45.7065681451977	Brain
216_120-0	31.2520943058134	37.8936000666572	Notochord
190_132-0	23.2349733898225	109.626463413131	Branchial arch
245_108-0	71.1099714281972	17.7150177577098	Cavity
224_86-0	84.5260535871616	25.5766291456637	Brain
208_136-0	9.22461221682761	45.327068832273	Brain
211_130-0-4	14.5988249465599	36.0045120320856	Brain
190_130-0-4	34.7761086906112	80.599445295989	Branchial arch
208_137-0-1	10.5290319006813	66.5067599335407	Brain
236_110-0-4	57.3213249438572	25.4309076456657	Notochord
218_131-0-3	16.536563480194	51.1630343203856	Brain
214_131-0-3	11.5169457809748	52.0893053572825	Brain
248_102-0-1	68.4240321938332	5.02457771027616	Brain
219_85-0	87.2976560743591	53.5493599685967	Brain
232_90-0-2	65.7465141456723	22.9340923600043	Brain
209_133-0-1	8.13393568829997	152.973681553587	Brain
234_109-0	42.1003560703732	28.6548687443726	Notochord
212_128-0	14.1280587143697	49.4932947656766	Brain
178_129-0	46.6715320191436	147.423448011186	Heart
234_108-0-4	51.9455599058922	21.5466166909298	Notochord
214_97-0	85.8251379809053	52.7683413209031	Brain
200_114-0-1	54.7027055393728	85.4008003982842	Branchial arch
214_97-0-1	88.7577165241489	59.0497381724072	Brain
241_97-0-2	72.9980500352588	4.22764283832862	Brain
208_124-0-3	34.971241936739	33.2234441282521	Notochord
242_118-0	63.3734629293515	16.2932111392574	Brain
189_132-0-2	28.2632654539875	127.619992859777	Branchial arch
230_89-0-1	70.0435965696979	5.60453048406862	Brain
246_100-0	70.5920846093393	9.57800338251855	Brain
207_132-0-4	18.2083075555977	43.2015878260518	Brain
221_86-0	87.6886147332134	55.3621610753676	Brain
223_119-0-1	22.7422673403905	49.7564467735251	Brain
239_107-0-2	47.3894380581814	27.3297561921815	Notochord
197_128-0	15.1938356066751	135.921359102805	Branchial arch
218_130-0-7	16.2778600256813	43.7700111354636	Brain
221_118-0-3	24.763990121068	46.6352557395962	Notochord
238_107-0	51.9563075303251	19.1660051804813	Notochord
196_115-0	54.3502439401479	89.279972363357	Branchial arch
212_130-0-1	15.0233753502005	57.8070019874935	Brain
182_128-0-4	37.1571128944604	141.250512928197	Heart
204_114-0	56.4287359763825	87.8187712828471	Branchial arch
216_132-0-5	10.1932388992507	43.3853787750465	Brain
230_91-0-4	75.9905630233329	22.0550834355229	Brain
234_93-0-8	68.7405445458044	30.8837243429712	Brain
232_89-0-4	66.3202681532518	1.19971959385271	Brain
238_96-0	69.723358904638	16.292524840916	Brain
191_132-0-1	15.772472326415	134.226331511223	Branchial arch
212_124-0-1	15.271403753022	45.1413138673759	Notochord
230_90-0-5	76.3664614358249	28.7128364164766	Brain
190_134-0-1	33.3726082057387	86.7507753800892	Neural crest
209_133-0-2	9.04406855106504	144.07675844492	Brain
235_112-0-2	46.459172219347	23.9429177210657	Brain
218_120-0-4	21.9010427759765	37.2395853489422	Notochord
231_93-0-3	79.5202665992206	30.383234451042	Brain
216_83-0	88.7180084173831	64.3892041118841	Brain
189_130-0-1	24.7111153683759	106.727895640916	Branchial arch
188_133-0-2	33.5086668165466	86.1847859055306	Branchial arch
243_98-0-3	75.2824750792586	12.7465637406974	Brain
232_89-0-5	74.1008482759539	16.1736257848822	Brain
212_122-0-2	14.8200961225446	72.3811397693034	Notochord
223_115-0	32.1220457227967	41.398553052531	Notochord
242_99-0-1	79.5881964882637	16.1073686853213	Brain
218_138-0	13.0900300090182	61.3176387032086	Brain
188_132-0-1	24.1122892416402	117.688974848191	Branchial arch
240_102-0-1	59.2248786796983	17.4466800142004	Brain
236_111-0-4	35.3111383888636	36.1175884109368	Notochord
217_132-0-5	13.9832110873799	56.0688668045341	Brain
227_118-0-1	24.8584515884606	44.9751863926194	Brain
220_120-0-5	19.8153407199443	44.9995860008873	Notochord
239_105-0-1	43.3166700868956	26.7075984845246	Notochord
210_128-0-4	9.74159032149259	58.0069838889915	Notochord
208_126-0-1	18.2708347852968	64.7167769607843	Notochord
216_133-0-3	12.2909419488217	53.3268782339323	Brain
183_129-0-2	43.7345718592398	145.644516132933	AGM
182_130-0-3	40.6362058790467	148.447398277259	AGM
229_89-0-1	71.5502918165466	11.3611753982843	Brain
218_132-0	14.1895750196716	50.4598295323988	Brain
233_109-0	50.8627923928786	23.6300513801832	Notochord
239_102-0	60.702307671326	25.9828871783086	Brain
200_114-0-2	52.5965775342092	89.9406679836977	Branchial arch
238_98-0-2	61.7452438962123	22.5877951532725	Brain
241_95-0	68.8358356148092	2.94480880401147	Brain
190_133-0	24.8981789624215	69.3060126145699	Neural crest
190_130-0-5	25.4010306856937	103.654171226392	Branchial arch
189_131-0	25.487644191908	104.569567709219	Branchial arch
181_127-0	43.671165990701	141.831221799799	Heart
208_132-0	9.8084392506064	52.3529643652184	Brain
233_95-0	67.0548794123604	25.6154546705916	Brain
182_130-0-4	35.6279734889815	140.041054919525	AGM
234_109-0-1	49.9577446308222	25.2014277657086	Notochord
206_131-0-1	15.268761388915	68.7426555243808	Brain
214_131-0-4	16.6270501073629	54.140901907638	Brain
209_128-0-1	10.0706957687526	44.3147001378675	Notochord
191_131-0-4	22.5247917674114	123.1135829258	Branchial arch
182_126-0-1	35.5508762793982	130.2477248147	Heart
213_97-0	72.4028535058155	56.9325165686853	Brain
237_108-0-1	31.855246611394	43.052829312486	Notochord
238_96-0-1	66.062336216999	24.5278033088234	Brain
208_133-0-1	14.9223144291243	39.4555501718351	Brain
242_99-0-2	69.9803079313585	8.33276470732289	Brain
208_133-0-2	14.9444015182016	49.5021855064433	Brain
233_89-0-2	74.2572524655168	6.04350207323682	Brain
237_98-0	65.2332816168939	25.888267846201	Brain
205_131-0-5	17.8107322462342	41.9000907628676	Notochord
234_108-0-5	49.6329812890094	24.0674954271622	Notochord
206_102-0	51.9688144555748	79.3043569906356	Neural crest
193_121-0	29.27394481805	108.298192875733	Heart
217_133-0-3	16.3901666421048	49.8625465605649	Brain
231_90-0-2	74.4579978419958	23.7229073562432	Brain
164_118-0	60.4109615527634	177.74715506004	AGM
170_133-0	64.2591633847662	176.748250178165	AGM
207_146-0	2.44022048262445	130.612713770634	Brain
236_94-0-2	66.0457211550347	3.55740477972745	Brain
209_136-0	18.8024540189276	41.1269197047025	Brain
165_87-0	109.455054517754	59.4062036511345	Connective tissue
209_126-0	17.7086612626367	60.2818723646151	Notochord
244_98-0-6	76.3833009931341	12.6288385927287	Brain
199_113-0-1	53.3050624131374	83.0003446691176	Branchial arch
229_93-0-1	70.2733477298957	54.5786503446152	Brain
224_118-0	20.6775940072682	56.2953974236277	Brain
172_131-0	32.5210363462247	140.183531681819	Liver
219_120-0-2	21.4837143249927	41.5471352096581	Notochord
238_94-0	71.1683090098552	12.4261803742756	Brain
223_116-0-1	21.3842762856732	47.733154815955	Notochord
234_128-0	84.7154596331052	27.792676751098	Brain
232_89-0-6	13.9479033143195	38.6851150790562	Brain
238_99-0-2	65.2763837781431	24.7074700456235	Brain
188_133-0-3	26.5748085658547	132.139517437798	Branchial arch
217_130-0	16.823253325693	46.2066587146799	Brain
210_130-0	10.060627453566	59.3259005585405	Brain
181_128-0	42.6564103338339	143.635085360607	Heart
238_98-0-3	74.2066603718138	28.503135261662	Brain
240_104-0	43.2973169901577	29.631970826525	Brain
192_129-0-1	25.2411024244568	112.616731082692	Branchial arch
228_93-0-3	78.1090942268606	54.7039601399697	Brain
182_130-0-5	37.3982003286976	144.944129207316	AGM
186_113-0-1	49.1629380190273	130.874166753525	Heart
216_130-0-6	15.4503588484731	38.4423216374616	Brain
209_129-0-2	10.4516981667068	51.6819352139894	Brain
187_135-0-1	12.6639616007653	116.574083616704	Neural crest
203_131-0-2	30.8816395222427	47.1888756224405	Notochord
237_109-0-2	37.4418621446405	34.195160116348	Notochord
211_141-0	67.0566315362887	12.3374447435224	Brain
216_130-0-7	13.5017596903783	55.5684119880427	Brain
212_134-0-6	15.963845409397	39.3493973472605	Brain
235_112-0-3	42.6578658639698	26.1175493017929	Brain
211_132-0-1	16.0841567783057	40.8534737770287	Brain
216_131-0-2	14.432344701162	40.807738642332	Brain
213_138-0	9.24344376401041	53.5127356904038	Brain
236_110-0-5	46.3822892031126	21.1459428397136	Notochord
211_133-0-3	16.3949949415467	48.0623426510549	Brain
233_91-0-1	63.9775127351411	22.1099525149805	Brain
220_85-0	85.9611283284951	53.3293062097885	Brain
190_111-0	54.8320153057691	103.362816251826	Heart
206_129-0	23.0036494289704	47.8499361801694	Notochord
205_127-0	28.9175040730402	38.6458220433058	Notochord
230_90-0-6	14.1074450890553	44.2696710458658	Brain
212_132-0-8	18.3555250412398	36.5152287597361	Brain
223_119-0-2	22.8407184580637	47.1604674642847	Brain
217_132-0-6	14.3615059933759	50.062001490764	Brain
162_135-0	10.1047860420902	128.702960158248	Sclerotome
239_105-0-2	54.6525615445144	22.593378054909	Notochord
212_88-0	86.0367198073925	79.3390490962011	Brain
209_130-0-8	11.1879636915467	51.2552274816176	Brain
208_126-0-2	15.152762670773	71.7825880206576	Notochord
217_120-0	21.0677890591937	47.2244226792279	Notochord
182_126-0-2	41.2593022002493	133.748399785151	Heart
182_127-0	40.3889022835099	142.349042006713	Heart
219_119-0-1	26.1206821822104	48.1294170563062	Notochord
207_140-0	70.3801466228333	22.9783177593954	Brain
175_122-0-2	48.081106391742	130.284198835784	Heart
204_115-0-1	48.9937451550029	73.8205157543293	Branchial arch
238_100-0-2	64.2273186885275	25.3963902986466	Brain
180_145-0	15.6661004776458	149.139504825368	Sclerotome
218_83-0	91.5932275860907	61.5473564514873	Brain
211_132-0-2	16.6894220935915	40.7115140705027	Brain
230_112-0	24.0327857873347	44.8328695077726	Notochord
236_110-0-6	41.4389044168906	30.3918073626382	Notochord
208_129-0-1	10.7192991051763	54.8154611733084	Brain
181_142-0	12.4032091124977	65.3285826390725	Sclerotome
231_87-0	79.3329909732927	27.9210570947128	Brain
244_99-0-5	78.7215723580143	27.4317965075722	Brain
234_111-0	53.2361845669204	18.5452125339343	Brain
238_99-0-3	66.2863692840592	28.3075750991918	Brain
243_97-0-1	71.5281308889989	22.950850988783	Brain
217_134-0-6	10.1374631538442	59.7068065871338	Brain
209_135-0	16.0743549358301	58.2863345700321	Brain
202_140-0	1.32303506275002	148.456513441022	Brain
217_133-0-4	14.8952099644825	42.4429962602874	Brain
207_128-0-4	29.5562589340839	45.6811617749945	Notochord
228_116-0	24.7124936173941	42.7235829945059	Brain
197_113-0	55.9533464434846	82.7751624783875	Branchial arch
189_129-0	27.0678271323284	113.458019743869	Branchial arch
202_134-0	11.4031228186714	67.4902000382749	Brain
216_131-0-3	9.08329001898028	57.546415949538	Brain
177_131-0	38.6202092667679	147.724288598874	AGM
183_135-0	38.4088554996406	149.914481112492	AGM
216_129-0-1	16.8473157136054	61.7078139361213	Brain
208_124-0-4	29.7613520710377	39.5785749273512	Notochord
218_132-0-1	14.5435487979296	48.3596822688517	Brain
180_143-0-1	11.4777707302214	135.651953161396	Sclerotome
181_129-0-2	42.8567442826611	144.620312822983	Heart
218_120-0-5	22.8266559913832	54.2518471711601	Notochord
237_108-0-2	48.4196149180602	26.970858190125	Notochord
208_124-0-5	29.549626871463	47.4740183419731	Notochord
181_126-0	43.2374935887328	143.476034886019	Heart
245_98-0	75.7130550912682	22.0032525947793	Brain
238_109-0	50.9431514036507	21.7482633979071	Notochord
192_128-0	29.8399305226872	108.784127449637	Branchial arch
233_113-0-1	69.5435414752239	2.93467321128992	Brain
163_87-0	109.730331480008	38.0012911835406	Connective tissue
190_134-0-2	20.1069691946914	140.200977285077	Neural crest
187_130-0-6	31.0008105786123	91.8542712798801	Branchial arch
164_91-0	100.083823139425	23.1695286564077	Connective tissue
213_84-0-1	89.0543044910812	61.031321958845	Brain
205_142-0	68.7508740950277	6.48803998161748	Brain
236_108-0-4	42.7211081718012	25.2595314959779	Notochord
233_108-0	50.9308815618197	19.9671989889705	Notochord
186_111-0	46.4002535391262	130.953627642463	Heart
192_128-0-1	24.0595248067609	121.523310476448	Branchial arch
241_102-0	42.3888935864582	29.1251055697444	Brain
206_138-0	4.60368276877171	146.035843482927	Brain
232_112-0-1	59.7417214291665	26.9522840660825	Brain
188_112-0	49.6329935024019	127.567609266157	Heart
244_99-0-6	72.3952111126632	6.06938479351084	Brain
187_131-0	24.9176361370335	121.178178086968	Liver
198_125-0	29.9603620118057	95.916055201604	Branchial arch
218_140-0-6	10.1224023326984	67.5348462199133	Brain
236_98-0	68.8687781573817	23.4257721535264	Brain
181_128-0-1	41.553058557618	146.041940357557	Heart
178_129-0-1	46.0718608912912	127.21475420649	Heart
238_99-0-4	74.9538473835996	28.1509099112534	Brain
183_129-0-3	39.1489386316425	142.269804158934	AGM
172_134-0	38.9666343527401	152.115794218906	AGM
218_126-0	18.911306992155	58.8926462454449	Brain
211_140-0	5.15115722746486	149.431826405262	Brain
218_132-0-2	19.2160801063819	55.6626150159582	Brain
205_131-0-6	21.6340804194879	52.147714652267	Notochord
214_122-0-2	14.7147462619691	67.2249127809134	Notochord
193_141-0	8.74340502926589	136.100666561855	Neural crest
234_94-0-3	60.6450958071571	51.7135424757491	Brain
233_89-0-3	77.4639852858832	8.43615597525036	Brain
187_135-0-2	38.0561648011824	140.980859357566	Neural crest
174_122-0	57.5014445560842	142.235360672697	Heart
244_96-0	71.3444948231754	5.45144996031081	Brain
234_89-0-1	76.318426338031	11.4693922155043	Brain
198_120-0	56.9956437141673	86.4137945266914	Branchial arch
220_134-0	17.6991854409887	55.787035517332	Cavity
207_127-0-3	28.6938143859911	46.7971892871731	Notochord
234_95-0-3	62.1605178173636	24.7581188725489	Brain
216_120-0-1	30.5451450916967	45.825035570957	Notochord
211_86-0	88.5278209113742	77.6093223092037	Brain
209_135-0-1	15.9224030160226	48.9281726069919	Brain
167_130-0	68.9969846876404	173.492382972069	AGM
218_136-0	13.2686246397243	46.4134217085539	Brain
221_120-0-1	27.3142400999973	48.3085340397161	Brain
220_86-0-1	87.2571454349677	50.7430835297635	Brain
241_97-0-3	76.1411510518597	20.9498814567132	Brain
220_139-0	83.5389853949218	22.0323209455764	Cavity
190_132-0-1	36.3825344429511	76.2283796936963	Branchial arch
236_98-0-1	60.1181730791984	20.0967713201803	Brain
179_128-0	50.7602807145729	150.584065629233	Heart
189_132-0-3	22.6146537220736	122.372455148713	Branchial arch
197_114-0-1	52.4187225500718	73.9680895043687	Branchial arch
234_110-0	49.2337347513292	25.1759985414001	Notochord
180_131-0	31.4776153573525	150.918006730068	Liver
218_134-0	12.0798718792116	45.9499370380161	Brain
181_126-0-1	43.4371715908521	140.343501497821	Heart
193_135-0	17.8177384077246	138.967386377668	Neural crest
212_86-0-2	92.2041802471726	67.2500356721844	Brain
237_98-0-1	65.3822930749359	27.7658779115673	Brain
202_135-0	6.40070949565484	139.066549344092	Brain
239_100-0-7	64.3153785607722	24.5945829503676	Brain
244_98-0-7	67.4462702995418	9.14273866896838	Brain
212_132-0-9	9.13134040197565	54.2128423577269	Brain
232_94-0	67.7053155858518	13.7780239946485	Brain
181_129-0-3	43.767019406042	140.815091221348	Heart
234_112-0-1	69.2933195943244	22.4777969260622	Brain
234_90-0-2	66.7949842881376	7.4477629929811	Brain
238_93-0-1	65.8267114480923	19.8103570741007	Brain
225_116-0-3	16.832748319925	66.4374646015499	Notochord
240_99-0-1	61.2769221465701	21.8798289467657	Brain
241_96-0-3	13.6802265186816	61.5077025160529	Brain
183_128-0	42.2075893524227	142.146843795817	Heart
247_102-0-4	13.4348009150549	49.5571500639221	Brain
235_110-0-3	36.2571817159273	35.9907513786764	Notochord
208_124-0-6	35.7344962257932	32.2949428069601	Notochord
237_109-0-3	37.2483883002947	33.1670923241136	Notochord
187_133-0-4	23.0263882157681	126.62628068231	Branchial arch
181_129-0-4	42.1705229423112	132.358068173514	Heart
205_134-0	17.3916262000616	54.8471095064813	Brain
188_141-0-2	17.0125860645765	144.608695219139	Neural crest
234_108-0-6	53.2975268832784	24.5608406814872	Notochord
203_131-0-3	26.5243429698205	48.78125752254	Notochord
230_89-0-2	78.1648762491261	22.9511713938873	Brain
243_99-0	68.7211235739267	36.1966265245142	Brain
213_85-0-1	89.3985502140092	73.0280280223831	Brain
211_88-0	92.1203748153998	71.2866387488193	Brain
242_94-0	71.0217310526577	21.0610000510621	Brain
234_111-0-1	36.9958314107876	31.9740899652563	Brain
212_139-0	19.3642086035741	36.0865324645483	Brain
220_116-0	15.0205867976072	70.9470818512063	Brain
205_131-0-7	20.8879710272274	57.0663978894816	Notochord
240_100-0-2	65.5580054688151	24.7128129968203	Brain
186_131-0	13.0627495682115	130.519107476495	Liver
190_132-0-2	26.0981327629363	130.025339967941	Branchial arch
196_115-0-1	50.858446737293	73.5913154631585	Branchial arch
235_108-0-1	33.7963969234349	38.4610757224134	Notochord
236_93-0-1	61.843985560143	16.1121890915049	Brain
221_120-0-2	24.3918246978681	40.0445799235017	Brain
216_131-0-4	17.576408346559	36.8240026208503	Brain
211_141-0-1	72.9468997418044	13.0218592470815	Brain
187_116-0	51.5294822226456	103.530231255772	Heart
188_133-0-4	24.3843940439403	129.534362288798	Branchial arch
181_141-0	21.5740846513092	153.660431348702	Neural crest
211_131-0	11.1602293165467	62.3228056066175	Brain
205_140-0	5.53180769221512	144.535594919786	Brain
208_91-0	91.3299213900832	65.9717769357921	Brain
191_131-0-5	28.5202906611769	100.337444416037	Branchial arch
172_134-0-1	40.4750481330361	151.454907501564	AGM
229_117-0-1	43.8075391111579	26.8654651693384	Brain
233_111-0-2	55.2012240491235	21.9612109449481	Brain
231_89-0	73.4251140139261	27.2395797330735	Brain
211_139-0	15.2137192944508	55.3990287758095	Brain
203_134-0	9.45027953976091	64.3893625262604	Brain
192_130-0-1	31.1623638031538	95.8653426539886	Branchial arch
224_118-0-1	22.855284084588	47.0737962638341	Brain
214_97-0-2	82.8896790448075	49.0008966392263	Brain
188_130-0-2	25.7969198594897	118.668097592394	Branchial arch
208_131-0-1	10.7150021254547	50.1331504342038	Brain
164_88-0	110.694236322214	47.1370462001314	Connective tissue
240_100-0-3	62.0792868298445	23.7134970959792	Brain
224_118-0-2	15.9318609763827	60.3735676455519	Brain
230_112-0-1	47.7814223162552	25.8867788729347	Notochord
182_128-0-5	39.7983282172656	148.832617899206	Heart
197_126-0	34.9490266992182	85.8795505863109	Branchial arch
237_97-0-2	67.2598742029104	26.5294731712727	Brain
242_97-0-4	68.1005061863166	13.0464065480401	Brain
237_96-0	66.262013868258	26.2771013190431	Brain
182_126-0-3	42.0104292427277	138.510230762457	Heart
224_116-0	23.7806661677578	39.2334660196798	Notochord
214_86-0	90.0624754102967	79.561351102941	Brain
227_117-0	19.2075382480878	40.151135879622	Brain
196_127-0	32.4189197481835	92.6908133411484	Branchial arch
186_113-0-2	52.0910180046772	132.792860235007	Heart
236_111-0-5	32.7425145168852	37.958392161358	Notochord
206_132-0-4	15.6126655829939	54.7891501789859	Notochord
216_91-0	86.5110283222284	61.0446991342856	Brain
228_93-0-4	79.5853207394191	55.6504420945018	Brain
237_95-0	66.4806446125995	11.7231139947755	Brain
210_138-0-1	16.4008253813615	45.3956861043027	Brain
186_132-0	11.2122413801501	100.217071005895	Branchial arch
182_132-0	36.3659552006502	149.878660057773	AGM
182_137-0	38.3606156646306	151.987012571338	AGM
222_120-0	15.6682939220432	68.5296069142416	Brain
216_121-0-1	14.9365132696057	63.8779447152674	Notochord
238_101-0-1	63.13282027476	26.5274154319059	Brain
199_118-0	55.7610329794566	81.9976359088716	Branchial arch
208_125-0	37.6471218021995	36.1810787863162	Notochord
172_128-0-1	21.7951309925616	125.303183377718	Liver
243_98-0-4	74.1089032142004	8.10716922919028	Brain
181_140-0	12.3854288749706	137.411311890585	Neural crest
219_122-0	21.1857866082132	48.5797431066176	Brain
223_116-0-2	25.9261184802158	49.7519184101247	Notochord
234_108-0-7	52.2231757451182	24.7048647584031	Notochord
232_88-0-1	69.8253969994735	29.7111630761297	Brain
231_114-0-1	27.0500092910365	46.7646244044493	Brain
188_130-0-3	27.7540438167784	134.168952986024	Branchial arch
203_114-0	52.6745176113443	86.4414366880242	Branchial arch
190_130-0-6	24.0081230052722	107.394512101716	Branchial arch
210_131-0-4	3.07356980066561	138.340076354568	Brain
226_93-0-1	92.0524742246937	60.7309600594931	Brain
217_125-0	16.8654810526577	56.4173368566176	Brain
245_105-0	65.2277377389444	5.29155270234241	Cavity
232_111-0-1	27.9217245252869	34.5998357885023	Notochord
189_129-0-1	29.8415997347797	121.987987115076	Branchial arch
190_130-0-7	30.0214440342886	99.8131911912949	Branchial arch
230_111-0-1	37.0854127197479	31.9203856371055	Notochord
202_142-0	7.07119926259725	71.2596076984335	Brain
230_91-0-5	72.7895828038654	25.6969309462916	Brain
234_112-0-2	10.4992802709801	60.4950770044009	Brain
218_130-0-8	2.76636428587176	144.694974174486	Brain
230_90-0-7	66.1400885974201	16.087929382973	Brain
233_128-0	85.0977965594836	22.8535022639762	Brain
235_111-0	32.1820925860661	34.5776807943053	Notochord
219_91-0	85.9480010777625	62.010327449108	Brain
247_105-0	75.5011295296149	7.83066693474257	Brain
235_109-0-1	52.9467068341798	22.0281261885141	Notochord
234_108-0-8	48.2427878662081	21.1983884579156	Notochord
205_132-0	21.0828567681062	41.7635421082716	Notochord
181_137-0	49.7639279880443	173.063783490072	AGM
196_118-0-1	51.6955259691267	83.7291105165375	Branchial arch
234_93-0-9	70.4343115065874	20.8715654516379	Brain
210_128-0-5	15.5955352089595	55.7966317882097	Notochord
185_136-0	37.8848973901156	149.053206573746	Neural crest
188_137-0	16.0681655404012	137.237882797853	Neural crest
204_135-0	12.5327097852967	61.1132287837011	Brain
222_118-0-1	20.2322745622018	46.2477805397727	Notochord
188_112-0-1	53.9132793481122	135.709137677325	Heart
186_126-0	48.7876997100984	125.443386028087	Heart
187_131-0-1	25.6558429687814	121.222473902707	Liver
182_142-0	18.2714254912958	152.337604937721	Neural crest
172_134-0-2	38.6898248063753	144.413121117859	AGM
209_131-0-2	9.14294079283968	62.0986744104969	Brain
188_128-0	30.9634735913558	107.772423927228	Branchial arch
236_111-0-6	43.4573129122646	28.7385742621591	Notochord
243_97-0-2	64.3207422241553	19.4408592750958	Brain
190_133-0-1	27.6471108269634	111.513446882659	Neural crest
189_129-0-2	27.1682339272024	110.84509524545	Branchial arch
230_93-0	65.0771151284885	41.7447555926667	Brain
216_131-0-5	14.6576211168785	37.5149110062305	Brain
163_87-0-1	110.27842889041	48.2669764540547	Connective tissue
216_132-0-6	12.266311199458	59.6261234468075	Brain
211_126-0-1	10.2932248003506	69.4841064787106	Notochord
203_143-0	14.2099846393489	58.7984108607384	Brain
209_88-0	85.9309730948271	81.8326808187217	Brain
217_134-0-7	15.6321043165467	51.3385963263145	Brain
182_133-0	57.5423351501661	178.301890535361	AGM
235_96-0-1	65.5944866173108	29.234945685766	Brain
239_102-0-1	68.5768938310096	33.4630738788283	Brain
211_133-0-4	76.3505633246439	206.780313672154	Brain
225_119-0-2	25.3757575245113	36.3841732385708	Brain
212_120-0	18.0114797591812	65.7930008084588	Notochord
207_140-0-1	14.5770641299459	37.8945316632723	Brain
189_135-0	9.89894261181576	110.141563890671	Neural crest
210_136-0-1	9.66672345717166	42.7294532070639	Brain
238_108-0-3	36.1860896650669	32.3588708811503	Notochord
196_127-0-1	24.4864655609033	122.289255063446	Branchial arch
189_130-0-2	27.8588775809849	99.0982790540068	Branchial arch
217_119-0-1	24.7555213064034	48.1053029962357	Notochord
194_118-0	48.2973851945228	92.7158926070429	Branchial arch
238_107-0-1	38.0919972776373	32.3235102634803	Notochord
221_119-0-1	22.1357841078673	56.6925230848153	Notochord
240_107-0	54.807134135249	25.386165663188	Notochord
249_112-0	61.5990762193658	1.03839003725557	Brain
201_113-0	55.7241378285178	77.0138490712611	Branchial arch
183_128-0-1	41.2560490669964	145.284433023434	Heart
247_117-0	56.078054152073	20.2030225062886	Brain
214_133-0-1	11.5292278960922	35.8546018549464	Brain
203_131-0-4	29.9225206597143	38.7586970080151	Notochord
233_88-0	79.6966119473607	15.2617045891757	Brain
231_94-0-1	87.9515687930425	53.1192766269169	Brain
207_130-0-3	3.60877817118467	127.424203725961	Notochord
206_131-0-2	11.906129333393	70.5266907986661	Brain
192_133-0	12.4598561470116	99.3725329239485	Neural crest
246_102-0	67.71294140757	6.4505334275068	Brain
208_132-0-1	28.1401850068451	45.4256449256475	Brain
209_129-0-3	14.5032271556424	46.5383163280271	Brain
208_131-0-2	21.5694759216999	39.2650148684561	Brain
187_135-0-3	20.5267947100651	155.235566023284	Neural crest
189_132-0-4	23.2201846416185	123.564887592968	Branchial arch
214_91-0	86.1647621732304	49.4452228624016	Brain
237_98-0-2	57.0567994384978	26.3454459775526	Brain
188_132-0-2	28.765572621933	135.831621663528	Branchial arch
188_132-0-3	21.7616414350912	140.719864915596	Branchial arch
213_85-0-2	84.244884585605	78.099625603815	Brain
212_124-0-2	14.0233533638027	66.1310313592853	Notochord
203_138-0-1	9.17556525404666	143.786797794118	Brain
218_132-0-3	14.2959192693083	61.764203907853	Brain
181_128-0-2	42.7894554901891	133.425193544966	Heart
229_112-0	47.7020930552853	25.7249276505365	Notochord
227_113-0-2	32.4174755894824	39.987015038957	Notochord
226_116-0	25.5821865533887	46.3503375524679	Notochord
247_116-0-2	64.6854818017414	3.10436096829267	Brain
204_133-0	3.02122449951298	129.161153647421	Notochord
175_121-0	54.5699623894634	138.064716413909	Heart
234_93-0-10	75.208509858465	27.2954583162095	Brain
212_121-0-2	12.6306029198986	34.6843475933495	Notochord
189_132-0-5	24.9923489222015	119.896373314951	Branchial arch
217_120-0-1	27.6639742657123	44.1582473916801	Notochord
231_88-0	74.6395304999107	15.1931224149816	Brain
197_124-0	32.0072333112205	91.2351058729291	Branchial arch
192_116-0	49.6798504320384	107.071586624707	Heart
211_136-0	11.2737384311299	42.8978439031862	Brain
214_83-0	85.8640896106642	57.7414407169117	Brain
157_135-0	56.6629703934461	176.528507008272	Dermomyotome
220_85-0-1	88.2635670512884	53.8804383824393	Brain
203_131-0-5	31.0924014476943	45.6229592951422	Notochord
181_131-0	31.1569035093214	146.393254975224	Branchial arch
175_122-0-3	43.1089451566277	139.41921881512	Heart
203_118-0	56.9952976336463	82.8991922408168	Branchial arch
209_126-0-1	9.34267909333244	71.8901016135619	Notochord
196_115-0-2	54.2350076104656	80.9242044664149	Branchial arch
228_91-0	71.2595046276326	10.1709337881787	Brain
210_139-0	69.5484237609912	12.2323686853213	Brain
214_124-0	10.7178113171994	74.2536517228057	Brain
221_120-0-3	18.8876313260209	60.3556916472655	Brain
191_130-0	25.2697445409055	102.365931274353	Branchial arch
226_115-0	20.1100676786157	47.5212835161003	Notochord
187_133-0-5	25.4638910876206	119.542395495474	Branchial arch
189_138-0	25.4285968295676	154.825360945159	Neural crest
163_88-0	94.7138035046353	16.2454587904874	Connective tissue
225_118-0	18.1840078908067	54.0664143870088	Brain
186_133-0	25.3017165622816	132.029967064951	Branchial arch
233_94-0	67.8316988105942	22.2737059042365	Brain
238_109-0-1	53.7181289606574	23.2072707977252	Notochord
221_121-0-1	31.0722697577232	42.1932444852941	Brain
165_87-0-1	111.502254417018	50.4302768510743	Connective tissue
206_135-0	7.92753131008112	146.982470207911	Brain
238_99-0-5	70.1979011192086	20.1061253765829	Brain
240_98-0	69.0068593606097	9.329496962137	Brain
243_100-0	75.7923645047777	11.5762081559596	Brain
210_135-0	10.9660684684541	40.8010593957865	Brain
196_115-0-3	51.8625403572069	83.0960021897495	Branchial arch
227_89-0	80.6201488681265	39.4376268484855	Brain
177_131-0-1	36.2323031324099	143.207608016932	AGM
210_136-0-2	12.2030289299487	37.0975438475969	Brain
219_135-0-1	9.8342780297819	41.5352780330882	Brain
208_131-0-3	10.3032298764001	57.1656954681812	Brain
248_102-0-2	80.4758833794408	17.902034504001	Brain
250_102-0	82.9225881267876	13.1515518415574	Brain
189_141-0	11.2031026813722	125.11316716185	Neural crest
232_90-0-3	73.842335686739	19.1319740260888	Brain
175_122-0-4	48.004082240561	133.463077261182	Heart
219_135-0-2	14.4714787406867	41.4799088391114	Brain
217_121-0	23.6679171219212	48.3223017385394	Brain
205_127-0-1	10.8787353299535	57.4053069620986	Notochord
244_98-0-8	73.6487829908983	14.3810492575542	Brain
187_110-0	47.5733208344038	126.174248128939	Heart
226_92-0	67.0418736975562	52.6557307869059	Brain
242_99-0-3	13.8389594514292	42.6767519207201	Brain
226_92-0-1	62.1826609571717	53.21009564568	Brain
224_86-0-1	82.4919172657253	11.7489790858269	Brain
213_128-0-1	9.12446073546562	58.7176562189486	Brain
187_115-0	52.16579914726	107.29877720955	Heart
222_118-0-2	21.3323013373192	43.1403290668945	Notochord
218_91-0	86.8963460444877	56.6581778492646	Brain
182_127-0-1	34.4489248793327	127.870267437996	Heart
182_134-0	36.737201600266	147.69076548684	AGM
234_111-0-2	42.8573647332132	29.8134306066177	Brain
210_129-0-5	18.9606687696717	50.5287180556666	Brain
234_95-0-4	61.8970591724599	24.4057818416475	Brain
242_98-0-1	77.5862365385669	47.3890733210071	Brain
238_108-0-4	35.2793230665466	37.6199283744747	Notochord
235_107-0	50.3533612390149	22.5584068724404	Notochord
233_128-0-1	85.5296313715078	27.7740595584658	Brain
217_127-0	18.4660499127936	39.7471714321321	Brain
237_109-0-4	34.748503761233	35.7557242695095	Notochord
220_133-0	19.8538859400526	39.8681352256415	Cavity
246_102-0-1	69.052316778437	31.47883647552	Brain
217_135-0-1	72.9493482785674	30.4128429406883	Brain
199_114-0	54.6191516875783	74.4352808050303	Branchial arch
232_89-0-7	69.7367918165467	30.5199136606634	Brain
187_134-0	27.2866461597671	130.486603276109	Neural crest
214_129-0-2	4.11653772776162	146.17652749622	Brain
239_107-0-3	47.5210285688895	23.5742479474391	Notochord
163_119-0-2	49.1749079923013	169.427792826676	AGM
248_115-0	63.5045160414481	1.26568131404861	Brain
187_130-0-7	27.3200628763293	100.548400035965	Branchial arch
217_135-0-2	63.5878834261357	30.0450872846998	Brain
231_88-0-1	70.1625149924073	11.7395291248101	Brain
163_89-0	110.565746462564	61.8720347271928	Connective tissue
189_141-0-1	7.30416935033054	128.433700876888	Neural crest
211_132-0-3	11.3636908462479	38.6052269121933	Brain
234_111-0-3	38.5145920801008	36.9143765780032	Brain
245_100-0-2	64.0264887711646	26.9371106922067	Brain
235_96-0-2	62.1480399176751	19.7106785992391	Brain
217_130-0-1	9.91534121739255	36.4580147231588	Brain
229_92-0	65.4504368675123	47.5103408131627	Brain
218_126-0-1	20.3737565708404	46.2445971142511	Brain
214_94-0	65.0622596020405	66.6442755140249	Brain
172_134-0-3	62.2945607238223	178.489469993926	AGM
238_108-0-5	53.3304107039887	20.3375209567332	Notochord
239_98-0-2	58.0001956155663	21.0010071997549	Brain
227_91-0	79.1972755152938	55.1658241857747	Brain
214_94-0-1	91.1794529729477	59.2602282364485	Brain
207_126-0-1	28.7705706311685	45.6147200308073	Notochord
193_112-0	59.4017498958149	142.96350206241	Heart
224_119-0-1	10.047873572252	52.1285255884641	Brain
193_142-0	1	155.023550323344	Neural crest
196_116-0	47.1637412908458	86.5537562491409	Branchial arch
225_87-0	82.718717523228	24.9453947448333	Brain
247_116-0-3	80.8107431744336	15.6293206735818	Brain
232_113-0-1	64.8043260745681	58.6297783673128	Brain
226_92-0-2	87.1788328321716	57.7632963292738	Brain
217_84-0	90.4777293165466	62.5060087316176	Brain
210_135-0-1	9.04245587904666	51.8963407628676	Brain
182_125-0	48.7287917282697	137.316131142164	Heart
166_89-0	110.314065454367	57.0427917511154	Connective tissue
212_121-0-3	12.9378660352966	66.9691031609655	Notochord
182_126-0-4	49.9418699415467	138.098456648284	Heart
181_130-0	40.2073249834511	147.243528235005	AGM
233_108-0-1	30.5811700945187	35.1566606838321	Notochord
238_107-0-2	50.6750459188634	24.380974042911	Notochord
211_86-0-1	86.1328892956635	63.4762615657464	Brain
236_97-0	59.7647659149575	21.5707550641359	Brain
173_126-0	42.3061277540467	154.561086856618	AGM
238_125-0	47.8140555960742	23.8989692795178	Brain
208_124-0-7	35.0414432218342	32.6187533735581	Notochord
236_95-0	67.2193164875994	14.6532640770124	Brain
238_109-0-2	52.7021901575961	23.3798706143336	Notochord
186_112-0	50.2181330284757	124.992289267785	Heart
214_129-0-3	16.4001846736894	45.2246949561074	Brain
189_133-0-1	12.6714307305447	126.92605731762	Branchial arch
232_116-0	45.3264535217204	27.8805422031814	Brain
205_130-0	6.66064252102638	69.3846587045223	Notochord
231_110-0	45.3388781091603	25.5669107202539	Notochord
218_131-0-4	15.4042278960922	50.3707213627365	Brain
190_110-0	61.1624730178273	141.114110937909	Heart
237_98-0-3	55.7727704349677	22.0598464509158	Brain
239_106-0	40.8378840737123	28.4715690421272	Notochord
247_101-0	63.8464657413165	3.00350810230225	Brain
197_124-0-1	25.4915472513294	111.312186550911	Branchial arch
196_116-0-1	44.8214844676456	78.9398943772219	Branchial arch
203_132-0-2	18.8729190486895	61.984152332808	Notochord
234_113-0-1	13.3074011149536	56.6719611672795	Brain
207_135-0	7.24630433679499	149.276062221089	Brain
242_99-0-4	76.8347485473159	9.88352203862314	Brain
242_120-0	68.4676974497704	20.7033508111817	Brain
248_107-0	76.6002383488767	17.362460795086	Brain
200_116-0	54.4932110044447	90.2525590401367	Branchial arch
239_101-0-1	70.0752656663731	24.0341038922079	Brain
196_127-0-2	26.6401578743369	103.341312162117	Branchial arch
217_128-0	16.7393065697656	52.2231224655231	Brain
212_87-0	89.528205300343	76.6733047385619	Brain
209_129-0-4	8.99699416514909	50.5303633511828	Brain
198_120-0-1	51.4033081197817	77.6393356665069	Branchial arch
208_127-0-1	10.622434505226	143.181406726901	Notochord
232_89-0-8	74.9520173804565	26.0931181066176	Brain
236_94-0-3	69.9092242709737	7.52780642041967	Brain
197_112-0	49.6262905083388	86.6254117331462	Neural crest
235_114-0	54.674652264508	19.4576483507162	Cavity
217_125-0-1	17.8139109571716	49.7796610753676	Brain
236_98-0-2	46.0562924165049	26.4841963359581	Brain
163_93-0	94.7938259458465	18.5427591539149	Connective tissue
210_120-0	8.32535295216258	88.599944699022	Notochord
193_112-0-1	60.9166789345327	142.545264587078	Heart
228_118-0	21.6185155532487	42.7393863911921	Brain
231_112-0-1	29.9867970388061	46.4732933656417	Notochord
187_130-0-8	26.1566010112583	119.842191624246	Branchial arch
189_129-0-3	28.5274798604548	107.660680161602	Branchial arch
211_130-0-5	14.4231494226788	63.3925063731269	Brain
224_113-0	36.0482222480941	33.8422171114539	Notochord
234_96-0	67.0231909642739	16.6576674082276	Brain
238_100-0-3	60.9660518874782	20.4566837516925	Brain
158_133-0	113.417619173104	130.41875847547	Sclerotome
212_88-0-1	89.6866684373217	70.7916015892808	Brain
218_138-0-1	13.4181319607774	57.7097046450792	Brain
217_122-0	22.3294968946716	46.4916630284927	Brain
217_119-0-2	22.8875946118105	51.5778350205862	Notochord
210_133-0-7	16.6091703933539	61.6996410734851	Brain
239_100-0-8	63.9662088838543	22.2056982348226	Brain
234_95-0-5	67.7837113503415	31.033309220217	Brain
236_100-0	71.4604087499815	21.927690007024	Brain
198_122-0	34.353834838807	89.3338313985696	Branchial arch
218_91-0-1	89.2607445581111	59.6724892722618	Brain
182_130-0-6	41.7459817270151	151.051359971287	AGM
187_140-0-1	11.7801077887689	120.193456648284	Neural crest
239_99-0-6	74.8227293165467	10.8328241773143	Brain
190_133-0-2	10.7367560688344	101.762406272175	Neural crest
208_131-0-4	6.36651186862991	66.0786898743872	Brain
219_119-0-2	22.3159841376432	50.2990384713946	Notochord
190_133-0-3	12.0503935793672	90.5779939078996	Neural crest
209_105-0	50.1775952501887	80.628410994992	Neural crest
218_127-0	21.3713520794101	46.1417190224454	Brain
179_122-0	45.4314222728958	147.754086608602	Heart
237_97-0-3	60.5985820063538	26.0838735334214	Brain
248_104-0	76.6324592951589	18.9453638290511	Brain
201_137-0	10.49035952488	72.184359426062	Brain
212_133-0-2	16.1225340040467	58.1235158338902	Brain
188_139-0	24.7599801247363	151.501146123859	Neural crest
212_86-0-3	88.9090574415466	81.3411727941175	Brain
242_99-0-5	72.4380992396539	26.4770273140309	Brain
232_93-0-1	60.179217985944	18.6973109250637	Brain
223_117-0-2	17.7796756480684	44.2423334598784	Notochord
180_128-0	46.7337881039009	128.62960396212	Heart
211_131-0-1	15.0137052169705	61.2123580430582	Brain
211_121-0	29.8232154276577	47.3316163705065	Notochord
174_121-0	50.0213276621348	137.974890034139	Heart
183_129-0-4	35.8809563879067	138.409195094165	AGM
239_98-0-3	73.5933877003572	22.9228090482477	Brain
203_142-0-1	9.72786528546794	35.3324384048351	Brain
234_110-0-1	53.6622579404961	26.6638868828782	Notochord
196_126-0	32.972355501229	90.4801290249065	Branchial arch
181_128-0-3	40.7371788687569	146.768024023157	Heart
187_134-0-1	18.1757510478685	137.756692325368	Neural crest
183_127-0	48.0798907748801	134.838170189951	Heart
196_132-0	48.5197508009217	87.9525840609681	Neural crest
213_82-0	71.9548168574854	58.063718884456	Brain
163_88-0-1	112.369673658263	34.9410228310999	Connective tissue
231_94-0-2	78.7110640449694	33.9710594198616	Brain
228_93-0-5	81.6290331958569	37.7753244643761	Brain
191_128-0	23.7813101533236	105.606176603518	Branchial arch
191_130-0-1	28.9717402505973	98.2032433135712	Branchial arch
243_102-0	70.0395261915467	25.1235661612534	Brain
200_111-0	53.2281472365555	91.3492664466355	Neural crest
232_115-0	44.9958096054977	24.4899207097235	Brain
236_97-0-1	54.1703950019332	19.140952370909	Brain
168_140-0	1.18601718730929	153.755280447719	Sclerotome
186_113-0-3	41.3474447872256	137.73632316063	Heart
235_97-0	70.3272843077127	23.1997048999037	Brain
176_122-0	51.4226826568988	138.734274009661	Heart
213_124-0-2	18.1680365378304	53.962953762586	Notochord
203_124-0	12.2847197357853	83.7522643043199	Branchial arch
199_113-0-2	54.7013812815744	77.589660913058	Branchial arch
227_115-0	28.7757142358603	43.0963679785439	Notochord
214_88-0	93.3270093703743	71.57772673401	Brain
232_95-0	57.7575687604442	18.6711200751215	Brain
208_125-0-1	51.9271766782269	21.4965184652242	Notochord
165_87-0-2	110.721620220565	58.4622703573616	Connective tissue
221_84-0	91.1957133434648	58.9240616013576	Brain
232_110-0	32.5406622630801	41.4348139974813	Notochord
238_98-0-4	70.5010796771237	5.94358385180976	Brain
228_88-0	75.213197558141	9.48830181052222	Brain
182_142-0-1	111.472265449359	153.510705386891	Neural crest
190_136-0	24.6957273634216	155.350749245011	Neural crest
238_101-0-2	53.8171836252588	23.2226458054813	Brain
177_146-0	15.8365913834941	154.598644645709	Sclerotome
228_90-0	81.3445672745208	51.9218408302168	Brain
206_99-0	53.7853841153083	87.349310057082	Neural crest
225_119-0-3	16.0858631608862	36.7571363849195	Brain
179_132-0	33.6070715113367	143.559328740366	Liver
224_119-0-2	17.2965484097547	58.5024953645657	Brain
217_130-0-2	10.8822901478572	46.2309303537859	Brain
180_127-0-1	40.616663513701	135.922688101536	Heart
245_105-0-1	65.0608105160075	2.24858369792491	Cavity
212_100-0	85.4086504951679	48.4281688117012	Brain
214_138-0	48.9266634683322	201.674730829832	Brain
236_97-0-2	75.53344314579	20.6154212763518	Brain
213_90-0	94.7409488055669	70.8398497014937	Brain
187_132-0	20.7465574415467	141.576895538599	Liver
190_131-0	34.8547467455503	83.2638001364128	Branchial arch
213_83-0	91.7503892450779	75.2323373821221	Brain
247_103-0-2	62.1040903542653	2.61831797451123	Brain
157_98-0	112.675853129237	133.060674860037	AGM
183_127-0-1	40.7272605665466	140.198430606618	Heart
230_112-0-2	45.4963878994461	27.9947735156886	Notochord
234_87-0	81.2564764915778	11.7411683910627	Brain
210_129-0-6	10.3527563317336	50.840663010239	Brain
245_105-0-2	66.5825378922123	1.76364581205735	Cavity
214_91-0-1	76.7899747289739	49.4589316058909	Brain
216_122-0-4	14.8117866991886	51.5529468457005	Notochord
239_107-0-4	52.4722828879753	23.7365621491053	Notochord
160_137-0	3.55021121441246	146.857699852045	Sclerotome
242_97-0-5	76.2823348689167	10.5218320305473	Brain
206_131-0-3	11.2037300029162	68.9119619777416	Brain
199_113-0-3	54.0333207986705	76.4481512076047	Branchial arch
209_138-0	1.53248114463713	138.232479827092	Brain
213_134-0	11.1102809085278	48.3298147457685	Brain
241_97-0-4	12.8022049521398	40.6541284350074	Brain
208_128-0-3	17.8820908981306	52.5354636457398	Notochord
217_143-0	11.8362236347284	47.6930825952538	Brain
230_112-0-3	29.1097371028302	35.633009701626	Notochord
207_128-0-5	10.0657729809302	58.9427007264806	Notochord
183_132-0	35.5668330901315	142.102073000485	AGM
213_93-0	58.7282690892739	55.4840390346478	Brain
183_128-0-2	59.512907652517	142.319274048952	Heart
223_117-0-3	17.756196548328	49.3882218515569	Notochord
212_140-0	61.6252893053859	203.8399303276	Brain
210_124-0	18.2552371873489	66.0545074489683	Notochord
183_128-0-3	40.0970079733218	133.602617023372	Heart
183_130-0	32.4641531887271	129.601597312445	AGM
231_89-0-1	77.7773627568367	25.2454618566176	Brain
216_132-0-7	15.4258629423352	36.6519583077218	Brain
202_112-0	58.4840072937425	83.4741688350805	Branchial arch
225_119-0-4	24.5928388661277	44.3715093426511	Brain
232_112-0-2	10.2993326959072	37.9046869656293	Brain
240_107-0-1	53.5889183959691	21.584233855715	Notochord
223_86-0	82.9648424117847	14.6967768176983	Brain
186_111-0-1	57.4825412215184	135.820708132182	Heart
191_130-0-2	26.9581117178623	99.5921750645696	Branchial arch
192_129-0-2	29.51948696606	96.8782254605815	Branchial arch
236_107-0	38.9997449114408	32.584816384556	Notochord
219_132-0	20.4081866462809	38.7078885333203	Cavity
227_113-0-3	33.1543699415467	35.1692089085043	Notochord
190_129-0	28.721123413769	108.93846532884	Branchial arch
206_142-0	72.8230160137944	4.6753554202644	Brain
182_133-0-1	39.4547331771475	153.590887826985	AGM
212_101-0	65.4607224459792	53.828167234868	Brain
233_111-0-3	42.8432013387981	27.7728976386857	Brain
208_106-0	59.1108632817106	74.1416954204838	Branchial arch
240_102-0-2	62.0311041448433	28.8374218497495	Brain
220_121-0	24.5533949273904	49.9116278921499	Brain
234_113-0-2	70.5695442203928	12.741600678733	Brain
235_108-0-2	40.4890837815631	29.4345921246208	Notochord
214_85-0	79.5742067727274	48.6724106573556	Brain
233_109-0-1	53.5243169557793	24.7008397186225	Notochord
202_98-0	56.2670955531219	78.4163113494576	Neural crest
187_131-0-2	22.9970808279845	125.224379595588	Liver
237_95-0-1	75.3181831064403	17.769339848639	Brain
182_126-0-5	49.0490396112164	132.286336715852	Heart
223_115-0-1	32.1964212050498	35.6918533978985	Notochord
211_142-0	68.135792717989	8.38199280613685	Brain
218_129-0-2	19.2223386915466	58.1396024816177	Brain
189_134-0-3	30.0316060703733	131.588263195903	Neural crest
212_122-0-3	25.0079897332132	49.2656181066175	Notochord
210_129-0-7	15.4688771981009	56.8191831815241	Brain
241_97-0-5	12.6384814098481	48.9783883667851	Brain
231_90-0-3	12.8889303744261	38.0769231285046	Brain
236_108-0-5	35.6213135683265	37.8169295455552	Notochord
242_96-0	64.7564105792758	23.3598767942449	Brain
235_111-0-1	38.338591998425	31.9911525808238	Notochord
211_88-0-1	89.7004886345342	79.72156335676	Brain
182_129-0	39.6768350728732	143.532139866587	Heart
233_90-0	65.6502044458182	16.6114339227147	Brain
240_100-0-4	59.7059949926088	21.794092116013	Brain
234_96-0-1	41.5564572936557	26.2915773080065	Brain
243_98-0-5	72.3985383158636	16.3521846622868	Brain
228_92-0	76.0592035937575	32.3531295330631	Brain
174_119-0	54.0893888289093	140.117255297552	Heart
236_109-0	46.5364471148823	28.6873716034306	Notochord
181_129-0-5	40.5736079581457	145.67106314388	Heart
189_133-0-2	19.8120633662679	78.4508594518777	Branchial arch
241_96-0-4	58.3134629866595	23.0698715135725	Brain
168_138-0	1.95032835690108	131.868985478665	Sclerotome
211_84-0	91.1783812690505	74.0355583639705	Brain
163_88-0-2	110.686219256615	45.5571966596997	Connective tissue
238_108-0-6	31.3296809797484	37.9784319059938	Notochord
232_111-0-2	9.93244167450121	47.7240396265038	Notochord
229_88-0-1	68.9888937510705	3.76208512050653	Brain
204_115-0-2	58.6594466614206	81.4715114856645	Branchial arch
166_85-0	110.830057354256	51.9870208649975	Connective tissue
207_106-0	58.2959107161782	69.5014363329067	Neural crest
205_115-0	60.0267109503186	81.9068916354918	Neural crest
212_136-0-1	13.591690274234	48.0674095310362	Brain
223_120-0	21.2570998955684	36.9871014711082	Brain
232_113-0-2	21.086951367603	43.6340878836129	Brain
213_85-0-3	82.6235489886778	60.2987277377651	Brain
208_91-0-1	86.36220173167	77.8606962316176	Brain
239_96-0-1	13.3828517783083	51.7453217590437	Brain
193_150-0	94.2889057871348	51.7956227022057	Sclerotome
237_97-0-4	72.7694109378338	10.4677081437462	Brain
208_129-0-2	21.5530167503821	58.212643630844	Brain
218_140-0-7	15.9171303582134	44.1922066482841	Brain
242_100-0	13.600902556381	51.3209218999157	Brain
211_86-0-2	91.2942770361412	63.0297508889535	Brain
171_114-0	45.9451386620656	148.89668900874	Heart
238_94-0-1	74.2109636915466	12.9142431066175	Brain
206_135-0-1	5.72308786467624	147.339119190103	Brain
166_140-0	55.6322025438858	175.467923936296	Sclerotome
173_125-0	46.26625796238	151.045237898284	AGM
188_130-0-4	23.4895543809796	104.11519445971	Branchial arch
238_107-0-3	51.9230967225781	26.3696013889601	Notochord
191_133-0	62.2471902034256	149.414286944361	Neural crest
183_134-0	52.5820827435684	175.119518038817	AGM
225_117-0-1	21.7411739188194	45.5385726520722	Notochord
188_114-0	54.2231454170901	100.349648337596	Heart
190_133-0-4	19.4005415712563	76.8126744988861	Neural crest
217_137-0	10.9109750551829	56.3395669702538	Brain
244_101-0	66.348430251126	53.4038612067927	Brain
190_133-0-5	11.0948237871964	95.4765366076658	Neural crest
175_120-0	47.2136639583148	127.471181178264	Heart
203_114-0-1	54.7773378207266	82.7306703558213	Branchial arch
216_121-0-2	18.504673189902	63.1208781806308	Notochord
232_92-0-2	74.3211245445025	20.6920699164873	Brain
196_127-0-3	30.7410093615338	94.7277481676715	Branchial arch
210_126-0-6	52.9021313598159	194.8789540155	Notochord
230_112-0-4	58.2754091857328	26.8902247563269	Notochord
192_130-0-2	30.4557328831227	97.2720243566175	Branchial arch
249_107-0	70.3468061277329	27.1435063855215	Brain
186_121-0	49.6265660407855	126.461119789873	Heart
231_93-0-4	13.3304011593964	44.9438768514735	Brain
182_134-0-1	37.1255952343724	148.175741299334	AGM
216_83-0-1	86.8671425652444	56.5062549067479	Brain
248_116-0	74.192448219733	11.7043313419117	Brain
204_115-0-3	51.5257818712573	75.6809188994589	Branchial arch
165_88-0	109.258701664835	62.1266737666281	Connective tissue
164_88-0-1	109.299337401152	43.3545212708905	Connective tissue
207_128-0-6	23.9336987043018	49.1936043948829	Notochord
240_101-0	59.2355509213398	24.8084317814296	Brain
197_114-0-2	55.4934670538885	83.7654216403728	Branchial arch
204_87-0	56.8071043165467	81.1635158726476	Neural crest
189_129-0-4	29.7501608212683	107.158281811886	Branchial arch
189_129-0-5	45.5719451622715	93.2497311410041	Branchial arch
166_89-0-1	109.710194849635	51.8670917585785	Connective tissue
203_143-0-1	5.54227565506608	155.347703339987	Brain
212_82-0	90.5661844235356	60.447728155109	Brain
212_101-0-1	63.0185414531745	71.9023931792919	Brain
213_131-0-5	13.5775654142119	36.1167291188613	Brain
173_134-0	41.3407513335922	150.180956944212	AGM
192_129-0-3	29.7719480665467	95.6894804113051	Branchial arch
179_122-0-1	46.7326904594227	152.981796142895	Heart
221_118-0-4	14.2415777798731	54.8914135611631	Notochord
218_122-0	22.1364899699558	52.5177008480948	Brain
199_120-0	49.1449727972722	88.9788735806821	Branchial arch
185_112-0	46.5138595814924	129.5241976631	Heart
219_125-0	17.7398290549827	57.4857392519921	Brain
193_133-0	22.1006513502912	63.7187389112257	Neural crest
164_88-0-2	109.892107468564	32.8150426383179	Connective tissue
204_118-0	56.7491835710646	89.1196429560152	Branchial arch
166_125-0	51.8072888637907	175.247404728993	AGM
238_104-0	55.0970686552669	21.0007904351137	Notochord
210_131-0-5	70.3044769703779	201.421778250774	Brain
205_131-0-8	23.4650535352966	46.0968974034927	Notochord
174_120-0	54.9953534603821	139.053058977765	Heart
224_84-0	83.85450466205	28.7126197052148	Brain
229_89-0-2	74.5850686857054	13.6580914565006	Brain
244_101-0-1	67.787932579821	15.9123486099361	Brain
232_112-0-3	22.0378816867499	44.3318049717418	Brain
240_102-0-3	60.6619273395058	24.5733915441176	Brain
182_131-0	36.9707158744511	151.430669806985	AGM
219_119-0-3	27.3888557328478	47.6920650181673	Notochord
212_98-0	90.1187276297569	62.0672502976688	Brain
205_115-0-1	53.9266820044836	92.4298409540827	Neural crest
189_131-0-1	23.6894802356642	122.638137637868	Branchial arch
210_132-0-4	65.2998138229279	205.772969833344	Brain
189_133-0-3	14.3805696138313	118.143416561674	Branchial arch
174_124-0	44.8821782185737	145.119895978239	Heart
190_139-0	12.0694786769268	78.6941894699216	Neural crest
226_115-0-1	24.7322996290466	50.1272001378675	Notochord
233_92-0	67.0534877249154	27.3725556728252	Brain
161_140-0	1.96641488355704	129.644503415896	Dermomyotome
188_152-0	3.81982743153776	151.259237990959	Neural crest
209_136-0-1	13.8029159484911	60.6505833843953	Brain
219_135-0-3	9.53031860226088	45.0462431066176	Brain
194_118-0-1	96.5166501161418	19.2753438783786	Branchial arch
197_114-0-3	99.8761777639988	20.6210689426048	Branchial arch
240_101-0-1	62.8818682477797	22.8399952238262	Brain
219_132-0-1	15.0383578838982	57.9103626842432	Cavity
248_101-0-1	77.3126332198262	14.5100174649826	Brain
238_104-0-1	58.5322019727967	17.9854520909926	Notochord
248_103-0-1	72.983446413524	28.2921745061767	Brain
231_95-0	66.1803485456408	38.7569083940741	Brain
241_100-0	60.9854675977967	16.7340243566175	Brain
180_131-0-1	34.4553790561299	155.377447533701	Liver
211_132-0-4	20.1331954232196	43.1830426249446	Brain
181_143-0-2	9.82178057634019	87.7858125288042	Sclerotome
191_122-0-2	34.3977627678587	108.05251252996	Heart
234_114-0-2	49.4197112733918	21.7061726546085	Brain
163_119-0-3	52.7364187776654	177.167483407607	AGM
179_129-0	57.0109703842111	144.332588358515	Heart
175_130-0-1	38.8479982515155	139.686034529904	AGM
220_120-0-6	9.57899929168866	51.0133174141461	Notochord
190_122-0	33.3801426063819	123.400096772483	Heart
192_128-0-2	25.4939532748799	133.086173662173	Branchial arch
209_126-0-2	14.1991816402647	64.8733915441176	Notochord
196_115-0-4	51.2943155466091	82.1465920143846	Branchial arch
182_130-0-7	38.826707089434	149.394697111899	AGM
216_122-0-5	19.6155120546418	45.5294887486243	Notochord
231_112-0-2	44.4503008184931	26.4286399762111	Notochord
217_126-0	14.3176352010496	41.9783520247463	Brain
213_89-0	67.8623614780051	61.9383096988795	Brain
209_141-0	72.0219194842296	25.6551131523493	Brain
229_87-0	78.011163109886	26.6391448515992	Brain
175_130-0-2	43.8933410418251	144.837851741715	AGM
213_85-0-4	83.3527360773639	59.461083100608	Brain
233_94-0-1	73.1623267264565	21.3317336753112	Brain
212_137-0	10.7072111541536	38.3797350270236	Brain
212_120-0-1	7.49486130667833	68.8324401666505	Notochord
238_125-0-1	63.8024348706433	17.0688353466385	Brain
240_90-0	82.6622527253594	20.7416488402466	Brain
185_129-0	25.1287043195896	116.000864805133	Branchial arch
213_84-0-2	90.0636147332132	69.0369115093954	Brain
234_114-0-3	70.3496798772687	14.1425958486855	Brain
223_118-0	18.8193340585524	48.981244923478	Notochord
208_141-0-2	13.5599324802224	46.5437243488825	Brain
181_122-0	49.3704807187903	127.534555656698	Heart
218_134-0-1	13.4996654966267	37.2130078754533	Brain
172_141-0	23.1213676642187	152.238487539816	Sclerotome
188_139-0-1	9.38977598763154	117.004497847645	Neural crest
167_90-0	112.227099709426	49.4864706199489	Connective tissue
226_115-0-2	16.92773578844	48.7688184579488	Notochord
239_95-0	65.6275140171688	7.42236395129089	Brain
219_85-0-1	88.5279016173854	59.9567187355485	Brain
225_117-0-2	18.526230473954	68.0053094646423	Notochord
206_131-0-4	20.5217690300883	39.2913277420341	Brain
183_128-0-4	42.0006794098304	136.390366240946	Heart
199_112-0	98.9144266473902	30.549751179992	Branchial arch
166_86-0	111.41292287998	50.3660891887071	Connective tissue
219_85-0-2	84.7280395149919	62.099086166151	Brain
226_104-0	57.5668699415467	49.3555066602919	Brain
225_115-0-1	10.345510688617	43.1895689122816	Notochord
158_136-0	20.0075071485778	150.776793236826	Dermomyotome
221_120-0-4	22.4996149261146	41.8525726783769	Brain
206_131-0-5	19.4531350867003	60.7693941982682	Brain
182_127-0-2	44.995474656459	146.825073972846	Heart
237_108-0-3	48.611414051629	24.1997201513707	Notochord
211_126-0-2	18.0494383009216	50.409752221201	Notochord
163_119-0-4	63.3594374307174	178.592112537311	AGM
234_110-0-2	44.6746427686951	28.8823738846122	Notochord
193_141-0-1	11.8724530208149	131.750073137105	Neural crest
217_122-0-1	21.8364407819183	50.8394032100805	Brain
214_87-0	90.11611390743	75.5025908734635	Brain
194_130-0	36.1777748894633	83.4291346616772	Branchial arch
212_128-0-1	21.4949254971023	51.4746372038398	Brain
239_102-0-2	40.4491644857455	27.1282132090578	Brain
213_83-0-1	93.0721023190324	75.8815702550551	Brain
235_110-0-4	35.128090903936	34.3157052194495	Notochord
245_100-0-3	73.9571332517319	4.82060894380902	Brain
217_129-0-1	10.4598475693876	66.04697869915	Brain
239_107-0-5	50.6006513854741	23.1138683282488	Notochord
189_138-0-1	8.25805274080517	108.726261644753	Neural crest
188_129-0	27.3096483273514	112.364835343019	Branchial arch
175_121-0-1	55.7756965236831	139.022714437408	Heart
210_130-0-1	17.7041439277507	47.381115859544	Brain
186_112-0-1	59.517414026368	139.198098575368	Heart
171_134-0	67.4147022242719	178.683976140416	AGM
221_119-0-2	19.7512493470917	48.0611632193995	Notochord
188_129-0-1	27.0457312523872	112.400009353852	Branchial arch
214_90-0	88.5790769727967	78.7963346593519	Brain
209_125-0	10.8923907748799	63.3210369434232	Notochord
208_130-0-6	1.62467291410758	130.685924890154	Brain
208_141-0-3	16.3476838950351	54.1888394002222	Brain
241_94-0	72.7368301131153	20.9676074857025	Brain
214_127-0	10.6875677878304	64.2425585626986	Brain
249_104-0	76.9786638117389	24.5813092123869	Brain
238_99-0-6	63.1645573584349	25.31567046699	Brain
197_131-0	8.71106749179785	110.175993420688	Neural crest
204_134-0	6.06320944899699	68.8849227423791	Brain
217_129-0-2	9.86917707045291	49.3440641515394	Brain
209_104-0	59.1364215719814	85.3951493566176	Brain
196_120-0	28.8971407515244	123.602774251517	Branchial arch
186_113-0-4	32.5250885229316	120.985207950368	Heart
193_129-0	24.6806850633329	110.687753488045	Branchial arch
168_132-0	51.4095279671149	173.18376974014	AGM
180_128-0-1	41.4788259871075	135.250193165029	Heart
164_88-0-3	98.6240385541842	23.2435559500243	Connective tissue
171_132-0	36.5029824492817	154.773286636166	AGM
183_129-0-5	40.8589679233176	149.26589642693	AGM
181_127-0-1	59.512010014781	137.248142309065	Heart
206_86-0	84.5582823919435	20.5138356992102	Neural crest
188_135-0-1	33.5868307791425	133.663545496323	Neural crest
161_135-0	14.4752115343638	154.385394517532	Sclerotome
186_135-0-1	38.7252469749371	154.091838319232	Neural crest
185_115-0	53.8820381227706	136.145296780781	Heart
214_132-0-3	10.8060403774018	47.3409285506964	Brain
208_141-0-4	64.7559489605144	203.742770236593	Brain
248_102-0-3	69.676082617485	5.37797065353448	Brain
219_134-0	18.0744721050082	60.802312818156	Cavity
240_98-0-1	59.7183783928044	26.9044716181479	Brain
210_130-0-2	14.9879646730164	39.0959398324342	Brain
216_126-0	15.5887313272706	40.0598050201565	Brain
248_102-0-4	67.0458763180222	5.14298043271378	Brain
233_90-0-1	77.2997526361626	15.7472435138536	Brain
239_103-0	61.1613150641595	18.7932252572252	Brain
232_92-0-3	10.9450694186867	35.1789188118705	Brain
207_124-0	31.5645768921368	42.9853390229155	Notochord
204_100-0	46.7045118103279	81.4024373955892	Neural crest
200_120-0	47.4835436847532	71.2548347336556	Branchial arch
182_130-0-8	39.4868994267395	150.327966591466	AGM
193_128-0-1	28.1955276120013	101.34499429033	Branchial arch
248_102-0-5	71.7879667794914	5.29323236057007	Brain
232_112-0-4	69.2292202865142	27.7945246102702	Brain
183_129-0-6	35.9400896131285	141.073906268481	AGM
211_129-0	63.797864196031	203.809328168277	Brain
233_111-0-4	51.8078315439402	23.584931603958	Brain
186_113-0-5	33.985844305105	116.101936220176	Heart
175_136-0	41.6387157009037	153.602280174756	AGM
196_130-0	35.9758990303781	84.6392509812201	Neural crest
229_90-0-3	76.1311291072511	18.850705072553	Brain
190_135-0	10.1125411182961	122.069716836592	Neural crest
213_91-0-1	80.03417880077	80.0106981278554	Brain
213_120-0	27.6091062696717	39.4534696691176	Notochord
181_129-0-6	41.6190901660914	133.656846893869	Heart
229_90-0-4	77.2101412515356	32.4781104336264	Brain
220_121-0-1	8.73071283179775	65.5117410133162	Brain
183_135-0-1	36.7188890576911	142.464211856618	AGM
240_96-0-1	72.1178773428624	9.56084699916141	Brain
186_113-0-6	45.453279285606	151.35021510538	Heart
228_113-0	41.1326773560513	30.4530643035516	Notochord
198_114-0-1	46.9565659810592	74.4134594563222	Branchial arch
230_111-0-2	53.9586034719521	19.793297582969	Notochord
187_143-0	16.99720095672	150.72763535734	Neural crest
231_109-0-1	33.4779002881742	33.6789803255683	Notochord
194_121-0	45.5121078947909	90.8225804754152	Heart
219_126-0	9.96215377182193	62.8600690813882	Brain
186_127-0	28.8767625196717	111.285094018076	Heart
177_150-0	9.32703075137147	179.690527366102	Sclerotome
180_131-0-2	32.2055539226933	142.581552701142	Liver
203_138-0-2	8.30278129091903	149.737943551178	Brain
164_88-0-4	111.14461237067	45.1693558789934	Connective tissue
218_91-0-2	69.5953055426751	46.9811592850028	Brain
233_112-0	10.3118452353501	35.3272927861046	Brain
210_102-0	57.690497033597	58.2836622031134	Brain
177_119-0	52.8609432501025	136.686247088717	Heart
206_130-0-1	21.2679307106334	49.7297842275009	Brain
223_119-0-3	22.8718574095501	43.0185527269248	Brain
212_120-0-2	16.4517712002273	63.0931452333537	Notochord
164_97-0	106.889039752867	28.6616764792591	Connective tissue
183_131-0	44.3929583496663	153.021620376917	AGM
225_88-0	75.6515182683879	19.6312400081756	Brain
170_116-0	70.3039205391171	160.721087591335	Connective tissue
232_112-0-5	12.8375321370888	39.4538322897517	Brain
198_146-0	8.25795365714293	69.5289740770877	Brain
227_113-0-4	33.526792582478	39.6974073223039	Notochord
220_133-0-1	13.9848044261958	43.2307163339567	Cavity
237_110-0	47.9203913450231	20.2234747541768	Notochord
172_129-0	42.8317532485087	173.765719965795	Liver
198_119-0	90.5912131553946	17.1179936427695	Branchial arch
234_110-0-3	50.8997015813018	26.2964693037222	Notochord
236_109-0-1	45.6864722142739	29.4460939588903	Notochord
183_134-0-1	1.35466668242657	127.386350905706	AGM
205_131-0-9	20.0881388472405	59.4443191742332	Notochord
220_139-0-1	93.6383824807315	61.0178462610063	Cavity
237_100-0	65.2591612013123	25.7720935297948	Brain
175_130-0-3	38.8127248583266	138.770687952066	AGM
235_111-0-2	45.0270011055375	29.6284445831084	Notochord
217_98-0	71.4926511915467	54.632807996675	Brain
229_92-0-1	77.684062534441	56.480229009486	Brain
213_84-0-3	93.5693632926104	76.8521720876681	Brain
181_126-0-2	41.4562360161235	137.711410265468	Heart
243_96-0	62.4115136223586	1.69473826344415	Brain
217_98-0-1	81.1182808875849	53.0935503555929	Brain
209_90-0	80.2594360304822	78.42308681285	Brain
164_88-0-5	97.5599959870151	19.8201082982234	Connective tissue
230_88-0-2	68.0168003150723	2.69242542558868	Brain
224_120-0	65.4846712808323	28.1077432926295	Brain
175_122-0-5	44.1696314823141	143.446755509196	Heart
206_129-0-1	22.1180120098197	49.1668270047101	Notochord
229_92-0-2	69.778961844502	51.3868169384866	Brain
197_112-0-1	56.8554856679764	79.7463523850179	Neural crest
215_127-0	15.2492961408086	50.9609037961932	Cavity
232_111-0-3	32.5671264125062	38.5700554487894	Notochord
224_117-0	18.9130925846443	56.2786912863314	Notochord
180_122-0	52.5468291806772	138.403569872922	Heart
215_83-0	86.4742652926268	51.6199796035312	Brain
229_88-0-2	68.0804089919718	6.61967094664851	Brain
175_121-0-2	40.8036926891116	139.802508325773	Heart
246_104-0	73.1371493937463	19.7204314526412	Brain
234_112-0-3	60.564385451657	29.0968663832721	Brain
219_132-0-2	18.7768736482074	50.6283028693913	Cavity
183_131-0-1	27.7211668165467	132.080562303046	AGM
241_99-0	74.7373498522609	19.1372029280462	Brain
185_131-0	45.5218962595175	166.502445444151	AGM
229_91-0	75.4658755719736	52.0949779564728	Brain
209_90-0-1	86.0128134023828	82.079122824556	Brain
205_128-0	20.1700810869838	59.6172091237279	Notochord
220_137-0	12.3210011588242	66.5292376255966	Brain
200_116-0-1	55.4451166283923	89.2925643803414	Branchial arch
225_84-0	86.1663009688295	30.90787572772	Brain
183_120-0	48.303326140317	126.697607092273	Heart
203_115-0	53.0786734498013	89.8009969391649	Branchial arch
182_142-0-2	9.76489720988639	125.179131016849	Neural crest
180_131-0-3	26.3743534329901	135.368514544489	Liver
205_126-0-1	30.9623474260186	48.7561706832869	Notochord
221_119-0-3	13.3561765821717	73.2181181066176	Notochord
164_87-0	112.3320541921	41.1939373820601	Connective tissue
188_113-0	54.8931253383394	102.01212766665	Heart
239_98-0-4	62.740574237296	22.665850905609	Brain
219_139-0	12.8954617261379	60.2948673204542	Brain
224_119-0-3	19.0375908222284	57.3831926804812	Brain
189_141-0-2	13.9616155589247	144.985675390345	Neural crest
240_105-0	54.0159654803902	21.6386788542811	Notochord
238_104-0-2	60.8905226838936	17.3044302877399	Notochord
191_132-0-2	24.0473779503407	109.969099576467	Branchial arch
216_128-0	19.8075321439276	38.0545857405461	Brain
201_132-0	10.2000858739236	154.010401661945	Cavity
221_120-0-5	22.4249440728433	54.0034201122146	Brain
213_84-0-4	51.4178618996223	201.510890638496	Brain
188_112-0-2	50.6229285094275	118.383396459267	Heart
212_87-0-1	87.2308461766825	81.2936286176594	Brain
207_102-0	49.2142842728451	82.9877599108629	Neural crest
199_118-0-1	59.2669880625253	86.832374123966	Branchial arch
218_137-0	9.90204121558509	46.0556556667136	Brain
234_97-0	62.4666050656906	23.5489052427477	Brain
182_128-0-6	42.2100099244233	142.864816522713	Heart
186_112-0-2	51.2026446811301	130.602663526348	Heart
191_122-0-3	34.9116421378083	110.45562540802	Heart
208_129-0-3	13.8277637253914	53.780089282159	Brain
188_128-0-1	27.4839584098565	115.350937483818	Branchial arch
173_125-0-1	42.7255861756569	153.366754229499	AGM
175_122-0-6	44.5259875788067	147.329392093824	Heart
177_134-0	40.2157523375483	154.557251916189	AGM
179_136-0	46.9386818194739	155.14289763677	AGM
162_143-0	9.89383669300014	93.3520131526448	Dermomyotome
219_122-0-1	23.777538044995	46.3500494553964	Brain
163_89-0-1	108.716892119889	35.3215264170572	Connective tissue
236_98-0-3	76.2162022229506	26.2019831774303	Brain
202_98-0-1	57.8298698959927	78.3786103168945	Neural crest
235_110-0-5	31.8767921497024	36.6329218779395	Notochord
235_109-0-2	36.3884380219038	36.4402405833257	Notochord
218_91-0-3	92.6709479619151	61.3632945854122	Brain
213_133-0	3.44499342160498	146.53027611975	Brain
159_119-0	50.0633385337185	171.724253681112	AGM
191_122-0-4	30.9470247496422	108.525656644789	Heart
190_132-0-3	27.2570930485178	135.473958701569	Branchial arch
215_99-0	65.6660047254252	49.766663302295	Brain
179_122-0-2	42.2841283144369	142.620305276976	Heart
231_109-0-2	36.2558867734883	35.0670750807824	Notochord
180_127-0-2	44.2432802879887	141.906477627919	Heart
174_130-0	38.8198766606943	146.619992212057	AGM
248_112-0	65.2400343497325	4.67913511436086	Brain
207_136-0	13.3074298373799	50.5618681066176	Brain
181_134-0	39.0219829437788	147.272900273391	AGM
215_127-0-1	14.4870532584757	45.7573446486124	Cavity
182_125-0-1	43.9555681035588	137.862975315568	Heart
181_141-0-1	35.8809205140658	186.250695038869	Neural crest
191_132-0-3	25.5656355665467	117.042516544117	Branchial arch
216_98-0	85.037537555183	54.0166763452539	Brain
226_113-0	29.5626636633087	45.0065393697953	Notochord
176_120-0	57.6196765681875	137.007695690896	Heart
179_136-0-1	69.5507049847431	175.750739090689	AGM
210_138-0-2	10.7889277409895	41.99333463691	Brain
204_134-0-1	45.2100340040465	197.741360294118	Brain
189_131-0-2	25.0237550393358	117.857261654662	Branchial arch
194_121-0-1	45.8688391260994	88.201546065354	Heart
238_106-0-1	57.8235773034196	21.151240412652	Notochord
165_87-0-3	105.4432208061	57.4565738432891	Connective tissue
213_131-0-6	15.6042618134295	37.4292747852335	Brain
206_99-0-1	56.3814258625991	87.9258689289859	Neural crest
232_89-0-9	73.4895768281208	29.5751240383306	Brain
221_121-0-2	23.0835531801831	45.1319178225267	Brain
231_116-0	15.9050695684123	63.3321572857221	Brain
214_94-0-2	66.0401816026206	60.8720151808625	Brain
200_112-0	57.3278467576993	88.0506566618124	Branchial arch
218_119-0-1	2.80309003343154	126.562504933401	Notochord
231_91-0-2	81.9467853533754	55.5899914057832	Brain
182_126-0-6	40.4842701762884	142.007220341555	Heart
216_144-0	9.45572189190125	61.913250531263	Brain
213_89-0-1	92.2196293319407	69.0862908282925	Brain
197_112-0-2	55.7748633017475	85.4418562144401	Neural crest
208_136-0-1	13.6628172071717	45.2389795020918	Brain
181_134-0-1	41.9070919647679	153.12907722223	AGM
202_112-0-1	55.5316215630089	78.8353485999353	Branchial arch
234_87-0-1	81.4617056711095	23.7888836127963	Brain
211_86-0-3	84.6998297105517	81.0815055834407	Brain
202_112-0-2	57.0826908301897	79.4414340404303	Branchial arch
210_137-0	11.8316362783917	39.9689723207405	Brain
197_126-0-1	32.0143377927634	91.0134064086087	Branchial arch
213_91-0-2	82.3792661817811	79.5982023351332	Brain
214_90-0-1	67.3366225984291	66.4304512607168	Brain
236_108-0-6	44.1955397357356	30.476535933494	Notochord
211_127-0	7.38464638385426	66.4190135393098	Notochord
207_126-0-2	21.4605615303317	50.6219586440006	Notochord
215_84-0	88.7753617893727	55.5482075540813	Brain
198_122-0-1	25.9621867658086	112.273216411507	Branchial arch
237_109-0-5	39.1705456587597	35.3943091926831	Notochord
210_100-0	72.1002823299395	50.9880469570639	Brain
245_98-0-1	68.3439724689372	3.99423239944622	Brain
214_97-0-3	66.9453181756635	57.4796673705637	Brain
160_137-0-1	49.2278644991309	173.999065262516	Sclerotome
204_99-0	57.0761027097785	81.3544986975148	Neural crest
239_98-0-5	71.0259893730627	19.7914122389313	Brain
234_111-0-4	32.7518308790466	37.4130399816177	Brain
181_133-0	11.1339272332134	126.584084903493	AGM
220_137-0-1	7.08283976913276	147.007398817824	Brain
218_139-0	12.4428318188964	58.1695322865987	Brain
229_92-0-3	64.836719142128	47.0496900946666	Brain
180_131-0-4	31.4173455330015	144.141223465022	Liver
183_142-0	18.262810689632	145.159541451804	Neural crest
219_139-0-1	8.00288662228991	64.0545359697933	Brain
247_100-0	78.5055133256637	24.4395260060899	Brain
210_133-0-8	9.16330704345751	59.5049662355984	Brain
235_90-0-1	72.8976491883416	11.2901834111046	Brain
182_131-0-1	37.0894913726052	151.213488275489	AGM
245_101-0	63.237605224537	20.0895949150315	Brain
190_119-0	51.6428950263589	118.819203538507	Heart
231_93-0-5	61.3577228061299	19.1500842524508	Brain
217_134-0-8	10.2681323587651	48.6706869187037	Brain
210_134-0-2	4.38166687506737	148.387827844445	Brain
176_129-0	44.3180897632976	154.351727368802	AGM
207_125-0-1	30.1584004813194	48.1034361306074	Notochord
205_125-0	62.122081067552	68.1042085054112	Notochord
161_144-0	10.8116359221992	177.303839251344	Dermomyotome
189_140-0	47.9541424511253	151.700974009395	Neural crest
191_131-0-6	32.2395485711038	94.6309192133883	Branchial arch
190_131-0-1	31.4479894392894	96.8281323913241	Branchial arch
175_130-0-4	34.5662188998799	136.916425398284	AGM
180_128-0-2	38.4371395225578	136.297782592087	Heart
187_115-0-1	49.4357336678124	115.73866794839	Heart
191_110-0	57.9741106571264	138.66053933462	Heart
202_131-0	19.4414109571717	46.9690751378675	Notochord
207_130-0-4	16.9767065096521	60.5432039390166	Notochord
164_91-0-1	109.71080568338	36.2101602742673	Connective tissue
232_88-0-2	75.2012151629592	29.0232610438372	Brain
187_110-0-1	47.8459374339905	130.122060787965	Heart
189_133-0-4	14.3077645278142	119.567544089599	Branchial arch
239_96-0-2	12.341183609771	53.4653983344213	Brain
204_130-0	29.2434667068976	48.456371944337	Notochord
246_101-0	76.3871690180072	12.5982391869441	Brain
248_101-0-2	80.2915400169579	29.497468540804	Brain
197_128-0-1	33.7390491971998	84.8500570984518	Branchial arch
218_128-0	14.0030782156944	69.5392162955379	Brain
214_99-0	88.4360266637307	75.1086411577851	Brain
209_90-0-2	86.2571043165467	82.8551924255278	Brain
218_135-0-7	9.36877367717875	51.7750842524511	Brain
212_139-0-1	13.4230329302907	54.7051034442952	Brain
219_139-0-2	11.5494796170274	64.4293035032522	Brain
205_116-0	56.9267657748801	76.6702014399509	Branchial arch
216_143-0	11.9253490730812	37.6021294894169	Brain
245_108-0-1	76.3487857796149	24.1889876911346	Cavity
214_90-0-2	75.2537728722461	59.2050433009181	Brain
191_113-0	65.2176060825172	113.752794473325	Heart
211_86-0-4	90.55173953134	67.3233496553901	Brain
232_113-0-3	22.5690212096627	39.2287187633206	Brain
208_128-0-4	13.6291268487355	63.1436478812957	Notochord
213_87-0	88.2028213924395	73.8826647846638	Brain
218_91-0-4	86.5263384945929	59.3130005908613	Brain
212_139-0-2	11.3196408383963	41.8772700057536	Brain
213_83-0-2	92.9974067596393	70.597922732795	Brain
197_144-0	16.1162293764125	139.55343823952	Neural crest
186_133-0-1	34.0965586023935	152.934592846588	Branchial arch
177_129-0	46.2048128332719	146.023046308642	AGM
171_147-0	50.5943610129752	175.752676142332	Sclerotome
168_132-0-1	58.1212375068742	175.503536398349	AGM
235_110-0-6	38.9086343995343	35.6808790635678	Notochord
238_96-0-2	71.2675526226215	15.9390110680661	Brain
240_90-0-1	81.3654065553526	25.7053082718628	Brain
153_129-0	11.4885722896129	143.591855589352	Dermomyotome
193_128-0-2	24.9895687085534	112.0373477516	Branchial arch
197_124-0-2	30.8706538099436	92.2813296275647	Branchial arch
206_130-0-2	20.0750635391075	40.3277868693208	Brain
214_88-0-1	90.5691332194435	79.9697024011455	Brain
190_123-0	31.9336438794915	108.329133453593	Heart
185_132-0	36.4300181128895	146.061836793992	AGM
229_93-0-2	66.6449586043373	48.0224921981874	Brain
214_94-0-3	68.3543641970614	51.0446633731617	Brain
241_94-0-1	72.9875744895885	10.5928975351239	Brain
240_104-0-1	56.0746824415467	20.5755399816176	Brain
230_92-0	63.3771140967256	23.9363499900005	Brain
183_139-0	10.1299866154759	80.1981433182709	Neural crest
244_99-0-7	62.4071156208072	1.94075551618357	Brain
237_95-0-2	68.0642657748801	25.8455595128676	Brain
213_84-0-5	81.2941442361557	58.3412388703314	Brain
198_114-0-2	52.6413542627602	91.5820145405676	Branchial arch
210_88-0	84.9683699649024	79.9902447648763	Brain
212_84-0	71.0857636429714	57.660941131229	Brain
243_118-0	50.178614468831	21.7217566694349	Brain
217_125-0-2	11.2201592520626	46.5070255966968	Brain
206_132-0-5	5.0635376166606	154.618410852916	Notochord
192_129-0-4	25.4137840040466	106.177950695903	Branchial arch
198_125-0-1	25.2111950031765	103.911867200295	Branchial arch
235_90-0-2	72.8709006076942	34.1921783824182	Brain
212_87-0-2	61.2175480592452	63.8064650692345	Brain
174_145-0	69.9315863952206	172.559361700201	Sclerotome
183_129-0-7	43.332685068759	145.766427702857	AGM
182_130-0-9	32.4176775752239	140.184900324019	AGM
213_98-0	91.3481773863996	79.537109375	Brain
174_120-0-1	44.9741741387224	145.401115295425	Heart
211_129-0-1	14.0587873285147	50.9347279802878	Brain
198_116-0	45.4971824415466	77.3010087316175	Branchial arch
205_115-0-2	60.0512793410085	90.4358437670874	Neural crest
194_134-0	19.3055386747906	66.6233260908668	Neural crest
214_134-0	9.2121261506079	48.2429628800892	Brain
234_87-0-2	82.504855112725	30.6628002987618	Brain
211_135-0	12.7136068117939	62.2285521013896	Brain
181_122-0-1	57.3257145978303	140.292848739002	Heart
195_118-0	96.1644526348073	21.9242647400417	Branchial arch
186_128-0	38.2647866082134	151.179751037489	Heart
191_122-0-5	48.0466559620113	107.748437635563	Heart
230_94-0-1	65.7821379359114	57.6219106911462	Brain
197_114-0-4	97.4144832263771	25.0967862579694	Branchial arch
229_111-0	32.1018067392995	39.0096713896232	Notochord
222_89-0	93.2087007353205	59.953669081689	Brain
200_120-0-1	58.0770750196716	76.090456973805	Branchial arch
208_102-0	63.5885917552721	66.1584099264705	Brain
186_111-0-2	57.7801880839079	137.222197967729	Heart
220_84-0	86.1117993575699	60.0734737412699	Brain
185_111-0	45.8524003534239	125.940482510353	Heart
186_134-0-1	27.1383588064894	135.803081289089	Branchial arch
162_89-0	97.5589669308761	26.8644262239957	Connective tissue
181_129-0-7	43.1084745088544	148.038188218797	Heart
204_151-0	12.5527036045214	69.7022815867513	Brain
205_113-0	58.365201117582	80.0047363111294	Neural crest
187_127-0	28.5095295337926	115.164046833222	Heart
240_100-0-5	59.4939848788445	23.87698491487	Brain
204_100-0-1	58.648115272722	86.7471562509154	Neural crest
247_107-0	64.7591581258973	23.1719660656777	Brain
179_136-0-2	59.3898254120213	176.148590305845	AGM
185_131-0-1	26.6256768644816	127.425904104036	AGM
240_99-0-2	55.2446450066507	17.5802274816176	Brain
173_136-0	37.8617477610956	140.320488289888	AGM
207_130-0-5	14.1115798494923	59.913006672509	Notochord
203_134-0-1	17.1588454807879	68.4095933859835	Brain
215_131-0	17.0080051172583	39.5172868121335	Brain
175_122-0-7	47.6739457904639	132.006050254747	Heart
202_120-0	98.8233460928625	127.691730359907	Neural crest
237_95-0-3	68.0681968264673	22.4043718268556	Brain
234_110-0-4	39.1725885098606	58.2260487025478	Notochord
189_133-0-5	11.8874640833963	102.165236788044	Branchial arch
185_130-0	26.2025755732311	130.196508397393	Liver
180_142-0	12.2540277125643	128.218121563476	Sclerotome
196_115-0-5	52.7287324203842	83.5377516421706	Branchial arch
221_125-0	15.1010214976166	64.8052451642307	Brain
220_85-0-2	83.9327938976778	55.5478287302963	Brain
218_136-0-1	21.108970635991	40.5603490093954	Brain
[truncated: 15,807 more rows]
