# Supplementary material for: Multi-scale and multi-context interpretable mapping of cell states across heterogeneous spatial samples
Source: Nat Commun. 2025 Aug 21;16:7814. doi: 10.1038/s41467-025-62782-y (PMC12370880; doi:10.1038/s41467-025-62782-y)
Supplement: Supplementary file 9 — Source Data [file 41467_2025_62782_MOESM9_ESM.zip › SourceData/figure_s17.tsv]

matched	name	value
MB-0010	cluster	cluster_1
MB-0066	cluster	cluster_2
MB-0068	cluster	cluster_2
MB-0117	cluster	cluster_3
MB-0123	cluster	cluster_4
MB-0134	cluster	cluster_1
MB-0138	cluster	cluster_2
MB-0145	cluster	cluster_2
MB-0181	cluster	cluster_3
MB-0202	cluster	cluster_4
MB-0203	cluster	cluster_3
MB-0282	cluster	cluster_3
MB-0291	cluster	cluster_5
MB-0301	cluster	cluster_4
MB-0322	cluster	cluster_2
MB-0324	cluster	cluster_3
MB-0348	cluster	cluster_1
MB-0362	cluster	cluster_3
MB-0385	cluster	cluster_1
MB-0404	cluster	cluster_2
MB-0421	cluster	cluster_5
MB-0425	cluster	cluster_1
MB-0449	cluster	cluster_3
MB-0455	cluster	cluster_6
MB-0465	cluster	cluster_5
MB-0474	cluster	cluster_3
MB-0486	cluster	cluster_4
MB-0487	cluster	cluster_3
MB-0492	cluster	cluster_4
MB-0512	cluster	cluster_2
MB-0521	cluster	cluster_2
MB-0528	cluster	cluster_6
MB-0535	cluster	cluster_2
MB-0542	cluster	cluster_6
MB-0579	cluster	cluster_3
MB-0584	cluster	cluster_2
MB-0891	cluster	cluster_2
MB-0904	cluster	cluster_3
MB-2556	cluster	cluster_6
MB-2616	cluster	cluster_2
MB-2752	cluster	cluster_4
MB-2971	cluster	cluster_4
MB-3035	cluster	cluster_2
MB-3104	cluster	cluster_3
MB-3181	cluster	cluster_2
MB-3363	cluster	cluster_2
MB-3412	cluster	cluster_4
MB-3479	cluster	cluster_4
MB-3506	cluster	cluster_2
MB-3600	cluster	cluster_4
