# Supplementary material for: Multi-scale and multi-context interpretable mapping of cell states across heterogeneous spatial samples
Source: Nat Commun. 2025 Aug 21;16:7814. doi: 10.1038/s41467-025-62782-y (PMC12370880; doi:10.1038/s41467-025-62782-y)
Supplement: Supplementary file 9 — Source Data [file 41467_2025_62782_MOESM9_ESM.zip › SourceData/figure_5a.tsv]

barcodes	x	y	Cells	Segment	Territory
q_CELL.2	1888	1	VLMC	3	isolated
q_CELL.3	1862	18	VLMC	3	isolated
q_CELL.4	1727	24	MCG	3	isolated
q_CELL.5	1811	19	VLMC	3	isolated
q_CELL.6	1922	16	VLMC	3	isolated
q_CELL.7	1956	34	VLMC	3	isolated
q_CELL.8	1875	46	VLMC	3	isolated
q_CELL.9	1638	46	VLMC	4	isolated
q_CELL.10	1695	50	VLMC	4	isolated
q_CELL.11	1779	46	VLMC	3	isolated
q_CELL.12	1823	44	VLMC	3	isolated
q_CELL.13	1930	44	VLMC	3	isolated
q_CELL.14	1755	47	MCG	3	isolated
q_CELL.15	1477	70	VLMC	8	isolated
q_CELL.16	1799	51	VLMC	3	isolated
q_CELL.17	1437	61	VLMC	4	isolated
q_CELL.18	1570	52	VLMC	4	isolated
q_CELL.19	1600	57	VLMC	4	isolated
q_CELL.20	1538	56	VLMC	4	isolated
q_CELL.21	1407	61	VLMC	4	isolated
q_CELL.22	1996	69	VLMC	3	isolated
q_CELL.23	1920	67	VLMC	3	isolated
q_CELL.24	1968	76	VLMC	3	isolated
q_CELL.25	1270	79	VLMC	3	isolated
q_CELL.26	1515	80	VLMC	4	isolated
q_CELL.27	1363	86	VLMC	8	isolated
q_CELL.28	1315	90	VLMC	3	isolated
q_CELL.29	1556	90	VLMC	4	isolated
q_CELL.30	1406	90	VLMC	8	isolated
q_CELL.31	2083	96	VLMC	4	isolated
q_CELL.32	1590	90	VLMC	4	isolated
q_CELL.33	1193	108	VLMC	4	isolated
q_CELL.34	2038	99	VLMC	4	isolated
q_CELL.36	4125	114	VLMC	3	isolated
q_CELL.37	4051	118	VLMC	3	isolated
q_CELL.38	1625	120	VLMC	4	isolated
q_CELL.39	3818	123	VLMC	8	isolated
q_CELL.40	4094	119	VLMC	3	isolated
q_CELL.41	1229	121	VLMC	4	isolated
q_CELL.42	1593	126	VLMC	4	isolated
q_CELL.43	2116	127	VLMC	4	isolated
q_CELL.44	1156	131	VLMC	3	isolated
q_CELL.45	2070	125	VLMC	4	isolated
q_CELL.46	3684	139	VLMC	3	isolated
q_CELL.47	3866	145	VLMC	3	isolated
q_CELL.48	3779	143	VLMC	3	isolated
q_CELL.49	3716	155	VLMC	3	isolated
q_CELL.50	4001	139	VLMC	3	isolated
q_CELL.51	4230	156	VLMC	3	isolated
q_CELL.52	3975	142	VLMC	3	isolated
q_CELL.54	3938	149	VLMC	3	isolated
q_CELL.55	4125	148	VLMC	3	isolated
q_CELL.56	1932	145	VLMC	3	isolated
q_CELL.57	4079	147	VLMC	3	isolated
q_CELL.58	3579	155	VLMC	3	isolated
q_CELL.59	1623	153	VLMC	4	isolated
q_CELL.60	2112	153	VLMC	4	isolated
q_CELL.61	4157	157	VLMC	3	isolated
q_CELL.62	3525	163	VLMC	4	isolated
q_CELL.63	1039	162	VLMC	3	isolated
q_CELL.64	1116	153	VLMC	8	isolated
q_CELL.65	2189	163	VLMC	4	isolated
q_CELL.67	3658	161	VLMC	3	isolated
q_CELL.68	4278	172	MCG	3	isolated
q_CELL.69	3835	159	VLMC	8	isolated
q_CELL.70	1087	170	VLMC	8	isolated
q_CELL.71	2158	175	VLMC	3	isolated
q_CELL.72	3555	171	VLMC	4	isolated
q_CELL.73	4183	165	VLMC	3	isolated
q_CELL.74	3381	176	VLMC	8	isolated
q_CELL.75	4206	171	VLMC	3	isolated
q_CELL.76	1647	176	VLMC	4	isolated
q_CELL.77	3485	188	MCG	3	isolated
q_CELL.78	1618	186	VLMC	4	isolated
q_CELL.79	3612	186	VLMC	3	isolated
q_CELL.80	2198	194	VLMC	3	isolated
q_CELL.81	2232	185	VLMC	4	isolated
q_CELL.83	4320	190	VLMC	3	isolated
q_CELL.84	1048	201	VLMC	8	isolated
q_CELL.85	4235	190	MCG	7	isolated
q_CELL.86	4411	192	VLMC	3	isolated
q_CELL.88	4453	194	VLMC	3	isolated
q_CELL.89	3843	193	VLMC	8	isolated
q_CELL.90	3433	206	VLMC	3	isolated
q_CELL.91	1278	197	VLMC	3	isolated
q_CELL.92	3529	196	VLMC	4	isolated
q_CELL.93	2327	201	VLMC	3	isolated
q_CELL.96	2274	211	VLMC	4	isolated
q_CELL.97	3332	208	VLMC	3	isolated
q_CELL.98	3571	208	VLMC	6	isolated
q_CELL.99	1648	206	VLMC	4	isolated
q_CELL.100	1000	210	VLMC	8	isolated
q_CELL.101	1235	214	VLMC	8	isolated
q_CELL.104	4435	216	VLMC	3	isolated
q_CELL.105	4474	228	VLMC	3	isolated
q_CELL.106	1529	220	VLMC	8	isolated
q_CELL.107	4413	223	VLMC	3	isolated
q_CELL.108	1559	221	VLMC	4	isolated
q_CELL.109	4384	216	VLMC	8	isolated
q_CELL.110	3390	225	VLMC	3	isolated
q_CELL.112	1306	228	VLMC	8	isolated
q_CELL.113	951	232	VLMC	8	isolated
q_CELL.114	913	236	VLMC	8	isolated
q_CELL.115	2242	234	VLMC	3	isolated
q_CELL.117	1653	235	VLMC	4	isolated
q_CELL.118	3328	253	VLMC	3	isolated
q_CELL.121	4436	239	VLMC	3	isolated
q_CELL.123	3355	247	VLMC	4	isolated
q_CELL.124	3306	237	VLMC	3	isolated
q_CELL.125	4387	241	VLMC	8	isolated
q_CELL.126	4457	245	VLMC	3	isolated
q_CELL.127	873	250	VLMC	4	isolated
q_CELL.130	3245	267	VLMC	8	isolated
q_CELL.131	3395	258	VLMC	3	isolated
q_CELL.132	4509	253	VLMC	3	isolated
q_CELL.133	2219	269	VLMC	3	isolated
q_CELL.134	2327	261	VLMC	3	isolated
q_CELL.135	1664	266	VLMC	4	isolated
q_CELL.136	1079	263	VLMC	8	isolated
q_CELL.137	1830	258	VLMC	8	isolated
q_CELL.139	2301	263	VLMC	3	isolated
q_CELL.141	3285	268	VLMC	4	isolated
q_CELL.142	1896	274	VLMC	8	isolated
q_CELL.143	905	276	VLMC	4	isolated
q_CELL.145	2282	269	VLMC	3	isolated
q_CELL.146	4132	288	VLMC	4	isolated
q_CELL.147	3169	277	VLMC	4	isolated
q_CELL.148	3200	283	VLMC	4	isolated
q_CELL.149	2317	292	VLMC	3	isolated
q_CELL.150	4562	289	VLMC	3	isolated
q_CELL.152	4472	281	VLMC	3	isolated
q_CELL.154	2346	298	VLMC	4	1
q_CELL.156	3264	295	VLMC	8	isolated
q_CELL.159	855	300	VLMC	8	isolated
q_CELL.161	1697	304	VLMC	4	isolated
q_CELL.162	2271	305	VLMC	8	isolated
q_CELL.163	3302	305	VLMC	8	isolated
q_CELL.164	4300	307	VLMC	8	isolated
q_CELL.165	4257	312	VLMC	8	isolated
q_CELL.167	3219	308	VLMC	4	isolated
q_CELL.168	1384	310	VLMC	8	isolated
q_CELL.169	3181	312	VLMC	8	2
q_CELL.171	3156	319	VLMC	8	2
q_CELL.173	2327	325	VLMC	4	1
q_CELL.174	3408	319	Oligo	8	isolated
q_CELL.175	4654	323	npyIN	9	isolated
q_CELL.176	3128	336	VLMC	4	isolated
q_CELL.177	2398	332	VLMC	4	1
q_CELL.178	4171	324	VLMC	4	isolated
q_CELL.179	4602	319	VLMC	3	isolated
q_CELL.181	2294	328	VLMC	8	isolated
q_CELL.182	1224	333	VLMC	9	isolated
q_CELL.183	2421	332	VLMC	4	1
q_CELL.184	2450	335	VLMC	4	1
q_CELL.186	822	327	VLMC	8	isolated
q_CELL.187	3193	341	VLMC	8	2
q_CELL.188	4649	342	VLMC	8	isolated
q_CELL.190	1574	345	ntng1IN	8	isolated
q_CELL.192	794	354	VLMC	4	isolated
q_CELL.193	2375	347	VLMC	4	1
q_CELL.195	749	354	VLMC	8	isolated
q_CELL.196	1378	366	VLMC	8	isolated
q_CELL.197	1607	354	ntng1IN	8	isolated
q_CELL.199	1912	356	VLMC	4	isolated
q_CELL.200	2471	355	VLMC	4	1
q_CELL.201	4676	367	scgnIN	8	isolated
q_CELL.202	3612	359	VLMC	8	isolated
q_CELL.205	1014	369	MCG	1	isolated
q_CELL.208	1631	365	VLMC	8	isolated
q_CELL.209	4641	366	VLMC	8	isolated
q_CELL.210	3016	375	VLMC	3	isolated
q_CELL.211	2432	360	VLMC	4	1
q_CELL.212	2499	373	VLMC	4	1
q_CELL.213	3112	371	MCG	8	2
q_CELL.214	3296	372	VLMC	8	isolated
q_CELL.215	1573	373	ntng1IN	8	isolated
q_CELL.216	1651	373	VLMC	8	isolated
q_CELL.217	754	383	VLMC	8	isolated
q_CELL.219	3150	375	MCG	8	2
q_CELL.221	2401	376	VLMC	4	1
q_CELL.222	3082	375	MCG	3	isolated
q_CELL.225	3051	400	VLMC	8	2
q_CELL.226	4715	386	VLMC	8	isolated
q_CELL.227	2466	390	VLMC	4	1
q_CELL.230	2423	388	VLMC	4	1
q_CELL.232	1732	389	VLMC	8	isolated
q_CELL.233	1014	400	MCG	1	isolated
q_CELL.234	2365	397	VLMC	8	isolated
q_CELL.235	4753	395	VLMC	3	isolated
q_CELL.236	1159	401	cckIN	10	isolated
q_CELL.237	1439	409	CMPN	9	3
q_CELL.239	1391	410	VLMC	4	isolated
q_CELL.240	1557	407	VLMC	4	isolated
q_CELL.241	730	415	VLMC	8	isolated
q_CELL.243	2556	416	VLMC	4	1
q_CELL.247	3101	414	MCG	8	2
q_CELL.249	2496	418	VLMC	4	1
q_CELL.250	1334	421	VLMC	8	isolated
q_CELL.251	1767	419	VLMC	8	isolated
q_CELL.252	1535	428	VLMC	4	isolated
q_CELL.253	589	419	VLMC	8	isolated
q_CELL.254	3030	423	MCG	8	2
q_CELL.257	4753	424	VLMC	3	isolated
q_CELL.258	4799	424	VLMC	8	isolated
q_CELL.260	1250	410	npyIN	9	isolated
q_CELL.263	1112	428	CMPN	8	isolated
q_CELL.265	705	442	VLMC	8	isolated
q_CELL.266	687	425	VLMC	8	isolated
q_CELL.267	1445	439	CMPN	9	3
q_CELL.268	4825	452	VLMC	3	isolated
q_CELL.269	1882	438	ntng1IN	8	isolated
q_CELL.270	1473	440	CMPN	9	3
q_CELL.272	2530	432	VLMC	4	1
q_CELL.273	1408	441	VLMC	9	3
q_CELL.274	2113	428	VLMC	8	4
q_CELL.276	2102	397	VLMC	8	4
q_CELL.278	1028	438	reaEGC	8	5
q_CELL.279	2482	443	VLMC	4	1
q_CELL.280	3005	452	MCG	8	2
q_CELL.281	3035	445	MCG	8	2
q_CELL.283	1374	456	VLMC	8	isolated
q_CELL.286	4789	451	VLMC	8	isolated
q_CELL.289	1660	457	ntng1IN	8	isolated
q_CELL.291	3058	443	MCG	8	2
q_CELL.295	675	457	VLMC	8	isolated
q_CELL.297	2090	464	ntng1IN	8	4
q_CELL.298	3137	456	VLMC	4	isolated
q_CELL.299	1783	462	VLMC	8	isolated
q_CELL.300	3018	464	MCG	8	2
q_CELL.301	1300	466	CMPN	9	3
q_CELL.303	2564	466	VLMC	4	1
q_CELL.305	1545	466	VLMC	9	3
q_CELL.306	1424	467	CMPN	8	isolated
q_CELL.307	641	475	VLMC	3	isolated
q_CELL.308	1212	472	CMPN	10	isolated
q_CELL.309	943	480	CMPN	9	isolated
q_CELL.310	1689	476	ntng1IN	9	isolated
q_CELL.311	3042	478	MCG	8	2
q_CELL.312	4857	486	VLMC	3	isolated
q_CELL.314	2034	483	ntng1IN	8	4
q_CELL.316	4581	484	VLMC	4	isolated
q_CELL.318	1507	490	CMPN	9	3
q_CELL.319	2994	488	MCG	8	2
q_CELL.320	773	490	VLMC	8	isolated
q_CELL.322	1115	488	CMPN	9	isolated
q_CELL.323	1335	487	CMPN	9	3
q_CELL.324	3433	491	ntng1IN	8	isolated
q_CELL.325	1473	491	CMPN	9	3
q_CELL.328	1056	494	CMPN	8	5
q_CELL.329	1286	493	CMPN	8	5
q_CELL.330	2066	491	ntng1IN	8	4
q_CELL.331	3025	495	VLMC	8	2
q_CELL.332	699	490	VLMC	8	isolated
q_CELL.333	1139	502	CMPN	9	isolated
q_CELL.334	1420	493	CMPN	8	isolated
q_CELL.335	2527	490	VLMC	8	isolated
q_CELL.337	988	498	CMPN	9	isolated
q_CELL.338	1803	499	VLMC	9	3
q_CELL.340	1593	500	CMPN	9	3
q_CELL.341	2291	494	ntng1IN	8	4
q_CELL.343	597	533	VLMC	8	isolated
q_CELL.344	4571	502	VLMC	4	isolated
q_CELL.346	4150	511	CMPN	9	isolated
q_CELL.347	2348	506	VLMC	8	4
q_CELL.348	722	511	VLMC	8	isolated
q_CELL.349	1463	510	CMPN	9	3
q_CELL.350	4083	510	VLMC	2	isolated
q_CELL.351	1213	509	CMPN	8	5
q_CELL.352	1440	509	CMPN	9	3
q_CELL.354	1327	510	CMPN	9	3
q_CELL.355	658	511	VLMC	8	isolated
q_CELL.356	1239	522	CMPN	9	isolated
q_CELL.357	2199	522	ntng1IN	8	4
q_CELL.358	1166	515	CMPN	9	isolated
q_CELL.360	3110	516	VLMC	8	2
q_CELL.361	987	518	CMPN	9	isolated
q_CELL.362	1498	521	CMPN	9	3
q_CELL.363	2896	521	VLMC	8	2
q_CELL.364	4926	529	VLMC	3	isolated
q_CELL.365	2133	521	VLMC	8	4
q_CELL.366	2930	526	VLMC	4	isolated
q_CELL.368	1061	521	CMPN	8	5
q_CELL.370	3006	520	VLMC	8	2
q_CELL.372	1359	521	CMPN	9	3
q_CELL.373	2567	531	VLMC	4	1
q_CELL.374	4012	525	npyIN	9	isolated
q_CELL.375	3085	528	MCG	8	2
q_CELL.376	2953	532	VLMC	8	2
q_CELL.379	1939	529	CMPN	9	isolated
q_CELL.381	2378	532	VLMC	8	4
q_CELL.382	4117	534	CMPN	8	isolated
q_CELL.383	797	533	VLMC	10	6
q_CELL.386	1793	529	ntng1IN	8	isolated
q_CELL.387	911	535	CMPN	2	isolated
q_CELL.388	1589	537	CMPN	9	3
q_CELL.389	2541	532	VLMC	8	isolated
q_CELL.390	770	541	VLMC	8	isolated
q_CELL.391	1733	540	CMPN	9	3
q_CELL.392	4871	523	VLMC	3	isolated
q_CELL.393	1610	542	CMPN	9	3
q_CELL.394	4218	540	CMPN	8	isolated
q_CELL.395	4563	541	VLMC	4	isolated
q_CELL.396	1122	542	CMPN	8	5
q_CELL.398	716	535	VLMC	8	isolated
q_CELL.399	2978	537	VLMC	8	2
q_CELL.400	3689	541	ntng1IN	8	isolated
q_CELL.403	1042	545	CMPN	9	isolated
q_CELL.404	2304	546	ntng1IN	8	4
q_CELL.406	1821	550	CMPN	9	3
q_CELL.410	1259	551	CMPN	8	5
q_CELL.411	1484	541	CMPN	9	3
q_CELL.412	2232	543	ntng1IN	8	4
q_CELL.413	2337	550	ntng1IN	8	4
q_CELL.415	2180	546	ntng1IN	8	4
q_CELL.416	2508	547	VLMC	8	isolated
q_CELL.418	4436	544	VLMC	4	isolated
q_CELL.419	1445	548	CMPN	9	3
q_CELL.421	4624	551	VLMC	4	isolated
q_CELL.422	949	545	CMPN	9	isolated
q_CELL.423	1368	555	CMPN	9	3
q_CELL.425	2907	553	VLMC	8	2
q_CELL.427	1193	539	CMPN	9	isolated
q_CELL.428	2254	557	ntng1IN	8	4
q_CELL.429	4662	557	VLMC	10	isolated
q_CELL.430	1218	558	CMPN	9	isolated
q_CELL.432	2572	561	VLMC	4	1
q_CELL.433	3081	558	VLMC	8	2
q_CELL.435	1782	568	ntng1IN	9	3
q_CELL.436	2535	557	VLMC	4	1
q_CELL.437	2844	558	VLMC	4	isolated
q_CELL.438	3665	552	CMPN	8	isolated
q_CELL.439	1156	566	CMPN	9	isolated
q_CELL.440	1316	560	CMPN	9	3
q_CELL.441	1514	558	CMPN	9	3
q_CELL.442	2878	566	VLMC	4	isolated
q_CELL.443	4997	563	VLMC	3	isolated
q_CELL.444	4692	562	VLMC	8	isolated
q_CELL.445	4339	567	sstIN	9	isolated
q_CELL.446	858	567	VLMC	10	6
q_CELL.448	1084	561	CMPN	9	isolated
q_CELL.449	1574	565	CMPN	9	3
q_CELL.450	1594	580	CMPN	9	3
q_CELL.451	4966	572	VLMC	3	isolated
q_CELL.452	1649	567	CMPN	9	3
q_CELL.453	623	569	VLMC	8	isolated
q_CELL.454	1684	573	CMPN	9	3
q_CELL.455	3687	575	VLMC	8	isolated
q_CELL.456	4070	576	CMPN	9	7
q_CELL.457	1042	573	CMPN	9	isolated
q_CELL.458	729	572	VLMC	10	isolated
q_CELL.459	1401	573	CMPN	9	3
q_CELL.461	1111	576	CMPN	8	5
q_CELL.463	4120	577	CMPN	9	7
q_CELL.464	2317	573	ntng1IN	8	4
q_CELL.465	3802	574	ntng1IN	8	isolated
q_CELL.467	936	580	CMPN	10	6
q_CELL.468	979	576	CMPN	10	6
q_CELL.469	1478	579	CMPN	9	3
q_CELL.470	1228	588	CMPN	8	5
q_CELL.471	2220	577	ntng1IN	8	4
q_CELL.473	1301	576	CMPN	8	5
q_CELL.474	2934	577	VLMC	8	2
q_CELL.475	2296	579	ntng1IN	8	4
q_CELL.476	4041	578	sstIN	8	isolated
q_CELL.477	889	589	sstIN	10	6
q_CELL.479	3198	579	VLMC	4	isolated
q_CELL.481	580	587	VLMC	3	isolated
q_CELL.484	2902	584	VLMC	8	2
q_CELL.487	1267	584	CMPN	8	5
q_CELL.488	1065	586	CMPN	9	isolated
q_CELL.491	694	579	VLMC	8	isolated
q_CELL.493	3924	586	npyIN	8	isolated
q_CELL.494	4186	597	CMPN	9	7
q_CELL.495	1361	587	CMPN	9	3
q_CELL.496	1197	586	CMPN	8	5
q_CELL.497	2587	582	VLMC	4	1
q_CELL.499	1640	594	CMPN	9	3
q_CELL.500	1760	589	CMPN	9	3
q_CELL.503	658	582	VLMC	8	isolated
q_CELL.505	2839	595	VLMC	8	2
q_CELL.508	1849	597	npyIN	9	3
q_CELL.509	3825	594	ntng1IN	9	7
q_CELL.510	4238	595	CMPN	9	7
q_CELL.511	2323	597	ntng1IN	8	4
q_CELL.512	2955	597	ntng1IN	8	2
q_CELL.514	1013	606	cckIN	10	6
q_CELL.515	4214	599	CMPN	9	7
q_CELL.516	1138	609	CMPN	9	isolated
q_CELL.517	538	631	VLMC	3	isolated
q_CELL.518	4266	603	CMPN	8	8
q_CELL.519	956	603	cckIN	10	6
q_CELL.520	1395	606	CMPN	9	3
q_CELL.521	1470	605	CMPN	9	3
q_CELL.523	1038	607	cckIN	8	5
q_CELL.525	4091	607	CMPN	9	7
q_CELL.526	987	609	CMPN	10	6
q_CELL.527	1726	604	CMPN	9	3
q_CELL.528	1290	610	CMPN	8	5
q_CELL.529	1505	605	CMPN	9	3
q_CELL.530	2062	610	VLMC	8	isolated
q_CELL.531	2447	607	VLMC	8	isolated
q_CELL.532	3793	608	CMPN	8	isolated
q_CELL.533	2576	611	VLMC	4	1
q_CELL.534	2628	613	VLMC	3	isolated
q_CELL.535	2859	610	VLMC	8	2
q_CELL.537	1567	605	CMPN	9	3
q_CELL.538	1656	610	CMPN	9	3
q_CELL.539	4990	605	VLMC	3	isolated
q_CELL.540	2290	610	ntng1IN	8	4
q_CELL.541	3506	613	ntng1IN	8	isolated
q_CELL.542	5047	612	VLMC	3	isolated
q_CELL.543	1232	615	CMPN	8	5
q_CELL.544	1430	611	CMPN	9	3
q_CELL.545	4142	605	CMPN	9	7
q_CELL.546	4486	616	CMPN	8	8
q_CELL.547	1329	620	CMPN	9	3
q_CELL.548	2916	617	ntng1IN	8	2
q_CELL.549	4048	610	sstIN	9	7
q_CELL.550	2253	618	CMPN	8	4
q_CELL.551	923	619	cckIN	10	6
q_CELL.552	4241	617	npyIN	9	7
q_CELL.553	1535	609	CMPN	8	isolated
q_CELL.556	1057	622	cckIN	8	5
q_CELL.557	1256	626	CMPN	8	5
q_CELL.559	4016	619	cckIN	9	7
q_CELL.561	1094	620	CMPN	8	5
q_CELL.562	1204	626	CMPN	8	5
q_CELL.563	1769	622	npyIN	9	3
q_CELL.564	1035	628	CMPN	8	5
q_CELL.565	3559	624	npyIN	8	isolated
q_CELL.566	829	621	cckIN	10	6
q_CELL.567	954	626	CMPN	10	6
q_CELL.568	2137	629	CMPN	9	isolated
q_CELL.569	2948	629	ntng1IN	8	2
q_CELL.570	1615	621	CMPN	9	3
q_CELL.571	2816	639	VLMC	4	9
q_CELL.574	5054	657	VLMC	3	isolated
q_CELL.575	1377	632	CMPN	9	3
q_CELL.576	4609	632	sstIN	9	isolated
q_CELL.577	897	624	CMPN	10	6
q_CELL.578	1669	633	npyIN	9	3
q_CELL.579	5002	632	VLMC	3	isolated
q_CELL.581	3227	631	VLMC	8	isolated
q_CELL.582	3902	633	npyIN	9	7
q_CELL.583	4439	630	sstIN	8	8
q_CELL.585	1731	633	npyIN	9	3
q_CELL.586	2039	640	VLMC	8	isolated
q_CELL.587	4581	633	sstIN	9	isolated
q_CELL.588	2006	634	CMPN	9	3
q_CELL.589	1282	638	CMPN	8	5
q_CELL.590	2311	636	VLMC	8	4
q_CELL.591	4458	639	cckIN	8	8
q_CELL.592	5025	643	VLMC	3	isolated
q_CELL.593	1355	641	CMPN	9	3
q_CELL.594	1466	637	CMPN	9	3
q_CELL.595	4093	637	CMPN	9	7
q_CELL.598	3713	641	ntng1IN	8	isolated
q_CELL.599	2571	639	VLMC	4	1
q_CELL.600	2607	639	VLMC	4	1
q_CELL.601	2997	635	VLMC	8	2
q_CELL.602	4118	633	CMPN	9	7
q_CELL.603	1400	641	CMPN	9	3
q_CELL.604	4044	638	CMPN	9	7
q_CELL.605	4368	640	cckIN	8	8
q_CELL.606	880	645	cckIN	10	6
q_CELL.608	3290	646	ntng1IN	8	isolated
q_CELL.609	858	640	CMPN	10	6
q_CELL.610	2071	645	VLMC	8	isolated
q_CELL.611	925	644	CMPN	10	6
q_CELL.612	1154	638	CMPN	9	isolated
q_CELL.613	1688	649	npyIN	9	3
q_CELL.615	3995	638	CMPN	9	7
q_CELL.616	1186	645	CMPN	8	5
q_CELL.617	1434	647	CMPN	9	3
q_CELL.618	2745	645	VLMC	4	9
q_CELL.619	821	654	cckIN	10	6
q_CELL.621	4517	641	cckIN	10	10
q_CELL.622	1061	648	cckIN	9	isolated
q_CELL.623	949	650	cckIN	10	6
q_CELL.624	2874	648	ntng1IN	8	2
q_CELL.626	1244	652	CMPN	8	5
q_CELL.627	900	655	cckIN	10	6
q_CELL.628	1514	653	CMPN	9	3
q_CELL.629	1639	647	npyIN	9	3
q_CELL.630	1728	652	npyIN	9	3
q_CELL.631	1907	649	CMPN	8	isolated
q_CELL.632	1946	650	VLMC	9	3
q_CELL.633	2121	654	CMPN	8	isolated
q_CELL.635	3260	659	ntng1IN	8	isolated
q_CELL.636	3817	647	CMPN	9	7
q_CELL.637	1757	654	npyIN	9	3
q_CELL.638	2679	653	VLMC	3	isolated
q_CELL.639	4329	655	CMPN	8	8
q_CELL.641	1313	656	CMPN	8	5
q_CELL.642	1123	651	cckIN	9	isolated
q_CELL.643	1269	659	CMPN	8	5
q_CELL.644	4274	656	CMPN	8	8
q_CELL.645	993	649	cckIN	10	6
q_CELL.646	1574	663	npyIN	9	3
q_CELL.647	3631	655	ntng1IN	8	isolated
q_CELL.648	1089	660	CMPN	8	5
q_CELL.649	3922	657	CMPN	9	7
q_CELL.650	4479	657	cckIN	8	8
q_CELL.651	3602	656	CMPN	8	isolated
q_CELL.653	2636	664	VLMC	4	1
q_CELL.655	3400	666	ntng1IN	8	isolated
q_CELL.657	4613	664	cckIN	10	10
q_CELL.658	1039	661	cckIN	10	6
q_CELL.660	2902	666	ntng1IN	8	2
q_CELL.662	1157	663	cckIN	9	isolated
q_CELL.663	2831	664	VLMC	4	9
q_CELL.664	1396	668	CMPN	8	5
q_CELL.665	868	673	cckIN	10	6
q_CELL.666	2296	669	ntng1IN	8	4
q_CELL.667	2973	667	ntng1IN	8	2
q_CELL.668	3966	668	npyIN	9	7
q_CELL.669	4170	667	CMPN	8	8
q_CELL.670	971	669	cckIN	10	6
q_CELL.671	2039	674	VLMC	4	isolated
q_CELL.672	3276	670	ntng1IN	8	isolated
q_CELL.673	3825	669	CMPN	9	7
q_CELL.674	2800	668	VLMC	4	9
q_CELL.675	4455	671	cckIN	8	8
q_CELL.676	922	671	cckIN	10	6
q_CELL.677	1472	673	CMPN	8	isolated
q_CELL.678	1790	668	CMPN	9	3
q_CELL.679	2357	671	VLMC	4	isolated
q_CELL.680	2721	673	VLMC	3	isolated
q_CELL.681	4536	673	cckIN	10	10
q_CELL.682	1831	672	CMPN	9	3
q_CELL.683	1684	679	sstIN	9	3
q_CELL.685	2759	676	VLMC	3	isolated
q_CELL.686	1197	671	CMPN	8	5
q_CELL.687	1356	674	CMPN	8	5
q_CELL.688	1437	677	CMPN	9	3
q_CELL.689	1665	673	npyIN	9	3
q_CELL.690	4129	683	CMPN	8	8
q_CELL.691	1068	677	CMPN	8	5
q_CELL.692	1221	666	CMPN	8	5
q_CELL.693	1295	676	CMPN	8	5
q_CELL.694	4363	670	dpEX	8	8
q_CELL.695	1768	678	CMPN	9	3
q_CELL.696	2146	682	CMPN	9	isolated
q_CELL.697	4013	673	CMPN	9	7
q_CELL.698	1912	678	CMPN	9	3
q_CELL.700	1250	680	CMPN	8	5
q_CELL.701	1880	678	CMPN	9	3
q_CELL.702	2878	678	ntng1IN	8	2
q_CELL.703	1746	684	npyIN	9	3
q_CELL.704	3887	686	CMPN	9	7
q_CELL.705	4679	686	CMPN	9	isolated
q_CELL.706	1494	688	CMPN	8	isolated
q_CELL.707	1525	685	npyIN	9	3
q_CELL.708	2605	681	VLMC	4	1
q_CELL.709	4482	684	cckIN	8	8
q_CELL.710	1726	686	npyIN	9	3
q_CELL.711	4333	683	CMPN	9	isolated
q_CELL.712	1164	691	cckIN	9	isolated
q_CELL.713	2628	686	VLMC	8	isolated
q_CELL.714	2979	686	ntng1IN	8	2
q_CELL.715	4038	691	CMPN	9	7
q_CELL.716	1093	694	CMPN	8	5
q_CELL.717	2792	688	VLMC	4	9
q_CELL.718	4096	690	CMPN	8	8
q_CELL.719	4247	689	CMPN	8	8
q_CELL.720	4396	691	cckIN	8	8
q_CELL.721	825	692	cckIN	10	6
q_CELL.722	1596	692	npyIN	9	3
q_CELL.724	2649	694	VLMC	4	1
q_CELL.725	3858	698	CMPN	9	7
q_CELL.726	994	689	cckIN	10	6
q_CELL.727	1020	694	CMPN	10	6
q_CELL.728	1321	697	CMPN	8	5
q_CELL.729	2843	692	VLMC	4	9
q_CELL.730	4551	693	cckIN	10	10
q_CELL.732	947	695	cckIN	10	6
q_CELL.733	1133	694	CMPN	9	isolated
q_CELL.734	1340	694	CMPN	9	3
q_CELL.735	3286	700	VLMC	8	isolated
q_CELL.736	1660	695	npyIN	9	3
q_CELL.737	4193	697	CMPN	8	8
q_CELL.738	480	696	VLMC	10	isolated
q_CELL.739	1215	695	CMPN	8	5
q_CELL.740	1372	696	CMPN	8	5
q_CELL.741	1798	697	npyIN	9	3
q_CELL.742	845	692	CMPN	10	6
q_CELL.743	1043	691	cckIN	10	6
q_CELL.744	1279	699	CMPN	8	5
q_CELL.745	1857	693	CMPN	9	3
q_CELL.746	2825	698	VLMC	4	9
q_CELL.747	4426	699	CMPN	8	8
q_CELL.748	1465	701	CMPN	8	isolated
q_CELL.749	3234	689	VLMC	4	isolated
q_CELL.752	802	700	cckIN	10	6
q_CELL.753	1194	704	CMPN	8	5
q_CELL.754	1415	700	CMPN	9	3
q_CELL.755	2124	700	CMPN	8	isolated
q_CELL.756	2877	701	ntng1IN	8	2
q_CELL.757	892	697	cckIN	10	6
q_CELL.758	2338	701	ntng1IN	8	4
q_CELL.759	2366	704	IMN	8	4
q_CELL.760	864	705	CMPN	10	6
q_CELL.761	914	704	cckIN	10	6
q_CELL.762	1567	698	CMPN	9	3
q_CELL.763	1877	704	CMPN	9	3
q_CELL.764	4519	705	cckIN	10	10
q_CELL.765	4492	703	cckIN	8	8
q_CELL.766	1242	706	CMPN	8	5
q_CELL.767	3976	706	npyIN	9	7
q_CELL.768	4298	701	CMPN	10	isolated
q_CELL.770	729	716	CMPN	10	6
q_CELL.771	3725	705	CMPN	8	isolated
q_CELL.772	1703	704	npyIN	9	3
q_CELL.773	1780	713	CMPN	9	3
q_CELL.774	3321	711	ntng1IN	8	isolated
q_CELL.775	3384	706	ntng1IN	8	isolated
q_CELL.776	4061	703	CMPN	9	7
q_CELL.777	776	717	cckIN	10	6
q_CELL.778	1622	708	npyIN	9	3
q_CELL.782	4472	715	cckIN	8	8
q_CELL.783	3012	713	sstIN	8	2
q_CELL.784	1389	719	CMPN	8	5
q_CELL.785	1822	709	CMPN	9	3
q_CELL.786	3109	713	ntng1IN	8	2
q_CELL.787	4143	713	CMPN	8	8
q_CELL.788	4670	714	cckIN	10	10
q_CELL.789	830	716	cckIN	10	6
q_CELL.790	991	720	cckIN	10	6
q_CELL.791	1511	716	CMPN	9	3
q_CELL.792	2660	717	VLMC	3	isolated
q_CELL.793	1020	718	CMPN	10	6
q_CELL.794	1145	720	cckIN	8	5
q_CELL.795	1737	716	npyIN	9	3
q_CELL.796	2010	715	VLMC	9	3
q_CELL.797	2475	720	ntng1IN	8	4
q_CELL.798	1487	726	CMPN	9	3
q_CELL.799	2199	721	CMPN	8	4
q_CELL.800	2456	722	CMPN	8	4
q_CELL.801	1532	716	npyIN	9	3
q_CELL.802	3139	722	ntng1IN	8	2
q_CELL.804	3947	711	npyIN	9	7
q_CELL.805	4213	722	CMPN	8	8
q_CELL.806	4445	721	cckIN	8	8
q_CELL.807	4396	721	cckIN	8	8
q_CELL.809	1110	720	cckIN	8	5
q_CELL.810	2347	721	ntng1IN	8	4
q_CELL.811	2855	717	VLMC	4	9
q_CELL.813	3879	730	npyIN	9	7
q_CELL.814	954	721	cckIN	10	6
q_CELL.815	1302	720	CMPN	8	5
q_CELL.816	1658	722	npyIN	9	3
q_CELL.817	930	726	CMPN	10	6
q_CELL.818	1341	719	CMPN	8	5
q_CELL.819	4031	725	CMPN	9	7
q_CELL.821	2284	727	ntng1IN	8	4
q_CELL.822	3057	726	ntng1IN	8	2
q_CELL.823	4561	730	cckIN	10	10
q_CELL.824	5085	727	VLMC	4	isolated
q_CELL.825	1971	717	CMPN	9	3
q_CELL.826	2118	729	ntng1IN	9	isolated
q_CELL.827	2886	732	VLMC	8	2
q_CELL.828	869	731	cckIN	10	6
q_CELL.829	2818	720	VLMC	4	9
q_CELL.830	479	733	VLMC	8	isolated
q_CELL.831	1582	727	CMPN	9	3
q_CELL.834	4597	733	cckIN	10	10
q_CELL.835	1254	730	CMPN	9	isolated
q_CELL.837	2259	732	ntng1IN	8	4
q_CELL.838	801	730	cckIN	10	6
q_CELL.839	5124	736	VLMC	4	isolated
q_CELL.840	2237	736	ntng1IN	8	4
q_CELL.841	2494	733	ntng1IN	8	4
q_CELL.842	1434	732	CMPN	9	3
q_CELL.843	4281	727	cckIN	8	8
q_CELL.844	1799	729	CMPN	9	3
q_CELL.845	4364	738	cckIN	10	isolated
q_CELL.846	907	734	cckIN	10	6
q_CELL.847	1059	729	CMPN	10	6
q_CELL.848	2317	734	scgnIN	8	4
q_CELL.849	3169	741	VLMC	8	2
q_CELL.850	3974	731	npyIN	9	7
q_CELL.851	1183	731	cckIN	8	5
q_CELL.853	2026	737	VLMC	8	isolated
q_CELL.854	3382	735	CMPN	8	isolated
q_CELL.855	4006	737	npyIN	9	7
q_CELL.856	4649	733	cckIN	10	10
q_CELL.859	2839	744	VLMC	4	9
q_CELL.860	1993	738	CMPN	9	3
q_CELL.861	3254	737	VLMC	9	isolated
q_CELL.862	4201	740	CMPN	9	isolated
q_CELL.864	825	741	cckIN	10	6
q_CELL.865	1139	757	cckIN	8	5
q_CELL.866	1227	737	CMPN	8	5
q_CELL.867	1931	742	CMPN	9	3
q_CELL.868	2212	738	VLMC	8	4
q_CELL.869	2370	741	scgnIN	8	4
q_CELL.870	4341	743	CMPN	10	isolated
q_CELL.871	949	748	cckIN	10	6
q_CELL.872	1034	741	CMPN	10	6
q_CELL.873	4161	743	CMPN	8	8
q_CELL.874	2989	745	ntng1IN	8	2
q_CELL.875	3575	741	VLMC	9	7
q_CELL.877	1316	744	CMPN	8	5
q_CELL.878	3124	744	ntng1IN	8	2
q_CELL.879	3940	748	npyIN	9	7
q_CELL.880	4250	745	cckIN	8	8
q_CELL.881	1358	749	CMPN	8	5
q_CELL.882	2470	749	ntng1IN	8	4
q_CELL.883	4721	748	CMPN	8	isolated
q_CELL.884	4858	759	VLMC	4	isolated
q_CELL.885	1006	745	CMPN	10	6
q_CELL.886	1463	749	CMPN	9	3
q_CELL.887	3030	746	ntng1IN	8	2
q_CELL.888	2817	748	VLMC	4	9
q_CELL.889	3333	740	ntng1IN	8	isolated
q_CELL.890	1099	742	CMPN	10	6
q_CELL.891	2292	750	ntng1IN	8	4
q_CELL.892	1289	749	CMPN	8	5
q_CELL.893	1659	751	sstIN	9	3
q_CELL.894	2496	751	ntng1IN	8	4
q_CELL.895	885	755	cckIN	10	6
q_CELL.896	3832	758	CMPN	9	7
q_CELL.897	4110	753	CMPN	9	7
q_CELL.899	1678	754	CMPN	9	3
q_CELL.900	2868	748	VLMC	8	2
q_CELL.901	4289	754	CMPN	10	isolated
q_CELL.902	4502	742	cckIN	9	isolated
q_CELL.903	4625	748	cckIN	10	10
q_CELL.904	2328	758	CMPN	9	isolated
q_CELL.905	842	757	cckIN	10	6
q_CELL.906	923	753	cckIN	10	6
q_CELL.907	1386	755	CMPN	8	5
q_CELL.908	1716	750	CMPN	9	3
q_CELL.909	1413	752	CMPN	8	5
q_CELL.910	1597	754	CMPN	9	3
q_CELL.911	2427	756	ntng1IN	8	4
q_CELL.914	1640	761	sstIN	9	3
q_CELL.915	4367	763	cckIN	10	isolated
q_CELL.916	2411	756	ntng1IN	8	4
q_CELL.917	2644	749	VLMC	8	isolated
q_CELL.918	2906	755	ntng1IN	8	2
q_CELL.919	3013	753	ntng1IN	8	2
q_CELL.920	1212	761	CMPN	8	5
q_CELL.922	4347	765	CMPN	10	isolated
q_CELL.924	2370	761	ntng1IN	8	4
q_CELL.925	1513	759	MCG	9	3
q_CELL.926	1560	761	CMPN	9	3
q_CELL.927	1854	763	CMPN	9	3
q_CELL.928	4234	763	cckIN	8	8
q_CELL.929	4539	762	cckIN	8	8
q_CELL.930	976	760	cckIN	10	6
q_CELL.931	1230	764	CMPN	8	5
q_CELL.932	3795	764	VLMC	8	isolated
q_CELL.933	724	766	CMPN	10	6
q_CELL.934	1075	765	CMPN	10	6
q_CELL.935	2664	759	ntng1IN	8	isolated
q_CELL.936	3870	763	npyIN	9	7
q_CELL.937	3981	768	npyIN	9	7
q_CELL.938	5062	765	VLMC	8	isolated
q_CELL.939	1269	768	CMPN	8	5
q_CELL.941	3429	764	CMPN	8	isolated
q_CELL.942	1053	767	CMPN	10	6
q_CELL.945	4407	769	cckIN	8	8
q_CELL.946	4476	773	cckIN	10	10
q_CELL.948	3183	766	ntng1IN	8	2
q_CELL.949	4660	764	cckIN	10	10
q_CELL.950	4694	772	cckIN	10	10
q_CELL.951	2821	778	VLMC	4	9
q_CELL.952	3730	771	npyIN	9	7
q_CELL.953	1487	765	CMPN	9	3
q_CELL.954	1755	773	CMPN	9	3
q_CELL.956	1309	773	CMPN	8	5
q_CELL.957	4733	772	CMPN	10	10
q_CELL.958	1243	774	CMPN	8	5
q_CELL.959	1455	772	CMPN	9	3
q_CELL.961	3390	775	ntng1IN	9	7
q_CELL.963	1108	769	CMPN	10	6
q_CELL.964	2452	778	ntng1IN	8	4
q_CELL.965	1926	772	npyIN	9	3
q_CELL.966	2265	771	CMPN	8	4
q_CELL.967	4385	776	cckIN	8	8
q_CELL.968	4769	773	CMPN	8	isolated
q_CELL.969	3715	778	npyIN	9	7
q_CELL.970	4301	775	CMPN	8	8
q_CELL.971	1349	770	CMPN	9	isolated
q_CELL.972	1594	781	CMPN	9	3
q_CELL.973	2135	774	CMPN	9	isolated
q_CELL.974	3331	782	CMPN	8	isolated
q_CELL.975	4158	779	CMPN	8	8
q_CELL.976	4515	780	cckIN	8	8
q_CELL.977	1029	780	CMPN	10	6
q_CELL.978	863	782	cckIN	10	6
q_CELL.980	2871	783	VLMC	8	2
q_CELL.981	4048	779	nptxEX	8	8
q_CELL.982	1621	780	CMPN	9	3
q_CELL.983	2982	779	CMPN	8	2
q_CELL.984	4432	781	CMPN	8	8
q_CELL.986	2922	781	VLMC	8	2
q_CELL.987	1177	780	CMPN	10	6
q_CELL.988	1412	784	CMPN	8	5
q_CELL.989	1676	780	CMPN	9	3
q_CELL.990	3941	784	npyIN	9	7
q_CELL.991	894	785	cckIN	10	6
q_CELL.992	988	784	CMPN	10	6
q_CELL.993	4070	785	CMPN	8	8
q_CELL.994	4211	784	cckIN	8	8
q_CELL.996	2639	786	ntng1IN	8	isolated
q_CELL.998	967	789	CMPN	10	6
q_CELL.999	2520	785	CMPN	8	4
q_CELL.1000	3013	784	ntng1IN	8	2
q_CELL.1001	3114	783	ntng1IN	8	2
q_CELL.1002	4088	787	CMPN	8	8
q_CELL.1003	4586	774	cckIN	10	10
q_CELL.1004	3770	784	CMPN	8	isolated
q_CELL.1005	3803	787	CMPN	9	7
q_CELL.1006	4540	789	cckIN	8	8
q_CELL.1007	2898	790	ntng1IN	8	2
q_CELL.1008	3037	784	ntng1IN	8	2
q_CELL.1009	3303	788	ntng1IN	8	isolated
q_CELL.1011	482	787	VLMC	8	isolated
q_CELL.1012	1206	789	CMPN	8	5
q_CELL.1013	1392	786	CMPN	8	5
q_CELL.1014	3205	788	VLMC	9	isolated
q_CELL.1015	4122	789	CMPN	8	8
q_CELL.1016	819	793	cckIN	10	6
q_CELL.1017	4332	790	cckIN	10	isolated
q_CELL.1018	4373	792	cckIN	10	isolated
q_CELL.1019	4562	788	cckIN	8	8
q_CELL.1020	708	795	CMPN	10	6
q_CELL.1022	3987	799	npyIN	9	7
q_CELL.1023	4870	795	sfrpEGC	8	isolated
q_CELL.1024	1102	800	CMPN	10	6
q_CELL.1025	4686	791	cckIN	10	10
q_CELL.1026	1762	796	npyIN	9	3
q_CELL.1027	1871	800	npyIN	9	3
q_CELL.1028	4181	799	cckIN	8	8
q_CELL.1030	5169	803	VLMC	8	isolated
q_CELL.1031	924	789	cckIN	10	6
q_CELL.1032	1068	794	CMPN	10	6
q_CELL.1033	1439	803	CMPN	8	5
q_CELL.1035	1719	790	CMPN	9	3
q_CELL.1036	1147	801	CMPN	8	5
q_CELL.1037	2213	803	ntng1IN	8	4
q_CELL.1039	2841	794	VLMC	4	9
q_CELL.1040	4713	798	CMPN	10	10
q_CELL.1041	1021	802	CMPN	10	6
q_CELL.1042	2469	803	ntng1IN	8	4
q_CELL.1043	2659	808	ntng1IN	8	isolated
q_CELL.1044	4303	805	CMPN	9	isolated
q_CELL.1045	4396	798	cckIN	8	8
q_CELL.1046	4764	798	sstIN	8	isolated
q_CELL.1047	2501	811	ntng1IN	8	4
q_CELL.1048	3663	798	CMPN	9	7
q_CELL.1049	4474	801	CMPN	8	8
q_CELL.1050	4788	802	dpEX	8	isolated
q_CELL.1051	1234	799	CMPN	8	5
q_CELL.1052	3182	805	VLMC	9	isolated
q_CELL.1053	1328	803	CMPN	8	5
q_CELL.1054	3585	806	npyIN	9	7
q_CELL.1055	3731	796	npyIN	9	7
q_CELL.1056	4614	803	cckIN	10	10
q_CELL.1059	4739	804	cckIN	10	10
q_CELL.1060	1639	803	CMPN	9	3
q_CELL.1061	1697	804	CMPN	9	3
q_CELL.1062	770	802	cckIN	10	6
q_CELL.1064	4451	803	cckIN	8	8
q_CELL.1065	1364	808	CMPN	2	isolated
q_CELL.1066	3804	807	CMPN	9	7
q_CELL.1067	4235	801	CMPN	8	8
q_CELL.1069	5023	812	VLMC	4	isolated
q_CELL.1070	452	796	VLMC	8	isolated
q_CELL.1071	947	805	CMPN	10	6
q_CELL.1072	3001	811	ntng1IN	8	2
q_CELL.1073	4527	807	CMPN	8	8
q_CELL.1074	1265	803	CMPN	8	5
q_CELL.1075	2870	809	VLMC	8	2
q_CELL.1076	3844	807	npyIN	9	7
q_CELL.1077	5057	809	VLMC	4	isolated
q_CELL.1078	3032	816	ntng1IN	8	2
q_CELL.1079	4366	812	cckIN	8	8
q_CELL.1080	3124	812	ntng1IN	8	2
q_CELL.1081	1416	814	CMPN	8	5
q_CELL.1082	1553	815	CMPN	9	3
q_CELL.1083	2166	811	CMPN	9	isolated
q_CELL.1084	2798	811	VLMC	4	9
q_CELL.1085	905	812	CMPN	10	6
q_CELL.1086	1396	817	CMPN	8	5
q_CELL.1087	2136	807	ntng1IN	9	isolated
q_CELL.1089	741	815	cckIN	10	6
q_CELL.1090	1481	808	CMPN	9	3
q_CELL.1092	635	814	CMPN	10	6
q_CELL.1093	843	804	cckIN	10	6
q_CELL.1094	1122	811	CMPN	10	6
q_CELL.1095	2031	821	ntng1IN	8	isolated
q_CELL.1096	3776	813	CMPN	9	7
q_CELL.1097	4555	816	CMPN	8	8
q_CELL.1098	4686	822	cckIN	10	10
q_CELL.1099	1297	818	CMPN	8	5
q_CELL.1100	1523	819	CMPN	8	5
q_CELL.1101	3408	809	CMPN	9	7
q_CELL.1102	857	818	cckIN	10	6
q_CELL.1103	1162	817	cckIN	8	5
q_CELL.1104	4760	818	CMPN	10	10
q_CELL.1105	4850	818	VLMC	8	isolated
q_CELL.1106	1195	818	CMPN	8	5
q_CELL.1107	4258	817	CMPN	8	8
q_CELL.1108	4588	818	CMPN	8	8
q_CELL.1109	4395	822	cckIN	8	8
q_CELL.1111	921	827	cckIN	10	6
q_CELL.1112	1837	823	npyIN	9	3
q_CELL.1113	3320	826	CMPN	9	isolated
q_CELL.1114	4204	820	CMPN	8	8
q_CELL.1115	4419	820	cckIN	8	8
q_CELL.1116	4509	821	CMPN	10	10
q_CELL.1117	1592	820	CMPN	9	3
q_CELL.1118	2831	823	VLMC	4	9
q_CELL.1120	3649	814	CMPN	8	isolated
q_CELL.1121	4078	816	CMPN	8	8
q_CELL.1122	4816	830	cckIN	10	10
q_CELL.1123	877	822	cckIN	10	6
q_CELL.1124	993	815	CMPN	10	6
q_CELL.1125	1732	823	CMPN	9	3
q_CELL.1126	1944	821	VLMC	9	3
q_CELL.1127	2553	824	npyIN	2	isolated
q_CELL.1128	1246	833	CMPN	5	11
q_CELL.1129	1794	826	CMPN	9	3
q_CELL.1131	4292	828	CMPN	8	8
q_CELL.1132	1029	825	CMPN	10	6
q_CELL.1133	3398	827	CMPN	9	7
q_CELL.1134	4654	827	CMPN	10	10
q_CELL.1135	3073	831	ntng1IN	8	2
q_CELL.1136	814	830	cckIN	10	6
q_CELL.1137	1678	827	CMPN	9	3
q_CELL.1138	4130	822	CMPN	8	8
q_CELL.1139	1331	825	CMPN	8	5
q_CELL.1141	2480	826	ntng1IN	8	4
q_CELL.1142	2527	828	VLMC	8	4
q_CELL.1143	3132	832	ntng1IN	8	2
q_CELL.1144	945	836	CMPN	10	6
q_CELL.1145	3749	822	npyIN	9	7
q_CELL.1146	3871	827	scgnIN	9	7
q_CELL.1147	4000	830	CMPN	8	8
q_CELL.1148	4182	829	CMPN	8	8
q_CELL.1149	4331	831	cckIN	10	isolated
q_CELL.1150	1090	830	CMPN	8	5
q_CELL.1151	5176	831	VLMC	8	isolated
q_CELL.1152	4096	827	CMPN	8	8
q_CELL.1153	1378	832	CMPN	8	5
q_CELL.1154	1862	837	npyIN	9	3
q_CELL.1155	673	824	CMPN	10	6
q_CELL.1156	1487	836	CMPN	8	5
q_CELL.1157	2803	834	VLMC	4	9
q_CELL.1158	4566	840	CMPN	10	10
q_CELL.1159	1050	833	CMPN	10	6
q_CELL.1160	2298	839	VLMC	8	4
q_CELL.1161	2861	839	VLMC	4	9
q_CELL.1162	3109	837	ntng1IN	8	2
q_CELL.1163	3002	841	ntng1IN	8	2
q_CELL.1164	1134	836	CMPN	10	6
q_CELL.1166	4716	830	cckIN	10	10
q_CELL.1167	1418	844	CMPN	8	5
q_CELL.1168	4612	842	cckIN	10	10
q_CELL.1169	4779	840	CMPN	10	10
q_CELL.1170	1817	841	npyIN	9	3
q_CELL.1171	3935	840	npyIN	9	7
q_CELL.1172	4536	835	CMPN	8	8
q_CELL.1173	785	834	cckIN	10	6
q_CELL.1174	1359	842	CMPN	8	5
q_CELL.1175	1692	861	npyIN	9	3
q_CELL.1176	2895	838	VLMC	8	2
q_CELL.1177	3588	840	npyIN	9	7
q_CELL.1178	4379	838	CMPN	8	8
q_CELL.1179	1565	846	CMPN	9	3
q_CELL.1180	3900	840	CMPN	9	7
q_CELL.1181	4158	844	CMPN	8	8
q_CELL.1182	4451	841	cckIN	8	8
q_CELL.1183	3816	835	CMPN	9	7
q_CELL.1184	860	844	cckIN	10	6
q_CELL.1185	1772	845	CMPN	9	3
q_CELL.1186	1991	837	CMPN	9	3
q_CELL.1187	2163	843	CMPN	8	4
q_CELL.1188	895	847	cckIN	10	6
q_CELL.1189	834	849	cckIN	10	6
q_CELL.1190	1656	845	npyIN	9	3
q_CELL.1191	4216	848	CMPN	8	8
q_CELL.1192	1176	843	CMPN	8	5
q_CELL.1193	4057	840	CMPN	8	8
q_CELL.1194	717	848	cckIN	10	6
q_CELL.1195	3733	841	CMPN	9	7
q_CELL.1196	1114	851	CMPN	8	5
q_CELL.1197	1217	837	CMPN	8	5
q_CELL.1198	1915	855	npyIN	9	3
q_CELL.1199	1938	850	VLMC	9	3
q_CELL.1200	1963	847	VLMC	9	3
q_CELL.1201	2644	848	ntng1IN	8	isolated
q_CELL.1202	4110	847	CMPN	8	8
q_CELL.1203	3057	849	ntng1IN	8	2
q_CELL.1205	1529	850	CMPN	8	5
q_CELL.1207	3500	848	Oligo	9	7
q_CELL.1208	414	859	VLMC	3	isolated
q_CELL.1209	1324	851	sfrpEGC	5	11
q_CELL.1210	1594	853	CMPN	9	3
q_CELL.1211	2815	852	VLMC	4	9
q_CELL.1212	4688	858	CMPN	10	10
q_CELL.1213	750	859	cckIN	10	6
q_CELL.1214	919	853	cckIN	10	6
q_CELL.1215	3326	855	npyIN	9	isolated
q_CELL.1216	4637	856	cckIN	10	10
q_CELL.1217	689	853	CMPN	10	6
q_CELL.1219	4476	858	cckIN	8	8
q_CELL.1220	1394	852	CMPN	8	5
q_CELL.1223	4421	857	CMPN	8	8
q_CELL.1225	1485	855	CMPN	8	5
q_CELL.1226	3094	857	ntng1IN	8	2
q_CELL.1227	3972	858	CMPN	8	8
q_CELL.1228	4267	855	cckIN	10	isolated
q_CELL.1229	3031	854	ntng1IN	8	2
q_CELL.1230	4728	859	cckIN	10	10
q_CELL.1231	1087	863	CMPN	10	6
q_CELL.1232	1140	861	CMPN	8	5
q_CELL.1233	1456	863	CMPN	8	5
q_CELL.1234	1737	873	npyIN	9	3
q_CELL.1236	4022	867	CMPN	9	isolated
q_CELL.1237	4321	859	CMPN	8	8
q_CELL.1238	1018	860	CMPN	10	6
q_CELL.1239	2318	875	ntng1IN	8	4
q_CELL.1240	3287	861	CMPN	9	isolated
q_CELL.1241	5157	859	VLMC	8	isolated
q_CELL.1242	1360	862	CMPN	5	11
q_CELL.1243	2500	859	ntng1IN	8	4
q_CELL.1244	2842	864	VLMC	4	9
q_CELL.1245	3143	860	ntng1IN	8	2
q_CELL.1246	3835	864	CMPN	9	7
q_CELL.1247	4568	868	cckIN	10	10
q_CELL.1248	1283	860	sfrpEGC	5	11
q_CELL.1249	3883	863	CMPN	9	7
q_CELL.1250	5187	858	VLMC	7	isolated
q_CELL.1251	1618	859	CMPN	9	3
q_CELL.1252	2998	861	ntng1IN	8	2
q_CELL.1253	3122	869	ntng1IN	8	2
q_CELL.1254	3475	864	CMPN	9	7
q_CELL.1255	4400	860	cckIN	8	8
q_CELL.1256	873	869	cckIN	10	6
q_CELL.1257	963	871	CMPN	10	6
q_CELL.1258	2874	867	VLMC	4	9
q_CELL.1259	4603	869	cckIN	10	10
q_CELL.1260	4826	868	CMPN	10	10
q_CELL.1261	813	866	cckIN	10	6
q_CELL.1262	2136	856	CMPN	8	4
q_CELL.1263	3547	868	Oligo	9	7
q_CELL.1264	1812	878	npyIN	9	3
q_CELL.1265	1051	877	CMPN	10	6
q_CELL.1266	4361	870	CMPN	8	8
q_CELL.1267	1167	870	CMPN	8	5
q_CELL.1268	1950	872	VLMC	9	3
q_CELL.1269	4118	868	CMPN	8	8
q_CELL.1270	4201	872	CMPN	8	8
q_CELL.1271	4665	873	cckIN	10	10
q_CELL.1272	934	868	CMPN	10	6
q_CELL.1273	1893	873	npyIN	9	3
q_CELL.1274	4234	870	CMPN	9	isolated
q_CELL.1275	1262	861	sfrpEGC	5	11
q_CELL.1276	2442	870	ntng1IN	8	4
q_CELL.1277	4147	865	CMPN	8	8
q_CELL.1278	854	872	cckIN	10	6
q_CELL.1279	1836	871	npyIN	9	3
q_CELL.1281	3050	875	ntng1IN	8	2
q_CELL.1282	1517	877	CMPN	8	5
q_CELL.1284	834	873	cckIN	10	6
q_CELL.1286	1243	875	CMPN	8	5
q_CELL.1287	696	878	CMPN	9	isolated
q_CELL.1288	1313	873	sfrpEGC	5	11
q_CELL.1290	3978	877	CMPN	8	8
q_CELL.1291	4088	880	CMPN	8	8
q_CELL.1292	4268	878	CMPN	8	8
q_CELL.1293	994	861	CMPN	10	6
q_CELL.1294	3319	883	ntng1IN	8	isolated
q_CELL.1295	773	879	cckIN	10	6
q_CELL.1296	899	873	CMPN	10	6
q_CELL.1297	1575	879	CMPN	9	3
q_CELL.1298	1603	880	CMPN	9	3
q_CELL.1299	2275	878	ntng1IN	8	4
q_CELL.1300	2799	876	VLMC	4	9
q_CELL.1301	1034	889	CMPN	10	6
q_CELL.1302	1078	887	CMPN	10	6
q_CELL.1303	3398	888	npyIN	9	7
q_CELL.1304	3820	876	CMPN	9	7
q_CELL.1305	1135	884	CMPN	8	5
q_CELL.1306	1860	877	npyIN	9	3
q_CELL.1308	4177	884	CMPN	8	8
q_CELL.1309	4303	879	CMPN	8	8
q_CELL.1310	1220	882	CMPN	8	5
q_CELL.1311	4435	883	CMPN	8	8
q_CELL.1312	1190	885	CMPN	8	5
q_CELL.1314	4506	870	CMPN	10	10
q_CELL.1315	4554	886	CMPN	10	10
q_CELL.1316	4752	883	cckIN	10	10
q_CELL.1317	4789	887	cckIN	10	10
q_CELL.1319	724	886	cckIN	10	6
q_CELL.1320	1785	876	npyIN	9	3
q_CELL.1321	2978	876	ntng1IN	8	2
q_CELL.1322	3703	884	Oligo	9	7
q_CELL.1323	4909	888	sstIN	10	10
q_CELL.1324	1769	893	CMPN	9	3
q_CELL.1325	2205	886	sstIN	8	4
q_CELL.1326	3030	888	ntng1IN	8	2
q_CELL.1327	3084	884	ntng1IN	8	2
q_CELL.1328	667	888	CMPN	10	6
q_CELL.1329	1485	885	CMPN	9	3
q_CELL.1332	1399	892	wntEGC	5	11
q_CELL.1333	2663	893	VLMC	3	isolated
q_CELL.1334	4467	887	CMPN	8	8
q_CELL.1335	1927	896	sstIN	9	3
q_CELL.1336	3532	895	Oligo	8	isolated
q_CELL.1337	4338	896	cckIN	8	8
q_CELL.1338	1641	893	npyIN	9	3
q_CELL.1339	4122	894	CMPN	8	8
q_CELL.1340	4491	891	cckIN	10	10
q_CELL.1341	4603	891	cckIN	10	10
q_CELL.1342	4725	892	CMPN	10	10
q_CELL.1343	926	890	CMPN	10	6
q_CELL.1344	1423	893	sfrpEGC	5	11
q_CELL.1345	2948	895	ntng1IN	8	2
q_CELL.1346	3769	892	ntng1IN	9	7
q_CELL.1347	4652	892	CMPN	10	10
q_CELL.1348	1167	893	CMPN	8	5
q_CELL.1349	1708	892	npyIN	9	3
q_CELL.1350	4840	891	cckIN	10	10
q_CELL.1351	5184	898	VLMC	3	isolated
q_CELL.1352	1101	897	CMPN	10	6
q_CELL.1353	2401	891	ntng1IN	8	4
q_CELL.1354	2825	890	VLMC	4	9
q_CELL.1355	4396	893	CMPN	8	8
q_CELL.1356	3150	892	ntng1IN	8	2
q_CELL.1357	3292	900	npyIN	9	isolated
q_CELL.1358	851	899	CMPN	10	6
q_CELL.1359	3887	898	CMPN	8	8
q_CELL.1360	4065	895	CMPN	9	isolated
q_CELL.1361	1319	899	CMPN	5	11
q_CELL.1362	634	903	cckIN	10	6
q_CELL.1363	954	904	CMPN	10	6
q_CELL.1364	1983	905	CMPN	8	isolated
q_CELL.1365	3739	902	npyIN	9	7
q_CELL.1366	3968	900	CMPN	8	8
q_CELL.1367	999	901	CMPN	10	6
q_CELL.1368	1592	901	CMPN	9	3
q_CELL.1369	1886	905	npyIN	9	3
q_CELL.1370	4232	900	CMPN	8	8
q_CELL.1371	4309	906	CMPN	8	8
q_CELL.1372	2428	894	CMPN	8	4
q_CELL.1373	1463	909	CMPN	5	11
q_CELL.1374	3864	890	CMPN	8	8
q_CELL.1375	1062	904	CMPN	10	6
q_CELL.1376	1961	901	VLMC	9	3
q_CELL.1377	819	903	cckIN	10	6
q_CELL.1378	1234	907	CMPN	5	11
q_CELL.1379	4544	906	CMPN	10	10
q_CELL.1380	1264	909	sfrpEGC	5	11
q_CELL.1381	2221	902	ntng1IN	8	4
q_CELL.1382	2481	907	ntng1IN	8	4
q_CELL.1383	3833	907	CMPN	8	8
q_CELL.1384	2506	902	npyIN	8	4
q_CELL.1385	3066	904	ntng1IN	8	2
q_CELL.1386	4819	913	CMPN	10	10
q_CELL.1387	4034	905	CMPN	8	8
q_CELL.1388	4762	906	cckIN	10	10
q_CELL.1389	1341	905	wntEGC	5	11
q_CELL.1390	1553	903	CMPN	8	5
q_CELL.1391	3017	908	ntng1IN	8	2
q_CELL.1392	4918	913	sstIN	8	12
q_CELL.1393	362	912	VLMC	8	isolated
q_CELL.1394	2263	908	scgnIN	8	4
q_CELL.1395	4132	911	CMPN	8	8
q_CELL.1396	979	911	CMPN	10	6
q_CELL.1397	1712	915	CMPN	9	3
q_CELL.1399	2643	912	ntng1IN	8	isolated
q_CELL.1400	2876	913	VLMC	4	9
q_CELL.1401	3454	911	CMPN	9	7
q_CELL.1402	4102	913	CMPN	8	8
q_CELL.1403	4379	911	cckIN	8	8
q_CELL.1404	4480	910	CMPN	10	10
q_CELL.1405	4703	910	CMPN	10	10
q_CELL.1406	1020	906	CMPN	10	6
q_CELL.1407	3040	911	ntng1IN	8	2
q_CELL.1408	4861	910	cckIN	10	10
q_CELL.1409	1304	915	sfrpEGC	5	11
q_CELL.1411	4511	913	CMPN	10	10
q_CELL.1412	4661	913	CMPN	10	10
q_CELL.1413	1151	912	CMPN	8	5
q_CELL.1414	2528	916	CMPN	8	4
q_CELL.1415	4579	911	CMPN	10	10
q_CELL.1416	4610	915	CMPN	10	10
q_CELL.1417	1532	916	CMPN	8	5
q_CELL.1418	4209	914	CMPN	8	8
q_CELL.1419	764	920	CMPN	10	6
q_CELL.1420	2975	917	ntng1IN	8	2
q_CELL.1422	5216	915	VLMC	8	isolated
q_CELL.1423	5251	922	VLMC	8	isolated
q_CELL.1424	790	914	cckIN	10	6
q_CELL.1425	927	916	CMPN	10	6
q_CELL.1426	1488	915	CMPN	5	11
q_CELL.1427	2465	919	ntng1IN	8	4
q_CELL.1428	3312	926	ntng1IN	8	isolated
q_CELL.1429	3914	916	CMPN	9	7
q_CELL.1430	4257	909	CMPN	8	8
q_CELL.1431	4439	917	CMPN	8	8
q_CELL.1432	1370	917	wntEGC	5	11
q_CELL.1433	4355	923	CMPN	8	8
q_CELL.1434	4637	917	CMPN	10	10
q_CELL.1435	1195	914	CMPN	5	11
q_CELL.1436	1652	920	CMPN	9	3
q_CELL.1438	2826	926	VLMC	4	9
q_CELL.1439	4006	918	CMPN	8	8
q_CELL.1440	4290	917	CMPN	8	8
q_CELL.1441	1119	917	CMPN	8	5
q_CELL.1443	3723	915	CMPN	9	7
q_CELL.1445	4791	921	cckIN	10	10
q_CELL.1446	1088	928	CMPN	10	6
q_CELL.1447	1916	927	VLMC	9	3
q_CELL.1448	2032	920	CMPN	9	3
q_CELL.1449	2305	915	ntng1IN	8	4
q_CELL.1450	2857	917	VLMC	4	9
q_CELL.1451	1606	930	CMPN	9	3
q_CELL.1452	2051	920	CMPN	9	3
q_CELL.1453	648	924	cckIN	10	6
q_CELL.1454	869	919	CMPN	10	6
q_CELL.1455	4083	921	cckIN	8	8
q_CELL.1456	4154	916	CMPN	8	8
q_CELL.1457	4734	921	cckIN	10	10
q_CELL.1458	1005	922	CMPN	10	6
q_CELL.1459	3550	923	Oligo	9	7
q_CELL.1460	1751	926	CMPN	9	3
q_CELL.1461	2138	920	CMPN	9	3
q_CELL.1462	2671	928	ntng1IN	8	isolated
q_CELL.1464	1282	924	wntEGC	5	11
q_CELL.1465	1994	924	VLMC	8	isolated
q_CELL.1466	3273	925	ntng1IN	8	isolated
q_CELL.1468	899	927	CMPN	10	6
q_CELL.1469	4552	928	CMPN	10	10
q_CELL.1470	955	928	CMPN	8	isolated
q_CELL.1471	1508	929	CMPN	5	11
q_CELL.1472	2409	924	ntng1IN	8	4
q_CELL.1473	3162	927	ntng1IN	8	2
q_CELL.1474	4125	930	CMPN	8	8
q_CELL.1475	1867	928	CMPN	9	3
q_CELL.1476	2273	932	CMPN	9	isolated
q_CELL.1477	4885	929	cckIN	8	12
q_CELL.1478	724	935	npyIN	10	6
q_CELL.1479	1056	931	CMPN	10	6
q_CELL.1481	2959	935	ntng1IN	8	2
q_CELL.1482	3969	931	CMPN	9	7
q_CELL.1483	1780	931	npyIN	9	3
q_CELL.1484	4693	932	cckIN	10	10
q_CELL.1485	840	935	cckIN	10	6
q_CELL.1486	1029	935	CMPN	10	6
q_CELL.1487	2336	924	ntng1IN	8	4
q_CELL.1488	2491	933	CMPN	8	4
q_CELL.1489	3670	932	Oligo	2	isolated
q_CELL.1490	4276	934	CMPN	8	8
q_CELL.1491	1392	934	wntEGC	5	11
q_CELL.1492	4484	932	CMPN	10	10
q_CELL.1493	4317	933	CMPN	8	8
q_CELL.1494	2072	930	CMPN	9	3
q_CELL.1495	2452	936	ntng1IN	8	4
q_CELL.1496	978	942	CMPN	10	6
q_CELL.1497	1444	927	sfrpEGC	5	11
q_CELL.1498	1720	934	CMPN	9	3
q_CELL.1499	2210	940	VLMC	8	4
q_CELL.1500	2641	937	ntng1IN	8	isolated
q_CELL.1501	3053	936	ntng1IN	8	2
q_CELL.1502	4053	938	CMPN	8	8
q_CELL.1503	4237	935	CMPN	8	8
q_CELL.1505	4197	941	CMPN	8	8
q_CELL.1507	613	932	cckIN	10	6
q_CELL.1508	1849	937	npyIN	9	3
q_CELL.1510	3634	938	Oligo	2	isolated
q_CELL.1511	4393	930	cckIN	8	8
q_CELL.1512	1327	951	wntEGC	5	11
q_CELL.1514	3457	945	Oligo	9	7
q_CELL.1515	4335	946	CMPN	8	8
q_CELL.1516	3917	938	CMPN	9	7
q_CELL.1517	4581	938	cckIN	10	10
q_CELL.1518	4717	940	cckIN	10	10
q_CELL.1519	695	939	CMPN	10	6
q_CELL.1520	2047	944	CMPN	9	3
q_CELL.1521	2380	929	ntng1IN	8	4
q_CELL.1522	3030	937	ntng1IN	8	2
q_CELL.1523	4611	950	cckIN	10	10
q_CELL.1524	4662	942	cckIN	10	10
q_CELL.1525	5231	943	VLMC	8	isolated
q_CELL.1526	1676	949	CMPN	9	3
q_CELL.1527	2532	941	ntng1IN	8	4
q_CELL.1528	3582	948	Oligo	9	7
q_CELL.1529	360	947	VLMC	8	isolated
q_CELL.1530	1227	939	sfrpEGC	5	11
q_CELL.1531	4771	939	cckIN	10	10
q_CELL.1532	4857	944	cckIN	10	10
q_CELL.1533	754	944	CMPN	10	6
q_CELL.1534	1161	941	CMPN	8	5
q_CELL.1535	1417	945	sfrpEGC	5	11
q_CELL.1536	1959	936	VLMC	8	isolated
q_CELL.1537	4949	941	VLMC	8	12
q_CELL.1538	1357	952	wntEGC	5	11
q_CELL.1539	3539	943	Oligo	9	7
q_CELL.1540	3774	950	CMPN	9	7
q_CELL.1541	4009	944	CMPN	8	8
q_CELL.1542	4212	959	CMPN	8	8
q_CELL.1544	1257	947	sfrpEGC	5	11
q_CELL.1545	3745	946	Oligo	9	7
q_CELL.1546	1479	945	sfrpEGC	5	11
q_CELL.1547	4507	945	CMPN	10	10
q_CELL.1549	2240	954	VLMC	8	4
q_CELL.1551	4804	942	CMPN	10	10
q_CELL.1552	668	935	cckIN	10	6
q_CELL.1553	2506	952	CMPN	8	4
q_CELL.1554	3119	951	ntng1IN	8	2
q_CELL.1555	921	956	CMPN	10	6
q_CELL.1556	1129	949	sfrpEGC	5	11
q_CELL.1557	1525	944	CMPN	9	3
q_CELL.1558	4113	952	CMPN	8	8
q_CELL.1559	570	949	sstIN	10	6
q_CELL.1560	2835	948	VLMC	4	9
q_CELL.1561	4430	950	cckIN	8	8
q_CELL.1563	4455	954	CMPN	8	8
q_CELL.1564	4741	944	cckIN	10	10
q_CELL.1565	817	950	cckIN	10	6
q_CELL.1566	3669	953	Oligo	2	isolated
q_CELL.1567	3823	956	Oligo	9	7
q_CELL.1568	1691	961	CMPN	9	3
q_CELL.1569	2463	963	ntng1IN	8	4
q_CELL.1570	875	948	CMPN	10	6
q_CELL.1572	2767	955	VLMC	8	isolated
q_CELL.1573	1434	957	sfrpEGC	5	11
q_CELL.1574	2434	963	ntng1IN	8	4
q_CELL.1575	3058	954	ntng1IN	8	2
q_CELL.1576	3862	948	CMPN	8	8
q_CELL.1577	4538	955	CMPN	10	10
q_CELL.1578	4881	958	CMPN	10	10
q_CELL.1580	4079	957	CMPN	8	8
q_CELL.1581	4303	950	CMPN	8	8
q_CELL.1582	640	957	cckIN	10	6
q_CELL.1583	1050	955	sfrpEGC	10	6
q_CELL.1584	1308	957	wntEGC	5	11
q_CELL.1585	1897	957	VLMC	9	3
q_CELL.1586	4034	961	CMPN	9	7
q_CELL.1587	4168	959	CMPN	8	8
q_CELL.1588	1084	960	CMPN	10	6
q_CELL.1589	1606	962	CMPN	9	3
q_CELL.1590	786	961	cckIN	10	6
q_CELL.1591	1023	964	CMPN	10	6
q_CELL.1592	1192	955	sfrpEGC	5	11
q_CELL.1593	1564	955	CMPN	8	5
q_CELL.1594	2016	959	CMPN	8	isolated
q_CELL.1595	1804	957	npyIN	9	3
q_CELL.1596	1870	957	npyIN	9	3
q_CELL.1598	4407	961	CMPN	8	8
q_CELL.1599	3093	963	ntng1IN	8	2
q_CELL.1600	999	961	CMPN	10	6
q_CELL.1601	2897	961	VLMC	8	2
q_CELL.1602	4569	961	CMPN	10	10
q_CELL.1603	845	965	cckIN	10	6
q_CELL.1604	2794	972	VLMC	4	9
q_CELL.1605	4142	960	Oligo	8	8
q_CELL.1606	5253	962	VLMC	8	isolated
q_CELL.1607	759	966	CMPN	10	6
q_CELL.1608	1500	959	sfrpEGC	5	11
q_CELL.1609	2299	964	sstIN	8	4
q_CELL.1610	2648	957	ntng1IN	8	isolated
q_CELL.1611	4591	963	CMPN	10	10
q_CELL.1613	4342	964	sfrpEGC	8	8
q_CELL.1614	902	962	CMPN	10	6
q_CELL.1615	3541	972	Oligo	9	7
q_CELL.1616	4365	959	CMPN	8	8
q_CELL.1617	4648	971	cckIN	10	10
q_CELL.1618	5281	965	VLMC	8	isolated
q_CELL.1619	1108	967	sfrpEGC	5	11
q_CELL.1620	2324	962	ntng1IN	8	4
q_CELL.1622	1260	971	sfrpEGC	5	11
q_CELL.1623	3888	970	ntng1IN	8	8
q_CELL.1624	4680	965	cckIN	10	10
q_CELL.1625	683	972	cckIN	10	6
q_CELL.1626	1388	966	wntEGC	5	11
q_CELL.1627	1641	969	CMPN	9	3
q_CELL.1628	2674	970	ntng1IN	8	isolated
q_CELL.1629	3292	962	ntng1IN	8	isolated
q_CELL.1630	3469	967	CMPN	8	isolated
q_CELL.1631	1355	989	sfrpEGC	5	11
q_CELL.1632	4001	972	CMPN	8	8
q_CELL.1633	1215	971	sfrpEGC	5	11
q_CELL.1634	1463	972	wntEGC	5	11
q_CELL.1635	3650	971	Oligo	2	isolated
q_CELL.1636	4495	982	CMPN	10	10
q_CELL.1637	2512	974	cckIN	8	4
q_CELL.1638	2817	973	VLMC	4	9
q_CELL.1639	3596	975	Oligo	9	7
q_CELL.1640	4764	977	cckIN	10	10
q_CELL.1641	4794	976	cckIN	10	10
q_CELL.1642	4823	975	cckIN	10	10
q_CELL.1643	2228	974	VLMC	4	isolated
q_CELL.1644	2367	977	ntng1IN	8	4
q_CELL.1645	3950	981	CMPN	8	8
q_CELL.1646	3972	973	CMPN	8	8
q_CELL.1647	808	982	CMPN	10	6
q_CELL.1648	1482	976	wntEGC	5	11
q_CELL.1649	1547	977	CMPN	9	3
q_CELL.1650	1728	980	CMPN	9	3
q_CELL.1651	3449	976	CMPN	9	7
q_CELL.1653	2988	972	ntng1IN	8	2
q_CELL.1654	3111	980	ntng1IN	8	2
q_CELL.1655	4860	983	CMPN	10	10
q_CELL.1656	1052	979	CMPN	8	isolated
q_CELL.1657	1130	982	sfrpEGC	5	11
q_CELL.1658	1764	971	CMPN	9	3
q_CELL.1659	3860	983	CMPN	8	8
q_CELL.1660	4032	982	CMPN	8	8
q_CELL.1662	4257	964	CMPN	8	8
q_CELL.1663	344	980	VLMC	4	isolated
q_CELL.1664	2138	990	CMPN	9	3
q_CELL.1665	3820	986	CMPN	9	7
q_CELL.1666	4426	985	CMPN	8	8
q_CELL.1667	1179	974	sfrpEGC	8	5
q_CELL.1668	1408	988	sfrpEGC	5	11
q_CELL.1669	2485	981	ntng1IN	8	4
q_CELL.1670	2745	983	VLMC	3	isolated
q_CELL.1671	3196	981	ntng1IN	8	2
q_CELL.1672	4311	986	cckIN	8	8
q_CELL.1673	4707	983	CMPN	10	10
q_CELL.1674	4929	995	cckIN	8	12
q_CELL.1675	1702	984	CMPN	9	3
q_CELL.1676	1823	983	npyIN	9	3
q_CELL.1677	1986	981	MCG	9	3
q_CELL.1678	3690	976	Oligo	9	7
q_CELL.1679	5240	978	VLMC	7	isolated
q_CELL.1680	1939	976	VLMC	9	3
q_CELL.1681	2202	988	VLMC	9	3
q_CELL.1683	991	984	CMPN	10	6
q_CELL.1684	1099	987	sfrpEGC	5	11
q_CELL.1686	729	979	CMPN	10	6
q_CELL.1687	2963	985	ntng1IN	8	2
q_CELL.1688	4581	988	CMPN	10	10
q_CELL.1689	4898	988	CMPN	10	10
q_CELL.1690	1516	987	CMPN	8	5
q_CELL.1691	4232	989	CMPN	8	8
q_CELL.1693	903	989	CMPN	8	isolated
q_CELL.1694	2715	990	VLMC	4	9
q_CELL.1695	3086	994	ntng1IN	8	2
q_CELL.1696	3475	984	Oligo	8	isolated
q_CELL.1697	3929	999	ntng1IN	8	8
q_CELL.1698	4184	987	CMPN	8	8
q_CELL.1699	4612	984	cckIN	10	10
q_CELL.1700	4138	990	CMPN	8	8
q_CELL.1701	4373	989	CMPN	8	8
q_CELL.1702	776	993	CMPN	10	6
q_CELL.1703	958	997	CMPN	10	6
q_CELL.1704	1159	987	sfrpEGC	5	11
q_CELL.1705	3269	990	scgnIN	8	isolated
q_CELL.1706	4055	987	CMPN	8	8
q_CELL.1707	4280	990	CMPN	8	8
q_CELL.1708	832	990	CMPN	10	6
q_CELL.1709	1452	991	wntEGC	5	11
q_CELL.1710	4109	987	CMPN	8	8
q_CELL.1711	610	1004	cckIN	10	6
q_CELL.1712	1611	993	CMPN	8	5
q_CELL.1713	4349	991	CMPN	8	8
q_CELL.1714	5303	1000	VLMC	8	isolated
q_CELL.1715	643	993	cckIN	10	6
q_CELL.1716	870	996	CMPN	10	6
q_CELL.1717	1276	987	wntEGC	5	11
q_CELL.1718	1299	997	sfrpEGC	5	11
q_CELL.1719	2316	998	ntng1IN	8	4
q_CELL.1720	3322	995	nptxEX	8	isolated
q_CELL.1721	3999	995	CMPN	8	8
q_CELL.1722	4466	994	CMPN	10	10
q_CELL.1723	1029	998	sfrpEGC	5	11
q_CELL.1724	1376	997	sfrpEGC	5	11
q_CELL.1725	315	997	VLMC	4	isolated
q_CELL.1726	2007	997	CMPN	9	3
q_CELL.1727	3036	997	ntng1IN	8	2
q_CELL.1728	4819	1000	CMPN	10	10
q_CELL.1729	547	976	CMPN	10	6
q_CELL.1730	926	998	CMPN	8	isolated
q_CELL.1731	2767	1006	VLMC	4	9
q_CELL.1732	2866	988	VLMC	4	9
q_CELL.1734	3596	1004	Oligo	9	7
q_CELL.1735	3638	996	Oligo	2	isolated
q_CELL.1736	5263	1003	VLMC	3	isolated
q_CELL.1737	2443	997	ntng1IN	8	4
q_CELL.1738	4657	1000	cckIN	10	10
q_CELL.1739	4870	1001	CMPN	10	10
q_CELL.1740	1191	1001	sfrpEGC	5	11
q_CELL.1741	1580	997	CMPN	9	3
q_CELL.1742	3673	995	Oligo	9	7
q_CELL.1743	3955	1001	CMPN	8	8
q_CELL.1744	3757	998	CMPN	9	7
q_CELL.1745	4552	1002	CMPN	10	10
q_CELL.1746	1228	1010	sfrpEGC	5	11
q_CELL.1747	1477	1001	wntEGC	5	11
q_CELL.1748	4086	1003	CMPN	8	8
q_CELL.1749	4774	1003	cckIN	10	10
q_CELL.1750	5021	1008	sstIN	10	isolated
q_CELL.1751	1077	1003	sfrpEGC	5	11
q_CELL.1752	1137	1002	wntEGC	5	11
q_CELL.1753	1648	1001	CMPN	9	3
q_CELL.1757	3871	1005	CMPN	8	8
q_CELL.1758	664	1011	cckIN	10	6
q_CELL.1759	730	1009	CMPN	10	6
q_CELL.1760	4947	1010	cckIN	8	12
q_CELL.1761	1331	1010	sfrpEGC	5	11
q_CELL.1762	4018	1007	CMPN	8	8
q_CELL.1763	4177	1008	CMPN	8	8
q_CELL.1764	4400	1009	cckIN	10	10
q_CELL.1765	4730	1008	CMPN	10	10
q_CELL.1766	4624	1015	cckIN	10	10
q_CELL.1768	4206	1013	CMPN	8	8
q_CELL.1769	4291	1009	cckIN	8	8
q_CELL.1770	996	1011	MSN	5	11
q_CELL.1771	1497	1017	sfrpEGC	5	11
q_CELL.1772	1525	1013	CMPN	5	11
q_CELL.1773	1755	1013	CMPN	9	3
q_CELL.1774	3577	1008	Oligo	9	7
q_CELL.1775	1101	1011	sfrpEGC	5	11
q_CELL.1776	1546	1004	CMPN	5	11
q_CELL.1777	3772	1011	CMPN	9	7
q_CELL.1778	4685	1014	CMPN	10	10
q_CELL.1779	337	1012	VLMC	4	isolated
q_CELL.1780	1390	1020	wntEGC	5	11
q_CELL.1781	4902	1013	CMPN	10	10
q_CELL.1782	768	1015	CMPN	10	6
q_CELL.1783	1421	1021	wntEGC	5	11
q_CELL.1784	2222	1012	VLMC	4	isolated
q_CELL.1785	2400	1014	nptxEX	8	4
q_CELL.1786	2470	1007	ntng1IN	8	4
q_CELL.1787	2667	1008	VLMC	8	isolated
q_CELL.1788	2729	1015	VLMC	4	9
q_CELL.1789	3290	1010	CMPN	9	isolated
q_CELL.1790	3984	1021	CMPN	9	isolated
q_CELL.1793	3809	1013	npyIN	9	7
q_CELL.1794	1674	1011	CMPN	9	3
q_CELL.1795	3696	1013	CMPN	9	7
q_CELL.1796	3856	1020	CMPN	9	7
q_CELL.1797	698	1012	CMPN	10	6
q_CELL.1798	900	1020	CMPN	10	6
q_CELL.1799	1452	1015	wntEGC	5	11
q_CELL.1800	3964	1021	CMPN	8	8
q_CELL.1801	4124	1017	CMPN	8	8
q_CELL.1802	1194	1020	sfrpEGC	5	11
q_CELL.1803	1832	1009	npyIN	9	3
q_CELL.1804	3418	1024	npyIN	9	7
q_CELL.1805	4318	1018	CMPN	8	8
q_CELL.1806	1719	1014	CMPN	9	3
q_CELL.1807	807	1019	CMPN	10	6
q_CELL.1808	3730	1017	CMPN	9	7
q_CELL.1809	841	1023	CMPN	10	6
q_CELL.1810	1170	1022	sfrpEGC	5	11
q_CELL.1811	1625	1018	CMPN	9	3
q_CELL.1812	2516	1018	ntng1IN	8	4
q_CELL.1813	4239	1020	CMPN	5	13
q_CELL.1814	4817	1019	CMPN	10	10
q_CELL.1815	511	1017	cckIN	10	6
q_CELL.1816	938	1021	CMPN	8	isolated
q_CELL.1817	4528	1019	CMPN	10	10
q_CELL.1818	4588	1014	CMPN	10	10
q_CELL.1819	4868	1026	CMPN	10	10
q_CELL.1821	2425	1019	ntng1IN	8	4
q_CELL.1822	3449	1029	npyIN	9	7
q_CELL.1823	5274	1025	VLMC	4	isolated
q_CELL.1824	1301	1034	wntEGC	5	11
q_CELL.1825	2703	1028	VLMC	4	9
q_CELL.1826	3014	1017	ntng1IN	8	2
q_CELL.1827	3187	1023	ntng1IN	8	2
q_CELL.1828	4491	1028	CMPN	8	isolated
q_CELL.1831	1267	1036	wntEGC	5	11
q_CELL.1833	4052	1020	CMPN	8	8
q_CELL.1834	5313	1028	VLMC	8	isolated
q_CELL.1835	579	1029	CMPN	10	6
q_CELL.1836	4353	1022	CMPN	8	8
q_CELL.1837	875	1032	CMPN	8	isolated
q_CELL.1838	1143	1029	sfrpEGC	5	11
q_CELL.1839	3113	1025	ntng1IN	8	2
q_CELL.1840	4157	1026	CMPN	8	8
q_CELL.1841	4647	1027	CMPN	10	10
q_CELL.1842	4743	1029	CMPN	10	10
q_CELL.1843	3834	1029	npyIN	9	7
q_CELL.1844	4672	1031	cckIN	10	10
q_CELL.1846	3583	1031	Oligo	9	7
q_CELL.1847	5000	1033	cckIN	8	12
q_CELL.1848	645	1037	cckIN	10	6
q_CELL.1849	1591	1028	CMPN	9	3
q_CELL.1850	2953	1026	ntng1IN	8	2
q_CELL.1851	3090	1027	CMPN	8	2
q_CELL.1853	4008	1026	CMPN	8	8
q_CELL.1854	4960	1030	sstIN	8	12
q_CELL.1855	2552	1029	ntng1IN	8	4
q_CELL.1856	3695	1030	CMPN	9	7
q_CELL.1857	4793	1027	CMPN	10	10
q_CELL.1858	4276	1033	cckIN	8	8
q_CELL.1859	4439	1029	CMPN	10	10
q_CELL.1860	1642	1032	npyIN	9	3
q_CELL.1863	3609	1034	MCG	9	7
q_CELL.1864	4840	1033	CMPN	10	10
q_CELL.1865	788	1038	CMPN	8	isolated
q_CELL.1866	1209	1038	sfrpEGC	5	11
q_CELL.1867	4379	1030	cckIN	8	8
q_CELL.1868	4771	1032	CMPN	10	10
q_CELL.1869	1012	1042	CMPN	8	isolated
q_CELL.1870	1111	1034	sfrpEGC	5	11
q_CELL.1871	1433	1044	wntEGC	5	11
q_CELL.1873	738	1036	CMPN	10	6
q_CELL.1874	1049	1030	sfrpEGC	5	11
q_CELL.1875	3296	1040	CMPN	8	isolated
q_CELL.1878	2294	1043	ntng1IN	8	4
q_CELL.1879	3940	1036	CMPN	8	8
q_CELL.1880	1344	1044	wntEGC	5	11
q_CELL.1881	1380	1042	wntEGC	5	11
q_CELL.1882	2223	1037	VLMC	8	4
q_CELL.1883	3734	1039	CMPN	9	7
q_CELL.1884	4897	1036	CMPN	8	12
q_CELL.1885	4925	1036	CMPN	8	12
q_CELL.1886	760	1045	CMPN	10	6
q_CELL.1887	2000	1041	scgnIN	9	3
q_CELL.1888	3016	1049	ntng1IN	8	2
q_CELL.1889	4096	1046	cckIN	5	13
q_CELL.1890	927	1048	CMPN	8	isolated
q_CELL.1891	1079	1043	MCG	5	11
q_CELL.1892	1488	1039	sfrpEGC	5	11
q_CELL.1893	1533	1043	sfrpEGC	5	11
q_CELL.1895	3762	1047	CMPN	9	7
q_CELL.1897	681	1041	cckIN	10	6
q_CELL.1898	1406	1045	wntEGC	5	11
q_CELL.1899	4525	1042	CMPN	8	isolated
q_CELL.1900	4744	1046	CMPN	8	12
q_CELL.1902	4618	1043	CMPN	10	10
q_CELL.1903	4814	1050	CMPN	8	12
q_CELL.1904	1572	1058	sfrpEGC	5	11
q_CELL.1907	4209	1054	CMPN	5	13
q_CELL.1908	4252	1047	sfrpEGC	8	8
q_CELL.1909	973	1051	MSN	5	11
q_CELL.1910	2766	1047	VLMC	8	isolated
q_CELL.1911	3821	1051	CMPN	9	7
q_CELL.1912	1164	1046	sfrpEGC	5	11
q_CELL.1913	3211	1055	CMPN	8	2
q_CELL.1914	2533	1044	scgnIN	8	4
q_CELL.1915	2989	1049	ntng1IN	8	2
q_CELL.1916	4410	1050	cckIN	10	10
q_CELL.1917	4695	1050	CMPN	10	10
q_CELL.1918	2325	1063	VLMC	8	4
q_CELL.1919	4452	1054	CMPN	10	10
q_CELL.1920	4586	1052	CMPN	10	10
q_CELL.1922	4073	1050	CMPN	8	8
q_CELL.1923	4872	1050	CMPN	8	12
q_CELL.1924	867	1056	MSN	8	isolated
q_CELL.1925	2736	1059	VLMC	4	9
q_CELL.1927	4649	1054	CMPN	10	10
q_CELL.1929	4339	1054	sfrpEGC	8	8
q_CELL.1930	4385	1055	CMPN	8	8
q_CELL.1931	1763	1058	CMPN	9	3
q_CELL.1932	4556	1051	CMPN	10	10
q_CELL.1933	1684	1053	CMPN	9	3
q_CELL.1934	1713	1051	CMPN	9	3
q_CELL.1935	3191	1053	npyIN	9	isolated
q_CELL.1936	3850	1052	IMN	8	8
q_CELL.1937	4487	1057	CMPN	10	10
q_CELL.1938	598	1060	cckIN	10	6
q_CELL.1939	1058	1059	MCG	5	11
q_CELL.1940	2656	1061	VLMC	8	isolated
q_CELL.1941	3495	1060	npyIN	9	7
q_CELL.1943	4907	1060	CMPN	8	12
q_CELL.1944	1514	1061	wntEGC	5	11
q_CELL.1945	1607	1059	CMPN	9	3
q_CELL.1946	2190	1060	VLMC	8	4
q_CELL.1947	4361	1058	CMPN	8	8
q_CELL.1948	4721	1056	CMPN	8	12
q_CELL.1949	944	1069	sfrpEGC	5	11
q_CELL.1950	2149	1059	CMPN	9	3
q_CELL.1951	3416	1058	Oligo	8	isolated
q_CELL.1952	4117	1052	sfrpEGC	8	8
q_CELL.1953	4676	1059	CMPN	8	12
q_CELL.1954	4786	1062	CMPN	10	10
q_CELL.1955	775	1064	CMPN	10	6
q_CELL.1956	2698	1063	VLMC	4	9
q_CELL.1957	3583	1060	CMPN	9	7
q_CELL.1958	1193	1061	sfrpEGC	5	11
q_CELL.1959	1961	1063	npyIN	9	3
q_CELL.1960	2876	1077	VLMC	8	2
q_CELL.1961	4305	1051	sfrpEGC	5	13
q_CELL.1962	1130	1060	sfrpEGC	5	11
q_CELL.1963	1470	1075	wntEGC	5	11
q_CELL.1964	3757	1063	CMPN	9	7
q_CELL.1965	5025	1069	scgnIN	7	14
q_CELL.1966	5048	1065	scgnIN	8	12
q_CELL.1967	1291	1063	sfrpEGC	5	11
q_CELL.1969	4139	1067	CMPN	8	8
q_CELL.1970	4829	1065	CMPN	8	12
q_CELL.1971	4850	1066	CMPN	8	12
q_CELL.1972	743	1070	CMPN	10	6
q_CELL.1973	900	1063	CMPN	8	isolated
q_CELL.1974	1089	1066	wntEGC	5	11
q_CELL.1975	1223	1067	sfrpEGC	5	11
q_CELL.1976	3918	1061	CMPN	8	8
q_CELL.1977	4514	1065	CMPN	8	isolated
q_CELL.1978	4945	1072	CMPN	8	12
q_CELL.1979	799	1066	CMPN	10	6
q_CELL.1980	829	1059	CMPN	10	6
q_CELL.1982	4271	1068	CMPN	8	8
q_CELL.1983	4732	1073	CMPN	8	12
q_CELL.1984	5121	1070	MSN	8	isolated
q_CELL.1985	5270	1066	VLMC	4	isolated
q_CELL.1986	5328	1090	VLMC	4	isolated
q_CELL.1987	653	1066	CMPN	10	6
q_CELL.1988	1026	1069	sfrpEGC	5	11
q_CELL.1989	1254	1067	wntEGC	5	11
q_CELL.1990	2301	1077	ntng1IN	8	4
q_CELL.1991	3796	1069	CMPN	9	7
q_CELL.1993	2767	1068	VLMC	8	isolated
q_CELL.1995	489	1070	cckIN	10	6
q_CELL.1996	3670	1077	npyIN	9	7
q_CELL.1997	356	1063	VLMC	4	isolated
q_CELL.1998	1170	1070	sfrpEGC	5	11
q_CELL.1999	1414	1069	sfrpEGC	5	11
q_CELL.2000	3011	1073	ntng1IN	8	2
q_CELL.2001	3980	1064	CMPN	8	8
q_CELL.2002	4606	1076	sfrpEGC	8	12
q_CELL.2003	1648	1075	CMPN	9	3
q_CELL.2004	2475	1072	ntng1IN	8	4
q_CELL.2005	3030	1074	ntng1IN	8	2
q_CELL.2006	4220	1076	sfrpEGC	5	13
q_CELL.2007	4624	1074	CMPN	10	10
q_CELL.2008	688	1074	CMPN	10	6
q_CELL.2009	996	1072	sfrpEGC	5	11
q_CELL.2010	4030	1074	CMPN	8	8
q_CELL.2011	4087	1074	CMPN	5	13
q_CELL.2012	1546	1075	wntEGC	5	11
q_CELL.2013	4240	1078	sfrpEGC	5	13
q_CELL.2014	4582	1076	sfrpEGC	5	13
q_CELL.2015	4178	1071	CMPN	5	13
q_CELL.2016	4426	1076	sfrpEGC	5	13
q_CELL.2017	2725	1075	VLMC	4	9
q_CELL.2018	4059	1078	sfrpEGC	5	13
q_CELL.2019	4677	1086	MSN	8	12
q_CELL.2020	1312	1082	sfrpEGC	5	11
q_CELL.2021	1445	1074	wntEGC	5	11
q_CELL.2022	1840	1075	CMPN	9	3
q_CELL.2023	3120	1081	ntng1IN	8	2
q_CELL.2024	4293	1082	wntEGC	5	13
q_CELL.2025	4383	1080	sfrpEGC	5	13
q_CELL.2026	4884	1080	cckIN	8	12
q_CELL.2028	3623	1083	npyIN	9	7
q_CELL.2029	3819	1080	CMPN	8	8
q_CELL.2030	4708	1088	npyIN	8	12
q_CELL.2031	615	1076	cckIN	10	6
q_CELL.2032	3775	1076	CMPN	9	7
q_CELL.2033	3948	1069	CMPN	8	8
q_CELL.2034	865	1081	CMPN	10	6
q_CELL.2035	2973	1088	CMPN	8	2
q_CELL.2036	4460	1085	sfrpEGC	5	13
q_CELL.2037	4546	1086	sfrpEGC	5	13
q_CELL.2038	1591	1082	sfrpEGC	5	11
q_CELL.2039	1872	1083	CMPN	9	3
q_CELL.2040	4989	1082	cckIN	7	14
q_CELL.2041	715	1088	CMPN	10	6
q_CELL.2042	2529	1085	scgnIN	8	4
q_CELL.2043	3733	1090	CMPN	9	7
q_CELL.2045	4318	1095	sfrpEGC	5	13
q_CELL.2046	4619	1112	sfrpEGC	5	13
q_CELL.2047	4855	1088	CMPN	8	12
q_CELL.2049	4769	1092	cckIN	8	12
q_CELL.2050	4808	1089	CMPN	8	12
q_CELL.2051	806	1087	CMPN	10	6
q_CELL.2052	2276	1089	ntng1IN	8	4
q_CELL.2053	3892	1087	CMPN	8	8
q_CELL.2054	1042	1084	wntEGC	5	11
q_CELL.2055	1145	1087	sfrpEGC	5	11
q_CELL.2056	1622	1087	CMPN	8	isolated
q_CELL.2057	2376	1090	VLMC	4	isolated
q_CELL.2058	2892	1090	VLMC	8	2
q_CELL.2059	836	1095	CMPN	10	6
q_CELL.2061	2696	1084	VLMC	4	9
q_CELL.2062	3700	1088	CMPN	9	7
q_CELL.2063	3925	1091	CMPN	8	8
q_CELL.2064	1115	1086	wntEGC	5	11
q_CELL.2065	1956	1087	npyIN	9	3
q_CELL.2066	2155	1089	VLMC	8	4
q_CELL.2068	3329	1092	npyIN	9	7
q_CELL.2069	5167	1098	Oligo	8	isolated
q_CELL.2070	969	1093	sfrpEGC	5	11
q_CELL.2071	1074	1092	wntEGC	5	11
q_CELL.2072	1338	1087	sfrpEGC	5	11
q_CELL.2073	4899	1096	MSN	6	15
q_CELL.2074	4111	1092	CMPN	8	8
q_CELL.2075	4149	1092	CMPN	8	8
q_CELL.2076	511	1091	cckIN	10	6
q_CELL.2077	666	1098	cckIN	10	6
q_CELL.2080	2799	1094	sstIN	8	isolated
q_CELL.2081	1209	1096	sfrpEGC	5	11
q_CELL.2082	1394	1085	wntEGC	5	11
q_CELL.2083	1510	1088	sfrpEGC	5	11
q_CELL.2084	3563	1110	npyIN	9	7
q_CELL.2085	4037	1097	sfrpEGC	5	13
q_CELL.2086	4742	1096	CMPN	8	12
q_CELL.2087	1174	1104	sfrpEGC	5	11
q_CELL.2088	1709	1096	CMPN	8	isolated
q_CELL.2089	2912	1095	CMPN	8	2
q_CELL.2090	2334	1099	VLMC	4	isolated
q_CELL.2091	4248	1094	sfrpEGC	5	13
q_CELL.2092	3033	1095	scgnIN	8	2
q_CELL.2093	3442	1102	scgnIN	9	7
q_CELL.2094	4275	1107	sfrpEGC	5	13
q_CELL.2095	4501	1101	sfrpEGC	5	13
q_CELL.2096	1250	1095	sfrpEGC	5	11
q_CELL.2097	3984	1098	CMPN	5	13
q_CELL.2098	1464	1100	sfrpEGC	5	11
q_CELL.2099	1785	1095	npyIN	9	3
q_CELL.2100	4198	1106	wntEGC	5	13
q_CELL.2101	778	1095	CMPN	10	6
q_CELL.2102	4347	1102	wntEGC	5	13
q_CELL.2103	301	1102	VLMC	4	isolated
q_CELL.2104	2999	1093	scgnIN	8	2
q_CELL.2105	4526	1107	wntEGC	5	13
q_CELL.2106	4578	1101	sfrpEGC	5	13
q_CELL.2107	5302	1101	VLMC	4	isolated
q_CELL.2108	1981	1102	npyIN	9	3
q_CELL.2109	4224	1107	wntEGC	5	13
q_CELL.2110	1681	1114	CMPN	8	isolated
q_CELL.2111	2508	1109	ntng1IN	8	4
q_CELL.2112	4406	1110	sfrpEGC	5	13
q_CELL.2113	5010	1100	MSN	7	14
q_CELL.2114	916	1100	CMPN	8	isolated
q_CELL.2116	1286	1105	sfrpEGC	5	11
q_CELL.2117	1560	1099	wntEGC	5	11
q_CELL.2118	1648	1108	CMPN	9	3
q_CELL.2119	3467	1108	npyIN	9	7
q_CELL.2120	2480	1107	ntng1IN	8	4
q_CELL.2121	2725	1104	VLMC	4	9
q_CELL.2122	5137	1103	obNBL	7	14
q_CELL.2123	1840	1105	CMPN	9	3
q_CELL.2125	3798	1108	CMPN	8	8
q_CELL.2126	4011	1110	sfrpEGC	5	13
q_CELL.2127	566	1108	CMPN	10	6
q_CELL.2128	2530	1109	ntng1IN	8	4
q_CELL.2129	3128	1112	ntng1IN	8	2
q_CELL.2130	4446	1107	wntEGC	5	13
q_CELL.2131	4657	1110	CMPN	10	10
q_CELL.2132	1123	1113	wntEGC	5	11
q_CELL.2133	1596	1110	sfrpEGC	5	11
q_CELL.2134	1807	1106	npyIN	9	3
q_CELL.2135	2040	1107	npyIN	9	3
q_CELL.2136	3152	1107	CMPN	8	2
q_CELL.2137	4833	1108	CMPN	8	12
q_CELL.2138	4873	1108	MSN	7	14
q_CELL.2139	1091	1109	wntEGC	5	11
q_CELL.2140	1529	1122	wntEGC	5	11
q_CELL.2141	3872	1110	CMPN	8	8
q_CELL.2142	4299	1113	wntEGC	5	13
q_CELL.2143	4692	1109	CMPN	8	12
q_CELL.2144	4982	1120	MSN	7	14
q_CELL.2145	3405	1108	npyIN	9	7
q_CELL.2146	3755	1114	npyIN	9	7
q_CELL.2147	637	1111	cckIN	10	6
q_CELL.2148	751	1128	CMPN	10	6
q_CELL.2149	1038	1126	sfrpEGC	5	11
q_CELL.2150	2014	1113	CMPN	9	3
q_CELL.2152	3617	1115	npyIN	9	7
q_CELL.2153	4248	1112	sfrpEGC	5	13
q_CELL.2154	835	1117	CMPN	10	6
q_CELL.2155	2655	1112	VLMC	4	9
q_CELL.2156	2880	1113	scgnIN	8	2
q_CELL.2158	3654	1111	npyIN	9	7
q_CELL.2159	4169	1113	wntEGC	5	13
q_CELL.2160	988	1115	wntEGC	5	11
q_CELL.2161	5090	1118	CMPN	2	isolated
q_CELL.2162	1307	1113	sfrpEGC	5	11
q_CELL.2163	2988	1117	ntng1IN	8	2
q_CELL.2164	4548	1115	sfrpEGC	5	13
q_CELL.2165	800	1117	CMPN	10	6
q_CELL.2166	940	1120	CMPN	10	6
q_CELL.2167	2299	1112	VLMC	8	4
q_CELL.2168	2690	1117	VLMC	4	9
q_CELL.2169	3590	1123	npyIN	9	7
q_CELL.2170	3906	1120	ntng1IN	8	8
q_CELL.2171	4084	1121	wntEGC	5	13
q_CELL.2172	4779	1116	cckIN	8	12
q_CELL.2173	598	1116	cckIN	10	6
q_CELL.2174	1483	1123	wntEGC	5	11
q_CELL.2175	3814	1125	CMPN	9	7
q_CELL.2176	4477	1115	sfrpEGC	5	13
q_CELL.2177	4746	1121	CMPN	8	12
q_CELL.2178	4798	1120	cckIN	7	14
q_CELL.2179	4109	1117	CMPN	5	13
q_CELL.2180	4337	1122	wntEGC	5	13
q_CELL.2181	1767	1123	CMPN	9	3
q_CELL.2182	3700	1122	npyIN	9	7
q_CELL.2183	729	1118	CMPN	10	6
q_CELL.2184	3032	1121	scgnIN	8	2
q_CELL.2185	3327	1113	npyIN	9	7
q_CELL.2186	4718	1128	CMPN	8	12
q_CELL.2187	890	1112	MCG	8	isolated
q_CELL.2188	2387	1120	VLMC	4	isolated
q_CELL.2189	5033	1122	scgnIN	7	14
q_CELL.2190	971	1126	sfrpEGC	5	11
q_CELL.2191	1210	1123	sfrpEGC	5	11
q_CELL.2192	1721	1126	npyIN	9	3
q_CELL.2193	4910	1135	obNBL	6	15
q_CELL.2194	2345	1128	VLMC	4	isolated
q_CELL.2195	2528	1127	CMPN	8	4
q_CELL.2198	2913	1125	ntng1IN	8	2
q_CELL.2199	4526	1126	sfrpEGC	5	13
q_CELL.2200	1146	1126	sfrpEGC	5	11
q_CELL.2201	3152	1129	ntng1IN	8	2
q_CELL.2202	3359	1129	npyIN	9	7
q_CELL.2203	3455	1128	npyIN	9	7
q_CELL.2204	4022	1128	sfrpEGC	5	13
q_CELL.2205	4126	1123	wntEGC	5	13
q_CELL.2206	5376	1129	VLMC	3	16
q_CELL.2207	2709	1133	VLMC	4	9
q_CELL.2208	5146	1128	MSN	8	isolated
q_CELL.2210	1009	1129	sfrpEGC	5	11
q_CELL.2211	1899	1135	CMPN	9	3
q_CELL.2212	523	1133	CMPN	10	6
q_CELL.2213	853	1134	CMPN	10	6
q_CELL.2216	3010	1133	scgnIN	8	2
q_CELL.2217	4165	1132	wntEGC	5	13
q_CELL.2218	4582	1131	sfrpEGC	5	13
q_CELL.2219	4853	1140	CMPN	7	14
q_CELL.2220	4428	1137	sfrpEGC	5	13
q_CELL.2221	5010	1134	scgnIN	7	14
q_CELL.2222	691	1139	cckIN	10	6
q_CELL.2223	1327	1116	sfrpEGC	5	11
q_CELL.2225	3851	1126	CMPN	8	8
q_CELL.2226	3987	1137	sfrpEGC	5	13
q_CELL.2227	5335	1139	VLMC	4	isolated
q_CELL.2228	1271	1130	sfrpEGC	8	isolated
q_CELL.2229	4503	1128	wntEGC	5	13
q_CELL.2230	4544	1140	sfrpEGC	5	13
q_CELL.2231	4314	1137	sfrpEGC	5	13
q_CELL.2232	778	1137	CMPN	10	6
q_CELL.2233	3777	1138	CMPN	9	7
q_CELL.2234	4245	1141	wntEGC	5	13
q_CELL.2235	277	1143	VLMC	4	isolated
q_CELL.2236	1506	1140	wntEGC	5	11
q_CELL.2237	3731	1145	CMPN	9	7
q_CELL.2238	4397	1139	wntEGC	5	13
q_CELL.2239	1077	1136	wntEGC	5	11
q_CELL.2240	1800	1143	npyIN	9	3
q_CELL.2241	988	1139	sfrpEGC	5	11
q_CELL.2242	1188	1144	wntEGC	5	11
q_CELL.2243	1610	1142	CMPN	9	3
q_CELL.2244	1644	1144	CMPN	9	3
q_CELL.2245	4829	1139	MSN	7	14
q_CELL.2246	890	1142	CMPN	10	6
q_CELL.2247	4099	1147	wntEGC	5	13
q_CELL.2249	1839	1134	CMPN	9	3
q_CELL.2250	3671	1143	CMPN	9	7
q_CELL.2251	4772	1141	CMPN	8	12
q_CELL.2253	2989	1149	CMPN	8	2
q_CELL.2254	620	1141	cckIN	10	6
q_CELL.2255	1579	1145	sfrpEGC	5	11
q_CELL.2256	1681	1148	CMPN	8	isolated
q_CELL.2257	4806	1155	CMPN	8	12
q_CELL.2258	1060	1147	wntEGC	5	11
q_CELL.2259	1099	1151	sfrpEGC	5	11
q_CELL.2260	2000	1141	npyIN	9	3
q_CELL.2261	3647	1146	CMPN	9	7
q_CELL.2262	4484	1149	sfrpEGC	5	13
q_CELL.2263	4659	1141	sfrpEGC	5	13
q_CELL.2264	5165	1145	obNBL	8	isolated
q_CELL.2265	3252	1151	npyIN	9	isolated
q_CELL.2266	4288	1146	sfrpEGC	5	13
q_CELL.2267	4356	1144	sfrpEGC	5	13
q_CELL.2268	4885	1144	MSN	7	14
q_CELL.2269	825	1145	CMPN	10	6
q_CELL.2270	1257	1142	sfrpEGC	5	11
q_CELL.2272	1557	1143	wntEGC	5	11
q_CELL.2273	3495	1149	npyIN	9	7
q_CELL.2275	5105	1154	MSN	7	14
q_CELL.2276	2309	1149	VLMC	9	isolated
q_CELL.2279	4454	1142	sfrpEGC	5	13
q_CELL.2280	4599	1150	sfrpEGC	5	13
q_CELL.2281	4742	1145	CMPN	8	12
q_CELL.2282	1730	1153	CMPN	9	3
q_CELL.2283	1904	1154	CMPN	9	3
q_CELL.2284	3006	1155	ntng1IN	8	2
q_CELL.2285	3339	1153	npyIN	9	7
q_CELL.2286	4963	1148	scgnIN	7	14
q_CELL.2287	2686	1151	VLMC	4	9
q_CELL.2288	3901	1151	CMPN	5	13
q_CELL.2289	4202	1150	wntEGC	5	13
q_CELL.2290	1704	1143	CMPN	9	3
q_CELL.2291	3147	1151	CMPN	9	isolated
q_CELL.2292	4133	1154	sfrpEGC	5	13
q_CELL.2293	4073	1156	wntEGC	5	13
q_CELL.2294	4520	1158	sfrpEGC	5	13
q_CELL.2295	5385	1157	VLMC	3	16
q_CELL.2296	917	1149	CMPN	10	6
q_CELL.2297	943	1157	CMPN	10	6
q_CELL.2298	4161	1157	wntEGC	5	13
q_CELL.2299	664	1160	cckIN	10	6
q_CELL.2300	865	1158	CMPN	10	6
q_CELL.2301	969	1154	CMPN	8	isolated
q_CELL.2302	1168	1158	sfrpEGC	5	11
[truncated: 6,997 more rows]
