# Supplementary material for: Multi-scale and multi-context interpretable mapping of cell states across heterogeneous spatial samples
Source: Nat Commun. 2025 Aug 21;16:7814. doi: 10.1038/s41467-025-62782-y (PMC12370880; doi:10.1038/s41467-025-62782-y)
Supplement: Supplementary file 9 — Source Data [file 41467_2025_62782_MOESM9_ESM.zip › SourceData/figure_4a2.tsv]

barcodes	x	y	Cells
231_87-0	15	32	Brain
167_125-0	70	124	Liver
237_103-0	38	24	Neural crest
219_125-0	70	50	Brain
202_138-0	88	74	Brain
228_131-0	78	37	Brain
224_85-0	12	42	Brain
157_131-0	78	138	Dermomyotome
150_134-0	83	148	Mesenchyme
160_85-0	12	134	Connective tissue
200_95-0	27	77	Neural crest
160_127-0	72	134	AGM
202_154-0	111	74	Brain
211_106-0	42	61	Neural crest
203_120-0	62	72	Neural crest
226_101-0	35	40	Neural crest
147_111-0	50	153	Mesenchyme
162_96-0	28	131	Connective tissue
216_98-0	31	54	Brain
217_99-0	32	52	Brain
217_134-0	83	52	Brain
216_96-0	28	54	Brain
179_104-0	40	107	Cavity
239_94-0	25	21	Brain
192_132-0	80	88	Branchial arch
239_110-0	48	21	Cavity
250_107-0	44	5	Brain
202_98-0	31	74	Neural crest
161_126-0	71	133	AGM
226_120-0	62	40	Brain
227_109-0	47	38	Neural crest
186_154-0	111	97	Mesenchyme
219_129-0	75	50	Cavity
166_152-0	108	125	Mesenchyme
186_156-0	114	97	Mesenchyme
204_137-0	87	71	Brain
178_116-0	57	108	Cavity
205_127-0	72	70	Notochord
151_115-0	55	147	Dermomyotome
247_101-0	35	10	Brain
165_143-0	95	127	Dermomyotome
211_112-0	51	61	Branchial arch
158_142-0	94	137	Mesenchyme
157_130-0	77	138	Dermomyotome
207_132-0	80	67	Brain
172_115-0	55	117	Heart
247_118-0	60	10	Brain
222_115-0	55	45	Notochord
236_92-0	22	25	Brain
165_122-0	65	127	AGM
158_99-0	32	137	AGM
214_145-0	98	57	Brain
209_99-0	32	64	Neural crest
196_136-0	85	83	Neural crest
184_136-0	85	100	AGM
202_101-0	35	74	Neural crest
189_136-0	85	93	Neural crest
191_123-0	67	90	Heart
154_98-0	31	143	Dermomyotome
226_102-0	37	40	Brain
160_95-0	27	134	AGM
198_129-0	75	80	Neural crest
174_140-0	91	114	Cavity
153_132-0	80	144	Dermomyotome
230_95-0	27	34	Brain
148_114-0	54	151	Mesenchyme
181_131-0	78	104	Branchial arch
156_118-0	60	140	AGM
218_127-0	72	51	Brain
218_145-0	98	51	Cavity
251_114-0	54	4	Brain
194_152-0	108	85	Neural crest
157_114-0	54	138	Cavity
164_145-0	98	128	Dermomyotome
223_111-0	50	44	Neural crest
160_110-0	48	134	AGM
200_132-0	80	77	Neural crest
170_114-0	54	120	Connective tissue
175_149-0	104	113	Sclerotome
173_126-0	71	115	AGM
169_86-0	14	121	Cavity
227_117-0	58	38	Brain
164_97-0	30	128	Connective tissue
185_125-0	70	98	Heart
174_120-0	62	114	Heart
220_104-0	40	48	Neural crest
183_114-0	54	101	Cavity
171_113-0	52	118	Cavity
187_107-0	44	95	Cavity
168_150-0	105	123	Mesenchyme
182_115-0	55	103	Cavity
152_96-0	28	145	Connective tissue
185_119-0	61	98	Heart
200_124-0	68	77	Branchial arch
209_104-0	40	64	Brain
235_130-0	77	27	Brain
178_106-0	42	108	Heart
195_119-0	61	84	Branchial arch
168_95-0	27	123	Connective tissue
151_132-0	80	147	Mesenchyme
201_137-0	87	75	Brain
202_153-0	110	74	Brain
247_114-0	54	10	Cavity
161_120-0	62	133	AGM
209_80-0	5	64	Neural crest
177_134-0	83	110	AGM
163_98-0	31	130	Connective tissue
241_128-0	74	18	Brain
163_132-0	80	130	AGM
204_145-0	98	71	Brain
213_99-0	32	58	Brain
152_90-0	20	145	Connective tissue
189_113-0	52	93	Heart
210_146-0	100	62	Brain
226_104-0	40	40	Brain
219_81-0	7	50	Brain
192_110-0	48	88	Heart
162_134-0	83	131	Sclerotome
175_155-0	113	113	Mesenchyme
215_85-0	12	55	Brain
201_117-0	58	75	Branchial arch
170_111-0	50	120	Cavity
164_119-0	61	128	AGM
191_130-0	77	90	Branchial arch
214_89-0	18	57	Brain
199_110-0	48	78	Neural crest
189_110-0	48	93	Heart
213_89-0	18	58	Brain
211_100-0	34	61	Brain
212_96-0	28	60	Brain
214_127-0	72	57	Brain
206_104-0	40	68	Neural crest
202_87-0	15	74	Neural crest
239_90-0	20	21	Brain
221_139-0	90	47	Cavity
214_116-0	57	57	Neural crest
210_78-0	2	62	Brain
216_121-0	64	54	Notochord
168_123-0	67	123	Liver
228_106-0	42	37	Neural crest
175_151-0	107	113	Sclerotome
201_151-0	107	75	Brain
204_82-0	8	71	Neural crest
228_112-0	51	37	Notochord
190_115-0	55	91	Heart
155_100-0	34	141	Dermomyotome
155_91-0	21	141	Dermomyotome
198_96-0	28	80	Cavity
203_110-0	48	72	Neural crest
192_128-0	74	88	Branchial arch
220_139-0	90	48	Cavity
233_94-0	25	30	Brain
209_152-0	108	64	Brain
179_128-0	74	107	Heart
227_113-0	52	38	Notochord
148_95-0	27	151	Cavity
157_120-0	62	138	AGM
192_129-0	75	88	Branchial arch
164_90-0	20	128	Connective tissue
223_102-0	37	44	Neural crest
238_131-0	78	22	Cavity
220_80-0	5	48	Brain
189_109-0	47	93	Heart
175_130-0	77	113	AGM
161_130-0	77	133	AGM
220_140-0	91	48	Brain
222_80-0	5	45	Brain
195_129-0	75	84	Branchial arch
231_84-0	11	32	Brain
225_107-0	44	41	Neural crest
187_123-0	67	95	Heart
162_119-0	61	131	AGM
158_105-0	41	137	AGM
235_85-0	12	27	Cavity
158_137-0	87	137	Dermomyotome
196_122-0	65	83	Branchial arch
148_105-0	41	151	Mesenchyme
164_103-0	38	128	Connective tissue
182_155-0	113	103	Mesenchyme
225_91-0	21	41	Brain
228_84-0	11	37	Brain
180_105-0	41	105	Cavity
217_98-0	31	52	Brain
172_143-0	95	117	Sclerotome
165_152-0	108	127	Mesenchyme
240_106-0	42	20	Notochord
195_155-0	113	84	Mesenchyme
163_142-0	94	130	Dermomyotome
225_119-0	61	41	Brain
156_115-0	55	140	AGM
160_106-0	42	134	AGM
156_91-0	21	140	Dermomyotome
210_148-0	103	62	Brain
222_88-0	17	45	Brain
190_131-0	78	91	Branchial arch
214_81-0	7	57	Brain
163_107-0	44	130	Connective tissue
206_150-0	105	68	Brain
179_114-0	54	107	Cavity
208_135-0	84	65	Brain
187_135-0	84	95	Neural crest
190_147-0	101	91	Neural crest
176_151-0	107	111	Sclerotome
218_79-0	4	51	Brain
228_126-0	71	37	Brain
175_131-0	78	113	AGM
223_137-0	87	44	Cavity
218_92-0	22	51	Brain
176_138-0	88	111	AGM
232_125-0	70	31	Cavity
178_149-0	104	108	Sclerotome
223_99-0	32	44	Neural crest
230_114-0	54	34	Notochord
212_88-0	17	60	Brain
211_119-0	61	61	Notochord
200_156-0	114	77	Brain
149_108-0	45	150	Mesenchyme
147_113-0	52	153	Mesenchyme
208_121-0	64	65	Notochord
180_146-0	100	105	Sclerotome
233_98-0	31	30	Brain
198_88-0	17	80	Cavity
161_92-0	22	133	Connective tissue
149_100-0	34	150	Connective tissue
168_133-0	81	123	AGM
157_129-0	75	138	Dermomyotome
148_110-0	48	151	Mesenchyme
218_124-0	68	51	Brain
162_116-0	57	131	AGM
202_86-0	14	74	Neural crest
212_132-0	80	60	Brain
157_127-0	72	138	Dermomyotome
215_81-0	7	55	Brain
222_136-0	85	45	Cavity
192_121-0	64	88	Heart
171_120-0	62	118	Liver
208_112-0	51	65	Neural crest
214_96-0	28	57	Brain
201_112-0	51	75	Branchial arch
217_81-0	7	52	Brain
176_123-0	67	111	Cavity
222_132-0	80	45	Cavity
195_136-0	85	84	Neural crest
242_125-0	70	17	Brain
253_113-0	52	1	Cavity
203_101-0	35	72	Neural crest
203_135-0	84	72	Brain
192_125-0	70	88	Cavity
212_94-0	25	60	Brain
153_97-0	30	144	Dermomyotome
201_121-0	64	75	Neural crest
184_138-0	88	100	Neural crest
200_114-0	54	77	Branchial arch
196_151-0	107	83	Neural crest
167_109-0	47	124	Cavity
247_123-0	67	10	Cavity
215_130-0	77	55	Brain
160_134-0	83	134	Sclerotome
243_95-0	27	15	Brain
222_140-0	91	45	Cavity
225_97-0	30	41	Neural crest
161_123-0	67	133	AGM
224_109-0	47	42	Neural crest
235_99-0	32	27	Brain
216_103-0	38	54	Cavity
172_108-0	45	117	Cavity
226_113-0	52	40	Notochord
168_139-0	90	123	Sclerotome
177_147-0	101	110	Sclerotome
178_141-0	93	108	Cavity
189_126-0	71	93	Heart
187_124-0	68	95	Heart
172_102-0	37	117	Cavity
155_89-0	18	141	Connective tissue
205_83-0	10	70	Neural crest
223_115-0	55	44	Notochord
166_149-0	104	125	Mesenchyme
166_126-0	71	125	AGM
217_124-0	68	52	Brain
195_111-0	50	84	Neural crest
227_125-0	70	38	Cavity
207_125-0	70	67	Notochord
191_109-0	47	90	Heart
200_121-0	64	77	Neural crest
161_122-0	65	133	AGM
186_114-0	54	97	Heart
231_95-0	27	32	Brain
174_113-0	52	114	Heart
223_87-0	15	44	Brain
184_140-0	91	100	Neural crest
224_108-0	45	42	Neural crest
199_90-0	20	78	Neural crest
195_122-0	65	84	Branchial arch
183_150-0	105	101	Sclerotome
177_107-0	44	110	Heart
175_143-0	95	113	Sclerotome
165_144-0	97	127	Dermomyotome
154_134-0	83	143	Dermomyotome
183_127-0	72	101	Heart
193_153-0	110	87	Mesenchyme
216_92-0	22	54	Brain
212_145-0	98	60	Brain
202_126-0	71	74	Neural crest
151_105-0	41	147	Dermomyotome
225_92-0	22	41	Brain
215_78-0	2	55	Cavity
165_99-0	32	127	Connective tissue
213_119-0	61	58	Notochord
166_112-0	51	125	Cavity
172_139-0	90	117	Cavity
210_92-0	22	62	Brain
216_134-0	83	54	Brain
221_131-0	78	47	Cavity
197_126-0	71	81	Branchial arch
210_82-0	8	62	Brain
183_135-0	84	101	AGM
249_101-0	35	7	Brain
187_132-0	80	95	Liver
239_92-0	22	21	Brain
193_136-0	85	87	Neural crest
182_108-0	45	103	Heart
178_146-0	100	108	Sclerotome
211_88-0	17	61	Brain
239_125-0	70	21	Brain
171_127-0	72	118	Liver
236_107-0	44	25	Notochord
155_131-0	78	141	Dermomyotome
185_121-0	64	98	Heart
209_109-0	47	64	Neural crest
151_93-0	24	147	Connective tissue
180_136-0	85	105	AGM
149_102-0	37	150	Mesenchyme
221_86-0	14	47	Brain
215_136-0	85	55	Brain
229_90-0	20	35	Brain
205_120-0	62	70	Neural crest
172_97-0	30	117	Cavity
233_120-0	62	30	Cavity
190_137-0	87	91	Neural crest
159_104-0	40	135	AGM
208_148-0	103	65	Brain
149_106-0	42	150	Mesenchyme
212_142-0	94	60	Brain
160_93-0	24	134	AGM
238_112-0	51	22	Cavity
187_128-0	74	95	Branchial arch
170_124-0	68	120	Liver
212_102-0	37	60	Brain
237_86-0	14	24	Cavity
226_103-0	38	40	Brain
194_142-0	94	85	Neural crest
183_143-0	95	101	Neural crest
204_138-0	88	71	Brain
225_106-0	42	41	Neural crest
215_113-0	52	55	Neural crest
162_87-0	15	131	Connective tissue
245_110-0	48	12	Cavity
213_146-0	100	58	Brain
187_153-0	110	95	Neural crest
228_108-0	45	37	Neural crest
176_134-0	83	111	AGM
177_113-0	52	110	Heart
216_142-0	94	54	Brain
218_84-0	11	51	Brain
238_115-0	55	22	Cavity
215_91-0	21	55	Brain
200_149-0	104	77	Brain
164_143-0	95	128	Dermomyotome
224_81-0	7	42	Brain
176_135-0	84	111	AGM
210_89-0	18	62	Brain
191_120-0	62	90	Heart
210_99-0	32	62	Brain
196_127-0	72	83	Branchial arch
202_89-0	18	74	Neural crest
152_105-0	41	145	Dermomyotome
153_98-0	31	144	Dermomyotome
196_119-0	61	83	Branchial arch
218_90-0	20	51	Brain
206_143-0	95	68	Brain
157_126-0	71	138	AGM
209_96-0	28	64	Neural crest
202_137-0	87	74	Brain
208_136-0	85	65	Brain
177_108-0	45	110	Heart
177_127-0	72	110	Cavity
181_136-0	85	104	AGM
243_124-0	68	15	Brain
215_144-0	97	55	Brain
233_130-0	77	30	Brain
162_92-0	22	131	Connective tissue
231_106-0	42	32	Neural crest
203_151-0	107	72	Brain
178_111-0	50	108	Heart
156_117-0	58	140	AGM
156_144-0	97	140	Mesenchyme
235_102-0	37	27	Neural crest
172_99-0	32	117	Cavity
162_151-0	107	131	Cavity
237_87-0	15	24	Brain
177_120-0	62	110	Heart
171_145-0	98	118	Sclerotome
230_115-0	55	34	Brain
165_101-0	35	127	Connective tissue
234_106-0	42	28	Neural crest
178_142-0	94	108	Sclerotome
203_103-0	38	72	Cavity
214_122-0	65	57	Notochord
154_119-0	61	143	Dermomyotome
150_114-0	54	148	Dermomyotome
238_93-0	24	22	Brain
211_111-0	50	61	Neural crest
203_92-0	22	72	Neural crest
243_126-0	71	15	Brain
167_84-0	11	124	Mesenchyme
204_104-0	40	71	Cavity
167_148-0	103	124	Mesenchyme
203_102-0	37	72	Neural crest
208_120-0	62	65	Notochord
185_107-0	44	98	Heart
223_95-0	27	44	Neural crest
244_129-0	75	14	Cavity
197_130-0	77	81	Neural crest
153_121-0	64	144	Dermomyotome
221_104-0	40	47	Neural crest
224_101-0	35	42	Neural crest
240_129-0	75	20	Brain
209_130-0	77	64	Brain
230_122-0	65	34	Cavity
191_146-0	100	90	Neural crest
184_119-0	61	100	Heart
160_138-0	88	134	Sclerotome
245_95-0	27	12	Brain
181_153-0	110	104	Mesenchyme
156_100-0	34	140	AGM
208_139-0	90	65	Brain
241_116-0	57	18	Cavity
169_124-0	68	121	Liver
149_121-0	64	150	Mesenchyme
237_112-0	51	24	Cavity
201_152-0	108	75	Brain
159_120-0	62	135	AGM
207_120-0	62	67	Branchial arch
205_122-0	65	70	Branchial arch
233_115-0	55	30	Brain
159_130-0	77	135	AGM
168_135-0	84	123	AGM
245_93-0	24	12	Brain
219_135-0	84	50	Brain
171_101-0	35	118	Cavity
230_123-0	67	34	Cavity
160_101-0	35	134	AGM
236_105-0	41	25	Neural crest
236_90-0	20	25	Brain
156_103-0	38	140	AGM
166_129-0	75	125	AGM
173_152-0	108	115	Mesenchyme
222_121-0	64	45	Brain
169_145-0	98	121	Sclerotome
200_93-0	24	77	Neural crest
170_123-0	67	120	Liver
165_127-0	72	127	AGM
166_110-0	48	125	Cavity
218_136-0	85	51	Brain
202_130-0	77	74	Notochord
206_93-0	24	68	Neural crest
185_112-0	51	98	Heart
218_108-0	45	51	Neural crest
158_96-0	28	137	AGM
164_140-0	91	128	Sclerotome
163_128-0	74	130	AGM
167_110-0	48	124	Cavity
215_80-0	5	55	Brain
211_123-0	67	61	Notochord
209_83-0	10	64	Neural crest
219_104-0	40	50	Neural crest
244_128-0	74	14	Cavity
208_152-0	108	65	Brain
210_126-0	71	62	Notochord
191_119-0	61	90	Heart
200_100-0	34	77	Cavity
196_144-0	97	83	Neural crest
251_113-0	52	4	Brain
149_110-0	48	150	Mesenchyme
228_104-0	40	37	Notochord
155_87-0	15	141	Connective tissue
213_94-0	25	58	Brain
176_120-0	62	111	Heart
210_84-0	11	62	Brain
159_93-0	24	135	AGM
172_103-0	38	117	Cavity
220_106-0	42	48	Neural crest
209_135-0	84	64	Brain
183_136-0	85	101	AGM
204_118-0	60	71	Branchial arch
221_91-0	21	47	Brain
217_91-0	21	52	Brain
242_128-0	74	17	Brain
169_121-0	64	121	Liver
238_87-0	15	22	Brain
209_146-0	100	64	Brain
165_117-0	58	127	Connective tissue
170_102-0	37	120	Cavity
163_89-0	18	130	Connective tissue
176_131-0	78	111	AGM
244_121-0	64	14	Brain
149_97-0	30	150	Connective tissue
219_109-0	47	50	Neural crest
225_90-0	20	41	Brain
204_149-0	104	71	Brain
177_137-0	87	110	AGM
250_119-0	61	5	Brain
244_127-0	72	14	Cavity
203_119-0	61	72	Branchial arch
182_123-0	67	103	Heart
239_99-0	32	21	Brain
162_128-0	74	131	AGM
197_145-0	98	81	Brain
157_104-0	40	138	AGM
207_96-0	28	67	Neural crest
166_95-0	27	125	Connective tissue
239_101-0	35	21	Brain
237_102-0	37	24	Brain
175_126-0	71	113	Cavity
200_123-0	67	77	Neural crest
210_107-0	44	62	Neural crest
171_142-0	94	118	Sclerotome
216_100-0	34	54	Brain
192_115-0	55	88	Heart
193_121-0	64	87	Heart
211_108-0	45	61	Neural crest
204_97-0	30	71	Neural crest
168_106-0	42	123	Cavity
226_100-0	34	40	Brain
153_103-0	38	144	Dermomyotome
207_89-0	18	67	Neural crest
247_124-0	68	10	Cavity
155_122-0	65	141	Dermomyotome
202_112-0	51	74	Branchial arch
243_106-0	42	15	Cavity
244_101-0	35	14	Brain
165_95-0	27	127	Connective tissue
222_91-0	21	45	Brain
171_121-0	64	118	Liver
210_104-0	40	62	Brain
190_112-0	51	91	Heart
167_83-0	10	124	Mesenchyme
150_93-0	24	148	Connective tissue
155_117-0	58	141	AGM
210_88-0	17	62	Brain
169_82-0	8	121	Cavity
156_124-0	68	140	Dermomyotome
235_123-0	67	27	Cavity
155_105-0	41	141	AGM
170_144-0	97	120	Sclerotome
208_151-0	107	65	Brain
237_100-0	34	24	Brain
166_147-0	101	125	Dermomyotome
216_101-0	35	54	Brain
189_145-0	98	93	Neural crest
233_92-0	22	30	Brain
161_98-0	31	133	Connective tissue
230_127-0	72	34	Brain
216_141-0	93	54	Brain
246_118-0	60	11	Brain
224_92-0	22	42	Neural crest
165_92-0	22	127	Connective tissue
182_149-0	104	103	Sclerotome
250_104-0	40	5	Brain
168_126-0	71	123	Liver
208_100-0	34	65	Neural crest
235_112-0	51	27	Brain
175_107-0	44	113	Heart
200_133-0	81	77	Neural crest
226_127-0	72	40	Cavity
222_104-0	40	45	Neural crest
185_122-0	65	98	Heart
161_119-0	61	133	AGM
200_99-0	32	77	Neural crest
154_122-0	65	143	Dermomyotome
241_89-0	18	18	Brain
240_110-0	48	20	Cavity
218_115-0	55	51	Neural crest
149_131-0	78	150	Mesenchyme
236_91-0	21	25	Brain
231_85-0	12	32	Brain
179_148-0	103	107	Sclerotome
201_156-0	114	75	Cavity
200_131-0	78	77	Neural crest
200_85-0	12	77	Neural crest
170_141-0	93	120	Sclerotome
217_118-0	60	52	Brain
246_119-0	61	11	Brain
212_111-0	50	60	Neural crest
226_96-0	28	40	Neural crest
221_111-0	50	47	Neural crest
198_144-0	97	80	Brain
200_111-0	50	77	Neural crest
152_107-0	44	145	Dermomyotome
216_99-0	32	54	Brain
167_140-0	91	124	Sclerotome
252_104-0	40	2	Brain
180_141-0	93	105	Neural crest
204_153-0	110	71	Brain
176_111-0	50	111	Heart
194_122-0	65	85	Heart
220_85-0	12	48	Brain
203_115-0	55	72	Branchial arch
148_107-0	44	151	Mesenchyme
159_122-0	65	135	AGM
223_90-0	20	44	Brain
161_100-0	34	133	Connective tissue
169_93-0	24	121	Cavity
242_98-0	31	17	Brain
211_81-0	7	61	Neural crest
186_116-0	57	97	Heart
147_122-0	65	153	Mesenchyme
216_127-0	72	54	Brain
178_107-0	44	108	Heart
184_120-0	62	100	Heart
178_114-0	54	108	Cavity
154_103-0	38	143	Dermomyotome
199_145-0	98	78	Brain
203_109-0	47	72	Cavity
249_119-0	61	7	Brain
221_96-0	28	47	Neural crest
222_137-0	87	45	Cavity
217_103-0	38	52	Cavity
241_102-0	37	18	Brain
249_97-0	30	7	Brain
234_121-0	64	28	Cavity
217_143-0	95	52	Brain
168_141-0	93	123	Sclerotome
166_107-0	44	125	Connective tissue
152_123-0	67	145	Cavity
160_89-0	18	134	Connective tissue
207_113-0	52	67	Neural crest
188_146-0	100	94	Neural crest
200_110-0	48	77	Neural crest
169_96-0	28	121	Connective tissue
175_116-0	57	113	Heart
238_111-0	50	22	Cavity
154_102-0	37	143	Dermomyotome
188_122-0	65	94	Heart
165_123-0	67	127	AGM
239_120-0	62	21	Cavity
199_152-0	108	78	Brain
203_147-0	101	72	Brain
249_115-0	55	7	Brain
162_137-0	87	131	Sclerotome
228_91-0	21	37	Brain
180_108-0	45	105	Heart
179_154-0	111	107	Mesenchyme
195_132-0	80	84	Neural crest
219_138-0	88	50	Brain
223_92-0	22	44	Neural crest
154_107-0	44	143	Dermomyotome
229_108-0	45	35	Neural crest
231_93-0	24	32	Brain
238_118-0	60	22	Cavity
208_95-0	27	65	Neural crest
163_129-0	75	130	AGM
226_114-0	54	40	Notochord
199_139-0	90	78	Neural crest
158_102-0	37	137	AGM
176_127-0	72	111	Cavity
195_112-0	51	84	Neural crest
221_121-0	64	47	Brain
236_108-0	45	25	Notochord
155_102-0	37	141	AGM
182_130-0	77	103	AGM
172_105-0	41	117	Cavity
236_100-0	34	25	Brain
206_83-0	10	68	Neural crest
152_140-0	91	145	Mesenchyme
250_121-0	64	5	Brain
204_120-0	62	71	Neural crest
170_106-0	42	120	Cavity
163_99-0	32	130	Connective tissue
218_83-0	10	51	Brain
167_89-0	18	124	Connective tissue
189_138-0	88	93	Neural crest
165_94-0	25	127	Connective tissue
245_126-0	71	12	Brain
240_111-0	50	20	Cavity
181_143-0	95	104	Sclerotome
171_117-0	58	118	Liver
154_108-0	45	143	Dermomyotome
208_85-0	12	65	Neural crest
237_105-0	41	24	Neural crest
198_121-0	64	80	Branchial arch
231_91-0	21	32	Brain
152_93-0	24	145	Connective tissue
183_128-0	74	101	Heart
215_117-0	58	55	Neural crest
164_99-0	32	128	Connective tissue
224_129-0	75	42	Cavity
150_115-0	55	148	Dermomyotome
157_90-0	20	138	Connective tissue
198_92-0	22	80	Cavity
168_90-0	20	123	Mesenchyme
249_108-0	45	7	Brain
171_104-0	40	118	Cavity
240_114-0	54	20	Cavity
164_93-0	24	128	Connective tissue
243_91-0	21	15	Brain
175_128-0	74	113	AGM
249_99-0	32	7	Brain
157_85-0	12	138	Connective tissue
190_144-0	97	91	Neural crest
197_156-0	114	81	Brain
203_132-0	80	72	Notochord
213_87-0	15	58	Brain
202_128-0	74	74	Neural crest
157_138-0	88	138	Dermomyotome
191_125-0	70	90	Heart
209_102-0	37	64	Brain
218_91-0	21	51	Brain
190_114-0	54	91	Heart
168_140-0	91	123	Sclerotome
215_148-0	103	55	Cavity
191_138-0	88	90	Neural crest
202_146-0	100	74	Brain
220_86-0	14	48	Brain
169_99-0	32	121	Connective tissue
198_119-0	61	80	Branchial arch
251_111-0	50	4	Brain
244_125-0	70	14	Brain
160_87-0	15	134	Dermomyotome
215_95-0	27	55	Brain
220_109-0	47	48	Neural crest
218_132-0	80	51	Brain
215_140-0	91	55	Brain
207_123-0	67	67	Neural crest
193_127-0	72	87	Branchial arch
154_100-0	34	143	Dermomyotome
193_126-0	71	87	Branchial arch
191_117-0	58	90	Heart
212_124-0	68	60	Notochord
216_125-0	70	54	Brain
168_109-0	47	123	Cavity
245_109-0	47	12	Cavity
220_87-0	15	48	Brain
209_142-0	94	64	Brain
225_101-0	35	41	Neural crest
228_92-0	22	37	Brain
227_116-0	57	38	Brain
190_149-0	104	91	Neural crest
180_144-0	97	105	Sclerotome
199_144-0	97	78	Brain
236_97-0	30	25	Brain
203_138-0	88	72	Brain
231_103-0	38	32	Neural crest
206_98-0	31	68	Neural crest
244_114-0	54	14	Cavity
190_110-0	48	91	Heart
168_91-0	21	123	Mesenchyme
220_98-0	31	48	Neural crest
175_113-0	52	113	Heart
220_126-0	71	48	Brain
159_94-0	25	135	AGM
160_102-0	37	134	AGM
213_127-0	72	58	Brain
169_136-0	85	121	AGM
174_136-0	85	114	AGM
147_106-0	42	153	Cavity
217_133-0	81	52	Brain
230_92-0	22	34	Brain
176_132-0	80	111	AGM
243_96-0	28	15	Brain
155_115-0	55	141	Dermomyotome
198_95-0	27	80	Neural crest
149_98-0	31	150	Connective tissue
183_110-0	48	101	Heart
209_116-0	57	64	Neural crest
198_128-0	74	80	Branchial arch
234_99-0	32	28	Brain
215_77-0	1	55	Cavity
212_97-0	30	60	Brain
171_128-0	74	118	Liver
228_119-0	61	37	Cavity
227_85-0	12	38	Neural crest
169_95-0	27	121	Cavity
221_136-0	85	47	Cavity
228_103-0	38	37	Notochord
237_127-0	72	24	Brain
225_96-0	28	41	Neural crest
198_148-0	103	80	Brain
246_100-0	34	11	Brain
229_103-0	38	35	Notochord
150_127-0	72	148	Mesenchyme
229_87-0	15	35	Brain
212_106-0	42	60	Neural crest
202_129-0	75	74	Notochord
232_111-0	50	31	Notochord
209_125-0	70	64	Notochord
227_94-0	25	38	Neural crest
169_128-0	74	121	Liver
207_131-0	78	67	Brain
181_156-0	114	104	Mesenchyme
171_149-0	104	118	Sclerotome
231_129-0	75	32	Brain
201_147-0	101	75	Brain
176_140-0	91	111	Cavity
165_147-0	101	127	Dermomyotome
169_132-0	80	121	AGM
240_103-0	38	20	Brain
153_90-0	20	144	Connective tissue
160_92-0	22	134	Connective tissue
238_92-0	22	22	Brain
222_118-0	60	45	Notochord
250_112-0	51	5	Brain
170_149-0	104	120	Sclerotome
224_107-0	44	42	Neural crest
165_96-0	28	127	Connective tissue
178_110-0	48	108	Heart
208_105-0	41	65	Neural crest
220_114-0	54	48	Neural crest
236_118-0	60	25	Cavity
199_133-0	81	78	Neural crest
218_126-0	71	51	Brain
236_86-0	14	25	Brain
165_85-0	12	127	Connective tissue
216_85-0	12	54	Brain
209_124-0	68	64	Notochord
157_89-0	18	138	Connective tissue
167_100-0	34	124	Connective tissue
149_129-0	75	150	Mesenchyme
176_117-0	58	111	Heart
209_111-0	50	64	Neural crest
164_112-0	51	128	AGM
152_92-0	22	145	Connective tissue
177_117-0	58	110	Heart
204_134-0	83	71	Brain
177_140-0	91	110	Cavity
179_118-0	60	107	Cavity
204_83-0	10	71	Neural crest
209_90-0	20	64	Brain
231_88-0	17	32	Brain
230_118-0	60	34	Cavity
154_118-0	60	143	Dermomyotome
202_155-0	113	74	Brain
161_140-0	91	133	Dermomyotome
247_106-0	42	10	Brain
249_110-0	48	7	Brain
177_111-0	50	110	Heart
182_140-0	91	103	Neural crest
230_108-0	45	34	Neural crest
233_108-0	45	30	Notochord
217_80-0	5	52	Brain
168_146-0	100	123	Dermomyotome
215_119-0	61	55	Notochord
158_134-0	83	137	Sclerotome
222_102-0	37	45	Neural crest
184_122-0	65	100	Heart
186_106-0	42	97	Cavity
180_142-0	94	105	Sclerotome
231_121-0	64	32	Cavity
176_146-0	100	111	Sclerotome
202_136-0	85	74	Brain
247_96-0	28	10	Brain
230_88-0	17	34	Brain
234_95-0	27	28	Brain
207_136-0	85	67	Brain
240_124-0	68	20	Brain
213_77-0	1	58	Cavity
163_87-0	15	130	Connective tissue
153_96-0	28	144	Dermomyotome
157_142-0	94	138	Mesenchyme
148_100-0	34	151	Mesenchyme
176_116-0	57	111	Heart
197_155-0	113	81	Brain
173_125-0	70	115	AGM
221_85-0	12	47	Brain
234_118-0	60	28	Cavity
205_134-0	83	70	Brain
167_152-0	108	124	Mesenchyme
224_91-0	21	42	Neural crest
218_87-0	15	51	Brain
150_118-0	60	148	Dermomyotome
222_87-0	15	45	Brain
161_96-0	28	133	Connective tissue
215_111-0	50	55	Neural crest
177_122-0	65	110	Heart
170_143-0	95	120	Sclerotome
172_119-0	61	117	Liver
160_125-0	70	134	AGM
160_90-0	20	134	Connective tissue
189_111-0	50	93	Heart
165_148-0	103	127	Mesenchyme
165_130-0	77	127	AGM
216_130-0	77	54	Brain
228_116-0	57	37	Brain
163_83-0	10	130	Mesenchyme
170_99-0	32	120	Cavity
186_113-0	52	97	Heart
174_131-0	78	114	AGM
218_128-0	74	51	Brain
202_85-0	12	74	Neural crest
150_108-0	45	148	Dermomyotome
205_125-0	70	70	Notochord
226_118-0	60	40	Brain
195_133-0	81	84	Neural crest
190_113-0	52	91	Heart
157_144-0	97	138	Mesenchyme
176_102-0	37	111	Cavity
163_108-0	45	130	AGM
156_141-0	93	140	Mesenchyme
211_122-0	65	61	Notochord
214_129-0	75	57	Brain
197_127-0	72	81	Branchial arch
199_142-0	94	78	Brain
185_113-0	52	98	Heart
201_150-0	105	75	Brain
214_104-0	40	57	Neural crest
184_149-0	104	100	Neural crest
197_143-0	95	81	Neural crest
204_81-0	7	71	Neural crest
159_142-0	94	135	Mesenchyme
250_106-0	42	5	Brain
189_121-0	64	93	Heart
177_119-0	61	110	Heart
229_97-0	30	35	Neural crest
214_86-0	14	57	Brain
217_78-0	2	52	Brain
175_144-0	97	113	Sclerotome
250_110-0	48	5	Brain
244_115-0	55	14	Brain
204_112-0	51	71	Neural crest
168_88-0	17	123	Mesenchyme
185_145-0	98	98	Neural crest
164_152-0	108	128	Cavity
197_138-0	88	81	Neural crest
177_110-0	48	110	Heart
175_115-0	55	113	Heart
188_112-0	51	94	Heart
224_119-0	61	42	Brain
177_130-0	77	110	AGM
252_107-0	44	2	Brain
226_115-0	55	40	Notochord
246_115-0	55	11	Cavity
229_128-0	74	35	Brain
226_107-0	44	40	Neural crest
227_123-0	67	38	Cavity
243_125-0	70	15	Brain
160_116-0	57	134	AGM
233_129-0	75	30	Brain
187_122-0	65	95	Heart
180_138-0	88	105	AGM
153_89-0	18	144	Connective tissue
178_131-0	78	108	Liver
175_137-0	87	113	AGM
163_144-0	97	130	Dermomyotome
180_119-0	61	105	Heart
211_126-0	71	61	Notochord
190_154-0	111	91	Mesenchyme
150_123-0	67	148	Mesenchyme
202_149-0	104	74	Brain
195_138-0	88	84	Neural crest
240_95-0	27	20	Brain
217_90-0	20	52	Brain
161_127-0	72	133	AGM
169_151-0	107	121	Mesenchyme
204_150-0	105	71	Brain
212_147-0	101	60	Brain
228_97-0	30	37	Neural crest
209_85-0	12	64	Neural crest
183_115-0	55	101	Cavity
249_109-0	47	7	Brain
208_116-0	57	65	Neural crest
235_106-0	42	27	Neural crest
150_94-0	25	148	Connective tissue
162_131-0	78	131	AGM
232_103-0	38	31	Neural crest
207_135-0	84	67	Brain
194_140-0	91	85	Neural crest
169_138-0	88	121	Sclerotome
233_106-0	42	30	Neural crest
159_85-0	12	135	Connective tissue
205_140-0	91	70	Brain
167_124-0	68	124	Liver
207_107-0	44	67	Cavity
222_127-0	72	45	Cavity
219_123-0	67	50	Cavity
179_145-0	98	107	Sclerotome
221_89-0	18	47	Brain
182_105-0	41	103	Cavity
234_102-0	37	28	Neural crest
235_126-0	71	27	Cavity
170_101-0	35	120	Cavity
223_126-0	71	44	Cavity
193_117-0	58	87	Heart
162_148-0	103	131	Mesenchyme
216_87-0	15	54	Brain
168_145-0	98	123	Sclerotome
242_126-0	71	17	Brain
214_117-0	58	57	Notochord
225_110-0	48	41	Neural crest
211_121-0	64	61	Notochord
236_121-0	64	25	Cavity
155_144-0	97	141	Mesenchyme
217_88-0	17	52	Brain
171_141-0	93	118	Sclerotome
164_134-0	83	128	Sclerotome
179_117-0	58	107	Cavity
186_133-0	81	97	Branchial arch
232_102-0	37	31	Neural crest
169_100-0	34	121	Cavity
244_102-0	37	14	Brain
233_107-0	44	30	Notochord
211_118-0	60	61	Notochord
171_106-0	42	118	Cavity
223_120-0	62	44	Brain
151_116-0	57	147	Dermomyotome
222_79-0	4	45	Brain
157_84-0	11	138	Cavity
183_153-0	110	101	Neural crest
218_117-0	58	51	Brain
239_87-0	15	21	Cavity
241_120-0	62	18	Brain
168_138-0	88	123	Sclerotome
188_115-0	55	94	Heart
223_138-0	88	44	Cavity
158_97-0	30	137	AGM
222_99-0	32	45	Neural crest
225_105-0	41	41	Brain
247_116-0	57	10	Brain
153_109-0	47	144	Cavity
238_123-0	67	22	Cavity
173_114-0	54	115	Heart
212_86-0	14	60	Brain
150_122-0	65	148	Dermomyotome
234_101-0	35	28	Neural crest
191_115-0	55	90	Heart
188_155-0	113	94	Mesenchyme
220_118-0	60	48	Notochord
218_143-0	95	51	Brain
246_95-0	27	11	Cavity
189_115-0	55	93	Heart
197_141-0	93	81	Neural crest
240_97-0	30	20	Brain
227_87-0	15	38	Brain
175_120-0	62	113	Heart
172_113-0	52	117	Heart
185_136-0	85	98	Neural crest
215_90-0	20	55	Brain
236_96-0	28	25	Brain
212_77-0	1	60	Cavity
201_122-0	65	75	Neural crest
203_99-0	32	72	Neural crest
214_82-0	8	57	Brain
220_133-0	81	48	Cavity
211_145-0	98	61	Brain
240_123-0	67	20	Brain
224_93-0	24	42	Neural crest
212_136-0	85	60	Brain
222_134-0	83	45	Cavity
185_108-0	45	98	Heart
208_149-0	104	65	Brain
168_152-0	108	123	Mesenchyme
187_144-0	97	95	Neural crest
171_100-0	34	118	Cavity
172_124-0	68	117	Liver
150_99-0	32	148	Connective tissue
204_139-0	90	71	Brain
225_112-0	51	41	Notochord
174_108-0	45	114	Heart
242_109-0	47	17	Cavity
221_130-0	77	47	Cavity
216_91-0	21	54	Brain
210_91-0	21	62	Brain
217_137-0	87	52	Brain
192_138-0	88	88	Neural crest
205_128-0	74	70	Notochord
218_82-0	8	51	Brain
194_132-0	80	85	Neural crest
223_91-0	21	44	Neural crest
225_111-0	50	41	Neural crest
183_137-0	87	101	Neural crest
162_82-0	8	131	Mesenchyme
208_126-0	71	65	Notochord
185_111-0	50	98	Heart
220_138-0	88	48	Brain
243_110-0	48	15	Cavity
169_108-0	45	121	Cavity
164_98-0	31	128	Connective tissue
160_149-0	104	134	Mesenchyme
161_91-0	21	133	Connective tissue
176_152-0	108	111	Mesenchyme
217_102-0	37	52	Cavity
183_123-0	67	101	Heart
198_149-0	104	80	Brain
152_106-0	42	145	Dermomyotome
200_141-0	93	77	Brain
234_110-0	48	28	Notochord
155_123-0	67	141	Cavity
217_128-0	74	52	Brain
224_122-0	65	42	Cavity
202_95-0	27	74	Neural crest
161_135-0	84	133	Sclerotome
161_94-0	25	133	Connective tissue
189_108-0	45	93	Heart
228_85-0	12	37	Brain
202_92-0	22	74	Neural crest
249_116-0	57	7	Brain
203_140-0	91	72	Brain
158_104-0	40	137	AGM
191_122-0	65	90	Heart
208_86-0	14	65	Neural crest
169_113-0	52	121	Connective tissue
214_121-0	64	57	Notochord
184_135-0	84	100	AGM
165_128-0	74	127	AGM
216_109-0	47	54	Neural crest
164_115-0	55	128	AGM
204_86-0	14	71	Neural crest
170_117-0	58	120	Liver
215_106-0	42	55	Cavity
188_108-0	45	94	Heart
226_80-0	5	40	Cavity
233_127-0	72	30	Brain
168_82-0	8	123	Mesenchyme
179_144-0	97	107	Sclerotome
200_120-0	62	77	Branchial arch
171_123-0	67	118	Liver
166_113-0	52	125	Cavity
186_145-0	98	97	Neural crest
196_155-0	113	83	Brain
179_147-0	101	107	Sclerotome
244_120-0	62	14	Brain
202_125-0	70	74	Branchial arch
232_101-0	35	31	Cavity
218_113-0	52	51	Neural crest
170_112-0	51	120	Cavity
149_99-0	32	150	Connective tissue
157_116-0	57	138	Liver
199_95-0	27	78	Neural crest
158_115-0	55	137	AGM
164_117-0	58	128	AGM
228_122-0	65	37	Cavity
150_112-0	51	148	Dermomyotome
235_104-0	40	27	Neural crest
196_146-0	100	83	Brain
232_92-0	22	31	Brain
174_147-0	101	114	Sclerotome
248_124-0	68	8	Cavity
157_137-0	87	138	Dermomyotome
164_126-0	71	128	AGM
205_117-0	58	70	Branchial arch
227_130-0	77	38	Brain
213_82-0	8	58	Brain
157_132-0	80	138	Dermomyotome
220_100-0	34	48	Neural crest
172_136-0	85	117	AGM
152_89-0	18	145	Cavity
206_87-0	15	68	Neural crest
207_148-0	103	67	Brain
178_151-0	107	108	Sclerotome
186_108-0	45	97	Heart
236_116-0	57	25	Cavity
182_139-0	90	103	Neural crest
176_148-0	103	111	Sclerotome
228_87-0	15	37	Brain
234_117-0	58	28	Cavity
196_131-0	78	83	Neural crest
199_117-0	58	78	Branchial arch
243_122-0	65	15	Brain
205_129-0	75	70	Notochord
152_121-0	64	145	Dermomyotome
191_131-0	78	90	Branchial arch
157_100-0	34	138	AGM
200_122-0	65	77	Neural crest
207_115-0	55	67	Neural crest
217_146-0	100	52	Cavity
245_101-0	35	12	Brain
183_147-0	101	101	Sclerotome
208_147-0	101	65	Brain
218_134-0	83	51	Brain
248_99-0	32	8	Brain
184_116-0	57	100	Cavity
238_98-0	31	22	Brain
194_134-0	83	85	Neural crest
222_90-0	20	45	Brain
177_133-0	81	110	AGM
163_88-0	17	130	Connective tissue
170_145-0	98	120	Sclerotome
216_139-0	90	54	Brain
186_128-0	74	97	Heart
246_124-0	68	11	Cavity
228_129-0	75	37	Brain
162_83-0	10	131	Mesenchyme
214_125-0	70	57	Brain
232_99-0	32	31	Neural crest
196_114-0	54	83	Branchial arch
147_118-0	60	153	Mesenchyme
239_100-0	34	21	Brain
222_82-0	8	45	Brain
169_105-0	41	121	Cavity
245_119-0	61	12	Brain
164_113-0	52	128	AGM
162_150-0	105	131	Mesenchyme
249_103-0	38	7	Brain
242_103-0	38	17	Cavity
211_141-0	93	61	Brain
188_152-0	108	94	Neural crest
181_139-0	90	104	Neural crest
155_135-0	84	141	Dermomyotome
171_136-0	85	118	AGM
239_129-0	75	21	Brain
227_90-0	20	38	Brain
167_94-0	25	124	Connective tissue
154_105-0	41	143	Dermomyotome
210_94-0	25	62	Brain
225_124-0	68	41	Cavity
208_98-0	31	65	Neural crest
177_125-0	70	110	Cavity
168_118-0	60	123	Liver
206_148-0	103	68	Brain
213_91-0	21	58	Brain
212_98-0	31	60	Brain
247_97-0	30	10	Brain
152_126-0	71	145	Dermomyotome
214_77-0	1	57	Cavity
189_149-0	104	93	Neural crest
201_123-0	67	75	Neural crest
157_98-0	31	138	AGM
178_148-0	103	108	Sclerotome
154_133-0	81	143	Dermomyotome
172_137-0	87	117	AGM
174_127-0	72	114	AGM
230_82-0	8	34	Cavity
189_150-0	105	93	Neural crest
160_105-0	41	134	AGM
227_88-0	17	38	Brain
186_141-0	93	97	Neural crest
189_137-0	87	93	Neural crest
248_115-0	55	8	Brain
165_86-0	14	127	Connective tissue
207_87-0	15	67	Neural crest
220_101-0	35	48	Neural crest
232_108-0	45	31	Notochord
157_99-0	32	138	AGM
162_109-0	47	131	AGM
243_111-0	50	15	Cavity
153_93-0	24	144	Connective tissue
234_91-0	21	28	Brain
169_137-0	87	121	Sclerotome
186_148-0	103	97	Neural crest
251_106-0	42	4	Brain
221_102-0	37	47	Neural crest
150_105-0	41	148	Dermomyotome
158_147-0	101	137	Mesenchyme
163_146-0	100	130	Mesenchyme
232_126-0	71	31	Cavity
158_107-0	44	137	AGM
212_113-0	52	60	Neural crest
186_138-0	88	97	Neural crest
161_137-0	87	133	Sclerotome
220_125-0	70	48	Brain
189_154-0	111	93	Mesenchyme
155_129-0	75	141	Dermomyotome
154_90-0	20	143	Connective tissue
158_116-0	57	137	AGM
187_156-0	114	95	Mesenchyme
222_116-0	57	45	Brain
230_93-0	24	34	Brain
233_96-0	28	30	Brain
174_115-0	55	114	Heart
188_129-0	75	94	Branchial arch
206_145-0	98	68	Brain
180_113-0	52	105	Cavity
235_101-0	35	27	Neural crest
204_128-0	74	71	Notochord
189_129-0	75	93	Branchial arch
178_108-0	45	108	Heart
201_97-0	30	75	Neural crest
178_122-0	65	108	Heart
168_125-0	70	123	Liver
165_140-0	91	127	Sclerotome
221_137-0	87	47	Cavity
165_97-0	30	127	Connective tissue
165_91-0	21	127	Connective tissue
193_118-0	60	87	Heart
182_141-0	93	103	Neural crest
223_94-0	25	44	Neural crest
240_94-0	25	20	Brain
155_125-0	70	141	Dermomyotome
203_97-0	30	72	Neural crest
157_135-0	84	138	Dermomyotome
170_142-0	94	120	Sclerotome
237_97-0	30	24	Brain
150_111-0	50	148	Dermomyotome
197_142-0	94	81	Neural crest
239_88-0	17	21	Brain
212_138-0	88	60	Brain
154_127-0	72	143	Dermomyotome
199_93-0	24	78	Neural crest
199_87-0	15	78	Neural crest
182_148-0	103	103	Sclerotome
230_100-0	34	34	Neural crest
154_131-0	78	143	Dermomyotome
158_140-0	91	137	Dermomyotome
211_150-0	105	61	Brain
248_112-0	51	8	Brain
157_101-0	35	138	AGM
195_146-0	100	84	Neural crest
152_103-0	38	145	Dermomyotome
159_113-0	52	135	Cavity
191_154-0	111	90	Mesenchyme
172_127-0	72	117	Liver
214_111-0	50	57	Neural crest
244_107-0	44	14	Cavity
168_151-0	107	123	Mesenchyme
229_94-0	25	35	Brain
228_117-0	58	37	Brain
224_133-0	81	42	Brain
155_126-0	71	141	Dermomyotome
217_135-0	84	52	Brain
211_142-0	94	61	Brain
196_153-0	110	83	Brain
215_135-0	84	55	Brain
221_99-0	32	47	Neural crest
219_85-0	12	50	Brain
230_124-0	68	34	Cavity
175_114-0	54	113	Heart
214_83-0	10	57	Brain
160_126-0	71	134	AGM
211_137-0	87	61	Brain
215_138-0	88	55	Brain
179_119-0	61	107	Heart
209_123-0	67	64	Notochord
199_86-0	14	78	Neural crest
188_142-0	94	94	Neural crest
193_151-0	107	87	Sclerotome
239_128-0	74	21	Brain
216_105-0	41	54	Cavity
236_101-0	35	25	Brain
187_141-0	93	95	Neural crest
168_149-0	104	123	Mesenchyme
248_111-0	50	8	Brain
149_134-0	83	150	Cavity
210_138-0	88	62	Brain
211_152-0	108	61	Cavity
156_109-0	47	140	AGM
199_135-0	84	78	Brain
162_104-0	40	131	Connective tissue
180_147-0	101	105	Sclerotome
185_141-0	93	98	Neural crest
215_96-0	28	55	Brain
164_150-0	105	128	Mesenchyme
156_104-0	40	140	AGM
217_94-0	25	52	Brain
208_153-0	110	65	Brain
230_112-0	51	34	Notochord
232_121-0	64	31	Cavity
227_81-0	7	38	Cavity
185_110-0	48	98	Heart
218_144-0	97	51	Brain
173_113-0	52	115	Heart
174_116-0	57	114	Heart
151_103-0	38	147	Dermomyotome
160_137-0	87	134	Sclerotome
194_146-0	100	85	Neural crest
240_89-0	18	20	Brain
155_93-0	24	141	Dermomyotome
206_144-0	97	68	Brain
205_138-0	88	70	Brain
187_140-0	91	95	Neural crest
197_116-0	57	81	Branchial arch
189_144-0	97	93	Neural crest
148_125-0	70	151	Mesenchyme
220_102-0	37	48	Neural crest
149_111-0	50	150	Dermomyotome
176_109-0	47	111	Heart
228_125-0	70	37	Cavity
213_116-0	57	58	Neural crest
197_153-0	110	81	Brain
222_100-0	34	45	Neural crest
182_131-0	78	103	AGM
176_124-0	68	111	Cavity
195_116-0	57	84	Branchial arch
220_141-0	93	48	Brain
213_110-0	48	58	Neural crest
190_136-0	85	91	Neural crest
249_111-0	50	7	Brain
194_117-0	58	85	Branchial arch
158_141-0	93	137	Mesenchyme
169_126-0	71	121	Liver
205_143-0	95	70	Brain
241_100-0	34	18	Brain
172_153-0	110	117	Mesenchyme
201_141-0	93	75	Brain
193_135-0	84	87	Neural crest
169_112-0	51	121	Connective tissue
211_79-0	4	61	Brain
206_138-0	88	68	Brain
207_134-0	83	67	Brain
235_105-0	41	27	Neural crest
168_122-0	65	123	Liver
184_109-0	47	100	Heart
250_114-0	54	5	Brain
216_80-0	5	54	Brain
250_97-0	30	5	Cavity
170_152-0	108	120	Mesenchyme
206_95-0	27	68	Neural crest
246_114-0	54	11	Cavity
196_147-0	101	83	Brain
204_126-0	71	71	Notochord
223_135-0	84	44	Brain
219_130-0	77	50	Cavity
155_124-0	68	141	Dermomyotome
187_110-0	48	95	Heart
253_105-0	41	1	Cavity
163_121-0	64	130	AGM
232_87-0	15	31	Brain
224_87-0	15	42	Brain
240_112-0	51	20	Cavity
158_84-0	11	137	Connective tissue
218_120-0	62	51	Notochord
200_109-0	47	77	Neural crest
215_118-0	60	55	Neural crest
199_118-0	60	78	Branchial arch
234_123-0	67	28	Cavity
218_114-0	54	51	Neural crest
158_121-0	64	137	AGM
216_82-0	8	54	Brain
182_127-0	72	103	Heart
224_117-0	58	42	Notochord
210_132-0	80	62	Brain
235_120-0	62	27	Cavity
154_121-0	64	143	Dermomyotome
249_107-0	44	7	Brain
232_115-0	55	31	Brain
221_118-0	60	47	Notochord
229_95-0	27	35	Brain
171_153-0	110	118	Mesenchyme
203_88-0	17	72	Neural crest
166_102-0	37	125	Connective tissue
236_94-0	25	25	Brain
215_137-0	87	55	Brain
159_127-0	72	135	AGM
169_94-0	25	121	Cavity
151_119-0	61	147	Dermomyotome
227_115-0	55	38	Notochord
171_126-0	71	118	Liver
229_91-0	21	35	Brain
240_109-0	47	20	Cavity
187_147-0	101	95	Neural crest
176_118-0	60	111	Heart
213_142-0	94	58	Brain
191_141-0	93	90	Neural crest
206_106-0	42	68	Cavity
221_124-0	68	47	Cavity
197_128-0	74	81	Branchial arch
222_130-0	77	45	Cavity
154_94-0	25	143	Dermomyotome
223_129-0	75	44	Cavity
187_142-0	94	95	Neural crest
202_152-0	108	74	Brain
225_134-0	83	41	Brain
163_95-0	27	130	Connective tissue
204_85-0	12	71	Neural crest
180_109-0	47	105	Heart
248_95-0	27	8	Cavity
183_108-0	45	101	Heart
202_121-0	64	74	Neural crest
172_130-0	77	117	Liver
197_140-0	91	81	Neural crest
164_135-0	84	128	Sclerotome
222_112-0	51	45	Neural crest
164_132-0	80	128	AGM
219_119-0	61	50	Notochord
213_126-0	71	58	Brain
160_103-0	38	134	Cavity
192_155-0	113	88	Mesenchyme
158_113-0	52	137	Cavity
185_148-0	103	98	Neural crest
189_147-0	101	93	Neural crest
219_79-0	4	50	Brain
230_130-0	77	34	Brain
159_118-0	60	135	AGM
213_81-0	7	58	Brain
159_112-0	51	135	Cavity
232_112-0	51	31	Brain
207_91-0	21	67	Neural crest
241_130-0	77	18	Cavity
229_107-0	44	35	Neural crest
214_102-0	37	57	Brain
182_121-0	64	103	Heart
181_148-0	103	104	Sclerotome
166_114-0	54	125	Cavity
221_112-0	51	47	Neural crest
173_143-0	95	115	Sclerotome
199_125-0	70	78	Branchial arch
166_121-0	64	125	AGM
232_113-0	52	31	Brain
173_104-0	40	115	Cavity
244_97-0	30	14	Brain
188_149-0	104	94	Neural crest
201_91-0	21	75	Neural crest
172_149-0	104	117	Sclerotome
158_117-0	58	137	AGM
250_118-0	60	5	Brain
211_138-0	88	61	Brain
182_104-0	40	103	Cavity
166_87-0	15	125	Connective tissue
191_108-0	45	90	Heart
165_84-0	11	127	Connective tissue
213_101-0	35	58	Brain
160_131-0	78	134	Sclerotome
231_102-0	37	32	Neural crest
252_114-0	54	2	Brain
193_114-0	54	87	Heart
208_83-0	10	65	Neural crest
164_125-0	70	128	AGM
221_109-0	47	47	Neural crest
212_128-0	74	60	Brain
203_125-0	70	72	Neural crest
178_144-0	97	108	Sclerotome
194_109-0	47	85	Cavity
225_128-0	74	41	Cavity
169_104-0	40	121	Cavity
159_117-0	58	135	AGM
200_148-0	103	77	Brain
210_129-0	75	62	Brain
175_140-0	91	113	Cavity
224_102-0	37	42	Neural crest
225_108-0	45	41	Neural crest
149_96-0	28	150	Connective tissue
164_91-0	21	128	Connective tissue
186_155-0	113	97	Mesenchyme
209_133-0	81	64	Brain
253_110-0	48	1	Cavity
242_108-0	45	17	Cavity
188_139-0	90	94	Neural crest
197_154-0	111	81	Brain
193_144-0	97	87	Neural crest
250_113-0	52	5	Brain
248_104-0	40	8	Brain
239_96-0	28	21	Brain
160_91-0	21	134	Connective tissue
234_86-0	14	28	Brain
224_90-0	20	42	Brain
189_116-0	57	93	Heart
252_101-0	35	2	Cavity
166_81-0	7	125	Mesenchyme
153_99-0	32	144	Dermomyotome
226_84-0	11	40	Brain
167_119-0	61	124	AGM
230_96-0	28	34	Brain
200_135-0	84	77	Brain
240_118-0	60	20	Cavity
199_98-0	31	78	Cavity
174_129-0	75	114	AGM
225_136-0	85	41	Cavity
235_103-0	38	27	Neural crest
185_133-0	81	98	AGM
225_116-0	57	41	Notochord
178_133-0	81	108	AGM
248_122-0	65	8	Brain
163_133-0	81	130	Sclerotome
209_127-0	72	64	Notochord
219_106-0	42	50	Neural crest
209_88-0	17	64	Brain
160_86-0	14	134	Connective tissue
165_119-0	61	127	AGM
247_104-0	40	10	Brain
160_123-0	67	134	AGM
208_110-0	48	65	Cavity
228_82-0	8	37	Brain
188_118-0	60	94	Heart
201_119-0	61	75	Branchial arch
153_125-0	70	144	Dermomyotome
158_103-0	38	137	AGM
157_102-0	37	138	AGM
216_122-0	65	54	Notochord
226_91-0	21	40	Brain
155_128-0	74	141	Dermomyotome
181_146-0	100	104	Sclerotome
161_149-0	104	133	Mesenchyme
200_155-0	113	77	Brain
198_150-0	105	80	Brain
175_150-0	105	113	Sclerotome
159_131-0	78	135	Sclerotome
210_113-0	52	62	Neural crest
151_110-0	48	147	Cavity
249_98-0	31	7	Brain
231_100-0	34	32	Neural crest
206_99-0	32	68	Neural crest
220_83-0	10	48	Brain
148_96-0	28	151	Cavity
199_119-0	61	78	Branchial arch
173_108-0	45	115	Cavity
231_124-0	68	32	Cavity
227_101-0	35	38	Neural crest
184_111-0	50	100	Heart
203_130-0	77	72	Notochord
180_156-0	114	105	Cavity
205_85-0	12	70	Neural crest
205_111-0	50	70	Neural crest
202_145-0	98	74	Brain
250_102-0	37	5	Brain
219_120-0	62	50	Notochord
206_102-0	37	68	Neural crest
183_119-0	61	101	Heart
203_152-0	108	72	Brain
189_143-0	95	93	Neural crest
172_131-0	78	117	Liver
163_140-0	91	130	Sclerotome
205_84-0	11	70	Neural crest
168_97-0	30	123	Connective tissue
246_96-0	28	11	Brain
202_119-0	61	74	Branchial arch
198_94-0	25	80	Neural crest
186_142-0	94	97	Neural crest
215_84-0	11	55	Brain
164_109-0	47	128	AGM
185_140-0	91	98	Neural crest
167_137-0	87	124	Sclerotome
201_138-0	88	75	Brain
234_97-0	30	28	Brain
185_155-0	113	98	Mesenchyme
169_122-0	65	121	Liver
233_87-0	15	30	Brain
248_100-0	34	8	Brain
216_144-0	97	54	Brain
183_120-0	62	101	Heart
159_97-0	30	135	AGM
223_80-0	5	44	Brain
193_148-0	103	87	Neural crest
157_145-0	98	138	Mesenchyme
179_109-0	47	107	Heart
219_92-0	22	50	Brain
174_106-0	42	114	Cavity
198_151-0	107	80	Brain
222_98-0	31	45	Neural crest
245_127-0	72	12	Brain
230_83-0	10	34	Brain
213_98-0	31	58	Brain
250_105-0	41	5	Brain
178_139-0	90	108	Cavity
243_107-0	44	15	Cavity
211_101-0	35	61	Brain
173_150-0	105	115	Dermomyotome
178_132-0	80	108	AGM
181_108-0	45	104	Heart
182_137-0	87	103	AGM
212_83-0	10	60	Brain
210_145-0	98	62	Brain
209_150-0	105	64	Brain
216_123-0	67	54	Cavity
216_117-0	58	54	Neural crest
202_120-0	62	74	Neural crest
213_132-0	80	58	Brain
167_112-0	51	124	Cavity
241_93-0	24	18	Brain
157_115-0	55	138	AGM
217_104-0	40	52	Neural crest
233_86-0	14	30	Brain
243_119-0	61	15	Brain
172_122-0	65	117	Liver
204_132-0	80	71	Notochord
208_141-0	93	65	Brain
163_139-0	90	130	Sclerotome
248_119-0	61	8	Brain
211_128-0	74	61	Brain
250_109-0	47	5	Brain
176_122-0	65	111	Heart
200_150-0	105	77	Brain
199_122-0	65	78	Neural crest
219_108-0	45	50	Neural crest
167_116-0	57	124	Connective tissue
238_110-0	48	22	Notochord
155_140-0	91	141	Mesenchyme
221_88-0	17	47	Brain
205_112-0	51	70	Neural crest
218_138-0	88	51	Brain
180_121-0	64	105	Heart
201_110-0	48	75	Neural crest
203_111-0	50	72	Neural crest
200_116-0	57	77	Branchial arch
250_103-0	38	5	Brain
163_135-0	84	130	Sclerotome
229_98-0	31	35	Neural crest
246_122-0	65	11	Brain
158_120-0	62	137	AGM
190_124-0	68	91	Heart
191_129-0	75	90	Branchial arch
176_100-0	34	111	Cavity
215_146-0	100	55	Brain
153_131-0	78	144	Dermomyotome
249_113-0	52	7	Brain
210_117-0	58	62	Neural crest
150_128-0	74	148	Mesenchyme
247_103-0	38	10	Brain
220_77-0	1	48	Cavity
253_103-0	38	1	Cavity
225_103-0	38	41	Neural crest
212_123-0	67	60	Notochord
166_148-0	103	125	Mesenchyme
181_151-0	107	104	Sclerotome
208_132-0	80	65	Brain
192_112-0	51	88	Heart
205_144-0	97	70	Brain
217_140-0	91	52	Brain
229_114-0	54	35	Notochord
163_93-0	24	130	Connective tissue
176_137-0	87	111	AGM
184_151-0	107	100	Neural crest
173_127-0	72	115	AGM
209_86-0	14	64	Brain
188_151-0	107	94	Neural crest
216_115-0	55	54	Neural crest
244_106-0	42	14	Cavity
215_82-0	8	55	Brain
221_106-0	42	47	Neural crest
157_123-0	67	138	AGM
240_116-0	57	20	Cavity
202_100-0	34	74	Neural crest
166_120-0	62	125	AGM
215_132-0	80	55	Brain
217_119-0	61	52	Notochord
174_104-0	40	114	Cavity
216_131-0	78	54	Brain
216_77-0	1	54	Cavity
180_134-0	83	105	AGM
154_124-0	68	143	Cavity
173_99-0	32	115	Cavity
214_147-0	101	57	Brain
188_134-0	83	94	Neural crest
211_99-0	32	61	Brain
242_118-0	60	17	Brain
182_116-0	57	103	Cavity
207_80-0	5	67	Neural crest
165_104-0	40	127	Connective tissue
227_134-0	83	38	Cavity
164_138-0	88	128	Sclerotome
243_108-0	45	15	Cavity
210_97-0	30	62	Cavity
217_129-0	75	52	Brain
162_149-0	104	131	Mesenchyme
164_96-0	28	128	Connective tissue
151_111-0	50	147	Cavity
165_118-0	60	127	AGM
214_119-0	61	57	Notochord
205_103-0	38	70	Neural crest
212_148-0	103	60	Brain
147_107-0	44	153	Cavity
192_130-0	77	88	Branchial arch
159_108-0	45	135	AGM
177_126-0	71	110	Cavity
225_109-0	47	41	Neural crest
246_103-0	38	11	Brain
197_124-0	68	81	Branchial arch
153_94-0	25	144	Dermomyotome
241_112-0	51	18	Cavity
162_143-0	95	131	Dermomyotome
244_112-0	51	14	Cavity
155_142-0	94	141	Mesenchyme
203_85-0	12	72	Neural crest
162_97-0	30	131	Connective tissue
186_110-0	48	97	Heart
223_132-0	80	44	Cavity
221_93-0	24	47	Neural crest
179_110-0	48	107	Heart
168_85-0	12	123	Mesenchyme
187_106-0	42	95	Cavity
180_151-0	107	105	Sclerotome
222_81-0	7	45	Brain
178_112-0	51	108	Heart
158_122-0	65	137	AGM
152_139-0	90	145	Mesenchyme
177_142-0	94	110	Sclerotome
162_132-0	80	131	Sclerotome
183_117-0	58	101	Cavity
163_111-0	50	130	AGM
157_105-0	41	138	AGM
215_143-0	95	55	Brain
193_131-0	78	87	Branchial arch
219_142-0	94	50	Brain
171_108-0	45	118	Cavity
203_131-0	78	72	Notochord
215_120-0	62	55	Notochord
231_131-0	78	32	Cavity
230_129-0	75	34	Brain
226_116-0	57	40	Notochord
240_121-0	64	20	Brain
159_115-0	55	135	AGM
163_81-0	7	130	Cavity
211_129-0	75	61	Brain
196_126-0	71	83	Branchial arch
167_151-0	107	124	Mesenchyme
214_103-0	38	57	Brain
232_124-0	68	31	Cavity
173_123-0	67	115	AGM
179_136-0	85	107	AGM
238_120-0	62	22	Cavity
190_108-0	45	91	Heart
178_125-0	70	108	Cavity
213_140-0	91	58	Brain
147_112-0	51	153	Mesenchyme
178_136-0	85	108	AGM
204_144-0	97	71	Brain
233_105-0	41	30	Neural crest
160_140-0	91	134	Dermomyotome
205_147-0	101	70	Brain
217_101-0	35	52	Neural crest
149_118-0	60	150	Mesenchyme
185_127-0	72	98	Heart
195_156-0	114	84	Mesenchyme
214_88-0	17	57	Brain
170_127-0	72	120	Liver
158_130-0	77	137	Dermomyotome
212_135-0	84	60	Brain
209_93-0	24	64	Brain
195_110-0	48	84	Cavity
212_146-0	100	60	Brain
201_143-0	95	75	Brain
184_118-0	60	100	Heart
199_128-0	74	78	Neural crest
232_127-0	72	31	Brain
190_145-0	98	91	Neural crest
238_125-0	70	22	Brain
156_97-0	30	140	Dermomyotome
226_111-0	50	40	Neural crest
183_155-0	113	101	Mesenchyme
225_133-0	81	41	Brain
159_121-0	64	135	AGM
168_137-0	87	123	Brain
232_128-0	74	31	Brain
227_126-0	71	38	Cavity
206_92-0	22	68	Neural crest
174_105-0	41	114	Cavity
207_79-0	4	67	Neural crest
148_108-0	45	151	Mesenchyme
212_131-0	78	60	Brain
195_124-0	68	84	AGM
175_152-0	108	113	Mesenchyme
233_99-0	32	30	Neural crest
252_118-0	60	2	Cavity
251_108-0	45	4	Brain
162_133-0	81	131	Sclerotome
166_123-0	67	125	AGM
241_123-0	67	18	Brain
165_116-0	57	127	Connective tissue
229_83-0	10	35	Brain
187_113-0	52	95	Heart
192_127-0	72	88	Branchial arch
228_133-0	81	37	Cavity
156_92-0	22	140	Dermomyotome
198_156-0	114	80	Brain
188_154-0	111	94	Mesenchyme
229_84-0	11	35	Brain
148_101-0	35	151	Mesenchyme
211_105-0	41	61	Neural crest
163_92-0	22	130	Connective tissue
227_82-0	8	38	Brain
185_114-0	54	98	Heart
229_109-0	47	35	Neural crest
157_88-0	17	138	Connective tissue
175_145-0	98	113	Sclerotome
203_136-0	85	72	Brain
243_129-0	75	15	Cavity
234_114-0	54	28	Brain
230_101-0	35	34	Neural crest
189_148-0	103	93	Neural crest
240_108-0	45	20	Cavity
165_110-0	48	127	AGM
167_153-0	110	124	Mesenchyme
234_128-0	74	28	Brain
155_119-0	61	141	AGM
154_139-0	90	143	Mesenchyme
217_138-0	88	52	Brain
163_126-0	71	130	AGM
208_79-0	4	65	Brain
196_149-0	104	83	Brain
211_80-0	5	61	Neural crest
242_90-0	20	17	Brain
228_130-0	77	37	Brain
205_132-0	80	70	Notochord
152_120-0	62	145	Dermomyotome
241_90-0	20	18	Brain
214_91-0	21	57	Brain
216_83-0	10	54	Brain
241_101-0	35	18	Brain
211_82-0	8	61	Brain
225_102-0	37	41	Brain
191_144-0	97	90	Neural crest
189_131-0	78	93	Branchial arch
173_105-0	41	115	Cavity
152_136-0	85	145	Mesenchyme
166_105-0	41	125	Connective tissue
240_107-0	44	20	Notochord
212_127-0	72	60	Brain
221_92-0	22	47	Neural crest
236_129-0	75	25	Brain
199_147-0	101	78	Brain
194_149-0	104	85	Sclerotome
197_121-0	64	81	Branchial arch
211_89-0	18	61	Brain
192_143-0	95	88	Neural crest
216_143-0	95	54	Brain
209_120-0	62	64	Notochord
217_141-0	93	52	Brain
214_97-0	30	57	Brain
156_145-0	98	140	Mesenchyme
181_118-0	60	104	Cavity
179_138-0	88	107	AGM
194_131-0	78	85	Branchial arch
221_122-0	65	47	Brain
242_112-0	51	17	Cavity
205_148-0	103	70	Brain
199_155-0	113	78	Brain
208_90-0	20	65	Brain
199_137-0	87	78	Brain
208_92-0	22	65	Brain
174_102-0	37	114	Cavity
210_90-0	20	62	Brain
211_114-0	54	61	Neural crest
156_102-0	37	140	AGM
181_134-0	83	104	AGM
221_142-0	94	47	Cavity
243_116-0	57	15	Brain
198_111-0	50	80	Neural crest
210_130-0	77	62	Brain
181_141-0	93	104	Neural crest
171_129-0	75	118	Liver
194_130-0	77	85	Branchial arch
217_121-0	64	52	Brain
164_130-0	77	128	AGM
159_147-0	101	135	Mesenchyme
181_154-0	111	104	Mesenchyme
184_132-0	80	100	AGM
224_111-0	50	42	Neural crest
231_119-0	61	32	Cavity
246_105-0	41	11	Brain
154_136-0	85	143	Mesenchyme
243_99-0	32	15	Brain
209_117-0	58	64	Neural crest
246_106-0	42	11	Brain
189_120-0	62	93	Heart
210_81-0	7	62	Neural crest
182_142-0	94	103	Neural crest
155_86-0	14	141	Cavity
189_130-0	77	93	Branchial arch
216_147-0	101	54	Brain
222_133-0	81	45	Cavity
176_153-0	110	111	Mesenchyme
184_123-0	67	100	Cavity
227_110-0	48	38	Neural crest
210_79-0	4	62	Brain
163_112-0	51	130	AGM
167_122-0	65	124	Liver
222_135-0	84	45	Cavity
235_88-0	17	27	Brain
181_149-0	104	104	Sclerotome
248_96-0	28	8	Brain
205_136-0	85	70	Brain
214_134-0	83	57	Brain
223_96-0	28	44	Neural crest
148_131-0	78	151	Cavity
159_106-0	42	135	AGM
219_101-0	35	50	Neural crest
228_111-0	50	37	Notochord
232_85-0	12	31	Brain
245_104-0	40	12	Brain
242_94-0	25	17	Brain
176_144-0	97	111	Sclerotome
178_103-0	38	108	Cavity
232_129-0	75	31	Brain
207_153-0	110	67	Brain
190_118-0	60	91	Heart
201_154-0	111	75	Brain
151_108-0	45	147	Dermomyotome
208_128-0	74	65	Notochord
235_122-0	65	27	Cavity
252_108-0	45	2	Brain
174_110-0	48	114	Heart
223_139-0	90	44	Cavity
193_112-0	51	87	Heart
214_140-0	91	57	Brain
181_130-0	77	104	AGM
207_151-0	107	67	Brain
240_100-0	34	20	Brain
236_124-0	68	25	Cavity
230_102-0	37	34	Neural crest
237_104-0	40	24	Neural crest
237_117-0	58	24	Cavity
178_118-0	60	108	Cavity
212_95-0	27	60	Brain
182_107-0	44	103	Heart
239_131-0	78	21	Cavity
200_90-0	20	77	Neural crest
193_145-0	98	87	Neural crest
198_126-0	71	80	Branchial arch
227_124-0	68	38	Cavity
173_145-0	98	115	Sclerotome
210_140-0	91	62	Brain
171_148-0	103	118	Sclerotome
[truncated: 3,914 more rows]
