# Supplementary material for: Multi-scale and multi-context interpretable mapping of cell states across heterogeneous spatial samples
Source: Nat Commun. 2025 Aug 21;16:7814. doi: 10.1038/s41467-025-62782-y (PMC12370880; doi:10.1038/s41467-025-62782-y)
Supplement: Supplementary file 9 — Source Data [file 41467_2025_62782_MOESM9_ESM.zip › SourceData/figure_s16_5.tsv]

from	to	score	matched	erpos_to	erpos_from	row	col	trial
MB-0010	MB-0181	0.887441027322437	MB-0010_MB-0181	pos	pos	MB-0010	MB-0181	1
MB-0010	MB-0421	0.525875923978992	MB-0010_MB-0421	pos	pos	MB-0010	MB-0421	2
MB-0010	MB-0202	0.871708872278855	MB-0010_MB-0202	pos	pos	MB-0010	MB-0202	2
MB-0010	MB-0492	0.924757914206702	MB-0010_MB-0492	pos	pos	MB-0010	MB-0492	3
MB-0010	MB-0465	0.571834373568732	MB-0010_MB-0465	pos	pos	MB-0010	MB-0465	4
MB-0010	MB-0455	0.5426224878991	MB-0010_MB-0455	pos	pos	MB-0010	MB-0455	1
MB-0010	MB-0474	0.82394775754935	MB-0010_MB-0474	pos	pos	MB-0010	MB-0474	2
MB-0010	MB-0066	0.621453877228891	MB-0010_MB-0066	pos	pos	MB-0010	MB-0066	2
MB-0010	MB-0425	0.854196581050838	MB-0010_MB-0425	pos	pos	MB-0010	MB-0425	3
MB-0010	MB-0123	0.844076987691027	MB-0010_MB-0123	pos	pos	MB-0010	MB-0123	4
MB-0010	MB-0068	0.753980538863849	MB-0010_MB-0068	pos	pos	MB-0010	MB-0068	3
MB-0010	MB-0301	0.822383811205344	MB-0010_MB-0301	pos	pos	MB-0010	MB-0301	3
MB-0010	MB-0385	0.924209743153269	MB-0010_MB-0385	pos	pos	MB-0010	MB-0385	5
MB-0010	MB-0145	0.659136855611341	MB-0010_MB-0145	pos	pos	MB-0010	MB-0145	4
MB-0010	MB-0528	0.65999258395515	MB-0010_MB-0528	pos	pos	MB-0010	MB-0528	2
MB-0010	MB-0134	0.978927267704822	MB-0010_MB-0134	pos	pos	MB-0010	MB-0134	3
MB-0010	MB-0324	0.580809409981543	MB-0010_MB-0324	pos	pos	MB-0010	MB-0324	1
MB-0010	MB-0348	0.881298660701929	MB-0010_MB-0348	pos	pos	MB-0010	MB-0348	3
MB-0010	MB-0486	0.773789489361249	MB-0010_MB-0486	pos	pos	MB-0010	MB-0486	1
MB-0010	MB-0579	0.676256787732686	MB-0010_MB-0579	pos	pos	MB-0010	MB-0579	2
MB-0010	MB-0404	0.632220834133424	MB-0010_MB-0404	pos	pos	MB-0010	MB-0404	5
MB-0010	MB-0449	0.56725969928503	MB-0010_MB-0449	pos	pos	MB-0010	MB-0449	1
MB-0010	MB-0138	0.684641739568558	MB-0010_MB-0138	pos	pos	MB-0010	MB-0138	3
MB-0010	MB-0291	0.758215923788999	MB-0010_MB-0291	pos	pos	MB-0010	MB-0291	6
MB-0010	MB-0322	0.609877719787451	MB-0010_MB-0322	pos	pos	MB-0010	MB-0322	5
MB-0010	MB-0891	0.803606785684397	MB-0010_MB-0891	pos	pos	MB-0010	MB-0891	3
MB-0010	MB-0542	0.736040371315985	MB-0010_MB-0542	pos	pos	MB-0010	MB-0542	4
MB-0010	MB-0512	0.724156761438616	MB-0010_MB-0512	pos	pos	MB-0010	MB-0512	3
MB-0010	MB-0282	0.716361290183414	MB-0010_MB-0282	pos	pos	MB-0010	MB-0282	4
MB-0010	MB-2556	0.613121626327577	MB-0010_MB-2556	pos	pos	MB-0010	MB-2556	2
MB-0010	MB-0521	0.612340915599069	MB-0010_MB-0521	pos	pos	MB-0010	MB-0521	2
MB-0010	MB-0584	0.589510495050552	MB-0010_MB-0584	pos	pos	MB-0010	MB-0584	6
MB-0010	MB-2616	0.612903409895111	MB-0010_MB-2616	pos	pos	MB-0010	MB-2616	2
MB-0010	MB-0362	0.523464806858226	MB-0010_MB-0362	pos	pos	MB-0010	MB-0362	6
MB-0010	MB-0117	0.687107884238676	MB-0010_MB-0117	pos	pos	MB-0010	MB-0117	3
MB-0010	MB-0535	0.642421389481761	MB-0010_MB-0535	pos	pos	MB-0010	MB-0535	2
MB-0010	MB-2752	0.787482765985485	MB-0010_MB-2752	pos	pos	MB-0010	MB-2752	2
MB-0010	MB-3363	0.570259549130964	MB-0010_MB-3363	pos	pos	MB-0010	MB-3363	3
MB-0010	MB-0203	0.70914808123184	MB-0010_MB-0203	pos	pos	MB-0010	MB-0203	6
MB-0010	MB-2971	0.895371921082964	MB-0010_MB-2971	pos	pos	MB-0010	MB-2971	2
MB-0010	MB-3181	0.571873608090645	MB-0010_MB-3181	pos	pos	MB-0010	MB-3181	4
MB-0010	MB-0487	0.493357623225468	MB-0010_MB-0487	pos	pos	MB-0010	MB-0487	4
MB-0010	MB-0904	0.809177316438693	MB-0010_MB-0904	pos	pos	MB-0010	MB-0904	2
MB-0010	MB-3035	0.587041646925289	MB-0010_MB-3035	pos	pos	MB-0010	MB-3035	3
MB-0010	MB-3506	0.691632857530199	MB-0010_MB-3506	pos	pos	MB-0010	MB-3506	2
MB-0010	MB-3412	0.817909396088151	MB-0010_MB-3412	pos	pos	MB-0010	MB-3412	2
MB-0010	MB-3479	0.734533481078573	MB-0010_MB-3479	pos	pos	MB-0010	MB-3479	4
MB-0010	MB-3600	0.829170132925611	MB-0010_MB-3600	pos	pos	MB-0010	MB-3600	4
MB-0010	MB-3104	0.388379117750093	MB-0010_MB-3104	pos	pos	MB-0010	MB-3104	2
MB-0066	MB-0010	0.619824593337013	MB-0066_MB-0010	pos	pos	MB-0066	MB-0010	4
MB-0066	MB-0068	0.949579617762316	MB-0066_MB-0068	pos	pos	MB-0066	MB-0068	1
MB-0066	MB-0138	0.952084711513201	MB-0066_MB-0138	pos	pos	MB-0066	MB-0138	2
MB-0066	MB-0123	0.909212299262878	MB-0066_MB-0123	pos	pos	MB-0066	MB-0123	2
MB-0066	MB-0181	0.78505549693146	MB-0066_MB-0181	pos	pos	MB-0066	MB-0181	3
MB-0066	MB-0202	0.790349239928719	MB-0066_MB-0202	pos	pos	MB-0066	MB-0202	4
MB-0066	MB-0117	0.881920923642123	MB-0066_MB-0117	pos	pos	MB-0066	MB-0117	1
MB-0066	MB-0282	0.909278538133123	MB-0066_MB-0282	pos	pos	MB-0066	MB-0282	2
MB-0066	MB-0301	0.923816146047891	MB-0066_MB-0301	pos	pos	MB-0066	MB-0301	2
MB-0066	MB-0322	0.945582232880689	MB-0066_MB-0322	pos	pos	MB-0066	MB-0322	3
MB-0066	MB-0203	0.819893005558888	MB-0066_MB-0203	pos	pos	MB-0066	MB-0203	4
MB-0066	MB-0324	0.718201056000639	MB-0066_MB-0324	pos	pos	MB-0066	MB-0324	3
MB-0066	MB-0134	0.706457674763275	MB-0066_MB-0134	pos	pos	MB-0066	MB-0134	3
MB-0066	MB-0145	0.890620342040285	MB-0066_MB-0145	pos	pos	MB-0066	MB-0145	5
MB-0066	MB-0421	0.89336807307752	MB-0066_MB-0421	pos	pos	MB-0066	MB-0421	4
MB-0066	MB-0362	0.799171864042871	MB-0066_MB-0362	pos	pos	MB-0066	MB-0362	2
MB-0066	MB-0291	0.854818974159163	MB-0066_MB-0291	pos	pos	MB-0066	MB-0291	3
MB-0066	MB-0455	0.920378294628445	MB-0066_MB-0455	pos	pos	MB-0066	MB-0455	1
MB-0066	MB-0512	0.933252299274168	MB-0066_MB-0512	pos	pos	MB-0066	MB-0512	3
MB-0066	MB-0528	0.927405278690475	MB-0066_MB-0528	pos	pos	MB-0066	MB-0528	1
MB-0066	MB-0404	0.947008709504869	MB-0066_MB-0404	pos	pos	MB-0066	MB-0404	2
MB-0066	MB-0474	0.920323446994405	MB-0066_MB-0474	pos	pos	MB-0066	MB-0474	5
MB-0066	MB-0542	0.924200869382639	MB-0066_MB-0542	pos	pos	MB-0066	MB-0542	1
MB-0066	MB-0492	0.780830718470976	MB-0066_MB-0492	pos	pos	MB-0066	MB-0492	3
MB-0066	MB-0487	0.812127468987996	MB-0066_MB-0487	pos	pos	MB-0066	MB-0487	6
MB-0066	MB-0465	0.891887260891365	MB-0066_MB-0465	pos	pos	MB-0066	MB-0465	5
MB-0066	MB-0449	0.760124210377534	MB-0066_MB-0449	pos	pos	MB-0066	MB-0449	3
MB-0066	MB-0584	0.958856092361551	MB-0066_MB-0584	pos	pos	MB-0066	MB-0584	4
MB-0066	MB-0348	0.808338788617427	MB-0066_MB-0348	pos	pos	MB-0066	MB-0348	3
MB-0066	MB-0535	0.95114211011283	MB-0066_MB-0535	pos	pos	MB-0066	MB-0535	4
MB-0066	MB-0891	0.903603757137458	MB-0066_MB-0891	pos	pos	MB-0066	MB-0891	2
MB-0066	MB-0486	0.745823105593956	MB-0066_MB-0486	pos	pos	MB-0066	MB-0486	2
MB-0066	MB-0521	0.915635945830312	MB-0066_MB-0521	pos	pos	MB-0066	MB-0521	6
MB-0066	MB-0425	0.534064479266941	MB-0066_MB-0425	pos	pos	MB-0066	MB-0425	2
MB-0066	MB-2556	0.827246097216948	MB-0066_MB-2556	pos	pos	MB-0066	MB-2556	6
MB-0066	MB-0904	0.891376938097752	MB-0066_MB-0904	pos	pos	MB-0066	MB-0904	3
MB-0066	MB-0385	0.838333890621907	MB-0066_MB-0385	pos	pos	MB-0066	MB-0385	2
MB-0066	MB-2616	0.918122178221003	MB-0066_MB-2616	pos	pos	MB-0066	MB-2616	2
MB-0066	MB-2971	0.884928508526072	MB-0066_MB-2971	pos	pos	MB-0066	MB-2971	3
MB-0066	MB-3035	0.931803499701029	MB-0066_MB-3035	pos	pos	MB-0066	MB-3035	6
MB-0066	MB-3363	0.900609159265173	MB-0066_MB-3363	pos	pos	MB-0066	MB-3363	2
MB-0066	MB-2752	0.921367878017519	MB-0066_MB-2752	pos	pos	MB-0066	MB-2752	4
MB-0066	MB-3104	0.858684123666942	MB-0066_MB-3104	pos	pos	MB-0066	MB-3104	4
MB-0066	MB-3479	0.929096967687496	MB-0066_MB-3479	pos	pos	MB-0066	MB-3479	2
MB-0068	MB-0123	0.965092284299394	MB-0068_MB-0123	pos	pos	MB-0068	MB-0123	3
MB-0068	MB-0138	0.962841299959615	MB-0068_MB-0138	pos	pos	MB-0068	MB-0138	2
MB-0068	MB-0010	0.752865115025836	MB-0068_MB-0010	pos	pos	MB-0068	MB-0010	2
MB-0066	MB-3412	0.90825314436839	MB-0066_MB-3412	pos	pos	MB-0066	MB-3412	4
MB-0066	MB-3506	0.895829605545722	MB-0066_MB-3506	pos	pos	MB-0066	MB-3506	4
MB-0068	MB-0202	0.858587926735804	MB-0068_MB-0202	pos	pos	MB-0068	MB-0202	2
MB-0068	MB-0117	0.874487158583151	MB-0068_MB-0117	pos	pos	MB-0068	MB-0117	4
MB-0066	MB-3181	0.918743533437902	MB-0066_MB-3181	pos	pos	MB-0066	MB-3181	1
MB-0068	MB-0066	0.949448287582935	MB-0068_MB-0066	pos	pos	MB-0068	MB-0066	2
MB-0068	MB-0134	0.820724372957963	MB-0068_MB-0134	pos	pos	MB-0068	MB-0134	2
MB-0068	MB-0181	0.833185956126354	MB-0068_MB-0181	pos	pos	MB-0068	MB-0181	3
MB-0068	MB-0282	0.909344513795059	MB-0068_MB-0282	pos	pos	MB-0068	MB-0282	4
MB-0068	MB-0322	0.936650651982921	MB-0068_MB-0322	pos	pos	MB-0068	MB-0322	1
MB-0066	MB-3600	0.909871525077041	MB-0066_MB-3600	pos	pos	MB-0066	MB-3600	2
MB-0068	MB-0301	0.971228399718145	MB-0068_MB-0301	pos	pos	MB-0068	MB-0301	2
MB-0066	MB-0579	0.85987285905742	MB-0066_MB-0579	pos	pos	MB-0066	MB-0579	3
MB-0068	MB-0324	0.69884969092132	MB-0068_MB-0324	pos	pos	MB-0068	MB-0324	4
MB-0068	MB-0362	0.754912462611916	MB-0068_MB-0362	pos	pos	MB-0068	MB-0362	3
MB-0068	MB-0145	0.916273816710118	MB-0068_MB-0145	pos	pos	MB-0068	MB-0145	3
MB-0068	MB-0385	0.911102215708973	MB-0068_MB-0385	pos	pos	MB-0068	MB-0385	5
MB-0068	MB-0425	0.627032653246559	MB-0068_MB-0425	pos	pos	MB-0068	MB-0425	4
MB-0068	MB-0512	0.957374460889447	MB-0068_MB-0512	pos	pos	MB-0068	MB-0512	2
MB-0068	MB-0203	0.831238658459089	MB-0068_MB-0203	pos	pos	MB-0068	MB-0203	3
MB-0068	MB-0492	0.84160493260123	MB-0068_MB-0492	pos	pos	MB-0068	MB-0492	1
MB-0068	MB-0421	0.871590831378657	MB-0068_MB-0421	pos	pos	MB-0068	MB-0421	3
MB-0068	MB-0291	0.899875499153043	MB-0068_MB-0291	pos	pos	MB-0068	MB-0291	1
MB-0068	MB-0404	0.95069410946554	MB-0068_MB-0404	pos	pos	MB-0068	MB-0404	2
MB-0068	MB-0348	0.877794707905596	MB-0068_MB-0348	pos	pos	MB-0068	MB-0348	5
MB-0068	MB-0465	0.876182693699384	MB-0068_MB-0465	pos	pos	MB-0068	MB-0465	1
MB-0068	MB-0528	0.931093797155623	MB-0068_MB-0528	pos	pos	MB-0068	MB-0528	3
MB-0068	MB-0487	0.751370590220968	MB-0068_MB-0487	pos	pos	MB-0068	MB-0487	6
MB-0068	MB-0521	0.919462288259626	MB-0068_MB-0521	pos	pos	MB-0068	MB-0521	5
MB-0068	MB-0449	0.732443240225315	MB-0068_MB-0449	pos	pos	MB-0068	MB-0449	3
MB-0068	MB-0535	0.962225667480025	MB-0068_MB-0535	pos	pos	MB-0068	MB-0535	4
MB-0068	MB-0542	0.948682717293761	MB-0068_MB-0542	pos	pos	MB-0068	MB-0542	3
MB-0068	MB-0891	0.952232965356148	MB-0068_MB-0891	pos	pos	MB-0068	MB-0891	4
MB-0068	MB-0455	0.894565902629701	MB-0068_MB-0455	pos	pos	MB-0068	MB-0455	2
MB-0068	MB-0584	0.952379213442819	MB-0068_MB-0584	pos	pos	MB-0068	MB-0584	2
MB-0068	MB-0904	0.934924482562385	MB-0068_MB-0904	pos	pos	MB-0068	MB-0904	6
MB-0068	MB-2616	0.920820259231519	MB-0068_MB-2616	pos	pos	MB-0068	MB-2616	2
MB-0068	MB-0486	0.798435422414919	MB-0068_MB-0486	pos	pos	MB-0068	MB-0486	6
MB-0068	MB-0474	0.953389120175432	MB-0068_MB-0474	pos	pos	MB-0068	MB-0474	3
MB-0068	MB-2556	0.845712780873542	MB-0068_MB-2556	pos	pos	MB-0068	MB-2556	2
MB-0068	MB-2971	0.94446326267244	MB-0068_MB-2971	pos	pos	MB-0068	MB-2971	2
MB-0068	MB-3412	0.960613999515772	MB-0068_MB-3412	pos	pos	MB-0068	MB-3412	3
MB-0068	MB-3035	0.939226786770449	MB-0068_MB-3035	pos	pos	MB-0068	MB-3035	6
MB-0068	MB-3181	0.912378948710182	MB-0068_MB-3181	pos	pos	MB-0068	MB-3181	2
MB-0068	MB-3363	0.890575804255527	MB-0068_MB-3363	pos	pos	MB-0068	MB-3363	4
MB-0068	MB-3479	0.961790233581065	MB-0068_MB-3479	pos	pos	MB-0068	MB-3479	4
MB-0068	MB-3104	0.79887310156443	MB-0068_MB-3104	pos	pos	MB-0068	MB-3104	2
MB-0068	MB-3506	0.922881806492333	MB-0068_MB-3506	pos	pos	MB-0068	MB-3506	3
MB-0068	MB-2752	0.964225889585136	MB-0068_MB-2752	pos	pos	MB-0068	MB-2752	2
MB-0068	MB-3600	0.962232957383196	MB-0068_MB-3600	pos	pos	MB-0068	MB-3600	2
MB-0068	MB-0579	0.856986685185739	MB-0068_MB-0579	pos	pos	MB-0068	MB-0579	4
MB-0117	MB-0068	0.872661435438954	MB-0117_MB-0068	pos	pos	MB-0117	MB-0068	4
MB-0117	MB-0066	0.880971953186408	MB-0117_MB-0066	pos	pos	MB-0117	MB-0066	2
MB-0117	MB-0138	0.920529852592454	MB-0117_MB-0138	pos	pos	MB-0117	MB-0138	4
MB-0117	MB-0181	0.921976604527727	MB-0117_MB-0181	pos	pos	MB-0117	MB-0181	1
MB-0117	MB-0123	0.835669892350423	MB-0117_MB-0123	pos	pos	MB-0117	MB-0123	2
MB-0117	MB-0202	0.904494143945655	MB-0117_MB-0202	pos	pos	MB-0117	MB-0202	2
MB-0117	MB-0010	0.68698802999384	MB-0117_MB-0010	pos	pos	MB-0117	MB-0010	3
MB-0117	MB-0322	0.904088164727215	MB-0117_MB-0322	pos	pos	MB-0117	MB-0322	4
MB-0117	MB-0282	0.93885328415139	MB-0117_MB-0282	pos	pos	MB-0117	MB-0282	1
MB-0117	MB-0301	0.897554484459589	MB-0117_MB-0301	pos	pos	MB-0117	MB-0301	2
MB-0117	MB-0145	0.787743987591339	MB-0117_MB-0145	pos	pos	MB-0117	MB-0145	2
MB-0117	MB-0362	0.922980088318132	MB-0117_MB-0362	pos	pos	MB-0117	MB-0362	3
MB-0117	MB-0203	0.920127795127089	MB-0117_MB-0203	pos	pos	MB-0117	MB-0203	4
MB-0117	MB-0324	0.915357971093694	MB-0117_MB-0324	pos	pos	MB-0117	MB-0324	3
MB-0117	MB-0134	0.813609189363918	MB-0117_MB-0134	pos	pos	MB-0117	MB-0134	3
MB-0117	MB-0487	0.907329967763928	MB-0117_MB-0487	pos	pos	MB-0117	MB-0487	5
MB-0117	MB-0421	0.910256915370521	MB-0117_MB-0421	pos	pos	MB-0117	MB-0421	4
MB-0117	MB-0449	0.903644812110927	MB-0117_MB-0449	pos	pos	MB-0117	MB-0449	2
MB-0117	MB-0512	0.890735153972949	MB-0117_MB-0512	pos	pos	MB-0117	MB-0512	3
MB-0117	MB-0404	0.869890925802563	MB-0117_MB-0404	pos	pos	MB-0117	MB-0404	1
MB-0117	MB-0492	0.776823023756601	MB-0117_MB-0492	pos	pos	MB-0117	MB-0492	3
MB-0117	MB-0521	0.8824495235362	MB-0117_MB-0521	pos	pos	MB-0117	MB-0521	1
MB-0117	MB-0535	0.864041139503871	MB-0117_MB-0535	pos	pos	MB-0117	MB-0535	2
MB-0117	MB-0528	0.773907047139538	MB-0117_MB-0528	pos	pos	MB-0117	MB-0528	5
MB-0117	MB-0584	0.827828074349729	MB-0117_MB-0584	pos	pos	MB-0117	MB-0584	1
MB-0117	MB-0904	0.944990283588773	MB-0117_MB-0904	pos	pos	MB-0117	MB-0904	3
MB-0117	MB-0385	0.877258852959793	MB-0117_MB-0385	pos	pos	MB-0117	MB-0385	6
MB-0117	MB-0542	0.830631120276474	MB-0117_MB-0542	pos	pos	MB-0117	MB-0542	5
MB-0117	MB-0891	0.818693278703032	MB-0117_MB-0891	pos	pos	MB-0117	MB-0891	3
MB-0117	MB-0291	0.821730383087551	MB-0117_MB-0291	pos	pos	MB-0117	MB-0291	4
MB-0117	MB-0348	0.867391456984967	MB-0117_MB-0348	pos	pos	MB-0117	MB-0348	3
MB-0117	MB-0474	0.907025530366352	MB-0117_MB-0474	pos	pos	MB-0117	MB-0474	4
MB-0117	MB-2556	0.623869286490047	MB-0117_MB-2556	pos	pos	MB-0117	MB-2556	2
MB-0117	MB-0486	0.74085380509694	MB-0117_MB-0486	pos	pos	MB-0117	MB-0486	2
MB-0117	MB-2616	0.782466198653751	MB-0117_MB-2616	pos	pos	MB-0117	MB-2616	6
MB-0117	MB-2971	0.903517753999565	MB-0117_MB-2971	pos	pos	MB-0117	MB-2971	2
MB-0117	MB-0425	0.766595267609688	MB-0117_MB-0425	pos	pos	MB-0117	MB-0425	6
MB-0117	MB-2752	0.823079060052627	MB-0117_MB-2752	pos	pos	MB-0117	MB-2752	3
MB-0117	MB-3181	0.718832069489452	MB-0117_MB-3181	pos	pos	MB-0117	MB-3181	2
MB-0123	MB-0068	0.964780984968735	MB-0123_MB-0068	pos	pos	MB-0123	MB-0068	2
MB-0117	MB-3104	0.848958148937864	MB-0117_MB-3104	pos	pos	MB-0117	MB-3104	3
MB-0117	MB-0579	0.962037927320491	MB-0117_MB-0579	pos	pos	MB-0117	MB-0579	6
MB-0117	MB-3506	0.775026121858469	MB-0117_MB-3506	pos	pos	MB-0117	MB-3506	2
MB-0117	MB-3035	0.72185232770658	MB-0117_MB-3035	pos	pos	MB-0117	MB-3035	4
MB-0123	MB-0010	0.844348927614865	MB-0123_MB-0010	pos	pos	MB-0123	MB-0010	4
MB-0123	MB-0066	0.908435459943518	MB-0123_MB-0066	pos	pos	MB-0123	MB-0066	2
MB-0117	MB-3412	0.860918694010405	MB-0117_MB-3412	pos	pos	MB-0117	MB-3412	3
MB-0123	MB-0134	0.90062168083049	MB-0123_MB-0134	pos	pos	MB-0123	MB-0134	2
MB-0123	MB-0138	0.927723779564812	MB-0123_MB-0138	pos	pos	MB-0123	MB-0138	2
MB-0123	MB-0181	0.862520196529293	MB-0123_MB-0181	pos	pos	MB-0123	MB-0181	4
MB-0117	MB-3479	0.84051788308679	MB-0117_MB-3479	pos	pos	MB-0117	MB-3479	4
MB-0123	MB-0202	0.899187847794521	MB-0123_MB-0202	pos	pos	MB-0123	MB-0202	2
MB-0117	MB-3600	0.844230503217132	MB-0117_MB-3600	pos	pos	MB-0117	MB-3600	4
MB-0123	MB-0117	0.835375649969756	MB-0123_MB-0117	pos	pos	MB-0123	MB-0117	1
MB-0117	MB-3363	0.712642508639783	MB-0117_MB-3363	pos	pos	MB-0117	MB-3363	2
MB-0117	MB-0455	0.710679192784989	MB-0117_MB-0455	pos	pos	MB-0117	MB-0455	2
MB-0117	MB-0465	0.879372607314843	MB-0117_MB-0465	pos	pos	MB-0117	MB-0465	3
MB-0123	MB-0301	0.970136952896913	MB-0123_MB-0301	pos	pos	MB-0123	MB-0301	4
MB-0123	MB-0282	0.885850308105129	MB-0123_MB-0282	pos	pos	MB-0123	MB-0282	1
MB-0123	MB-0322	0.872829784253831	MB-0123_MB-0322	pos	pos	MB-0123	MB-0322	2
MB-0123	MB-0385	0.96217273805186	MB-0123_MB-0385	pos	pos	MB-0123	MB-0385	2
MB-0123	MB-0145	0.902409386111001	MB-0123_MB-0145	pos	pos	MB-0123	MB-0145	3
MB-0123	MB-0362	0.677754479169688	MB-0123_MB-0362	pos	pos	MB-0123	MB-0362	4
MB-0123	MB-0203	0.809947891627679	MB-0123_MB-0203	pos	pos	MB-0123	MB-0203	3
MB-0123	MB-0492	0.912855452291234	MB-0123_MB-0492	pos	pos	MB-0123	MB-0492	3
MB-0123	MB-0474	0.960330186369975	MB-0123_MB-0474	pos	pos	MB-0123	MB-0474	5
MB-0123	MB-0449	0.702674561155536	MB-0123_MB-0449	pos	pos	MB-0123	MB-0449	4
MB-0123	MB-0425	0.694697031117765	MB-0123_MB-0425	pos	pos	MB-0123	MB-0425	2
MB-0123	MB-0404	0.901405461129878	MB-0123_MB-0404	pos	pos	MB-0123	MB-0404	3
MB-0123	MB-0421	0.805064047829657	MB-0123_MB-0421	pos	pos	MB-0123	MB-0421	1
MB-0123	MB-0512	0.918952432986229	MB-0123_MB-0512	pos	pos	MB-0123	MB-0512	3
MB-0123	MB-0528	0.925367238661365	MB-0123_MB-0528	pos	pos	MB-0123	MB-0528	1
MB-0123	MB-0324	0.658486580164706	MB-0123_MB-0324	pos	pos	MB-0123	MB-0324	2
MB-0123	MB-0348	0.910702135777268	MB-0123_MB-0348	pos	pos	MB-0123	MB-0348	5
MB-0123	MB-0579	0.820826889621248	MB-0123_MB-0579	pos	pos	MB-0123	MB-0579	1
MB-0123	MB-0542	0.948076719293751	MB-0123_MB-0542	pos	pos	MB-0123	MB-0542	3
MB-0123	MB-0487	0.708227036530694	MB-0123_MB-0487	pos	pos	MB-0123	MB-0487	6
MB-0123	MB-0535	0.920126375230257	MB-0123_MB-0535	pos	pos	MB-0123	MB-0535	5
MB-0123	MB-0584	0.896148217307703	MB-0123_MB-0584	pos	pos	MB-0123	MB-0584	3
MB-0123	MB-0904	0.933764789233763	MB-0123_MB-0904	pos	pos	MB-0123	MB-0904	4
MB-0123	MB-0891	0.957019156012586	MB-0123_MB-0891	pos	pos	MB-0123	MB-0891	3
MB-0123	MB-0486	0.847940559730433	MB-0123_MB-0486	pos	pos	MB-0123	MB-0486	4
MB-0123	MB-0521	0.897106396379294	MB-0123_MB-0521	pos	pos	MB-0123	MB-0521	2
MB-0123	MB-0291	0.907855657508045	MB-0123_MB-0291	pos	pos	MB-0123	MB-0291	2
MB-0123	MB-0465	0.819221617196566	MB-0123_MB-0465	pos	pos	MB-0123	MB-0465	6
MB-0123	MB-2752	0.973248847735622	MB-0123_MB-2752	pos	pos	MB-0123	MB-2752	2
MB-0123	MB-2971	0.960835672560192	MB-0123_MB-2971	pos	pos	MB-0123	MB-2971	6
MB-0123	MB-2616	0.908505130460653	MB-0123_MB-2616	pos	pos	MB-0123	MB-2616	3
MB-0123	MB-3035	0.898828386314331	MB-0123_MB-3035	pos	pos	MB-0123	MB-3035	2
MB-0123	MB-3412	0.979043547516671	MB-0123_MB-3412	pos	pos	MB-0123	MB-3412	2
MB-0123	MB-2556	0.856111688766057	MB-0123_MB-2556	pos	pos	MB-0123	MB-2556	3
MB-0123	MB-3104	0.728696429205162	MB-0123_MB-3104	pos	pos	MB-0123	MB-3104	6
MB-0123	MB-3506	0.91528269167615	MB-0123_MB-3506	pos	pos	MB-0123	MB-3506	2
MB-0123	MB-3181	0.885177038767666	MB-0123_MB-3181	pos	pos	MB-0123	MB-3181	4
MB-0123	MB-3600	0.979632873334483	MB-0123_MB-3600	pos	pos	MB-0123	MB-3600	4
MB-0123	MB-3479	0.958283040270023	MB-0123_MB-3479	pos	pos	MB-0123	MB-3479	2
MB-0123	MB-3363	0.879414440990133	MB-0123_MB-3363	pos	pos	MB-0123	MB-3363	3
MB-0123	MB-0455	0.878430248038603	MB-0123_MB-0455	pos	pos	MB-0123	MB-0455	2
MB-0134	MB-0123	0.900983735957226	MB-0134_MB-0123	pos	pos	MB-0134	MB-0123	2
MB-0134	MB-0202	0.937337380791396	MB-0134_MB-0202	pos	pos	MB-0134	MB-0202	4
MB-0134	MB-0010	0.979148788137764	MB-0134_MB-0010	pos	pos	MB-0134	MB-0010	4
MB-0134	MB-0181	0.923586938551232	MB-0134_MB-0181	pos	pos	MB-0134	MB-0181	2
MB-0134	MB-0138	0.781257768696305	MB-0134_MB-0138	pos	pos	MB-0134	MB-0138	4
MB-0134	MB-0117	0.813846215796874	MB-0134_MB-0117	pos	pos	MB-0134	MB-0117	1
MB-0134	MB-0066	0.706948750260061	MB-0134_MB-0066	pos	pos	MB-0134	MB-0066	2
MB-0134	MB-0301	0.875272880091607	MB-0134_MB-0301	pos	pos	MB-0134	MB-0301	2
MB-0134	MB-0362	0.613376648243175	MB-0134_MB-0362	pos	pos	MB-0134	MB-0362	3
MB-0134	MB-0322	0.708100784440272	MB-0134_MB-0322	pos	pos	MB-0134	MB-0322	4
MB-0134	MB-0421	0.634852943495642	MB-0134_MB-0421	pos	pos	MB-0134	MB-0421	1
MB-0134	MB-0068	0.821141647001974	MB-0134_MB-0068	pos	pos	MB-0134	MB-0068	2
MB-0134	MB-0425	0.896499302217201	MB-0134_MB-0425	pos	pos	MB-0134	MB-0425	2
MB-0134	MB-0348	0.923944031456566	MB-0134_MB-0348	pos	pos	MB-0134	MB-0348	3
MB-0134	MB-0282	0.836727208330302	MB-0134_MB-0282	pos	pos	MB-0134	MB-0282	4
MB-0134	MB-0385	0.953087912513831	MB-0134_MB-0385	pos	pos	MB-0134	MB-0385	3
MB-0134	MB-0203	0.806581438627229	MB-0134_MB-0203	pos	pos	MB-0134	MB-0203	3
MB-0134	MB-0449	0.705603308344939	MB-0134_MB-0449	pos	pos	MB-0134	MB-0449	5
MB-0134	MB-0487	0.588177117951532	MB-0134_MB-0487	pos	pos	MB-0134	MB-0487	4
MB-0134	MB-0404	0.723834304740918	MB-0134_MB-0404	pos	pos	MB-0134	MB-0404	2
MB-0134	MB-0584	0.713472993741469	MB-0134_MB-0584	pos	pos	MB-0134	MB-0584	3
MB-0134	MB-0904	0.888128443275616	MB-0134_MB-0904	pos	pos	MB-0134	MB-0904	1
MB-0134	MB-0891	0.852139009549839	MB-0134_MB-0891	pos	pos	MB-0134	MB-0891	3
MB-0134	MB-0492	0.933230362347054	MB-0134_MB-0492	pos	pos	MB-0134	MB-0492	1
MB-0134	MB-0324	0.729323852377222	MB-0134_MB-0324	pos	pos	MB-0134	MB-0324	2
MB-0134	MB-0512	0.810987944692266	MB-0134_MB-0512	pos	pos	MB-0134	MB-0512	5
MB-0134	MB-0542	0.795203782639683	MB-0134_MB-0542	pos	pos	MB-0134	MB-0542	1
MB-0134	MB-2556	0.661229235261082	MB-0134_MB-2556	pos	pos	MB-0134	MB-2556	3
MB-0134	MB-0145	0.726739912842677	MB-0134_MB-0145	pos	pos	MB-0134	MB-0145	6
MB-0134	MB-0455	0.602723730483858	MB-0134_MB-0455	pos	pos	MB-0134	MB-0455	5
MB-0134	MB-0528	0.761294294727833	MB-0134_MB-0528	pos	pos	MB-0134	MB-0528	3
MB-0134	MB-0521	0.736225632259698	MB-0134_MB-0521	pos	pos	MB-0134	MB-0521	4
MB-0134	MB-0579	0.781883988849106	MB-0134_MB-0579	pos	pos	MB-0134	MB-0579	3
MB-0134	MB-2752	0.854197800587605	MB-0134_MB-2752	pos	pos	MB-0134	MB-2752	4
MB-0134	MB-2971	0.936544303131935	MB-0134_MB-2971	pos	pos	MB-0134	MB-2971	2
MB-0134	MB-0474	0.891760223978541	MB-0134_MB-0474	pos	pos	MB-0134	MB-0474	2
MB-0134	MB-0535	0.751888135003701	MB-0134_MB-0535	pos	pos	MB-0134	MB-0535	6
MB-0138	MB-0068	0.962519597484936	MB-0138_MB-0068	pos	pos	MB-0138	MB-0068	2
MB-0134	MB-3035	0.654692250744021	MB-0134_MB-3035	pos	pos	MB-0134	MB-3035	6
MB-0138	MB-0066	0.951795044897826	MB-0138_MB-0066	pos	pos	MB-0138	MB-0066	3
MB-0134	MB-0486	0.898722993985025	MB-0134_MB-0486	pos	pos	MB-0134	MB-0486	2
MB-0134	MB-0291	0.825510527292494	MB-0134_MB-0291	pos	pos	MB-0134	MB-0291	2
MB-0134	MB-3412	0.893317482069616	MB-0134_MB-3412	pos	pos	MB-0134	MB-3412	3
MB-0138	MB-0123	0.927893580149406	MB-0138_MB-0123	pos	pos	MB-0138	MB-0123	6
MB-0138	MB-0117	0.919014659508602	MB-0138_MB-0117	pos	pos	MB-0138	MB-0117	2
MB-0134	MB-2616	0.697360570596511	MB-0134_MB-2616	pos	pos	MB-0134	MB-2616	4
MB-0134	MB-3600	0.865074228876101	MB-0134_MB-3600	pos	pos	MB-0134	MB-3600	4
MB-0138	MB-0181	0.857002277699233	MB-0138_MB-0181	pos	pos	MB-0138	MB-0181	2
MB-0138	MB-0202	0.872851596795468	MB-0138_MB-0202	pos	pos	MB-0138	MB-0202	3
MB-0134	MB-3104	0.532805551223843	MB-0134_MB-3104	pos	pos	MB-0134	MB-3104	2
MB-0134	MB-3506	0.746303592601637	MB-0134_MB-3506	pos	pos	MB-0134	MB-3506	2
MB-0134	MB-0465	0.686344271266605	MB-0134_MB-0465	pos	pos	MB-0134	MB-0465	4
MB-0138	MB-0322	0.958404774921626	MB-0138_MB-0322	pos	pos	MB-0138	MB-0322	4
MB-0138	MB-0010	0.68511447208896	MB-0138_MB-0010	pos	pos	MB-0138	MB-0010	2
MB-0138	MB-0282	0.919434256080923	MB-0138_MB-0282	pos	pos	MB-0138	MB-0282	4
MB-0134	MB-3363	0.645488513516059	MB-0134_MB-3363	pos	pos	MB-0134	MB-3363	1
MB-0138	MB-0301	0.95101354011106	MB-0138_MB-0301	pos	pos	MB-0138	MB-0301	2
MB-0138	MB-0362	0.830449705806163	MB-0138_MB-0362	pos	pos	MB-0138	MB-0362	2
MB-0138	MB-0203	0.863774357436587	MB-0138_MB-0203	pos	pos	MB-0138	MB-0203	3
MB-0138	MB-0134	0.781736370537329	MB-0138_MB-0134	pos	pos	MB-0138	MB-0134	4
MB-0138	MB-0324	0.781121511700375	MB-0138_MB-0324	pos	pos	MB-0138	MB-0324	1
MB-0134	MB-3479	0.791667198152107	MB-0134_MB-3479	pos	pos	MB-0134	MB-3479	2
MB-0138	MB-0145	0.899877202982147	MB-0138_MB-0145	pos	pos	MB-0138	MB-0145	2
MB-0134	MB-3181	0.636005883662746	MB-0134_MB-3181	pos	pos	MB-0134	MB-3181	3
MB-0138	MB-0512	0.96299096492029	MB-0138_MB-0512	pos	pos	MB-0138	MB-0512	4
MB-0138	MB-0421	0.913666185359464	MB-0138_MB-0421	pos	pos	MB-0138	MB-0421	3
MB-0138	MB-0474	0.938108023072305	MB-0138_MB-0474	pos	pos	MB-0138	MB-0474	3
MB-0138	MB-0487	0.852917205350621	MB-0138_MB-0487	pos	pos	MB-0138	MB-0487	5
MB-0138	MB-0492	0.804459914917409	MB-0138_MB-0492	pos	pos	MB-0138	MB-0492	4
MB-0138	MB-0404	0.951384381307345	MB-0138_MB-0404	pos	pos	MB-0138	MB-0404	2
MB-0138	MB-0449	0.810878191490968	MB-0138_MB-0449	pos	pos	MB-0138	MB-0449	3
MB-0138	MB-0425	0.623601905387	MB-0138_MB-0425	pos	pos	MB-0138	MB-0425	1
MB-0138	MB-0291	0.885532324168207	MB-0138_MB-0291	pos	pos	MB-0138	MB-0291	3
MB-0138	MB-0904	0.931465308335456	MB-0138_MB-0904	pos	pos	MB-0138	MB-0904	1
MB-0138	MB-0385	0.881159758289284	MB-0138_MB-0385	pos	pos	MB-0138	MB-0385	2
MB-0138	MB-0528	0.904163474990025	MB-0138_MB-0528	pos	pos	MB-0138	MB-0528	5
MB-0138	MB-0891	0.923529314916058	MB-0138_MB-0891	pos	pos	MB-0138	MB-0891	1
MB-0138	MB-0535	0.950288300186217	MB-0138_MB-0535	pos	pos	MB-0138	MB-0535	3
MB-0138	MB-0584	0.947459508349576	MB-0138_MB-0584	pos	pos	MB-0138	MB-0584	6
MB-0138	MB-0542	0.925908315129802	MB-0138_MB-0542	pos	pos	MB-0138	MB-0542	5
MB-0138	MB-0579	0.914033841181903	MB-0138_MB-0579	pos	pos	MB-0138	MB-0579	3
MB-0138	MB-0348	0.856010136986905	MB-0138_MB-0348	pos	pos	MB-0138	MB-0348	4
MB-0138	MB-0465	0.912232360780851	MB-0138_MB-0465	pos	pos	MB-0138	MB-0465	3
MB-0138	MB-2616	0.904958927013139	MB-0138_MB-2616	pos	pos	MB-0138	MB-2616	4
MB-0138	MB-2971	0.9191683530393	MB-0138_MB-2971	pos	pos	MB-0138	MB-2971	2
MB-0138	MB-2556	0.80445836376663	MB-0138_MB-2556	pos	pos	MB-0138	MB-2556	2
MB-0138	MB-2752	0.933017347925064	MB-0138_MB-2752	pos	pos	MB-0138	MB-2752	6
MB-0138	MB-3479	0.931269238054675	MB-0138_MB-3479	pos	pos	MB-0138	MB-3479	2
MB-0138	MB-0521	0.945821319568141	MB-0138_MB-0521	pos	pos	MB-0138	MB-0521	6
MB-0138	MB-3412	0.925172026747855	MB-0138_MB-3412	pos	pos	MB-0138	MB-3412	3
MB-0138	MB-3181	0.90007471781281	MB-0138_MB-3181	pos	pos	MB-0138	MB-3181	2
MB-0138	MB-3035	0.901786767474799	MB-0138_MB-3035	pos	pos	MB-0138	MB-3035	2
MB-0138	MB-0455	0.862907457351685	MB-0138_MB-0455	pos	pos	MB-0138	MB-0455	3
MB-0138	MB-3104	0.874815400740046	MB-0138_MB-3104	pos	pos	MB-0138	MB-3104	6
MB-0138	MB-3506	0.911314860753124	MB-0138_MB-3506	pos	pos	MB-0138	MB-3506	2
MB-0138	MB-0486	0.773626473592024	MB-0138_MB-0486	pos	pos	MB-0138	MB-0486	4
MB-0138	MB-3363	0.85726757933728	MB-0138_MB-3363	pos	pos	MB-0138	MB-3363	4
MB-0145	MB-0068	0.916085240074363	MB-0145_MB-0068	pos	pos	MB-0145	MB-0068	2
MB-0138	MB-3600	0.925477855131478	MB-0138_MB-3600	pos	pos	MB-0138	MB-3600	3
MB-0145	MB-0066	0.890902258045704	MB-0145_MB-0066	pos	pos	MB-0145	MB-0066	2
MB-0145	MB-0010	0.659685549189896	MB-0145_MB-0010	pos	pos	MB-0145	MB-0010	2
MB-0145	MB-0202	0.768774900711021	MB-0145_MB-0202	pos	pos	MB-0145	MB-0202	4
MB-0145	MB-0123	0.902328661097789	MB-0145_MB-0123	pos	pos	MB-0145	MB-0123	4
MB-0145	MB-0138	0.89948454486927	MB-0145_MB-0138	pos	pos	MB-0145	MB-0138	2
MB-0145	MB-0117	0.787342740905552	MB-0145_MB-0117	pos	pos	MB-0145	MB-0117	4
MB-0145	MB-0181	0.729403327807723	MB-0145_MB-0181	pos	pos	MB-0145	MB-0181	1
MB-0145	MB-0362	0.611742824795766	MB-0145_MB-0362	pos	pos	MB-0145	MB-0362	2
MB-0145	MB-0282	0.83622985616349	MB-0145_MB-0282	pos	pos	MB-0145	MB-0282	2
MB-0145	MB-0134	0.726182007403225	MB-0145_MB-0134	pos	pos	MB-0145	MB-0134	3
MB-0145	MB-0421	0.77116773412422	MB-0145_MB-0421	pos	pos	MB-0145	MB-0421	4
MB-0145	MB-0322	0.876821679273636	MB-0145_MB-0322	pos	pos	MB-0145	MB-0322	1
MB-0145	MB-0301	0.904117342451746	MB-0145_MB-0301	pos	pos	MB-0145	MB-0301	2
MB-0145	MB-0492	0.819089987873383	MB-0145_MB-0492	pos	pos	MB-0145	MB-0492	2
MB-0145	MB-0425	0.530830857577157	MB-0145_MB-0425	pos	pos	MB-0145	MB-0425	3
MB-0145	MB-0487	0.703476197362815	MB-0145_MB-0487	pos	pos	MB-0145	MB-0487	4
MB-0145	MB-0521	0.909487112063233	MB-0145_MB-0521	pos	pos	MB-0145	MB-0521	3
MB-0145	MB-0528	0.923605526727984	MB-0145_MB-0528	pos	pos	MB-0145	MB-0528	3
MB-0145	MB-0449	0.645365717240798	MB-0145_MB-0449	pos	pos	MB-0145	MB-0449	5
MB-0145	MB-0512	0.898461984568947	MB-0145_MB-0512	pos	pos	MB-0145	MB-0512	4
MB-0145	MB-0291	0.889081083473133	MB-0145_MB-0291	pos	pos	MB-0145	MB-0291	2
MB-0145	MB-0324	0.59628329500402	MB-0145_MB-0324	pos	pos	MB-0145	MB-0324	3
MB-0145	MB-0542	0.921664794495709	MB-0145_MB-0542	pos	pos	MB-0145	MB-0542	1
MB-0145	MB-0474	0.898075278100434	MB-0145_MB-0474	pos	pos	MB-0145	MB-0474	3
MB-0145	MB-0535	0.936734675129315	MB-0145_MB-0535	pos	pos	MB-0145	MB-0535	1
MB-0145	MB-0891	0.912901625296569	MB-0145_MB-0891	pos	pos	MB-0145	MB-0891	2
MB-0145	MB-0486	0.868540241254369	MB-0145_MB-0486	pos	pos	MB-0145	MB-0486	5
MB-0145	MB-0584	0.901859433139592	MB-0145_MB-0584	pos	pos	MB-0145	MB-0584	1
MB-0145	MB-2616	0.921884357611563	MB-0145_MB-2616	pos	pos	MB-0145	MB-2616	3
MB-0145	MB-2556	0.861507478982243	MB-0145_MB-2556	pos	pos	MB-0145	MB-2556	6
MB-0145	MB-0404	0.941416258706853	MB-0145_MB-0404	pos	pos	MB-0145	MB-0404	5
MB-0145	MB-0904	0.84492093947677	MB-0145_MB-0904	pos	pos	MB-0145	MB-0904	3
MB-0145	MB-0385	0.83692738955789	MB-0145_MB-0385	pos	pos	MB-0145	MB-0385	4
MB-0145	MB-0203	0.780172741109449	MB-0145_MB-0203	pos	pos	MB-0145	MB-0203	3
MB-0145	MB-3181	0.911986728751299	MB-0145_MB-3181	pos	pos	MB-0145	MB-3181	4
MB-0145	MB-0348	0.840304887988904	MB-0145_MB-0348	pos	pos	MB-0145	MB-0348	2
MB-0145	MB-2752	0.913789917677414	MB-0145_MB-2752	pos	pos	MB-0145	MB-2752	2
MB-0145	MB-3035	0.910025533759545	MB-0145_MB-3035	pos	pos	MB-0145	MB-3035	6
MB-0145	MB-2971	0.85641203144205	MB-0145_MB-2971	pos	pos	MB-0145	MB-2971	2
MB-0145	MB-3506	0.930499441537594	MB-0145_MB-3506	pos	pos	MB-0145	MB-3506	6
MB-0145	MB-0455	0.889648600054586	MB-0145_MB-0455	pos	pos	MB-0145	MB-0455	3
MB-0145	MB-3104	0.810170632449731	MB-0145_MB-3104	pos	pos	MB-0145	MB-3104	2
MB-0145	MB-3412	0.909513044051303	MB-0145_MB-3412	pos	pos	MB-0145	MB-3412	2
MB-0145	MB-3479	0.926236278542182	MB-0145_MB-3479	pos	pos	MB-0145	MB-3479	3
MB-0145	MB-3363	0.871471705133562	MB-0145_MB-3363	pos	pos	MB-0145	MB-3363	6
MB-0145	MB-0465	0.820470209702062	MB-0145_MB-0465	pos	pos	MB-0145	MB-0465	2
MB-0145	MB-3600	0.897941364765115	MB-0145_MB-3600	pos	pos	MB-0145	MB-3600	4
MB-0145	MB-0579	0.755007143114763	MB-0145_MB-0579	pos	pos	MB-0145	MB-0579	4
MB-0181	MB-0010	0.88880604844978	MB-0181_MB-0010	pos	pos	MB-0181	MB-0010	2
MB-0181	MB-0117	0.921135993885625	MB-0181_MB-0117	pos	pos	MB-0181	MB-0117	3
MB-0181	MB-0138	0.856138025810722	MB-0181_MB-0138	pos	pos	MB-0181	MB-0138	2
MB-0181	MB-0202	0.934714785728293	MB-0181_MB-0202	pos	pos	MB-0181	MB-0202	2
MB-0181	MB-0068	0.831949172425466	MB-0181_MB-0068	pos	pos	MB-0181	MB-0068	4
MB-0181	MB-0322	0.824638877561701	MB-0181_MB-0322	pos	pos	MB-0181	MB-0322	4
MB-0181	MB-0123	0.865223553347051	MB-0181_MB-0123	pos	pos	MB-0181	MB-0123	2
MB-0181	MB-0066	0.783930276347473	MB-0181_MB-0066	pos	pos	MB-0181	MB-0066	4
MB-0181	MB-0282	0.906558615049999	MB-0181_MB-0282	pos	pos	MB-0181	MB-0282	1
MB-0181	MB-0362	0.823237459724014	MB-0181_MB-0362	pos	pos	MB-0181	MB-0362	2
MB-0181	MB-0134	0.922663320068092	MB-0181_MB-0134	pos	pos	MB-0181	MB-0134	2
MB-0181	MB-0203	0.908336852478578	MB-0181_MB-0203	pos	pos	MB-0181	MB-0203	3
MB-0181	MB-0301	0.891150448143295	MB-0181_MB-0301	pos	pos	MB-0181	MB-0301	4
MB-0181	MB-0324	0.866746203821213	MB-0181_MB-0324	pos	pos	MB-0181	MB-0324	1
MB-0181	MB-0421	0.792947639305083	MB-0181_MB-0421	pos	pos	MB-0181	MB-0421	2
MB-0181	MB-0145	0.730747464333562	MB-0181_MB-0145	pos	pos	MB-0181	MB-0145	2
MB-0181	MB-0449	0.846527655084928	MB-0181_MB-0449	pos	pos	MB-0181	MB-0449	3
MB-0181	MB-0512	0.862927367418043	MB-0181_MB-0512	pos	pos	MB-0181	MB-0512	4
MB-0181	MB-0579	0.917972606499203	MB-0181_MB-0579	pos	pos	MB-0181	MB-0579	3
MB-0181	MB-0487	0.804475197886264	MB-0181_MB-0487	pos	pos	MB-0181	MB-0487	3
MB-0181	MB-0404	0.798209980310302	MB-0181_MB-0404	pos	pos	MB-0181	MB-0404	5
MB-0181	MB-0584	0.731037671054442	MB-0181_MB-0584	pos	pos	MB-0181	MB-0584	4
MB-0181	MB-0385	0.92297055437186	MB-0181_MB-0385	pos	pos	MB-0181	MB-0385	2
MB-0181	MB-0291	0.809079984134678	MB-0181_MB-0291	pos	pos	MB-0181	MB-0291	3
MB-0181	MB-0474	0.895812076938259	MB-0181_MB-0474	pos	pos	MB-0181	MB-0474	1
MB-0181	MB-0465	0.79866925791866	MB-0181_MB-0465	pos	pos	MB-0181	MB-0465	3
MB-0181	MB-0535	0.778405847061322	MB-0181_MB-0535	pos	pos	MB-0181	MB-0535	1
MB-0181	MB-0492	0.884190184127475	MB-0181_MB-0492	pos	pos	MB-0181	MB-0492	2
MB-0181	MB-0904	0.934474335389805	MB-0181_MB-0904	pos	pos	MB-0181	MB-0904	5
MB-0181	MB-0542	0.785233235962162	MB-0181_MB-0542	pos	pos	MB-0181	MB-0542	1
MB-0181	MB-0521	0.799946523629702	MB-0181_MB-0521	pos	pos	MB-0181	MB-0521	3
MB-0181	MB-0891	0.821207056084617	MB-0181_MB-0891	pos	pos	MB-0181	MB-0891	6
MB-0181	MB-0528	0.723783027387986	MB-0181_MB-0528	pos	pos	MB-0181	MB-0528	5
MB-0181	MB-0348	0.921055541402874	MB-0181_MB-0348	pos	pos	MB-0181	MB-0348	3
MB-0181	MB-0425	0.875958289576452	MB-0181_MB-0425	pos	pos	MB-0181	MB-0425	4
MB-0181	MB-0486	0.776621736352148	MB-0181_MB-0486	pos	pos	MB-0181	MB-0486	3
MB-0181	MB-3104	0.71520376285774	MB-0181_MB-3104	pos	pos	MB-0181	MB-3104	4
MB-0181	MB-2971	0.936393517900813	MB-0181_MB-2971	pos	pos	MB-0181	MB-2971	2
MB-0181	MB-0455	0.58243498793923	MB-0181_MB-0455	pos	pos	MB-0181	MB-0455	2
MB-0181	MB-3035	0.663576510128096	MB-0181_MB-3035	pos	pos	MB-0181	MB-3035	6
MB-0181	MB-3363	0.612332081208595	MB-0181_MB-3363	pos	pos	MB-0181	MB-3363	2
MB-0181	MB-2556	0.591519377844744	MB-0181_MB-2556	pos	pos	MB-0181	MB-2556	6
MB-0181	MB-2752	0.827436145850614	MB-0181_MB-2752	pos	pos	MB-0181	MB-2752	3
MB-0181	MB-3600	0.832006861368019	MB-0181_MB-3600	pos	pos	MB-0181	MB-3600	2
MB-0181	MB-2616	0.700433901768733	MB-0181_MB-2616	pos	pos	MB-0181	MB-2616	2
MB-0181	MB-3412	0.84733387895764	MB-0181_MB-3412	pos	pos	MB-0181	MB-3412	3
MB-0181	MB-3479	0.796299929589072	MB-0181_MB-3479	pos	pos	MB-0181	MB-3479	6
MB-0181	MB-3506	0.736974261659748	MB-0181_MB-3506	pos	pos	MB-0181	MB-3506	2
MB-0181	MB-3181	0.650461594928395	MB-0181_MB-3181	pos	pos	MB-0181	MB-3181	4
MB-0202	MB-0010	0.871343514975556	MB-0202_MB-0010	pos	pos	MB-0202	MB-0010	4
MB-0202	MB-0066	0.790096356453113	MB-0202_MB-0066	pos	pos	MB-0202	MB-0066	2
MB-0202	MB-0134	0.93842457065893	MB-0202_MB-0134	pos	pos	MB-0202	MB-0134	3
MB-0202	MB-0181	0.934782051930502	MB-0202_MB-0181	pos	pos	MB-0202	MB-0181	2
MB-0202	MB-0117	0.903908624208158	MB-0202_MB-0117	pos	pos	MB-0202	MB-0117	2
MB-0202	MB-0068	0.857491730884919	MB-0202_MB-0068	pos	pos	MB-0202	MB-0068	4
MB-0202	MB-0138	0.873790672574819	MB-0202_MB-0138	pos	pos	MB-0202	MB-0138	4
MB-0202	MB-0123	0.900068727041048	MB-0202_MB-0123	pos	pos	MB-0202	MB-0123	2
MB-0202	MB-0282	0.889298882684097	MB-0202_MB-0282	pos	pos	MB-0202	MB-0282	4
MB-0202	MB-0145	0.76968644681912	MB-0202_MB-0145	pos	pos	MB-0202	MB-0145	1
MB-0202	MB-0301	0.918948451771676	MB-0202_MB-0301	pos	pos	MB-0202	MB-0301	2
MB-0202	MB-0362	0.773584506847228	MB-0202_MB-0362	pos	pos	MB-0202	MB-0362	2
MB-0202	MB-0203	0.905556299496966	MB-0202_MB-0203	pos	pos	MB-0202	MB-0203	3
MB-0202	MB-0322	0.849702195334531	MB-0202_MB-0322	pos	pos	MB-0202	MB-0322	4
MB-0202	MB-0324	0.844334752702974	MB-0202_MB-0324	pos	pos	MB-0202	MB-0324	1
MB-0202	MB-0385	0.944895597317508	MB-0202_MB-0385	pos	pos	MB-0202	MB-0385	2
MB-0202	MB-0421	0.787991956656185	MB-0202_MB-0421	pos	pos	MB-0202	MB-0421	2
MB-0202	MB-0474	0.908198279232589	MB-0202_MB-0474	pos	pos	MB-0202	MB-0474	3
MB-0202	MB-0425	0.848463655240034	MB-0202_MB-0425	pos	pos	MB-0202	MB-0425	4
MB-0202	MB-0348	0.92046868952205	MB-0202_MB-0348	pos	pos	MB-0202	MB-0348	3
MB-0202	MB-0521	0.81430784105421	MB-0202_MB-0521	pos	pos	MB-0202	MB-0521	3
MB-0202	MB-0291	0.864567506833166	MB-0202_MB-0291	pos	pos	MB-0202	MB-0291	5
MB-0202	MB-0404	0.81314967905886	MB-0202_MB-0404	pos	pos	MB-0202	MB-0404	4
MB-0202	MB-0486	0.788887611831706	MB-0202_MB-0486	pos	pos	MB-0202	MB-0486	2
MB-0202	MB-0542	0.830333997527027	MB-0202_MB-0542	pos	pos	MB-0202	MB-0542	3
MB-0202	MB-0449	0.832208188772201	MB-0202_MB-0449	pos	pos	MB-0202	MB-0449	1
MB-0202	MB-0528	0.77486040933901	MB-0202_MB-0528	pos	pos	MB-0202	MB-0528	3
MB-0202	MB-0487	0.744230531187678	MB-0202_MB-0487	pos	pos	MB-0202	MB-0487	1
MB-0202	MB-0512	0.870458539378258	MB-0202_MB-0512	pos	pos	MB-0202	MB-0512	2
MB-0202	MB-0535	0.810511955299606	MB-0202_MB-0535	pos	pos	MB-0202	MB-0535	5
MB-0202	MB-0904	0.942442402857673	MB-0202_MB-0904	pos	pos	MB-0202	MB-0904	1
MB-0202	MB-0891	0.85275214644942	MB-0202_MB-0891	pos	pos	MB-0202	MB-0891	3
MB-0202	MB-0584	0.794567157433728	MB-0202_MB-0584	pos	pos	MB-0202	MB-0584	6
MB-0202	MB-0492	0.862907784009587	MB-0202_MB-0492	pos	pos	MB-0202	MB-0492	5
MB-0202	MB-0455	0.639610611955718	MB-0202_MB-0455	pos	pos	MB-0202	MB-0455	3
MB-0202	MB-2556	0.676483529038949	MB-0202_MB-2556	pos	pos	MB-0202	MB-2556	4
MB-0202	MB-2971	0.926033636552441	MB-0202_MB-2971	pos	pos	MB-0202	MB-2971	3
MB-0202	MB-2752	0.866499885739687	MB-0202_MB-2752	pos	pos	MB-0202	MB-2752	4
MB-0202	MB-0579	0.903665598395831	MB-0202_MB-0579	pos	pos	MB-0202	MB-0579	2
MB-0202	MB-3506	0.782547143046893	MB-0202_MB-3506	pos	pos	MB-0202	MB-3506	2
MB-0202	MB-3035	0.703397186992023	MB-0202_MB-3035	pos	pos	MB-0202	MB-3035	6
MB-0202	MB-2616	0.73832823684875	MB-0202_MB-2616	pos	pos	MB-0202	MB-2616	2
MB-0202	MB-3479	0.840233798433469	MB-0202_MB-3479	pos	pos	MB-0202	MB-3479	6
MB-0202	MB-3181	0.693229451564785	MB-0202_MB-3181	pos	pos	MB-0202	MB-3181	3
MB-0202	MB-0465	0.834488643206357	MB-0202_MB-0465	pos	pos	MB-0202	MB-0465	2
MB-0202	MB-3412	0.882085640975666	MB-0202_MB-3412	pos	pos	MB-0202	MB-3412	2
MB-0202	MB-3363	0.69018218400394	MB-0202_MB-3363	pos	pos	MB-0202	MB-3363	3
MB-0202	MB-3600	0.890962136980288	MB-0202_MB-3600	pos	pos	MB-0202	MB-3600	6
MB-0203	MB-0117	0.920312252341737	MB-0203_MB-0117	pos	pos	MB-0203	MB-0117	2
MB-0203	MB-0068	0.829907225229012	MB-0203_MB-0068	pos	pos	MB-0203	MB-0068	4
MB-0203	MB-0010	0.709112100920706	MB-0203_MB-0010	pos	pos	MB-0203	MB-0010	4
MB-0203	MB-0066	0.819482086620842	MB-0203_MB-0066	pos	pos	MB-0203	MB-0066	2
MB-0203	MB-0123	0.810008756886044	MB-0203_MB-0123	pos	pos	MB-0203	MB-0123	3
MB-0203	MB-0138	0.865486935252596	MB-0203_MB-0138	pos	pos	MB-0203	MB-0138	2
MB-0202	MB-3104	0.729392261176578	MB-0202_MB-3104	pos	pos	MB-0202	MB-3104	2
MB-0203	MB-0181	0.908875890680406	MB-0203_MB-0181	pos	pos	MB-0203	MB-0181	4
MB-0203	MB-0202	0.905379697792996	MB-0203_MB-0202	pos	pos	MB-0203	MB-0202	4
MB-0203	MB-0362	0.857768270329407	MB-0203_MB-0362	pos	pos	MB-0203	MB-0362	2
MB-0203	MB-0134	0.805966433417621	MB-0203_MB-0134	pos	pos	MB-0203	MB-0134	4
MB-0203	MB-0282	0.919058461871476	MB-0203_MB-0282	pos	pos	MB-0203	MB-0282	1
MB-0203	MB-0324	0.900749007217835	MB-0203_MB-0324	pos	pos	MB-0203	MB-0324	2
MB-0203	MB-0322	0.871570337883906	MB-0203_MB-0322	pos	pos	MB-0203	MB-0322	2
MB-0203	MB-0301	0.855478294726886	MB-0203_MB-0301	pos	pos	MB-0203	MB-0301	3
MB-0203	MB-0421	0.845620212812338	MB-0203_MB-0421	pos	pos	MB-0203	MB-0421	4
MB-0203	MB-0449	0.88128450486095	MB-0203_MB-0449	pos	pos	MB-0203	MB-0449	1
MB-0203	MB-0487	0.858900147600381	MB-0203_MB-0487	pos	pos	MB-0203	MB-0487	2
MB-0203	MB-0492	0.766004896021814	MB-0203_MB-0492	pos	pos	MB-0203	MB-0492	2
MB-0203	MB-0425	0.79746170498696	MB-0203_MB-0425	pos	pos	MB-0203	MB-0425	3
MB-0203	MB-0385	0.85091475833774	MB-0203_MB-0385	pos	pos	MB-0203	MB-0385	4
MB-0203	MB-0528	0.734401890872725	MB-0203_MB-0528	pos	pos	MB-0203	MB-0528	3
MB-0203	MB-0512	0.876934524048193	MB-0203_MB-0512	pos	pos	MB-0203	MB-0512	3
MB-0203	MB-0542	0.779670845790867	MB-0203_MB-0542	pos	pos	MB-0203	MB-0542	5
MB-0203	MB-0584	0.786167679986147	MB-0203_MB-0584	pos	pos	MB-0203	MB-0584	4
MB-0203	MB-0904	0.914732654717962	MB-0203_MB-0904	pos	pos	MB-0203	MB-0904	2
MB-0203	MB-0521	0.856624516109604	MB-0203_MB-0521	pos	pos	MB-0203	MB-0521	3
MB-0203	MB-0891	0.783197793057863	MB-0203_MB-0891	pos	pos	MB-0203	MB-0891	1
MB-0203	MB-0535	0.814588402011805	MB-0203_MB-0535	pos	pos	MB-0203	MB-0535	3
MB-0203	MB-0474	0.873580996990633	MB-0203_MB-0474	pos	pos	MB-0203	MB-0474	1
MB-0203	MB-2556	0.587878155134613	MB-0203_MB-2556	pos	pos	MB-0203	MB-2556	2
MB-0203	MB-0348	0.906684418260932	MB-0203_MB-0348	pos	pos	MB-0203	MB-0348	5
MB-0203	MB-2616	0.721992009858869	MB-0203_MB-2616	pos	pos	MB-0203	MB-2616	1
MB-0203	MB-0291	0.798391810177964	MB-0203_MB-0291	pos	pos	MB-0203	MB-0291	3
MB-0203	MB-2971	0.874116624041411	MB-0203_MB-2971	pos	pos	MB-0203	MB-2971	6
MB-0203	MB-2752	0.789638350959177	MB-0203_MB-2752	pos	pos	MB-0203	MB-2752	5
MB-0203	MB-3035	0.665850769057307	MB-0203_MB-3035	pos	pos	MB-0203	MB-3035	3
MB-0203	MB-3412	0.795387076971472	MB-0203_MB-3412	pos	pos	MB-0203	MB-3412	4
MB-0203	MB-0486	0.731620431666861	MB-0203_MB-0486	pos	pos	MB-0203	MB-0486	3
MB-0203	MB-3181	0.663629959653882	MB-0203_MB-3181	pos	pos	MB-0203	MB-3181	4
MB-0203	MB-0145	0.778817212327656	MB-0203_MB-0145	pos	pos	MB-0203	MB-0145	2
MB-0203	MB-3506	0.722791541065981	MB-0203_MB-3506	pos	pos	MB-0203	MB-3506	2
MB-0203	MB-3104	0.826254933504525	MB-0203_MB-3104	pos	pos	MB-0203	MB-3104	6
MB-0203	MB-3479	0.776100318215811	MB-0203_MB-3479	pos	pos	MB-0203	MB-3479	2
MB-0203	MB-3600	0.775727670434802	MB-0203_MB-3600	pos	pos	MB-0203	MB-3600	6
MB-0203	MB-3363	0.6102632220154	MB-0203_MB-3363	pos	pos	MB-0203	MB-3363	3
MB-0203	MB-0579	0.934123608570697	MB-0203_MB-0579	pos	pos	MB-0203	MB-0579	2
MB-0203	MB-0404	0.85997149163385	MB-0203_MB-0404	pos	pos	MB-0203	MB-0404	2
MB-0203	MB-0455	0.558425473679207	MB-0203_MB-0455	pos	pos	MB-0203	MB-0455	3
MB-0203	MB-0465	0.840663144466089	MB-0203_MB-0465	pos	pos	MB-0203	MB-0465	6
MB-0282	MB-0066	0.908465992384063	MB-0282_MB-0066	pos	pos	MB-0282	MB-0066	2
MB-0282	MB-0068	0.909225540538433	MB-0282_MB-0068	pos	pos	MB-0282	MB-0068	4
MB-0282	MB-0181	0.909499086806633	MB-0282_MB-0181	pos	pos	MB-0282	MB-0181	4
MB-0282	MB-0138	0.920022682896976	MB-0282_MB-0138	pos	pos	MB-0282	MB-0138	2
MB-0282	MB-0123	0.885736583360457	MB-0282_MB-0123	pos	pos	MB-0282	MB-0123	3
MB-0282	MB-0117	0.937646337440742	MB-0282_MB-0117	pos	pos	MB-0282	MB-0117	2
MB-0282	MB-0202	0.889315258473011	MB-0282_MB-0202	pos	pos	MB-0282	MB-0202	2
MB-0282	MB-0010	0.716794779625139	MB-0282_MB-0010	pos	pos	MB-0282	MB-0010	4
MB-0282	MB-0134	0.835983031067621	MB-0282_MB-0134	pos	pos	MB-0282	MB-0134	4
MB-0282	MB-0322	0.919156149307243	MB-0282_MB-0322	pos	pos	MB-0282	MB-0322	2
MB-0282	MB-0301	0.922338236334189	MB-0282_MB-0301	pos	pos	MB-0282	MB-0301	4
MB-0282	MB-0362	0.845904262947478	MB-0282_MB-0362	pos	pos	MB-0282	MB-0362	1
MB-0282	MB-0203	0.918567407454295	MB-0282_MB-0203	pos	pos	MB-0282	MB-0203	2
MB-0282	MB-0421	0.889074288345323	MB-0282_MB-0421	pos	pos	MB-0282	MB-0421	2
MB-0282	MB-0145	0.836617966738244	MB-0282_MB-0145	pos	pos	MB-0282	MB-0145	3
MB-0282	MB-0324	0.866603231674335	MB-0282_MB-0324	pos	pos	MB-0282	MB-0324	4
MB-0282	MB-0474	0.938655922632046	MB-0282_MB-0474	pos	pos	MB-0282	MB-0474	1
MB-0282	MB-0385	0.909774062622373	MB-0282_MB-0385	pos	pos	MB-0282	MB-0385	2
MB-0282	MB-0449	0.849633136975207	MB-0282_MB-0449	pos	pos	MB-0282	MB-0449	2
MB-0282	MB-0492	0.833126508305079	MB-0282_MB-0492	pos	pos	MB-0282	MB-0492	3
MB-0282	MB-0512	0.910550536523605	MB-0282_MB-0512	pos	pos	MB-0282	MB-0512	4
MB-0282	MB-0425	0.771817020869861	MB-0282_MB-0425	pos	pos	MB-0282	MB-0425	3
MB-0282	MB-0487	0.858309120527042	MB-0282_MB-0487	pos	pos	MB-0282	MB-0487	3
MB-0282	MB-0465	0.890152805854404	MB-0282_MB-0465	pos	pos	MB-0282	MB-0465	5
MB-0282	MB-0291	0.85341159389442	MB-0282_MB-0291	pos	pos	MB-0282	MB-0291	4
MB-0282	MB-0528	0.841116204857826	MB-0282_MB-0528	pos	pos	MB-0282	MB-0528	2
MB-0282	MB-0348	0.900479634494756	MB-0282_MB-0348	pos	pos	MB-0282	MB-0348	3
MB-0282	MB-0404	0.908349151855849	MB-0282_MB-0404	pos	pos	MB-0282	MB-0404	1
MB-0282	MB-0584	0.864848402373836	MB-0282_MB-0584	pos	pos	MB-0282	MB-0584	3
MB-0282	MB-0542	0.881283883521079	MB-0282_MB-0542	pos	pos	MB-0282	MB-0542	1
MB-0282	MB-0904	0.937843787809605	MB-0282_MB-0904	pos	pos	MB-0282	MB-0904	2
MB-0282	MB-0891	0.873663098170546	MB-0282_MB-0891	pos	pos	MB-0282	MB-0891	5
MB-0282	MB-0579	0.942055676956185	MB-0282_MB-0579	pos	pos	MB-0282	MB-0579	1
MB-0282	MB-0535	0.891082224961271	MB-0282_MB-0535	pos	pos	MB-0282	MB-0535	3
MB-0282	MB-2556	0.706080820053596	MB-0282_MB-2556	pos	pos	MB-0282	MB-2556	6
MB-0282	MB-0521	0.894426079916543	MB-0282_MB-0521	pos	pos	MB-0282	MB-0521	5
MB-0282	MB-2971	0.91881254605325	MB-0282_MB-2971	pos	pos	MB-0282	MB-2971	3
MB-0282	MB-0455	0.767494828594793	MB-0282_MB-0455	pos	pos	MB-0282	MB-0455	4
MB-0282	MB-0486	0.800515656032862	MB-0282_MB-0486	pos	pos	MB-0282	MB-0486	3
MB-0282	MB-2752	0.87774481517928	MB-0282_MB-2752	pos	pos	MB-0282	MB-2752	4
MB-0282	MB-2616	0.835618854706804	MB-0282_MB-2616	pos	pos	MB-0282	MB-2616	2
MB-0282	MB-3035	0.781255407543312	MB-0282_MB-3035	pos	pos	MB-0282	MB-3035	2
MB-0282	MB-3104	0.828842113152367	MB-0282_MB-3104	pos	pos	MB-0282	MB-3104	6
MB-0282	MB-3412	0.899696244953949	MB-0282_MB-3412	pos	pos	MB-0282	MB-3412	2
MB-0282	MB-3363	0.792127506557896	MB-0282_MB-3363	pos	pos	MB-0282	MB-3363	6
MB-0282	MB-3506	0.819709458851756	MB-0282_MB-3506	pos	pos	MB-0282	MB-3506	3
MB-0282	MB-3479	0.880470779285419	MB-0282_MB-3479	pos	pos	MB-0282	MB-3479	2
MB-0282	MB-3600	0.879020311998461	MB-0282_MB-3600	pos	pos	MB-0282	MB-3600	2
MB-0291	MB-0138	0.88583619211781	MB-0291_MB-0138	pos	pos	MB-0291	MB-0138	3
MB-0291	MB-0202	0.864531586646325	MB-0291_MB-0202	pos	pos	MB-0291	MB-0202	6
MB-0282	MB-3181	0.790734555645676	MB-0282_MB-3181	pos	pos	MB-0282	MB-3181	2
MB-0291	MB-0068	0.899953842842425	MB-0291_MB-0068	pos	pos	MB-0291	MB-0068	4
MB-0291	MB-0123	0.907393291607366	MB-0291_MB-0123	pos	pos	MB-0291	MB-0123	4
MB-0291	MB-0066	0.854183319450252	MB-0291_MB-0066	pos	pos	MB-0291	MB-0066	2
MB-0291	MB-0421	0.807200628403866	MB-0291_MB-0421	pos	pos	MB-0291	MB-0421	3
MB-0291	MB-0322	0.866732344900066	MB-0291_MB-0322	pos	pos	MB-0291	MB-0322	2
MB-0291	MB-0362	0.683354055665884	MB-0291_MB-0362	pos	pos	MB-0291	MB-0362	2
MB-0291	MB-0324	0.712964376680206	MB-0291_MB-0324	pos	pos	MB-0291	MB-0324	4
MB-0291	MB-0181	0.809753343979833	MB-0291_MB-0181	pos	pos	MB-0291	MB-0181	4
MB-0291	MB-0117	0.821492953685632	MB-0291_MB-0117	pos	pos	MB-0291	MB-0117	2
MB-0291	MB-0010	0.759012656653719	MB-0291_MB-0010	pos	pos	MB-0291	MB-0010	4
MB-0291	MB-0301	0.928643059946081	MB-0291_MB-0301	pos	pos	MB-0291	MB-0301	1
MB-0291	MB-0282	0.854291755303637	MB-0291_MB-0282	pos	pos	MB-0291	MB-0282	2
MB-0291	MB-0487	0.704460782297066	MB-0291_MB-0487	pos	pos	MB-0291	MB-0487	2
MB-0291	MB-0203	0.798220766264194	MB-0291_MB-0203	pos	pos	MB-0291	MB-0203	3
MB-0291	MB-0521	0.862952490923308	MB-0291_MB-0521	pos	pos	MB-0291	MB-0521	4
MB-0291	MB-0465	0.905889746549528	MB-0291_MB-0465	pos	pos	MB-0291	MB-0465	1
MB-0291	MB-0449	0.737582221302334	MB-0291_MB-0449	pos	pos	MB-0291	MB-0449	2
MB-0291	MB-0512	0.886741837554928	MB-0291_MB-0512	pos	pos	MB-0291	MB-0512	2
MB-0291	MB-0891	0.888100110740208	MB-0291_MB-0891	pos	pos	MB-0291	MB-0891	3
MB-0291	MB-0528	0.861186629421529	MB-0291_MB-0528	pos	pos	MB-0291	MB-0528	4
MB-0291	MB-0404	0.885339834238345	MB-0291_MB-0404	pos	pos	MB-0291	MB-0404	3
MB-0291	MB-0425	0.657678203832642	MB-0291_MB-0425	pos	pos	MB-0291	MB-0425	3
MB-0291	MB-0542	0.918838270722608	MB-0291_MB-0542	pos	pos	MB-0291	MB-0542	5
MB-0291	MB-0492	0.837552717703185	MB-0291_MB-0492	pos	pos	MB-0291	MB-0492	4
MB-0291	MB-0145	0.889586920689727	MB-0291_MB-0145	pos	pos	MB-0291	MB-0145	2
MB-0291	MB-0134	0.824406208882129	MB-0291_MB-0134	pos	pos	MB-0291	MB-0134	3
MB-0291	MB-2556	0.791918961170644	MB-0291_MB-2556	pos	pos	MB-0291	MB-2556	1
MB-0291	MB-0904	0.893451943269924	MB-0291_MB-0904	pos	pos	MB-0291	MB-0904	3
MB-0291	MB-0584	0.875476188093749	MB-0291_MB-0584	pos	pos	MB-0291	MB-0584	1
MB-0291	MB-2616	0.859988735883512	MB-0291_MB-2616	pos	pos	MB-0291	MB-2616	2
MB-0291	MB-0348	0.870171063264316	MB-0291_MB-0348	pos	pos	MB-0291	MB-0348	5
MB-0291	MB-0474	0.906926406475432	MB-0291_MB-0474	pos	pos	MB-0291	MB-0474	1
MB-0291	MB-2971	0.895557496545336	MB-0291_MB-2971	pos	pos	MB-0291	MB-2971	3
MB-0291	MB-3035	0.860101402175084	MB-0291_MB-3035	pos	pos	MB-0291	MB-3035	6
MB-0291	MB-0535	0.887198919938034	MB-0291_MB-0535	pos	pos	MB-0291	MB-0535	5
MB-0291	MB-2752	0.915865938981295	MB-0291_MB-2752	pos	pos	MB-0291	MB-2752	3
MB-0291	MB-3506	0.872297724718145	MB-0291_MB-3506	pos	pos	MB-0291	MB-3506	4
MB-0291	MB-3181	0.839170076861254	MB-0291_MB-3181	pos	pos	MB-0291	MB-3181	3
MB-0291	MB-3412	0.914579785348639	MB-0291_MB-3412	pos	pos	MB-0291	MB-3412	4
MB-0301	MB-0068	0.970830741684017	MB-0301_MB-0068	pos	pos	MB-0301	MB-0068	2
MB-0301	MB-0123	0.970124606839703	MB-0301_MB-0123	pos	pos	MB-0301	MB-0123	2
MB-0301	MB-0066	0.923255124064924	MB-0301_MB-0066	pos	pos	MB-0301	MB-0066	6
MB-0301	MB-0010	0.821440464541691	MB-0301_MB-0010	pos	pos	MB-0301	MB-0010	2
MB-0301	MB-0202	0.919000469827615	MB-0301_MB-0202	pos	pos	MB-0301	MB-0202	6
MB-0291	MB-3363	0.824139107059322	MB-0291_MB-3363	pos	pos	MB-0291	MB-3363	3
MB-0301	MB-0138	0.951467754424743	MB-0301_MB-0138	pos	pos	MB-0301	MB-0138	2
MB-0301	MB-0117	0.897265211661469	MB-0301_MB-0117	pos	pos	MB-0301	MB-0117	2
MB-0291	MB-3479	0.922908753631344	MB-0291_MB-3479	pos	pos	MB-0291	MB-3479	3
MB-0301	MB-0181	0.890455695185459	MB-0301_MB-0181	pos	pos	MB-0301	MB-0181	6
MB-0301	MB-0134	0.875244292471581	MB-0301_MB-0134	pos	pos	MB-0301	MB-0134	2
MB-0301	MB-0282	0.922754203631256	MB-0301_MB-0282	pos	pos	MB-0301	MB-0282	4
MB-0301	MB-0362	0.757501591817013	MB-0301_MB-0362	pos	pos	MB-0301	MB-0362	4
MB-0291	MB-3600	0.914327843899297	MB-0291_MB-3600	pos	pos	MB-0291	MB-3600	2
MB-0291	MB-0385	0.903780037192541	MB-0291_MB-0385	pos	pos	MB-0291	MB-0385	3
MB-0301	MB-0324	0.777093637348065	MB-0301_MB-0324	pos	pos	MB-0301	MB-0324	2
MB-0291	MB-0455	0.848179757713091	MB-0291_MB-0455	pos	pos	MB-0291	MB-0455	2
MB-0291	MB-3104	0.741037690633589	MB-0291_MB-3104	pos	pos	MB-0291	MB-3104	4
MB-0301	MB-0322	0.919592687965564	MB-0301_MB-0322	pos	pos	MB-0301	MB-0322	4
MB-0301	MB-0421	0.865065511737792	MB-0301_MB-0421	pos	pos	MB-0301	MB-0421	2
MB-0301	MB-0203	0.854664753920223	MB-0301_MB-0203	pos	pos	MB-0301	MB-0203	4
MB-0301	MB-0492	0.887825690701885	MB-0301_MB-0492	pos	pos	MB-0301	MB-0492	1
MB-0301	MB-0487	0.769678024352534	MB-0301_MB-0487	pos	pos	MB-0301	MB-0487	2
MB-0291	MB-0486	0.851409517487048	MB-0291_MB-0486	pos	pos	MB-0291	MB-0486	2
MB-0291	MB-0579	0.801729683214092	MB-0291_MB-0579	pos	pos	MB-0291	MB-0579	3
MB-0301	MB-0449	0.765385097091865	MB-0301_MB-0449	pos	pos	MB-0301	MB-0449	4
MB-0301	MB-0474	0.964049112707751	MB-0301_MB-0474	pos	pos	MB-0301	MB-0474	1
MB-0301	MB-0385	0.950654818365971	MB-0301_MB-0385	pos	pos	MB-0301	MB-0385	2
MB-0301	MB-0528	0.917165454313065	MB-0301_MB-0528	pos	pos	MB-0301	MB-0528	2
MB-0301	MB-0512	0.947126746271391	MB-0301_MB-0512	pos	pos	MB-0301	MB-0512	3
MB-0301	MB-0535	0.932403931359075	MB-0301_MB-0535	pos	pos	MB-0301	MB-0535	4
MB-0301	MB-0542	0.949260101682922	MB-0301_MB-0542	pos	pos	MB-0301	MB-0542	3
MB-0301	MB-0348	0.909944379863631	MB-0301_MB-0348	pos	pos	MB-0301	MB-0348	3
MB-0301	MB-0404	0.917424465100875	MB-0301_MB-0404	pos	pos	MB-0301	MB-0404	5
MB-0301	MB-0291	0.930008255273291	MB-0301_MB-0291	pos	pos	MB-0301	MB-0291	4
MB-0301	MB-0521	0.908384803870002	MB-0301_MB-0521	pos	pos	MB-0301	MB-0521	2
MB-0301	MB-0584	0.926672315658451	MB-0301_MB-0584	pos	pos	MB-0301	MB-0584	3
MB-0301	MB-0891	0.94884718796414	MB-0301_MB-0891	pos	pos	MB-0301	MB-0891	1
MB-0301	MB-0145	0.905535233430508	MB-0301_MB-0145	pos	pos	MB-0301	MB-0145	3
MB-0301	MB-0425	0.705376167184199	MB-0301_MB-0425	pos	pos	MB-0301	MB-0425	1
MB-0301	MB-0904	0.955730944661037	MB-0301_MB-0904	pos	pos	MB-0301	MB-0904	2
MB-0301	MB-2556	0.835184339012177	MB-0301_MB-2556	pos	pos	MB-0301	MB-2556	5
MB-0301	MB-0579	0.877049948715564	MB-0301_MB-0579	pos	pos	MB-0301	MB-0579	1
MB-0301	MB-2971	0.96120932037538	MB-0301_MB-2971	pos	pos	MB-0301	MB-2971	3
MB-0301	MB-2752	0.966897683581279	MB-0301_MB-2752	pos	pos	MB-0301	MB-2752	6
MB-0301	MB-3035	0.892789013144917	MB-0301_MB-3035	pos	pos	MB-0301	MB-3035	5
MB-0301	MB-2616	0.907143319459081	MB-0301_MB-2616	pos	pos	MB-0301	MB-2616	3
MB-0301	MB-3104	0.775424893699446	MB-0301_MB-3104	pos	pos	MB-0301	MB-3104	4
MB-0301	MB-0486	0.888917010066644	MB-0301_MB-0486	pos	pos	MB-0301	MB-0486	3
MB-0301	MB-0465	0.885747503161243	MB-0301_MB-0465	pos	pos	MB-0301	MB-0465	4
MB-0301	MB-3181	0.877134879148981	MB-0301_MB-3181	pos	pos	MB-0301	MB-3181	2
MB-0301	MB-3412	0.967725556203217	MB-0301_MB-3412	pos	pos	MB-0301	MB-3412	2
MB-0322	MB-0068	0.936789986261955	MB-0322_MB-0068	pos	pos	MB-0322	MB-0068	6
MB-0301	MB-3506	0.910191195835389	MB-0301_MB-3506	pos	pos	MB-0301	MB-3506	2
MB-0322	MB-0066	0.946135191830546	MB-0322_MB-0066	pos	pos	MB-0322	MB-0066	6
MB-0301	MB-3363	0.85050211120514	MB-0301_MB-3363	pos	pos	MB-0301	MB-3363	3
MB-0322	MB-0117	0.903431529241052	MB-0322_MB-0117	pos	pos	MB-0322	MB-0117	2
MB-0301	MB-3479	0.962260033068417	MB-0301_MB-3479	pos	pos	MB-0301	MB-3479	2
MB-0322	MB-0138	0.95852931590698	MB-0322_MB-0138	pos	pos	MB-0322	MB-0138	3
MB-0322	MB-0181	0.825177605528581	MB-0322_MB-0181	pos	pos	MB-0322	MB-0181	6
MB-0322	MB-0123	0.873052221596965	MB-0322_MB-0123	pos	pos	MB-0322	MB-0123	2
MB-0301	MB-3600	0.967163745079588	MB-0301_MB-3600	pos	pos	MB-0301	MB-3600	4
MB-0322	MB-0202	0.848977945075344	MB-0322_MB-0202	pos	pos	MB-0322	MB-0202	4
MB-0322	MB-0282	0.918183074861403	MB-0322_MB-0282	pos	pos	MB-0322	MB-0282	2
MB-0322	MB-0010	0.609289322739188	MB-0322_MB-0010	pos	pos	MB-0322	MB-0010	3
MB-0322	MB-0362	0.857695894818074	MB-0322_MB-0362	pos	pos	MB-0322	MB-0362	2
MB-0322	MB-0301	0.919173151512378	MB-0322_MB-0301	pos	pos	MB-0322	MB-0301	2
MB-0322	MB-0324	0.796914551192932	MB-0322_MB-0324	pos	pos	MB-0322	MB-0324	4
MB-0301	MB-0455	0.840358283124723	MB-0301_MB-0455	pos	pos	MB-0301	MB-0455	4
MB-0322	MB-0203	0.871401948380796	MB-0322_MB-0203	pos	pos	MB-0322	MB-0203	2
MB-0322	MB-0487	0.86863760886646	MB-0322_MB-0487	pos	pos	MB-0322	MB-0487	4
MB-0322	MB-0449	0.816822896336737	MB-0322_MB-0449	pos	pos	MB-0322	MB-0449	1
MB-0322	MB-0421	0.939930803452426	MB-0322_MB-0421	pos	pos	MB-0322	MB-0421	2
MB-0322	MB-0145	0.877569937624308	MB-0322_MB-0145	pos	pos	MB-0322	MB-0145	2
MB-0322	MB-0512	0.915373905600324	MB-0322_MB-0512	pos	pos	MB-0322	MB-0512	3
MB-0322	MB-0134	0.709258748838293	MB-0322_MB-0134	pos	pos	MB-0322	MB-0134	4
MB-0322	MB-0492	0.755304314877823	MB-0322_MB-0492	pos	pos	MB-0322	MB-0492	1
MB-0322	MB-0404	0.936415513411265	MB-0322_MB-0404	pos	pos	MB-0322	MB-0404	2
MB-0322	MB-0535	0.945724349441799	MB-0322_MB-0535	pos	pos	MB-0322	MB-0535	2
MB-0322	MB-0474	0.904125116264772	MB-0322_MB-0474	pos	pos	MB-0322	MB-0474	3
MB-0322	MB-0584	0.942821671436673	MB-0322_MB-0584	pos	pos	MB-0322	MB-0584	4
MB-0322	MB-0891	0.87579288279962	MB-0322_MB-0891	pos	pos	MB-0322	MB-0891	3
MB-0322	MB-0528	0.886699827093827	MB-0322_MB-0528	pos	pos	MB-0322	MB-0528	3
MB-0322	MB-0904	0.91181939693115	MB-0322_MB-0904	pos	pos	MB-0322	MB-0904	5
MB-0322	MB-0542	0.903913487319039	MB-0322_MB-0542	pos	pos	MB-0322	MB-0542	4
MB-0322	MB-0521	0.932241735718993	MB-0322_MB-0521	pos	pos	MB-0322	MB-0521	2
MB-0322	MB-0486	0.761304894352128	MB-0322_MB-0486	pos	pos	MB-0322	MB-0486	3
MB-0322	MB-2971	0.887756907819254	MB-0322_MB-2971	pos	pos	MB-0322	MB-2971	1
MB-0322	MB-2616	0.904955170173877	MB-0322_MB-2616	pos	pos	MB-0322	MB-2616	3
MB-0322	MB-2556	0.7670767597462	MB-0322_MB-2556	pos	pos	MB-0322	MB-2556	1
MB-0322	MB-0579	0.886137095298844	MB-0322_MB-0579	pos	pos	MB-0322	MB-0579	2
MB-0322	MB-3104	0.896658607846812	MB-0322_MB-3104	pos	pos	MB-0322	MB-3104	5
MB-0322	MB-3035	0.88469726439671	MB-0322_MB-3035	pos	pos	MB-0322	MB-3035	1
MB-0322	MB-2752	0.894435703814754	MB-0322_MB-2752	pos	pos	MB-0322	MB-2752	3
MB-0322	MB-0291	0.865780946105598	MB-0322_MB-0291	pos	pos	MB-0322	MB-0291	6
MB-0322	MB-0465	0.919970223850567	MB-0322_MB-0465	pos	pos	MB-0322	MB-0465	5
MB-0322	MB-3181	0.883781451710805	MB-0322_MB-3181	pos	pos	MB-0322	MB-3181	3
MB-0322	MB-3506	0.882661738439731	MB-0322_MB-3506	pos	pos	MB-0322	MB-3506	4
MB-0322	MB-0425	0.582955719998129	MB-0322_MB-0425	pos	pos	MB-0322	MB-0425	3
MB-0322	MB-3412	0.874741168603723	MB-0322_MB-3412	pos	pos	MB-0322	MB-3412	4
MB-0322	MB-0348	0.836732425559967	MB-0322_MB-0348	pos	pos	MB-0322	MB-0348	2
MB-0324	MB-0010	0.580645491557369	MB-0324_MB-0010	pos	pos	MB-0324	MB-0010	2
MB-0322	MB-3479	0.89738391038136	MB-0322_MB-3479	pos	pos	MB-0322	MB-3479	6
MB-0322	MB-0385	0.834846349211357	MB-0322_MB-0385	pos	pos	MB-0322	MB-0385	2
MB-0322	MB-3363	0.810558711933462	MB-0322_MB-3363	pos	pos	MB-0322	MB-3363	6
MB-0322	MB-3600	0.878222090645358	MB-0322_MB-3600	pos	pos	MB-0322	MB-3600	3
MB-0324	MB-0202	0.842909527834647	MB-0324_MB-0202	pos	pos	MB-0324	MB-0202	2
MB-0324	MB-0362	0.930923738456815	MB-0324_MB-0362	pos	pos	MB-0324	MB-0362	2
MB-0324	MB-0068	0.699269383767101	MB-0324_MB-0068	pos	pos	MB-0324	MB-0068	3
MB-0324	MB-0117	0.916224358821176	MB-0324_MB-0117	pos	pos	MB-0324	MB-0117	6
MB-0324	MB-0066	0.717516834105625	MB-0324_MB-0066	pos	pos	MB-0324	MB-0066	2
MB-0324	MB-0421	0.849778436783884	MB-0324_MB-0421	pos	pos	MB-0324	MB-0421	4
MB-0324	MB-0181	0.865697287438346	MB-0324_MB-0181	pos	pos	MB-0324	MB-0181	4
MB-0324	MB-0138	0.78017141376851	MB-0324_MB-0138	pos	pos	MB-0324	MB-0138	2
MB-0324	MB-0301	0.776594993863372	MB-0324_MB-0301	pos	pos	MB-0324	MB-0301	3
MB-0324	MB-0123	0.659350477867439	MB-0324_MB-0123	pos	pos	MB-0324	MB-0123	2
MB-0324	MB-0385	0.752027678712506	MB-0324_MB-0385	pos	pos	MB-0324	MB-0385	2
MB-0324	MB-0145	0.593207328114962	MB-0324_MB-0145	pos	pos	MB-0324	MB-0145	4
MB-0324	MB-0449	0.942666667227537	MB-0324_MB-0449	pos	pos	MB-0324	MB-0449	4
MB-0324	MB-0203	0.901913512089577	MB-0324_MB-0203	pos	pos	MB-0324	MB-0203	2
MB-0322	MB-0455	0.866658671468791	MB-0322_MB-0455	pos	pos	MB-0322	MB-0455	4
MB-0324	MB-0282	0.867421046159958	MB-0324_MB-0282	pos	pos	MB-0324	MB-0282	1
MB-0324	MB-0322	0.798901815766748	MB-0324_MB-0322	pos	pos	MB-0324	MB-0322	2
MB-0324	MB-0134	0.730187228409188	MB-0324_MB-0134	pos	pos	MB-0324	MB-0134	2
MB-0324	MB-0487	0.898510179037605	MB-0324_MB-0487	pos	pos	MB-0324	MB-0487	3
MB-0324	MB-0891	0.625469265169785	MB-0324_MB-0891	pos	pos	MB-0324	MB-0891	4
MB-0324	MB-0404	0.699567083360735	MB-0324_MB-0404	pos	pos	MB-0324	MB-0404	1
MB-0324	MB-0291	0.712250544646214	MB-0324_MB-0291	pos	pos	MB-0324	MB-0291	2
MB-0324	MB-0348	0.761143897931625	MB-0324_MB-0348	pos	pos	MB-0324	MB-0348	2
MB-0324	MB-0512	0.751593627385754	MB-0324_MB-0512	pos	pos	MB-0324	MB-0512	3
MB-0324	MB-0904	0.850038683854166	MB-0324_MB-0904	pos	pos	MB-0324	MB-0904	4
MB-0324	MB-2556	0.425681940893658	MB-0324_MB-2556	pos	pos	MB-0324	MB-2556	3
MB-0324	MB-0521	0.737762921494864	MB-0324_MB-0521	pos	pos	MB-0324	MB-0521	3
MB-0324	MB-0474	0.762383981268914	MB-0324_MB-0474	pos	pos	MB-0324	MB-0474	5
MB-0324	MB-0528	0.576276051998138	MB-0324_MB-0528	pos	pos	MB-0324	MB-0528	4
MB-0324	MB-0579	0.936535183057533	MB-0324_MB-0579	pos	pos	MB-0324	MB-0579	2
MB-0324	MB-2971	0.771994743679391	MB-0324_MB-2971	pos	pos	MB-0324	MB-2971	3
MB-0324	MB-0535	0.67411225755426	MB-0324_MB-0535	pos	pos	MB-0324	MB-0535	1
MB-0324	MB-2752	0.643539893749307	MB-0324_MB-2752	pos	pos	MB-0324	MB-2752	3
MB-0324	MB-0584	0.655050484925671	MB-0324_MB-0584	pos	pos	MB-0324	MB-0584	1
MB-0324	MB-0492	0.626944204843272	MB-0324_MB-0492	pos	pos	MB-0324	MB-0492	2
MB-0324	MB-0425	0.783802642296654	MB-0324_MB-0425	pos	pos	MB-0324	MB-0425	5
MB-0324	MB-0542	0.644772084868024	MB-0324_MB-0542	pos	pos	MB-0324	MB-0542	1
MB-0324	MB-3035	0.496958537546338	MB-0324_MB-3035	pos	pos	MB-0324	MB-3035	3
MB-0324	MB-3506	0.578382225827278	MB-0324_MB-3506	pos	pos	MB-0324	MB-3506	6
MB-0324	MB-0486	0.610784514537037	MB-0324_MB-0486	pos	pos	MB-0324	MB-0486	5
MB-0324	MB-2616	0.573071392499358	MB-0324_MB-2616	pos	pos	MB-0324	MB-2616	3
MB-0324	MB-3181	0.505908932245739	MB-0324_MB-3181	pos	pos	MB-0324	MB-3181	4
MB-0348	MB-0010	0.881380779065276	MB-0348_MB-0010	pos	pos	MB-0348	MB-0010	3
MB-0324	MB-0465	0.824192173994667	MB-0324_MB-0465	pos	pos	MB-0324	MB-0465	4
MB-0348	MB-0068	0.878499444967743	MB-0348_MB-0068	pos	pos	MB-0348	MB-0068	2
MB-0324	MB-3479	0.668957401379731	MB-0324_MB-3479	pos	pos	MB-0324	MB-3479	2
MB-0324	MB-3363	0.481883169855575	MB-0324_MB-3363	pos	pos	MB-0324	MB-3363	6
MB-0348	MB-0123	0.910351200984184	MB-0348_MB-0123	pos	pos	MB-0348	MB-0123	2
MB-0324	MB-3600	0.690367847039012	MB-0324_MB-3600	pos	pos	MB-0324	MB-3600	6
MB-0348	MB-0066	0.809849934833198	MB-0348_MB-0066	pos	pos	MB-0348	MB-0066	3
MB-0348	MB-0138	0.856719801219473	MB-0348_MB-0138	pos	pos	MB-0348	MB-0138	2
MB-0348	MB-0117	0.867761831613432	MB-0348_MB-0117	pos	pos	MB-0348	MB-0117	2
MB-0348	MB-0202	0.919845831904414	MB-0348_MB-0202	pos	pos	MB-0348	MB-0202	3
MB-0348	MB-0181	0.920523278017443	MB-0348_MB-0181	pos	pos	MB-0348	MB-0181	6
MB-0348	MB-0134	0.923720015902826	MB-0348_MB-0134	pos	pos	MB-0348	MB-0134	2
MB-0324	MB-0455	0.435538002715843	MB-0324_MB-0455	pos	pos	MB-0324	MB-0455	4
MB-0348	MB-0282	0.901339374683357	MB-0348_MB-0282	pos	pos	MB-0348	MB-0282	4
MB-0324	MB-3104	0.801790820396012	MB-0324_MB-3104	pos	pos	MB-0324	MB-3104	2
MB-0348	MB-0362	0.691732585295669	MB-0348_MB-0362	pos	pos	MB-0348	MB-0362	3
MB-0348	MB-0421	0.734827367579444	MB-0348_MB-0421	pos	pos	MB-0348	MB-0421	2
MB-0348	MB-0301	0.910041035380519	MB-0348_MB-0301	pos	pos	MB-0348	MB-0301	2
MB-0348	MB-0322	0.836995281458059	MB-0348_MB-0322	pos	pos	MB-0348	MB-0322	4
MB-0324	MB-3412	0.644700435219241	MB-0324_MB-3412	pos	pos	MB-0324	MB-3412	4
MB-0348	MB-0425	0.826850532761614	MB-0348_MB-0425	pos	pos	MB-0348	MB-0425	2
MB-0348	MB-0385	0.934148024365692	MB-0348_MB-0385	pos	pos	MB-0348	MB-0385	4
MB-0348	MB-0474	0.931529128417007	MB-0348_MB-0474	pos	pos	MB-0348	MB-0474	1
MB-0348	MB-0324	0.761879902057641	MB-0348_MB-0324	pos	pos	MB-0348	MB-0324	2
MB-0348	MB-0449	0.75904527771291	MB-0348_MB-0449	pos	pos	MB-0348	MB-0449	2
MB-0348	MB-0487	0.696867425678641	MB-0348_MB-0487	pos	pos	MB-0348	MB-0487	3
MB-0348	MB-0291	0.869970136742443	MB-0348_MB-0291	pos	pos	MB-0348	MB-0291	4
MB-0348	MB-0492	0.923312830092706	MB-0348_MB-0492	pos	pos	MB-0348	MB-0492	1
MB-0348	MB-0521	0.81842393020802	MB-0348_MB-0521	pos	pos	MB-0348	MB-0521	2
MB-0348	MB-0528	0.807501292889215	MB-0348_MB-0528	pos	pos	MB-0348	MB-0528	2
MB-0348	MB-0512	0.876392292814217	MB-0348_MB-0512	pos	pos	MB-0348	MB-0512	3
MB-0348	MB-0891	0.890518311927441	MB-0348_MB-0891	pos	pos	MB-0348	MB-0891	4
MB-0348	MB-0904	0.918562987571373	MB-0348_MB-0904	pos	pos	MB-0348	MB-0904	3
MB-0348	MB-0542	0.862158575118102	MB-0348_MB-0542	pos	pos	MB-0348	MB-0542	3
MB-0348	MB-2556	0.704321329627196	MB-0348_MB-2556	pos	pos	MB-0348	MB-2556	5
MB-0348	MB-0535	0.829932134576246	MB-0348_MB-0535	pos	pos	MB-0348	MB-0535	4
MB-0348	MB-2752	0.88554084869355	MB-0348_MB-2752	pos	pos	MB-0348	MB-2752	2
MB-0348	MB-0584	0.795397157200773	MB-0348_MB-0584	pos	pos	MB-0348	MB-0584	3
MB-0348	MB-0579	0.845532019868463	MB-0348_MB-0579	pos	pos	MB-0348	MB-0579	1
MB-0348	MB-2971	0.941169192412086	MB-0348_MB-2971	pos	pos	MB-0348	MB-2971	3
MB-0348	MB-3035	0.73324606800285	MB-0348_MB-3035	pos	pos	MB-0348	MB-3035	1
MB-0348	MB-2616	0.776918828859184	MB-0348_MB-2616	pos	pos	MB-0348	MB-2616	2
MB-0348	MB-0486	0.889351466304036	MB-0348_MB-0486	pos	pos	MB-0348	MB-0486	5
MB-0348	MB-3181	0.731143717700152	MB-0348_MB-3181	pos	pos	MB-0348	MB-3181	1
MB-0348	MB-3412	0.904029700339988	MB-0348_MB-3412	pos	pos	MB-0348	MB-3412	3
MB-0348	MB-3363	0.697212281362379	MB-0348_MB-3363	pos	pos	MB-0348	MB-3363	6
MB-0348	MB-3506	0.80287715878156	MB-0348_MB-3506	pos	pos	MB-0348	MB-3506	5
MB-0348	MB-0404	0.836845436429218	MB-0348_MB-0404	pos	pos	MB-0348	MB-0404	3
MB-0348	MB-0465	0.775458869090837	MB-0348_MB-0465	pos	pos	MB-0348	MB-0465	4
MB-0348	MB-3600	0.895908165832347	MB-0348_MB-3600	pos	pos	MB-0348	MB-3600	3
MB-0348	MB-3479	0.87128878546299	MB-0348_MB-3479	pos	pos	MB-0348	MB-3479	4
MB-0348	MB-3104	0.671103418490391	MB-0348_MB-3104	pos	pos	MB-0348	MB-3104	2
MB-0348	MB-0145	0.840415240914203	MB-0348_MB-0145	pos	pos	MB-0348	MB-0145	2
MB-0348	MB-0455	0.664863356734319	MB-0348_MB-0455	pos	pos	MB-0348	MB-0455	6
MB-0348	MB-0203	0.907299595078492	MB-0348_MB-0203	pos	pos	MB-0348	MB-0203	2
MB-0362	MB-0010	0.524222083592569	MB-0362_MB-0010	pos	pos	MB-0362	MB-0010	6
MB-0362	MB-0117	0.923166175939373	MB-0362_MB-0117	pos	pos	MB-0362	MB-0117	3
MB-0362	MB-0181	0.822562161835925	MB-0362_MB-0181	pos	pos	MB-0362	MB-0181	2
MB-0362	MB-0068	0.755912843127969	MB-0362_MB-0068	pos	pos	MB-0362	MB-0068	2
MB-0362	MB-0066	0.797557743267663	MB-0362_MB-0066	pos	pos	MB-0362	MB-0066	3
MB-0362	MB-0202	0.771205538085529	MB-0362_MB-0202	pos	pos	MB-0362	MB-0202	6
MB-0362	MB-0138	0.832911428079652	MB-0362_MB-0138	pos	pos	MB-0362	MB-0138	2
MB-0362	MB-0145	0.612957487063924	MB-0362_MB-0145	pos	pos	MB-0362	MB-0145	4
MB-0362	MB-0203	0.85687163354831	MB-0362_MB-0203	pos	pos	MB-0362	MB-0203	4
MB-0362	MB-0301	0.759991763839088	MB-0362_MB-0301	pos	pos	MB-0362	MB-0301	2
MB-0362	MB-0324	0.930723597768877	MB-0362_MB-0324	pos	pos	MB-0362	MB-0324	3
MB-0362	MB-0322	0.857664536717932	MB-0362_MB-0322	pos	pos	MB-0362	MB-0322	2
MB-0362	MB-0134	0.613539641211741	MB-0362_MB-0134	pos	pos	MB-0362	MB-0134	2
MB-0362	MB-0282	0.846573641349383	MB-0362_MB-0282	pos	pos	MB-0362	MB-0282	4
MB-0362	MB-0123	0.676031827906925	MB-0362_MB-0123	pos	pos	MB-0362	MB-0123	4
MB-0362	MB-0421	0.929248198993418	MB-0362_MB-0421	pos	pos	MB-0362	MB-0421	2
MB-0362	MB-0579	0.928803184257187	MB-0362_MB-0579	pos	pos	MB-0362	MB-0579	4
MB-0362	MB-0487	0.953114485303407	MB-0362_MB-0487	pos	pos	MB-0362	MB-0487	1
MB-0362	MB-0385	0.681818296363421	MB-0362_MB-0385	pos	pos	MB-0362	MB-0385	2
MB-0362	MB-0449	0.917616052567959	MB-0362_MB-0449	pos	pos	MB-0362	MB-0449	2
MB-0362	MB-0404	0.748324596199581	MB-0362_MB-0404	pos	pos	MB-0362	MB-0404	3
MB-0362	MB-0512	0.773775399192687	MB-0362_MB-0512	pos	pos	MB-0362	MB-0512	4
MB-0362	MB-0348	0.692265196068236	MB-0362_MB-0348	pos	pos	MB-0362	MB-0348	1
MB-0362	MB-0542	0.652161415944026	MB-0362_MB-0542	pos	pos	MB-0362	MB-0542	2
MB-0362	MB-0584	0.746840746182827	MB-0362_MB-0584	pos	pos	MB-0362	MB-0584	2
MB-0362	MB-0535	0.718716191914887	MB-0362_MB-0535	pos	pos	MB-0362	MB-0535	3
MB-0362	MB-0474	0.747308714022952	MB-0362_MB-0474	pos	pos	MB-0362	MB-0474	4
MB-0362	MB-0528	0.604708784119702	MB-0362_MB-0528	pos	pos	MB-0362	MB-0528	3
MB-0362	MB-0465	0.844925179701893	MB-0362_MB-0465	pos	pos	MB-0362	MB-0465	3
MB-0362	MB-0291	0.682040696042499	MB-0362_MB-0291	pos	pos	MB-0362	MB-0291	5
MB-0362	MB-0891	0.651864431102303	MB-0362_MB-0891	pos	pos	MB-0362	MB-0891	4
MB-0362	MB-2556	0.467713058271003	MB-0362_MB-2556	pos	pos	MB-0362	MB-2556	2
MB-0362	MB-0455	0.499109647238609	MB-0362_MB-0455	pos	pos	MB-0362	MB-0455	3
MB-0362	MB-0492	0.556180962816629	MB-0362_MB-0492	pos	pos	MB-0362	MB-0492	1
MB-0362	MB-0486	0.546937153215196	MB-0362_MB-0486	pos	pos	MB-0362	MB-0486	3
MB-0362	MB-0521	0.750502821219551	MB-0362_MB-0521	pos	pos	MB-0362	MB-0521	1
MB-0362	MB-0904	0.85123533141482	MB-0362_MB-0904	pos	pos	MB-0362	MB-0904	2
MB-0362	MB-0425	0.614934699532002	MB-0362_MB-0425	pos	pos	MB-0362	MB-0425	5
MB-0362	MB-2971	0.764427168765123	MB-0362_MB-2971	pos	pos	MB-0362	MB-2971	1
MB-0362	MB-3363	0.518927076757593	MB-0362_MB-3363	pos	pos	MB-0362	MB-3363	3
MB-0362	MB-2616	0.6110188481497	MB-0362_MB-2616	pos	pos	MB-0362	MB-2616	6
MB-0362	MB-3479	0.669832172716582	MB-0362_MB-3479	pos	pos	MB-0362	MB-3479	5
MB-0362	MB-2752	0.675268419112966	MB-0362_MB-2752	pos	pos	MB-0362	MB-2752	3
MB-0362	MB-3600	0.663709921236029	MB-0362_MB-3600	pos	pos	MB-0362	MB-3600	4
MB-0362	MB-3506	0.646928544854566	MB-0362_MB-3506	pos	pos	MB-0362	MB-3506	3
MB-0362	MB-3104	0.850831287348206	MB-0362_MB-3104	pos	pos	MB-0362	MB-3104	4
MB-0362	MB-3181	0.593603087035092	MB-0362_MB-3181	pos	pos	MB-0362	MB-3181	2
MB-0362	MB-3412	0.666379527754594	MB-0362_MB-3412	pos	pos	MB-0362	MB-3412	2
MB-0362	MB-3035	0.608299244249795	MB-0362_MB-3035	pos	pos	MB-0362	MB-3035	6
MB-0385	MB-0066	0.838433706983228	MB-0385_MB-0066	pos	pos	MB-0385	MB-0066	2
MB-0385	MB-0123	0.961685882188449	MB-0385_MB-0123	pos	pos	MB-0385	MB-0123	6
MB-0385	MB-0181	0.922343890800654	MB-0385_MB-0181	pos	pos	MB-0385	MB-0181	3
MB-0385	MB-0068	0.910607904195786	MB-0385_MB-0068	pos	pos	MB-0385	MB-0068	2
MB-0385	MB-0010	0.924334361703596	MB-0385_MB-0010	pos	pos	MB-0385	MB-0010	2
MB-0385	MB-0138	0.881186442954518	MB-0385_MB-0138	pos	pos	MB-0385	MB-0138	3
MB-0385	MB-0202	0.944548440815132	MB-0385_MB-0202	pos	pos	MB-0385	MB-0202	6
MB-0385	MB-0282	0.908991551984136	MB-0385_MB-0282	pos	pos	MB-0385	MB-0282	2
MB-0385	MB-0117	0.877600043427164	MB-0385_MB-0117	pos	pos	MB-0385	MB-0117	4
MB-0385	MB-0362	0.681116186444447	MB-0385_MB-0362	pos	pos	MB-0385	MB-0362	4
MB-0385	MB-0134	0.953171351162073	MB-0385_MB-0134	pos	pos	MB-0385	MB-0134	2
MB-0385	MB-0421	0.758747509038337	MB-0385_MB-0421	pos	pos	MB-0385	MB-0421	3
MB-0385	MB-0301	0.950542825924338	MB-0385_MB-0301	pos	pos	MB-0385	MB-0301	2
MB-0385	MB-0425	0.809677619967505	MB-0385_MB-0425	pos	pos	MB-0385	MB-0425	2
MB-0385	MB-0492	0.930294514816498	MB-0385_MB-0492	pos	pos	MB-0385	MB-0492	4
MB-0385	MB-0322	0.833606721720232	MB-0385_MB-0322	pos	pos	MB-0385	MB-0322	4
MB-0385	MB-0203	0.850924588415701	MB-0385_MB-0203	pos	pos	MB-0385	MB-0203	2
MB-0385	MB-0528	0.865436445246233	MB-0385_MB-0528	pos	pos	MB-0385	MB-0528	4
MB-0385	MB-0324	0.750342402516681	MB-0385_MB-0324	pos	pos	MB-0385	MB-0324	1
MB-0385	MB-0348	0.934002439763741	MB-0385_MB-0348	pos	pos	MB-0385	MB-0348	2
MB-0385	MB-0487	0.686956273061093	MB-0385_MB-0487	pos	pos	MB-0385	MB-0487	2
MB-0385	MB-0449	0.733032586042569	MB-0385_MB-0449	pos	pos	MB-0385	MB-0449	3
MB-0385	MB-0512	0.897797234565298	MB-0385_MB-0512	pos	pos	MB-0385	MB-0512	4
MB-0385	MB-0535	0.860934005552363	MB-0385_MB-0535	pos	pos	MB-0385	MB-0535	1
MB-0385	MB-0584	0.83300628425362	MB-0385_MB-0584	pos	pos	MB-0385	MB-0584	2
MB-0385	MB-0891	0.923595213500139	MB-0385_MB-0891	pos	pos	MB-0385	MB-0891	2
MB-0385	MB-0145	0.836211576218291	MB-0385_MB-0145	pos	pos	MB-0385	MB-0145	3
MB-0385	MB-0486	0.909103226257819	MB-0385_MB-0486	pos	pos	MB-0385	MB-0486	4
MB-0385	MB-2556	0.770220883079221	MB-0385_MB-2556	pos	pos	MB-0385	MB-2556	3
MB-0385	MB-0404	0.844358995159538	MB-0385_MB-0404	pos	pos	MB-0385	MB-0404	3
MB-0385	MB-0521	0.847889725961418	MB-0385_MB-0521	pos	pos	MB-0385	MB-0521	5
MB-0385	MB-0904	0.944106227270911	MB-0385_MB-0904	pos	pos	MB-0385	MB-0904	4
MB-0385	MB-0474	0.951225619784025	MB-0385_MB-0474	pos	pos	MB-0385	MB-0474	2
MB-0385	MB-0542	0.904234549570306	MB-0385_MB-0542	pos	pos	MB-0385	MB-0542	3
MB-0385	MB-2971	0.969568981522712	MB-0385_MB-2971	pos	pos	MB-0385	MB-2971	1
MB-0385	MB-2616	0.82243769920875	MB-0385_MB-2616	pos	pos	MB-0385	MB-2616	3
MB-0385	MB-0291	0.903576221365795	MB-0385_MB-0291	pos	pos	MB-0385	MB-0291	1
MB-0385	MB-3035	0.792462811514596	MB-0385_MB-3035	pos	pos	MB-0385	MB-3035	2
MB-0385	MB-0455	0.783059297752852	MB-0385_MB-0455	pos	pos	MB-0385	MB-0455	5
MB-0385	MB-3104	0.670090906781571	MB-0385_MB-3104	pos	pos	MB-0385	MB-3104	1
MB-0385	MB-3412	0.955044813969425	MB-0385_MB-3412	pos	pos	MB-0385	MB-3412	3
MB-0385	MB-3506	0.84842398615084	MB-0385_MB-3506	pos	pos	MB-0385	MB-3506	6
MB-0385	MB-2752	0.929460558880155	MB-0385_MB-2752	pos	pos	MB-0385	MB-2752	5
MB-0385	MB-0465	0.795168153962501	MB-0385_MB-0465	pos	pos	MB-0385	MB-0465	3
MB-0385	MB-3181	0.775612474365212	MB-0385_MB-3181	pos	pos	MB-0385	MB-3181	4
MB-0385	MB-3363	0.774155226127009	MB-0385_MB-3363	pos	pos	MB-0385	MB-3363	3
MB-0385	MB-3600	0.942626914019897	MB-0385_MB-3600	pos	pos	MB-0385	MB-3600	4
MB-0385	MB-3479	0.901182153309105	MB-0385_MB-3479	pos	pos	MB-0385	MB-3479	2
MB-0385	MB-0579	0.840313918568907	MB-0385_MB-0579	pos	pos	MB-0385	MB-0579	2
MB-0404	MB-0068	0.950946921893141	MB-0404_MB-0068	pos	pos	MB-0404	MB-0068	6
MB-0404	MB-0066	0.947454523227624	MB-0404_MB-0066	pos	pos	MB-0404	MB-0066	2
MB-0404	MB-0123	0.901630854939296	MB-0404_MB-0123	pos	pos	MB-0404	MB-0123	6
MB-0404	MB-0138	0.950748814617532	MB-0404_MB-0138	pos	pos	MB-0404	MB-0138	3
MB-0404	MB-0117	0.870049837811155	MB-0404_MB-0117	pos	pos	MB-0404	MB-0117	2
MB-0404	MB-0202	0.814196567750681	MB-0404_MB-0202	pos	pos	MB-0404	MB-0202	2
MB-0404	MB-0010	0.632759018090328	MB-0404_MB-0010	pos	pos	MB-0404	MB-0010	3
MB-0404	MB-0181	0.798406069449137	MB-0404_MB-0181	pos	pos	MB-0404	MB-0181	6
MB-0404	MB-0282	0.908986215929607	MB-0404_MB-0282	pos	pos	MB-0404	MB-0282	2
MB-0404	MB-0322	0.936425016140794	MB-0404_MB-0322	pos	pos	MB-0404	MB-0322	4
MB-0404	MB-0134	0.724236912704896	MB-0404_MB-0134	pos	pos	MB-0404	MB-0134	4
MB-0404	MB-0362	0.748155727770631	MB-0404_MB-0362	pos	pos	MB-0404	MB-0362	2
MB-0404	MB-0301	0.917579211482703	MB-0404_MB-0301	pos	pos	MB-0404	MB-0301	3
MB-0404	MB-0324	0.698139538854053	MB-0404_MB-0324	pos	pos	MB-0404	MB-0324	2
MB-0404	MB-0421	0.859463020477914	MB-0404_MB-0421	pos	pos	MB-0404	MB-0421	2
MB-0404	MB-0449	0.746013315189915	MB-0404_MB-0449	pos	pos	MB-0404	MB-0449	4
MB-0404	MB-0492	0.798052563309839	MB-0404_MB-0492	pos	pos	MB-0404	MB-0492	4
MB-0404	MB-0474	0.922527115019962	MB-0404_MB-0474	pos	pos	MB-0404	MB-0474	2
MB-0404	MB-0512	0.941022568883906	MB-0404_MB-0512	pos	pos	MB-0404	MB-0512	4
MB-0404	MB-0521	0.935240639832534	MB-0404_MB-0521	pos	pos	MB-0404	MB-0521	1
MB-0404	MB-0487	0.811905921824539	MB-0404_MB-0487	pos	pos	MB-0404	MB-0487	2
MB-0404	MB-0528	0.92296021577094	MB-0404_MB-0528	pos	pos	MB-0404	MB-0528	2
MB-0404	MB-0535	0.951795421606953	MB-0404_MB-0535	pos	pos	MB-0404	MB-0535	3
MB-0404	MB-0542	0.930958028507962	MB-0404_MB-0542	pos	pos	MB-0404	MB-0542	4
MB-0404	MB-0291	0.884895579886106	MB-0404_MB-0291	pos	pos	MB-0404	MB-0291	1
MB-0404	MB-0425	0.552460753312219	MB-0404_MB-0425	pos	pos	MB-0404	MB-0425	2
MB-0404	MB-0145	0.941631664897766	MB-0404_MB-0145	pos	pos	MB-0404	MB-0145	2
MB-0404	MB-0891	0.91716946989335	MB-0404_MB-0891	pos	pos	MB-0404	MB-0891	3
MB-0404	MB-0465	0.889348837889008	MB-0404_MB-0465	pos	pos	MB-0404	MB-0465	4
MB-0404	MB-0584	0.934327023725598	MB-0404_MB-0584	pos	pos	MB-0404	MB-0584	3
MB-0404	MB-0904	0.886068694380904	MB-0404_MB-0904	pos	pos	MB-0404	MB-0904	3
MB-0404	MB-2556	0.811921732715486	MB-0404_MB-2556	pos	pos	MB-0404	MB-2556	5
MB-0404	MB-0579	0.834530919472433	MB-0404_MB-0579	pos	pos	MB-0404	MB-0579	4
MB-0404	MB-2616	0.922627343975307	MB-0404_MB-2616	pos	pos	MB-0404	MB-2616	2
MB-0404	MB-0203	0.859578182905584	MB-0404_MB-0203	pos	pos	MB-0404	MB-0203	3
MB-0404	MB-2752	0.921523186720185	MB-0404_MB-2752	pos	pos	MB-0404	MB-2752	1
MB-0404	MB-2971	0.881498403579706	MB-0404_MB-2971	pos	pos	MB-0404	MB-2971	3
MB-0404	MB-0486	0.818267108154093	MB-0404_MB-0486	pos	pos	MB-0404	MB-0486	1
MB-0404	MB-3035	0.911141231979207	MB-0404_MB-3035	pos	pos	MB-0404	MB-3035	2
MB-0404	MB-3181	0.913812071964319	MB-0404_MB-3181	pos	pos	MB-0404	MB-3181	5
MB-0404	MB-0385	0.844755042438358	MB-0404_MB-0385	pos	pos	MB-0404	MB-0385	1
MB-0404	MB-3506	0.906483813119113	MB-0404_MB-3506	pos	pos	MB-0404	MB-3506	3
MB-0404	MB-3104	0.859551061557952	MB-0404_MB-3104	pos	pos	MB-0404	MB-3104	6
MB-0404	MB-3412	0.901859992632356	MB-0404_MB-3412	pos	pos	MB-0404	MB-3412	5
MB-0404	MB-0455	0.854467639084435	MB-0404_MB-0455	pos	pos	MB-0404	MB-0455	3
MB-0404	MB-3479	0.922213476428009	MB-0404_MB-3479	pos	pos	MB-0404	MB-3479	4
MB-0404	MB-3363	0.854173582053846	MB-0404_MB-3363	pos	pos	MB-0404	MB-3363	3
MB-0404	MB-3600	0.896606801118115	MB-0404_MB-3600	pos	pos	MB-0404	MB-3600	4
MB-0404	MB-0348	0.837026550865521	MB-0404_MB-0348	pos	pos	MB-0404	MB-0348	2
MB-0421	MB-0010	0.526700971173096	MB-0421_MB-0010	pos	pos	MB-0421	MB-0010	2
MB-0421	MB-0066	0.892410202507808	MB-0421_MB-0066	pos	pos	MB-0421	MB-0066	6
MB-0421	MB-0117	0.911025017192683	MB-0421_MB-0117	pos	pos	MB-0421	MB-0117	2
MB-0421	MB-0068	0.870536413744079	MB-0421_MB-0068	pos	pos	MB-0421	MB-0068	6
MB-0421	MB-0138	0.913256028472797	MB-0421_MB-0138	pos	pos	MB-0421	MB-0138	3
MB-0421	MB-0123	0.805539331798043	MB-0421_MB-0123	pos	pos	MB-0421	MB-0123	2
MB-0421	MB-0134	0.635089804891931	MB-0421_MB-0134	pos	pos	MB-0421	MB-0134	2
MB-0421	MB-0202	0.787977863614259	MB-0421_MB-0202	pos	pos	MB-0421	MB-0202	3
MB-0421	MB-0181	0.793030708588538	MB-0421_MB-0181	pos	pos	MB-0421	MB-0181	6
MB-0421	MB-0203	0.846328360005466	MB-0421_MB-0203	pos	pos	MB-0421	MB-0203	2
MB-0421	MB-0301	0.865852304646429	MB-0421_MB-0301	pos	pos	MB-0421	MB-0301	4
MB-0421	MB-0362	0.929926684326187	MB-0421_MB-0362	pos	pos	MB-0421	MB-0362	4
MB-0421	MB-0282	0.888514569130143	MB-0421_MB-0282	pos	pos	MB-0421	MB-0282	2
MB-0421	MB-0322	0.940329460866056	MB-0421_MB-0322	pos	pos	MB-0421	MB-0322	3
MB-0421	MB-0145	0.772204507937078	MB-0421_MB-0145	pos	pos	MB-0421	MB-0145	2
MB-0421	MB-0324	0.85041171636412	MB-0421_MB-0324	pos	pos	MB-0421	MB-0324	2
MB-0421	MB-0291	0.806468012341186	MB-0421_MB-0291	pos	pos	MB-0421	MB-0291	4
MB-0421	MB-0465	0.941778751676267	MB-0421_MB-0465	pos	pos	MB-0421	MB-0465	4
MB-0421	MB-0487	0.905760528639262	MB-0421_MB-0487	pos	pos	MB-0421	MB-0487	2
MB-0421	MB-0385	0.759714819839068	MB-0421_MB-0385	pos	pos	MB-0421	MB-0385	4
MB-0421	MB-0449	0.853366028885047	MB-0421_MB-0449	pos	pos	MB-0421	MB-0449	1
MB-0421	MB-0455	0.721654151855129	MB-0421_MB-0455	pos	pos	MB-0421	MB-0455	2
MB-0421	MB-0348	0.734869569195294	MB-0421_MB-0348	pos	pos	MB-0421	MB-0348	2
MB-0421	MB-0474	0.836898780022769	MB-0421_MB-0474	pos	pos	MB-0421	MB-0474	3
MB-0421	MB-0425	0.545470523985766	MB-0421_MB-0425	pos	pos	MB-0421	MB-0425	4
MB-0421	MB-0512	0.85596408074902	MB-0421_MB-0512	pos	pos	MB-0421	MB-0512	1
MB-0421	MB-0528	0.774098726747867	MB-0421_MB-0528	pos	pos	MB-0421	MB-0528	2
MB-0421	MB-0404	0.860473269516771	MB-0421_MB-0404	pos	pos	MB-0421	MB-0404	2
MB-0421	MB-0492	0.654669196896643	MB-0421_MB-0492	pos	pos	MB-0421	MB-0492	3
MB-0421	MB-0521	0.85121461513576	MB-0421_MB-0521	pos	pos	MB-0421	MB-0521	4
MB-0421	MB-0584	0.89784096635635	MB-0421_MB-0584	pos	pos	MB-0421	MB-0584	3
MB-0421	MB-0542	0.800626903152073	MB-0421_MB-0542	pos	pos	MB-0421	MB-0542	3
MB-0421	MB-0535	0.85827821878845	MB-0421_MB-0535	pos	pos	MB-0421	MB-0535	5
MB-0421	MB-0579	0.907212609824764	MB-0421_MB-0579	pos	pos	MB-0421	MB-0579	4
MB-0421	MB-0486	0.632769364060684	MB-0421_MB-0486	pos	pos	MB-0421	MB-0486	2
MB-0421	MB-0904	0.888608274019354	MB-0421_MB-0904	pos	pos	MB-0421	MB-0904	3
MB-0421	MB-0891	0.773025147898777	MB-0421_MB-0891	pos	pos	MB-0421	MB-0891	1
MB-0421	MB-2616	0.777886103482005	MB-0421_MB-2616	pos	pos	MB-0421	MB-2616	3
MB-0421	MB-2752	0.810890580040021	MB-0421_MB-2752	pos	pos	MB-0421	MB-2752	1
MB-0421	MB-2971	0.827626117319475	MB-0421_MB-2971	pos	pos	MB-0421	MB-2971	2
MB-0421	MB-3363	0.732805568656993	MB-0421_MB-3363	pos	pos	MB-0421	MB-3363	5
MB-0421	MB-3035	0.806057531280341	MB-0421_MB-3035	pos	pos	MB-0421	MB-3035	1
MB-0421	MB-2556	0.662217423136721	MB-0421_MB-2556	pos	pos	MB-0421	MB-2556	3
MB-0421	MB-3181	0.769016190225428	MB-0421_MB-3181	pos	pos	MB-0421	MB-3181	6
MB-0421	MB-3479	0.817839243893884	MB-0421_MB-3479	pos	pos	MB-0421	MB-3479	5
MB-0421	MB-3412	0.801245702987659	MB-0421_MB-3412	pos	pos	MB-0421	MB-3412	3
MB-0421	MB-3104	0.894972780603925	MB-0421_MB-3104	pos	pos	MB-0421	MB-3104	4
MB-0421	MB-3506	0.778014695509666	MB-0421_MB-3506	pos	pos	MB-0421	MB-3506	3
MB-0421	MB-3600	0.800310786163998	MB-0421_MB-3600	pos	pos	MB-0421	MB-3600	4
MB-0425	MB-0010	0.854155184328556	MB-0425_MB-0010	pos	pos	MB-0425	MB-0010	2
MB-0425	MB-0202	0.847690223814067	MB-0425_MB-0202	pos	pos	MB-0425	MB-0202	2
MB-0425	MB-0068	0.625827297846139	MB-0425_MB-0068	pos	pos	MB-0425	MB-0068	6
MB-0425	MB-0138	0.624270251637462	MB-0425_MB-0138	pos	pos	MB-0425	MB-0138	2
MB-0425	MB-0117	0.766188348476159	MB-0425_MB-0117	pos	pos	MB-0425	MB-0117	6
MB-0425	MB-0181	0.875823014780963	MB-0425_MB-0181	pos	pos	MB-0425	MB-0181	3
MB-0425	MB-0123	0.695367871266974	MB-0425_MB-0123	pos	pos	MB-0425	MB-0123	2
MB-0425	MB-0066	0.535229732515027	MB-0425_MB-0066	pos	pos	MB-0425	MB-0066	2
MB-0425	MB-0362	0.615347069588169	MB-0425_MB-0362	pos	pos	MB-0425	MB-0362	3
MB-0425	MB-0134	0.89716113658059	MB-0425_MB-0134	pos	pos	MB-0425	MB-0134	6
MB-0425	MB-0301	0.705205961036841	MB-0425_MB-0301	pos	pos	MB-0425	MB-0301	2
MB-0425	MB-0421	0.546152519177919	MB-0425_MB-0421	pos	pos	MB-0425	MB-0421	4
MB-0425	MB-0322	0.582721581463872	MB-0425_MB-0322	pos	pos	MB-0425	MB-0322	4
MB-0425	MB-0282	0.772987003481321	MB-0425_MB-0282	pos	pos	MB-0425	MB-0282	2
MB-0425	MB-0348	0.826715361405542	MB-0425_MB-0348	pos	pos	MB-0425	MB-0348	3
MB-0425	MB-0487	0.587813804732204	MB-0425_MB-0487	pos	pos	MB-0425	MB-0487	2
MB-0425	MB-0449	0.747205412126867	MB-0425_MB-0449	pos	pos	MB-0425	MB-0449	2
MB-0425	MB-0385	0.810186582838542	MB-0425_MB-0385	pos	pos	MB-0425	MB-0385	4
MB-0425	MB-0324	0.784501365790032	MB-0425_MB-0324	pos	pos	MB-0425	MB-0324	4
MB-0425	MB-0203	0.796183917090161	MB-0425_MB-0203	pos	pos	MB-0425	MB-0203	2
MB-0425	MB-0404	0.553283905940858	MB-0425_MB-0404	pos	pos	MB-0425	MB-0404	4
MB-0425	MB-0492	0.827572378844528	MB-0425_MB-0492	pos	pos	MB-0425	MB-0492	1
MB-0425	MB-0465	0.583024394264519	MB-0425_MB-0465	pos	pos	MB-0425	MB-0465	2
MB-0425	MB-0904	0.801090903201346	MB-0425_MB-0904	pos	pos	MB-0425	MB-0904	2
MB-0425	MB-0891	0.649379027731675	MB-0425_MB-0891	pos	pos	MB-0425	MB-0891	3
MB-0425	MB-0521	0.58225598735156	MB-0425_MB-0521	pos	pos	MB-0425	MB-0521	4
MB-0425	MB-0512	0.660730718791822	MB-0425_MB-0512	pos	pos	MB-0425	MB-0512	1
MB-0425	MB-0291	0.658415746996022	MB-0425_MB-0291	pos	pos	MB-0425	MB-0291	2
MB-0425	MB-0528	0.516303851577522	MB-0425_MB-0528	pos	pos	MB-0425	MB-0528	2
MB-0425	MB-0535	0.533078426467847	MB-0425_MB-0535	pos	pos	MB-0425	MB-0535	3
MB-0425	MB-0542	0.559920600320628	MB-0425_MB-0542	pos	pos	MB-0425	MB-0542	4
MB-0425	MB-0474	0.740519853033159	MB-0425_MB-0474	pos	pos	MB-0425	MB-0474	3
MB-0425	MB-2971	0.796452751865158	MB-0425_MB-2971	pos	pos	MB-0425	MB-2971	3
MB-0425	MB-2556	0.388012728507573	MB-0425_MB-2556	pos	pos	MB-0425	MB-2556	5
MB-0425	MB-0584	0.46111980182851	MB-0425_MB-0584	pos	pos	MB-0425	MB-0584	4
MB-0425	MB-0145	0.5313803440453	MB-0425_MB-0145	pos	pos	MB-0425	MB-0145	2
MB-0425	MB-3035	0.382968056084073	MB-0425_MB-3035	pos	pos	MB-0425	MB-3035	3
MB-0425	MB-2752	0.635112383321854	MB-0425_MB-2752	pos	pos	MB-0425	MB-2752	1
MB-0425	MB-2616	0.475042307360024	MB-0425_MB-2616	pos	pos	MB-0425	MB-2616	3
MB-0425	MB-3506	0.537168802085233	MB-0425_MB-3506	pos	pos	MB-0425	MB-3506	1
MB-0425	MB-3412	0.682457832032341	MB-0425_MB-3412	pos	pos	MB-0425	MB-3412	2
MB-0425	MB-3181	0.404374596118759	MB-0425_MB-3181	pos	pos	MB-0425	MB-3181	5
MB-0425	MB-3600	0.644961441424722	MB-0425_MB-3600	pos	pos	MB-0425	MB-3600	1
MB-0425	MB-3479	0.562834068517001	MB-0425_MB-3479	pos	pos	MB-0425	MB-3479	3
MB-0425	MB-0579	0.778965638747605	MB-0425_MB-0579	pos	pos	MB-0425	MB-0579	6
MB-0425	MB-3363	0.343528002859887	MB-0425_MB-3363	pos	pos	MB-0425	MB-3363	5
MB-0425	MB-3104	0.491603777864895	MB-0425_MB-3104	pos	pos	MB-0425	MB-3104	3
MB-0425	MB-0486	0.727706351492429	MB-0425_MB-0486	pos	pos	MB-0425	MB-0486	4
MB-0425	MB-0455	0.291814014952962	MB-0425_MB-0455	pos	pos	MB-0425	MB-0455	3
MB-0449	MB-0181	0.849256732066472	MB-0449_MB-0181	pos	pos	MB-0449	MB-0181	4
MB-0449	MB-0138	0.811311825752258	MB-0449_MB-0138	pos	pos	MB-0449	MB-0138	2
MB-0449	MB-0117	0.90323474467492	MB-0449_MB-0117	pos	pos	MB-0449	MB-0117	2
MB-0449	MB-0202	0.832994891405106	MB-0449_MB-0202	pos	pos	MB-0449	MB-0202	6
MB-0449	MB-0123	0.703786095968945	MB-0449_MB-0123	pos	pos	MB-0449	MB-0123	2
MB-0449	MB-0068	0.736154477278392	MB-0449_MB-0068	pos	pos	MB-0449	MB-0068	6
MB-0449	MB-0066	0.759508741736412	MB-0449_MB-0066	pos	pos	MB-0449	MB-0066	3
MB-0449	MB-0134	0.705855666031404	MB-0449_MB-0134	pos	pos	MB-0449	MB-0134	2
MB-0449	MB-0324	0.942659897801003	MB-0449_MB-0324	pos	pos	MB-0449	MB-0324	2
MB-0449	MB-0301	0.766449987583753	MB-0449_MB-0301	pos	pos	MB-0449	MB-0301	3
MB-0449	MB-0010	0.567612153371175	MB-0449_MB-0010	pos	pos	MB-0449	MB-0010	6
MB-0449	MB-0282	0.848990987821166	MB-0449_MB-0282	pos	pos	MB-0449	MB-0282	2
MB-0449	MB-0421	0.854018381297588	MB-0449_MB-0421	pos	pos	MB-0449	MB-0421	4
MB-0449	MB-0322	0.816516763997464	MB-0449_MB-0322	pos	pos	MB-0449	MB-0322	4
MB-0449	MB-0203	0.881187166789589	MB-0449_MB-0203	pos	pos	MB-0449	MB-0203	2
MB-0449	MB-0145	0.644852015024713	MB-0449_MB-0145	pos	pos	MB-0449	MB-0145	3
MB-0449	MB-0474	0.777654838167766	MB-0449_MB-0474	pos	pos	MB-0449	MB-0474	2
MB-0449	MB-0362	0.915066566010316	MB-0449_MB-0362	pos	pos	MB-0449	MB-0362	2
MB-0449	MB-0465	0.850570148474473	MB-0449_MB-0465	pos	pos	MB-0449	MB-0465	4
MB-0449	MB-0404	0.747619725093696	MB-0449_MB-0404	pos	pos	MB-0449	MB-0404	4
MB-0449	MB-0579	0.934384834451644	MB-0449_MB-0579	pos	pos	MB-0449	MB-0579	2
MB-0449	MB-0904	0.877395664652189	MB-0449_MB-0904	pos	pos	MB-0449	MB-0904	4
MB-0449	MB-0385	0.733061637012201	MB-0449_MB-0385	pos	pos	MB-0449	MB-0385	1
MB-0449	MB-0348	0.758731990700616	MB-0449_MB-0348	pos	pos	MB-0449	MB-0348	2
MB-0449	MB-0291	0.735633655422625	MB-0449_MB-0291	pos	pos	MB-0449	MB-0291	2
MB-0449	MB-0487	0.890333547810713	MB-0449_MB-0487	pos	pos	MB-0449	MB-0487	3
MB-0449	MB-0492	0.647258321523666	MB-0449_MB-0492	pos	pos	MB-0449	MB-0492	4
MB-0449	MB-0891	0.671169989446799	MB-0449_MB-0891	pos	pos	MB-0449	MB-0891	1
MB-0449	MB-0425	0.746157947864573	MB-0449_MB-0425	pos	pos	MB-0449	MB-0425	2
MB-0449	MB-0486	0.668143366422344	MB-0449_MB-0486	pos	pos	MB-0449	MB-0486	2
MB-0449	MB-0542	0.663898614504792	MB-0449_MB-0542	pos	pos	MB-0449	MB-0542	3
MB-0449	MB-0584	0.715039240546248	MB-0449_MB-0584	pos	pos	MB-0449	MB-0584	4
MB-0449	MB-0528	0.616714664487963	MB-0449_MB-0528	pos	pos	MB-0449	MB-0528	3
MB-0449	MB-2971	0.779914763549964	MB-0449_MB-2971	pos	pos	MB-0449	MB-2971	3
MB-0449	MB-2752	0.678628335654736	MB-0449_MB-2752	pos	pos	MB-0449	MB-2752	5
MB-0449	MB-2556	0.476633705069621	MB-0449_MB-2556	pos	pos	MB-0449	MB-2556	4
MB-0449	MB-0535	0.707155781783378	MB-0449_MB-0535	pos	pos	MB-0449	MB-0535	2
MB-0449	MB-0521	0.778435584167639	MB-0449_MB-0521	pos	pos	MB-0449	MB-0521	3
MB-0449	MB-0512	0.780290528862707	MB-0449_MB-0512	pos	pos	MB-0449	MB-0512	1
MB-0449	MB-3181	0.583208379844824	MB-0449_MB-3181	pos	pos	MB-0449	MB-3181	3
MB-0449	MB-3506	0.639427964131037	MB-0449_MB-3506	pos	pos	MB-0449	MB-3506	1
MB-0449	MB-2616	0.606640275577678	MB-0449_MB-2616	pos	pos	MB-0449	MB-2616	2
MB-0449	MB-3600	0.688248706604531	MB-0449_MB-3600	pos	pos	MB-0449	MB-3600	5
MB-0449	MB-3035	0.571547963301341	MB-0449_MB-3035	pos	pos	MB-0449	MB-3035	1
MB-0449	MB-3479	0.656826982121502	MB-0449_MB-3479	pos	pos	MB-0449	MB-3479	3
MB-0449	MB-3363	0.539647901636356	MB-0449_MB-3363	pos	pos	MB-0449	MB-3363	6
MB-0449	MB-3104	0.833030315995216	MB-0449_MB-3104	pos	pos	MB-0449	MB-3104	5
MB-0449	MB-3412	0.689158744082969	MB-0449_MB-3412	pos	pos	MB-0449	MB-3412	3
MB-0455	MB-0066	0.920073595825988	MB-0455_MB-0066	pos	pos	MB-0455	MB-0066	4
MB-0449	MB-0455	0.4929056617175	MB-0449_MB-0455	pos	pos	MB-0449	MB-0455	3
MB-0455	MB-0010	0.542972221468935	MB-0455_MB-0010	pos	pos	MB-0455	MB-0010	4
MB-0455	MB-0068	0.894860705526748	MB-0455_MB-0068	pos	pos	MB-0455	MB-0068	2
MB-0455	MB-0421	0.721759367036347	MB-0455_MB-0421	pos	pos	MB-0455	MB-0421	2
MB-0455	MB-0202	0.640035270912813	MB-0455_MB-0202	pos	pos	MB-0455	MB-0202	6
MB-0455	MB-0123	0.878563357272951	MB-0455_MB-0123	pos	pos	MB-0455	MB-0123	2
MB-0455	MB-0181	0.58180643533126	MB-0455_MB-0181	pos	pos	MB-0455	MB-0181	6
MB-0455	MB-0138	0.862655270312092	MB-0455_MB-0138	pos	pos	MB-0455	MB-0138	3
MB-0455	MB-0528	0.958203968435231	MB-0455_MB-0528	pos	pos	MB-0455	MB-0528	2
MB-0455	MB-0492	0.750433021028443	MB-0455_MB-0492	pos	pos	MB-0455	MB-0492	2
MB-0455	MB-0362	0.496782829401517	MB-0455_MB-0362	pos	pos	MB-0455	MB-0362	3
MB-0455	MB-2556	0.941808852913356	MB-0455_MB-2556	pos	pos	MB-0455	MB-2556	6
MB-0455	MB-0521	0.870986394362875	MB-0455_MB-0521	pos	pos	MB-0455	MB-0521	2
MB-0455	MB-0282	0.7702721346841	MB-0455_MB-0282	pos	pos	MB-0455	MB-0282	4
MB-0455	MB-2616	0.948515403081875	MB-0455_MB-2616	pos	pos	MB-0455	MB-2616	4
MB-0455	MB-0301	0.840684648544627	MB-0455_MB-0301	pos	pos	MB-0455	MB-0301	2
MB-0455	MB-0891	0.871595838270565	MB-0455_MB-0891	pos	pos	MB-0455	MB-0891	3
MB-0455	MB-0117	0.711342849454077	MB-0455_MB-0117	pos	pos	MB-0455	MB-0117	2
MB-0455	MB-0542	0.939753368113301	MB-0455_MB-0542	pos	pos	MB-0455	MB-0542	2
MB-0455	MB-0512	0.867913306680056	MB-0455_MB-0512	pos	pos	MB-0455	MB-0512	4
MB-0455	MB-0385	0.783055869222868	MB-0455_MB-0385	pos	pos	MB-0455	MB-0385	4
MB-0455	MB-0134	0.602605436981315	MB-0455_MB-0134	pos	pos	MB-0455	MB-0134	2
MB-0455	MB-0487	0.594158041766374	MB-0455_MB-0487	pos	pos	MB-0455	MB-0487	4
MB-0455	MB-0474	0.853068934336747	MB-0455_MB-0474	pos	pos	MB-0455	MB-0474	1
MB-0455	MB-0535	0.922507378795359	MB-0455_MB-0535	pos	pos	MB-0455	MB-0535	2
MB-0455	MB-0324	0.435948219315545	MB-0455_MB-0324	pos	pos	MB-0455	MB-0324	2
MB-0455	MB-0465	0.803970166551005	MB-0455_MB-0465	pos	pos	MB-0455	MB-0465	3
MB-0455	MB-0584	0.94617719692759	MB-0455_MB-0584	pos	pos	MB-0455	MB-0584	4
MB-0455	MB-3035	0.963409842595015	MB-0455_MB-3035	pos	pos	MB-0455	MB-3035	1
MB-0455	MB-2752	0.907658673300601	MB-0455_MB-2752	pos	pos	MB-0455	MB-2752	2
MB-0455	MB-0486	0.735108003875997	MB-0455_MB-0486	pos	pos	MB-0455	MB-0486	2
MB-0455	MB-2971	0.78638881664465	MB-0455_MB-2971	pos	pos	MB-0455	MB-2971	3
MB-0455	MB-0449	0.493102553652065	MB-0455_MB-0449	pos	pos	MB-0455	MB-0449	4
MB-0455	MB-3363	0.969223735426912	MB-0455_MB-3363	pos	pos	MB-0455	MB-3363	3
MB-0455	MB-0904	0.743584099948996	MB-0455_MB-0904	pos	pos	MB-0455	MB-0904	3
MB-0455	MB-3181	0.958517844865818	MB-0455_MB-3181	pos	pos	MB-0455	MB-3181	5
MB-0455	MB-0291	0.847620682503917	MB-0455_MB-0291	pos	pos	MB-0455	MB-0291	4
MB-0455	MB-3506	0.915531556629898	MB-0455_MB-3506	pos	pos	MB-0455	MB-3506	2
MB-0455	MB-0404	0.855012424531205	MB-0455_MB-0404	pos	pos	MB-0455	MB-0404	3
MB-0465	MB-0010	0.571471567205688	MB-0465_MB-0010	pos	pos	MB-0465	MB-0010	1
MB-0455	MB-0203	0.558392844445861	MB-0455_MB-0203	pos	pos	MB-0455	MB-0203	3
MB-0455	MB-0322	0.866277923560379	MB-0455_MB-0322	pos	pos	MB-0455	MB-0322	1
MB-0465	MB-0068	0.877334072726781	MB-0465_MB-0068	pos	pos	MB-0465	MB-0068	2
MB-0455	MB-0145	0.889497593268898	MB-0455_MB-0145	pos	pos	MB-0455	MB-0145	5
MB-0465	MB-0181	0.799437465064443	MB-0465_MB-0181	pos	pos	MB-0465	MB-0181	1
MB-0465	MB-0202	0.833912631710704	MB-0465_MB-0202	pos	pos	MB-0465	MB-0202	3
MB-0465	MB-0066	0.891382972037647	MB-0465_MB-0066	pos	pos	MB-0465	MB-0066	6
MB-0465	MB-0138	0.912009593290664	MB-0465_MB-0138	pos	pos	MB-0465	MB-0138	5
MB-0465	MB-0324	0.823552044374602	MB-0465_MB-0324	pos	pos	MB-0465	MB-0324	3
MB-0455	MB-3479	0.930500589927824	MB-0455_MB-3479	pos	pos	MB-0455	MB-3479	4
MB-0465	MB-0123	0.819511472469284	MB-0465_MB-0123	pos	pos	MB-0465	MB-0123	3
MB-0465	MB-0117	0.879321019300003	MB-0465_MB-0117	pos	pos	MB-0465	MB-0117	4
MB-0455	MB-3104	0.727831400963339	MB-0455_MB-3104	pos	pos	MB-0455	MB-3104	2
MB-0455	MB-3412	0.892549745824077	MB-0455_MB-3412	pos	pos	MB-0455	MB-3412	2
MB-0465	MB-0421	0.94116527579523	MB-0465_MB-0421	pos	pos	MB-0465	MB-0421	6
MB-0465	MB-0301	0.886460926500881	MB-0465_MB-0301	pos	pos	MB-0465	MB-0301	2
MB-0455	MB-0579	0.631124940189985	MB-0455_MB-0579	pos	pos	MB-0455	MB-0579	6
MB-0465	MB-0449	0.850058141194917	MB-0465_MB-0449	pos	pos	MB-0465	MB-0449	3
MB-0465	MB-0282	0.890441303716209	MB-0465_MB-0282	pos	pos	MB-0465	MB-0282	2
MB-0465	MB-0362	0.84662602157319	MB-0465_MB-0362	pos	pos	MB-0465	MB-0362	2
MB-0465	MB-0134	0.686032372251167	MB-0465_MB-0134	pos	pos	MB-0465	MB-0134	3
MB-0465	MB-0579	0.878481473392583	MB-0465_MB-0579	pos	pos	MB-0465	MB-0579	6
MB-0455	MB-0348	0.664887802790314	MB-0455_MB-0348	pos	pos	MB-0455	MB-0348	2
MB-0465	MB-0487	0.84700595547839	MB-0465_MB-0487	pos	pos	MB-0465	MB-0487	4
MB-0455	MB-0425	0.292177199523638	MB-0455_MB-0425	pos	pos	MB-0455	MB-0425	4
MB-0465	MB-0322	0.919634255489357	MB-0465_MB-0322	pos	pos	MB-0465	MB-0322	2
MB-0465	MB-0291	0.906729800777943	MB-0465_MB-0291	pos	pos	MB-0465	MB-0291	3
MB-0465	MB-0203	0.840476054273591	MB-0465_MB-0203	pos	pos	MB-0465	MB-0203	2
MB-0465	MB-0492	0.703683854234653	MB-0465_MB-0492	pos	pos	MB-0465	MB-0492	2
MB-0465	MB-0891	0.811827818274387	MB-0465_MB-0891	pos	pos	MB-0465	MB-0891	4
MB-0455	MB-3600	0.896717788370529	MB-0455_MB-3600	pos	pos	MB-0455	MB-3600	4
MB-0465	MB-0474	0.866113102180061	MB-0465_MB-0474	pos	pos	MB-0465	MB-0474	2
MB-0465	MB-0904	0.888935305686001	MB-0465_MB-0904	pos	pos	MB-0465	MB-0904	4
MB-0465	MB-0528	0.804547779060323	MB-0465_MB-0528	pos	pos	MB-0465	MB-0528	1
MB-0465	MB-0425	0.584489266835953	MB-0465_MB-0425	pos	pos	MB-0465	MB-0425	2
MB-0465	MB-0145	0.820961633294801	MB-0465_MB-0145	pos	pos	MB-0465	MB-0145	2
MB-0465	MB-2971	0.845311090141451	MB-0465_MB-2971	pos	pos	MB-0465	MB-2971	3
MB-0465	MB-2556	0.698023999897706	MB-0465_MB-2556	pos	pos	MB-0465	MB-2556	4
MB-0465	MB-2752	0.847455836978613	MB-0465_MB-2752	pos	pos	MB-0465	MB-2752	1
MB-0465	MB-0521	0.880931748785113	MB-0465_MB-0521	pos	pos	MB-0465	MB-0521	2
MB-0465	MB-0385	0.795785300398852	MB-0465_MB-0385	pos	pos	MB-0465	MB-0385	2
MB-0465	MB-0512	0.872306831841932	MB-0465_MB-0512	pos	pos	MB-0465	MB-0512	3
MB-0465	MB-2616	0.82574104199779	MB-0465_MB-2616	pos	pos	MB-0465	MB-2616	4
MB-0465	MB-0535	0.888704138782734	MB-0465_MB-0535	pos	pos	MB-0465	MB-0535	3
MB-0465	MB-0404	0.889306440266095	MB-0465_MB-0404	pos	pos	MB-0465	MB-0404	3
MB-0465	MB-0348	0.775612285790573	MB-0465_MB-0348	pos	pos	MB-0465	MB-0348	5
MB-0465	MB-0542	0.844955979553369	MB-0465_MB-0542	pos	pos	MB-0465	MB-0542	4
MB-0465	MB-3035	0.823387081855708	MB-0465_MB-3035	pos	pos	MB-0465	MB-3035	2
MB-0465	MB-3104	0.873837509882105	MB-0465_MB-3104	pos	pos	MB-0465	MB-3104	3
MB-0465	MB-0584	0.901378041444595	MB-0465_MB-0584	pos	pos	MB-0465	MB-0584	1
MB-0465	MB-3181	0.806132346426461	MB-0465_MB-3181	pos	pos	MB-0465	MB-3181	3
MB-0465	MB-0486	0.723471984075927	MB-0465_MB-0486	pos	pos	MB-0465	MB-0486	1
MB-0465	MB-3506	0.814651725617221	MB-0465_MB-3506	pos	pos	MB-0465	MB-3506	2
MB-0465	MB-3363	0.753746014015347	MB-0465_MB-3363	pos	pos	MB-0465	MB-3363	5
MB-0465	MB-0455	0.803516285584705	MB-0465_MB-0455	pos	pos	MB-0465	MB-0455	1
MB-0465	MB-3412	0.823568892106066	MB-0465_MB-3412	pos	pos	MB-0465	MB-3412	3
MB-0465	MB-3600	0.83209911829172	MB-0465_MB-3600	pos	pos	MB-0465	MB-3600	6
MB-0465	MB-3479	0.859287081481155	MB-0465_MB-3479	pos	pos	MB-0465	MB-3479	5
MB-0474	MB-0066	0.920370433897181	MB-0474_MB-0066	pos	pos	MB-0474	MB-0066	3
MB-0474	MB-0010	0.823796061857399	MB-0474_MB-0010	pos	pos	MB-0474	MB-0010	4
MB-0474	MB-0068	0.953200100148473	MB-0474_MB-0068	pos	pos	MB-0474	MB-0068	3
MB-0474	MB-0123	0.9601557657724	MB-0474_MB-0123	pos	pos	MB-0474	MB-0123	4
MB-0474	MB-0202	0.906441805291203	MB-0474_MB-0202	pos	pos	MB-0474	MB-0202	2
MB-0474	MB-0138	0.938340109593398	MB-0474_MB-0138	pos	pos	MB-0474	MB-0138	2
MB-0474	MB-0117	0.90901315716751	MB-0474_MB-0117	pos	pos	MB-0474	MB-0117	6
MB-0474	MB-0181	0.897950422603453	MB-0474_MB-0181	pos	pos	MB-0474	MB-0181	2
MB-0474	MB-0134	0.892301823464096	MB-0474_MB-0134	pos	pos	MB-0474	MB-0134	6
MB-0474	MB-0282	0.93981631360781	MB-0474_MB-0282	pos	pos	MB-0474	MB-0282	3
MB-0474	MB-0421	0.837476792607473	MB-0474_MB-0421	pos	pos	MB-0474	MB-0421	2
MB-0474	MB-0362	0.747916246676659	MB-0474_MB-0362	pos	pos	MB-0474	MB-0362	2
MB-0474	MB-0322	0.903669951451935	MB-0474_MB-0322	pos	pos	MB-0474	MB-0322	3
MB-0474	MB-0492	0.909996567586345	MB-0474_MB-0492	pos	pos	MB-0474	MB-0492	6
MB-0474	MB-0301	0.963623584769432	MB-0474_MB-0301	pos	pos	MB-0474	MB-0301	2
MB-0474	MB-0449	0.778772879091213	MB-0474_MB-0449	pos	pos	MB-0474	MB-0449	4
MB-0474	MB-0203	0.874147145083614	MB-0474_MB-0203	pos	pos	MB-0474	MB-0203	4
MB-0474	MB-0528	0.908487151356021	MB-0474_MB-0528	pos	pos	MB-0474	MB-0528	2
MB-0474	MB-0512	0.940921829520587	MB-0474_MB-0512	pos	pos	MB-0474	MB-0512	3
MB-0474	MB-0385	0.951120918181455	MB-0474_MB-0385	pos	pos	MB-0474	MB-0385	2
MB-0474	MB-0487	0.756148057417618	MB-0474_MB-0487	pos	pos	MB-0474	MB-0487	2
MB-0474	MB-0584	0.909357842742862	MB-0474_MB-0584	pos	pos	MB-0474	MB-0584	4
MB-0474	MB-0348	0.931507655026981	MB-0474_MB-0348	pos	pos	MB-0474	MB-0348	4
MB-0474	MB-0542	0.939233082365551	MB-0474_MB-0542	pos	pos	MB-0474	MB-0542	2
MB-0474	MB-0891	0.949091496522384	MB-0474_MB-0891	pos	pos	MB-0474	MB-0891	4
MB-0474	MB-0291	0.906944329219956	MB-0474_MB-0291	pos	pos	MB-0474	MB-0291	1
MB-0474	MB-0425	0.739792623786849	MB-0474_MB-0425	pos	pos	MB-0474	MB-0425	2
MB-0474	MB-0521	0.9067857927672	MB-0474_MB-0521	pos	pos	MB-0474	MB-0521	2
MB-0474	MB-0404	0.922551029545533	MB-0474_MB-0404	pos	pos	MB-0474	MB-0404	3
MB-0474	MB-0579	0.883595463367972	MB-0474_MB-0579	pos	pos	MB-0474	MB-0579	4
MB-0474	MB-2556	0.814652562609168	MB-0474_MB-2556	pos	pos	MB-0474	MB-2556	1
MB-0474	MB-0465	0.866277050042575	MB-0474_MB-0465	pos	pos	MB-0474	MB-0465	2
MB-0474	MB-0904	0.952232871455195	MB-0474_MB-0904	pos	pos	MB-0474	MB-0904	2
MB-0474	MB-0535	0.918970273168532	MB-0474_MB-0535	pos	pos	MB-0474	MB-0535	3
MB-0474	MB-0324	0.762726285206816	MB-0474_MB-0324	pos	pos	MB-0474	MB-0324	4
MB-0474	MB-2971	0.954858168491868	MB-0474_MB-2971	pos	pos	MB-0474	MB-2971	3
MB-0474	MB-2616	0.882897006523181	MB-0474_MB-2616	pos	pos	MB-0474	MB-2616	3
MB-0474	MB-0145	0.896402627514942	MB-0474_MB-0145	pos	pos	MB-0474	MB-0145	5
MB-0474	MB-2752	0.946693222017566	MB-0474_MB-2752	pos	pos	MB-0474	MB-2752	4
MB-0474	MB-0455	0.852108984017136	MB-0474_MB-0455	pos	pos	MB-0474	MB-0455	2
MB-0474	MB-3035	0.854394681517853	MB-0474_MB-3035	pos	pos	MB-0474	MB-3035	3
MB-0474	MB-3363	0.856861973530738	MB-0474_MB-3363	pos	pos	MB-0474	MB-3363	1
MB-0474	MB-3412	0.958509471852149	MB-0474_MB-3412	pos	pos	MB-0474	MB-3412	3
MB-0486	MB-0068	0.799490831169821	MB-0486_MB-0068	pos	pos	MB-0486	MB-0068	1
MB-0474	MB-3181	0.85427236022436	MB-0474_MB-3181	pos	pos	MB-0474	MB-3181	2
MB-0474	MB-3506	0.886871468158848	MB-0474_MB-3506	pos	pos	MB-0474	MB-3506	5
MB-0474	MB-3479	0.930697713183577	MB-0474_MB-3479	pos	pos	MB-0474	MB-3479	1
MB-0474	MB-3600	0.953753175023562	MB-0474_MB-3600	pos	pos	MB-0474	MB-3600	3
MB-0486	MB-0123	0.847816282935825	MB-0486_MB-0123	pos	pos	MB-0486	MB-0123	6
MB-0486	MB-0138	0.773589637461592	MB-0486_MB-0138	pos	pos	MB-0486	MB-0138	5
MB-0486	MB-0066	0.744453634699968	MB-0486_MB-0066	pos	pos	MB-0486	MB-0066	3
MB-0486	MB-0181	0.777128208597142	MB-0486_MB-0181	pos	pos	MB-0486	MB-0181	4
MB-0474	MB-3104	0.77228335625254	MB-0474_MB-3104	pos	pos	MB-0474	MB-3104	3
MB-0486	MB-0421	0.633180934818835	MB-0486_MB-0421	pos	pos	MB-0486	MB-0421	4
MB-0486	MB-0202	0.788868300723801	MB-0486_MB-0202	pos	pos	MB-0486	MB-0202	2
MB-0486	MB-0010	0.773514135490395	MB-0486_MB-0010	pos	pos	MB-0486	MB-0010	2
MB-0486	MB-0291	0.85037295529905	MB-0486_MB-0291	pos	pos	MB-0486	MB-0291	6
MB-0474	MB-0486	0.856636492875486	MB-0474_MB-0486	pos	pos	MB-0474	MB-0486	2
MB-0486	MB-0282	0.799201311568366	MB-0486_MB-0282	pos	pos	MB-0486	MB-0282	6
MB-0486	MB-0117	0.73979784308389	MB-0486_MB-0117	pos	pos	MB-0486	MB-0117	3
MB-0486	MB-0301	0.890259843331369	MB-0486_MB-0301	pos	pos	MB-0486	MB-0301	2
MB-0486	MB-0492	0.874204687262673	MB-0486_MB-0492	pos	pos	MB-0486	MB-0492	2
MB-0486	MB-0362	0.544391161551528	MB-0486_MB-0362	pos	pos	MB-0486	MB-0362	3
MB-0486	MB-0145	0.868611045167164	MB-0486_MB-0145	pos	pos	MB-0486	MB-0145	6
MB-0486	MB-0465	0.725989491610077	MB-0486_MB-0465	pos	pos	MB-0486	MB-0465	2
MB-0486	MB-0322	0.760067356036983	MB-0486_MB-0322	pos	pos	MB-0486	MB-0322	4
MB-0486	MB-0449	0.666227817249907	MB-0486_MB-0449	pos	pos	MB-0486	MB-0449	4
MB-0486	MB-0474	0.855881612975906	MB-0486_MB-0474	pos	pos	MB-0486	MB-0474	2
MB-0486	MB-0404	0.818906617273735	MB-0486_MB-0404	pos	pos	MB-0486	MB-0404	3
MB-0486	MB-0512	0.788946676882358	MB-0486_MB-0512	pos	pos	MB-0486	MB-0512	2
MB-0486	MB-0528	0.800326020540615	MB-0486_MB-0528	pos	pos	MB-0486	MB-0528	2
MB-0486	MB-0487	0.580547386682243	MB-0486_MB-0487	pos	pos	MB-0486	MB-0487	4
MB-0486	MB-0535	0.793107504442437	MB-0486_MB-0535	pos	pos	MB-0486	MB-0535	4
MB-0486	MB-0134	0.899276445008596	MB-0486_MB-0134	pos	pos	MB-0486	MB-0134	2
MB-0486	MB-0891	0.838690327957249	MB-0486_MB-0891	pos	pos	MB-0486	MB-0891	4
MB-0486	MB-0521	0.803361360707329	MB-0486_MB-0521	pos	pos	MB-0486	MB-0521	1
MB-0486	MB-0542	0.857480374102671	MB-0486_MB-0542	pos	pos	MB-0486	MB-0542	2
MB-0486	MB-0324	0.613986669079524	MB-0486_MB-0324	pos	pos	MB-0486	MB-0324	2
MB-0486	MB-0579	0.737469770038875	MB-0486_MB-0579	pos	pos	MB-0486	MB-0579	3
MB-0486	MB-0203	0.733478497885267	MB-0486_MB-0203	pos	pos	MB-0486	MB-0203	4
MB-0486	MB-0904	0.820737344365985	MB-0486_MB-0904	pos	pos	MB-0486	MB-0904	1
MB-0486	MB-2971	0.841645729944641	MB-0486_MB-2971	pos	pos	MB-0486	MB-2971	2
MB-0486	MB-2752	0.826445676517207	MB-0486_MB-2752	pos	pos	MB-0486	MB-2752	2
MB-0486	MB-0425	0.729103281705414	MB-0486_MB-0425	pos	pos	MB-0486	MB-0425	3
MB-0486	MB-2556	0.719243712790663	MB-0486_MB-2556	pos	pos	MB-0486	MB-2556	4
MB-0486	MB-2616	0.766713820822129	MB-0486_MB-2616	pos	pos	MB-0486	MB-2616	3
MB-0486	MB-3181	0.752644769399327	MB-0486_MB-3181	pos	pos	MB-0486	MB-3181	3
MB-0486	MB-3035	0.728637150242457	MB-0486_MB-3035	pos	pos	MB-0486	MB-3035	5
MB-0486	MB-3506	0.808610986258008	MB-0486_MB-3506	pos	pos	MB-0486	MB-3506	4
MB-0486	MB-3104	0.645588134029338	MB-0486_MB-3104	pos	pos	MB-0486	MB-3104	2
MB-0487	MB-0181	0.803270412792622	MB-0487_MB-0181	pos	pos	MB-0487	MB-0181	3
MB-0486	MB-0584	0.734227310142471	MB-0486_MB-0584	pos	pos	MB-0486	MB-0584	1
MB-0487	MB-0138	0.851823284206536	MB-0487_MB-0138	pos	pos	MB-0487	MB-0138	3
MB-0487	MB-0117	0.907441361394432	MB-0487_MB-0117	pos	pos	MB-0487	MB-0117	1
MB-0487	MB-0068	0.751994950040965	MB-0487_MB-0068	pos	pos	MB-0487	MB-0068	2
MB-0487	MB-0202	0.744709871783115	MB-0487_MB-0202	pos	pos	MB-0487	MB-0202	5
MB-0486	MB-0348	0.890553019840985	MB-0486_MB-0348	pos	pos	MB-0486	MB-0348	1
MB-0486	MB-3412	0.853520667698867	MB-0486_MB-3412	pos	pos	MB-0486	MB-3412	3
MB-0487	MB-0203	0.860142806731767	MB-0487_MB-0203	pos	pos	MB-0487	MB-0203	6
MB-0486	MB-0455	0.736634065290489	MB-0486_MB-0455	pos	pos	MB-0486	MB-0455	5
MB-0486	MB-3479	0.860871961801359	MB-0486_MB-3479	pos	pos	MB-0486	MB-3479	3
MB-0486	MB-3363	0.724264987102527	MB-0486_MB-3363	pos	pos	MB-0486	MB-3363	4
MB-0487	MB-0066	0.813192495857606	MB-0487_MB-0066	pos	pos	MB-0487	MB-0066	3
MB-0487	MB-0282	0.858219376191717	MB-0487_MB-0282	pos	pos	MB-0487	MB-0282	4
MB-0487	MB-0322	0.869931046079528	MB-0487_MB-0322	pos	pos	MB-0487	MB-0322	2
MB-0487	MB-0324	0.899262550375501	MB-0487_MB-0324	pos	pos	MB-0487	MB-0324	2
MB-0487	MB-0362	0.953430221738963	MB-0487_MB-0362	pos	pos	MB-0487	MB-0362	6
MB-0487	MB-0134	0.590032558400794	MB-0487_MB-0134	pos	pos	MB-0487	MB-0134	2
MB-0487	MB-0145	0.705286394708282	MB-0487_MB-0145	pos	pos	MB-0487	MB-0145	6
MB-0487	MB-0123	0.709815630659698	MB-0487_MB-0123	pos	pos	MB-0487	MB-0123	3
MB-0486	MB-3600	0.890103666914369	MB-0486_MB-3600	pos	pos	MB-0486	MB-3600	2
MB-0486	MB-0385	0.907433545603373	MB-0486_MB-0385	pos	pos	MB-0486	MB-0385	2
MB-0487	MB-0010	0.491839632199794	MB-0487_MB-0010	pos	pos	MB-0487	MB-0010	3
MB-0487	MB-0474	0.752659073508775	MB-0487_MB-0474	pos	pos	MB-0487	MB-0474	6
MB-0487	MB-0449	0.889846767485142	MB-0487_MB-0449	pos	pos	MB-0487	MB-0449	2
MB-0487	MB-0301	0.768400166500008	MB-0487_MB-0301	pos	pos	MB-0487	MB-0301	4
MB-0487	MB-0421	0.905492952801812	MB-0487_MB-0421	pos	pos	MB-0487	MB-0421	4
MB-0487	MB-0512	0.842219744670776	MB-0487_MB-0512	pos	pos	MB-0487	MB-0512	2
MB-0487	MB-0404	0.808525095672909	MB-0487_MB-0404	pos	pos	MB-0487	MB-0404	3
MB-0487	MB-0492	0.557493449388442	MB-0487_MB-0492	pos	pos	MB-0487	MB-0492	2
MB-0487	MB-0579	0.905959567516157	MB-0487_MB-0579	pos	pos	MB-0487	MB-0579	2
MB-0487	MB-0385	0.687410490938993	MB-0487_MB-0385	pos	pos	MB-0487	MB-0385	4
MB-0487	MB-0521	0.821573631955194	MB-0487_MB-0521	pos	pos	MB-0487	MB-0521	4
MB-0487	MB-0904	0.837329386272928	MB-0487_MB-0904	pos	pos	MB-0487	MB-0904	2
MB-0487	MB-0465	0.845494564925255	MB-0487_MB-0465	pos	pos	MB-0487	MB-0465	4
MB-0487	MB-0528	0.70273620294049	MB-0487_MB-0528	pos	pos	MB-0487	MB-0528	1
MB-0487	MB-0584	0.765420577473126	MB-0487_MB-0584	pos	pos	MB-0487	MB-0584	2
MB-0487	MB-0425	0.58775840018597	MB-0487_MB-0425	pos	pos	MB-0487	MB-0425	2
MB-0487	MB-0535	0.792875096598937	MB-0487_MB-0535	pos	pos	MB-0487	MB-0535	3
MB-0487	MB-0891	0.657029616301049	MB-0487_MB-0891	pos	pos	MB-0487	MB-0891	4
MB-0487	MB-0291	0.703032850569374	MB-0487_MB-0291	pos	pos	MB-0487	MB-0291	1
MB-0487	MB-0348	0.6976092303852	MB-0487_MB-0348	pos	pos	MB-0487	MB-0348	2
MB-0487	MB-0542	0.696834379177818	MB-0487_MB-0542	pos	pos	MB-0487	MB-0542	2
MB-0487	MB-2616	0.710645203547988	MB-0487_MB-2616	pos	pos	MB-0487	MB-2616	3
MB-0487	MB-2971	0.741295313657916	MB-0487_MB-2971	pos	pos	MB-0487	MB-2971	4
MB-0487	MB-3181	0.677201080224731	MB-0487_MB-3181	pos	pos	MB-0487	MB-3181	3
MB-0492	MB-0010	0.921611175069153	MB-0492_MB-0010	pos	pos	MB-0492	MB-0010	3
MB-0487	MB-2556	0.477486408212119	MB-0487_MB-2556	pos	pos	MB-0487	MB-2556	5
MB-0487	MB-3506	0.643622967827022	MB-0487_MB-3506	pos	pos	MB-0487	MB-3506	4
MB-0487	MB-2752	0.69590411220165	MB-0487_MB-2752	pos	pos	MB-0487	MB-2752	2
MB-0487	MB-3104	0.898530443643303	MB-0487_MB-3104	pos	pos	MB-0487	MB-3104	3
MB-0487	MB-0455	0.592720923712938	MB-0487_MB-0455	pos	pos	MB-0487	MB-0455	1
MB-0492	MB-0068	0.841670582691828	MB-0492_MB-0068	pos	pos	MB-0492	MB-0068	3
MB-0492	MB-0066	0.77968008677353	MB-0492_MB-0066	pos	pos	MB-0492	MB-0066	1
MB-0492	MB-0123	0.913138691710417	MB-0492_MB-0123	pos	pos	MB-0492	MB-0123	2
MB-0487	MB-3035	0.685199729989103	MB-0487_MB-3035	pos	pos	MB-0487	MB-3035	5
MB-0487	MB-3363	0.622970915332612	MB-0487_MB-3363	pos	pos	MB-0487	MB-3363	1
MB-0492	MB-0134	0.932306289152955	MB-0492_MB-0134	pos	pos	MB-0492	MB-0134	3
MB-0492	MB-0202	0.863040253688625	MB-0492_MB-0202	pos	pos	MB-0492	MB-0202	6
MB-0492	MB-0138	0.80543995218582	MB-0492_MB-0138	pos	pos	MB-0492	MB-0138	5
MB-0492	MB-0181	0.88339222282595	MB-0492_MB-0181	pos	pos	MB-0492	MB-0181	3
MB-0487	MB-3479	0.718482853149577	MB-0487_MB-3479	pos	pos	MB-0487	MB-3479	4
MB-0492	MB-0117	0.775845515954587	MB-0492_MB-0117	pos	pos	MB-0492	MB-0117	3
MB-0487	MB-3412	0.710837451889066	MB-0487_MB-3412	pos	pos	MB-0487	MB-3412	4
MB-0492	MB-0301	0.886602681458184	MB-0492_MB-0301	pos	pos	MB-0492	MB-0301	2
MB-0487	MB-0486	0.580704329675138	MB-0487_MB-0486	pos	pos	MB-0487	MB-0486	2
MB-0492	MB-0322	0.754121152109463	MB-0492_MB-0322	pos	pos	MB-0492	MB-0322	6
MB-0492	MB-0362	0.557427974350204	MB-0492_MB-0362	pos	pos	MB-0492	MB-0362	2
MB-0492	MB-0385	0.930393130088521	MB-0492_MB-0385	pos	pos	MB-0492	MB-0385	6
MB-0492	MB-0282	0.833939384155232	MB-0492_MB-0282	pos	pos	MB-0492	MB-0282	3
MB-0492	MB-0203	0.766977973646025	MB-0492_MB-0203	pos	pos	MB-0492	MB-0203	2
MB-0492	MB-0145	0.817589118749338	MB-0492_MB-0145	pos	pos	MB-0492	MB-0145	2
MB-0487	MB-3600	0.685711315987942	MB-0487_MB-3600	pos	pos	MB-0487	MB-3600	3
MB-0492	MB-0324	0.62730608811714	MB-0492_MB-0324	pos	pos	MB-0492	MB-0324	6
MB-0492	MB-0425	0.82513995758221	MB-0492_MB-0425	pos	pos	MB-0492	MB-0425	2
MB-0492	MB-0449	0.647151767690976	MB-0492_MB-0449	pos	pos	MB-0492	MB-0449	4
MB-0492	MB-0465	0.703559787945698	MB-0492_MB-0465	pos	pos	MB-0492	MB-0465	4
MB-0492	MB-0474	0.909552590896463	MB-0492_MB-0474	pos	pos	MB-0492	MB-0474	2
MB-0492	MB-0348	0.923620829626202	MB-0492_MB-0348	pos	pos	MB-0492	MB-0348	3
MB-0492	MB-0512	0.844401455425447	MB-0492_MB-0512	pos	pos	MB-0492	MB-0512	2
MB-0492	MB-0421	0.655395558777767	MB-0492_MB-0421	pos	pos	MB-0492	MB-0421	2
MB-0492	MB-0291	0.837737909748013	MB-0492_MB-0291	pos	pos	MB-0492	MB-0291	4
MB-0492	MB-0528	0.83407304811167	MB-0492_MB-0528	pos	pos	MB-0492	MB-0528	4
MB-0492	MB-0404	0.797066183010737	MB-0492_MB-0404	pos	pos	MB-0492	MB-0404	2
MB-0492	MB-0521	0.77074805758633	MB-0492_MB-0521	pos	pos	MB-0492	MB-0521	4
MB-0492	MB-0487	0.556478178685353	MB-0492_MB-0487	pos	pos	MB-0492	MB-0487	1
MB-0492	MB-0542	0.859486066591128	MB-0492_MB-0542	pos	pos	MB-0492	MB-0542	2
MB-0492	MB-0891	0.880091631158268	MB-0492_MB-0891	pos	pos	MB-0492	MB-0891	2
MB-0492	MB-0584	0.762170820020315	MB-0492_MB-0584	pos	pos	MB-0492	MB-0584	3
MB-0492	MB-0455	0.747038617086883	MB-0492_MB-0455	pos	pos	MB-0492	MB-0455	4
MB-0492	MB-0579	0.743306550698312	MB-0492_MB-0579	pos	pos	MB-0492	MB-0579	1
MB-0492	MB-0535	0.822952567817985	MB-0492_MB-0535	pos	pos	MB-0492	MB-0535	2
MB-0492	MB-0904	0.856443711280168	MB-0492_MB-0904	pos	pos	MB-0492	MB-0904	2
MB-0492	MB-0486	0.873649536104136	MB-0492_MB-0486	pos	pos	MB-0492	MB-0486	3
MB-0492	MB-2556	0.734603319311217	MB-0492_MB-2556	pos	pos	MB-0492	MB-2556	4
MB-0492	MB-2616	0.804363146325217	MB-0492_MB-2616	pos	pos	MB-0492	MB-2616	3
MB-0492	MB-2971	0.93188820795802	MB-0492_MB-2971	pos	pos	MB-0492	MB-2971	3
MB-0492	MB-3412	0.911707289342847	MB-0492_MB-3412	pos	pos	MB-0492	MB-3412	5
MB-0492	MB-3506	0.805145334528897	MB-0492_MB-3506	pos	pos	MB-0492	MB-3506	4
MB-0492	MB-3035	0.754528716631642	MB-0492_MB-3035	pos	pos	MB-0492	MB-3035	2
MB-0492	MB-3104	0.558599417281119	MB-0492_MB-3104	pos	pos	MB-0492	MB-3104	3
MB-0492	MB-3479	0.86808781066025	MB-0492_MB-3479	pos	pos	MB-0492	MB-3479	1
MB-0492	MB-3363	0.749667713368693	MB-0492_MB-3363	pos	pos	MB-0492	MB-3363	3
MB-0492	MB-2752	0.880791310785868	MB-0492_MB-2752	pos	pos	MB-0492	MB-2752	1
MB-0492	MB-3600	0.89091512656403	MB-0492_MB-3600	pos	pos	MB-0492	MB-3600	2
MB-0492	MB-3181	0.76427120698582	MB-0492_MB-3181	pos	pos	MB-0492	MB-3181	5
MB-0512	MB-0068	0.957918153693599	MB-0512_MB-0068	pos	pos	MB-0512	MB-0068	1
MB-0512	MB-0066	0.933946631300834	MB-0512_MB-0066	pos	pos	MB-0512	MB-0066	3
MB-0512	MB-0138	0.962461523240612	MB-0512_MB-0138	pos	pos	MB-0512	MB-0138	6
MB-0512	MB-0123	0.919124873492026	MB-0512_MB-0123	pos	pos	MB-0512	MB-0123	5
MB-0512	MB-0117	0.890136413103373	MB-0512_MB-0117	pos	pos	MB-0512	MB-0117	3
MB-0512	MB-0181	0.863023042217378	MB-0512_MB-0181	pos	pos	MB-0512	MB-0181	4
MB-0512	MB-0202	0.871653612006095	MB-0512_MB-0202	pos	pos	MB-0512	MB-0202	3
MB-0512	MB-0145	0.897815197615461	MB-0512_MB-0145	pos	pos	MB-0512	MB-0145	4
MB-0512	MB-0010	0.724380716277707	MB-0512_MB-0010	pos	pos	MB-0512	MB-0010	2
MB-0512	MB-0301	0.947396729516346	MB-0512_MB-0301	pos	pos	MB-0512	MB-0301	2
MB-0512	MB-0282	0.910068933930009	MB-0512_MB-0282	pos	pos	MB-0512	MB-0282	6
MB-0512	MB-0322	0.915726111811182	MB-0512_MB-0322	pos	pos	MB-0512	MB-0322	2
MB-0512	MB-0362	0.774352278536366	MB-0512_MB-0362	pos	pos	MB-0512	MB-0362	6
MB-0512	MB-0203	0.877398590849634	MB-0512_MB-0203	pos	pos	MB-0512	MB-0203	3
MB-0512	MB-0421	0.856179675517544	MB-0512_MB-0421	pos	pos	MB-0512	MB-0421	2
MB-0512	MB-0324	0.750314732604339	MB-0512_MB-0324	pos	pos	MB-0512	MB-0324	2
MB-0512	MB-0487	0.842403246087413	MB-0512_MB-0487	pos	pos	MB-0512	MB-0487	3
MB-0512	MB-0492	0.843148822361423	MB-0512_MB-0492	pos	pos	MB-0512	MB-0492	6
MB-0512	MB-0134	0.810085393148181	MB-0512_MB-0134	pos	pos	MB-0512	MB-0134	2
MB-0512	MB-0404	0.941212930089843	MB-0512_MB-0404	pos	pos	MB-0512	MB-0404	4
MB-0512	MB-0291	0.88690605470163	MB-0512_MB-0291	pos	pos	MB-0512	MB-0291	4
MB-0512	MB-0465	0.87168330498158	MB-0512_MB-0465	pos	pos	MB-0512	MB-0465	2
MB-0512	MB-0535	0.948664975821032	MB-0512_MB-0535	pos	pos	MB-0512	MB-0535	3
MB-0512	MB-0449	0.777877194554575	MB-0512_MB-0449	pos	pos	MB-0512	MB-0449	2
MB-0512	MB-0474	0.941178264806356	MB-0512_MB-0474	pos	pos	MB-0512	MB-0474	2
MB-0512	MB-0528	0.904974489288945	MB-0512_MB-0528	pos	pos	MB-0512	MB-0528	4
MB-0512	MB-0891	0.937570984459692	MB-0512_MB-0891	pos	pos	MB-0512	MB-0891	4
MB-0512	MB-0521	0.94232574916655	MB-0512_MB-0521	pos	pos	MB-0512	MB-0521	2
MB-0512	MB-0542	0.920742082515044	MB-0512_MB-0542	pos	pos	MB-0512	MB-0542	4
MB-0512	MB-0904	0.926266947677059	MB-0512_MB-0904	pos	pos	MB-0512	MB-0904	1
MB-0512	MB-2556	0.782676883955156	MB-0512_MB-2556	pos	pos	MB-0512	MB-2556	2
MB-0512	MB-0486	0.78899400384265	MB-0512_MB-0486	pos	pos	MB-0512	MB-0486	2
MB-0512	MB-0425	0.660009101992947	MB-0512_MB-0425	pos	pos	MB-0512	MB-0425	3
MB-0512	MB-2616	0.897824615663098	MB-0512_MB-2616	pos	pos	MB-0512	MB-2616	4
MB-0512	MB-0584	0.907668907543135	MB-0512_MB-0584	pos	pos	MB-0512	MB-0584	1
MB-0512	MB-2971	0.928007076709501	MB-0512_MB-2971	pos	pos	MB-0512	MB-2971	2
MB-0512	MB-3035	0.879372379972089	MB-0512_MB-3035	pos	pos	MB-0512	MB-3035	2
MB-0512	MB-0348	0.877122163559003	MB-0512_MB-0348	pos	pos	MB-0512	MB-0348	3
MB-0512	MB-0455	0.867139525000412	MB-0512_MB-0455	pos	pos	MB-0512	MB-0455	4
MB-0512	MB-0385	0.898247506016883	MB-0512_MB-0385	pos	pos	MB-0512	MB-0385	3
MB-0512	MB-3104	0.851538963414008	MB-0512_MB-3104	pos	pos	MB-0512	MB-3104	3
MB-0512	MB-3181	0.869988356713326	MB-0512_MB-3181	pos	pos	MB-0512	MB-3181	5
MB-0512	MB-0579	0.885343341322819	MB-0512_MB-0579	pos	pos	MB-0512	MB-0579	4
MB-0512	MB-3479	0.92681012249075	MB-0512_MB-3479	pos	pos	MB-0512	MB-3479	2
MB-0512	MB-3506	0.896762679776838	MB-0512_MB-3506	pos	pos	MB-0512	MB-3506	3
MB-0512	MB-2752	0.928889974355698	MB-0512_MB-2752	pos	pos	MB-0512	MB-2752	1
MB-0512	MB-3412	0.929481773593715	MB-0512_MB-3412	pos	pos	MB-0512	MB-3412	3
MB-0521	MB-0010	0.612392875427133	MB-0521_MB-0010	pos	pos	MB-0521	MB-0010	1
MB-0521	MB-0202	0.816398845769309	MB-0521_MB-0202	pos	pos	MB-0521	MB-0202	2
MB-0521	MB-0068	0.91971314945421	MB-0521_MB-0068	pos	pos	MB-0521	MB-0068	5
MB-0521	MB-0138	0.944990842498228	MB-0521_MB-0138	pos	pos	MB-0521	MB-0138	1
MB-0521	MB-0066	0.916203722170183	MB-0521_MB-0066	pos	pos	MB-0521	MB-0066	3
MB-0521	MB-0123	0.897534431446166	MB-0521_MB-0123	pos	pos	MB-0521	MB-0123	6
MB-0521	MB-0117	0.882495253433272	MB-0521_MB-0117	pos	pos	MB-0521	MB-0117	5
MB-0512	MB-3363	0.8497752485136	MB-0512_MB-3363	pos	pos	MB-0512	MB-3363	3
MB-0521	MB-0145	0.909777536972051	MB-0521_MB-0145	pos	pos	MB-0521	MB-0145	4
MB-0512	MB-3600	0.927244656967496	MB-0512_MB-3600	pos	pos	MB-0512	MB-3600	3
MB-0521	MB-0301	0.907604464616791	MB-0521_MB-0301	pos	pos	MB-0521	MB-0301	4
MB-0521	MB-0322	0.931867796013712	MB-0521_MB-0322	pos	pos	MB-0521	MB-0322	2
MB-0521	MB-0324	0.741076519482774	MB-0521_MB-0324	pos	pos	MB-0521	MB-0324	2
MB-0521	MB-0421	0.851660776909415	MB-0521_MB-0421	pos	pos	MB-0521	MB-0421	6
MB-0521	MB-0282	0.894764400394679	MB-0521_MB-0282	pos	pos	MB-0521	MB-0282	2
MB-0521	MB-0181	0.800604847636256	MB-0521_MB-0181	pos	pos	MB-0521	MB-0181	6
MB-0521	MB-0449	0.777326595207055	MB-0521_MB-0449	pos	pos	MB-0521	MB-0449	3
MB-0521	MB-0404	0.93446117600342	MB-0521_MB-0404	pos	pos	MB-0521	MB-0404	2
MB-0521	MB-0291	0.863305988733549	MB-0521_MB-0291	pos	pos	MB-0521	MB-0291	2
MB-0521	MB-0203	0.854605476554458	MB-0521_MB-0203	pos	pos	MB-0521	MB-0203	3
MB-0521	MB-0528	0.906370850261725	MB-0521_MB-0528	pos	pos	MB-0521	MB-0528	6
MB-0521	MB-0134	0.736939457852514	MB-0521_MB-0134	pos	pos	MB-0521	MB-0134	2
MB-0521	MB-0535	0.936726025746788	MB-0521_MB-0535	pos	pos	MB-0521	MB-0535	4
MB-0521	MB-0512	0.942889820568023	MB-0521_MB-0512	pos	pos	MB-0521	MB-0512	4
MB-0521	MB-0348	0.817287337479405	MB-0521_MB-0348	pos	pos	MB-0521	MB-0348	2
MB-0521	MB-2556	0.78364877286074	MB-0521_MB-2556	pos	pos	MB-0521	MB-2556	3
MB-0521	MB-0474	0.906195313039115	MB-0521_MB-0474	pos	pos	MB-0521	MB-0474	2
MB-0521	MB-0455	0.87083739798848	MB-0521_MB-0455	pos	pos	MB-0521	MB-0455	2
MB-0521	MB-0542	0.911008207576434	MB-0521_MB-0542	pos	pos	MB-0521	MB-0542	4
MB-0521	MB-0492	0.771041241579956	MB-0521_MB-0492	pos	pos	MB-0521	MB-0492	4
MB-0521	MB-0362	0.750792321208474	MB-0521_MB-0362	pos	pos	MB-0521	MB-0362	2
MB-0521	MB-0487	0.821619746422434	MB-0521_MB-0487	pos	pos	MB-0521	MB-0487	4
MB-0521	MB-2616	0.899334203848179	MB-0521_MB-2616	pos	pos	MB-0521	MB-2616	1
MB-0521	MB-0891	0.885268240354278	MB-0521_MB-0891	pos	pos	MB-0521	MB-0891	2
MB-0521	MB-0579	0.870224577845028	MB-0521_MB-0579	pos	pos	MB-0521	MB-0579	2
MB-0521	MB-0425	0.581218444029827	MB-0521_MB-0425	pos	pos	MB-0521	MB-0425	3
MB-0521	MB-0904	0.897677212544195	MB-0521_MB-0904	pos	pos	MB-0521	MB-0904	4
MB-0521	MB-2971	0.868522069670937	MB-0521_MB-2971	pos	pos	MB-0521	MB-2971	1
MB-0521	MB-3035	0.877019069619946	MB-0521_MB-3035	pos	pos	MB-0521	MB-3035	2
MB-0521	MB-3363	0.853020601860963	MB-0521_MB-3363	pos	pos	MB-0521	MB-3363	2
MB-0521	MB-3181	0.87276370204412	MB-0521_MB-3181	pos	pos	MB-0521	MB-3181	3
MB-0521	MB-0385	0.848221237080119	MB-0521_MB-0385	pos	pos	MB-0521	MB-0385	4
MB-0521	MB-3506	0.898363006615139	MB-0521_MB-3506	pos	pos	MB-0521	MB-3506	3
MB-0521	MB-2752	0.90682316013852	MB-0521_MB-2752	pos	pos	MB-0521	MB-2752	3
MB-0521	MB-3479	0.900670865769536	MB-0521_MB-3479	pos	pos	MB-0521	MB-3479	5
MB-0521	MB-0465	0.879523615598901	MB-0521_MB-0465	pos	pos	MB-0521	MB-0465	4
MB-0521	MB-0584	0.934626761283327	MB-0521_MB-0584	pos	pos	MB-0521	MB-0584	2
MB-0521	MB-3412	0.897958393652584	MB-0521_MB-3412	pos	pos	MB-0521	MB-3412	3
MB-0521	MB-0486	0.803127939568485	MB-0521_MB-0486	pos	pos	MB-0521	MB-0486	1
MB-0521	MB-3600	0.897850080249544	MB-0521_MB-3600	pos	pos	MB-0521	MB-3600	3
MB-0521	MB-3104	0.863882099722595	MB-0521_MB-3104	pos	pos	MB-0521	MB-3104	1
MB-0528	MB-0066	0.929246608364466	MB-0528_MB-0066	pos	pos	MB-0528	MB-0066	2
MB-0528	MB-0123	0.925594017094044	MB-0528_MB-0123	pos	pos	MB-0528	MB-0123	5
MB-0528	MB-0068	0.930543102037635	MB-0528_MB-0068	pos	pos	MB-0528	MB-0068	1
MB-0528	MB-0202	0.774686022845464	MB-0528_MB-0202	pos	pos	MB-0528	MB-0202	3
MB-0528	MB-0138	0.904355289415739	MB-0528_MB-0138	pos	pos	MB-0528	MB-0138	6
MB-0528	MB-0010	0.659703315682831	MB-0528_MB-0010	pos	pos	MB-0528	MB-0010	5
MB-0528	MB-0181	0.723558744001854	MB-0528_MB-0181	pos	pos	MB-0528	MB-0181	3
MB-0528	MB-0117	0.773779623316044	MB-0528_MB-0117	pos	pos	MB-0528	MB-0117	4
MB-0528	MB-0282	0.841140759952843	MB-0528_MB-0282	pos	pos	MB-0528	MB-0282	3
MB-0528	MB-0301	0.917692373524297	MB-0528_MB-0301	pos	pos	MB-0528	MB-0301	4
MB-0528	MB-0421	0.774758202264674	MB-0528_MB-0421	pos	pos	MB-0528	MB-0421	2
MB-0528	MB-0145	0.923210908310139	MB-0528_MB-0145	pos	pos	MB-0528	MB-0145	2
MB-0528	MB-0322	0.885315166287094	MB-0528_MB-0322	pos	pos	MB-0528	MB-0322	6
MB-0528	MB-0362	0.60512026033883	MB-0528_MB-0362	pos	pos	MB-0528	MB-0362	2
MB-0528	MB-0455	0.958645405604107	MB-0528_MB-0455	pos	pos	MB-0528	MB-0455	6
MB-0528	MB-0203	0.735065891520957	MB-0528_MB-0203	pos	pos	MB-0528	MB-0203	3
MB-0528	MB-0492	0.83269628265005	MB-0528_MB-0492	pos	pos	MB-0528	MB-0492	2
MB-0528	MB-0542	0.951375421111374	MB-0528_MB-0542	pos	pos	MB-0528	MB-0542	2
MB-0528	MB-0324	0.578542835383467	MB-0528_MB-0324	pos	pos	MB-0528	MB-0324	3
MB-0528	MB-0535	0.939981462807679	MB-0528_MB-0535	pos	pos	MB-0528	MB-0535	6
MB-0528	MB-0404	0.921878480303131	MB-0528_MB-0404	pos	pos	MB-0528	MB-0404	2
MB-0528	MB-0521	0.905843356300255	MB-0528_MB-0521	pos	pos	MB-0528	MB-0521	4
MB-0528	MB-0487	0.70010496931278	MB-0528_MB-0487	pos	pos	MB-0528	MB-0487	4
MB-0528	MB-0134	0.760783500659766	MB-0528_MB-0134	pos	pos	MB-0528	MB-0134	2
MB-0528	MB-0891	0.928654006016759	MB-0528_MB-0891	pos	pos	MB-0528	MB-0891	3
MB-0528	MB-2556	0.906397523864473	MB-0528_MB-2556	pos	pos	MB-0528	MB-2556	2
MB-0528	MB-0512	0.904734018387333	MB-0528_MB-0512	pos	pos	MB-0528	MB-0512	2
MB-0528	MB-0449	0.619955874130081	MB-0528_MB-0449	pos	pos	MB-0528	MB-0449	4
MB-0528	MB-0474	0.908230335689714	MB-0528_MB-0474	pos	pos	MB-0528	MB-0474	4
MB-0528	MB-0291	0.86169462320944	MB-0528_MB-0291	pos	pos	MB-0528	MB-0291	2
MB-0528	MB-0584	0.934885916646876	MB-0528_MB-0584	pos	pos	MB-0528	MB-0584	4
MB-0528	MB-2616	0.942020790778853	MB-0528_MB-2616	pos	pos	MB-0528	MB-2616	1
MB-0528	MB-0486	0.798369973295226	MB-0528_MB-0486	pos	pos	MB-0528	MB-0486	2
MB-0528	MB-2971	0.865712519227876	MB-0528_MB-2971	pos	pos	MB-0528	MB-2971	2
MB-0528	MB-0904	0.8333588600547	MB-0528_MB-0904	pos	pos	MB-0528	MB-0904	3
MB-0528	MB-2752	0.936607439782021	MB-0528_MB-2752	pos	pos	MB-0528	MB-2752	4
MB-0528	MB-3035	0.934447692776348	MB-0528_MB-3035	pos	pos	MB-0528	MB-3035	1
MB-0528	MB-3181	0.93487909702214	MB-0528_MB-3181	pos	pos	MB-0528	MB-3181	2
MB-0528	MB-0348	0.806778263911239	MB-0528_MB-0348	pos	pos	MB-0528	MB-0348	2
MB-0528	MB-3506	0.920472839795029	MB-0528_MB-3506	pos	pos	MB-0528	MB-3506	3
MB-0528	MB-3479	0.947318195193377	MB-0528_MB-3479	pos	pos	MB-0528	MB-3479	4
MB-0528	MB-3363	0.950230319847504	MB-0528_MB-3363	pos	pos	MB-0528	MB-3363	3
MB-0528	MB-3412	0.933506078286984	MB-0528_MB-3412	pos	pos	MB-0528	MB-3412	3
MB-0528	MB-0465	0.804135628733314	MB-0528_MB-0465	pos	pos	MB-0528	MB-0465	5
MB-0528	MB-3104	0.763137897887913	MB-0528_MB-3104	pos	pos	MB-0528	MB-3104	4
MB-0528	MB-0385	0.866667209635271	MB-0528_MB-0385	pos	pos	MB-0528	MB-0385	2
MB-0528	MB-3600	0.932307194403274	MB-0528_MB-3600	pos	pos	MB-0528	MB-3600	3
MB-0528	MB-0579	0.748523562999055	MB-0528_MB-0579	pos	pos	MB-0528	MB-0579	1
MB-0528	MB-0425	0.516676485967838	MB-0528_MB-0425	pos	pos	MB-0528	MB-0425	3
MB-0535	MB-0068	0.962712317818594	MB-0535_MB-0068	pos	pos	MB-0535	MB-0068	1
MB-0535	MB-0066	0.950667846650128	MB-0535_MB-0066	pos	pos	MB-0535	MB-0066	2
MB-0535	MB-0123	0.919924114468695	MB-0535_MB-0123	pos	pos	MB-0535	MB-0123	5
MB-0535	MB-0138	0.950088460429847	MB-0535_MB-0138	pos	pos	MB-0535	MB-0138	1
MB-0535	MB-0202	0.810627891665376	MB-0535_MB-0202	pos	pos	MB-0535	MB-0202	3
MB-0535	MB-0181	0.778142654649456	MB-0535_MB-0181	pos	pos	MB-0535	MB-0181	6
MB-0535	MB-0117	0.863839449961591	MB-0535_MB-0117	pos	pos	MB-0535	MB-0117	5
MB-0535	MB-0421	0.857354556366826	MB-0535_MB-0421	pos	pos	MB-0535	MB-0421	3
MB-0535	MB-0322	0.944996135847771	MB-0535_MB-0322	pos	pos	MB-0535	MB-0322	4
MB-0535	MB-0010	0.642557342976834	MB-0535_MB-0010	pos	pos	MB-0535	MB-0010	3
MB-0535	MB-0282	0.893755921564263	MB-0535_MB-0282	pos	pos	MB-0535	MB-0282	4
MB-0535	MB-0291	0.887874651740871	MB-0535_MB-0291	pos	pos	MB-0535	MB-0291	2
MB-0535	MB-0301	0.932961848593733	MB-0535_MB-0301	pos	pos	MB-0535	MB-0301	2
MB-0535	MB-0362	0.718196736495737	MB-0535_MB-0362	pos	pos	MB-0535	MB-0362	6
MB-0535	MB-0145	0.936404366311183	MB-0535_MB-0145	pos	pos	MB-0535	MB-0145	2
MB-0535	MB-0474	0.919135063838025	MB-0535_MB-0474	pos	pos	MB-0535	MB-0474	6
MB-0535	MB-0512	0.949037304645391	MB-0535_MB-0512	pos	pos	MB-0535	MB-0512	3
MB-0535	MB-0487	0.791900255195209	MB-0535_MB-0487	pos	pos	MB-0535	MB-0487	2
MB-0535	MB-0449	0.707544819582021	MB-0535_MB-0449	pos	pos	MB-0535	MB-0449	2
MB-0535	MB-0492	0.821709960585641	MB-0535_MB-0492	pos	pos	MB-0535	MB-0492	3
MB-0535	MB-0404	0.951562818803272	MB-0535_MB-0404	pos	pos	MB-0535	MB-0404	6
MB-0535	MB-0324	0.673477441477607	MB-0535_MB-0324	pos	pos	MB-0535	MB-0324	2
MB-0535	MB-0521	0.936708883496327	MB-0535_MB-0521	pos	pos	MB-0535	MB-0521	4
MB-0535	MB-0203	0.813777262797055	MB-0535_MB-0203	pos	pos	MB-0535	MB-0203	4
MB-0535	MB-0465	0.888391991818096	MB-0535_MB-0465	pos	pos	MB-0535	MB-0465	2
MB-0535	MB-0528	0.940041353515855	MB-0535_MB-0528	pos	pos	MB-0535	MB-0528	3
MB-0535	MB-0425	0.532210927645009	MB-0535_MB-0425	pos	pos	MB-0535	MB-0425	2
MB-0535	MB-0891	0.928859158224098	MB-0535_MB-0891	pos	pos	MB-0535	MB-0891	2
MB-0535	MB-0542	0.94024784193669	MB-0535_MB-0542	pos	pos	MB-0535	MB-0542	4
MB-0535	MB-0134	0.750143195372964	MB-0535_MB-0134	pos	pos	MB-0535	MB-0134	4
MB-0535	MB-2556	0.855715665449715	MB-0535_MB-2556	pos	pos	MB-0535	MB-2556	2
MB-0535	MB-0904	0.886296483632856	MB-0535_MB-0904	pos	pos	MB-0535	MB-0904	4
MB-0535	MB-2971	0.89568443723578	MB-0535_MB-2971	pos	pos	MB-0535	MB-2971	1
MB-0535	MB-2616	0.941350653516397	MB-0535_MB-2616	pos	pos	MB-0535	MB-2616	2
MB-0535	MB-0584	0.957753551563794	MB-0535_MB-0584	pos	pos	MB-0535	MB-0584	2
MB-0535	MB-0579	0.852651307881862	MB-0535_MB-0579	pos	pos	MB-0535	MB-0579	3
MB-0535	MB-3035	0.939831215930802	MB-0535_MB-3035	pos	pos	MB-0535	MB-3035	4
MB-0535	MB-0348	0.830327350134555	MB-0535_MB-0348	pos	pos	MB-0535	MB-0348	1
MB-0535	MB-3181	0.937627145361161	MB-0535_MB-3181	pos	pos	MB-0535	MB-3181	2
MB-0535	MB-2752	0.940873080002607	MB-0535_MB-2752	pos	pos	MB-0535	MB-2752	2
MB-0535	MB-0455	0.922240247915287	MB-0535_MB-0455	pos	pos	MB-0535	MB-0455	3
MB-0535	MB-3506	0.933202440450864	MB-0535_MB-3506	pos	pos	MB-0535	MB-3506	4
MB-0535	MB-3412	0.930321246142489	MB-0535_MB-3412	pos	pos	MB-0535	MB-3412	3
MB-0542	MB-0123	0.947810555242961	MB-0542_MB-0123	pos	pos	MB-0542	MB-0123	3
MB-0535	MB-3104	0.85747784176814	MB-0535_MB-3104	pos	pos	MB-0535	MB-3104	5
MB-0542	MB-0068	0.948248591912335	MB-0542_MB-0068	pos	pos	MB-0542	MB-0068	4
MB-0542	MB-0010	0.735583648619324	MB-0542_MB-0010	pos	pos	MB-0542	MB-0010	2
MB-0535	MB-3479	0.943094466043555	MB-0535_MB-3479	pos	pos	MB-0535	MB-3479	3
MB-0542	MB-0066	0.924341864112155	MB-0542_MB-0066	pos	pos	MB-0542	MB-0066	1
MB-0542	MB-0202	0.829029805402903	MB-0542_MB-0202	pos	pos	MB-0542	MB-0202	3
MB-0542	MB-0134	0.793265976668097	MB-0542_MB-0134	pos	pos	MB-0542	MB-0134	1
MB-0542	MB-0138	0.92577078263388	MB-0542_MB-0138	pos	pos	MB-0542	MB-0138	2
MB-0542	MB-0117	0.830006726122202	MB-0542_MB-0117	pos	pos	MB-0542	MB-0117	5
MB-0542	MB-0301	0.949511258037023	MB-0542_MB-0301	pos	pos	MB-0542	MB-0301	1
MB-0542	MB-0291	0.919386482221459	MB-0542_MB-0291	pos	pos	MB-0542	MB-0291	3
MB-0542	MB-0181	0.785289880252531	MB-0542_MB-0181	pos	pos	MB-0542	MB-0181	6
MB-0542	MB-0282	0.881260219409643	MB-0542_MB-0282	pos	pos	MB-0542	MB-0282	5
MB-0535	MB-0486	0.793549861201839	MB-0535_MB-0486	pos	pos	MB-0535	MB-0486	3
MB-0535	MB-3600	0.920732903128158	MB-0535_MB-3600	pos	pos	MB-0535	MB-3600	4
MB-0542	MB-0421	0.800750487944741	MB-0542_MB-0421	pos	pos	MB-0542	MB-0421	3
MB-0535	MB-0385	0.86088196072623	MB-0535_MB-0385	pos	pos	MB-0535	MB-0385	4
MB-0542	MB-0362	0.652978160792722	MB-0542_MB-0362	pos	pos	MB-0542	MB-0362	2
MB-0542	MB-0322	0.904086080977791	MB-0542_MB-0322	pos	pos	MB-0542	MB-0322	2
MB-0542	MB-0203	0.780102435447187	MB-0542_MB-0203	pos	pos	MB-0542	MB-0203	6
MB-0542	MB-0385	0.904309721388549	MB-0542_MB-0385	pos	pos	MB-0542	MB-0385	2
MB-0535	MB-3363	0.905347029623622	MB-0535_MB-3363	pos	pos	MB-0535	MB-3363	6
MB-0542	MB-0492	0.859489114131032	MB-0542_MB-0492	pos	pos	MB-0542	MB-0492	3
MB-0542	MB-0404	0.931653225015077	MB-0542_MB-0404	pos	pos	MB-0542	MB-0404	2
MB-0542	MB-0528	0.951199061844033	MB-0542_MB-0528	pos	pos	MB-0542	MB-0528	2
MB-0542	MB-0521	0.909749907884108	MB-0542_MB-0521	pos	pos	MB-0542	MB-0521	3
MB-0542	MB-0474	0.939215621926316	MB-0542_MB-0474	pos	pos	MB-0542	MB-0474	6
MB-0542	MB-0145	0.921471016054857	MB-0542_MB-0145	pos	pos	MB-0542	MB-0145	2
MB-0542	MB-0425	0.56102498948199	MB-0542_MB-0425	pos	pos	MB-0542	MB-0425	4
MB-0542	MB-0449	0.665758266799794	MB-0542_MB-0449	pos	pos	MB-0542	MB-0449	4
MB-0542	MB-0348	0.861663438677392	MB-0542_MB-0348	pos	pos	MB-0542	MB-0348	2
MB-0542	MB-0455	0.939601062146744	MB-0542_MB-0455	pos	pos	MB-0542	MB-0455	3
MB-0542	MB-0487	0.694998289614425	MB-0542_MB-0487	pos	pos	MB-0542	MB-0487	2
MB-0542	MB-0891	0.946353078292392	MB-0542_MB-0891	pos	pos	MB-0542	MB-0891	2
MB-0542	MB-0535	0.940504574331402	MB-0542_MB-0535	pos	pos	MB-0542	MB-0535	4
MB-0542	MB-0584	0.939661488037949	MB-0542_MB-0584	pos	pos	MB-0542	MB-0584	4
MB-0542	MB-0512	0.91995535267288	MB-0542_MB-0512	pos	pos	MB-0542	MB-0512	2
MB-0542	MB-2556	0.898667974904223	MB-0542_MB-2556	pos	pos	MB-0542	MB-2556	4
MB-0542	MB-2616	0.934626948322816	MB-0542_MB-2616	pos	pos	MB-0542	MB-2616	1
MB-0542	MB-0465	0.844644721260035	MB-0542_MB-0465	pos	pos	MB-0542	MB-0465	2
MB-0542	MB-2752	0.95782890947606	MB-0542_MB-2752	pos	pos	MB-0542	MB-2752	2
MB-0542	MB-0904	0.879224694219471	MB-0542_MB-0904	pos	pos	MB-0542	MB-0904	3
MB-0542	MB-2971	0.906468944449162	MB-0542_MB-2971	pos	pos	MB-0542	MB-2971	4
MB-0542	MB-0324	0.645712950121745	MB-0542_MB-0324	pos	pos	MB-0542	MB-0324	1
MB-0542	MB-3035	0.924150720080009	MB-0542_MB-3035	pos	pos	MB-0542	MB-3035	2
MB-0542	MB-3412	0.945135202579784	MB-0542_MB-3412	pos	pos	MB-0542	MB-3412	2
MB-0542	MB-3181	0.926600057902202	MB-0542_MB-3181	pos	pos	MB-0542	MB-3181	3
MB-0542	MB-3506	0.926947352890239	MB-0542_MB-3506	pos	pos	MB-0542	MB-3506	4
MB-0542	MB-3363	0.917199850356475	MB-0542_MB-3363	pos	pos	MB-0542	MB-3363	3
MB-0542	MB-3479	0.959064656144527	MB-0542_MB-3479	pos	pos	MB-0542	MB-3479	3
MB-0542	MB-0579	0.809306264366254	MB-0542_MB-0579	pos	pos	MB-0542	MB-0579	5
MB-0542	MB-3600	0.947378130353778	MB-0542_MB-3600	pos	pos	MB-0542	MB-3600	4
MB-0579	MB-0181	0.918408172801383	MB-0579_MB-0181	pos	pos	MB-0579	MB-0181	2
MB-0579	MB-0117	0.962135163495446	MB-0579_MB-0117	pos	pos	MB-0579	MB-0117	3
MB-0579	MB-0202	0.902658342454496	MB-0579_MB-0202	pos	pos	MB-0579	MB-0202	1
MB-0579	MB-0362	0.929573438311666	MB-0579_MB-0362	pos	pos	MB-0579	MB-0362	3
MB-0579	MB-0068	0.856472954891696	MB-0579_MB-0068	pos	pos	MB-0579	MB-0068	1
MB-0579	MB-0324	0.936519631605731	MB-0579_MB-0324	pos	pos	MB-0579	MB-0324	2
MB-0579	MB-0010	0.676384992553259	MB-0579_MB-0010	pos	pos	MB-0579	MB-0010	5
MB-0542	MB-0486	0.858400977188712	MB-0542_MB-0486	pos	pos	MB-0542	MB-0486	1
MB-0579	MB-0066	0.857171140709529	MB-0579_MB-0066	pos	pos	MB-0579	MB-0066	3
MB-0579	MB-0138	0.913382113865106	MB-0579_MB-0138	pos	pos	MB-0579	MB-0138	6
MB-0542	MB-3104	0.769101527392403	MB-0542_MB-3104	pos	pos	MB-0542	MB-3104	5
MB-0579	MB-0301	0.877210905646566	MB-0579_MB-0301	pos	pos	MB-0579	MB-0301	3
MB-0579	MB-0123	0.820097606727491	MB-0579_MB-0123	pos	pos	MB-0579	MB-0123	4
MB-0579	MB-0322	0.88676392797999	MB-0579_MB-0322	pos	pos	MB-0579	MB-0322	3
MB-0579	MB-0421	0.907393280133949	MB-0579_MB-0421	pos	pos	MB-0579	MB-0421	4
MB-0579	MB-0449	0.934737852796076	MB-0579_MB-0449	pos	pos	MB-0579	MB-0449	2
MB-0579	MB-0282	0.943736696080996	MB-0579_MB-0282	pos	pos	MB-0579	MB-0282	2
MB-0579	MB-0487	0.90634564676694	MB-0579_MB-0487	pos	pos	MB-0579	MB-0487	6
MB-0579	MB-0203	0.933994609486152	MB-0579_MB-0203	pos	pos	MB-0579	MB-0203	2
MB-0579	MB-0891	0.792042741103239	MB-0579_MB-0891	pos	pos	MB-0579	MB-0891	6
MB-0579	MB-0134	0.781509532454875	MB-0579_MB-0134	pos	pos	MB-0579	MB-0134	3
MB-0579	MB-0904	0.945547103242512	MB-0579_MB-0904	pos	pos	MB-0579	MB-0904	2
MB-0579	MB-0474	0.883007312298018	MB-0579_MB-0474	pos	pos	MB-0579	MB-0474	2
MB-0579	MB-0492	0.743406233159524	MB-0579_MB-0492	pos	pos	MB-0579	MB-0492	3
MB-0579	MB-0528	0.749385806310787	MB-0579_MB-0528	pos	pos	MB-0579	MB-0528	6
MB-0579	MB-0535	0.853030957330768	MB-0579_MB-0535	pos	pos	MB-0579	MB-0535	2
MB-0579	MB-0512	0.88685547732579	MB-0579_MB-0512	pos	pos	MB-0579	MB-0512	4
MB-0579	MB-2556	0.604489366994193	MB-0579_MB-2556	pos	pos	MB-0579	MB-2556	4
MB-0579	MB-0404	0.834978945158658	MB-0579_MB-0404	pos	pos	MB-0579	MB-0404	2
MB-0579	MB-2971	0.880551194962692	MB-0579_MB-2971	pos	pos	MB-0579	MB-2971	3
MB-0579	MB-2752	0.807406090753208	MB-0579_MB-2752	pos	pos	MB-0579	MB-2752	2
MB-0579	MB-0542	0.807833683803038	MB-0579_MB-0542	pos	pos	MB-0579	MB-0542	2
MB-0579	MB-0584	0.83392267465198	MB-0579_MB-0584	pos	pos	MB-0579	MB-0584	4
MB-0579	MB-0145	0.754311237246777	MB-0579_MB-0145	pos	pos	MB-0579	MB-0145	4
MB-0579	MB-0521	0.870268587502513	MB-0579_MB-0521	pos	pos	MB-0579	MB-0521	2
MB-0579	MB-0385	0.839421624520628	MB-0579_MB-0385	pos	pos	MB-0579	MB-0385	4
MB-0579	MB-2616	0.742970345388151	MB-0579_MB-2616	pos	pos	MB-0579	MB-2616	1
MB-0579	MB-0486	0.735916686265825	MB-0579_MB-0486	pos	pos	MB-0579	MB-0486	2
MB-0579	MB-3035	0.697521212913416	MB-0579_MB-3035	pos	pos	MB-0579	MB-3035	2
MB-0579	MB-0291	0.8023714565798	MB-0579_MB-0291	pos	pos	MB-0579	MB-0291	3
MB-0579	MB-3181	0.696120260363266	MB-0579_MB-3181	pos	pos	MB-0579	MB-3181	4
MB-0579	MB-3104	0.873224719621167	MB-0579_MB-3104	pos	pos	MB-0579	MB-3104	1
MB-0579	MB-0465	0.87840896488318	MB-0579_MB-0465	pos	pos	MB-0579	MB-0465	2
MB-0579	MB-3506	0.750028603190784	MB-0579_MB-3506	pos	pos	MB-0579	MB-3506	2
MB-0579	MB-3363	0.614843754472807	MB-0579_MB-3363	pos	pos	MB-0579	MB-3363	3
MB-0579	MB-0348	0.846322476737295	MB-0579_MB-0348	pos	pos	MB-0579	MB-0348	4
MB-0579	MB-3412	0.804035200107314	MB-0579_MB-3412	pos	pos	MB-0579	MB-3412	3
MB-0579	MB-3600	0.790486348995773	MB-0579_MB-3600	pos	pos	MB-0579	MB-3600	3
MB-0579	MB-0425	0.777961854607777	MB-0579_MB-0425	pos	pos	MB-0579	MB-0425	5
MB-0579	MB-3479	0.801853081303658	MB-0579_MB-3479	pos	pos	MB-0579	MB-3479	4
MB-0579	MB-0455	0.632695573456217	MB-0579_MB-0455	pos	pos	MB-0579	MB-0455	2
MB-0584	MB-0066	0.95876809874187	MB-0584_MB-0066	pos	pos	MB-0584	MB-0066	3
MB-0584	MB-0068	0.952589764637942	MB-0584_MB-0068	pos	pos	MB-0584	MB-0068	1
MB-0584	MB-0123	0.896805254895454	MB-0584_MB-0123	pos	pos	MB-0584	MB-0123	3
MB-0584	MB-0138	0.948479768596967	MB-0584_MB-0138	pos	pos	MB-0584	MB-0138	1
MB-0584	MB-0117	0.826675088789117	MB-0584_MB-0117	pos	pos	MB-0584	MB-0117	2
MB-0584	MB-0181	0.730986820833487	MB-0584_MB-0181	pos	pos	MB-0584	MB-0181	5
MB-0584	MB-0010	0.589083460690736	MB-0584_MB-0010	pos	pos	MB-0584	MB-0010	1
MB-0584	MB-0202	0.794938604947687	MB-0584_MB-0202	pos	pos	MB-0584	MB-0202	3
MB-0584	MB-0322	0.942772418743203	MB-0584_MB-0322	pos	pos	MB-0584	MB-0322	6
MB-0584	MB-0282	0.863743730618527	MB-0584_MB-0282	pos	pos	MB-0584	MB-0282	5
MB-0584	MB-0145	0.901870878262185	MB-0584_MB-0145	pos	pos	MB-0584	MB-0145	3
MB-0584	MB-0134	0.710369401341405	MB-0584_MB-0134	pos	pos	MB-0584	MB-0134	4
MB-0584	MB-0203	0.786274476325778	MB-0584_MB-0203	pos	pos	MB-0584	MB-0203	3
MB-0584	MB-0362	0.745507666813912	MB-0584_MB-0362	pos	pos	MB-0584	MB-0362	4
MB-0584	MB-0421	0.898233210276163	MB-0584_MB-0421	pos	pos	MB-0584	MB-0421	2
MB-0584	MB-0301	0.926159539008103	MB-0584_MB-0301	pos	pos	MB-0584	MB-0301	2
MB-0584	MB-0324	0.654881112709071	MB-0584_MB-0324	pos	pos	MB-0584	MB-0324	6
MB-0584	MB-0487	0.763792155329369	MB-0584_MB-0487	pos	pos	MB-0584	MB-0487	2
MB-0584	MB-0449	0.715072597105672	MB-0584_MB-0449	pos	pos	MB-0584	MB-0449	6
MB-0584	MB-0512	0.90783613735833	MB-0584_MB-0512	pos	pos	MB-0584	MB-0512	3
MB-0584	MB-0404	0.934870626837005	MB-0584_MB-0404	pos	pos	MB-0584	MB-0404	2
MB-0584	MB-0528	0.935108570870184	MB-0584_MB-0528	pos	pos	MB-0584	MB-0528	2
MB-0584	MB-0492	0.762280101063415	MB-0584_MB-0492	pos	pos	MB-0584	MB-0492	3
MB-0584	MB-0535	0.958106897070461	MB-0584_MB-0535	pos	pos	MB-0584	MB-0535	6
MB-0584	MB-2556	0.871345349066839	MB-0584_MB-2556	pos	pos	MB-0584	MB-2556	2
MB-0584	MB-0891	0.897588658587603	MB-0584_MB-0891	pos	pos	MB-0584	MB-0891	4
MB-0584	MB-0455	0.946159584357007	MB-0584_MB-0455	pos	pos	MB-0584	MB-0455	4
MB-0584	MB-0542	0.939662898238838	MB-0584_MB-0542	pos	pos	MB-0584	MB-0542	2
MB-0584	MB-0904	0.870677650410628	MB-0584_MB-0904	pos	pos	MB-0584	MB-0904	3
MB-0584	MB-0291	0.875480359355569	MB-0584_MB-0291	pos	pos	MB-0584	MB-0291	2
MB-0584	MB-0474	0.910478584802471	MB-0584_MB-0474	pos	pos	MB-0584	MB-0474	2
MB-0584	MB-0521	0.935243096173279	MB-0584_MB-0521	pos	pos	MB-0584	MB-0521	4
MB-0584	MB-0465	0.901465964918377	MB-0584_MB-0465	pos	pos	MB-0584	MB-0465	4
MB-0584	MB-2616	0.951214259199136	MB-0584_MB-2616	pos	pos	MB-0584	MB-2616	2
MB-0584	MB-0385	0.833078733671491	MB-0584_MB-0385	pos	pos	MB-0584	MB-0385	4
MB-0584	MB-0486	0.734044558764646	MB-0584_MB-0486	pos	pos	MB-0584	MB-0486	1
MB-0584	MB-3035	0.965161569810423	MB-0584_MB-3035	pos	pos	MB-0584	MB-3035	2
MB-0584	MB-0348	0.79507897029116	MB-0584_MB-0348	pos	pos	MB-0584	MB-0348	2
MB-0584	MB-3412	0.908135876176864	MB-0584_MB-3412	pos	pos	MB-0584	MB-3412	3
MB-0584	MB-2971	0.869308111168805	MB-0584_MB-2971	pos	pos	MB-0584	MB-2971	4
MB-0584	MB-0579	0.832498886182953	MB-0584_MB-0579	pos	pos	MB-0584	MB-0579	1
MB-0584	MB-3181	0.954268664021058	MB-0584_MB-3181	pos	pos	MB-0584	MB-3181	2
MB-0584	MB-3363	0.930427754455568	MB-0584_MB-3363	pos	pos	MB-0584	MB-3363	2
MB-0584	MB-3104	0.86586843813163	MB-0584_MB-3104	pos	pos	MB-0584	MB-3104	3
MB-0584	MB-2752	0.937592977982672	MB-0584_MB-2752	pos	pos	MB-0584	MB-2752	4
MB-0584	MB-3506	0.94232715067901	MB-0584_MB-3506	pos	pos	MB-0584	MB-3506	3
MB-0584	MB-3479	0.946341186723368	MB-0584_MB-3479	pos	pos	MB-0584	MB-3479	3
MB-0584	MB-3600	0.923944765138244	MB-0584_MB-3600	pos	pos	MB-0584	MB-3600	5
MB-0584	MB-0425	0.462079094984769	MB-0584_MB-0425	pos	pos	MB-0584	MB-0425	4
MB-0891	MB-0068	0.951822316551882	MB-0891_MB-0068	pos	pos	MB-0891	MB-0068	2
MB-0891	MB-0123	0.957432268867417	MB-0891_MB-0123	pos	pos	MB-0891	MB-0123	3
MB-0891	MB-0010	0.803788866516854	MB-0891_MB-0010	pos	pos	MB-0891	MB-0010	1
MB-0891	MB-0138	0.922837628712243	MB-0891_MB-0138	pos	pos	MB-0891	MB-0138	3
MB-0891	MB-0202	0.851640186687507	MB-0891_MB-0202	pos	pos	MB-0891	MB-0202	1
MB-0891	MB-0066	0.902162913367907	MB-0891_MB-0066	pos	pos	MB-0891	MB-0066	2
MB-0891	MB-0145	0.91294737681552	MB-0891_MB-0145	pos	pos	MB-0891	MB-0145	5
MB-0891	MB-0181	0.820236152654789	MB-0891_MB-0181	pos	pos	MB-0891	MB-0181	1
MB-0891	MB-0301	0.948594108774508	MB-0891_MB-0301	pos	pos	MB-0891	MB-0301	3
MB-0891	MB-0117	0.820974215855534	MB-0891_MB-0117	pos	pos	MB-0891	MB-0117	6
MB-0891	MB-0282	0.874710258702046	MB-0891_MB-0282	pos	pos	MB-0891	MB-0282	5
MB-0891	MB-0322	0.877115086022659	MB-0891_MB-0322	pos	pos	MB-0891	MB-0322	3
MB-0891	MB-0134	0.852169430457732	MB-0891_MB-0134	pos	pos	MB-0891	MB-0134	4
MB-0891	MB-0324	0.627519566195259	MB-0891_MB-0324	pos	pos	MB-0891	MB-0324	3
MB-0891	MB-0362	0.650510136754356	MB-0891_MB-0362	pos	pos	MB-0891	MB-0362	4
MB-0891	MB-0291	0.888523040784244	MB-0891_MB-0291	pos	pos	MB-0891	MB-0291	2
MB-0891	MB-0421	0.772671484987478	MB-0891_MB-0421	pos	pos	MB-0891	MB-0421	2
MB-0891	MB-0203	0.784112201543557	MB-0891_MB-0203	pos	pos	MB-0891	MB-0203	6
MB-0891	MB-0528	0.929200571212396	MB-0891_MB-0528	pos	pos	MB-0891	MB-0528	2
MB-0891	MB-0486	0.838157743691383	MB-0891_MB-0486	pos	pos	MB-0891	MB-0486	6
MB-0891	MB-0455	0.871421486587808	MB-0891_MB-0455	pos	pos	MB-0891	MB-0455	3
MB-0891	MB-0492	0.880813000844365	MB-0891_MB-0492	pos	pos	MB-0891	MB-0492	2
MB-0891	MB-0521	0.886189066300859	MB-0891_MB-0521	pos	pos	MB-0891	MB-0521	2
MB-0891	MB-0404	0.917592791916318	MB-0891_MB-0404	pos	pos	MB-0891	MB-0404	3
MB-0891	MB-0542	0.945831170011698	MB-0891_MB-0542	pos	pos	MB-0891	MB-0542	6
MB-0891	MB-0449	0.670002468665441	MB-0891_MB-0449	pos	pos	MB-0891	MB-0449	2
MB-0891	MB-0425	0.648731327705127	MB-0891_MB-0425	pos	pos	MB-0891	MB-0425	4
MB-0891	MB-0535	0.928874449748718	MB-0891_MB-0535	pos	pos	MB-0891	MB-0535	4
MB-0891	MB-0512	0.936015844787321	MB-0891_MB-0512	pos	pos	MB-0891	MB-0512	2
MB-0891	MB-0348	0.890954351614266	MB-0891_MB-0348	pos	pos	MB-0891	MB-0348	3
MB-0891	MB-0474	0.948470757079766	MB-0891_MB-0474	pos	pos	MB-0891	MB-0474	2
MB-0891	MB-0487	0.656568999511535	MB-0891_MB-0487	pos	pos	MB-0891	MB-0487	2
MB-0891	MB-2556	0.849910509720579	MB-0891_MB-2556	pos	pos	MB-0891	MB-2556	4
MB-0891	MB-0904	0.898759592774805	MB-0891_MB-0904	pos	pos	MB-0891	MB-0904	4
MB-0891	MB-2616	0.908462082808639	MB-0891_MB-2616	pos	pos	MB-0891	MB-2616	2
MB-0891	MB-0385	0.923711268367054	MB-0891_MB-0385	pos	pos	MB-0891	MB-0385	4
MB-0891	MB-0465	0.810683839913565	MB-0891_MB-0465	pos	pos	MB-0891	MB-0465	1
MB-0891	MB-0584	0.899070222412641	MB-0891_MB-0584	pos	pos	MB-0891	MB-0584	2
MB-0891	MB-2971	0.930678764526392	MB-0891_MB-2971	pos	pos	MB-0891	MB-2971	2
MB-0891	MB-3506	0.91353664253554	MB-0891_MB-3506	pos	pos	MB-0891	MB-3506	3
MB-0891	MB-3035	0.900539645757138	MB-0891_MB-3035	pos	pos	MB-0891	MB-3035	4
MB-0891	MB-3363	0.875979965682454	MB-0891_MB-3363	pos	pos	MB-0891	MB-3363	1
MB-0891	MB-2752	0.961820044024352	MB-0891_MB-2752	pos	pos	MB-0891	MB-2752	2
MB-0891	MB-3479	0.943410210295376	MB-0891_MB-3479	pos	pos	MB-0891	MB-3479	2
MB-0891	MB-3181	0.897482055078853	MB-0891_MB-3181	pos	pos	MB-0891	MB-3181	3
MB-0891	MB-3412	0.948458025806418	MB-0891_MB-3412	pos	pos	MB-0891	MB-3412	4
MB-0904	MB-0010	0.809506643154136	MB-0904_MB-0010	pos	pos	MB-0904	MB-0010	3
MB-0891	MB-3104	0.71667401528744	MB-0891_MB-3104	pos	pos	MB-0891	MB-3104	3
MB-0891	MB-3600	0.958648392904498	MB-0891_MB-3600	pos	pos	MB-0891	MB-3600	5
MB-0904	MB-0123	0.934856769939264	MB-0904_MB-0123	pos	pos	MB-0904	MB-0123	4
MB-0891	MB-0579	0.793697873812796	MB-0891_MB-0579	pos	pos	MB-0891	MB-0579	2
MB-0904	MB-0138	0.931077164444295	MB-0904_MB-0138	pos	pos	MB-0904	MB-0138	3
MB-0904	MB-0068	0.934562792080444	MB-0904_MB-0068	pos	pos	MB-0904	MB-0068	1
MB-0904	MB-0202	0.941943927494052	MB-0904_MB-0202	pos	pos	MB-0904	MB-0202	3
MB-0904	MB-0181	0.935660965331308	MB-0904_MB-0181	pos	pos	MB-0904	MB-0181	1
MB-0904	MB-0322	0.911926104448102	MB-0904_MB-0322	pos	pos	MB-0904	MB-0322	2
MB-0904	MB-0134	0.887925646988902	MB-0904_MB-0134	pos	pos	MB-0904	MB-0134	5
MB-0904	MB-0324	0.850426218711613	MB-0904_MB-0324	pos	pos	MB-0904	MB-0324	1
MB-0904	MB-0066	0.891851254257854	MB-0904_MB-0066	pos	pos	MB-0904	MB-0066	3
MB-0904	MB-0117	0.943861008727366	MB-0904_MB-0117	pos	pos	MB-0904	MB-0117	6
MB-0904	MB-0301	0.956029188520503	MB-0904_MB-0301	pos	pos	MB-0904	MB-0301	5
MB-0904	MB-0385	0.944355640678762	MB-0904_MB-0385	pos	pos	MB-0904	MB-0385	3
MB-0904	MB-0282	0.938152413539992	MB-0904_MB-0282	pos	pos	MB-0904	MB-0282	4
MB-0904	MB-0362	0.851108472303047	MB-0904_MB-0362	pos	pos	MB-0904	MB-0362	3
MB-0904	MB-0203	0.915064685628038	MB-0904_MB-0203	pos	pos	MB-0904	MB-0203	4
MB-0904	MB-0425	0.80095060474455	MB-0904_MB-0425	pos	pos	MB-0904	MB-0425	2
MB-0904	MB-0421	0.888441824323528	MB-0904_MB-0421	pos	pos	MB-0904	MB-0421	2
MB-0904	MB-0449	0.877023394584656	MB-0904_MB-0449	pos	pos	MB-0904	MB-0449	6
MB-0904	MB-0348	0.918433117324656	MB-0904_MB-0348	pos	pos	MB-0904	MB-0348	2
MB-0904	MB-0145	0.844313992238029	MB-0904_MB-0145	pos	pos	MB-0904	MB-0145	6
MB-0904	MB-0512	0.926943227937145	MB-0904_MB-0512	pos	pos	MB-0904	MB-0512	3
MB-0904	MB-0404	0.8867078533365	MB-0904_MB-0404	pos	pos	MB-0904	MB-0404	2
MB-0904	MB-0465	0.889474728722978	MB-0904_MB-0465	pos	pos	MB-0904	MB-0465	2
MB-0904	MB-0487	0.839425228781753	MB-0904_MB-0487	pos	pos	MB-0904	MB-0487	3
MB-0904	MB-0492	0.856698654673912	MB-0904_MB-0492	pos	pos	MB-0904	MB-0492	6
MB-0904	MB-0542	0.879366109210778	MB-0904_MB-0542	pos	pos	MB-0904	MB-0542	2
MB-0904	MB-0584	0.870635008885702	MB-0904_MB-0584	pos	pos	MB-0904	MB-0584	4
MB-0904	MB-0891	0.898776474275759	MB-0904_MB-0891	pos	pos	MB-0904	MB-0891	4
MB-0904	MB-0535	0.886014484723928	MB-0904_MB-0535	pos	pos	MB-0904	MB-0535	2
MB-0904	MB-2971	0.958084458096342	MB-0904_MB-2971	pos	pos	MB-0904	MB-2971	3
MB-0904	MB-0528	0.833419249112132	MB-0904_MB-0528	pos	pos	MB-0904	MB-0528	2
MB-0904	MB-0474	0.951257014321372	MB-0904_MB-0474	pos	pos	MB-0904	MB-0474	2
MB-0904	MB-0291	0.893778366246238	MB-0904_MB-0291	pos	pos	MB-0904	MB-0291	4
MB-0904	MB-0521	0.89644018634335	MB-0904_MB-0521	pos	pos	MB-0904	MB-0521	4
MB-0904	MB-3035	0.806947971110816	MB-0904_MB-3035	pos	pos	MB-0904	MB-3035	2
MB-0904	MB-0579	0.946589671468774	MB-0904_MB-0579	pos	pos	MB-0904	MB-0579	4
MB-0904	MB-2556	0.732346816889041	MB-0904_MB-2556	pos	pos	MB-0904	MB-2556	1
MB-0904	MB-2616	0.818805200245945	MB-0904_MB-2616	pos	pos	MB-0904	MB-2616	2
MB-0904	MB-0486	0.821912307793819	MB-0904_MB-0486	pos	pos	MB-0904	MB-0486	2
MB-0904	MB-3412	0.925233166560391	MB-0904_MB-3412	pos	pos	MB-0904	MB-3412	3
MB-0904	MB-3479	0.895279815830242	MB-0904_MB-3479	pos	pos	MB-0904	MB-3479	4
MB-0904	MB-3600	0.923791042549577	MB-0904_MB-3600	pos	pos	MB-0904	MB-3600	1
MB-0904	MB-3104	0.820835665510993	MB-0904_MB-3104	pos	pos	MB-0904	MB-3104	2
MB-0904	MB-2752	0.913031406905297	MB-0904_MB-2752	pos	pos	MB-0904	MB-2752	2
MB-0904	MB-3506	0.850574400480632	MB-0904_MB-3506	pos	pos	MB-0904	MB-3506	3
MB-0904	MB-3363	0.753681004462646	MB-0904_MB-3363	pos	pos	MB-0904	MB-3363	4
MB-0904	MB-3181	0.79423539788759	MB-0904_MB-3181	pos	pos	MB-0904	MB-3181	3
MB-0904	MB-0455	0.74267740580115	MB-0904_MB-0455	pos	pos	MB-0904	MB-0455	3
MB-2556	MB-0066	0.827912220049557	MB-2556_MB-0066	pos	pos	MB-2556	MB-0066	5
MB-2556	MB-0068	0.846951405005653	MB-2556_MB-0068	pos	pos	MB-2556	MB-0068	4
MB-2556	MB-0202	0.675982468114715	MB-2556_MB-0202	pos	pos	MB-2556	MB-0202	2
MB-2556	MB-0282	0.706018744082433	MB-2556_MB-0282	pos	pos	MB-2556	MB-0282	3
MB-2556	MB-0138	0.802788087883148	MB-2556_MB-0138	pos	pos	MB-2556	MB-0138	1
MB-2556	MB-0123	0.857339340799227	MB-2556_MB-0123	pos	pos	MB-2556	MB-0123	3
MB-2556	MB-0117	0.623893434359433	MB-2556_MB-0117	pos	pos	MB-2556	MB-0117	1
MB-2556	MB-0181	0.592446795936491	MB-2556_MB-0181	pos	pos	MB-2556	MB-0181	2
MB-2556	MB-0010	0.61406373181367	MB-2556_MB-0010	pos	pos	MB-2556	MB-0010	5
MB-2556	MB-0301	0.834642122493787	MB-2556_MB-0301	pos	pos	MB-2556	MB-0301	1
MB-2556	MB-0324	0.426054858831597	MB-2556_MB-0324	pos	pos	MB-2556	MB-0324	3
MB-2556	MB-0455	0.941915988851302	MB-2556_MB-0455	pos	pos	MB-2556	MB-0455	6
MB-2556	MB-0145	0.860808536170409	MB-2556_MB-0145	pos	pos	MB-2556	MB-0145	5
MB-2556	MB-0492	0.734467182184848	MB-2556_MB-0492	pos	pos	MB-2556	MB-0492	3
MB-2556	MB-0528	0.906217723521814	MB-2556_MB-0528	pos	pos	MB-2556	MB-0528	4
MB-2556	MB-0291	0.791280374684112	MB-2556_MB-0291	pos	pos	MB-2556	MB-0291	3
MB-2556	MB-0322	0.767657719694289	MB-2556_MB-0322	pos	pos	MB-2556	MB-0322	4
MB-2556	MB-0203	0.58872007817311	MB-2556_MB-0203	pos	pos	MB-2556	MB-0203	2
MB-2556	MB-0134	0.660522435844831	MB-2556_MB-0134	pos	pos	MB-2556	MB-0134	2
MB-2556	MB-0421	0.661534555143693	MB-2556_MB-0421	pos	pos	MB-2556	MB-0421	6
MB-2556	MB-0542	0.897936052196485	MB-2556_MB-0542	pos	pos	MB-2556	MB-0542	2
MB-2556	MB-0521	0.781875804733563	MB-2556_MB-0521	pos	pos	MB-2556	MB-0521	6
MB-2556	MB-0512	0.78360897235332	MB-2556_MB-0512	pos	pos	MB-2556	MB-0512	3
MB-2556	MB-0891	0.848645437971966	MB-2556_MB-0891	pos	pos	MB-2556	MB-0891	2
MB-2556	MB-0404	0.812677874539625	MB-2556_MB-0404	pos	pos	MB-2556	MB-0404	2
MB-2556	MB-0486	0.719371100684441	MB-2556_MB-0486	pos	pos	MB-2556	MB-0486	3
MB-2556	MB-0474	0.815199126593869	MB-2556_MB-0474	pos	pos	MB-2556	MB-0474	6
MB-2556	MB-0449	0.476276698182027	MB-2556_MB-0449	pos	pos	MB-2556	MB-0449	2
MB-2556	MB-0487	0.476077473452767	MB-2556_MB-0487	pos	pos	MB-2556	MB-0487	4
MB-2556	MB-2616	0.909173598314853	MB-2556_MB-2616	pos	pos	MB-2556	MB-2616	4
MB-2556	MB-0348	0.703386062302178	MB-2556_MB-0348	pos	pos	MB-2556	MB-0348	2
MB-2556	MB-0385	0.772351422098195	MB-2556_MB-0385	pos	pos	MB-2556	MB-0385	3
MB-2556	MB-0584	0.870672021107277	MB-2556_MB-0584	pos	pos	MB-2556	MB-0584	2
MB-2556	MB-0535	0.855961379893387	MB-2556_MB-0535	pos	pos	MB-2556	MB-0535	2
MB-2556	MB-3363	0.916551994101922	MB-2556_MB-3363	pos	pos	MB-2556	MB-3363	4
MB-2556	MB-0362	0.466737070955825	MB-2556_MB-0362	pos	pos	MB-2556	MB-0362	4
MB-2556	MB-0425	0.38762874918974	MB-2556_MB-0425	pos	pos	MB-2556	MB-0425	2
MB-2556	MB-0904	0.732442401308607	MB-2556_MB-0904	pos	pos	MB-2556	MB-0904	4
MB-2556	MB-3181	0.898680469512939	MB-2556_MB-3181	pos	pos	MB-2556	MB-3181	1
MB-2556	MB-3035	0.900587057276882	MB-2556_MB-3035	pos	pos	MB-2556	MB-3035	2
MB-2556	MB-0465	0.698276418625585	MB-2556_MB-0465	pos	pos	MB-2556	MB-0465	2
MB-2556	MB-2752	0.886229288986227	MB-2556_MB-2752	pos	pos	MB-2556	MB-2752	3
MB-2556	MB-3479	0.893874928938947	MB-2556_MB-3479	pos	pos	MB-2556	MB-3479	4
MB-2556	MB-3412	0.874391270122517	MB-2556_MB-3412	pos	pos	MB-2556	MB-3412	1
MB-2556	MB-2971	0.783435101815605	MB-2556_MB-2971	pos	pos	MB-2556	MB-2971	2
MB-2556	MB-3506	0.890931785933845	MB-2556_MB-3506	pos	pos	MB-2556	MB-3506	2
MB-2556	MB-0579	0.604219380944426	MB-2556_MB-0579	pos	pos	MB-2556	MB-0579	3
MB-2556	MB-3104	0.607748154169225	MB-2556_MB-3104	pos	pos	MB-2556	MB-3104	4
MB-2556	MB-3600	0.874392273580144	MB-2556_MB-3600	pos	pos	MB-2556	MB-3600	3
MB-2616	MB-0068	0.920139992015159	MB-2616_MB-0068	pos	pos	MB-2616	MB-0068	3
MB-2616	MB-0010	0.612978332259871	MB-2616_MB-0010	pos	pos	MB-2616	MB-0010	5
MB-2616	MB-0123	0.908546183632795	MB-2616_MB-0123	pos	pos	MB-2616	MB-0123	4
MB-2616	MB-0202	0.738188232988753	MB-2616_MB-0202	pos	pos	MB-2616	MB-0202	2
MB-2616	MB-0138	0.904266780519739	MB-2616_MB-0138	pos	pos	MB-2616	MB-0138	3
MB-2616	MB-0066	0.917097792227535	MB-2616_MB-0066	pos	pos	MB-2616	MB-0066	1
MB-2616	MB-0145	0.921689025372144	MB-2616_MB-0145	pos	pos	MB-2616	MB-0145	3
MB-2616	MB-0301	0.906655959902132	MB-2616_MB-0301	pos	pos	MB-2616	MB-0301	1
MB-2616	MB-0421	0.778444074411341	MB-2616_MB-0421	pos	pos	MB-2616	MB-0421	2
MB-2616	MB-0492	0.802094114052647	MB-2616_MB-0492	pos	pos	MB-2616	MB-0492	5
MB-2616	MB-0117	0.785280307697267	MB-2616_MB-0117	pos	pos	MB-2616	MB-0117	1
MB-2616	MB-0528	0.941336252906812	MB-2616_MB-0528	pos	pos	MB-2616	MB-0528	3
MB-2616	MB-0134	0.699261916454417	MB-2616_MB-0134	pos	pos	MB-2616	MB-0134	6
MB-2616	MB-0291	0.860161434700279	MB-2616_MB-0291	pos	pos	MB-2616	MB-0291	5
MB-2616	MB-0521	0.898632651749761	MB-2616_MB-0521	pos	pos	MB-2616	MB-0521	3
MB-2616	MB-0455	0.949223082195414	MB-2616_MB-0455	pos	pos	MB-2616	MB-0455	4
MB-2616	MB-0322	0.905581085377859	MB-2616_MB-0322	pos	pos	MB-2616	MB-0322	3
MB-2616	MB-0542	0.934239557887439	MB-2616_MB-0542	pos	pos	MB-2616	MB-0542	4
MB-2616	MB-0362	0.609411789461019	MB-2616_MB-0362	pos	pos	MB-2616	MB-0362	2
MB-2616	MB-0404	0.921752004713678	MB-2616_MB-0404	pos	pos	MB-2616	MB-0404	2
MB-2616	MB-0385	0.821011927960632	MB-2616_MB-0385	pos	pos	MB-2616	MB-0385	6
MB-2616	MB-0181	0.701252362254928	MB-2616_MB-0181	pos	pos	MB-2616	MB-0181	2
MB-2616	MB-0535	0.941093253434644	MB-2616_MB-0535	pos	pos	MB-2616	MB-0535	6
MB-2616	MB-0348	0.775750485104129	MB-2616_MB-0348	pos	pos	MB-2616	MB-0348	3
MB-2616	MB-0891	0.909371572090907	MB-2616_MB-0891	pos	pos	MB-2616	MB-0891	2
MB-2616	MB-0487	0.713157141333486	MB-2616_MB-0487	pos	pos	MB-2616	MB-0487	2
MB-2616	MB-0425	0.477772579304243	MB-2616_MB-0425	pos	pos	MB-2616	MB-0425	3
MB-2616	MB-0474	0.881866692761669	MB-2616_MB-0474	pos	pos	MB-2616	MB-0474	6
MB-2616	MB-0203	0.719683220391006	MB-2616_MB-0203	pos	pos	MB-2616	MB-0203	2
MB-2616	MB-0282	0.835195806519739	MB-2616_MB-0282	pos	pos	MB-2616	MB-0282	4
MB-2616	MB-0512	0.89683491622248	MB-2616_MB-0512	pos	pos	MB-2616	MB-0512	4
MB-2616	MB-2556	0.909464403075424	MB-2616_MB-2556	pos	pos	MB-2616	MB-2556	2
MB-2616	MB-0465	0.824504574835579	MB-2616_MB-0465	pos	pos	MB-2616	MB-0465	3
MB-2616	MB-0324	0.57441933726271	MB-2616_MB-0324	pos	pos	MB-2616	MB-0324	2
MB-2616	MB-3035	0.944256889336604	MB-2616_MB-3035	pos	pos	MB-2616	MB-3035	2
MB-2616	MB-3363	0.93949851631671	MB-2616_MB-3363	pos	pos	MB-2616	MB-3363	4
MB-2616	MB-3181	0.949332965300121	MB-2616_MB-3181	pos	pos	MB-2616	MB-3181	4
MB-2616	MB-2971	0.851251306250057	MB-2616_MB-2971	pos	pos	MB-2616	MB-2971	2
MB-2616	MB-2752	0.930454908216253	MB-2616_MB-2752	pos	pos	MB-2616	MB-2752	4
MB-2616	MB-0584	0.95098212844073	MB-2616_MB-0584	pos	pos	MB-2616	MB-0584	1
MB-2616	MB-3506	0.933290291894624	MB-2616_MB-3506	pos	pos	MB-2616	MB-3506	2
MB-2616	MB-3479	0.947712072975103	MB-2616_MB-3479	pos	pos	MB-2616	MB-3479	2
MB-2616	MB-0904	0.819463302103921	MB-2616_MB-0904	pos	pos	MB-2616	MB-0904	3
MB-2616	MB-3412	0.917582164666502	MB-2616_MB-3412	pos	pos	MB-2616	MB-3412	4
MB-2616	MB-0449	0.606384413346569	MB-2616_MB-0449	pos	pos	MB-2616	MB-0449	1
MB-2616	MB-3600	0.924132921548191	MB-2616_MB-3600	pos	pos	MB-2616	MB-3600	2
MB-2616	MB-0486	0.766965658725609	MB-2616_MB-0486	pos	pos	MB-2616	MB-0486	2
MB-2616	MB-0579	0.744163094598665	MB-2616_MB-0579	pos	pos	MB-2616	MB-0579	3
MB-2616	MB-3104	0.807832551406736	MB-2616_MB-3104	pos	pos	MB-2616	MB-3104	4
MB-2752	MB-0123	0.973240242039085	MB-2752_MB-0123	pos	pos	MB-2752	MB-0123	3
MB-2752	MB-0068	0.964381100788223	MB-2752_MB-0068	pos	pos	MB-2752	MB-0068	3
MB-2752	MB-0138	0.933253266881006	MB-2752_MB-0138	pos	pos	MB-2752	MB-0138	5
MB-2752	MB-0181	0.824931114037332	MB-2752_MB-0181	pos	pos	MB-2752	MB-0181	4
MB-2752	MB-0066	0.921513087511229	MB-2752_MB-0066	pos	pos	MB-2752	MB-0066	2
MB-2752	MB-0202	0.86669744525149	MB-2752_MB-0202	pos	pos	MB-2752	MB-0202	3
MB-2752	MB-0010	0.786971646368212	MB-2752_MB-0010	pos	pos	MB-2752	MB-0010	1
MB-2752	MB-0117	0.823049443341868	MB-2752_MB-0117	pos	pos	MB-2752	MB-0117	3
MB-2752	MB-0134	0.855353258615154	MB-2752_MB-0134	pos	pos	MB-2752	MB-0134	1
MB-2752	MB-0301	0.967134328430179	MB-2752_MB-0301	pos	pos	MB-2752	MB-0301	2
MB-2752	MB-0282	0.877856948160626	MB-2752_MB-0282	pos	pos	MB-2752	MB-0282	5
MB-2752	MB-0291	0.91578010643202	MB-2752_MB-0291	pos	pos	MB-2752	MB-0291	1
MB-2752	MB-0421	0.81068732366122	MB-2752_MB-0421	pos	pos	MB-2752	MB-0421	3
MB-2752	MB-0322	0.894826530070923	MB-2752_MB-0322	pos	pos	MB-2752	MB-0322	6
MB-2752	MB-0203	0.789676246374942	MB-2752_MB-0203	pos	pos	MB-2752	MB-0203	5
MB-2752	MB-0385	0.929368575989643	MB-2752_MB-0385	pos	pos	MB-2752	MB-0385	3
MB-2752	MB-0324	0.643513782395691	MB-2752_MB-0324	pos	pos	MB-2752	MB-0324	4
MB-2752	MB-0465	0.847865160272903	MB-2752_MB-0465	pos	pos	MB-2752	MB-0465	3
MB-2752	MB-0492	0.880590901351492	MB-2752_MB-0492	pos	pos	MB-2752	MB-0492	4
MB-2752	MB-0425	0.63466604001778	MB-2752_MB-0425	pos	pos	MB-2752	MB-0425	2
MB-2752	MB-0474	0.947176702153522	MB-2752_MB-0474	pos	pos	MB-2752	MB-0474	2
MB-2752	MB-0362	0.677428133541016	MB-2752_MB-0362	pos	pos	MB-2752	MB-0362	6
MB-2752	MB-0348	0.885283326062447	MB-2752_MB-0348	pos	pos	MB-2752	MB-0348	2
MB-2752	MB-0449	0.678028071741263	MB-2752_MB-0449	pos	pos	MB-2752	MB-0449	6
MB-2752	MB-0404	0.921707057779131	MB-2752_MB-0404	pos	pos	MB-2752	MB-0404	3
MB-2752	MB-0512	0.929793538393513	MB-2752_MB-0512	pos	pos	MB-2752	MB-0512	2
MB-2752	MB-0145	0.913255169757532	MB-2752_MB-0145	pos	pos	MB-2752	MB-0145	2
MB-2752	MB-0487	0.699024570760904	MB-2752_MB-0487	pos	pos	MB-2752	MB-0487	3
MB-2752	MB-0542	0.957801568571619	MB-2752_MB-0542	pos	pos	MB-2752	MB-0542	6
MB-2752	MB-0891	0.962256689158292	MB-2752_MB-0891	pos	pos	MB-2752	MB-0891	2
MB-2752	MB-0521	0.904945204342936	MB-2752_MB-0521	pos	pos	MB-2752	MB-0521	4
MB-2752	MB-0528	0.936755966635403	MB-2752_MB-0528	pos	pos	MB-2752	MB-0528	4
MB-2752	MB-0535	0.940740432312723	MB-2752_MB-0535	pos	pos	MB-2752	MB-0535	2
MB-2752	MB-0584	0.937592844023077	MB-2752_MB-0584	pos	pos	MB-2752	MB-0584	3
MB-2752	MB-0904	0.912952571042946	MB-2752_MB-0904	pos	pos	MB-2752	MB-0904	2
MB-2752	MB-0579	0.807882621109781	MB-2752_MB-0579	pos	pos	MB-2752	MB-0579	2
MB-2752	MB-2971	0.9347531894218	MB-2752_MB-2971	pos	pos	MB-2752	MB-2971	4
MB-2752	MB-3035	0.924455798438677	MB-2752_MB-3035	pos	pos	MB-2752	MB-3035	4
MB-2752	MB-3181	0.922905280155206	MB-2752_MB-3181	pos	pos	MB-2752	MB-3181	2
[truncated: 451 more rows]
