# Supplementary material for: Multi-scale and multi-context interpretable mapping of cell states across heterogeneous spatial samples
Source: Nat Commun. 2025 Aug 21;16:7814. doi: 10.1038/s41467-025-62782-y (PMC12370880; doi:10.1038/s41467-025-62782-y)
Supplement: Supplementary file 9 — Source Data [file 41467_2025_62782_MOESM9_ESM.zip › SourceData/figure_s15.tsv]

barcodes	x	y	cell_labels	sample
Tumor01_GTGTTCAATCGTGC	3230	1926	Tumor	Reference
Tumor01_TTAGGATGCGTGGC	2067	3364	Tumor	Reference
Tumor01_ATGCCCGTCACCCG	3172	1753	Tumor	Reference
Tumor01_AACAGATGACGGAA	2477	2202	Tumor	Reference
Tumor01_GAATGGTAACCGCC	1794	2992	Tumor	Reference
Tumor01_CCCGCCAGGGGCGA	2465	2175	Tumor	Reference
Tumor01_TTTGCTCACTGATA	2227	2426	Tumor	Reference
Tumor01_ACGAAAGGGGCGAG	3027	1622	Tumor	Reference
Tumor01_TGGCCWTCTCCTCT	2060	3510	Tumor	Reference
Tumor01_CAACCGTAAGCGTC	2022	2509	Tumor	Reference
Tumor01_AGCCCTTGTACGTA	2201	2597	Tumor	Reference
Tumor01_CCTGAGCCGAGGGC	2264	2092	Tumor	Reference
Tumor01_TTGACGTAAGTCTA	2484	1915	Tumor	Reference
Tumor01_ATCGTAGGAACCCC	1960	3406	Tumor	Reference
Tumor01_CGCASAAGGTACTT	3417	2204	Tumor	Reference
Tumor01_AATGTGCGGAAGTY	984	3657	Fibroblasts	Reference
Tumor01_CTACTACATTAGTC	2952	1917	Tumor	Reference
Tumor01_CCATAATCGCACAC	3434	2047	Tumor	Reference
Tumor01_ACTCGSCTCCATCC	3115	2027	Tumor	Reference
Tumor01_TCCAGAACTTTCTC	2845	1927	Tumor	Reference
Tumor01_TGGATTTGCTATGA	2284	2347	Tumor	Reference
Tumor01_GCCACATGGCCAGT	2044	2574	Tumor	Reference
Tumor01_GGAGATCATAAGGA	2032	2459	Tumor	Reference
Tumor01_ACTCGCCGATGGTT	2966	1923	Tumor	Reference
Tumor01_AAAAGCCCAGTACG	3281	2069	Tumor	Reference
Tumor01_ACAGMTGAATTAGG	3252	2414	Tumor	Reference
Tumor01_AATTGMACATTGTA	2411	1927	Tumor	Reference
Tumor01_CAGAGCATGCCGGT	3401	2145	Tumor	Reference
Tumor01_ATAAACGTCTGCTT	3259	2276	Tumor	Reference
Tumor01_TTCATAAAACGTGA	3176	1954	Tumor	Reference
Tumor01_TCCCGCCTCTATTG	2515	2126	Tumor	Reference
Tumor01_ACCGAGGTTATACY	2987	964	Tumor	Reference
Tumor01_ATCACCTTTTACAC	3441	2539	Tumor	Reference
Tumor01_ATTTATTACTCCTT	2513	2358	Tumor	Reference
Tumor01_CACGCCGACTTCTG	3464	1609	Tumor	Reference
Tumor01_CTGTTTATTTAGCT	3213	2007	Tumor	Reference
Tumor01_TTAYACTGCTCATT	2778	3926	Tumor	Reference
Tumor01_CGGGSTGGACTTGC	666	2999	Epithelial	Reference
Tumor01_TCCCCCAGCTACCG	2949	1610	Tumor	Reference
Tumor01_AAGGCTGCTTTTGC	2301	2637	Tumor	Reference
Tumor01_CTATTYTCGGCACC	2897	976	Tumor	Reference
Tumor01_CCGCGCTTAGTGCC	2691	1436	Tumor	Reference
Tumor01_CTTTTAAGTAACAG	1803	1398	Epithelial	Reference
Tumor01_GCAACTGTAGCGAC	2488	2217	Tumor	Reference
Tumor01_CATAAGGTCTACAC	1948	2342	Tumor	Reference
Tumor01_GACTCTCCGCCTAT	3462	2626	Tumor	Reference
Tumor01_TCCCCCGACCACTT	2254	2514	Tumor	Reference
Tumor01_TTCTAGCGGCCCTG	2754	1498	Tumor	Reference
Tumor01_CATGCCTGTGAGCT	2962	1714	Tumor	Reference
Tumor01_TGTCGAACCTTGCA	2827	1094	Tumor	Reference
Tumor01_TCAATTTTGCACTS	2008	2469	Tumor	Reference
Tumor01_CAATTTCTGTCGGC	3102	1231	Tumor	Reference
Tumor01_CGTTACGGACGGTT	3033	1896	Tumor	Reference
Tumor01_CTCCTCGGCTTCCA	2921	2174	Tumor	Reference
Tumor01_CCAAAATAATCTAC	2567	1460	Tumor	Reference
Tumor01_AAGGTCATACCACC	3350	1939	Tumor	Reference
Tumor01_GCCACTATTCAGTC	2837	2117	Tumor	Reference
Tumor01_ATACAACGATTTGC	2190	2611	Tumor	Reference
Tumor01_CTACCCAAGTGTTM	3044	1925	Tumor	Reference
Tumor01_CCTTTGTCGGGCTT	1801	2840	Tumor	Reference
Tumor01_CACGCTACAAGTGC	3444	1783	Tumor	Reference
Tumor01_AGTATTATCGCTTC	3184	1912	Tumor	Reference
Tumor01_CTCGTAACACCGAA	1766	2737	Tumor	Reference
Tumor01_CACCACAGCCGGCG	2468	2448	Tumor	Reference
Tumor01_TTCTCAACGAATCC	1840	2777	Tumor	Reference
Tumor01_CGCAACCGGGTTCC	2348	2406	Tumor	Reference
Tumor01_ACCCGAACACCTTA	3072	2155	Tumor	Reference
Tumor01_TTACCACTCTGACA	3221	1871	Tumor	Reference
Tumor01_CGTTGTATGGGCTC	2585	2273	Tumor	Reference
Tumor01_CACGAGGCGCGTTC	2422	2349	Tumor	Reference
Tumor01_ACTMTAATTGCACA	1706	2154	Tumor	Reference
Tumor01_CCGGACATCATTTC	2304	2365	Tumor	Reference
Tumor01_CAAGAAACATTTAG	3250	2046	Tumor	Reference
Tumor01_CCATGGCAAATGAT	2298	2408	Tumor	Reference
Tumor01_AATYTGTGTTGTGC	1628	4149	Tumor	Reference
Tumor01_GCTTTTGTAATCAC	3348	2335	Tumor	Reference
Tumor01_GGGTCACACACCAC	3267	1081	Tumor	Reference
Tumor01_ACTTGCCCCGAGGT	2371	1967	Tumor	Reference
Tumor01_AACAACTATGAGTC	3435	2226	Tumor	Reference
Tumor01_CGKAGTTGGCTACA	3157	977	Tumor	Reference
Tumor01_GATCAACTACTAGT	3368	1515	Tumor	Reference
Tumor01_ATCGCCATGTAGGC	1676	2602	Tumor	Reference
Tumor01_CACGGGTTTGCGGC	833	3490	Epithelial	Reference
Tumor01_GAAACCCGAGTAAG	3132	2127	Tumor	Reference
Tumor01_ATACTGCTTAGTTC	3457	2244	Tumor	Reference
Tumor01_TCACTVACACGCCA	3529	2289	Tumor	Reference
Tumor01_TTCTTGAGCTGCTT	3114	2593	Tumor	Reference
Tumor01_TGCAGATAGACTTC	2478	2534	Tumor	Reference
Tumor01_GAGTCCTATTTCAC	2044	3224	Tumor	Reference
Tumor01_CCAMGAAGACATTA	2013	2842	Tumor	Reference
Tumor01_AGCGGCTGTACCTT	1843	2865	Tumor	Reference
Tumor01_CCACCCAAATGTTC	2829	1747	Tumor	Reference
Tumor01_TATCCAGGCAGGTC	1606	3470	Epithelial	Reference
Tumor01_GTTTCTCTTCCCCC	2039	2663	Tumor	Reference
Tumor01_GGACTTGGAGGTTC	2044	3137	Tumor	Reference
Tumor01_GCAACCATTTCCGA	3427	1678	Tumor	Reference
Tumor01_CTCAGGTTTATTGT	2274	3345	Tumor	Reference
Tumor01_TTATTYTTTTACGA	2728	1491	Tumor	Reference
Tumor01_CGCCGTAATGTATG	3418	2345	Tumor	Reference
Tumor01_TCCTTCCTGTACGC	1922	3254	Tumor	Reference
Tumor01_GACTCATCTCCCCC	3191	2310	Tumor	Reference
Tumor01_ACTCTTACGTCCCT	3293	1285	Tumor	Reference
Tumor01_GTCAACCATCCCGC	1047	3359	Epithelial	Reference
Tumor01_TACTGGCCGTTACS	1951	2485	Tumor	Reference
Tumor01_CATATGAGCAGGCT	2937	1969	Tumor	Reference
Tumor01_AACCATTACTCTAC	2858	1917	Tumor	Reference
Tumor01_TTACCAAGAGTTAC	3291	1839	Tumor	Reference
Tumor01_ACTCTTCTGGTACC	2757	1067	Tumor	Reference
Tumor01_GCTACCGGCAACTG	3341	2193	Tumor	Reference
Tumor01_CGWCTGGTAACTCA	2477	4120	Tumor	Reference
Tumor01_TCAACCTCTAAGGC	3056	1687	Tumor	Reference
Tumor01_CTCACAGTAAGTCC	2688	1348	Tumor	Reference
Tumor01_CCCCGCGCCCTATK	1946	2853	Tumor	Reference
Tumor01_AGTCGAAATTCGGG	3278	1952	Tumor	Reference
Tumor01_TTAATACTACAGGC	1882	2783	Tumor	Reference
Tumor01_ACTTCACACTTGCG	2291	2334	Tumor	Reference
Tumor01_GGCCCSCAACTCAA	2944	1755	Tumor	Reference
Tumor01_AACMSTAATACTAC	1981	2491	Tumor	Reference
Tumor01_TAGCGTCCACAACT	3425	2030	Tumor	Reference
Tumor01_AGACGGTAGGCAAC	3037	1946	Tumor	Reference
Tumor01_ATAACGTTGCTCCA	3304	2071	Fibroblasts	Reference
Tumor01_TTTACTTTAAGTAC	2683	1577	Tumor	Reference
Tumor01_CCCCCCTGGCTTAT	2144	3034	Tumor	Reference
Tumor01_AAGAGACTACTCGT	3086	2290	Tumor	Reference
Tumor01_AAGGAACATGTATC	2290	2110	Tumor	Reference
Tumor01_ACAACGACTAGCTT	1796	3346	Tumor	Reference
Tumor01_CGACCGGAACTCCC	1562	1138	Epithelial	Reference
Tumor01_ATATAACGGTTACC	1696	2419	Tumor	Reference
Tumor01_TCATAGTAACTTAT	3294	1338	Tumor	Reference
Tumor01_ACCTGGTAAACTCA	3044	1674	Tumor	Reference
Tumor01_AAGCTGCACAAGGT	1893	1788	Epithelial	Reference
Tumor01_GATCTACCACATTC	2147	4184	Tumor	Reference
Tumor01_GGGCAGAACCGATA	1193	3733	Tumor	Reference
Tumor01_TGCGTAACACCTGA	1200	3686	Tumor	Reference
Tumor01_CACGTGGGCGTTCA	2050	2465	Tumor	Reference
Tumor01_TACAATATCGACTA	2163	3212	Tumor	Reference
Tumor01_TATTGGCCCAGCTT	1938	3492	Fibroblasts	Reference
Tumor01_ACTGTCTGATCTCC	2818	2986	Tumor	Reference
Tumor01_TCGGATCATCGTTA	3217	1841	Tumor	Reference
Tumor01_GTACACCTTGCTAC	3312	3036	Tumor	Reference
Tumor01_AGTGCGTAGATTGG	3341	2135	Tumor	Reference
Tumor01_TAACATTCGGGACC	2072	2012	Tumor	Reference
Tumor01_GCTATACTCTGTGG	3131	997	Tumor	Reference
Tumor01_TGCCTCAGGTCGTT	1206	3742	Tumor	Reference
Tumor01_TTGATGCCGAATGA	3051	1958	Tumor	Reference
Tumor01_CCTTCTCCACCATC	2109	3116	Tumor	Reference
Tumor01_ATCTATGAATGACC	2000	2582	Tumor	Reference
Tumor01_GGCCACCACCCCAC	1904	3542	Tumor	Reference
Tumor01_GAGGGAGTGTACAC	1960	2914	Tumor	Reference
Tumor01_GGGACACTGCTTTC	1163	3692	Tumor	Reference
Tumor01_TAAACTSCTGAACC	3510	1744	Tumor	Reference
Tumor01_TCAAGSCCCATATG	3444	1539	Tumor	Reference
Tumor01_ACTTAACATTAGTC	1907	2930	Tumor	Reference
Tumor01_ACAGAACTGCCTTA	2426	1917	Tumor	Reference
Tumor01_ACCAACTTCCACAA	1668	2670	Tumor	Reference
Tumor01_AGTCGAYTTTGGGC	1327	3642	Tumor	Reference
Tumor01_CCGCCTACCAACGC	2296	2477	Tumor	Reference
Tumor01_CTCGCCGAAGCACG	2691	1482	Tumor	Reference
Tumor01_AGTTGTGGGCTATC	1932	2346	Tumor	Reference
Tumor01_GTGCTAGCGGACGC	1597	1308	Epithelial	Reference
Tumor01_ATCCCCCGTCCTAC	2212	2623	Tumor	Reference
Tumor01_GCCTTCTTGGTTTG	2807	1120	Tumor	Reference
Tumor01_ACGCTCAATTCACA	3397	1755	Tumor	Reference
Tumor01_AGCGCTCTCCGTTG	3075	2087	Tumor	Reference
Tumor01_TCTCTTTGAGCGAC	2940	1917	Tumor	Reference
Tumor01_GACTAACTCAACGT	2592	3297	Tumor	Reference
Tumor01_CAGTCCATGAATAT	1769	2942	Tumor	Reference
Tumor01_AGCAGTGTCTATAT	3129	1862	Tumor	Reference
Tumor01_ACTTGGTACTGGCC	2497	2021	Tumor	Reference
Tumor01_ATGCACGTCATGAC	2843	1199	Tumor	Reference
Tumor01_TCAATWTCGGCCAC	795	3454	Epithelial	Reference
Tumor01_CACTACTAGGGAGG	3039	1727	Tumor	Reference
Tumor01_AGCTGCACCTAGCA	3457	1638	Tumor	Reference
Tumor01_TAGTTGGGAGCCGG	3355	1524	Tumor	Reference
Tumor01_AGCTGACCATGAAC	3473	1569	Tumor	Reference
Tumor01_GCCGCCGTGGCTGA	2699	3024	Tumor	Reference
Tumor01_AACACCTGCGAGCA	3073	2071	Tumor	Reference
Tumor01_GCGCAACCGCTCTT	2287	2268	Tumor	Reference
Tumor01_TCTAMGCCTAGGGA	3344	2986	Tumor	Reference
Tumor01_AGCACCGTGATTTT	2165	2240	Tumor	Reference
Tumor01_CAAGTACCAGCGTT	2112	3811	Epithelial	Reference
Tumor01_TTAAAGATTTACAC	3359	1503	Tumor	Reference
Tumor01_CAAATTACTTCACT	2154	2819	Tumor	Reference
Tumor01_CTAAGTTAGCACCC	2127	3046	Tumor	Reference
Tumor01_ACGTTGATTCTTAC	2895	1740	Tumor	Reference
Tumor01_ACAACACGGGTGAA	2343	2593	Tumor	Reference
Tumor01_TCGGSAAGCTCCCT	3204	2639	Tumor	Reference
Tumor01_GGACGGGAGGTACC	3488	1521	Tumor	Reference
Tumor01_CCAGTCCACTGCAK	1833	3135	Tumor	Reference
Tumor01_AAGTCGAACGAGGC	1574	3767	Tumor	Reference
Tumor01_CGCCYGCTTCTTCC	2427	2363	Tumor	Reference
Tumor01_AAGCTTTCGCAATA	2970	1458	Tumor	Reference
Tumor01_CACAAGTCTATTCA	2141	2209	Tumor	Reference
Tumor01_GAACGGAGCTCGAG	2992	2104	Tumor	Reference
Tumor01_CACCCGGTGCATTG	3217	1789	Tumor	Reference
Tumor01_CCTATTCTCACCGA	3183	905	Tumor	Reference
Tumor01_CTCGCCCTCCCACG	1626	2227	Tumor	Reference
Tumor01_TCATGCTGCGTCGC	2701	1423	Tumor	Reference
Tumor01_ATCTACTGGTTACA	2226	4186	Tumor	Reference
Tumor01_ACCCAAATCACGWT	2344	2639	Tumor	Reference
Tumor01_CAATACCAGAGCCT	3285	2162	Tumor	Reference
Tumor01_TTCGCGGTGAGGGG	2614	2046	Tumor	Reference
Tumor01_AGGGACCCTAATGG	1916	2406	Tumor	Reference
Tumor01_TCGAAHACGTATCA	2280	4181	Tumor	Reference
Tumor01_AGTTCTCTAGACCA	1208	3484	Epithelial	Reference
Tumor01_GCAWATTTTAGCCA	2875	1374	Tumor	Reference
Tumor01_GCACAGGCCCGACS	2700	2975	Tumor	Reference
Tumor01_AAGAGACTCGGATT	3144	1569	Tumor	Reference
Tumor01_CTCCCTTCCTATGT	3363	2611	Tumor	Reference
Tumor01_CAGRACTGATACCG	2471	1958	Tumor	Reference
Tumor01_CGTATTTAGTTTGG	2020	2288	Tumor	Reference
Tumor01_ACCACTGATCCCCC	1896	401	Epithelial	Reference
Tumor01_ACGGMATATTTCGA	3455	2066	Tumor	Reference
Tumor01_GCAGCCTGGTATTC	1841	2661	Tumor	Reference
Tumor01_TTTGCYTGATCACC	2529	3962	Tumor	Reference
Tumor01_ACCCTTTACTCTCC	3192	3397	Tumor	Reference
Tumor01_TCACCAATCTTGAC	2457	3789	Tumor	Reference
Tumor01_AGACGAATGACTTA	3162	2132	Tumor	Reference
Tumor01_TCCCGATAACACCA	882	3484	Epithelial	Reference
Tumor01_GACTCATCCCACAG	2969	791	Tumor	Reference
Tumor01_AGCATGCACTATTC	1910	2219	Tumor	Reference
Tumor01_CAAGTGGCTACGCG	3104	1811	Tumor	Reference
Tumor01_GTCGTGGGTGCTCA	2958	1738	Tumor	Reference
Tumor01_ACCACGGACAATCA	2199	2630	Tumor	Reference
Tumor01_GTAACCCACCAGCG	2627	1425	Tumor	Reference
Tumor01_ATCGKYTACTTACT	1100	2169	Epithelial	Reference
Tumor01_ATCCTCAATGTGTT	1932	2844	Tumor	Reference
Tumor01_CCAGAAGCACACCA	2652	1386	Tumor	Reference
Tumor01_GCAGTWACATCGGC	2709	1672	Tumor	Reference
Tumor01_TGGGCCGCTACTCC	3202	2621	Tumor	Reference
Tumor01_TCCTACAAAGCCTT	3189	2611	Tumor	Reference
Tumor01_GGCGCAAGAACGTG	1748	1583	Epithelial	Reference
Tumor01_TAAACAGACGTACC	2293	3196	Tumor	Reference
Tumor01_TATTAGAAGAATCT	3342	1747	Tumor	Reference
Tumor01_ACGGGGGGCGCCGC	3187	1792	Tumor	Reference
Tumor01_TAAKAGTGGCGATT	518	2812	Epithelial	Reference
Tumor01_CGCCTSCCTGACCG	3166	2146	Tumor	Reference
Tumor01_CAAGCCCTAGACCA	2063	2393	Tumor	Reference
Tumor01_CAYTATCTAGACAA	2387	1879	Tumor	Reference
Tumor01_AGCACTCAGACTTA	3532	1918	Tumor	Reference
Tumor01_GCGCCCGACGAACA	1308	2601	Epithelial	Reference
Tumor01_ATACCCGACCCGCA	3129	2114	Tumor	Reference
Tumor01_TGTGCTACCATTCA	1722	2683	Tumor	Reference
Tumor01_AAAGCCGACTAATA	2704	3776	Tumor	Reference
Tumor01_GGCGGCAAACCGCA	1655	2468	Tumor	Reference
Tumor01_TCAATCCAGGGCGC	3307	2001	Tumor	Reference
Tumor01_TAGTCAGTGGGTGM	819	3798	Epithelial	Reference
Tumor01_GAGCTAACAATACA	2496	2438	Tumor	Reference
Tumor01_CTCACGAACCAATC	2855	2184	Tumor	Reference
Tumor01_AGCCACCCCCSCCC	2551	2075	Tumor	Reference
Tumor01_CATTTGAAGTTCAC	2108	2372	Tumor	Reference
Tumor01_TTCAGCTTTAGTCC	3354	1566	Tumor	Reference
Tumor01_TCTGTACACTTTTT	2250	2582	Tumor	Reference
Tumor01_ACGAGACTTTGTCT	2066	2301	Tumor	Reference
Tumor01_TTACACAAGCGTGG	2507	2388	Tumor	Reference
Tumor01_GGCTTATATAACAT	2843	2087	Tumor	Reference
Tumor01_AGAACCGACATGCA	3464	1581	Tumor	Reference
Tumor01_CCTATCTTCTCTTT	3361	2531	Tumor	Reference
Tumor01_TACCGCAAATCCCC	2391	1657	Tumor	Reference
Tumor01_TCCGTTACGGGATG	2321	2193	Tumor	Reference
Tumor01_TTGTGGTATCCTTC	2737	3874	Tumor	Reference
Tumor01_GTAACCTATACTTC	2077	3085	Tumor	Reference
Tumor01_GTTTGGTTTTCGAA	3200	2655	Tumor	Reference
Tumor01_TTACGGCGATATCT	2356	1857	Tumor	Reference
Tumor01_TAACCCGGTGTTTC	1962	3449	Tumor	Reference
Tumor01_TAATCGTATGTGCC	3434	3024	Tumor	Reference
Tumor01_GGCAMAGAACCTTA	3115	2108	Tumor	Reference
Tumor01_TCTATTGTCTGACC	1137	2885	Epithelial	Reference
Tumor01_AAATCGCACGTATG	3104	2288	Tumor	Reference
Tumor01_TGGCAGGATGTGCC	2324	3663	Epithelial	Reference
Tumor01_GCTCCTTCACGTAT	3093	1098	Tumor	Reference
Tumor01_ATCTCCAGCTAAGG	3227	1284	Tumor	Reference
Tumor01_AAKCATTTCAGGCC	3256	1046	Tumor	Reference
Tumor01_TACAAACCACGTTA	2117	3289	Tumor	Reference
Tumor01_GCGACTTAATCTCT	3365	2871	Tumor	Reference
Tumor01_CTATAATCATCGGC	1723	2975	Tumor	Reference
Tumor01_AATGTAGCCGCCGA	2615	1630	Macrophage	Reference
Tumor01_GAGTAGACCGGAAT	3461	2339	Tumor	Reference
Tumor01_TCTTTTACCAATAC	1646	1946	Epithelial	Reference
Tumor01_TGGGTGGAAGGACA	2076	1851	Tumor	Reference
Tumor01_ACGGAGACGCGAGY	2625	1384	Tumor	Reference
Tumor01_ACTTAAAGTGACTC	1943	3021	Tumor	Reference
Tumor01_ACTTCCGTCCGGGG	3171	2570	Tumor	Reference
Tumor01_CAAKTCTGAATCGC	2991	2723	Tumor	Reference
Tumor01_CACCATTGAGCAAC	3365	1602	Tumor	Reference
Tumor01_ATACCACCTGCGTT	2739	1438	Tumor	Reference
Tumor01_GACGCCGAACCAAT	2215	1627	Tumor	Reference
Tumor01_TGGCCAACTCACCT	3315	2143	Tumor	Reference
Tumor01_GGGTCGTAATCTTT	2142	3140	Tumor	Reference
Tumor01_AGGMCGCAATGCCA	521	3256	Epithelial	Reference
Tumor01_GCCTACCCTGGCSW	2662	3948	Tumor	Reference
Tumor01_CCCCACTGGTTCTT	3006	1402	Tumor	Reference
Tumor01_TATGGATGACTGTC	3016	1812	Tumor	Reference
Tumor01_CCTGACGGCATCAT	1893	2624	Epithelial	Reference
Tumor01_CACAGGAATAACGT	3290	1182	Tumor	Reference
Tumor01_AAGTGTGACCTGCA	2855	1249	Tumor	Reference
Tumor01_AGAGCKTWCAGTTG	3108	1706	Tumor	Reference
Tumor01_CTAAGTAAGGGCCA	3235	1893	Tumor	Reference
Tumor01_AGTAGGGTGTCTGT	2055	2375	Tumor	Reference
Tumor01_CGGTATTTTATGTA	1740	4059	Tumor	Reference
Tumor01_ACCCCWTCGTCCGT	3436	1465	Tumor	Reference
Tumor01_TATMAAATTTACTT	2009	3048	Tumor	Reference
Tumor01_TAACTTCGTTGACT	2976	1717	Tumor	Reference
Tumor01_ATCATGCGATCGCT	1886	2275	Tumor	Reference
Tumor01_TTAGTAATCCAGAG	2372	2226	Tumor	Reference
Tumor01_TCGTTCAAGAGCGC	2981	2141	Tumor	Reference
Tumor01_GTAATACTTTGGCG	2170	2000	Tumor	Reference
Tumor01_AACTTCCGGCTCCA	3280	1505	Tumor	Reference
Tumor01_CCGTTACTCTGATC	2662	3482	Epithelial	Reference
Tumor01_CCCCTCTCAGTCCC	2517	2324	Tumor	Reference
Tumor01_CGCAGCAAAGATTA	1969	2806	Tumor	Reference
Tumor01_GCGGTATCACCACA	3516	2033	Tumor	Reference
Tumor01_GACAGACCCTAATK	1801	3314	Tumor	Reference
Tumor01_GGTCYGTATTACAT	2819	2059	Tumor	Reference
Tumor01_CTAGGTAAACTTAT	2574	2260	Tumor	Reference
Tumor01_TGATACCACCTCTA	3313	1685	Tumor	Reference
Tumor01_AGTCTTTACTTCGC	2123	2630	Tumor	Reference
Tumor01_CTTTACTACGTCTC	798	3517	Epithelial	Reference
Tumor01_TTGCATAAAGGAAM	2911	1921	Tumor	Reference
Tumor01_CTACTACACCGTTG	2024	3309	Tumor	Reference
Tumor01_GGGCGGTAGTGAGT	2812	2039	Tumor	Reference
Tumor01_GAATAGTGGTACCT	3350	2839	Tumor	Reference
Tumor01_AATTTTGAGCAAAC	2600	4097	Tumor	Reference
Tumor01_AGATAGGCTTATTT	2812	2110	Tumor	Reference
Tumor01_CAGGTTGCTCAGCS	3022	2761	Tumor	Reference
Tumor01_CAACCTCTGCGCCT	2375	2035	Tumor	Reference
Tumor01_GCTCCTATCCGCAC	1606	1654	Epithelial	Reference
Tumor01_ACTGCTCTATGGAA	2700	3877	Tumor	Reference
Tumor01_TCAATATACTAATG	3163	2897	Tumor	Reference
Tumor01_ACCCCCTCGTTTTC	2250	2737	Fibroblasts	Reference
Tumor01_GTATGGCATGCGAT	1569	1582	Epithelial	Reference
Tumor01_AAAGCAGAACAACA	2923	1779	Tumor	Reference
Tumor01_GGCAGGGCCATAGG	3346	2533	Tumor	Reference
Tumor01_TCTTTTCTCTGCAG	3278	2356	Tumor	Reference
Tumor01_ATASTGAGTCTGCG	2792	2077	Tumor	Reference
Tumor01_CAAAATCCATTGAC	2358	1546	Tumor	Reference
Tumor01_TCCCCATATCTGGC	1607	2611	Tumor	Reference
Tumor01_CCCTTAAGGTCATT	1983	3538	Tumor	Reference
Tumor01_AAAWCTTGGCTGAA	1319	2865	Tumor	Reference
Tumor01_TCCAAACCACACTY	3165	1072	Tumor	Reference
Tumor01_ACCCSTTGGGGTGT	3158	1225	Tumor	Reference
Tumor01_CATAGGTCAAGGCT	2191	3827	Tumor	Reference
Tumor01_AACTCTCTTTAGTT	3046	1974	Tumor	Reference
Tumor01_CTCAAATACCGTTG	2878	2011	Tumor	Reference
Tumor01_GGCTGATGAGAAGC	2887	1983	Tumor	Reference
Tumor01_TACAATACTTGCTA	2142	2331	Tumor	Reference
Tumor01_CGCGTATTCGGGGG	2016	3258	Tumor	Reference
Tumor01_GACTACTACAGCAT	2117	3264	Tumor	Reference
Tumor01_TTGGTTTGTTTAGG	2010	2331	Tumor	Reference
Tumor01_GAATCTCATTCACA	2373	2445	Tumor	Reference
Tumor01_CGTAGAACCCGCCT	2974	1856	Tumor	Reference
Tumor01_CAACTGAATCTAGT	3218	1675	Tumor	Reference
Tumor01_GTGATTTTATTGGC	3087	2636	Tumor	Reference
Tumor01_GTCTTGCACCATTS	3281	2907	Epithelial	Reference
Tumor01_CCGCCCCTTGGTCC	1843	2393	Tumor	Reference
Tumor01_CGGACGGTCAGTTC	2274	3021	Tumor	Reference
Tumor01_ACCCCGAAAGCAAC	3431	1693	Tumor	Reference
Tumor01_CGGCGACTATACAC	2556	2034	Tumor	Reference
Tumor01_ATATTTGGTCGTGC	2962	2859	Tumor	Reference
Tumor01_ACACTCCCCCGTCA	3418	1935	Tumor	Reference
Tumor01_ACAACATCTCCTCC	2091	3394	Tumor	Reference
Tumor01_TCATCATTGCATGC	3404	1782	Tumor	Reference
Tumor01_CAACCCGCGGGGCG	2529	1807	Tumor	Reference
Tumor01_AGGCCCCTCGCCAA	3088	1791	Tumor	Reference
Tumor01_GTCCACCCGAAGCC	3065	1570	Tumor	Reference
Tumor01_CGAAVACGCCTTCT	591	2992	Epithelial	Reference
Tumor01_CATACCTGCTTCCC	2520	2196	Tumor	Reference
Tumor01_GTAAGCCATTCTGC	1701	3024	Tumor	Reference
Tumor01_TTGTGTGAGTTTTG	2347	1990	Tumor	Reference
Tumor01_TTAGTGCGGTGAAA	2716	1513	Tumor	Reference
Tumor01_CAAGMAACGTATGG	1466	2032	Epithelial	Reference
Tumor01_GCTATTCCCCCAAY	1664	3610	Tumor	Reference
Tumor01_TTCCGTAGACGGGG	2358	2452	Tumor	Reference
Tumor01_TTATAGCAGGGCTG	2710	1131	Tumor	Reference
Tumor01_CCAGGCTCTCACCC	2089	3049	Tumor	Reference
Tumor01_CTGAGGAGCAGGGG	3281	1969	Tumor	Reference
Tumor01_TTCTAMAGATTTGC	2168	2547	Tumor	Reference
Tumor01_CATATAACATATCC	2542	1265	Tumor	Reference
Tumor01_GCTTTCAAACCTCA	1914	652	Epithelial	Reference
Tumor01_CTGTTGTGAACATC	1661	2999	Tumor	Reference
Tumor01_CCACGATGTAAACT	2627	1655	Epithelial	Reference
Tumor01_GCGATGGGCCGGAM	3175	1424	Tumor	Reference
Tumor01_CAAGCCCGCTATAA	2078	1704	Tumor	Reference
Tumor01_TAACAACATTTCTC	460	3115	Epithelial	Reference
Tumor01_ATCCAGGCGATGTA	890	3691	Epithelial	Reference
Tumor01_CATCTATGTTATTT	3127	2324	Tumor	Reference
Tumor01_GGCACGCCCTGAGA	3109	2133	Tumor	Reference
Tumor01_TGGTTACAGGGTAT	2637	1223	Tumor	Reference
Tumor01_AAGTTAGGGCGCAT	3387	2044	Tumor	Reference
Tumor01_ATTGGACCGTGAAC	2160	3429	Tumor	Reference
Tumor01_TATCTAACATGCAA	1796	3123	Tumor	Reference
Tumor01_ACACAATTAGCAAT	1768	2925	Tumor	Reference
Tumor01_CTGCTATGGCTTCT	1068	2887	Epithelial	Reference
Tumor01_GTTGTACTTAAGTC	1951	3492	Tumor	Reference
Tumor01_TCAAACAACTAAAS	2204	3144	Tumor	Reference
Tumor01_CATGTCGTATTACG	3378	1443	Tumor	Reference
Tumor01_TCGRGTCGCCTACA	2829	1797	Tumor	Reference
Tumor01_CTTCTTATCGTTTT	2608	3900	Tumor	Reference
Tumor01_CGGTGTCTCCCGAG	2959	1399	Tumor	Reference
Tumor01_CCCTSTTATACACC	3501	2030	Tumor	Reference
Tumor01_CCTCAGACAGACCA	3256	1271	Tumor	Reference
Tumor01_TCGACCAGTCGCCA	1516	3563	Tumor	Reference
Tumor01_CCAGTGTGGGTATA	2748	2966	Tumor	Reference
Tumor01_ACAGAGGTCTTACR	2064	3103	Tumor	Reference
Tumor01_TTTCTACCGACAGC	1809	2206	Tumor	Reference
Tumor01_GCCCTYACGTATCT	2717	4106	Tumor	Reference
Tumor01_GCATCCTTGAATTT	2363	2256	Tumor	Reference
Tumor01_CCCGCSAGAACGAT	758	3500	Epithelial	Reference
Tumor01_GAACGGCTTGACTG	2891	1998	Tumor	Reference
Tumor01_TTAGCTCCGGATGC	2093	3434	Tumor	Reference
Tumor01_TAGAATGTGTCGAT	2850	2137	Tumor	Reference
Tumor01_ACATAGCCCCTGTA	1720	4181	Tumor	Reference
Tumor01_CCGGAGTTTGATGA	836	3711	Epithelial	Reference
Tumor01_GAAGTCTGCCTAGG	2070	2380	Tumor	Reference
Tumor01_CGCCTAAATCTGTC	2896	2118	Tumor	Reference
Tumor01_GTACATACCACCAC	2943	1653	Tumor	Reference
Tumor01_TGGTGGCCACCACA	2435	2301	Tumor	Reference
Tumor01_ACTTAACCGGTAAG	883	3627	Tumor	Reference
Tumor01_ATCAGACGACAGTC	3104	2606	Tumor	Reference
Tumor01_CATCCTCCATTGCG	2570	2013	Tumor	Reference
Tumor01_AATCCAGCACGAAG	1839	2200	Tumor	Reference
Tumor01_CTGCAAATAATCCC	3374	2258	Tumor	Reference
Tumor01_TCCAAACATAGTCC	3145	2030	Tumor	Reference
Tumor01_TTATCACGMTGCGA	2040	3373	Tumor	Reference
Tumor01_ACTCCACTGCTCCA	2185	2178	Tumor	Reference
Tumor01_AGCCCTGKAACCAG	1948	2368	Tumor	Reference
Tumor01_TGGTAGCATCTAAC	2738	1002	Tumor	Reference
Tumor01_CGCGGGTTGTGCGC	3285	3568	Tumor	Reference
Tumor01_TGACACCGTGATCT	1744	1555	Epithelial	Reference
Tumor01_GTTAGGCCAACCTT	2445	2450	Tumor	Reference
Tumor01_CCTCAGTAGGGTTC	2624	1478	Tumor	Reference
Tumor01_AATGCCCACGGTTT	3519	1656	Tumor	Reference
Tumor01_AGCCCCTACACATT	3054	2387	Tumor	Reference
Tumor01_ATGCCCAGTCTTGG	3443	1633	Tumor	Reference
Tumor01_ATTCAGCTGTTCGA	2524	3160	Tumor	Reference
Tumor01_TCCTCATGAGGAGG	2135	2290	Tumor	Reference
Tumor01_ACAACGAGCCATCC	2178	3232	Tumor	Reference
Tumor01_GAAGCACAATTTGT	2603	1481	Tumor	Reference
Tumor01_ATCGTGGTGCCGCC	1799	2926	Tumor	Reference
Tumor01_TACATSCGAGGTGC	2498	3450	Tumor	Reference
Tumor01_CCTCCGTACTATTC	2823	1230	Tumor	Reference
Tumor01_AGGCACCATSTAAG	2072	2584	Tumor	Reference
Tumor01_TTACAGGCCGCCGG	1760	1394	Epithelial	Reference
Tumor01_CTACGACTACCTAC	3066	2803	Tumor	Reference
Tumor01_AGGCWAGAGCATTT	3432	1967	Tumor	Reference
Tumor01_CTCGACTGTACAGC	2308	3662	Epithelial	Reference
Tumor01_ACTATTACTAGGTC	2683	1550	Tumor	Reference
Tumor01_TCTAGAGTCCCTAT	2849	1707	Tumor	Reference
Tumor01_CGAGRCGGGCCTCG	3440	1594	Tumor	Reference
Tumor01_TCTATCTGACCTGA	3295	2673	Tumor	Reference
Tumor01_AGTGAACACCTTCG	2990	1689	Tumor	Reference
Tumor01_AACAACTGTTTGTG	3203	1068	Tumor	Reference
Tumor01_AGTACATTATGAGC	2946	1575	Tumor	Reference
Tumor01_AGCTGTCAGATTGC	3157	1932	Tumor	Reference
Tumor01_ATAAACGCTGCCGA	451	3079	Epithelial	Reference
Tumor01_GAACATAGCCTAGG	1969	2358	Tumor	Reference
Tumor01_ACCGTTCTCATCAG	2537	1355	Tumor	Reference
Tumor01_TACGCGCAACAGCC	3430	1649	Tumor	Reference
Tumor01_ATTATGGTTTCTTC	2006	3550	Tumor	Reference
Tumor01_CAGGTAGCAGTCTT	2058	3334	Tumor	Reference
Tumor01_CCGCATCAACTCGC	2047	3083	Tumor	Reference
Tumor01_TGTCATTCCCACCT	1532	2111	Epithelial	Reference
Tumor01_TCACCACTGAGCTM	2835	2828	Tumor	Reference
Tumor01_CGTCAGGGCCGCAG	779	3398	Tumor	Reference
Tumor01_AATCCCGCATGTAT	406	3029	Epithelial	Reference
Tumor01_AGATAACCATCAGT	1869	2584	Tumor	Reference
Tumor01_CCCTAGACTATGCC	2030	3005	Fibroblasts	Reference
Tumor01_CTGCCACTAAACCC	1599	1214	Epithelial	Reference
Tumor01_GCCGCTCCCCACTA	1637	1968	Epithelial	Reference
Tumor01_GCCCGCTCTACCCG	3487	1906	Tumor	Reference
Tumor01_ATGAGGTAAGCTTC	2903	2658	Tumor	Reference
Tumor01_GCGAGACTGATGTT	2989	1368	Tumor	Reference
Tumor01_ACATAGTTTGAGCT	2942	1448	Tumor	Reference
Tumor01_TCCCTTTCTGCTGT	2860	2209	Tumor	Reference
Tumor01_CGTCCGCTCCAGGA	3233	1830	Tumor	Reference
Tumor01_ACTACAGCAACCTT	3466	1534	Tumor	Reference
Tumor01_CAACAMAACCATCA	3006	1284	Tumor	Reference
Tumor01_AGAATACCTTGTGT	2866	1139	Tumor	Reference
Tumor01_TTACCTCTCGCCCC	1222	2640	Epithelial	Reference
Tumor01_CCGCAATCCGTCCT	586	3338	Tumor	Reference
Tumor01_CCTTCCTCGATGCT	3180	2169	Tumor	Reference
Tumor01_AACGCACGTTTCAC	2199	2763	Tumor	Reference
Tumor01_CAGATCGAACTGAC	1894	2584	Macrophage	Reference
Tumor01_TGAAWGTACCTAAG	3006	2088	Tumor	Reference
Tumor01_GACGCTGCCCATCT	3296	1307	Tumor	Reference
Tumor01_GACCTCCCACTTTT	1625	2148	Tumor	Reference
Tumor01_GTATTACTGCATTT	3010	1869	Tumor	Reference
Tumor01_GTTAAACTTCCCAA	2522	2377	Tumor	Reference
Tumor01_AAACCGATGGTGCC	2184	1982	Tumor	Reference
Tumor01_TCCGAACCTACAAA	1928	643	Epithelial	Reference
Tumor01_ATATCAGAACGCAA	2172	2289	Tumor	Reference
Tumor01_ACAGTCCAGGCCGT	2148	2539	Tumor	Reference
Tumor01_AACTTMACCTATTS	1269	2895	Epithelial	Reference
Tumor01_CTATCGTCCGGTAC	3382	2516	Tumor	Reference
Tumor01_CCTAGCAGGTGCAT	3177	2954	Tumor	Reference
Tumor01_TTACAATCATCCTC	1552	1829	Epithelial	Reference
Tumor01_GAACTATATGAACT	3230	1788	Tumor	Reference
Tumor01_AGTGCAACTACGGA	2511	2013	Tumor	Reference
Tumor01_TCCCTAATGAATGG	3107	1825	Tumor	Reference
Tumor01_CCCAATGTTACGAT	2162	2186	Tumor	Reference
Tumor01_TCRAGAGTGCAGTA	2908	2388	Tumor	Reference
Tumor01_TTTATACTGCTTCC	2410	4033	Tumor	Reference
Tumor01_GTTCCAATCCGTTG	3421	2117	Tumor	Reference
Tumor01_TCTTGTCGACCATT	2813	1005	Tumor	Reference
Tumor01_ATGGCGCCCAGGTG	1335	2238	Epithelial	Reference
Tumor01_AGGGTGATGACTTT	3388	1638	Tumor	Reference
Tumor01_TTCAATTGCATCGT	2907	2217	Tumor	Reference
Tumor01_ACGGTCTGATCTGC	3277	1188	Tumor	Reference
Tumor01_CCTTCCGCGTCTAA	3454	2745	Tumor	Reference
Tumor01_AGCAAGCATGCGGA	2790	409	Epithelial	Reference
Tumor01_GAGCGGTGCTTCAA	2073	2252	Tumor	Reference
Tumor01_GGCGSATTGGGTAA	2619	1269	Tumor	Reference
Tumor01_ACAGATAAGAAATC	1528	2147	Tumor	Reference
Tumor01_AAACTCCAGTTTCA	2713	1454	Tumor	Reference
Tumor01_GTTCCACGGGTCAG	2376	1928	Tumor	Reference
Tumor01_TTTTCACTTAGTTC	2793	1111	Tumor	Reference
Tumor01_CGAATAACCTAATG	2045	2547	Tumor	Reference
Tumor01_CTCTCTGACAAATG	3052	1660	Tumor	Reference
Tumor01_TAGTAATTGAAGAT	2084	2701	Tumor	Reference
Tumor01_GCTCCCTAGCCTCA	3042	828	Tumor	Reference
Tumor01_CAAACCCGCAGTTA	3215	2186	Tumor	Reference
Tumor01_TTTVGAGGCCCAGA	2136	1922	Tumor	Reference
Tumor01_ACWCAGAGCTCTCC	1596	1690	Epithelial	Reference
Tumor01_GAATCCAGCAATCT	2064	2045	Tumor	Reference
Tumor01_TCCAGMGCTTACGC	558	2804	Epithelial	Reference
Tumor01_CCACAGTCGCGCCT	375	3277	Epithelial	Reference
Tumor01_AGTGAAAGTACGGT	1140	3777	Tumor	Reference
Tumor01_ACTAGTTTCATTTA	2325	3380	Endothelial	Reference
Tumor01_AATCCAACTCTCAC	3330	2527	Tumor	Reference
Tumor01_TCCTCACCGGTTAC	747	3637	Fibroblasts	Reference
Tumor01_GGTGCAACGATTTC	3287	2205	Tumor	Reference
Tumor01_CACCTSCTTCTACA	1197	3618	Epithelial	Reference
Tumor01_CGCACCATACTCCC	1110	2942	Epithelial	Reference
Tumor01_ACAGGCAAGCAGCG	2486	2489	Tumor	Reference
Tumor01_TGGATGGCATGCTT	3186	2439	Epithelial	Reference
Tumor01_CTGCACCCCCTACM	2196	3234	Tumor	Reference
Tumor01_ACGATAGCTGGACG	3192	3478	Tumor	Reference
Tumor01_CGACATCACATCAA	2028	3133	Tumor	Reference
Tumor01_TACTCAACCGAGAA	3273	2724	Tumor	Reference
Tumor01_AGACCAGTTAAGAC	2850	1904	Tumor	Reference
Tumor01_AATTGTATAGCCTA	3315	2209	Tumor	Reference
Tumor01_TTTTCCATCTTCGA	1700	2813	Tumor	Reference
Tumor01_CGCGGGGCGTTGTC	1971	2837	Tumor	Reference
Tumor01_GAGTATGCATACCC	2093	3149	Tumor	Reference
Tumor01_AGATGGGCGGCGGT	1631	2947	Tumor	Reference
Tumor01_GACGAGGGGTCCTA	2849	2219	Tumor	Reference
Tumor01_CTCACCCTCGTCAT	2493	4113	Tumor	Reference
Tumor01_GATGATTGTAGAGS	3016	2882	Fibroblasts	Reference
Tumor01_TCCCCCCGTGTAGC	2542	3302	Tumor	Reference
Tumor01_CATATACCAAGTTC	3206	2212	Tumor	Reference
Tumor01_TTACCTTCGAACGT	1960	2848	Tumor	Reference
Tumor01_TAGCASCAAGCTAT	2790	1127	Tumor	Reference
Tumor01_CGTCACCGACATAT	3198	1824	Tumor	Reference
Tumor01_ATGAWATCTTGTCA	2281	3272	Tumor	Reference
Tumor01_GGACTAATTAAAGC	2769	1153	Tumor	Reference
Tumor01_TATAGACTGTAATC	3048	1872	Tumor	Reference
Tumor01_TCCTTRACGAGTCC	2091	3271	Tumor	Reference
Tumor01_TGCGCCAGACCCAT	1661	1712	Epithelial	Reference
Tumor01_CTCCTAACTTCTGA	3394	1906	Tumor	Reference
Tumor01_GCAAATGCCTTAGT	3237	2291	Tumor	Reference
Tumor01_TTAAAGTCGCCTAT	2473	2359	Tumor	Reference
Tumor01_AAGCACCTTTACTA	903	3716	Epithelial	Reference
Tumor01_CCAAACCCATTAAA	2458	1764	Tumor	Reference
Tumor01_GATACAAACAATGG	3166	1392	Tumor	Reference
Tumor01_TATTCAAGTGTAAG	475	2882	Epithelial	Reference
Tumor01_GTGTATGGCCGAGG	3017	2703	Tumor	Reference
Tumor01_ACTATAATTATTTT	1606	1241	Epithelial	Reference
Tumor01_AACTCCGCATTGTC	2931	1702	Tumor	Reference
Tumor01_CACTAGGACTATCS	508	3497	Epithelial	Reference
Tumor01_TCCGCACTACGCCC	3183	2647	Tumor	Reference
Tumor01_GTAATRACATCCGC	3022	2087	Tumor	Reference
Tumor01_ATCTTCCGCCGCCG	2136	3114	Tumor	Reference
Tumor01_CCTAGAGTTAACCG	2664	1768	Epithelial	Reference
Tumor01_GCTTAGATCGACGC	2414	1909	Tumor	Reference
Tumor01_GTCTGTCATGCCTT	1155	3275	Epithelial	Reference
Tumor01_AAGCGCAACGAATT	2242	2116	Tumor	Reference
Tumor01_CACTCTTTATCGGC	1994	3701	Tumor	Reference
Tumor01_TGCCTTCCCCGTAA	3078	1303	Tumor	Reference
Tumor01_AGCAGCAGTACGCC	1284	2916	Epithelial	Reference
Tumor01_GCTATGAAGTATGC	2024	2274	Tumor	Reference
Tumor01_ATCCAGGATGTTAG	3217	974	Tumor	Reference
Tumor01_CTCGTTCTTAGGCG	3175	2000	Tumor	Reference
Tumor01_GCTACGGGGCTGCC	1979	3523	Macrophage	Reference
Tumor01_GCCTCAAAATTCTC	2043	1773	Tumor	Reference
Tumor01_CACGTATGATTGCT	3296	2380	Tumor	Reference
Tumor01_TGAAGGGGGTGGTA	2311	2466	Tumor	Reference
Tumor01_GGTACGGACCGCAC	2841	2188	Tumor	Reference
Tumor01_AAACTGGAGCTTGC	3448	1824	Tumor	Reference
Tumor01_CGCTTATTGCTCGT	2106	3140	Tumor	Reference
Tumor01_GCCCTGGAAGACGC	2197	3877	Fibroblasts	Reference
Tumor01_ATTGTGAGCATTTA	2065	2026	Tumor	Reference
Tumor01_GTAAAGCATACACA	3390	3025	Tumor	Reference
Tumor01_TGCATCCTCGAAGG	3368	2083	Tumor	Reference
Tumor01_CCGACAACCATCGA	3229	2363	Tumor	Reference
Tumor01_TCCTCCGGAGGGAG	2225	2134	Tumor	Reference
Tumor01_GTTGATGCATGTAC	504	2749	Epithelial	Reference
Tumor01_ACCCAGTTTGGTCG	3257	2877	Epithelial	Reference
Tumor01_CTCGTATGAGCTGA	837	3755	Epithelial	Reference
Tumor01_GCTTGGTTGGACTA	1252	3657	Tumor	Reference
Tumor01_ACGCAAACCAATCG	3363	1475	Tumor	Reference
Tumor01_TGWTAGGCATCTGT	1611	3148	Epithelial	Reference
Tumor01_AGCCGCACCGACGG	2552	1972	Tumor	Reference
Tumor01_ATACACCCTACAGC	3359	3096	Tumor	Reference
Tumor01_GATTTCCGCAATAG	3264	1943	Tumor	Reference
Tumor01_AAGCTGTGACGTAK	1181	3745	Tumor	Reference
Tumor01_ACCCACCTAATGAC	3296	2576	Tumor	Reference
Tumor01_TGGAATCACGAGAG	581	3008	Epithelial	Reference
Tumor01_ACTTGCTATAAGGC	1218	3715	Macrophage	Reference
Tumor01_TACGAGAACGGGGC	3324	1368	Tumor	Reference
Tumor01_CCTTCTACGATTCT	1901	2409	Tumor	Reference
Tumor01_GGTCCCTGCCCGCA	3493	2761	Tumor	Reference
Tumor01_GCGGCCTCACGAGA	2418	1853	Tumor	Reference
Tumor01_TGACAGGTTACTAC	1169	3750	Tumor	Reference
Tumor01_CCCGCAAAGGCGAA	2287	2078	Tumor	Reference
Tumor01_ACTCATTTCCCACT	2318	1857	Tumor	Reference
Tumor01_GACTGAAAATCCTC	2011	3127	Tumor	Reference
Tumor01_TCCCGCGTCCCCTC	2063	3585	Tumor	Reference
Tumor01_GTTGTCCTAATCGA	1193	3753	Tumor	Reference
Tumor01_ATCATTAGGCCGAG	3377	1787	Tumor	Reference
Tumor01_ACGTTAGTGATGTT	2979	2336	Tumor	Reference
Tumor01_CCTTTAGTCAGTTT	3425	2261	Tumor	Reference
Tumor01_ACAAGYTCGCCGCA	3238	2247	Tumor	Reference
Tumor01_GCCTCTTAGCGTCA	2553	2154	Tumor	Reference
Tumor01_CGCAGCTACGCGAY	1240	3680	Tumor	Reference
Tumor01_TTCACTTTACGTCC	3224	1960	Tumor	Reference
Tumor01_TCGACCGGAAGTTA	2157	2221	Tumor	Reference
Tumor01_TCCGGAACGACTCT	2974	1568	Tumor	Reference
Tumor01_GTGAACGAGGACGC	3357	1680	Tumor	Reference
Tumor01_CCACTTTCGATAGG	3243	2573	Tumor	Reference
Tumor01_CAGACCAAGGTAAC	2598	1613	Epithelial	Reference
Tumor01_TCACCCTTTGGCAT	3255	2599	Tumor	Reference
Tumor01_AGGACTAACAACAT	2828	3917	Tumor	Reference
Tumor01_CASAAGGTGGCGAT	2368	2364	Tumor	Reference
Tumor01_GGTGCACAGGTCAT	320	2971	Epithelial	Reference
Tumor01_CGGACGGCAAACCT	3413	2429	Tumor	Reference
Tumor01_GACTTTTTTGATCT	2574	1643	Tumor	Reference
Tumor01_TTATCTCTCCTTTT	2500	2195	Tumor	Reference
Tumor01_GACCACTGTGTAAC	2602	3200	Tumor	Reference
Tumor01_TGGGAGGGCTAGAC	2924	2155	Tumor	Reference
Tumor01_CTAAGAACACGGAT	1418	1760	Epithelial	Reference
Tumor01_TCCGCTATCCGCAG	2139	1860	Tumor	Reference
Tumor01_TGTATGAGCCTTGA	3447	2197	Tumor	Reference
Tumor01_GCTGTCCCTTTACC	2187	3209	Tumor	Reference
Tumor01_ATCCATCTTCAGAR	2604	3089	Tumor	Reference
Tumor01_GATGAACATAACGA	2915	3280	Epithelial	Reference
Tumor01_CAGCCCCACTCATT	2349	1706	Tumor	Reference
Tumor01_ACATCCGGGTTGCT	2304	3690	Epithelial	Reference
Tumor01_AGCACAGAGACTAS	1307	2648	Epithelial	Reference
Tumor01_GATAATGTCCCCGT	1914	3110	Tumor	Reference
Tumor01_TATGCCCAYAAAGG	2401	2381	Tumor	Reference
Tumor01_CAGGGGCTATTCGC	3274	1728	Tumor	Reference
Tumor01_GCGTTGGAAGATCT	1859	3346	Tumor	Reference
Tumor01_CCGTCAACATCTAC	1994	3520	Tumor	Reference
Tumor01_GGTAAGGCGCTATT	1790	2720	Tumor	Reference
Tumor01_GCTCATTCACCTCT	2194	2452	Tumor	Reference
Tumor01_AGGATCCGGAAGCG	2214	2487	Tumor	Reference
Tumor01_GGCGAGTCCGGAGA	2893	1260	Tumor	Reference
Tumor01_GACGCMACCAGTCT	2314	2624	Tumor	Reference
Tumor01_GACTCCCTGTACCC	3307	2989	Epithelial	Reference
Tumor01_GCCATGTCAACACT	1614	2921	Tumor	Reference
Tumor01_ATCATTCCGTACTA	1602	1605	Tumor	Reference
Tumor01_GTACCGGGCGCATT	2220	2606	Tumor	Reference
Tumor01_GTCGCGAACAGCGA	3347	1397	Tumor	Reference
Tumor01_GTATGGGTCTGATK	1775	2855	Tumor	Reference
Tumor01_AAAGACCTGCACCT	1684	3661	Fibroblasts	Reference
Tumor01_CGGGGCGGTATGAT	2946	1707	Tumor	Reference
Tumor01_CTTTATCACCGTAT	2205	1322	Tumor	Reference
Tumor01_GTCATAAGGGTTAC	3215	1253	Tumor	Reference
Tumor01_GTCTTGCGGAAGTT	3292	2881	Epithelial	Reference
Tumor01_GAGTCCCTCGCCAT	1725	2801	Tumor	Reference
Tumor01_CTCAGMATATACTG	2939	1587	Tumor	Reference
Tumor01_CATCTCCCCTAGAG	2897	1312	Tumor	Reference
Tumor01_AAGTATCYCAATTC	3299	1870	Tumor	Reference
Tumor01_CCGCGTCGCTACAA	2227	2399	Tumor	Reference
Tumor01_CAGTGATGAGCAGC	2873	2036	Tumor	Reference
Tumor01_CCCTGTTGCCCGTA	1815	2807	Tumor	Reference
Tumor01_ATGAACCATGCCTT	2101	4160	Tumor	Reference
Tumor01_TTCAACCAGGCCAC	2862	2025	Tumor	Reference
Tumor01_AAGGGAGATTAGGR	1312	3646	Tumor	Reference
Tumor01_CAACTGCTCCAACC	3362	1535	Tumor	Reference
Tumor01_TCGTAGCAAGGTAC	2176	3167	Tumor	Reference
Tumor01_TGCGSTTACCCGGA	1964	3821	Epithelial	Reference
Tumor01_TAACTKGCTTCCTT	1724	2926	Tumor	Reference
Tumor01_GCCCTATGCGACCT	3119	1924	Tumor	Reference
Tumor01_TAGTATGACTCCGT	2912	2165	Tumor	Reference
Tumor01_ATTACAGCGGAGTA	1635	2242	Tumor	Reference
Tumor01_TCGCCTATTGACCC	2893	2133	Tumor	Reference
Tumor01_CATCCCCTGCCACC	1471	1501	Tumor	Reference
Tumor01_TTAGGCACTACCGC	780	3455	Tumor	Reference
Tumor01_TTACGTGAAACGTC	3036	1794	Tumor	Reference
Tumor01_TCTAACATTAGGGT	2401	3161	Tumor	Reference
Tumor01_TAATGATAGTAGTA	2908	3045	Tumor	Reference
Tumor01_ACCATGAAGACCCC	3165	1696	Tumor	Reference
Tumor01_AATAAACTGGAAAG	2161	2475	Tumor	Reference
Tumor01_ACGTCTATGCGAGC	2409	3191	Tumor	Reference
Tumor01_ATTCCAACACCACC	1995	2879	Tumor	Reference
Tumor01_AATTTTTACACGCA	1280	3759	Tumor	Reference
Tumor01_TCGAGGGTGCACCA	1174	3465	Tumor	Reference
Tumor01_CCCGGATCGACACC	2106	1913	Tumor	Reference
Tumor01_GATCCGGTCCACTA	3190	3575	Tumor	Reference
Tumor01_CCGCATCCTAGATG	1767	747	Epithelial	Reference
Tumor01_TCAGGGATTGAAAG	3393	1596	Tumor	Reference
Tumor01_CCGCCACCGAATGG	3409	2220	Tumor	Reference
Tumor01_AGGGACCAATAGCA	2400	3381	Tumor	Reference
Tumor01_CCCGAYGTCTTAGC	3213	904	Tumor	Reference
Tumor01_ATGAATTGGCCTCA	2778	2892	Tumor	Reference
Tumor01_TATCCCTACTCACC	3188	2998	Tumor	Reference
Tumor01_TAGTAACTCGATTT	1071	3258	Epithelial	Reference
Tumor01_CCACYGGAGTATAT	2736	1056	Tumor	Reference
Tumor01_AACTTGAGCAAGCK	1998	2989	Tumor	Reference
Tumor01_AAACAACAGCAATT	1570	2319	Tumor	Reference
Tumor01_CTTAAGGCCCCCCT	3260	1162	Tumor	Reference
Tumor01_GAGGAGCAGACGCC	1230	3347	Epithelial	Reference
Tumor01_TTTAACCTTGAACA	2394	3910	Tumor	Reference
Tumor01_ATCGCAAAAGCTGG	3206	1769	Tumor	Reference
Tumor01_TATATTTGAAGGGC	2541	2085	Tumor	Reference
Tumor01_AGTGAGTCTGCACG	2414	2444	Tumor	Reference
Tumor01_CTGCCACCGCTCTC	2724	3357	Tumor	Reference
Tumor01_AATCAGCTTCGTAA	3519	2132	Tumor	Reference
Tumor01_GTCTCAAGTCATGA	3501	1666	Tumor	Reference
Tumor01_ACCCGTTTCTTACC	1644	1704	Epithelial	Reference
Tumor01_GTAGCGATGGGCTA	3076	1194	Tumor	Reference
Tumor01_TCGTCCTGGTACGC	3051	2368	Tumor	Reference
Tumor01_ACCGGCCTGAGCCC	2276	1569	Tumor	Reference
Tumor01_GTTGGAGGGATTAC	2236	3121	Tumor	Reference
Tumor01_TTCCGAGGTCTCAA	3290	2303	Tumor	Reference
Tumor01_ACCTTCGTCGCGAT	348	3049	Epithelial	Reference
Tumor01_CTTTCAGATTCTTT	2194	2155	Tumor	Reference
Tumor01_AGTCTCAAAAACAC	3384	1553	Tumor	Reference
Tumor01_TCGGTGGGATCTTA	2908	2843	Tumor	Reference
Tumor01_GAATGCCTGTAGGG	3453	1842	Tumor	Reference
Tumor01_GTCATCCTGTTTCC	2006	3271	Tumor	Reference
Tumor01_CTAAGCAGTTACAG	3244	1036	Tumor	Reference
Tumor01_CGTCTATAAACGAT	2853	2157	Tumor	Reference
Tumor01_CAACGCACTTTGGC	1960	3026	Tumor	Reference
Tumor01_CTATCCGACCATCC	1471	2139	Epithelial	Reference
Tumor01_GGACCAACGCGAGS	1930	3279	Tumor	Reference
Tumor01_TTGCTACGAGAGAT	2038	3359	Tumor	Reference
Tumor01_CCTGCATGCATACT	1983	2697	Tumor	Reference
Tumor01_CTCGGATAGCAGAG	1801	2124	Tumor	Reference
Tumor01_CAGAAACCACTGTC	1846	2439	Tumor	Reference
Tumor01_TATTACATTTTCTT	1901	3289	Tumor	Reference
Tumor01_GACCTTATCATCTC	1896	2910	Tumor	Reference
Tumor01_GAACCCTGTATTAC	1303	2388	Epithelial	Reference
Tumor01_TTAGATTACCAGTA	2134	2320	Tumor	Reference
Tumor01_ACGCAGCCGATCGA	3314	1703	Tumor	Reference
Tumor01_AAAGACAACGCCGT	1327	1355	Epithelial	Reference
Tumor01_AGAAGTTGGGCCGG	1678	1918	Epithelial	Reference
Tumor01_TTCGGTTCGTATGT	2933	1018	Tumor	Reference
Tumor01_TAGCGTTACTTACC	1471	1823	Epithelial	Reference
Tumor01_GCCGGCGAACGCAA	3224	1745	Tumor	Reference
Tumor01_CAAGGACCCCCTCA	2809	2339	Tumor	Reference
Tumor01_TGCAAATCTCATCG	3240	1491	Tumor	Reference
Tumor01_CTTAGCCAGTTTCG	3431	1530	Tumor	Reference
Tumor01_CGTAWGACTGGTAA	2063	1739	Tumor	Reference
Tumor01_TCTTTAATCTCAAT	2153	2528	Tumor	Reference
Tumor01_TAATTGGCGATTGT	2525	3096	Tumor	Reference
Tumor01_CAGGAACAGTACTA	3177	1850	Tumor	Reference
Tumor01_ACCTTRACTTTCTC	2382	2680	Tumor	Reference
Tumor01_CCCAAATGACCATA	3219	2770	Tumor	Reference
Tumor01_CAATCTGACAAGTA	1656	2662	Tumor	Reference
Tumor01_TCATCCAGAGTAAT	1939	1876	Tumor	Reference
Tumor01_TCGGCCCCCGGATG	2442	1973	Tumor	Reference
Tumor01_GCTATTTCTATTCC	1838	3114	Tumor	Reference
Tumor01_CAATAGCGGGCTTG	2988	1101	Tumor	Reference
Tumor01_AAAGACTACAGACT	2488	2100	Tumor	Reference
Tumor01_CATCAGCCGTTGTS	600	3424	Tumor	Reference
Tumor01_TAAAMACGCCTTAC	2856	3763	Tumor	Reference
Tumor01_GGTGGTCGTTACGT	2354	3839	Tumor	Reference
Tumor01_TAAAGCCGGGAGGA	1836	2573	Epithelial	Reference
Tumor01_CCCGTCTATTACGT	2214	2360	Tumor	Reference
Tumor01_GCTCGCTCGGAGCC	3249	1769	Tumor	Reference
Tumor01_ACCCTCCTATGAAG	3220	2273	Tumor	Reference
Tumor01_TTGTATTGAATACC	3305	1825	Tumor	Reference
Tumor01_ACKATCGGCCGAGA	1551	1260	Epithelial	Reference
Tumor01_TTTGTTTGACGCAC	3442	1620	Tumor	Reference
Tumor01_CCGCTACGTTGAGT	3092	2205	Tumor	Reference
Tumor01_GACGSCTCTCCCCC	1321	3548	Tumor	Reference
Tumor01_ATGCCGGTATCAAG	3426	1665	Tumor	Reference
Tumor01_ATAATCCGGAAGCA	3091	1688	Tumor	Reference
Tumor01_CAACTTGGACTTCA	2047	3238	Tumor	Reference
Tumor01_TTACCCGTCACGGG	3108	1636	Tumor	Reference
Tumor01_CCCTCGGATAATGC	2056	2187	Tumor	Reference
Tumor01_CACAACAAAAGTGG	2761	2252	Tumor	Reference
Tumor01_GCCCATAAAATGCC	2063	3320	Tumor	Reference
Tumor01_GCTAGGAACGTTGG	3142	1455	Tumor	Reference
Tumor01_GCGAAACACGAGGC	1893	3364	Tumor	Reference
Tumor01_GACGGGGCAGCTAC	1868	2780	Tumor	Reference
Tumor01_TGAGTGTGTTGAGT	3444	1718	Tumor	Reference
Tumor01_ATTTCTTGACTTTS	3340	2737	Tumor	Reference
Tumor01_AAAACCGAGCATAG	2112	2303	Tumor	Reference
Tumor01_TTTGAGTCCACCTC	2249	3205	Tumor	Reference
Tumor01_CATCACGGTGGTCS	2171	2632	Tumor	Reference
Tumor01_CGGTTCGTACGCTT	2869	2156	Tumor	Reference
Tumor01_TGCATCAACATAGC	1424	3614	Tumor	Reference
Tumor01_TTAAYGGAGACTAA	3363	3126	Tumor	Reference
Tumor01_CCCATGAAGTAAAC	1311	3660	Tumor	Reference
Tumor01_AAAKGAGTTTATGG	2902	1141	Tumor	Reference
Tumor01_TTGCACTAGCGGCG	3216	2378	Tumor	Reference
Tumor01_ACCGAAACAGACCC	3284	3187	Tumor	Reference
Tumor01_CACCGGAGAATGCT	3355	1755	Tumor	Reference
Tumor01_GGCCACTGTGCACC	2485	4081	Tumor	Reference
Tumor01_AACCACCTTGATAA	1096	2921	Tumor	Reference
Tumor01_TGCCGTACCTATTS	2196	2744	Tumor	Reference
Tumor01_CAGGCCATGTGTGA	3172	2799	Tumor	Reference
Tumor01_TTCTTTCACGTTCT	3069	868	Tumor	Reference
Tumor01_CGAGGCAAGGCGAT	3252	1918	Tumor	Reference
Tumor01_ACTACCGAACTTCT	1954	3304	Tumor	Reference
Tumor01_ACCGTAGCGAGATT	3012	1187	Tumor	Reference
Tumor01_CATATTCTCGAGGA	3417	2077	Tumor	Reference
Tumor01_GCTTCTTATTTACT	2975	828	Tumor	Reference
Tumor01_ACAAAAATTGCGAA	2311	3390	Epithelial	Reference
Tumor01_CAGATAATCGCTCC	337	3128	Epithelial	Reference
Tumor01_TAGATTCAAGTGGA	855	3501	Epithelial	Reference
Tumor01_GACCATCCAAGCCA	1690	1696	Epithelial	Reference
Tumor01_CTTGCCGGCAGACA	2358	1830	Tumor	Reference
Tumor01_CAATATTTTGTCAA	3459	1928	Tumor	Reference
Tumor01_TTGAACGGATCTCA	2754	932	Tumor	Reference
Tumor01_TGGATATGATTACT	3089	1588	Tumor	Reference
Tumor01_GATYTAAGTTCTTC	3237	2347	Tumor	Reference
Tumor01_GTGGCSGCCGTTTA	3119	2823	Tumor	Reference
Tumor01_AGTCCGTCTGGAAC	1592	1883	Epithelial	Reference
Tumor01_CGCTTACCCTSTTA	3149	1874	Tumor	Reference
Tumor01_TCCCACAGACGTCC	1319	3764	Fibroblasts	Reference
Tumor01_TTTCACGCTAGWCY	1147	3495	Epithelial	Reference
Tumor01_AACTGGTATTCGAC	3517	1524	Tumor	Reference
Tumor01_TCGGGACTTAGCCA	1196	3492	Epithelial	Reference
Tumor01_GAGATTTCTTGCCA	2480	2243	Tumor	Reference
Tumor01_AAGTCWACAACTTT	3248	2375	Tumor	Reference
Tumor01_CATAGMATAAATTC	2746	1015	Tumor	Reference
Tumor01_AAGATGATAGTGTC	1833	3389	Tumor	Reference
Tumor01_GAATGCGGACCCTC	3400	2207	Tumor	Reference
Tumor01_CTTATCGCGGACAC	878	3804	Epithelial	Reference
Tumor01_ATTATGGCGGACAC	2954	2394	Tumor	Reference
Tumor01_AACAGTCCGTTCAA	3198	2518	Tumor	Reference
Tumor01_CTTGGTATTAACTT	2242	4168	Tumor	Reference
Tumor01_GAGTTGATACGCCA	1980	2477	Tumor	Reference
Tumor01_TGGAAAGTAGCGCC	2498	2166	Tumor	Reference
Tumor01_TTCAAAGGTATATC	2022	3638	Endothelial	Reference
Tumor01_ACTAATAGGGACGA	3016	1415	Tumor	Reference
Tumor01_ACCGAACAGTACTT	2018	3588	Tumor	Reference
Tumor01_TCGCCCGAATGAAG	1156	1785	Epithelial	Reference
Tumor01_TATCCACACTGTAG	3161	2211	Tumor	Reference
Tumor01_ACATAGGAATTTCT	2246	2500	Tumor	Reference
Tumor01_GGCAGTTTCCTTAT	1734	2813	Tumor	Reference
Tumor01_ACTCGCTTGGGCGA	1813	3355	Tumor	Reference
Tumor01_TTAGTCTGAGCGAC	2979	2081	Tumor	Reference
Tumor01_CAGTGTTTTTACAT	1713	2764	Tumor	Reference
Tumor01_CAGCCAATGAACGT	1564	1819	Epithelial	Reference
Tumor01_CGTCCAGACCATCT	2869	1623	Tumor	Reference
Tumor01_TTTGCAGTGAACGG	3066	1917	Tumor	Reference
Tumor01_TCCCGCGATAGCTA	1912	2157	Tumor	Reference
Tumor01_CCCCCATGATGATB	1650	3515	Fibroblasts	Reference
Tumor01_TAGCCTAAACGCAC	3200	2036	Tumor	Reference
Tumor01_GACTCGTCGTTAGT	3244	2304	Tumor	Reference
Tumor01_CATAAGGAACGCAC	2464	2315	Tumor	Reference
Tumor01_TCGCCAATATGGAM	2048	3651	Tumor	Reference
Tumor01_AATCCAACTCAACC	3160	1982	Tumor	Reference
Tumor01_GCCAGTTATAATAG	3455	1622	Tumor	Reference
Tumor01_CACGGCGTGTTCCA	2279	3898	Tumor	Reference
Tumor01_CATATCAACTGAAR	1498	3593	Tumor	Reference
Tumor01_CACCATTCTACATA	2977	2887	Tumor	Reference
Tumor01_AAGTATAACGCTCA	2023	2161	Tumor	Reference
Tumor01_TAGCTTTCGGGGAG	3340	2388	Tumor	Reference
Tumor01_CCAAACTGCTACAT	1189	2872	Epithelial	Reference
Tumor01_CCTGGGCGTCTTAC	1526	3193	Epithelial	Reference
Tumor01_AACTAAACTAAGTG	2010	2554	Tumor	Reference
Tumor01_GTCAGTCAACCCCA	3332	3615	Tumor	Reference
Tumor01_GCATTAACGGGAGG	1706	479	Epithelial	Reference
Tumor01_ACCGCCTATGCACC	1324	3683	Tumor	Reference
Tumor01_TTCATGCGCTTGTT	2010	2278	Tumor	Reference
Tumor01_GACCCTTCCTGTCK	1686	2842	Tumor	Reference
Tumor01_CAACTCATACGACG	1515	3143	Epithelial	Reference
Tumor01_CGGCGCAAGGTCAA	2278	2572	Tumor	Reference
Tumor01_ATGGGTTGCGCCTG	3395	2310	Tumor	Reference
Tumor01_TGGCGTCTAATACT	3077	2100	Tumor	Reference
Tumor01_TGACAACCCACACG	3221	1650	Tumor	Reference
Tumor01_TAACCCTTACGACC	2766	3990	Tumor	Reference
Tumor01_CCTTCCGATGGTTC	1598	3888	Fibroblasts	Reference
Tumor01_CGACCGTGGTTTCG	2578	1838	Tumor	Reference
Tumor01_ACTTTGTCCTGGTA	2486	2173	Tumor	Reference
Tumor01_ACTTTAATACAACS	2655	3021	Tumor	Reference
Tumor01_GAACATCAATTGTC	2339	4085	Tumor	Reference
Tumor01_TGCCGCTACAACCT	675	3356	Epithelial	Reference
Tumor01_AGGTCCTAGCTTCC	1138	3762	Tumor	Reference
Tumor01_GCTCCAATTCCGGT	2829	697	Tumor	Reference
Tumor01_CCACGGCGCAGGCC	2388	1902	Tumor	Reference
Tumor01_GGCACCTAATTCTA	2229	1694	Tumor	Reference
Tumor01_CCAGCTACGCCTAT	1042	3550	Epithelial	Reference
Tumor01_GCCATAACACACGG	2892	1518	Tumor	Reference
Tumor01_CTTGCACCTAGCAA	1946	2127	Tumor	Reference
Tumor01_ACTCCTGTCACTTA	2883	1844	Tumor	Reference
Tumor01_AGTAAGGCTCTCAT	2577	2356	Tumor	Reference
Tumor01_GCCTCTATTCTAAC	3119	1962	Tumor	Reference
Tumor01_GCCCTTTCTATCGG	3402	2045	Tumor	Reference
Tumor01_AGATTAATTAGAGC	1242	3749	Tumor	Reference
Tumor01_TTCGCTCGTCAACT	3148	1946	Tumor	Reference
Tumor01_TACAMAAAATCTAA	1712	2893	Tumor	Reference
Tumor01_GCCATAACGTATAC	1936	1933	Tumor	Reference
Tumor01_AAGCAGTTAGGGCS	2770	2873	Tumor	Reference
Tumor01_CTAGCTCTAACAGC	2204	2505	Tumor	Reference
Tumor01_TTCCCCCACCTCCM	2921	1361	Tumor	Reference
Tumor01_ACAGTCGTGACGGC	3406	2123	Tumor	Reference
Tumor01_CGGCCAACCTCCCT	3283	2146	Tumor	Reference
Tumor01_AATCACGGGTAGTT	2064	3531	Tumor	Reference
Tumor01_TGGTAAAAATTCGA	3092	1984	Tumor	Reference
Tumor01_CAGGTCGTCTCGAC	2840	2102	Tumor	Reference
Tumor01_ATTTGATCTGAGAA	3294	1557	Tumor	Reference
Tumor01_TTTGCGACCGCAGG	2449	2314	Tumor	Reference
Tumor01_CGATACCGAACGGC	1712	3015	Tumor	Reference
Tumor01_TAATGTGCACCTGT	2684	1162	Tumor	Reference
Tumor01_GAAATTTCGTACCT	3151	2059	Tumor	Reference
Tumor01_ACGTAACTCGCATG	2901	1535	Tumor	Reference
Tumor01_TAATCCGACAGGAR	3133	2586	Tumor	Reference
Tumor01_AAGTGTTCTAATGT	2036	2560	Tumor	Reference
Tumor01_CCTATATCTGACTT	378	3349	Tumor	Reference
Tumor01_TCCTCAGCTCTTGG	1811	1262	Epithelial	Reference
Tumor01_TTCTCCGGACGAGT	2694	1293	Tumor	Reference
Tumor01_ATCTTKTCCGACCT	2127	2306	Tumor	Reference
Tumor01_CACTGCTTCTTGCT	1974	2241	Tumor	Reference
Tumor01_AAGTCACACAACCT	2411	2552	Tumor	Reference
Tumor01_TTTCTTGCGGTTGA	1451	3610	Tumor	Reference
Tumor01_ACCCCACTGGGGGA	1849	1225	Epithelial	Reference
Tumor01_CTGCCCCCCGTCCC	2258	2266	Tumor	Reference
Tumor01_GCAKTTTGCAGTTA	3417	1384	Tumor	Reference
Tumor01_GACGTTATGTCGGG	2402	1902	Tumor	Reference
Tumor01_TGGCTTAAGCAGAT	1920	1896	Tumor	Reference
Tumor01_AAAGGGTGTGTTTC	2650	3036	Tumor	Reference
Tumor01_ACCGTACAGCTTCA	2982	1580	Tumor	Reference
Tumor01_TCAYAAATCTTGGA	2333	4097	Tumor	Reference
Tumor01_CGGCCGAAGAGCCT	3004	1740	Pericytes	Reference
Tumor01_TCGTATGGATAGCC	3185	2031	Tumor	Reference
Tumor01_GCGGTAACGAGACA	3430	2278	Tumor	Reference
Tumor01_GGATTCGACGGGTA	2730	1429	Tumor	Reference
Tumor01_CTAAACCATCCGAA	2363	2434	Tumor	Reference
Tumor01_GATTCCTTAATGAM	2599	3424	Tumor	Reference
Tumor01_ATTTCCGATTGATT	163	2940	Epithelial	Reference
Tumor01_CCTGTCCTAACACA	3426	2901	Tumor	Reference
Tumor01_ATGGGCCTSAATAA	3106	1842	Tumor	Reference
Tumor01_ATCCTCTGCCTAGA	1620	1248	Epithelial	Reference
Tumor01_ACAGACTCTGTGAG	2828	1134	Tumor	Reference
Tumor01_CCCTGAACCAGCAT	2269	2614	Tumor	Reference
Tumor01_AAGTTTGGATCACT	3373	1210	Tumor	Reference
Tumor01_CCCGCCCGCATGCA	2764	1368	Tumor	Reference
Tumor01_AATTGGGCATACAT	1790	1542	Epithelial	Reference
Tumor01_TGAAGCCTTTCCAT	2516	2098	Tumor	Reference
Tumor01_TGTTTTCCCCGTCA	1037	1659	Tumor	Reference
Tumor01_CAGAATCCGAGTTA	331	2946	Epithelial	Reference
Tumor01_GACGCAGAGGCTCT	2456	1779	Tumor	Reference
Tumor01_AATGTCGTTTACTT	3474	2053	Tumor	Reference
Tumor01_TCTTCAAGACATAC	1433	3891	Epithelial	Reference
Tumor01_TGCATTTCCATACC	3017	2858	Tumor	Reference
Tumor01_CAAGCTCGCGCGCT	1963	2306	Tumor	Reference
Tumor01_GTATAGGATAAGCS	564	3053	Tumor	Reference
Tumor01_GCCCAGTTTTCGCC	3061	2958	Tumor	Reference
Tumor01_STAATTCTGAGACC	1123	2869	Epithelial	Reference
Tumor01_TAGTGACACTCAGK	3306	2305	Tumor	Reference
Tumor01_AACAGTCTTGCCAA	818	3743	Epithelial	Reference
Tumor01_ACTTCCTTCCACCT	1180	2567	Fibroblasts	Reference
Tumor01_CTGGCTACGATGCC	1449	2646	Epithelial	Reference
Tumor01_TGTAACAGTGCCGA	311	3141	Epithelial	Reference
Tumor01_ATTGGGGTGGTTGA	3462	2209	Tumor	Reference
Tumor01_ATGTCATCGTGCTC	1605	3330	Epithelial	Reference
Tumor01_CGACTCACGGCACA	2477	3988	Tumor	Reference
Tumor01_CCTTCAGACTTGCC	1412	2705	Fibroblasts	Reference
Tumor01_AACCATGTTTCCCC	2890	2481	Fibroblasts	Reference
Tumor01_GCTTCGCGGAATGG	3359	2282	Tumor	Reference
Tumor01_GTCCCAGATTCGAG	3225	2109	Tumor	Reference
Tumor01_CCTGCGAGTAAGTA	2116	3331	Tumor	Reference
Tumor01_CCACCGATCCGGTA	1562	2139	Tumor	Reference
Tumor01_CCATTACCCAGGGR	546	3259	Epithelial	Reference
Tumor01_AGATGGTATAAACA	255	3161	Epithelial	Reference
Tumor01_CTTGCAGAATTTCC	2499	2005	Tumor	Reference
Tumor01_TCACCGATGTCACA	1964	2255	Tumor	Reference
Tumor01_ACTTCCCGTTGTTG	2690	906	Tumor	Reference
Tumor01_GCTACGCATGCCAC	1828	3375	Tumor	Reference
Tumor01_GCTTAAACGTAGAC	2734	3928	Tumor	Reference
Tumor01_ATGAGTCCTTAAAG	3429	1735	Tumor	Reference
Tumor01_GCATATCGCTGCTG	3394	1657	Tumor	Reference
Tumor01_GACGCAGTCTTACA	3444	1928	Tumor	Reference
Tumor01_TATCTGGCGAGACA	2152	2091	Tumor	Reference
Tumor01_TGCCCTCTCCGCTC	2588	2233	Tumor	Reference
Tumor01_GGAAGGGATGACTG	2873	1802	Tumor	Reference
Tumor01_AGCACAACATCTGC	1127	3150	Tumor	Reference
Tumor01_CTGCCGCGCCACCG	3171	2633	Tumor	Reference
Tumor01_TCAATTATGGTTAA	2347	4061	Tumor	Reference
Tumor01_TAGTCATTCCGATG	1616	4140	Tumor	Reference
Tumor01_ATCTCCCACGGCMC	2972	1893	Tumor	Reference
Tumor01_CGCTCCCCTGAGGC	697	3695	Epithelial	Reference
Tumor01_CTGGCACTAGGTAC	3086	3472	Tumor	Reference
Tumor01_TTAGGTTGCGACCC	3317	1134	Tumor	Reference
Tumor01_CCGGAGATTCGCAT	2730	1519	Tumor	Reference
Tumor01_AGAAACCACTTTGA	2234	4196	Tumor	Reference
Tumor01_ATAATAACTTGCTG	3079	971	Tumor	Reference
Tumor01_TTACATGAAAGCCC	3148	2859	Tumor	Reference
Tumor01_TCGGAATTATAACA	3123	3679	Tumor	Reference
Tumor01_ACCCCTCGACATGT	1283	3631	Tumor	Reference
Tumor01_ACCTCTCCACGATC	2175	3749	Epithelial	Reference
Tumor01_CTTGTTTCCTCTGC	1695	2012	Tumor	Reference
Tumor01_GAGTTGTTCCACAA	2520	940	Epithelial	Reference
Tumor01_CCCAATGCATCATA	2381	3285	Tumor	Reference
Tumor01_TATGTCTTAGGCAC	3292	1196	Tumor	Reference
Tumor01_CCATCACAGTCGGA	2945	1927	Tumor	Reference
Tumor01_GACCCCCGGAATCA	2010	2815	Tumor	Reference
Tumor01_GATACGAAATGGCC	1728	3505	Fibroblasts	Reference
Tumor01_GAACTAACAATGTT	1275	3533	Epithelial	Reference
Tumor01_CTGCGAGCGAACGG	577	3096	Epithelial	Reference
Tumor01_CCGGTTATAGACGG	2662	1130	Tumor	Reference
Tumor01_AACGTCATTTTGGA	1414	3667	Tumor	Reference
Tumor01_CGCTTGTCCACAGS	1994	2760	Tumor	Reference
Tumor01_CAGTCTCGCCCGAC	2417	2332	Tumor	Reference
Tumor01_AAGACAAATATTCC	2763	1517	mDC	Reference
Tumor01_ATACTTATAAGACG	3014	1459	Tumor	Reference
Tumor01_GTTGGCCCGCCCGA	2967	1607	Tumor	Reference
Tumor01_AACATACTTGACGC	3308	1928	Tumor	Reference
Tumor01_AATTGTCTAGGAAG	2501	2788	Epithelial	Reference
Tumor01_AATCATCAGGCCTC	2726	1131	Tumor	Reference
Tumor01_AACAGGAGGCCGGC	1926	4195	Tumor	Reference
Tumor01_CCAAAGGACAGTTA	3139	2802	Tumor	Reference
Tumor01_AACCAAGTTGCAGA	2792	3008	Tumor	Reference
Tumor01_GACCCGCCATCTAT	1207	3552	Epithelial	Reference
Tumor01_TCTTTTCCCATCCT	1668	2450	Tumor	Reference
Tumor01_GCTTCTTAGTACCC	1047	3188	Epithelial	Reference
Tumor01_CCCACSTCAAGCCT	2544	1340	Tumor	Reference
Tumor01_TGCGCTTCGTGAAR	984	3412	Epithelial	Reference
Tumor01_CACCGACGACCTGA	2620	3188	Tumor	Reference
Tumor01_TCTCACTTCGTTCG	3115	2076	Tumor	Reference
Tumor01_ACGGATGGGGCTAT	2376	2425	Tumor	Reference
Tumor01_TATGCTAGCCTCCA	2822	792	Tumor	Reference
Tumor01_GACCAGGCGCTATA	3224	2032	Tumor	Reference
Tumor01_ACGCCGGTCTCATA	2555	3035	Tumor	Reference
Tumor01_AGTGCCTTCACCAC	1770	2792	Tumor	Reference
Tumor01_GGTAACTGCGGTAC	2051	3430	Tumor	Reference
Tumor01_GCACACCGTAGGCA	2386	3375	Tumor	Reference
Tumor01_GTAARCCTTTCTGA	2972	2779	Tumor	Reference
Tumor01_GATACTCTTCTCCA	2865	1711	Tumor	Reference
Tumor01_GGTAGTCCGAGGCA	2136	3169	Tumor	Reference
Tumor01_CCTCCTATTACGCC	2333	2665	Tumor	Reference
Tumor01_TCACTAGCRATAGG	2175	1723	Tumor	Reference
Tumor01_ACAGCTTACTAAMS	1740	2699	Tumor	Reference
Tumor01_TTTCCAGACGTCTG	3098	1376	Tumor	Reference
Tumor01_ACCGCCCTAGCTGC	2823	981	Tumor	Reference
Tumor01_ACCAGACGCTGACC	1535	2068	Epithelial	Reference
Tumor01_TTACTGATAACGCC	1869	3381	Tumor	Reference
Tumor01_TCAGGCTGTTCGCA	2408	1791	Tumor	Reference
Tumor01_AGCGAAAGTGAATT	1785	2419	Fibroblasts	Reference
Tumor01_TCCGCTCATACAGG	1505	2043	Epithelial	Reference
Tumor01_AGTACGACCGGTAA	2104	2403	Tumor	Reference
Tumor01_GGATATTCCCATAA	2669	898	Tumor	Reference
Tumor01_TGTCCAACTGCAGC	2370	1220	Tumor	Reference
Tumor01_CCACCATTGCGCCC	3142	3448	Tumor	Reference
Tumor01_AGACTACCCCGCTG	1765	1554	Epithelial	Reference
Tumor01_CTAACGCACATATT	2427	3446	Tumor	Reference
Tumor01_AAGAYAGGGGCCAC	2241	2652	Tumor	Reference
Tumor01_TAGCATAAAAGGGG	1825	2627	Tumor	Reference
Tumor01_TCAGAACTGTACTT	3332	2026	Tumor	Reference
Tumor01_TCTACTAACGTTCC	1835	3053	Tumor	Reference
Tumor01_GATCTAAACTGAAG	3281	3100	Tumor	Reference
Tumor01_ATGCCCCATACGTC	1643	4139	Tumor	Reference
Tumor01_TCGGATGGCCGGGT	3175	1985	Tumor	Reference
Tumor01_TCAAATACATCCGC	958	3462	Epithelial	Reference
Tumor01_CACCAAGTTCTCTT	2894	1128	Tumor	Reference
Tumor01_CCCAATAGTTTATA	2820	3482	Fibroblasts	Reference
Tumor01_CTTCCSCATTAGCC	2698	1846	Epithelial	Reference
Tumor01_TACTTTTCCTACCA	2891	956	Tumor	Reference
Tumor01_ATACGACCGACCTA	501	3470	Tumor	Reference
Tumor01_CAGCCGATTTGGCT	2468	1863	Tumor	Reference
Tumor01_GATCAAGACCCACG	2685	1834	Epithelial	Reference
Tumor01_TCAAATCTACAGGC	3519	2318	Tumor	Reference
Tumor01_CAGATTACCCAGGC	2172	4230	Tumor	Reference
Tumor01_CAAAGCAAGAGGAT	3440	2396	Tumor	Reference
Tumor01_GGGAAAATCCGACC	2885	2079	Tumor	Reference
Tumor01_CGACCTGACACTGG	2729	1787	Epithelial	Reference
Tumor01_GGGTCTCTCGCCAG	2915	1939	Tumor	Reference
Tumor01_ACTATAAGAAGCAC	1571	1323	Epithelial	Reference
Tumor01_TCAGGACCATAAGC	2381	1253	Tumor	Reference
Tumor01_CTTGKAAACACGTA	2174	3534	Tumor	Reference
Tumor01_GCCTAGGGCCTAAT	2393	1892	Tumor	Reference
Tumor01_GGACARGTTGTCCC	3233	1176	Tumor	Reference
Tumor01_TCATTGGACACCGA	2238	2623	Tumor	Reference
Tumor01_TGCCCTTCCCCGGG	3201	2965	Tumor	Reference
Tumor01_AAGAKTACGGATAC	671	2980	Epithelial	Reference
Tumor01_CTTCGTCAGCAAGG	3307	2477	Tumor	Reference
Tumor01_GACKACGGACCTAG	3158	917	Tumor	Reference
Tumor01_TCGACTGAATTAGC	2734	1656	Tumor	Reference
Tumor01_AGGAGGGGGACCTT	2817	773	Tumor	Reference
Tumor01_GGCTCCGAGTAATG	3294	3295	Tumor	Reference
Tumor01_GACGCTCATTCGAA	858	2311	Epithelial	Reference
Tumor01_GCCASTGACCTCTT	1730	1583	Epithelial	Reference
Tumor01_TGGTCATGACAGGT	1663	2615	Tumor	Reference
Tumor01_ACAWAATGAAGCCA	1201	2884	Epithelial	Reference
Tumor01_TAGCAAAGTTCACC	3364	2147	Tumor	Reference
Tumor01_TCCGATGCAGCACG	1857	2312	Tumor	Reference
Tumor01_TGATGTTAGTCCCC	2830	641	Tumor	Reference
Tumor01_CACCATTTGGGGTT	3096	1127	Tumor	Reference
Tumor01_TCGAGCTCCAACGG	3385	2582	Tumor	Reference
Tumor01_CCTTACTGATCCGC	2744	3940	Tumor	Reference
Tumor01_AGTCAAGCGGTCAA	3151	1429	Tumor	Reference
Tumor01_TTCTTGCCCTTTAA	2313	3813	Tumor	Reference
Tumor01_GTTCGKATTTGGGA	2834	661	Tumor	Reference
Tumor01_AATTGGCTTCTAAG	1995	2460	Tumor	Reference
Tumor01_GATACTAAATTGAA	3448	2410	Tumor	Reference
Tumor01_CCCTTAGCTGCTAC	2475	4011	Tumor	Reference
Tumor01_CAGATCCCCATAAA	3488	2020	Tumor	Reference
Tumor01_GTCAAAACTTCTCA	1335	3554	Tumor	Reference
Tumor01_GGCTAACCCAGCGA	2452	2146	Tumor	Reference
Tumor01_CCCCAAAATTGAAA	1454	3870	Epithelial	Reference
Tumor01_GCCACCAAGCCCAC	2916	2517	Tumor	Reference
Tumor01_CATGAAAGCAATCC	2918	1345	Tumor	Reference
Tumor01_GAGSAAGTTAACGT	1935	4180	Tumor	Reference
Tumor01_TATTTCCCTAATAT	2402	4163	Tumor	Reference
Tumor01_TATGCCGATTGGCC	2842	1025	Tumor	Reference
Tumor01_TTCACTGGCTACAT	2786	1058	Tumor	Reference
Tumor01_ACATGGGACAAGAT	3278	1308	Tumor	Reference
Tumor01_TTCACGGATCAAAT	2965	1699	Tumor	Reference
Tumor01_TGCGATTTATCTTA	3528	1760	Tumor	Reference
Tumor01_TGAGGTGTATCAGT	2559	1390	Tumor	Reference
Tumor01_CAACAACGCATCCC	2693	1322	Tumor	Reference
Tumor01_GACCTATGATACAC	1778	2727	Tumor	Reference
Tumor01_CACCACCTCTCCAC	3239	2334	Tumor	Reference
Tumor01_CCTCTTTCTGACGC	832	3560	Epithelial	Reference
Tumor01_AACSACCTTCATCA	2003	7	Epithelial	Reference
Tumor01_TGATGTGTTTGAGG	2643	1252	Tumor	Reference
Tumor01_TGACGTAATACGCC	3326	1575	Tumor	Reference
Tumor01_CTTTGCGCACTGAC	2538	1625	Epithelial	Reference
Tumor01_GCACCATCAACGAC	2763	1043	Tumor	Reference
Tumor01_AGGACAGCCCAGGS	2164	2565	Tumor	Reference
Tumor01_CTATAACCCAACTA	1630	1627	Epithelial	Reference
Tumor01_TACGTTGGCGTCWC	1360	1559	Epithelial	Reference
Tumor01_AGCCATGTACATTC	2716	1842	Epithelial	Reference
Tumor01_GCGTTCAGTAAGGC	2016	1726	Tumor	Reference
Tumor01_GCGCAACCCGCATG	1541	1611	Epithelial	Reference
Tumor01_CTCCGAATTTGAGC	3220	1121	Tumor	Reference
Tumor01_TGACCACATTTATT	1277	2603	Epithelial	Reference
Tumor01_TCCTTGAGAAAGCC	3326	1728	Tumor	Reference
Tumor01_TTGCAAATGAGCCT	3189	1889	Tumor	Reference
Tumor01_AAACAGACATCAAT	1285	2636	Epithelial	Reference
Tumor01_AGTCGTCATGGCTC	1931	3458	Tumor	Reference
Tumor01_GGCGGGAGGGATTA	634	3327	Epithelial	Reference
Tumor01_CGCGAGCAATATGT	2264	4118	Tumor	Reference
Tumor01_CTTTCCGTCGGTTS	3320	2908	Epithelial	Reference
Tumor01_TCCGGGAGTTAGCG	1771	2243	Tumor	Reference
Tumor01_TCGGGACTCACGAS	2014	2760	Tumor	Reference
Tumor01_TCGGATTCTTCCTT	3378	2072	Tumor	Reference
Tumor01_GCACATAAACAGGC	2865	2000	Tumor	Reference
Tumor01_TTGAAGTCTTTAGT	2897	2328	Tumor	Reference
Tumor01_ACCGAGGCATCAGC	2135	2191	Tumor	Reference
Tumor01_CCACTACATTGACR	3016	2596	Tumor	Reference
Tumor01_CAGTACGAATCGCT	2366	1867	Tumor	Reference
Tumor01_GACCGCCATGAATG	3551	2121	Tumor	Reference
Tumor01_ATGTCAGATGTGCC	2917	2328	Tumor	Reference
Tumor01_AATTCACGCGTCAC	3431	2250	Tumor	Reference
Tumor01_CACATTTGCATTTT	3282	3012	Epithelial	Reference
Tumor01_ATGGGAACTATTGA	2832	1956	Tumor	Reference
Tumor01_CATTCYTCGCTGGA	2534	2792	Fibroblasts	Reference
Tumor01_CCATCTCCTGGAGG	2831	1820	Tumor	Reference
Tumor01_CCGCAGTCCACTCC	2422	2590	Tumor	Reference
Tumor01_TTGACAGGTCCAGG	851	3724	Epithelial	Reference
Tumor01_CAAGGCTTGCTGAC	1267	1322	Fibroblasts	Reference
Tumor01_GCAGGAAAGTATCC	3113	2392	Tumor	Reference
Tumor01_CACGAAGATGTCCA	759	3042	Epithelial	Reference
Tumor01_GACGGCAATCGGCA	3139	2142	Tumor	Reference
Tumor01_TGATAGTGACGATT	2149	2318	Tumor	Reference
Tumor01_ACCACGGCCACTTC	1334	2436	Tumor	Reference
Tumor01_CTTTATCGCACGTG	3042	2147	Tumor	Reference
Tumor01_CATACGGTCACACC	2088	2320	Tumor	Reference
Tumor01_CGGAGTATCACTAC	154	2977	Epithelial	Reference
Tumor01_CCTATCAATTGGTT	2808	1072	Tumor	Reference
Tumor01_CCAATAATATTATA	2439	1950	Tumor	Reference
Tumor01_TATTAAACTGTCCT	2880	2368	Tumor	Reference
Tumor01_GCTGCTTTTTCGTC	3477	1716	Tumor	Reference
Tumor01_TCAAGAGGGCGTAT	3214	1900	Tumor	Reference
Tumor01_TCAAGGGAATTAGT	3004	2625	Tumor	Reference
Tumor01_AGCAGCCCCCCGRA	1983	3764	Fibroblasts	Reference
Tumor01_GATCAGGTTACAGC	2057	3216	Tumor	Reference
Tumor01_ATTAAGCTTATACT	2798	3779	Tumor	Reference
Tumor01_CACCTCCACGCGAC	727	2996	Epithelial	Reference
Tumor01_GTCTTCTGAGTTGC	1857	1328	Epithelial	Reference
Tumor01_GGCAAACCACGCCC	1634	1885	Epithelial	Reference
Tumor01_GGATCAAAAATGCG	3332	2543	Tumor	Reference
Tumor01_ATAGATAATGAATG	2948	1668	Tumor	Reference
Tumor01_AAGGTAGCTAGCCT	3185	1468	Tumor	Reference
Tumor01_AGTAGTCTAACTCC	1522	3161	Epithelial	Reference
Tumor01_TGAGTACTATGGCC	2999	2878	Tumor	Reference
Tumor01_CGAGTCAGGGCTGC	2454	3223	Tumor	Reference
Tumor01_AAAACAGACCAGCC	2298	3405	Epithelial	Reference
Tumor01_GTGAKCCATCACGA	2884	1204	Tumor	Reference
Tumor01_CAAGGACTNCGCGG	3074	3925	Fibroblasts	Reference
Tumor01_GAAAATCTACTAAG	2888	1923	Tumor	Reference
Tumor01_TACGTSCCATGTCT	3322	1948	Tumor	Reference
Tumor01_CCATTGTTGTGGTT	3423	2313	Tumor	Reference
Tumor01_CAAGTAAGCTCCAG	2895	2201	Tumor	Reference
Tumor01_ACCCCAAAMTTTTC	906	3503	Tumor	Reference
Tumor01_AGCACTGGTAAATG	2754	433	Epithelial	Reference
Tumor01_TCGTTCTCTGCAAC	2198	3250	Tumor	Reference
Tumor01_TCAAATTACTGCCC	3470	2159	Tumor	Reference
Tumor01_GCTCTCAATTCCGT	3146	2709	Tumor	Reference
Tumor01_TTTCCGTGTGTAAA	712	3087	Epithelial	Reference
Tumor01_CAGCCAGCATTCCA	1272	3697	Tumor	Reference
Tumor01_GTGACRGCCTTCCT	3148	2618	Tumor	Reference
Tumor01_GGTTGCGGGAAATC	2364	2551	Tumor	Reference
Tumor01_ATATCGGATCCCCC	2178	3436	Fibroblasts	Reference
Tumor01_CTAATTCCGAAAGM	1993	1666	Epithelial	Reference
Tumor01_AAAGTATACCATCT	3338	2451	Tumor	Reference
Tumor01_GTGCTCCTGGACCC	1232	3637	Epithelial	Reference
Tumor01_TTTCGGCATCTAAC	1733	2417	Tumor	Reference
Tumor01_GCGGTTTGGATTCG	3148	1094	Tumor	Reference
Tumor01_GTCGGCCAAGATAG	3442	2241	Tumor	Reference
Tumor01_AAGTAAGCCATCCA	3030	2695	Tumor	Reference
Tumor01_CCTCCATGAGCCGG	1678	2280	Tumor	Reference
Tumor01_TAAAAGTGGCCCGA	2374	4054	Tumor	Reference
Tumor01_ACTACGTTGTTAGG	3261	1891	Tumor	Reference
Tumor01_CGATAGTTTGGCTA	3250	2237	Tumor	Reference
Tumor01_AGTCGAACGTACAA	2248	3310	Tumor	Reference
Tumor01_ATTCGCTGCAGGGC	2127	3883	Epithelial	Reference
Tumor01_ATCGTAATGCAGTK	3110	3691	Tumor	Reference
Tumor01_CTCCTCCTTGTTCC	1198	3536	Epithelial	Reference
Tumor01_CAAAWGTTAGGCCT	1152	3649	Epithelial	Reference
Tumor01_GTGAAGTAGCACAT	3348	1780	Tumor	Reference
Tumor01_CACAGTTCGCTTAA	3178	2905	Tumor	Reference
Tumor01_ACACATGTGAGATA	2284	3673	Epithelial	Reference
Tumor01_TARAAGGGTCTTTA	3038	2342	Tumor	Reference
Tumor01_TGAGCATTTTCCCC	3239	1139	Tumor	Reference
Tumor01_CCTCAACGCCAAAG	2579	3126	Tumor	Reference
Tumor01_AGCGAATTCACCTA	3175	2499	Tumor	Reference
Tumor01_TACAGGGACGACCT	3482	2336	Tumor	Reference
Tumor01_AGGGTCTTTGTTAC	2885	1404	Tumor	Reference
Tumor01_AASAGGGGTCGACC	2002	3453	Tumor	Reference
Tumor01_TGACCCCTGAATGC	2347	3401	Epithelial	Reference
Tumor01_GCAGCCCTCGGGCG	2598	3028	Tumor	Reference
Tumor01_CTCAATTCTGGCAA	2136	2552	Tumor	Reference
Tumor01_TCAAAACCGTTCGG	1552	1243	Epithelial	Reference
Tumor01_TCCCAATTGAGCCG	3104	843	Tumor	Reference
Tumor01_CGGCKGGTAGCACA	660	2910	Epithelial	Reference
Tumor01_ACTTAGTGCGCGAC	2596	2062	Tumor	Reference
Tumor01_CGCCACCGGKTATT	1550	2534	Tumor	Reference
Tumor01_TCTCGTTATTCAAC	1753	3009	Tumor	Reference
Tumor01_TAGTATTCCAATCT	1930	1844	Epithelial	Reference
Tumor01_CATCCTGGCACATA	3405	1398	Tumor	Reference
Tumor01_AGTCGTGCGTTCCT	2324	3119	Tumor	Reference
Tumor01_CTCGATAAGTCAAG	3198	1983	Tumor	Reference
Tumor01_ACTCATCAGGCAAT	3073	1557	Tumor	Reference
Tumor01_CCACAAACGTGGAK	1318	3832	Fibroblasts	Reference
Tumor01_TACGAACCCGGATG	2132	2426	Tumor	Reference
Tumor01_TTTGACCAGCCTAT	3110	1513	Tumor	Reference
Tumor01_ACCCCAGATTCAAA	1931	3172	Tumor	Reference
Tumor01_ATTTGCTGCTATTC	2727	879	Tumor	Reference
Tumor01_CCCGTGGCGTGCGS	1833	2323	Tumor	Reference
Tumor01_TAATCRGCGCGCTT	3156	2005	Tumor	Reference
Tumor01_GTCAGAGAGCCTAA	3515	1762	Tumor	Reference
Tumor01_GGTTGCCAATCATC	1651	3323	Epithelial	Reference
Tumor01_CACCCGTACCCCTT	3331	2083	Tumor	Reference
Tumor01_ATACGGGCTACTTC	2202	3800	Fibroblasts	Reference
Tumor01_ATCCCCACCACCAC	1965	2789	Tumor	Reference
Tumor01_CCAAAAGCTCTTCC	2408	3773	Tumor	Reference
Tumor01_TAGRTTCAGATGGG	3533	2344	Tumor	Reference
Tumor01_AGTGGTAGGGCCGT	2147	2446	Tumor	Reference
Tumor01_CATGACATTTAAGT	1930	2503	Tumor	Reference
Tumor01_AATCGGTGCTCCCG	3338	1442	Tumor	Reference
Tumor01_TTTATGCCGTGCAG	3125	981	Tumor	Reference
Tumor01_CTTACTTAGAGCTT	1157	1767	Epithelial	Reference
Tumor01_AGCCCGTTGACCTA	2411	3756	Tumor	Reference
Tumor01_GGCAGCCCTCTCTA	2362	2143	Tumor	Reference
Tumor01_GCGGGTTCACATCT	1977	2604	Fibroblasts	Reference
Tumor01_GGGGTTCCCATTTC	3035	1566	Tumor	Reference
Tumor01_TACCGTGGTGCTCT	2361	2944	Epithelial	Reference
Tumor01_GGTCTACGGGATAG	324	3135	Epithelial	Reference
Tumor01_AGTTCCTGCTCCTA	2856	2809	Tumor	Reference
Tumor01_CCAACAAAGACCGT	3037	2274	Tumor	Reference
Tumor01_CCAACTGAATACGR	471	3188	Epithelial	Reference
Tumor01_CGCTTAAAATTAGT	2638	739	Tumor	Reference
Tumor01_TACAGACATCTGCC	2938	2876	Tumor	Reference
Tumor01_GGGACAAATGCGGC	3328	1916	Tumor	Reference
Tumor01_GATGTWAGTTCGGA	2358	2277	Tumor	Reference
Tumor01_CCAACCGAACTCTC	1615	2670	Pericytes	Reference
Tumor01_ACCTACGTACTTGT	3266	2078	Tumor	Reference
Tumor01_AACTTGTCCGATTT	2525	1646	Epithelial	Reference
Tumor01_TTTCCCGACCCTGG	3465	2080	Fibroblasts	Reference
Tumor01_ACTTCAATGGCACC	3283	3084	Tumor	Reference
Tumor01_AATTGGAGTKTTAT	1307	1927	Epithelial	Reference
Tumor01_CCTCACATTGCACC	2268	862	Epithelial	Reference
Tumor01_CGTTATCGATACGC	3362	1155	Tumor	Reference
Tumor01_TATTGCCATGAGGG	2851	1148	Tumor	Reference
Tumor01_GACCGTCGCGTCAT	3331	1327	Tumor	Reference
Tumor01_AAGTAGCAACCCGC	1783	3024	Tumor	Reference
Tumor01_CATAGTGCTGGCGA	3109	1764	Tumor	Reference
Tumor01_TGGGGGAGATTTAG	2713	963	Tumor	Reference
Tumor01_ACCAATGGTCAAGT	1955	696	Epithelial	Reference
Tumor01_TTTCAAGTATCGTG	3087	1485	Tumor	Reference
Tumor01_CGAATTATAGGGGC	2877	1391	Tumor	Reference
Tumor01_ATCTCCTAGCGACC	1898	2746	Tumor	Reference
Tumor01_AGCGCACGCTGCGK	1836	3239	Tumor	Reference
Tumor01_CGGGGCTCAGCCTA	3128	1780	Tumor	Reference
Tumor01_CCCCTTAGTCCTGT	3502	2575	Tumor	Reference
Tumor01_CGCTCCCAATTCAA	1864	3142	Tumor	Reference
Tumor01_CCGAGGCCGTGGTT	2153	2233	Tumor	Reference
Tumor01_GCAGGTTACAAGGT	2890	1164	Tumor	Reference
Tumor01_ACTCTCCAAAGGTT	3128	1570	Tumor	Reference
Tumor01_ACATACTGGAATAC	1898	3301	Tumor	Reference
Tumor01_ACTTGCGCCGCAAC	2120	3423	Tumor	Reference
Tumor01_GGAGTGGCGAGACG	3088	1556	Tumor	Reference
Tumor01_GTAGGMAGCGCTGA	2504	2291	Tumor	Reference
Tumor01_GCCACAATTGGCTT	2610	1347	Tumor	Reference
Tumor01_AACACAGTCAGACC	2096	3557	Tumor	Reference
Tumor01_GCCTTGGCGGTACA	2459	1971	Tumor	Reference
Tumor01_TGAAAGTCTATCAA	734	2931	Epithelial	Reference
Tumor01_AGTTCGCAAACCTA	2808	2488	Tumor	Reference
Tumor01_TAGTCAAATAGTAT	1926	1966	Tumor	Reference
Tumor01_TTTAACTGACTCCC	2865	1813	Tumor	Reference
Tumor01_CGCCAGTGGTAATA	1968	2958	Tumor	Reference
Tumor01_GCCCGCCCTAAGCC	3066	3034	Tumor	Reference
Tumor01_GCACCCTATTCGCC	3126	2045	Tumor	Reference
Tumor01_GAGGTATTTAGCCT	2925	2223	Tumor	Reference
Tumor01_AAGCCACCGKGCTA	2384	1361	Tumor	Reference
Tumor01_CCCACCTCACCCGY	3260	1012	Tumor	Reference
Tumor01_CCAGTTCGTCCTAT	2744	422	Epithelial	Reference
Tumor01_GAATTCCTTTAAAG	2219	3248	Tumor	Reference
Tumor01_GTAGCTGAAAGTTG	3126	2226	Tumor	Reference
Tumor01_TACGCAGCACAGCA	2422	1700	Tumor	Reference
Tumor01_TTCCCCGACTCGTG	1881	2544	Epithelial	Reference
Tumor01_ACAGGCCGGTCGCG	2206	2441	Tumor	Reference
Tumor01_CTGTCGAGCGTCGC	1531	3769	Epithelial	Reference
Tumor01_ACTCGAAACACCTT	2566	1180	Pericytes	Reference
Tumor01_GCCTTAGCCTAGGT	3006	2112	Tumor	Reference
Tumor01_ACAGATAACCCGAA	2560	1723	Tumor	Reference
Tumor01_TTTACAGACGCGAG	1741	2752	Tumor	Reference
Tumor01_TTTTGCTAACGCCA	1762	3289	Fibroblasts	Reference
Tumor01_TTACGTTAATCCTC	3372	2639	Tumor	Reference
Tumor01_CAACAATTAACTCA	822	3692	Epithelial	Reference
Tumor01_AGTGCGCGGCGGTG	3334	2373	Tumor	Reference
Tumor01_AGCAGTGGATGGGT	1562	1545	Epithelial	Reference
Tumor01_ATTTCCGGTTATGG	1296	2005	Epithelial	Reference
Tumor01_GGTCTTTCTGCCGT	893	3616	Tumor	Reference
Tumor01_GTCACGGGCGACCC	2591	1518	Tumor	Reference
Tumor01_GGAGTKTCATAGAG	3070	987	Tumor	Reference
Tumor01_TAATTGCGTGACGC	2143	3126	Tumor	Reference
Tumor01_CTCTGATGATCATC	1953	3230	Tumor	Reference
Tumor01_TACCCTTAGGACTT	3335	1460	Tumor	Reference
Tumor01_GGAATAAGAATTTT	1805	2710	Tumor	Reference
Tumor01_CTAGSGAAATCGTC	807	1716	Epithelial	Reference
Tumor01_CCGACTCCCTACTG	2740	1271	Tumor	Reference
Tumor01_AATAGGACTGTCGT	2054	3540	Tumor	Reference
Tumor01_TAAAACCCAGAGTC	3214	2301	Tumor	Reference
Tumor01_GTCCCCGTAGAGTC	1778	2992	Tumor	Reference
Tumor01_GGACTAAGCGCCTA	2745	2910	Tumor	Reference
Tumor01_GGACCATCCCTCCG	1791	3095	Tumor	Reference
Tumor01_AACTGACGSGCGAG	1816	2857	Tumor	Reference
Tumor01_CGCATCCCACGCCC	1910	1932	Tumor	Reference
Tumor01_ATAAATCTTACTCC	2104	3724	Epithelial	Reference
Tumor01_GTTTGCGTGGGGTS	2370	2745	Tumor	Reference
Tumor01_AGTGGGAGGCTAGS	3113	1857	Tumor	Reference
Tumor01_CTATTMAGACGTAC	3308	2897	Epithelial	Reference
Tumor01_CTGATTATCCGGCC	2479	3797	Tumor	Reference
Tumor01_ACACGACTATCAGG	2186	2071	Tumor	Reference
Tumor01_TGAAGAACCAGTAT	2612	1395	Tumor	Reference
Tumor01_CGTAACGTTTCCAA	2766	2169	Tumor	Reference
Tumor01_TCAHTGAGTACCCT	2176	3253	Tumor	Reference
Tumor01_ATATAAACTCGCCT	1816	2746	Tumor	Reference
Tumor01_GATTTAAGTTGGAT	2644	3106	Tumor	Reference
Tumor01_TTGCCAACGATGAC	2246	4123	Tumor	Reference
Tumor01_AACATTTCTGAGGG	2904	1974	Tumor	Reference
Tumor01_CTGGCTCCCTCTCG	2385	1182	Tumor	Reference
Tumor01_TACACTGAAGGCAT	2917	1391	Tumor	Reference
Tumor01_TGACTGTTCGCACC	1298	3677	Tumor	Reference
Tumor01_ATTGCGGCGCACAT	2261	3300	Tumor	Reference
Tumor01_ACCTGGTAACGTCC	2734	1112	Endothelial	Reference
Tumor01_AACAGTCCGCTCTG	425	3154	Epithelial	Reference
Tumor01_CATTTGCAAAGACC	637	2948	Epithelial	Reference
Tumor01_ATTCGAAGCCATAG	1785	2774	Tumor	Reference
Tumor01_GATCACCTGCTAGA	3203	2055	Tumor	Reference
Tumor01_TGGGTGGAGAGACG	2214	2753	Tumor	Reference
Tumor01_AGTTACCGTTTGGC	2846	1975	Tumor	Reference
Tumor01_ATGTGGTGTCAGAT	3285	1253	Tumor	Reference
Tumor01_TTTTCAACCCTGAG	3291	1367	Tumor	Reference
Tumor01_CGTCCSCATATCTA	1536	3914	Fibroblasts	Reference
Tumor01_GCACTATGAGTTCG	3336	1360	Tumor	Reference
Tumor01_TACATSCTTACCTA	3185	1076	Tumor	Reference
Tumor01_ACAGCGACGCCGGK	2463	3326	Tumor	Reference
Tumor01_GACAGCAACGGCCC	2705	3984	Tumor	Reference
Tumor01_AGGAACAGATCTTT	2854	1529	Tumor	Reference
Tumor01_ATGCTTACTCTGCT	2527	1342	Tumor	Reference
Tumor01_TCATACATCTCGAC	2126	2722	Tumor	Reference
Tumor01_TTAAGGAACTCCTC	2042	3404	Tumor	Reference
Tumor01_AACCCAGTCTGGTT	2236	1215	Tumor	Reference
Tumor01_AATCGCCATATGGG	2368	1364	Tumor	Reference
Tumor01_AGAGTCAGGCACCT	1973	3028	Tumor	Reference
Tumor01_TCCGTCAGTGCTCT	3128	1845	Tumor	Reference
Tumor01_TTACCAATGATAGK	2060	2700	Tumor	Reference
Tumor01_GTCGAGCAAATCGG	3465	1768	Tumor	Reference
Tumor01_CGTCCGTGTTCGCC	2809	2958	Tumor	Reference
Tumor01_AGAAGTTTGCTACC	2569	2192	Tumor	Reference
Tumor01_CAAAATCTTGCATT	3331	1536	Tumor	Reference
Tumor01_TAGTAAATCAGCTC	3452	2589	Tumor	Reference
Tumor01_CAGACCGAGAGTAG	1922	2461	Tumor	Reference
Tumor01_CCTAAGCATAAGGC	2745	2940	Tumor	Reference
Tumor01_TTTACTTATAAGCC	1193	3549	Epithelial	Reference
Tumor01_CAATAACTTAGACC	1907	3467	Tumor	Reference
Tumor01_AAATACCCGATCTG	3463	2042	Tumor	Reference
Tumor01_ATGTAGCACGCTAC	3351	1487	Tumor	Reference
Tumor01_CTACTCACTTAGTA	1544	3895	Epithelial	Reference
Tumor01_TATCCAAGTTACTC	3206	3572	Tumor	Reference
Tumor01_TCATCGGATGCATC	3192	2083	Tumor	Reference
Tumor01_ACTAGAAGCAGTTC	3035	2080	Tumor	Reference
Tumor01_TTACCCTAGCTGGC	2866	3791	Tumor	Reference
Tumor01_GCCTMAAGTTTTCA	498	3508	Epithelial	Reference
Tumor01_AGTCAGAAGACAGC	2264	3143	Tumor	Reference
Tumor01_TAAAGGGTTGCATA	2206	2729	Tumor	Reference
Tumor01_TCCGCTTACCCTGG	3104	922	Tumor	Reference
Tumor01_GGCTAGGTCTTCGS	1988	3273	Tumor	Reference
Tumor01_CTGCTGAAGGTGGG	2183	2422	Tumor	Reference
Tumor01_AAGGAAGGAATGGC	3047	1238	Tumor	Reference
Tumor01_ACATGGTGTAGGTT	1247	2643	Epithelial	Reference
Tumor01_CGTCACCTCCAGAS	1961	4128	Tumor	Reference
Tumor01_AGACAGCAAGCTTC	1738	866	Epithelial	Reference
Tumor01_GCCATGGGCAAAGT	1722	1425	Epithelial	Reference
Tumor01_ATTTCGCAGGCATC	3530	2084	Tumor	Reference
Tumor01_TTGGAAGGATATGT	3139	3756	Tumor	Reference
Tumor01_CAGCGCCTTGATCA	3506	1628	Tumor	Reference
Tumor01_CCGATCAAAATTCA	2378	2138	Tumor	Reference
Tumor01_TACCGACACCCATA	3339	1655	Tumor	Reference
Tumor01_AACGCGCAGGGTAA	3312	2430	Tumor	Reference
Tumor01_AGATAAACACCAGA	3278	1914	Tumor	Reference
Tumor01_AAAAAGCCCGTCAA	2349	3333	Tumor	Reference
Tumor01_ATCGCAGAAATGCT	1773	963	Epithelial	Reference
Tumor01_GAGTAACTGTTTTG	3310	1061	Tumor	Reference
Tumor01_CATATAGCGAACTT	1731	2636	Tumor	Reference
Tumor01_TCAYCTCTNCCTAT	1965	1508	Tumor	Reference
Tumor01_ATCAAATGCTTCGC	809	3507	Epithelial	Reference
Tumor01_AAGTGCCATCCAAT	3145	970	Tumor	Reference
Tumor01_TTGTTGAGAGGGTA	2815	1789	Tumor	Reference
Tumor01_CAGGAGACCCGACC	2019	4159	Tumor	Reference
Tumor01_TCGTCATATGTTTC	1956	1867	Epithelial	Reference
Tumor01_GCAGCACTGCCTGC	3310	3519	Tumor	Reference
Tumor01_ATATGTAACGCACC	3474	1880	Tumor	Reference
Tumor01_ATATCGGCGAACTC	2004	3113	Tumor	Reference
Tumor01_AACAGACAAGCCGC	2717	2234	Tumor	Reference
Tumor01_ATCGTGGAATTGCC	3137	2961	Tumor	Reference
Tumor01_CTTTCCGTTGTTGG	2378	1301	Tumor	Reference
Tumor01_AGAGATTCTCAACA	2958	1859	Tumor	Reference
Tumor01_TAGACCTGCCTCCA	3383	2567	Tumor	Reference
Tumor01_CCTTGTCTCAAGTT	2588	1601	Epithelial	Reference
Tumor01_CATTGCCTCAGAAG	3381	1652	Tumor	Reference
Tumor01_GGTCCTCCGTTCGS	1196	3652	Tumor	Reference
Tumor01_ACTGCTATCCCACC	2666	3430	Fibroblasts	Reference
Tumor01_CTGGAGTGCTTCCA	2160	2622	Tumor	Reference
Tumor01_GCCGTCCATGGTAT	2964	2352	Tumor	Reference
Tumor01_ACGGAAGACGCAGA	2249	3251	Tumor	Reference
Tumor01_GCAGAAATAGGCAC	3095	2745	Tumor	Reference
Tumor01_GTGGTTTGGGCGCG	2723	1391	Tumor	Reference
Tumor01_ATAAGGTTGTCCAA	2313	2590	Tumor	Reference
Tumor01_ATCGCTTACCCACC	3251	2128	Tumor	Reference
Tumor01_CAGATATCGTTCAT	2544	3382	Tumor	Reference
Tumor01_CGGGGTCCCTACTT	2326	1961	Tumor	Reference
Tumor01_ACAATCAAGGTCCT	1710	2650	Tumor	Reference
Tumor01_CCAACGGGAACAGA	3042	2217	Tumor	Reference
Tumor01_GCCGCACCCCGTCC	1943	3038	Tumor	Reference
Tumor01_TGCACGTCCACGAA	1921	2049	Tumor	Reference
Tumor01_TTGGGACAGTCCAC	3252	1143	Tumor	Reference
Tumor01_ACGTAACAGATTTC	2064	2949	Tumor	Reference
Tumor01_AATTTTCCCCGAGG	3244	2112	Tumor	Reference
Tumor01_TAAWTTAAGACCGA	2828	2334	Tumor	Reference
Tumor01_CACTKACATGTTAT	2088	2884	Tumor	Reference
Tumor01_CTGTCTGTCGTATR	804	3482	Epithelial	Reference
Tumor01_WAGAGGTCGATACT	2844	1313	Mast cells	Reference
Tumor01_ATCCACGCGCAGGC	2430	1161	Tumor	Reference
Tumor01_CTCTTACTACAAGG	3395	3068	Tumor	Reference
Tumor01_CGAAGTTTGCATTC	1070	2237	Epithelial	Reference
Tumor01_ACGCATAGAGATTC	2289	2094	Tumor	Reference
Tumor01_TCTCCTAAAGATAG	2779	1102	Tumor	Reference
Tumor01_GATTACATGGACAA	2447	2522	Tumor	Reference
Tumor01_GAAAGCTATAGAAA	2711	1902	Epithelial	Reference
Tumor01_TGATCAGATGTTAT	2907	1765	Tumor	Reference
Tumor01_TATCGTCTAATCGC	2627	3238	Tumor	Reference
Tumor01_AAATGCCACTTCTG	3382	2447	Tumor	Reference
Tumor01_AATTCCCCAGCTCA	2681	1507	Tumor	Reference
Tumor01_TTTAGTAAGTTTAC	2582	3981	Tumor	Reference
Tumor01_CGCCAGTGTAACTA	3192	1677	Tumor	Reference
Tumor01_GATGATAGAGAGCA	1939	2162	Epithelial	Reference
Tumor01_ATTGACGCATTCTA	2935	2203	Tumor	Reference
Tumor01_GTGTATGTCCATTT	3198	2348	Tumor	Reference
Tumor01_TAGATSGCGCCCCG	2653	1162	Tumor	Reference
Tumor01_CCCAGACTCCTACT	1999	4202	Tumor	Reference
Tumor01_TGGAACCTACTGAG	1792	2089	Tumor	Reference
Tumor01_GTTAAGTGCATTAG	2659	872	Tumor	Reference
Tumor01_ACGGTCCCAACGAC	2911	1169	Tumor	Reference
Tumor01_GCTTTGACTCACCC	2582	3995	Tumor	Reference
Tumor01_ACATGATAGTAAGT	1958	2865	Tumor	Reference
Tumor01_ACGGAATCTAGTCA	1653	1674	Tumor	Reference
Tumor01_ACTASCGTTTGCCC	2766	1770	Epithelial	Reference
Tumor01_CTCTTGGCTGCGAA	3313	1853	Tumor	Reference
Tumor01_TAGAGCAAACTACC	3369	1991	Tumor	Reference
Tumor01_TTTTGTAAATTTCT	2214	2468	Tumor	Reference
Tumor01_GTCTGGTTTGTTCG	1518	1958	Epithelial	Reference
Tumor01_AACCAGGTCTTTAC	1035	3016	Epithelial	Reference
Tumor01_GATCATAAAGCTTC	1709	3944	Fibroblasts	Reference
Tumor01_TGGAACAGGGATCA	2816	1345	Tumor	Reference
Tumor01_AAGCACGTGGACAT	1212	2389	Epithelial	Reference
Tumor01_TGAMTTATTGGGGA	1785	3322	Tumor	Reference
Tumor01_ACAAAACCAACAGG	3337	1945	Tumor	Reference
Tumor01_TAAGCSTACCCTTC	2943	1060	Tumor	Reference
Tumor01_TGATGCTGGTGCAA	2765	2001	Pericytes	Reference
Tumor01_TTCCGCACAGTCGC	2644	1121	Tumor	Reference
Tumor01_TTTAGATTGTCCCT	3225	1300	Tumor	Reference
Tumor01_CAACCCGATCTACC	2098	2382	Tumor	Reference
Tumor01_TCTGCTGACGACAK	1356	3667	Tumor	Reference
Tumor01_TACGGTCTGACCAC	3095	2620	Tumor	Reference
Tumor01_GGCATGGAAACGGG	2951	2170	Tumor	Reference
Tumor01_TGATAGTAAGCCAT	2737	3044	Tumor	Reference
Tumor01_TATGAACTTGGATT	2815	3850	Tumor	Reference
Tumor01_TTGTAAAGACATTC	2596	3070	Tumor	Reference
Tumor01_CTAAACAGGTCACA	1950	3552	Fibroblasts	Reference
Tumor01_ATAGAGCATAGCCG	1474	2052	Tumor	Reference
Tumor01_CCKGAGGCTCACCA	1817	1772	Epithelial	Reference
Tumor01_AGCACCCAGCACCC	2295	2501	Tumor	Reference
Tumor01_TAACCTCACTAGCA	3331	2464	Tumor	Reference
Tumor01_ACTAACCTTACCAC	3190	3639	Tumor	Reference
Tumor01_ATTCTCAACCTAAR	2034	3284	Tumor	Reference
Tumor01_TGGTACGGTATAGB	1580	3937	Tumor	Reference
Tumor01_ATCCTMAATAAACG	2275	1612	Tumor	Reference
Tumor01_CCGCTGTACTCTTC	2004	3388	Tumor	Reference
Tumor01_CAGACAGGCTAAAT	390	2934	Fibroblasts	Reference
Tumor01_AACTGACCTGGGGG	1697	1336	Epithelial	Reference
Tumor01_AACTTGTGGTCTGT	3429	2482	Tumor	Reference
Tumor01_AGCCTGTCCCGAGA	3235	1988	Tumor	Reference
Tumor01_ATTGAGTGGGTCGA	2140	3397	Tumor	Reference
Tumor01_CTTGAACCAACCCA	2364	2926	Epithelial	Reference
Tumor01_GCTAGATTGGCTCA	1551	3583	Tumor	Reference
Tumor01_CAGGAATCACTAGC	2736	2821	Tumor	Reference
Tumor01_GCACCCGCTCTGTC	3057	2225	Tumor	Reference
Tumor01_TACAGTACGTCTAC	1707	2035	Tumor	Reference
Tumor01_TAAAATCCGGCTAT	777	3537	Epithelial	Reference
Tumor01_TCCTGCGTATGGCT	1492	2052	Epithelial	Reference
Tumor01_CAATCCGATGGGTC	3260	2388	Tumor	Reference
Tumor01_TTAATGGGGGTAAG	697	3004	Epithelial	Reference
Tumor01_TATCTAATATGACT	3228	1341	Tumor	Reference
Tumor01_CGCCCAAAACGGTM	2547	1551	Tumor	Reference
Tumor01_CCATTCCASCCTTA	3121	1438	Tumor	Reference
Tumor01_ATGGTGGTCTAACC	2473	3559	Epithelial	Reference
Tumor01_TCAGATTACACACC	2902	2917	Tumor	Reference
Tumor01_CTAGTATTTAGATG	3453	2866	Tumor	Reference
Tumor01_AATATGCGATCAAK	3312	3140	Tumor	Reference
Tumor01_TTGCATCCTCGTTA	2098	3126	Tumor	Reference
Tumor01_AACACGATGCGCTK	2247	3165	Tumor	Reference
Tumor01_TATTGAGCCTTACA	1706	2669	Tumor	Reference
Tumor01_CCTACTATGCCGTC	2466	4000	Tumor	Reference
Tumor01_GTTCAAACTAATCT	1728	2758	Tumor	Reference
Tumor01_AGTCCAACCACTGA	3413	2685	Tumor	Reference
Tumor01_ACCGCCTCCCATAC	2318	2073	Tumor	Reference
Tumor01_TGCACGGAAACACC	2088	3410	Tumor	Reference
Tumor01_ATAACCTAGCAATT	2799	806	Tumor	Reference
Tumor01_ACTTATGCATCCTA	2283	2996	Tumor	Reference
Tumor01_TTACGAGGTATGCG	1132	1839	Epithelial	Reference
Tumor01_TGGCTCTTGTAGTG	2626	571	Tumor	Reference
Tumor01_TTGGGACGACGTGC	1152	3518	Tumor	Reference
Tumor01_TTCTATGGTCACTG	2845	1816	Tumor	Reference
Tumor01_CAGTTCATCTAGAT	2848	2290	Tumor	Reference
Tumor01_GAAGACCTGGGAGG	1842	2626	Tumor	Reference
Tumor01_TGATTTTCGGCCGA	2652	2606	Epithelial	Reference
Tumor01_TAGTGCTTATTGGC	1737	2772	Tumor	Reference
Tumor01_CTACCGTGCTTTGT	2937	1127	Tumor	Reference
Tumor01_TTCCTTTGAGGCAC	2209	3060	Tumor	Reference
Tumor01_TCGCCGCTTGAGAC	2072	3264	Tumor	Reference
Tumor01_GAGCACCCTGCAAG	3324	2480	Tumor	Reference
Tumor01_CCTGTATTAGGATG	2877	1167	Tumor	Reference
Tumor01_TACTGTCGAGGGCC	3329	1488	Tumor	Reference
Tumor01_ATTAGGCCCTCTAT	2870	2070	Tumor	Reference
Tumor01_GAAGTTTATGTACG	2400	4149	Tumor	Reference
Tumor01_TGCAATACCTCCGC	2258	2558	Tumor	Reference
Tumor01_AGATGCTGGAGGAA	2467	2856	Epithelial	Reference
Tumor01_CCCGCACTAATGTG	3370	2020	Tumor	Reference
Tumor01_GTGDATATTGGTTT	1666	1934	Epithelial	Reference
Tumor01_AGGACTTGGGATTC	3268	3240	Tumor	Reference
Tumor01_TCGGTACCCATTGT	2327	2460	Tumor	Reference
Tumor01_GGAGAKTTCTGTCA	3004	1301	Tumor	Reference
Tumor01_GACGACAGGGTCCC	2387	2571	Tumor	Reference
Tumor01_TAACAGGTAGTTTC	1887	3310	Tumor	Reference
Tumor01_CGCAKACAACGTCC	2634	1725	Epithelial	Reference
Tumor01_AGCGTATGTGCAAG	2209	1434	Tumor	Reference
Tumor01_TGATTAAGGATGAA	2467	3298	Tumor	Reference
Tumor01_TCGCTTTAGCGCAG	2231	3240	Tumor	Reference
Tumor01_CGAGTCCCCGATCG	3123	2725	Tumor	Reference
Tumor01_GCGGTCGGCTCGAC	1788	2900	Tumor	Reference
Tumor01_AACCCATGCATCCA	1348	1676	mDC	Reference
Tumor01_CCATAACCAACACT	3454	1694	Tumor	Reference
Tumor01_CAATATTGTCTTAT	2494	2690	Tumor	Reference
Tumor01_CGACCCATGAATAT	3299	3175	Tumor	Reference
Tumor01_CGAAGCCCACACAG	3030	2223	Tumor	Reference
Tumor01_TGGTGCCGCACGTT	2975	2157	Tumor	Reference
Tumor01_CCGTACCTGCTCCA	2321	2753	Tumor	Reference
Tumor01_AGGCCGGGTTCAGT	3285	1350	Tumor	Reference
Tumor01_AATSATATAGCGGG	3239	1715	Tumor	Reference
Tumor01_ACAGATTTTACGCC	3159	2297	Tumor	Reference
Tumor01_CGTTCGCTCTGTAC	2941	2288	Tumor	Reference
Tumor01_CTCGTGCAATGTTT	3435	2290	Tumor	Reference
Tumor01_TCCTATTAGTGGAC	2435	2535	Tumor	Reference
Tumor01_ACCCCGTTGACATA	2805	856	Tumor	Reference
Tumor01_AGGCTTCGACTCGT	3503	2248	Tumor	Reference
Tumor01_CGTCGCCCTACATG	3489	1922	Tumor	Reference
Tumor01_GTACAGAATAACTS	440	3139	Epithelial	Reference
Tumor01_ACACTAATTCCTCA	1809	874	Epithelial	Reference
Tumor01_TGGCGCGTNACGAT	2510	1112	Tumor	Reference
Tumor01_TTAAAACGMGGGTG	2567	2058	Tumor	Reference
Tumor01_CAACTGGACTACCT	3480	2294	Tumor	Reference
Tumor01_TCGTCCGTCAGTTG	1854	1686	Fibroblasts	Reference
Tumor01_CATCCTTGCGCGCC	2278	3587	Tumor	Reference
Tumor01_AACCAACAGGGCAA	2202	1685	Tumor	Reference
Tumor01_TTACCTAAGTCGGG	295	3025	Epithelial	Reference
Tumor01_ACGACACCCTTAAG	3182	2722	Tumor	Reference
Tumor01_GCCTCCCGCTCATA	1762	2810	Tumor	Reference
Tumor01_CCGCACTTCATATC	456	3016	Tcell	Reference
Tumor01_GGTGGCCCGACCCT	3001	2609	Tumor	Reference
Tumor01_CCCTAGTGGACTCT	528	2717	Epithelial	Reference
Tumor01_ATGGGCCCGCCTCT	1741	3769	Fibroblasts	Reference
Tumor01_TTTTAACCCTTCAC	2479	2324	Tumor	Reference
Tumor01_AGTGCGGTTTTACA	2198	2044	Tumor	Reference
Tumor01_CATCGAGTCACGAA	3415	1528	Tumor	Reference
Tumor01_GAGCGAATCGTATC	1731	2292	Tumor	Reference
Tumor01_GCCGTGTGCTATTA	1986	2591	Tumor	Reference
Tumor01_CGAGACAATTCCCA	2466	2123	Tumor	Reference
Tumor01_TAGTCCCCTGACGG	3366	1938	Tumor	Reference
Tumor01_ACGGGATCAGGCAT	2124	2466	Tumor	Reference
Tumor01_CTTATTATCAGGCC	1463	3547	Tumor	Reference
Tumor01_CGCGTTAATGCGAT	3190	2531	Tumor	Reference
Tumor01_GTTTCGTCCGCAGC	1692	2379	Tumor	Reference
Tumor01_CATGACATGCTAAS	1505	4098	Tumor	Reference
Tumor01_ACGAAACGTCACAC	3178	3604	Tumor	Reference
Tumor01_GGATTACCGAACGC	1338	1941	Epithelial	Reference
Tumor01_GCAAATCGGGAGTG	2221	2047	Tumor	Reference
Tumor01_CCTTTAGGGGACCT	2520	2290	Tumor	Reference
Tumor01_TGTATTTCTGAGAA	3255	2907	Epithelial	Reference
Tumor01_CGGAGCTTAGGATG	2753	2159	Tumor	Reference
Tumor01_AGTCTATACTCGGA	2427	2470	Tumor	Reference
Tumor01_GCGAACCCTCTTAT	3239	2953	Epithelial	Reference
Tumor01_TCGCAAACAGCTGG	1417	1810	Epithelial	Reference
Tumor01_TACCCTCAGCCGGG	2515	2075	Tumor	Reference
Tumor01_AGTAGGTATGAGGA	2644	1448	Tumor	Reference
Tumor01_ATAGCTCTCATCGG	729	3976	Fibroblasts	Reference
Tumor01_GTACCACCTACACA	2235	3318	Tumor	Reference
Tumor01_TTCGGTACTTATTC	2440	2227	Tumor	Reference
Tumor01_CGKATRGGCTGGCT	3153	2163	Tumor	Reference
Tumor01_CCCAGCGGCAATTT	2894	2363	Tumor	Reference
Tumor01_CTAGGACCTGACAA	2627	2442	Tumor	Reference
Tumor01_GTTTCTAGTCTTTC	716	3574	Epithelial	Reference
Tumor01_CCGGCSGCGGCCTC	737	3509	Epithelial	Reference
Tumor01_TTAAACCCTGGTCC	2614	3077	Tumor	Reference
Tumor01_AATGGAACGATACG	3159	2420	Tumor	Reference
Tumor01_CCTAGTTCCCTCCC	2284	3400	Fibroblasts	Reference
Tumor01_GATCGCCAAATCCT	2104	3447	Tumor	Reference
Tumor01_ACCAGMATCGGCCC	2851	931	Tumor	Reference
Tumor01_AGTRAAGGCTACGT	1704	2125	Tumor	Reference
Tumor01_GGCGGAATCAAGGA	2387	1603	Tumor	Reference
Tumor01_TTAAGCCTTAGCTC	3150	1701	Tumor	Reference
Tumor01_CTGGCACTGATCTA	3230	2088	Tumor	Reference
Tumor01_CAACATATCATCCC	3206	2133	Tumor	Reference
Tumor01_CCGTAGCATGTCAA	1284	3676	Tumor	Reference
Tumor01_ACAGWTTATTTTTT	3134	1946	Tumor	Reference
Tumor01_CACMATTGTATGAC	2672	1303	Tumor	Reference
Tumor01_CGCATAAGGTCCAC	2015	3347	Tumor	Reference
Tumor01_GACAAATCGGTCAT	2387	3341	Tumor	Reference
Tumor01_CTTCRCGCCCAGTT	3243	2277	Tumor	Reference
Tumor01_CCACTCCTTATGAA	3148	1337	Tumor	Reference
Tumor01_TTTAGAATGGACAA	1930	3115	Tumor	Reference
Tumor01_TGATGGGCGAAGGA	3159	1005	Tumor	Reference
Tumor01_GGGAATAACCGAGG	2873	889	Tumor	Reference
Tumor01_CTGCTGAGTCATCA	3155	1773	Tumor	Reference
Tumor01_GCGGCGCGTGTCCC	3279	2088	Tumor	Reference
Tumor01_AATAAGTTCAGTGC	3504	1837	Tumor	Reference
Tumor01_CCTGGTAATGCTTC	2175	1564	Tumor	Reference
Tumor01_ACTGATAATAGTAA	2962	1805	Tumor	Reference
Tumor01_GGTGGYTCTCACGT	2148	2877	Tumor	Reference
Tumor01_TGTCGATTACCGCA	1989	636	Epithelial	Reference
Tumor01_TCGACATTAGGATG	3294	1585	Tumor	Reference
Tumor01_ACAGAATCGCCGAT	525	2878	Epithelial	Reference
Tumor01_TTATCTCCCGGATG	2706	1465	Tumor	Reference
Tumor01_TCGGGGTGCCAATA	1090	3880	Fibroblasts	Reference
Tumor01_CCTCTAAACAACCS	3203	3521	Tumor	Reference
Tumor01_ATCCTTTTGACCTG	2866	724	Tumor	Reference
Tumor01_GAAATCTGCCTCCC	1937	2939	Tumor	Reference
Tumor01_CARTTAGTGTGGGT	3112	1672	Tumor	Reference
Tumor01_TACTTGGTCGAGAA	2147	3930	Fibroblasts	Reference
Tumor01_CCAGATCGGCCCTC	3300	2720	Tumor	Reference
Tumor01_CACTACTCCACCGC	2473	3356	Tumor	Reference
Tumor01_CTTGTATCTGTCTT	2447	2814	Fibroblasts	Reference
Tumor01_TCCACCTTTCCTAT	2228	2293	Tumor	Reference
Tumor01_CGCGGAATAATCTT	3187	1486	Tumor	Reference
Tumor01_TGCGGGGTTGTCTG	3283	2243	Tumor	Reference
Tumor01_GTKCCTGATGGATC	3503	2195	Tumor	Reference
Tumor01_TCCGTAACCTTTGG	2964	1317	Tumor	Reference
Tumor01_AGCCTCGCACCCCT	1819	4142	Tumor	Reference
Tumor01_GCGACTTACTGCGA	2642	3229	Tumor	Reference
Tumor01_GGGTCTGTATCCGC	898	3752	Epithelial	Reference
Tumor01_CGCTCGCATCTGCG	3204	1357	Tumor	Reference
Tumor01_TGGTCCGCGTACTT	2170	4133	Tumor	Reference
Tumor01_GGACCGCATTTTGC	3158	2035	Tumor	Reference
Tumor01_AAGAACTCTACGAA	3084	2959	Tumor	Reference
Tumor01_ACCCGGCACGAGCC	2497	3782	Tumor	Reference
Tumor01_TGTCCAGANTCCAT	2064	2964	Tumor	Reference
Tumor01_AGTTGAATGGGTAA	1606	2861	Tumor	Reference
Tumor01_AAGGGCGATTTCTG	2432	2201	Tumor	Reference
Tumor01_TAGTATGCGGTTTC	2250	1209	Tumor	Reference
Tumor01_TAATCTTGACCCAT	2324	3417	Epithelial	Reference
Tumor01_TGACGTGTGGCACT	1632	2901	Epithelial	Reference
Tumor01_CCACTTCATTTTCA	2434	2055	Tumor	Reference
Tumor01_TTTCGCCAGGCACA	1553	1790	Epithelial	Reference
Tumor01_TAAAGTCATCTAGK	2440	2714	Tumor	Reference
Tumor01_CCAGGCGCAAACGC	1214	2871	Epithelial	Reference
Tumor01_ACAGGGCTCTGACG	3429	2757	Tumor	Reference
Tumor01_GGCAACCTATTTAC	1960	2442	Tumor	Reference
Tumor01_TGTGAGCAAAGCAT	3154	1851	Tumor	Reference
Tumor01_CCGAAGGTCATCTC	2520	3732	Tumor	Reference
Tumor01_TCACTCAATGGGCG	1570	1637	Epithelial	Reference
Tumor01_TTTACCGGAATTAC	1991	2941	Tumor	Reference
Tumor01_ACGAAGCATTGGTT	3383	2668	Tumor	Reference
Tumor01_CACGATAAACTTTG	1605	1767	Epithelial	Reference
Tumor01_ACCACGGCATGAAT	1872	2319	Tumor	Reference
Tumor01_ATAACTGGCGGGGG	3070	1466	Tumor	Reference
Tumor01_TCAGCTTTGAGCAC	3082	3431	Tumor	Reference
Tumor01_AACTAGTCCTAGAA	3086	2062	Tumor	Reference
Tumor01_CAACTTCGGAAACC	3232	3600	Tumor	Reference
Tumor01_ATATTGGCGGTTTG	2626	1524	Tumor	Reference
Tumor01_ACGATTCCATAGCT	3273	2970	Epithelial	Reference
Tumor01_TTTATCCGATACTC	1891	3349	Tumor	Reference
Tumor01_GACCCTCTTTCTGC	1787	2285	Tumor	Reference
Tumor01_AAGAMCCTCAATAC	2228	2665	Tumor	Reference
Tumor01_TAGGTGGGCGGGGG	3504	2105	Tumor	Reference
Tumor01_ACCAGGAAATAGCC	1588	4131	Tumor	Reference
Tumor01_TTAGCAATAACCCC	933	3018	Epithelial	Reference
Tumor01_AAGCTATTACTCGS	3406	2919	Tumor	Reference
Tumor01_TACGGCAAAGGCGC	2860	2890	Tumor	Reference
Tumor01_GATCAAGAGATTGG	2941	989	Tumor	Reference
Tumor01_GGCCCTGAGAGCCA	1331	1569	Epithelial	Reference
Tumor01_AGCCCACGTCGAGA	1512	3589	Tumor	Reference
Tumor01_AGTAAACGTATCGA	1931	2104	Epithelial	Reference
Tumor01_TCAAAWTCAGCATG	2893	1361	Tumor	Reference
Tumor01_CTCCACCATAACGG	2231	2000	Tumor	Reference
Tumor01_TCCTGTCAAGCAAT	1934	673	Epithelial	Reference
Tumor01_TGTAAGGTTTGTCA	1300	2242	Epithelial	Reference
Tumor01_GGATAGCGTCTCCC	3357	2434	Tumor	Reference
Tumor01_CGTGGATCATTACM	2509	3810	Tumor	Reference
Tumor01_ACTTAAGCTTAAGC	3503	1523	Tumor	Reference
Tumor01_CTTAAGAACGCCAT	2294	2374	Tumor	Reference
Tumor01_AACGACACTTGGGC	332	3273	Epithelial	Reference
Tumor01_CGCGAAACGCTTAT	1778	2460	Tumor	Reference
Tumor01_GTAATGTATTCAAC	2332	3405	Epithelial	Reference
Tumor01_CATGGCCCCAAACG	2978	1665	Tumor	Reference
Tumor01_TTGTGCCACTCCCT	3401	3082	Tumor	Reference
Tumor01_TAGACGGAACACGA	2023	2252	Endothelial	Reference
Tumor01_AAACTGTACAGGCC	2040	4139	Tumor	Reference
Tumor01_CACAAGGTATTAGC	3279	1476	Tumor	Reference
Tumor01_GTCCTACGTGTGAC	2935	1230	Tumor	Reference
Tumor01_AGTGCTGTAGACGC	3430	1635	Tumor	Reference
Tumor01_AGCGMCGGATACTT	1898	2887	Tumor	Reference
Tumor01_AACGGTATTCACAC	3056	1251	Tumor	Reference
Tumor01_ACCGGTTTTGTGCT	2564	2575	Tumor	Reference
Tumor01_CGCACGCAACCCAC	1915	544	Epithelial	Reference
Tumor01_ATATGTTTTAATCT	3147	1797	Tumor	Reference
Tumor01_AGGTTATCGACGCT	433	3112	Epithelial	Reference
Tumor01_TCGGTAAGAGGGCT	3153	1611	Tumor	Reference
Tumor01_ACAGTTGCGAATCM	1859	3554	Endothelial	Reference
Tumor01_TATGTCAACCCTGC	2406	3317	Tumor	Reference
Tumor01_GCCAGCTATTCTAC	2098	3062	Tumor	Reference
Tumor01_CTCGSTAGCTTCCT	3382	2337	Tumor	Reference
Tumor01_TTCCAWTCCTACTA	2479	1871	Tumor	Reference
Tumor01_ACCCGACATCCACA	2169	1982	Tumor	Reference
Tumor01_ACACATCATTACTG	2833	780	Tumor	Reference
Tumor01_GTTCAACGATCTCS	593	2938	Epithelial	Reference
Tumor01_GAGGTTCTCGGGGG	2274	3130	Tumor	Reference
Tumor01_GTTAATCAACAGTA	3281	1986	Tumor	Reference
Tumor01_GGAAACCGTTGGCC	3100	2193	Tumor	Reference
Tumor01_AAAGGAGTCGCGAC	1980	3095	Tumor	Reference
Tumor01_TTAGCATGCCCTGA	2403	1227	Tumor	Reference
Tumor01_GCCAGCGTGTTGAC	1130	3263	Epithelial	Reference
Tumor01_AATCCCCTCGGTCC	1131	2930	Epithelial	Reference
Tumor01_ACACTCTCACTCAC	2499	3052	Tumor	Reference
Tumor01_AGTAGGGCACCTGC	3076	1140	Tumor	Reference
Tumor01_ACGGGTATTGAGGC	2051	3992	Epithelial	Reference
Tumor01_GTCCCGAACATACC	2609	1559	Tumor	Reference
Tumor01_AAKGTACRTGAACA	3083	2250	Tumor	Reference
Tumor01_GATGTTTCAGCCTC	1838	2763	Tumor	Reference
Tumor01_CCGTCTCTCCCACA	3093	1301	Tumor	Reference
Tumor01_GAGCCATTGGAGCA	2503	1992	Tumor	Reference
Tumor01_TGAGGTCTTTTTAG	3528	1683	Tumor	Reference
Tumor01_CCTTACGTATGTTC	1192	2842	Epithelial	Reference
Tumor01_CACGGCCTCTCTCA	2647	807	Tumor	Reference
Tumor01_ATTAGCTTGGTGTT	1410	3616	Tumor	Reference
Tumor01_GCCCCCGAGAGATA	2522	3977	Tumor	Reference
Tumor01_TGGCCTGGCGCTCT	3237	1274	Tumor	Reference
Tumor01_CATTATTTAGCACS	1200	2758	Epithelial	Reference
Tumor01_CTAGGATAGATGAA	3262	2051	Tumor	Reference
Tumor01_GAACCCCGCTCAAC	1430	3762	Epithelial	Reference
Tumor01_TATGTTTCGCCTTC	1954	1951	Epithelial	Reference
Tumor01_GGCAAAATGGCCCC	2918	1982	Tumor	Reference
Tumor01_CCAGGAACACAGGC	3445	2964	Tumor	Reference
Tumor01_GCTCAAGCGGGTTT	1285	1698	Epithelial	Reference
Tumor01_TTTGTGTAACGGTA	3015	1089	Tumor	Reference
Tumor01_GCATACGTTAGCCT	2215	2528	Tumor	Reference
Tumor01_TACCTAACGATCTA	1797	863	Epithelial	Reference
Tumor01_CCCTTCGGAACGTC	2134	2342	Tumor	Reference
Tumor01_GCGGCACCAAACCA	1573	2905	Epithelial	Reference
Tumor01_GGTTATAGGTGATT	3111	2250	Tumor	Reference
Tumor01_TTCCGTGCCACTAT	1778	2229	Tumor	Reference
Tumor01_TAATATGCGAAGGC	2477	942	Epithelial	Reference
Tumor01_TGAAGCAAACCGAA	1046	2347	Epithelial	Reference
Tumor01_AGACTTTTCGGAGG	2177	4096	Tumor	Reference
Tumor01_GGCTATCTCGTATC	2194	1331	Tumor	Reference
Tumor01_GCTAACTGTTAACG	2342	2607	Tumor	Reference
Tumor01_CAGGTCGTACTTGA	1196	3321	Epithelial	Reference
Tumor01_CTTGAGCTAATGCA	3338	3243	Tumor	Reference
Tumor01_GGTCCCCACGTCGT	1609	2344	Tumor	Reference
Tumor01_TCATTACCAGTATG	3025	1730	Tumor	Reference
Tumor01_TAGCTTTAGGTACC	3179	2156	Tumor	Reference
Tumor01_ATTCTCGACAGGCA	2197	2029	Tumor	Reference
Tumor01_CCATAATCTCACCT	1298	2661	Epithelial	Reference
Tumor01_ACTATCGCGTTAAT	2692	1247	Endothelial	Reference
Tumor01_GGGGTAAAGACAAA	3358	1405	Tumor	Reference
Tumor01_CATTCAGTATCTCC	2937	2062	Tumor	Reference
Tumor01_GGGAATTATTTACC	3002	1036	Tumor	Reference
Tumor01_GCCTCAAATTTCGT	2903	1450	Tumor	Reference
Tumor01_CTTTCAAACTGCAC	1288	2038	Epithelial	Reference
Tumor01_ACGATTCCATCAGT	3334	1345	Tumor	Reference
Tumor01_CGTCCTGAGATCGC	3338	1299	Tumor	Reference
Tumor01_GGGCACGTGATGTC	2224	3066	Tumor	Reference
Tumor01_CAGTTTTTGGTGTT	2789	1871	Tumor	Reference
Tumor01_CTTCTGCCTGCGCC	2123	3743	Tumor	Reference
Tumor01_CCTGGTAGMACGTT	3279	2669	Tumor	Reference
Tumor01_ACAAGACCCTAATG	3370	3218	Tumor	Reference
Tumor01_ACCAGCCCCACAGA	2216	2246	Tumor	Reference
Tumor01_TGCGCAATATTAAT	2671	1541	Tumor	Reference
Tumor01_GAATGCTGCTTTGG	2394	2264	Fibroblasts	Reference
Tumor01_CTAGGCCACTACTC	3300	2781	Tumor	Reference
Tumor01_GGTCAACACGGACT	2373	1854	Tumor	Reference
Tumor01_GTTGGTGGTCACAC	3448	1960	Tumor	Reference
Tumor01_AACCCGGCCAAGAG	2960	2130	Macrophage	Reference
Tumor01_GCAMCAATACAATA	3203	1551	Tumor	Reference
Tumor01_ACCGGCGCCTATCS	3356	2951	Tumor	Reference
Tumor01_GCCCACCTCTCTCG	2415	1973	Tumor	Reference
Tumor01_ATCCACCGTAGAGT	2133	2274	Tumor	Reference
Tumor01_GCACCGTAAATCCG	3182	1580	Tumor	Reference
Tumor01_TTAAATACGTATGT	2534	2336	Tumor	Reference
Tumor01_TGTTCGTAGGGCCT	3179	3337	Tumor	Reference
Tumor01_GTCCTACTTTTATA	3276	2486	Tumor	Reference
Tumor01_TTAACACACGTCCA	2108	3275	Tumor	Reference
Tumor01_TTACTGGCTAGCTG	1991	1645	Epithelial	Reference
Tumor01_AGCTTTAATCGCCC	2950	2661	Tumor	Reference
Tumor01_GTCCTTTGTGATTG	531	2750	Tumor	Reference
Tumor01_AATGGAGCTCGAGG	989	3504	Tumor	Reference
Tumor01_AATTGCTAAAGACC	1190	3695	Tumor	Reference
Tumor01_CGCTYTTTNTCTTC	2861	2837	Tumor	Reference
Tumor01_ACAGTACCGGTGCA	2200	4116	Tumor	Reference
Tumor01_CGCAGACTTTAAAT	2437	2240	Tumor	Reference
Tumor01_ACGCTTCGACGCCA	2640	3737	Tumor	Reference
Tumor01_TCTATCCTCTTTGC	1698	4046	Fibroblasts	Reference
Tumor01_TGGGGACAGTTGGC	3043	2109	Tumor	Reference
Tumor01_CCTTAGCTGCGGGG	1999	3203	Tumor	Reference
Tumor01_TTCCAAAGACCTCT	879	3668	Epithelial	Reference
Tumor01_TCTACAGAAGTCAC	2276	3618	Fibroblasts	Reference
Tumor01_ATTAACAGGTGGTC	2711	3268	Tumor	Reference
Tumor01_ACGTCCCACTCAAC	1769	922	Epithelial	Reference
Tumor01_TCAYACTGTCATTG	3005	970	Tumor	Reference
Tumor01_ATTAAGCCTTCCCA	2438	3884	Tumor	Reference
Tumor01_GGGGGGTGTTATTG	3376	2417	Tumor	Reference
Tumor01_TAAATGCTCCCACG	2341	2467	Tumor	Reference
Tumor01_CTTCGCCAATCGGC	2133	4182	Tumor	Reference
Tumor01_GCCCAATCAAGACC	2669	2550	Epithelial	Reference
Tumor01_AACAAAACTGTCTA	2350	3983	Tumor	Reference
Tumor01_GTACTCAACCTGTA	2151	3055	Tumor	Reference
Tumor01_GCGTACCATAGGAC	1577	1899	Epithelial	Reference
Tumor01_GGGGGGTTCGTATA	2085	2516	Tumor	Reference
Tumor01_TAGATCCTGTACGA	1746	2309	Tumor	Reference
Tumor01_ACTCCAAATTCGCT	1193	2349	Tumor	Reference
Tumor01_AASGTTGGTGTCCT	3473	2326	Tumor	Reference
Tumor01_AATGTATCCACGGC	1549	1166	Epithelial	Reference
Tumor01_GGTTATCATTCCAC	3062	2859	Tumor	Reference
Tumor01_ATATCCCATGCAGC	3003	1160	Tumor	Reference
Tumor01_GGAATAACGCCCCC	2804	2856	Tumor	Reference
Tumor01_ACRWTAAGTAACGC	2033	634	Epithelial	Reference
Tumor01_AGAAATCTGCCCAC	2394	1327	Tumor	Reference
Tumor01_TGTCCTATTTTGAT	3023	1920	Tumor	Reference
Tumor01_ACAGGTCCGTCGTG	2584	1416	Tumor	Reference
Tumor01_CCATCTGAGCTCGA	1846	2803	Tumor	Reference
Tumor01_ACCTATGTATCGAG	2436	1593	Tumor	Reference
Tumor01_CATCCCAAGGGTTA	2773	1463	Tumor	Reference
Tumor01_ACACGCCTAAACTA	1846	3100	Tumor	Reference
Tumor01_CTTCGCCTTTAGAA	2882	2352	Tumor	Reference
Tumor01_ACCTCCCAAAGCAT	1609	3344	Epithelial	Reference
Tumor01_ACTCACTGCGGAAA	943	2965	Tumor	Reference
Tumor01_CGCCAATAGCGGAT	3328	2110	Tumor	Reference
Tumor01_ATGGCACACGTGGA	2053	2310	Tumor	Reference
Tumor01_GGCAGYCCTCTCAT	1716	3158	Epithelial	Reference
Tumor01_ACCATGGCGTTAGC	2427	2159	Tumor	Reference
Tumor01_CGGTCAGATTCACT	3253	2830	Tumor	Reference
Tumor01_GGCCCTCGATAGGC	3059	960	Tumor	Reference
Tumor01_ATGCCAGCTGCCTT	3255	1203	Tumor	Reference
Tumor01_AAATAAAGATCGCC	1426	1745	Tumor	Reference
Tumor01_AGCGGCTTTGACGC	3279	1554	Tumor	Reference
Tumor01_TGCTAGGTCTTGCC	2625	1342	Tumor	Reference
Tumor01_TGGCTGGTCTAGCG	3161	2771	Tumor	Reference
Tumor01_TACATGGCATCGAC	1309	3791	Macrophage	Reference
Tumor01_ATCGAGTACAACCC	2332	2584	Tumor	Reference
Tumor01_CTCTCCAGTAGATG	3436	2506	Tumor	Reference
Tumor01_CCCTTATATGTGGT	3260	1219	Tumor	Reference
Tumor01_TCAGGCCCAAGCTT	2379	1324	Tumor	Reference
Tumor01_CAAGCATGCAGGAA	1284	3309	Epithelial	Reference
Tumor01_ACACCAACGCACTC	2757	2582	Pericytes	Reference
Tumor01_CGCTCCCCTAGAAC	3390	1893	Tumor	Reference
Tumor01_CGCTAGGCAGCGGG	3330	2881	Tumor	Reference
Tumor01_GTCATATAGTGGTA	1771	1593	Epithelial	Reference
Tumor01_AACACTGGTAGCGT	3078	1861	Tumor	Reference
Tumor01_AGTCCGGGGGATTG	3267	1557	Tumor	Reference
Tumor01_TCTCACGTTCTACG	3237	2793	Tumor	Reference
Tumor01_ATCGGCAGTCTCCC	2640	3980	Tumor	Reference
Tumor01_AGACTGGGGGATTT	2597	2952	Tumor	Reference
Tumor01_CGCTCTAGATTATG	2450	1859	Tumor	Reference
Tumor01_AGGCGAACTTTCTA	3052	1388	Tumor	Reference
Tumor01_ATATACGCCGGCAC	3501	1898	Tumor	Reference
Tumor01_GAATCTGAAAGCTT	2241	1774	Tumor	Reference
Tumor01_GACCTAAATAACAA	1040	1484	Fibroblasts	Reference
Tumor01_CTGTCATAACGTAG	2262	2701	Tumor	Reference
Tumor01_CTCCATGCGACATS	990	3238	Epithelial	Reference
Tumor01_GAGTTGAAATTTTT	1822	3044	Tumor	Reference
Tumor01_CCKACAGATGCGCA	2845	3792	Tumor	Reference
Tumor01_CTCACTTCCCTTAC	3477	1834	Tumor	Reference
Tumor01_ATAAAGAGATAACT	1612	1144	Epithelial	Reference
Tumor01_TCATGTGTGTTTTC	3088	2664	Tumor	Reference
Tumor01_AGTTACCGGCCAAA	3265	2142	Tumor	Reference
Tumor01_GCTCCCAGCATCGT	3051	2174	Tumor	Reference
Tumor01_AATATACATATACT	2254	2029	Endothelial	Reference
Tumor01_CAACACAAGCACGT	1681	2106	Pericytes	Reference
Tumor01_AATCTGTCATAGCA	3074	2832	Endothelial	Reference
Tumor01_GAAATTTACTAAGC	2630	3693	Tumor	Reference
Tumor01_CACAACATATCAAT	1769	3470	Endothelial	Reference
Tumor01_CCGTGAAATTCGTT	3103	2040	Tumor	Reference
Tumor01_GTAATCCTCGCGGT	2332	2699	Tumor	Reference
Tumor01_CTAAACGTTTTCGA	2434	3743	Fibroblasts	Reference
Tumor01_TCACACGCAACCGT	1219	2657	Epithelial	Reference
Tumor01_TAATGTGGCTAAGC	2982	1788	Tumor	Reference
Tumor01_GCCAGGGGGAGGAG	3366	3304	Tumor	Reference
Tumor01_CGCCAAGGGCAATT	3093	1405	Tumor	Reference
Tumor01_TCCCCTAGTCTTAA	3059	1618	Tumor	Reference
Tumor01_TTCCATAACACCAT	2314	2687	Tumor	Reference
Tumor01_TATCCACCTTGTTT	813	3401	Tumor	Reference
Tumor01_CTGGGTCAACTTCT	2310	3499	Tumor	Reference
Tumor01_ACTTGGGGGGCTCG	3159	1903	Tumor	Reference
Tumor01_CTTACCGCAGGATG	1991	2668	Tumor	Reference
Tumor01_ATAGGTGATGACTA	3205	949	Tumor	Reference
Tumor01_GCACCTAATTACCC	2139	3634	Fibroblasts	Reference
Tumor01_TCTAAGCTGAAAGS	2853	2730	Tumor	Reference
Tumor01_CAGCTCCCATGGAC	2016	3076	Tumor	Reference
Tumor01_CAGAGATCTGAAAG	2330	2568	Tumor	Reference
Tumor01_ATAGAGCCAAGGAC	2833	951	Tumor	Reference
Tumor01_TACGTTTTTGTTCC	2907	2357	Tumor	Reference
Tumor01_AGCTTTCTAATGCC	1684	2958	Epithelial	Reference
Tumor01_GATGTAATAATAGG	3384	1378	Tumor	Reference
Tumor01_AAGGCCTGTCCGAG	3415	1791	Tumor	Reference
Tumor01_GCCAAAGTGATCAA	1267	3446	Epithelial	Reference
Tumor01_CCCATTTGCGCTGT	836	3580	Epithelial	Reference
Tumor01_ATCGTTTCATGATT	2335	2255	Tumor	Reference
Tumor01_CCGGSTCAGCTGAC	3171	1232	Tumor	Reference
Tumor01_AATACGTGCAACAA	1693	2144	Tumor	Reference
Tumor01_TATCGAGTAACAGT	2864	2998	Fibroblasts	Reference
Tumor01_ATCCCCCATTGATT	974	3012	Tumor	Reference
Tumor01_CGGTTACAACTACS	3151	2885	Tumor	Reference
Tumor01_TTCTCCAATCTTCA	2884	1657	Tumor	Reference
Tumor01_GAGGTAGTCCTTAA	3252	2065	Tumor	Reference
Tumor01_CAAWTGATAGGCGA	2344	2301	Tumor	Reference
Tumor01_GGCAGAAATCTACG	3221	2873	Tumor	Reference
Tumor01_ACCTCGTGAGCWTA	3143	2188	Tumor	Reference
Tumor01_GTAGCGGGGTTGGA	3143	2461	Epithelial	Reference
Tumor01_TCTCCTCGACTTTT	2608	1424	Tumor	Reference
Tumor01_GACCGTAATGCGAA	2928	1501	Tumor	Reference
Tumor01_GGAGCGGAGATAAC	1715	1346	Epithelial	Reference
Tumor01_ATTGTCTAATTGTC	1501	3562	Tumor	Reference
Tumor01_CATTCYTCCGACGT	2459	1090	Tumor	Reference
Tumor01_GACCAATGAGGACA	3208	1750	Tumor	Reference
Tumor01_AGCCAATGCTGCGT	2659	3457	Fibroblasts	Reference
Tumor01_TATTGCGTTGTCCT	1679	2684	Tumor	Reference
Tumor01_TCTCCAGCAGGACG	1673	2335	Tumor	Reference
Tumor01_CCCTCCAGAACATC	3239	982	Tumor	Reference
Tumor01_GGCGCTTCGTCCTA	1892	2258	Tumor	Reference
Tumor01_GGAGTSCCCCMAGG	3276	2051	Tumor	Reference
Tumor01_CAYGACGTAGGTAA	3152	3617	Tumor	Reference
Tumor01_GATTCCGGGCACGC	934	3638	Epithelial	Reference
Tumor01_CCAATTCTATGTCG	2984	2929	Tumor	Reference
Tumor01_TCTCGAATGACCTT	2867	1751	Tumor	Reference
Tumor01_GAACCACGAACAGC	1229	3671	Tumor	Reference
Tumor01_AGGCGAAATGCAAA	3071	1686	Tumor	Reference
Tumor01_GTTATGAAACGCTG	2598	1339	Tumor	Reference
Tumor01_CACTATCCGACGCA	3221	3712	Tumor	Reference
Tumor01_TGCAGAAATTGGGG	1932	2470	Tumor	Reference
Tumor01_CAAGATTAGCAGCG	3002	1272	Tumor	Reference
Tumor01_ACAGGCTACAGTAC	600	3148	Epithelial	Reference
Tumor01_CGTCTAGTTAGTCT	2908	937	Tumor	Reference
Tumor01_ATTAGTGCCACCCA	3535	2124	Tumor	Reference
Tumor01_GCAGCCCTATTCCC	2875	2169	Tumor	Reference
Tumor01_TGTAKCCGCTGATT	3587	2971	Tumor	Reference
Tumor01_AGCCCTCTTACCAT	2976	3944	Tumor	Reference
Tumor01_GCTCCTCAATACGC	1803	3589	Pericytes	Reference
Tumor01_GCCCATCTAGTCGA	3329	1122	Tumor	Reference
Tumor01_TGACGGCGCGTCCC	1169	3096	Tumor	Reference
[truncated: 74,858 more rows]
