# Supplementary material for: Multi-scale and multi-context interpretable mapping of cell states across heterogeneous spatial samples
Source: Nat Commun. 2025 Aug 21;16:7814. doi: 10.1038/s41467-025-62782-y (PMC12370880; doi:10.1038/s41467-025-62782-y)
Supplement: Supplementary file 9 — Source Data [file 41467_2025_62782_MOESM9_ESM.zip › SourceData/figure_s14_5.tsv]

barcodes	x	y	Cells
embryo3_Pos4_cell217_z5	105.39	108.25	Dermomyotome
embryo3_Pos5_cell255_z5	101.1	113.97	Sclerotome
embryo3_Pos6_cell414_z2	95.38	118.26	Sclerotome
embryo3_Pos4_cell127_z5	102.53	108.25	Dermomyotome
embryo3_Pos5_cell280_z5	99.67	102.53	Sclerotome
embryo3_Pos4_cell2_z5	98.24	103.96	Anterior somitic tissues
embryo3_Pos6_cell374_z5	98.24	103.96	Sclerotome
embryo3_Pos5_cell201_z2	101.1	113.97	Dermomyotome
embryo3_Pos4_cell22_z2	103.96	109.68	Dermomyotome
embryo3_Pos5_cell145_z2	102.53	108.25	Sclerotome
embryo3_Pos4_cell67_z5	101.1	113.97	Dermomyotome
embryo3_Pos19_cell200_z5	91.09	123.98	Dermomyotome
embryo3_Pos3_cell126_z5	99.67	102.53	Dermomyotome
embryo3_Pos3_cell106_z5	99.67	105.39	Dermomyotome
embryo3_Pos4_cell149_z2	101.1	118.26	Dermomyotome
embryo3_Pos4_cell132_z5	99.67	102.53	Sclerotome
embryo3_Pos4_cell204_z5	106.82	111.11	Dermomyotome
embryo3_Pos5_cell277_z5	93.95	126.84	Dermomyotome
embryo3_Pos3_cell88_z2	101.1	103.96	Sclerotome
embryo3_Pos4_cell56_z2	101.1	113.97	Dermomyotome
embryo3_Pos5_cell74_z2	91.09	122.55	Sclerotome
embryo3_Pos3_cell66_z2	98.24	103.96	Dermomyotome
embryo3_Pos5_cell189_z2	81.08	136.85	Dermomyotome
embryo3_Pos4_cell143_z2	36.75	142.57	Dermomyotome
embryo3_Pos11_cell318_z2	82.51	53.91	Forebrain/Midbrain/Hindbrain
embryo3_Pos6_cell444_z5	108.25	103.96	Sclerotome
embryo3_Pos4_cell96_z5	101.1	113.97	Dermomyotome
embryo3_Pos4_cell184_z5	101.1	113.97	Cranial mesoderm
embryo3_Pos6_cell423_z5	91.09	125.41	Sclerotome
embryo3_Pos19_cell89_z2	81.08	136.85	Dermomyotome
embryo3_Pos5_cell127_z5	105.39	111.11	Dermomyotome
embryo3_Pos3_cell89_z5	106.82	111.11	Sclerotome
embryo3_Pos4_cell103_z5	101.1	123.98	Dermomyotome
embryo3_Pos5_cell82_z5	99.67	102.53	Sclerotome
embryo3_Pos3_cell92_z2	98.24	111.11	Sclerotome
embryo3_Pos5_cell273_z5	93.95	126.84	Dermomyotome
embryo3_Pos5_cell149_z5	91.09	125.41	Dermomyotome
embryo3_Pos3_cell97_z5	99.67	102.53	Neural crest
embryo3_Pos5_cell191_z5	101.1	115.4	Dermomyotome
embryo3_Pos5_cell339_z2	98.24	103.96	Anterior somitic tissues
embryo3_Pos19_cell55_z5	93.95	121.12	Sclerotome
embryo3_Pos6_cell468_z2	102.53	118.26	Dermomyotome
embryo3_Pos4_cell173_z2	105.39	106.82	Dermomyotome
embryo3_Pos20_cell385_z2	99.67	108.25	Dermomyotome
embryo3_Pos5_cell311_z2	101.1	118.26	Splanchnic mesoderm
embryo3_Pos3_cell93_z2	99.67	93.95	Sclerotome
embryo3_Pos3_cell246_z2	102.53	108.25	Dermomyotome
embryo3_Pos3_cell140_z2	99.67	101.1	Cranial mesoderm
embryo3_Pos4_cell161_z2	102.53	106.82	Sclerotome
embryo3_Pos4_cell212_z2	101.1	113.97	Dermomyotome
embryo3_Pos6_cell496_z2	89.66	129.7	Sclerotome
embryo3_Pos5_cell363_z2	86.8	133.99	Dermomyotome
embryo3_Pos6_cell508_z2	91.09	122.55	Anterior somitic tissues
embryo3_Pos4_cell236_z2	103.96	109.68	Cranial mesoderm
embryo3_Pos3_cell176_z2	98.24	105.39	Dermomyotome
embryo3_Pos5_cell267_z5	105.39	109.68	Dermomyotome
embryo3_Pos12_cell15_z2	59.63	16.73	Forebrain/Midbrain/Hindbrain
embryo3_Pos5_cell129_z5	85.37	135.42	Dermomyotome
embryo3_Pos6_cell416_z5	91.09	125.41	Sclerotome
embryo3_Pos6_cell420_z5	99.67	109.68	Endothelium
embryo3_Pos4_cell43_z2	99.67	93.95	Dermomyotome
embryo3_Pos19_cell60_z5	98.24	113.97	Dermomyotome
embryo3_Pos6_cell463_z5	93.95	122.55	Sclerotome
embryo3_Pos3_cell253_z2	103.96	111.11	Cranial mesoderm
embryo3_Pos19_cell27_z5	105.39	109.68	Dermomyotome
embryo3_Pos3_cell76_z5	102.53	111.11	Dermomyotome
embryo3_Pos3_cell33_z2	98.24	111.11	Cranial mesoderm
embryo3_Pos5_cell218_z5	91.09	125.41	Sclerotome
embryo3_Pos3_cell248_z2	105.39	108.25	Dermomyotome
embryo3_Pos5_cell80_z5	102.53	106.82	Dermomyotome
embryo3_Pos19_cell62_z5	89.66	131.13	Dermomyotome
embryo3_Pos19_cell210_z2	82.51	138.28	Dermomyotome
embryo3_Pos4_cell210_z5	99.67	102.53	Dermomyotome
embryo3_Pos19_cell32_z2	83.94	138.28	Dermomyotome
embryo3_Pos4_cell183_z5	103.96	121.12	Dermomyotome
embryo3_Pos19_cell264_z5	103.96	105.39	Dermomyotome
embryo3_Pos4_cell49_z2	106.82	109.68	Dermomyotome
embryo3_Pos5_cell69_z5	98.24	113.97	Sclerotome
embryo3_Pos3_cell237_z2	99.67	102.53	Sclerotome
embryo3_Pos6_cell347_z5	98.24	105.39	Sclerotome
embryo3_Pos19_cell186_z5	93.95	121.12	Dermomyotome
embryo3_Pos5_cell349_z2	85.37	135.42	Intermediate mesoderm
embryo3_Pos5_cell151_z5	86.8	133.99	Dermomyotome
embryo3_Pos3_cell44_z5	99.67	105.39	Sclerotome
embryo3_Pos5_cell249_z5	85.37	139.71	Dermomyotome
embryo3_Pos6_cell352_z5	92.52	119.69	Sclerotome
embryo3_Pos5_cell181_z5	102.53	118.26	Sclerotome
embryo3_Pos25_cell151_z5	32.46	22.45	Forebrain/Midbrain/Hindbrain
embryo3_Pos5_cell276_z5	99.67	102.53	Dermomyotome
embryo3_Pos5_cell70_z2	78.22	135.42	Sclerotome
embryo3_Pos6_cell402_z5	96.81	111.11	Sclerotome
embryo3_Pos2_cell211_z5	99.67	93.95	Dermomyotome
embryo3_Pos4_cell257_z2	105.39	108.25	Dermomyotome
embryo3_Pos11_cell50_z2	78.22	56.77	Forebrain/Midbrain/Hindbrain
embryo3_Pos20_cell370_z5	102.53	118.26	Dermomyotome
embryo3_Pos5_cell211_z5	88.23	133.99	Anterior somitic tissues
embryo3_Pos5_cell207_z5	91.09	132.56	Splanchnic mesoderm
embryo3_Pos4_cell162_z2	101.1	111.11	Neural crest
embryo3_Pos3_cell99_z2	102.53	105.39	Sclerotome
embryo3_Pos5_cell111_z5	105.39	115.4	Dermomyotome
embryo3_Pos3_cell98_z5	99.67	108.25	Dermomyotome
embryo3_Pos4_cell226_z5	101.1	123.98	Dermomyotome
embryo3_Pos5_cell201_z5	98.24	105.39	Cranial mesoderm
embryo3_Pos20_cell112_z5	106.82	111.11	Sclerotome
embryo3_Pos5_cell62_z5	83.94	135.42	Dermomyotome
embryo3_Pos4_cell265_z2	102.53	103.96	Sclerotome
embryo3_Pos5_cell105_z5	89.66	132.56	Dermomyotome
embryo3_Pos5_cell132_z5	91.09	122.55	Sclerotome
embryo3_Pos5_cell118_z5	85.37	135.42	Cranial mesoderm
embryo3_Pos6_cell344_z2	89.66	123.98	Cranial mesoderm
embryo3_Pos5_cell219_z2	101.1	118.26	Dermomyotome
embryo3_Pos5_cell90_z2	101.1	118.26	Dermomyotome
embryo3_Pos4_cell179_z5	101.1	121.12	Cranial mesoderm
embryo3_Pos5_cell128_z2	91.09	125.41	Dermomyotome
embryo3_Pos4_cell81_z2	103.96	119.69	Dermomyotome
embryo3_Pos4_cell133_z5	103.96	108.25	Dermomyotome
embryo3_Pos4_cell45_z2	98.24	105.39	Sclerotome
embryo3_Pos6_cell452_z2	95.38	111.11	Sclerotome
embryo3_Pos5_cell138_z5	105.39	109.68	Sclerotome
embryo3_Pos5_cell9_z2	88.23	129.7	Dermomyotome
embryo3_Pos5_cell15_z2	92.52	121.12	Dermomyotome
embryo3_Pos6_cell441_z5	103.96	102.53	Cranial mesoderm
embryo3_Pos4_cell32_z5	105.39	109.68	Dermomyotome
embryo3_Pos19_cell162_z5	99.67	102.53	Dermomyotome
embryo3_Pos6_cell406_z5	95.38	103.96	Dermomyotome
embryo3_Pos4_cell12_z5	99.67	105.39	Dermomyotome
embryo3_Pos5_cell176_z5	103.96	116.83	Dermomyotome
embryo3_Pos6_cell466_z5	103.96	109.68	Sclerotome
embryo3_Pos6_cell183_z2	76.79	118.26	Gut tube
embryo3_Pos6_cell427_z5	102.53	108.25	Sclerotome
embryo3_Pos5_cell45_z2	86.8	133.99	Anterior somitic tissues
embryo3_Pos3_cell56_z2	92.52	103.96	Cranial mesoderm
embryo3_Pos15_cell170_z5	52.48	81.08	Neural crest
embryo3_Pos2_cell35_z5	93.95	86.8	Cranial mesoderm
embryo3_Pos3_cell177_z2	102.53	111.11	Dermomyotome
embryo3_Pos2_cell150_z5	95.38	85.3699999999999	Splanchnic mesoderm
embryo3_Pos5_cell292_z2	83.94	138.28	Dermomyotome
embryo3_Pos6_cell226_z5	75.36	116.83	Gut tube
embryo3_Pos3_cell95_z5	103.96	108.25	Anterior somitic tissues
embryo3_Pos5_cell193_z5	86.8	133.99	Dermomyotome
embryo3_Pos19_cell121_z2	106.82	116.83	Dermomyotome
embryo3_Pos5_cell39_z2	92.52	121.12	Sclerotome
embryo3_Pos5_cell75_z2	101.1	105.39	Sclerotome
embryo3_Pos6_cell353_z2	98.24	103.96	Splanchnic mesoderm
embryo3_Pos20_cell117_z5	102.53	116.83	Sclerotome
embryo3_Pos4_cell93_z5	101.1	113.97	Dermomyotome
embryo3_Pos5_cell325_z2	88.23	131.13	Dermomyotome
embryo3_Pos6_cell358_z2	93.95	102.53	Splanchnic mesoderm
embryo3_Pos4_cell231_z5	93.95	133.99	Dermomyotome
embryo3_Pos19_cell305_z2	92.52	128.27	Dermomyotome
embryo3_Pos19_cell102_z2	105.39	115.4	Dermomyotome
embryo3_Pos19_cell178_z2	98.24	111.11	Sclerotome
embryo3_Pos3_cell164_z2	101.1	113.97	Dermomyotome
embryo3_Pos3_cell118_z2	99.67	93.95	Sclerotome
embryo3_Pos6_cell426_z2	81.08	136.85	Neural crest
embryo3_Pos5_cell168_z5	105.39	115.4	Sclerotome
embryo3_Pos4_cell172_z5	99.67	119.69	Cranial mesoderm
embryo3_Pos5_cell164_z2	99.67	109.68	Haematoendothelial progenitors
embryo3_Pos4_cell135_z5	103.96	109.68	Dermomyotome
embryo3_Pos19_cell218_z5	91.09	125.41	Sclerotome
embryo3_Pos3_cell197_z2	99.67	115.4	Dermomyotome
embryo3_Pos19_cell227_z5	108.25	111.11	Splanchnic mesoderm
embryo3_Pos4_cell160_z2	102.53	106.82	Dermomyotome
embryo3_Pos6_cell377_z2	99.67	102.53	Cranial mesoderm
embryo3_Pos2_cell85_z2	83.94	89.66	Cranial mesoderm
embryo3_Pos20_cell356_z5	86.8	133.99	Dermomyotome
embryo3_Pos12_cell27_z5	65.35	19.59	Forebrain/Midbrain/Hindbrain
embryo3_Pos3_cell305_z2	96.81	129.7	Dermomyotome
embryo3_Pos4_cell218_z2	81.08	136.85	Forebrain/Midbrain/Hindbrain
embryo3_Pos6_cell393_z2	85.37	106.82	Splanchnic mesoderm
embryo3_Pos5_cell133_z5	92.52	125.41	Dermomyotome
embryo3_Pos20_cell319_z5	101.1	115.4	Dermomyotome
embryo3_Pos19_cell277_z5	95.38	118.26	Dermomyotome
embryo3_Pos3_cell29_z5	99.67	101.1	Sclerotome
embryo3_Pos5_cell61_z2	78.22	135.42	Intermediate mesoderm
embryo3_Pos5_cell207_z2	85.37	136.85	Dermomyotome
embryo3_Pos5_cell76_z2	96.81	106.82	Dermomyotome
embryo3_Pos3_cell136_z5	98.24	96.81	Cranial mesoderm
embryo3_Pos12_cell221_z5	58.2	15.3	Forebrain/Midbrain/Hindbrain
embryo3_Pos4_cell164_z5	99.67	105.39	Splanchnic mesoderm
embryo3_Pos5_cell36_z2	85.37	131.13	Sclerotome
embryo3_Pos19_cell287_z5	105.39	115.4	Dermomyotome
embryo3_Pos4_cell41_z2	91.09	122.55	Sclerotome
embryo3_Pos3_cell138_z2	102.53	111.11	Dermomyotome
embryo3_Pos19_cell85_z2	95.38	118.26	Sclerotome
embryo3_Pos19_cell160_z2	105.39	112.54	Dermomyotome
embryo3_Pos4_cell51_z5	85.37	136.85	Sclerotome
embryo3_Pos4_cell71_z2	106.82	109.68	Dermomyotome
embryo3_Pos4_cell9_z2	89.66	132.56	Cranial mesoderm
embryo3_Pos4_cell158_z2	101.1	116.83	Dermomyotome
embryo3_Pos15_cell168_z5	52.48	81.08	Neural crest
embryo3_Pos5_cell32_z2	95.38	118.26	Anterior somitic tissues
embryo3_Pos4_cell19_z5	105.39	109.68	Sclerotome
embryo3_Pos6_cell407_z5	82.51	136.85	Dermomyotome
embryo3_Pos6_cell467_z2	98.24	105.39	Dermomyotome
embryo3_Pos20_cell396_z5	85.37	135.42	Dermomyotome
embryo3_Pos6_cell453_z5	103.96	106.82	Sclerotome
embryo3_Pos5_cell354_z2	82.51	135.42	Dermomyotome
embryo3_Pos4_cell271_z2	105.39	115.4	Dermomyotome
embryo3_Pos3_cell230_z2	99.67	105.39	Cranial mesoderm
embryo3_Pos4_cell26_z5	103.96	118.26	Sclerotome
embryo3_Pos4_cell122_z5	101.1	116.83	Sclerotome
embryo3_Pos2_cell103_z2	96.81	95.38	Cranial mesoderm
embryo3_Pos6_cell479_z5	42.47	141.14	Dermomyotome
embryo3_Pos5_cell27_z5	91.09	132.56	Dermomyotome
embryo3_Pos4_cell142_z2	99.67	121.12	Dermomyotome
embryo3_Pos6_cell423_z2	92.52	119.69	Dermomyotome
embryo3_Pos4_cell190_z2	103.96	108.25	Sclerotome
embryo3_Pos2_cell88_z5	99.67	101.1	Sclerotome
embryo3_Pos6_cell460_z5	101.1	102.53	Dermomyotome
embryo3_Pos4_cell159_z2	91.09	132.56	Dermomyotome
embryo3_Pos3_cell78_z2	103.96	106.82	Dermomyotome
embryo3_Pos2_cell383_z2	89.66	129.7	Cranial mesoderm
embryo3_Pos19_cell11_z5	81.08	136.85	Dermomyotome
embryo3_Pos4_cell199_z2	105.39	116.83	Anterior somitic tissues
embryo3_Pos5_cell266_z5	102.53	116.83	Dermomyotome
embryo3_Pos19_cell94_z5	83.94	135.42	Dermomyotome
embryo3_Pos5_cell155_z5	89.66	131.13	Cranial mesoderm
embryo3_Pos6_cell478_z5	93.95	102.53	Dermomyotome
embryo3_Pos5_cell155_z2	95.38	118.26	Sclerotome
embryo3_Pos5_cell281_z5	92.52	126.84	Dermomyotome
embryo3_Pos5_cell97_z5	33.89	141.14	Cranial mesoderm
embryo3_Pos6_cell381_z5	86.8	129.7	Cranial mesoderm
embryo3_Pos3_cell47_z5	99.67	105.39	Cranial mesoderm
embryo3_Pos6_cell382_z2	86.8	103.96	Splanchnic mesoderm
embryo3_Pos19_cell212_z5	83.94	138.28	Dermomyotome
embryo3_Pos5_cell225_z2	93.95	121.12	Sclerotome
embryo3_Pos6_cell449_z5	95.38	118.26	Cranial mesoderm
embryo3_Pos20_cell231_z5	101.1	108.25	Anterior somitic tissues
embryo3_Pos19_cell280_z5	92.52	126.84	Dermomyotome
embryo3_Pos5_cell148_z2	101.1	111.11	Dermomyotome
embryo3_Pos3_cell205_z2	99.67	101.1	Sclerotome
embryo3_Pos11_cell46_z5	81.08	51.05	Forebrain/Midbrain/Hindbrain
embryo3_Pos4_cell60_z5	103.96	109.68	Dermomyotome
embryo3_Pos19_cell136_z2	83.94	138.28	Dermomyotome
embryo3_Pos5_cell15_z5	93.95	126.84	Dermomyotome
embryo3_Pos5_cell8_z5	98.24	113.97	Sclerotome
embryo3_Pos11_cell39_z2	82.51	53.91	Forebrain/Midbrain/Hindbrain
embryo3_Pos5_cell143_z5	98.24	103.96	Cranial mesoderm
embryo3_Pos3_cell103_z2	102.53	105.39	Anterior somitic tissues
embryo3_Pos5_cell113_z2	98.24	118.26	Dermomyotome
embryo3_Pos5_cell244_z2	98.24	113.97	Sclerotome
embryo3_Pos6_cell430_z5	93.95	103.96	Sclerotome
embryo3_Pos5_cell3_z5	93.95	122.55	Splanchnic mesoderm
embryo3_Pos4_cell6_z5	102.53	108.25	Sclerotome
embryo3_Pos5_cell112_z5	92.52	125.41	Sclerotome
embryo3_Pos4_cell13_z2	103.96	105.39	Sclerotome
embryo3_Pos3_cell99_z5	102.53	116.83	Cranial mesoderm
embryo3_Pos3_cell27_z5	108.25	111.11	Sclerotome
embryo3_Pos5_cell162_z5	76.79	138.28	Cranial mesoderm
embryo3_Pos4_cell54_z5	102.53	111.11	Sclerotome
embryo3_Pos4_cell111_z5	103.96	108.25	Dermomyotome
embryo3_Pos6_cell502_z2	96.81	118.26	Anterior somitic tissues
embryo3_Pos6_cell440_z5	79.65	135.42	Sclerotome
embryo3_Pos11_cell48_z2	78.22	62.49	Forebrain/Midbrain/Hindbrain
embryo3_Pos3_cell47_z2	98.24	108.25	Cranial mesoderm
embryo3_Pos2_cell161_z5	92.52	93.95	Sclerotome
embryo3_Pos5_cell192_z5	91.09	125.41	Anterior somitic tissues
embryo3_Pos19_cell230_z5	89.66	131.13	Cranial mesoderm
embryo3_Pos20_cell228_z5	88.23	133.99	Sclerotome
embryo3_Pos19_cell31_z5	98.24	113.97	Dermomyotome
embryo3_Pos2_cell93_z2	86.8	138.28	Cranial mesoderm
embryo3_Pos5_cell265_z5	89.66	132.56	Dermomyotome
embryo3_Pos4_cell154_z5	101.1	121.12	Cranial mesoderm
embryo3_Pos5_cell140_z2	93.95	121.12	Anterior somitic tissues
embryo3_Pos5_cell74_z5	85.37	131.13	Sclerotome
embryo3_Pos5_cell180_z2	86.8	133.99	Dermomyotome
embryo3_Pos5_cell191_z2	102.53	108.25	Sclerotome
embryo3_Pos6_cell490_z2	89.66	121.12	Cranial mesoderm
embryo3_Pos19_cell127_z5	99.67	115.4	Anterior somitic tissues
embryo3_Pos6_cell367_z5	91.09	122.55	Neural crest
embryo3_Pos5_cell261_z5	101.1	115.4	Dermomyotome
embryo3_Pos3_cell146_z5	102.53	119.69	Splanchnic mesoderm
embryo3_Pos4_cell228_z2	99.67	101.1	Dermomyotome
embryo3_Pos4_cell89_z2	86.8	133.99	Sclerotome
embryo3_Pos5_cell148_z5	86.8	133.99	Neural crest
embryo3_Pos5_cell12_z2	95.38	103.96	Sclerotome
embryo3_Pos4_cell175_z5	106.82	111.11	Sclerotome
embryo3_Pos5_cell57_z2	102.53	113.97	Sclerotome
embryo3_Pos5_cell98_z2	92.52	126.84	Dermomyotome
embryo3_Pos5_cell7_z5	86.8	131.13	Sclerotome
embryo3_Pos6_cell210_z2	75.36	119.69	Gut tube
embryo3_Pos6_cell455_z5	89.66	122.55	Neural crest
embryo3_Pos5_cell198_z2	93.95	121.12	Dermomyotome
embryo3_Pos4_cell151_z5	85.37	139.71	Dermomyotome
embryo3_Pos5_cell116_z5	82.51	138.28	Anterior somitic tissues
embryo3_Pos3_cell121_z5	101.1	113.97	Anterior somitic tissues
embryo3_Pos5_cell199_z5	81.08	138.28	Anterior somitic tissues
embryo3_Pos19_cell106_z2	93.95	102.53	Dermomyotome
embryo3_Pos5_cell151_z2	89.66	132.56	Splanchnic mesoderm
embryo3_Pos19_cell47_z2	83.94	141.14	Dermomyotome
embryo3_Pos4_cell23_z2	105.39	109.68	Dermomyotome
embryo3_Pos19_cell204_z2	85.37	131.13	Sclerotome
embryo3_Pos6_cell355_z5	92.52	102.53	Cranial mesoderm
embryo3_Pos6_cell280_z5	83.94	102.53	Splanchnic mesoderm
embryo3_Pos6_cell222_z2	76.79	118.26	Gut tube
embryo3_Pos5_cell341_z2	88.23	138.28	Dermomyotome
embryo3_Pos5_cell186_z2	95.38	118.26	Sclerotome
embryo3_Pos4_cell114_z5	103.96	111.11	Anterior somitic tissues
embryo3_Pos3_cell62_z5	102.53	102.53	Sclerotome
embryo3_Pos3_cell183_z5	103.96	105.39	Splanchnic mesoderm
embryo3_Pos6_cell492_z2	99.67	105.39	Cranial mesoderm
embryo3_Pos20_cell20_z5	91.09	136.85	Dermomyotome
embryo3_Pos4_cell108_z5	102.53	108.25	Sclerotome
embryo3_Pos5_cell275_z5	82.51	138.28	Dermomyotome
embryo3_Pos4_cell218_z5	96.81	129.7	Dermomyotome
embryo3_Pos19_cell64_z2	103.96	118.26	Dermomyotome
embryo3_Pos19_cell85_z5	101.1	118.26	Dermomyotome
embryo3_Pos15_cell151_z5	53.91	82.51	Neural crest
embryo3_Pos19_cell245_z2	101.1	113.97	Sclerotome
embryo3_Pos4_cell185_z2	102.53	111.11	Dermomyotome
embryo3_Pos19_cell265_z5	91.09	125.41	Anterior somitic tissues
embryo3_Pos6_cell237_z5	75.36	119.69	Gut tube
embryo3_Pos19_cell161_z2	83.94	133.99	Dermomyotome
embryo3_Pos20_cell102_z5	99.67	102.53	Dermomyotome
embryo3_Pos19_cell220_z2	101.1	113.97	Sclerotome
embryo3_Pos19_cell199_z5	96.81	121.12	Sclerotome
embryo3_Pos5_cell304_z2	103.96	108.25	Sclerotome
embryo3_Pos5_cell14_z2	91.09	122.55	Sclerotome
embryo3_Pos20_cell410_z5	72.5	136.85	Dermomyotome
embryo3_Pos6_cell389_z2	93.95	106.82	Anterior somitic tissues
embryo3_Pos19_cell98_z5	85.37	135.42	Dermomyotome
embryo3_Pos25_cell246_z2	41.04	21.02	Forebrain/Midbrain/Hindbrain
embryo3_Pos19_cell111_z2	101.1	123.98	Dermomyotome
embryo3_Pos4_cell160_z5	98.24	123.98	Dermomyotome
embryo3_Pos2_cell90_z5	99.67	105.39	Sclerotome
embryo3_Pos3_cell30_z2	96.81	102.53	Splanchnic mesoderm
embryo3_Pos11_cell264_z2	89.66	53.91	Forebrain/Midbrain/Hindbrain
embryo3_Pos4_cell125_z2	102.53	113.97	Sclerotome
embryo3_Pos23_cell56_z5	11.01	58.2	Forebrain/Midbrain/Hindbrain
embryo3_Pos4_cell143_z5	106.82	111.11	Sclerotome
embryo3_Pos19_cell157_z5	91.09	125.41	Sclerotome
embryo3_Pos4_cell107_z5	105.39	111.11	Sclerotome
embryo3_Pos11_cell111_z5	81.08	51.05	Forebrain/Midbrain/Hindbrain
embryo3_Pos19_cell140_z5	105.39	106.82	Anterior somitic tissues
embryo3_Pos11_cell34_z5	81.08	56.77	Forebrain/Midbrain/Hindbrain
embryo3_Pos5_cell50_z5	101.1	108.25	Splanchnic mesoderm
embryo3_Pos6_cell447_z5	98.24	105.39	Haematoendothelial progenitors
embryo3_Pos4_cell289_z2	105.39	111.11	Dermomyotome
embryo3_Pos5_cell123_z5	103.96	112.54	Sclerotome
embryo3_Pos3_cell49_z5	99.67	93.95	Cranial mesoderm
embryo3_Pos5_cell316_z2	78.22	135.42	Dermomyotome
embryo3_Pos3_cell86_z5	99.67	109.68	Endothelium
embryo3_Pos3_cell245_z2	106.82	109.68	Dermomyotome
embryo3_Pos4_cell138_z5	105.39	108.25	Dermomyotome
embryo3_Pos19_cell291_z5	83.94	138.28	Sclerotome
embryo3_Pos3_cell54_z2	101.1	112.54	Cranial mesoderm
embryo3_Pos4_cell6_z2	98.24	111.11	Sclerotome
embryo3_Pos4_cell100_z5	99.67	109.68	Haematoendothelial progenitors
embryo3_Pos5_cell85_z5	93.95	102.53	Sclerotome
embryo3_Pos19_cell26_z2	103.96	105.39	Dermomyotome
embryo3_Pos5_cell299_z5	82.51	135.42	Dermomyotome
embryo3_Pos5_cell181_z2	102.53	103.96	Anterior somitic tissues
embryo3_Pos5_cell138_z2	98.24	121.12	Dermomyotome
embryo3_Pos19_cell35_z2	101.1	118.26	Sclerotome
embryo3_Pos19_cell115_z5	89.66	129.7	Dermomyotome
embryo3_Pos3_cell135_z2	99.67	93.95	Cranial mesoderm
embryo3_Pos20_cell385_z5	102.53	111.11	Sclerotome
embryo3_Pos19_cell58_z5	101.1	123.98	Sclerotome
embryo3_Pos5_cell184_z5	96.81	105.39	Sclerotome
embryo3_Pos2_cell180_z5	93.95	85.3699999999999	Sclerotome
embryo3_Pos19_cell150_z5	83.94	133.99	Dermomyotome
embryo3_Pos5_cell174_z5	91.09	123.98	Dermomyotome
embryo3_Pos5_cell194_z5	85.37	131.13	Haematoendothelial progenitors
embryo3_Pos3_cell232_z2	102.53	111.11	Dermomyotome
embryo3_Pos5_cell10_z5	89.66	133.99	Dermomyotome
embryo3_Pos6_cell472_z2	96.81	105.39	Sclerotome
embryo3_Pos20_cell434_z5	71.07	139.71	Dermomyotome
embryo3_Pos6_cell200_z2	76.79	118.26	Gut tube
embryo3_Pos20_cell343_z2	88.23	131.13	Dermomyotome
embryo3_Pos5_cell45_z5	96.81	118.26	Cranial mesoderm
embryo3_Pos6_cell431_z2	83.94	132.56	Splanchnic mesoderm
embryo3_Pos4_cell212_z5	108.25	111.11	Sclerotome
embryo3_Pos6_cell325_z2	96.81	102.53	Cranial mesoderm
embryo3_Pos20_cell400_z5	82.51	136.85	Sclerotome
embryo3_Pos15_cell185_z5	52.48	81.08	Neural crest
embryo3_Pos5_cell54_z5	83.94	131.13	Anterior somitic tissues
embryo3_Pos4_cell221_z2	36.75	142.57	Sclerotome
embryo3_Pos3_cell125_z2	105.39	102.53	Anterior somitic tissues
embryo3_Pos12_cell219_z2	81.08	56.77	Forebrain/Midbrain/Hindbrain
embryo3_Pos4_cell53_z5	98.24	103.96	Cranial mesoderm
embryo3_Pos2_cell129_z5	92.52	93.95	Sclerotome
embryo3_Pos3_cell115_z2	98.24	102.53	Cranial mesoderm
embryo3_Pos19_cell187_z5	98.24	113.97	Sclerotome
embryo3_Pos6_cell504_z2	86.8	133.99	Dermomyotome
embryo3_Pos11_cell31_z5	83.94	52.48	Forebrain/Midbrain/Hindbrain
embryo3_Pos5_cell209_z5	101.1	118.26	Dermomyotome
embryo3_Pos6_cell479_z2	93.95	102.53	Cranial mesoderm
embryo3_Pos6_cell224_z5	76.79	118.26	Gut tube
embryo3_Pos2_cell407_z2	108.25	96.81	Haematoendothelial progenitors
embryo3_Pos6_cell338_z5	86.8	131.13	Sclerotome
embryo3_Pos5_cell161_z2	96.81	102.53	Sclerotome
embryo3_Pos20_cell377_z5	88.23	133.99	Cranial mesoderm
embryo3_Pos3_cell169_z2	102.53	118.26	Neural crest
embryo3_Pos19_cell63_z2	83.94	138.28	Dermomyotome
embryo3_Pos19_cell59_z2	83.94	138.28	Dermomyotome
embryo3_Pos5_cell241_z5	88.23	128.27	Sclerotome
embryo3_Pos5_cell105_z2	102.53	103.96	Dermomyotome
embryo3_Pos4_cell221_z5	106.82	112.54	Dermomyotome
embryo3_Pos4_cell162_z5	105.39	109.68	Sclerotome
embryo3_Pos20_cell354_z2	101.1	118.26	Dermomyotome
embryo3_Pos5_cell93_z5	103.96	119.69	Dermomyotome
embryo3_Pos7_cell302_z5	83.94	95.38	Splanchnic mesoderm
embryo3_Pos2_cell179_z5	99.67	93.95	Sclerotome
embryo3_Pos4_cell112_z2	103.96	112.54	Dermomyotome
embryo3_Pos5_cell185_z5	103.96	119.69	Dermomyotome
embryo3_Pos5_cell139_z5	95.38	118.26	Splanchnic mesoderm
embryo3_Pos5_cell170_z2	85.37	135.42	Dermomyotome
embryo3_Pos4_cell272_z2	105.39	105.39	Dermomyotome
embryo3_Pos6_cell425_z2	95.38	103.96	Cranial mesoderm
embryo3_Pos19_cell91_z2	103.96	116.83	Sclerotome
embryo3_Pos5_cell212_z5	101.1	118.26	Dermomyotome
embryo3_Pos4_cell134_z2	99.67	105.39	Sclerotome
embryo3_Pos19_cell134_z2	76.79	138.28	Dermomyotome
embryo3_Pos20_cell344_z5	103.96	119.69	Dermomyotome
embryo3_Pos12_cell258_z5	62.49	16.73	Forebrain/Midbrain/Hindbrain
embryo3_Pos19_cell257_z5	63.92	141.14	Dermomyotome
embryo3_Pos20_cell402_z2	83.94	133.99	Sclerotome
embryo3_Pos20_cell100_z5	98.24	113.97	Sclerotome
embryo3_Pos6_cell289_z2	88.23	131.13	Sclerotome
embryo3_Pos6_cell221_z5	75.36	116.83	Gut tube
embryo3_Pos15_cell148_z5	53.91	76.79	Neural crest
embryo3_Pos4_cell110_z2	102.53	109.68	Dermomyotome
embryo3_Pos5_cell57_z5	101.1	105.39	Cranial mesoderm
embryo3_Pos19_cell105_z2	86.8	133.99	Dermomyotome
embryo3_Pos5_cell177_z5	91.09	125.41	Sclerotome
embryo3_Pos11_cell259_z5	91.09	56.77	Forebrain/Midbrain/Hindbrain
embryo3_Pos2_cell81_z5	92.52	83.94	Sclerotome
embryo3_Pos4_cell282_z2	102.53	119.69	Dermomyotome
embryo3_Pos5_cell79_z5	99.67	105.39	Sclerotome
embryo3_Pos4_cell215_z5	96.81	131.13	Dermomyotome
embryo3_Pos19_cell80_z5	98.24	113.97	Sclerotome
embryo3_Pos19_cell3_z2	99.67	109.68	Endothelium
embryo3_Pos2_cell240_z5	106.82	102.53	Cranial mesoderm
embryo3_Pos19_cell154_z5	88.23	133.99	Anterior somitic tissues
embryo3_Pos6_cell391_z5	103.96	102.53	Sclerotome
embryo3_Pos19_cell228_z2	91.09	132.56	Surface ectoderm
embryo3_Pos19_cell153_z5	86.8	139.71	Dermomyotome
embryo3_Pos19_cell135_z5	91.09	122.55	Sclerotome
embryo3_Pos12_cell265_z5	79.65	53.91	Forebrain/Midbrain/Hindbrain
embryo3_Pos2_cell296_z5	102.53	96.81	Dermomyotome
embryo3_Pos4_cell174_z2	101.1	105.39	Cranial mesoderm
embryo3_Pos5_cell171_z2	86.8	133.99	Dermomyotome
embryo3_Pos5_cell274_z5	91.09	132.56	Dermomyotome
embryo3_Pos15_cell166_z5	53.91	78.22	Neural crest
embryo3_Pos4_cell43_z5	81.08	132.56	Haematoendothelial progenitors
embryo3_Pos11_cell152_z5	82.51	52.48	Forebrain/Midbrain/Hindbrain
embryo3_Pos3_cell191_z5	95.38	126.84	Cranial mesoderm
embryo3_Pos4_cell111_z2	103.96	106.82	Sclerotome
embryo3_Pos19_cell175_z2	91.09	125.41	Anterior somitic tissues
embryo3_Pos24_cell86_z5	72.5	52.48	Forebrain/Midbrain/Hindbrain
embryo3_Pos5_cell220_z5	91.09	122.55	Anterior somitic tissues
embryo3_Pos20_cell100_z2	91.09	135.42	Dermomyotome
embryo3_Pos5_cell165_z2	105.39	116.83	Anterior somitic tissues
embryo3_Pos11_cell55_z2	81.08	51.05	Forebrain/Midbrain/Hindbrain
embryo3_Pos5_cell140_z5	86.8	138.28	Dermomyotome
embryo3_Pos5_cell299_z2	99.67	118.26	Dermomyotome
embryo3_Pos19_cell41_z5	101.1	113.97	Sclerotome
embryo3_Pos3_cell33_z5	98.24	123.98	Sclerotome
embryo3_Pos20_cell323_z5	103.96	119.69	Dermomyotome
embryo3_Pos19_cell270_z2	89.66	129.7	Sclerotome
embryo3_Pos4_cell117_z5	102.53	118.26	Dermomyotome
embryo3_Pos5_cell326_z2	93.95	121.12	Anterior somitic tissues
embryo3_Pos4_cell47_z5	98.24	103.96	Sclerotome
embryo3_Pos3_cell136_z2	105.39	116.83	Sclerotome
embryo3_Pos5_cell33_z5	98.24	106.82	Anterior somitic tissues
embryo3_Pos5_cell252_z5	101.1	116.83	Anterior somitic tissues
embryo3_Pos5_cell271_z2	85.37	135.42	Dermomyotome
embryo3_Pos6_cell326_z5	83.94	132.56	Splanchnic mesoderm
embryo3_Pos4_cell99_z5	81.08	136.85	Sclerotome
embryo3_Pos19_cell73_z2	96.81	115.4	Dermomyotome
embryo3_Pos3_cell300_z2	106.82	113.97	Dermomyotome
embryo3_Pos2_cell324_z2	98.24	96.81	Cranial mesoderm
embryo3_Pos4_cell196_z5	101.1	102.53	Dermomyotome
embryo3_Pos19_cell216_z5	103.96	118.26	Sclerotome
embryo3_Pos5_cell252_z2	103.96	116.83	Dermomyotome
embryo3_Pos11_cell231_z5	82.51	53.91	Forebrain/Midbrain/Hindbrain
embryo3_Pos19_cell299_z2	105.39	112.54	Cranial mesoderm
embryo3_Pos6_cell443_z2	83.94	133.99	Sclerotome
embryo3_Pos19_cell183_z2	91.09	132.56	Dermomyotome
embryo3_Pos19_cell201_z2	92.52	125.41	Sclerotome
embryo3_Pos6_cell240_z5	78.22	116.83	Gut tube
embryo3_Pos19_cell331_z2	93.95	121.12	Dermomyotome
embryo3_Pos5_cell79_z2	92.52	121.12	Sclerotome
embryo3_Pos20_cell331_z2	89.66	131.13	Sclerotome
embryo3_Pos5_cell264_z5	91.09	123.98	Dermomyotome
embryo3_Pos5_cell134_z5	98.24	105.39	Sclerotome
embryo3_Pos3_cell75_z2	106.82	108.25	Sclerotome
embryo3_Pos20_cell230_z5	83.94	132.56	Sclerotome
embryo3_Pos5_cell102_z2	83.94	129.7	Sclerotome
embryo3_Pos5_cell262_z2	102.53	106.82	Dermomyotome
embryo3_Pos6_cell264_z5	83.94	132.56	Cranial mesoderm
embryo3_Pos19_cell131_z5	89.66	131.13	Sclerotome
embryo3_Pos2_cell53_z5	91.09	91.09	Cranial mesoderm
embryo3_Pos20_cell314_z2	103.96	118.26	Sclerotome
embryo3_Pos4_cell182_z5	96.81	129.7	Dermomyotome
embryo3_Pos2_cell261_z5	96.81	83.94	Sclerotome
embryo3_Pos20_cell315_z5	101.1	116.83	Dermomyotome
embryo3_Pos3_cell209_z2	98.24	118.26	Anterior somitic tissues
embryo3_Pos19_cell20_z5	93.95	121.12	Dermomyotome
embryo3_Pos19_cell326_z2	83.94	135.42	Dermomyotome
embryo3_Pos5_cell160_z5	102.53	118.26	Dermomyotome
embryo3_Pos6_cell377_z5	86.8	132.56	Haematoendothelial progenitors
embryo3_Pos4_cell116_z2	103.96	111.11	Dermomyotome
embryo3_Pos5_cell219_z5	105.39	116.83	Surface ectoderm
embryo3_Pos19_cell132_z5	92.52	136.85	Dermomyotome
embryo3_Pos4_cell121_z2	99.67	108.25	Anterior somitic tissues
embryo3_Pos3_cell108_z5	108.25	95.38	Cranial mesoderm
embryo3_Pos3_cell200_z5	102.53	122.55	Cranial mesoderm
embryo3_Pos19_cell294_z2	96.81	121.12	Anterior somitic tissues
embryo3_Pos6_cell165_z2	75.36	116.83	Gut tube
embryo3_Pos5_cell257_z5	101.1	118.26	Dermomyotome
embryo3_Pos19_cell107_z2	96.81	105.39	Anterior somitic tissues
embryo3_Pos6_cell163_z2	75.36	116.83	Gut tube
embryo3_Pos6_cell385_z2	85.37	109.68	Splanchnic mesoderm
embryo3_Pos6_cell293_z5	92.52	102.53	Splanchnic mesoderm
embryo3_Pos4_cell232_z5	105.39	113.97	Dermomyotome
embryo3_Pos10_cell176_z5	78.22	62.49	Forebrain/Midbrain/Hindbrain
embryo3_Pos5_cell200_z2	83.94	139.71	Cranial mesoderm
embryo3_Pos19_cell127_z2	91.09	128.27	Dermomyotome
embryo3_Pos19_cell193_z5	103.96	112.54	Dermomyotome
embryo3_Pos20_cell297_z5	102.53	106.82	Dermomyotome
embryo3_Pos3_cell201_z2	102.53	105.39	Sclerotome
embryo3_Pos20_cell408_z5	105.39	109.68	Dermomyotome
embryo3_Pos4_cell86_z5	76.79	141.14	Dermomyotome
embryo3_Pos19_cell142_z5	95.38	103.96	Dermomyotome
embryo3_Pos5_cell153_z5	91.09	122.55	Anterior somitic tissues
embryo3_Pos3_cell67_z5	99.67	101.1	Sclerotome
embryo3_Pos19_cell118_z2	99.67	115.4	Sclerotome
embryo3_Pos4_cell177_z5	91.09	135.42	Anterior somitic tissues
embryo3_Pos6_cell211_z2	75.36	119.69	Gut tube
embryo3_Pos12_cell157_z5	62.49	16.73	Forebrain/Midbrain/Hindbrain
embryo3_Pos6_cell201_z2	76.79	118.26	Gut tube
embryo3_Pos2_cell109_z5	96.81	83.94	Cranial mesoderm
embryo3_Pos3_cell280_z2	103.96	103.96	Dermomyotome
embryo3_Pos4_cell193_z5	75.36	144	Dermomyotome
embryo3_Pos5_cell110_z5	83.94	131.13	Endothelium
embryo3_Pos5_cell217_z2	31.03	139.71	Dermomyotome
embryo3_Pos19_cell15_z5	95.38	118.26	Sclerotome
embryo3_Pos19_cell121_z5	93.95	121.12	Dermomyotome
embryo3_Pos19_cell275_z2	85.37	136.85	Dermomyotome
embryo3_Pos3_cell132_z2	92.52	128.27	Anterior somitic tissues
embryo3_Pos19_cell148_z2	81.08	136.85	Sclerotome
embryo3_Pos20_cell31_z2	101.1	108.25	Dermomyotome
embryo3_Pos4_cell142_z5	102.53	112.54	Dermomyotome
embryo3_Pos19_cell36_z2	88.23	133.99	Dermomyotome
embryo3_Pos5_cell202_z2	103.96	118.26	Dermomyotome
embryo3_Pos2_cell175_z5	96.81	98.24	Dermomyotome
embryo3_Pos3_cell139_z2	101.1	123.98	Dermomyotome
embryo3_Pos19_cell80_z2	86.8	139.71	Dermomyotome
embryo3_Pos3_cell82_z2	99.67	115.4	Cranial mesoderm
embryo3_Pos11_cell173_z5	88.23	52.48	Forebrain/Midbrain/Hindbrain
embryo3_Pos5_cell46_z2	101.1	103.96	Sclerotome
embryo3_Pos20_cell300_z5	105.39	116.83	Dermomyotome
embryo3_Pos19_cell152_z2	106.82	111.11	Dermomyotome
embryo3_Pos19_cell30_z2	89.66	131.13	Anterior somitic tissues
embryo3_Pos12_cell139_z5	62.49	15.3	Forebrain/Midbrain/Hindbrain
embryo3_Pos5_cell136_z5	91.09	128.27	Cranial mesoderm
embryo3_Pos2_cell145_z5	93.95	82.51	Anterior somitic tissues
embryo3_Pos6_cell235_z2	76.79	118.26	Gut tube
embryo3_Pos5_cell163_z2	101.1	116.83	Splanchnic mesoderm
embryo3_Pos2_cell410_z2	89.66	122.55	Dermomyotome
embryo3_Pos19_cell86_z5	93.95	135.42	Dermomyotome
embryo3_Pos3_cell166_z5	106.82	112.54	Cranial mesoderm
embryo3_Pos5_cell135_z2	88.23	131.13	Splanchnic mesoderm
embryo3_Pos5_cell313_z2	98.24	111.11	Neural crest
embryo3_Pos6_cell320_z5	92.52	119.69	Cranial mesoderm
embryo3_Pos19_cell133_z2	91.09	133.99	Dermomyotome
embryo3_Pos5_cell54_z2	95.38	113.97	Sclerotome
embryo3_Pos19_cell270_z5	83.94	138.28	Dermomyotome
embryo3_Pos6_cell419_z5	92.52	135.42	Sclerotome
embryo3_Pos19_cell52_z2	98.24	106.82	Sclerotome
embryo3_Pos19_cell298_z5	83.94	138.28	Dermomyotome
embryo3_Pos5_cell99_z5	96.81	123.98	Cranial mesoderm
embryo3_Pos3_cell180_z5	106.82	111.11	Anterior somitic tissues
embryo3_Pos19_cell304_z2	102.53	108.25	Dermomyotome
embryo3_Pos19_cell191_z5	102.53	106.82	Sclerotome
embryo3_Pos10_cell59_z5	81.08	51.05	Forebrain/Midbrain/Hindbrain
embryo3_Pos5_cell287_z2	93.95	118.26	Dermomyotome
embryo3_Pos19_cell198_z5	103.96	112.54	Dermomyotome
embryo3_Pos19_cell83_z5	86.8	138.28	Dermomyotome
embryo3_Pos5_cell249_z2	79.65	135.42	Cranial mesoderm
embryo3_Pos5_cell115_z2	86.8	131.13	Sclerotome
embryo3_Pos5_cell283_z5	91.09	123.98	Dermomyotome
embryo3_Pos5_cell361_z2	98.24	103.96	Dermomyotome
embryo3_Pos3_cell98_z2	98.24	105.39	Sclerotome
embryo3_Pos3_cell75_z5	98.24	102.53	Haematoendothelial progenitors
embryo3_Pos19_cell133_z5	101.1	105.39	Sclerotome
embryo3_Pos4_cell11_z5	95.38	105.39	Dermomyotome
embryo3_Pos5_cell214_z2	76.79	138.28	Cranial mesoderm
embryo3_Pos11_cell53_z5	76.79	61.06	Forebrain/Midbrain/Hindbrain
embryo3_Pos2_cell105_z2	92.52	93.95	Cranial mesoderm
embryo3_Pos19_cell235_z2	81.08	135.42	Sclerotome
embryo3_Pos3_cell104_z2	95.38	103.96	Cranial mesoderm
embryo3_Pos25_cell167_z2	33.89	22.45	Forebrain/Midbrain/Hindbrain
embryo3_Pos4_cell233_z5	105.39	116.83	Dermomyotome
embryo3_Pos4_cell157_z2	82.51	138.28	Dermomyotome
embryo3_Pos6_cell408_z2	86.8	131.13	Splanchnic mesoderm
embryo3_Pos6_cell428_z5	89.66	103.96	Cranial mesoderm
embryo3_Pos3_cell193_z2	108.25	111.11	Dermomyotome
embryo3_Pos5_cell150_z5	102.53	108.25	Sclerotome
embryo3_Pos5_cell25_z5	99.67	101.1	Sclerotome
embryo3_Pos2_cell170_z2	96.81	86.8	Anterior somitic tissues
embryo3_Pos5_cell319_z2	82.51	132.56	Anterior somitic tissues
embryo3_Pos5_cell130_z5	95.38	118.26	Sclerotome
embryo3_Pos3_cell59_z2	108.25	108.25	Cranial mesoderm
embryo3_Pos6_cell332_z5	92.52	103.96	Sclerotome
embryo3_Pos4_cell171_z2	78.22	138.28	Dermomyotome
embryo3_Pos20_cell280_z2	88.23	133.99	Anterior somitic tissues
embryo3_Pos3_cell41_z2	106.82	106.82	Sclerotome
embryo3_Pos5_cell160_z2	92.52	125.41	Dermomyotome
embryo3_Pos4_cell219_z5	102.53	119.69	Cranial mesoderm
embryo3_Pos5_cell277_z2	92.52	126.84	Dermomyotome
embryo3_Pos6_cell384_z2	85.37	132.56	Sclerotome
embryo3_Pos4_cell102_z2	82.51	138.28	Sclerotome
embryo3_Pos3_cell3_z5	98.24	135.42	Cranial mesoderm
embryo3_Pos2_cell319_z2	98.24	111.11	Sclerotome
embryo3_Pos4_cell106_z5	93.95	135.42	Splanchnic mesoderm
embryo3_Pos4_cell69_z5	106.82	109.68	Sclerotome
embryo3_Pos19_cell33_z2	83.94	138.28	Dermomyotome
embryo3_Pos6_cell456_z5	89.66	129.7	Neural crest
embryo3_Pos4_cell278_z2	79.65	139.71	Dermomyotome
embryo3_Pos6_cell354_z5	96.81	103.96	Sclerotome
embryo3_Pos11_cell102_z2	81.08	53.91	Forebrain/Midbrain/Hindbrain
embryo3_Pos5_cell125_z2	93.95	123.98	Dermomyotome
embryo3_Pos11_cell38_z5	78.22	56.77	Forebrain/Midbrain/Hindbrain
embryo3_Pos4_cell66_z2	85.37	135.42	Anterior somitic tissues
embryo3_Pos20_cell39_z2	103.96	119.69	Anterior somitic tissues
embryo3_Pos24_cell107_z2	25.31	56.77	Forebrain/Midbrain/Hindbrain
embryo3_Pos19_cell190_z2	76.79	141.14	Dermomyotome
embryo3_Pos6_cell387_z2	96.81	102.53	Splanchnic mesoderm
embryo3_Pos4_cell74_z2	102.53	105.39	Sclerotome
embryo3_Pos20_cell183_z5	103.96	118.26	Dermomyotome
embryo3_Pos4_cell161_z5	99.67	121.12	Cranial mesoderm
embryo3_Pos19_cell120_z2	85.37	136.85	Dermomyotome
embryo3_Pos3_cell68_z2	93.95	106.82	Sclerotome
embryo3_Pos19_cell169_z2	103.96	118.26	Surface ectoderm
embryo3_Pos20_cell345_z5	99.67	119.69	Dermomyotome
embryo3_Pos4_cell123_z2	106.82	109.68	Anterior somitic tissues
embryo3_Pos20_cell356_z2	99.67	108.25	Sclerotome
embryo3_Pos19_cell194_z5	98.24	122.55	Dermomyotome
embryo3_Pos6_cell147_z2	72.5	135.42	Splanchnic mesoderm
embryo3_Pos3_cell250_z2	99.67	121.12	Dermomyotome
embryo3_Pos20_cell60_z5	96.81	115.4	Sclerotome
embryo3_Pos23_cell51_z5	11.01	58.2	Forebrain/Midbrain/Hindbrain
embryo3_Pos3_cell43_z2	99.67	91.09	Sclerotome
embryo3_Pos4_cell148_z2	101.1	111.11	Sclerotome
embryo3_Pos5_cell297_z2	78.22	135.42	Dermomyotome
embryo3_Pos20_cell137_z5	101.1	118.26	Sclerotome
embryo3_Pos20_cell107_z5	92.52	135.42	Dermomyotome
embryo3_Pos19_cell46_z2	102.53	102.53	Sclerotome
embryo3_Pos19_cell277_z2	96.81	118.26	Anterior somitic tissues
embryo3_Pos5_cell51_z5	92.52	126.84	Dermomyotome
embryo3_Pos6_cell429_z2	101.1	102.53	Neural crest
embryo3_Pos6_cell458_z2	105.39	106.82	Sclerotome
embryo3_Pos2_cell291_z2	95.38	83.94	Sclerotome
embryo3_Pos3_cell48_z5	103.96	101.1	Sclerotome
embryo3_Pos19_cell145_z5	103.96	119.69	Dermomyotome
embryo3_Pos6_cell184_z5	76.79	118.26	Gut tube
embryo3_Pos4_cell254_z2	102.53	112.54	Cranial mesoderm
embryo3_Pos19_cell325_z2	102.53	113.97	Sclerotome
embryo3_Pos20_cell382_z5	85.37	139.71	Dermomyotome
embryo3_Pos15_cell162_z5	53.91	76.79	Neural crest
embryo3_Pos4_cell211_z2	102.53	105.39	Cranial mesoderm
embryo3_Pos20_cell299_z5	102.53	116.83	Sclerotome
embryo3_Pos6_cell447_z2	91.09	103.96	Cranial mesoderm
embryo3_Pos25_cell181_z5	33.89	21.02	Forebrain/Midbrain/Hindbrain
embryo3_Pos19_cell184_z5	91.09	122.55	Anterior somitic tissues
embryo3_Pos5_cell213_z2	98.24	112.54	Cranial mesoderm
embryo3_Pos20_cell224_z5	88.23	133.99	Cranial mesoderm
embryo3_Pos20_cell348_z5	63.92	141.14	Anterior somitic tissues
embryo3_Pos19_cell278_z5	99.67	118.26	Sclerotome
embryo3_Pos4_cell92_z5	79.65	136.85	Dermomyotome
embryo3_Pos5_cell348_z2	81.08	136.85	Dermomyotome
embryo3_Pos6_cell467_z5	99.67	103.96	Sclerotome
embryo3_Pos2_cell154_z2	95.38	83.94	Cranial mesoderm
embryo3_Pos19_cell65_z2	91.09	128.27	Dermomyotome
embryo3_Pos6_cell163_z5	76.79	116.83	Gut tube
embryo3_Pos2_cell340_z2	95.38	83.94	Sclerotome
embryo3_Pos3_cell343_z2	103.96	122.55	Dermomyotome
embryo3_Pos19_cell13_z5	91.09	132.56	Dermomyotome
embryo3_Pos3_cell228_z2	98.24	115.4	Dermomyotome
embryo3_Pos3_cell79_z2	89.66	135.42	Sclerotome
embryo3_Pos20_cell349_z2	83.94	141.14	Dermomyotome
embryo3_Pos20_cell365_z5	105.39	115.4	Anterior somitic tissues
embryo3_Pos11_cell201_z5	91.09	58.2	Forebrain/Midbrain/Hindbrain
embryo3_Pos4_cell16_z2	103.96	121.12	Dermomyotome
embryo3_Pos6_cell161_z5	76.79	116.83	Gut tube
embryo3_Pos6_cell169_z2	72.5	121.12	Gut tube
embryo3_Pos15_cell183_z2	56.77	79.65	Neural crest
embryo3_Pos2_cell365_z2	95.38	83.94	Sclerotome
embryo3_Pos6_cell233_z5	75.36	116.83	Gut tube
embryo3_Pos4_cell154_z2	105.39	116.83	Dermomyotome
embryo3_Pos3_cell112_z5	98.24	111.11	Dermomyotome
embryo3_Pos4_cell34_z5	99.67	93.95	Sclerotome
embryo3_Pos3_cell122_z5	98.24	122.55	Dermomyotome
embryo3_Pos19_cell88_z5	99.67	121.12	Dermomyotome
embryo3_Pos12_cell9_z5	59.63	16.73	Forebrain/Midbrain/Hindbrain
embryo3_Pos5_cell77_z5	81.08	135.42	Dermomyotome
embryo3_Pos3_cell82_z5	98.24	102.53	Sclerotome
embryo3_Pos5_cell189_z5	96.81	121.12	Cranial mesoderm
embryo3_Pos6_cell384_z5	89.66	119.69	Endothelium
embryo3_Pos4_cell66_z5	83.94	133.99	Neural crest
embryo3_Pos5_cell4_z5	101.1	116.83	Sclerotome
embryo3_Pos5_cell332_z2	71.07	139.71	Dermomyotome
embryo3_Pos5_cell35_z2	78.22	138.28	Dermomyotome
embryo3_Pos12_cell215_z5	93.95	63.92	Forebrain/Midbrain/Hindbrain
embryo3_Pos19_cell312_z2	91.09	135.42	Dermomyotome
embryo3_Pos5_cell30_z2	102.53	106.82	Dermomyotome
embryo3_Pos5_cell205_z2	95.38	85.3699999999999	Sclerotome
embryo3_Pos5_cell301_z2	91.09	125.41	Sclerotome
embryo3_Pos19_cell289_z2	103.96	112.54	Dermomyotome
embryo3_Pos20_cell348_z2	98.24	113.97	Sclerotome
embryo3_Pos24_cell41_z2	21.02	61.06	Forebrain/Midbrain/Hindbrain
embryo3_Pos19_cell101_z5	93.95	102.53	Cranial mesoderm
embryo3_Pos6_cell397_z2	88.23	122.55	Neural crest
embryo3_Pos3_cell73_z2	93.95	105.39	Cranial mesoderm
embryo3_Pos5_cell153_z2	85.37	131.13	Anterior somitic tissues
embryo3_Pos6_cell476_z5	93.95	102.53	Dermomyotome
embryo3_Pos5_cell20_z2	106.82	112.54	Surface ectoderm
embryo3_Pos3_cell58_z2	101.1	103.96	Neural crest
embryo3_Pos2_cell84_z2	91.09	91.09	Cranial mesoderm
embryo3_Pos11_cell27_z5	81.08	53.91	Forebrain/Midbrain/Hindbrain
embryo3_Pos2_cell358_z2	65.35	145.43	Sclerotome
embryo3_Pos6_cell366_z5	92.52	102.53	Splanchnic mesoderm
embryo3_Pos3_cell117_z5	103.96	105.39	Cranial mesoderm
embryo3_Pos3_cell181_z2	83.94	135.42	Dermomyotome
embryo3_Pos19_cell42_z2	83.94	138.28	Dermomyotome
embryo3_Pos6_cell375_z5	86.8	101.1	Splanchnic mesoderm
embryo3_Pos20_cell371_z5	103.96	112.54	Dermomyotome
embryo3_Pos4_cell31_z2	82.51	136.85	Cranial mesoderm
embryo3_Pos5_cell186_z5	93.95	121.12	Dermomyotome
embryo3_Pos2_cell190_z5	106.82	109.68	Cranial mesoderm
embryo3_Pos6_cell481_z2	86.8	132.56	Anterior somitic tissues
embryo3_Pos3_cell52_z2	101.1	112.54	Neural crest
embryo3_Pos19_cell113_z5	96.81	121.12	Cranial mesoderm
embryo3_Pos5_cell126_z2	105.39	112.54	Intermediate mesoderm
embryo3_Pos19_cell254_z5	93.95	121.12	Dermomyotome
embryo3_Pos2_cell124_z5	95.38	85.3699999999999	Sclerotome
embryo3_Pos20_cell277_z2	92.52	133.99	Dermomyotome
embryo3_Pos3_cell119_z5	41.04	148.29	Dermomyotome
embryo3_Pos6_cell463_z2	78.22	136.85	Dermomyotome
embryo3_Pos20_cell154_z2	99.67	105.39	Intermediate mesoderm
embryo3_Pos4_cell72_z5	103.96	106.82	Anterior somitic tissues
embryo3_Pos5_cell146_z2	83.94	135.42	Dermomyotome
embryo3_Pos3_cell142_z2	101.1	113.97	Dermomyotome
embryo3_Pos5_cell126_z5	99.67	109.68	Endothelium
embryo3_Pos6_cell461_z2	96.81	109.68	Haematoendothelial progenitors
embryo3_Pos6_cell217_z5	78.22	116.83	Gut tube
embryo3_Pos19_cell123_z2	91.09	136.85	Dermomyotome
embryo3_Pos5_cell248_z2	96.81	128.27	Dermomyotome
embryo3_Pos6_cell130_z2	75.36	116.83	Gut tube
embryo3_Pos2_cell277_z2	103.96	105.39	Cranial mesoderm
embryo3_Pos3_cell189_z2	106.82	111.11	Sclerotome
embryo3_Pos2_cell94_z2	89.66	93.95	Cranial mesoderm
embryo3_Pos18_cell296_z5	69.64	125.41	Splanchnic mesoderm
embryo3_Pos20_cell151_z5	91.09	135.42	Sclerotome
embryo3_Pos5_cell100_z5	91.09	131.13	Dermomyotome
embryo3_Pos12_cell146_z5	61.06	15.3	Forebrain/Midbrain/Hindbrain
embryo3_Pos4_cell135_z2	99.67	109.68	Endothelium
embryo3_Pos13_cell317_z2	52.48	28.17	Forebrain/Midbrain/Hindbrain
embryo3_Pos5_cell20_z5	103.96	105.39	Cranial mesoderm
embryo3_Pos20_cell79_z2	88.23	133.99	Sclerotome
embryo3_Pos5_cell24_z5	82.51	132.56	Anterior somitic tissues
embryo3_Pos5_cell286_z2	98.24	111.11	Cranial mesoderm
embryo3_Pos7_cell304_z5	92.52	103.96	Splanchnic mesoderm
embryo3_Pos5_cell137_z5	86.8	132.56	Surface ectoderm
embryo3_Pos5_cell222_z5	98.24	108.25	Anterior somitic tissues
embryo3_Pos6_cell403_z2	88.23	131.13	Splanchnic mesoderm
embryo3_Pos5_cell280_z2	96.81	102.53	Anterior somitic tissues
embryo3_Pos5_cell59_z5	93.95	135.42	Dermomyotome
embryo3_Pos19_cell39_z2	95.38	118.26	Sclerotome
embryo3_Pos5_cell274_z2	92.52	128.27	Haematoendothelial progenitors
embryo3_Pos6_cell439_z5	102.53	102.53	Anterior somitic tissues
embryo3_Pos20_cell360_z5	102.53	118.26	Cranial mesoderm
embryo3_Pos2_cell64_z5	96.81	92.52	Cranial mesoderm
embryo3_Pos3_cell255_z2	93.95	133.99	Dermomyotome
embryo3_Pos19_cell288_z2	88.23	132.56	Sclerotome
embryo3_Pos2_cell74_z5	99.67	93.95	Anterior somitic tissues
embryo3_Pos6_cell391_z2	96.81	102.53	Sclerotome
embryo3_Pos3_cell137_z2	102.53	96.81	Anterior somitic tissues
embryo3_Pos15_cell244_z5	63.92	86.8	Cardiomyocytes
embryo3_Pos20_cell399_z5	86.8	139.71	Dermomyotome
embryo3_Pos12_cell260_z5	62.49	16.73	Forebrain/Midbrain/Hindbrain
embryo3_Pos2_cell152_z2	99.67	113.97	Cranial mesoderm
embryo3_Pos19_cell185_z5	98.24	113.97	Sclerotome
embryo3_Pos2_cell228_z2	96.81	102.53	Cranial mesoderm
embryo3_Pos3_cell61_z5	99.67	93.95	Cranial mesoderm
embryo3_Pos2_cell135_z5	108.25	96.81	Sclerotome
embryo3_Pos5_cell11_z2	83.94	133.99	Dermomyotome
embryo3_Pos3_cell184_z5	109.68	102.53	Dermomyotome
embryo3_Pos25_cell58_z2	23.88	28.17	Forebrain/Midbrain/Hindbrain
embryo3_Pos3_cell26_z5	102.53	116.83	Sclerotome
embryo3_Pos4_cell41_z5	101.1	103.96	Anterior somitic tissues
embryo3_Pos5_cell37_z2	92.52	123.98	Cranial mesoderm
embryo3_Pos19_cell272_z2	93.95	118.26	Anterior somitic tissues
embryo3_Pos19_cell93_z2	103.96	119.69	Intermediate mesoderm
embryo3_Pos4_cell179_z2	92.52	135.42	Neural crest
embryo3_Pos5_cell269_z2	91.09	122.55	Sclerotome
embryo3_Pos2_cell162_z2	98.24	96.81	Cranial mesoderm
embryo3_Pos3_cell118_z5	105.39	109.68	Anterior somitic tissues
embryo3_Pos11_cell36_z2	79.65	59.63	Forebrain/Midbrain/Hindbrain
embryo3_Pos6_cell286_z2	89.66	122.55	Splanchnic mesoderm
embryo3_Pos4_cell281_z2	93.95	133.99	Dermomyotome
embryo3_Pos2_cell194_z5	96.81	98.24	Anterior somitic tissues
embryo3_Pos12_cell259_z5	62.49	15.3	Forebrain/Midbrain/Hindbrain
embryo3_Pos6_cell445_z2	91.09	102.53	Cranial mesoderm
embryo3_Pos5_cell258_z5	95.38	122.55	Anterior somitic tissues
embryo3_Pos15_cell159_z5	52.48	81.08	Neural crest
embryo3_Pos5_cell230_z5	85.37	129.7	Sclerotome
embryo3_Pos19_cell208_z2	91.09	122.55	Sclerotome
embryo3_Pos20_cell265_z5	105.39	109.68	Dermomyotome
embryo3_Pos5_cell199_z2	98.24	103.96	Haematoendothelial progenitors
embryo3_Pos5_cell142_z2	96.81	121.12	Sclerotome
embryo3_Pos11_cell40_z2	79.65	52.48	Forebrain/Midbrain/Hindbrain
embryo3_Pos5_cell167_z2	99.67	109.68	Endothelium
embryo3_Pos2_cell110_z2	83.94	89.66	Cranial mesoderm
embryo3_Pos3_cell186_z2	98.24	111.11	Dermomyotome
embryo3_Pos5_cell213_z5	82.51	138.28	Dermomyotome
embryo3_Pos6_cell149_z5	81.08	95.38	Gut tube
embryo3_Pos5_cell61_z5	95.38	109.68	Sclerotome
embryo3_Pos4_cell124_z5	91.09	135.42	Cranial mesoderm
embryo3_Pos6_cell180_z5	78.22	116.83	Gut tube
embryo3_Pos4_cell8_z5	103.96	115.4	Cranial mesoderm
embryo3_Pos6_cell465_z2	99.67	112.54	Neural crest
embryo3_Pos2_cell68_z5	103.96	101.1	Haematoendothelial progenitors
embryo3_Pos3_cell145_z5	59.63	145.43	Anterior somitic tissues
embryo3_Pos5_cell92_z2	85.37	132.56	Splanchnic mesoderm
embryo3_Pos2_cell94_z5	98.24	96.81	Dermomyotome
embryo3_Pos5_cell150_z2	98.24	108.25	Sclerotome
embryo3_Pos18_cell304_z5	69.64	125.41	Splanchnic mesoderm
embryo3_Pos3_cell45_z2	99.67	119.69	Cranial mesoderm
embryo3_Pos4_cell273_z2	103.96	116.83	Dermomyotome
embryo3_Pos4_cell201_z2	101.1	126.84	Cranial mesoderm
embryo3_Pos6_cell401_z5	98.24	109.68	Cranial mesoderm
embryo3_Pos11_cell33_z5	69.64	52.48	Forebrain/Midbrain/Hindbrain
embryo3_Pos12_cell232_z2	65.35	19.59	Forebrain/Midbrain/Hindbrain
embryo3_Pos20_cell256_z2	89.66	129.7	Dermomyotome
embryo3_Pos19_cell3_z5	99.67	115.4	Sclerotome
embryo3_Pos11_cell74_z5	88.23	52.48	Forebrain/Midbrain/Hindbrain
embryo3_Pos24_cell76_z5	23.88	36.75	Forebrain/Midbrain/Hindbrain
embryo3_Pos11_cell317_z2	78.22	62.49	Neural crest
embryo3_Pos20_cell85_z5	81.08	135.42	Dermomyotome
embryo3_Pos3_cell120_z5	103.96	118.26	Dermomyotome
embryo3_Pos3_cell107_z5	98.24	123.98	Dermomyotome
embryo3_Pos3_cell71_z5	95.38	121.12	Dermomyotome
embryo3_Pos19_cell150_z2	83.94	135.42	Dermomyotome
embryo3_Pos4_cell50_z5	103.96	112.54	Sclerotome
embryo3_Pos19_cell139_z5	101.1	112.54	Dermomyotome
embryo3_Pos20_cell134_z5	29.6	142.57	Dermomyotome
embryo3_Pos19_cell267_z5	85.37	136.85	Sclerotome
embryo3_Pos5_cell192_z2	102.53	113.97	Sclerotome
embryo3_Pos20_cell446_z2	81.08	139.71	Dermomyotome
embryo3_Pos6_cell388_z5	86.8	101.1	Splanchnic mesoderm
embryo3_Pos10_cell238_z5	81.08	51.05	Forebrain/Midbrain/Hindbrain
embryo3_Pos5_cell161_z5	89.66	132.56	Sclerotome
embryo3_Pos3_cell51_z5	108.25	96.81	Cranial mesoderm
embryo3_Pos15_cell216_z5	56.77	82.51	Neural crest
embryo3_Pos21_cell201_z5	58.2	128.27	Splanchnic mesoderm
embryo3_Pos2_cell61_z2	92.52	86.8	Cranial mesoderm
embryo3_Pos20_cell37_z5	99.67	105.39	Anterior somitic tissues
embryo3_Pos19_cell75_z2	101.1	123.98	Dermomyotome
embryo3_Pos5_cell145_z5	76.79	138.28	Sclerotome
embryo3_Pos19_cell38_z2	83.94	133.99	Dermomyotome
embryo3_Pos19_cell206_z5	99.67	108.25	Sclerotome
embryo3_Pos6_cell401_z2	93.95	106.82	Cranial mesoderm
embryo3_Pos20_cell304_z2	92.52	125.41	Dermomyotome
embryo3_Pos15_cell208_z2	59.63	83.94	Neural crest
embryo3_Pos19_cell275_z5	85.37	132.56	Anterior somitic tissues
embryo3_Pos19_cell17_z2	102.53	115.4	Dermomyotome
embryo3_Pos2_cell111_z5	99.67	91.09	Dermomyotome
embryo3_Pos19_cell203_z2	93.95	122.55	Dermomyotome
embryo3_Pos2_cell201_z2	99.67	98.24	Cranial mesoderm
embryo3_Pos5_cell260_z5	99.67	119.69	Dermomyotome
embryo3_Pos19_cell287_z2	83.94	131.13	Anterior somitic tissues
embryo3_Pos3_cell247_z2	102.53	116.83	Dermomyotome
embryo3_Pos20_cell185_z2	83.94	141.14	Dermomyotome
embryo3_Pos12_cell268_z5	65.35	18.16	Forebrain/Midbrain/Hindbrain
embryo3_Pos4_cell23_z5	102.53	111.11	Sclerotome
embryo3_Pos5_cell275_z2	96.81	103.96	Anterior somitic tissues
embryo3_Pos6_cell420_z2	95.38	119.69	Neural crest
embryo3_Pos3_cell217_z2	108.25	111.11	Dermomyotome
embryo3_Pos5_cell83_z5	99.67	109.68	Haematoendothelial progenitors
embryo3_Pos20_cell125_z5	103.96	119.69	Sclerotome
embryo3_Pos3_cell174_z2	103.96	103.96	Dermomyotome
embryo3_Pos4_cell100_z2	96.81	118.26	Sclerotome
embryo3_Pos25_cell156_z2	26.74	28.17	Forebrain/Midbrain/Hindbrain
embryo3_Pos12_cell141_z5	58.2	15.3	Forebrain/Midbrain/Hindbrain
embryo3_Pos11_cell83_z5	85.37	65.35	Forebrain/Midbrain/Hindbrain
embryo3_Pos3_cell252_z2	99.67	102.53	Anterior somitic tissues
embryo3_Pos19_cell117_z2	102.53	122.55	Cranial mesoderm
embryo3_Pos20_cell133_z5	103.96	118.26	Sclerotome
embryo3_Pos19_cell31_z2	88.23	129.7	Sclerotome
embryo3_Pos20_cell113_z5	99.67	102.53	Sclerotome
embryo3_Pos4_cell64_z5	79.65	139.71	Dermomyotome
embryo3_Pos5_cell36_z5	78.22	138.28	Sclerotome
embryo3_Pos4_cell195_z2	105.39	113.97	Dermomyotome
embryo3_Pos5_cell187_z5	82.51	135.42	Neural crest
embryo3_Pos6_cell43_z2	88.23	131.13	Splanchnic mesoderm
embryo3_Pos6_cell387_z5	86.8	105.39	Cranial mesoderm
embryo3_Pos6_cell330_z5	95.38	108.25	Splanchnic mesoderm
embryo3_Pos11_cell68_z5	79.65	62.49	Forebrain/Midbrain/Hindbrain
embryo3_Pos20_cell121_z2	102.53	111.11	Sclerotome
embryo3_Pos3_cell240_z2	106.82	109.68	Dermomyotome
embryo3_Pos20_cell364_z5	83.94	133.99	Dermomyotome
embryo3_Pos5_cell64_z5	81.08	136.85	Neural crest
embryo3_Pos20_cell129_z5	102.53	116.83	Sclerotome
embryo3_Pos5_cell121_z2	93.95	121.12	Sclerotome
embryo3_Pos5_cell245_z5	95.38	121.12	Anterior somitic tissues
embryo3_Pos19_cell40_z5	93.95	126.84	Dermomyotome
embryo3_Pos5_cell300_z2	91.09	123.98	Dermomyotome
embryo3_Pos5_cell83_z2	103.96	106.82	Cranial mesoderm
embryo3_Pos5_cell215_z2	91.09	132.56	Dermomyotome
embryo3_Pos6_cell378_z2	88.23	128.27	Neural crest
embryo3_Pos19_cell79_z2	106.82	113.97	Dermomyotome
embryo3_Pos6_cell451_z5	99.67	116.83	Dermomyotome
embryo3_Pos3_cell222_z2	99.67	91.09	Dermomyotome
embryo3_Pos19_cell180_z5	101.1	125.41	Dermomyotome
embryo3_Pos5_cell356_z2	103.96	105.39	Sclerotome
embryo3_Pos15_cell177_z2	56.77	82.51	Neural crest
embryo3_Pos5_cell302_z2	96.81	113.97	Sclerotome
embryo3_Pos19_cell149_z5	89.66	131.13	Sclerotome
embryo3_Pos5_cell58_z2	103.96	116.83	Dermomyotome
embryo3_Pos11_cell269_z5	83.94	53.91	Forebrain/Midbrain/Hindbrain
embryo3_Pos3_cell341_z2	106.82	116.83	Dermomyotome
embryo3_Pos4_cell78_z5	73.93	142.57	Anterior somitic tissues
embryo3_Pos5_cell26_z5	43.9	142.57	Sclerotome
embryo3_Pos6_cell302_z5	89.66	122.55	Splanchnic mesoderm
embryo3_Pos4_cell18_z2	93.95	125.41	Neural crest
embryo3_Pos5_cell21_z5	95.38	118.26	Dermomyotome
embryo3_Pos2_cell261_z2	109.68	102.53	Cranial mesoderm
embryo3_Pos6_cell197_z5	75.36	121.12	Gut tube
embryo3_Pos4_cell105_z5	105.39	108.25	Cranial mesoderm
embryo3_Pos6_cell438_z2	88.23	122.55	Dermomyotome
embryo3_Pos3_cell127_z5	96.81	126.84	Dermomyotome
embryo3_Pos20_cell378_z2	106.82	119.69	Dermomyotome
embryo3_Pos19_cell274_z2	78.22	132.56	Sclerotome
embryo3_Pos19_cell292_z5	105.39	115.4	Dermomyotome
embryo3_Pos7_cell294_z5	83.94	95.38	Splanchnic mesoderm
embryo3_Pos12_cell277_z5	89.66	62.49	Forebrain/Midbrain/Hindbrain
embryo3_Pos2_cell135_z2	93.95	98.24	Cranial mesoderm
embryo3_Pos4_cell36_z5	102.53	112.54	Sclerotome
embryo3_Pos3_cell200_z2	106.82	102.53	Dermomyotome
embryo3_Pos6_cell184_z2	71.07	119.69	Gut tube
embryo3_Pos3_cell158_z5	108.25	108.25	Splanchnic mesoderm
embryo3_Pos5_cell218_z2	83.94	139.71	Intermediate mesoderm
embryo3_Pos6_cell216_z5	78.22	116.83	Gut tube
embryo3_Pos4_cell52_z2	95.38	119.69	Sclerotome
embryo3_Pos3_cell94_z2	86.8	141.14	Splanchnic mesoderm
embryo3_Pos6_cell340_z5	96.81	105.39	Splanchnic mesoderm
embryo3_Pos6_cell399_z2	88.23	102.53	Splanchnic mesoderm
embryo3_Pos6_cell471_z2	98.24	101.1	Cranial mesoderm
embryo3_Pos3_cell293_z2	106.82	109.68	Haematoendothelial progenitors
embryo3_Pos6_cell421_z5	95.38	111.11	Dermomyotome
embryo3_Pos5_cell23_z2	88.23	132.56	Cranial mesoderm
embryo3_Pos20_cell389_z5	108.25	103.96	Sclerotome
embryo3_Pos19_cell202_z2	82.51	136.85	Dermomyotome
embryo3_Pos5_cell195_z5	103.96	113.97	Cranial mesoderm
embryo3_Pos5_cell81_z2	96.81	121.12	Sclerotome
embryo3_Pos5_cell132_z2	81.08	136.85	Cranial mesoderm
embryo3_Pos20_cell287_z5	99.67	121.12	Dermomyotome
embryo3_Pos15_cell222_z5	52.48	86.8	Cardiomyocytes
embryo3_Pos19_cell67_z2	103.96	103.96	Sclerotome
embryo3_Pos6_cell482_z2	96.81	119.69	Neural crest
embryo3_Pos3_cell238_z2	102.53	111.11	Dermomyotome
embryo3_Pos4_cell189_z2	95.38	123.98	Dermomyotome
embryo3_Pos20_cell148_z2	99.67	115.4	Cranial mesoderm
embryo3_Pos6_cell417_z5	82.51	131.13	Endothelium
embryo3_Pos24_cell43_z2	13.87	59.63	Forebrain/Midbrain/Hindbrain
embryo3_Pos5_cell208_z5	33.89	141.14	Dermomyotome
embryo3_Pos19_cell252_z5	91.09	132.56	Cranial mesoderm
embryo3_Pos2_cell195_z5	96.81	98.24	Sclerotome
embryo3_Pos6_cell258_z5	78.22	116.83	Gut tube
embryo3_Pos19_cell123_z5	98.24	113.97	Sclerotome
embryo3_Pos18_cell414_z5	99.67	111.11	Anterior somitic tissues
embryo3_Pos5_cell226_z2	103.96	118.26	Sclerotome
embryo3_Pos5_cell346_z2	101.1	113.97	Dermomyotome
embryo3_Pos2_cell73_z5	96.81	88.23	Cranial mesoderm
embryo3_Pos6_cell142_z2	73.93	119.69	Gut tube
embryo3_Pos3_cell249_z2	99.67	101.1	Cranial mesoderm
embryo3_Pos3_cell278_z2	91.09	132.56	Cranial mesoderm
embryo3_Pos5_cell19_z2	102.53	116.83	Dermomyotome
embryo3_Pos20_cell368_z5	105.39	116.83	Dermomyotome
embryo3_Pos5_cell245_z2	101.1	115.4	Sclerotome
embryo3_Pos19_cell96_z2	95.38	118.26	Sclerotome
embryo3_Pos3_cell152_z2	101.1	112.54	Sclerotome
embryo3_Pos5_cell144_z2	91.09	128.27	Sclerotome
embryo3_Pos20_cell395_z5	83.94	141.14	Cranial mesoderm
embryo3_Pos20_cell357_z5	79.65	135.42	Sclerotome
embryo3_Pos20_cell317_z5	92.52	123.98	Dermomyotome
embryo3_Pos6_cell505_z2	108.25	109.68	Cranial mesoderm
embryo3_Pos5_cell113_z5	83.94	138.28	Sclerotome
embryo3_Pos12_cell35_z5	58.2	16.73	Forebrain/Midbrain/Hindbrain
embryo3_Pos4_cell186_z2	85.37	139.71	Dermomyotome
embryo3_Pos5_cell230_z2	105.39	112.54	Cranial mesoderm
embryo3_Pos19_cell309_z2	88.23	128.27	Neural crest
embryo3_Pos6_cell245_z2	76.79	116.83	Gut tube
embryo3_Pos5_cell124_z2	93.95	123.98	Dermomyotome
embryo3_Pos5_cell127_z2	91.09	126.84	Dermomyotome
embryo3_Pos6_cell444_z2	98.24	102.53	Anterior somitic tissues
embryo3_Pos6_cell230_z2	75.36	119.69	Gut tube
embryo3_Pos4_cell197_z5	105.39	111.11	Sclerotome
embryo3_Pos20_cell126_z2	91.09	135.42	Dermomyotome
embryo3_Pos4_cell88_z5	89.66	132.56	Dermomyotome
embryo3_Pos6_cell462_z5	98.24	112.54	Cranial mesoderm
embryo3_Pos3_cell24_z5	98.24	96.81	Cranial mesoderm
embryo3_Pos2_cell60_z2	89.66	93.95	Cranial mesoderm
embryo3_Pos18_cell464_z2	85.37	129.7	Anterior somitic tissues
embryo3_Pos24_cell155_z5	11.01	59.63	Forebrain/Midbrain/Hindbrain
embryo3_Pos5_cell158_z2	79.65	138.28	Dermomyotome
embryo3_Pos11_cell13_z5	91.09	51.05	Forebrain/Midbrain/Hindbrain
embryo3_Pos5_cell25_z2	86.8	131.13	Cranial mesoderm
embryo3_Pos19_cell244_z2	89.66	126.84	Anterior somitic tissues
embryo3_Pos20_cell361_z5	93.95	121.12	Dermomyotome
embryo3_Pos6_cell410_z5	89.66	103.96	Endothelium
embryo3_Pos6_cell437_z2	89.66	123.98	Neural crest
embryo3_Pos4_cell130_z5	105.39	109.68	Dermomyotome
embryo3_Pos11_cell174_z2	91.09	56.77	Forebrain/Midbrain/Hindbrain
embryo3_Pos19_cell144_z5	103.96	118.26	Dermomyotome
embryo3_Pos4_cell65_z5	42.47	139.71	Sclerotome
embryo3_Pos19_cell191_z2	85.37	136.85	Dermomyotome
embryo3_Pos6_cell145_z5	78.22	116.83	Gut tube
embryo3_Pos19_cell9_z5	102.53	102.53	Anterior somitic tissues
embryo3_Pos2_cell208_z5	95.38	98.24	Sclerotome
embryo3_Pos4_cell229_z5	102.53	122.55	Dermomyotome
embryo3_Pos2_cell244_z5	93.95	86.8	Neural crest
embryo3_Pos19_cell83_z2	95.38	118.26	Sclerotome
embryo3_Pos5_cell250_z2	76.79	139.71	Dermomyotome
embryo3_Pos5_cell34_z5	29.6	142.57	Dermomyotome
embryo3_Pos6_cell367_z2	92.52	103.96	Cranial mesoderm
embryo3_Pos6_cell204_z2	76.79	118.26	Gut tube
embryo3_Pos15_cell226_z2	65.35	89.66	Cardiomyocytes
embryo3_Pos5_cell212_z2	79.65	133.99	Cranial mesoderm
embryo3_Pos19_cell37_z5	96.81	105.39	Sclerotome
embryo3_Pos2_cell206_z5	93.95	105.39	Anterior somitic tissues
embryo3_Pos19_cell65_z5	98.24	113.97	Cranial mesoderm
embryo3_Pos6_cell348_z5	92.52	119.69	Anterior somitic tissues
embryo3_Pos6_cell506_z2	96.81	102.53	Sclerotome
embryo3_Pos2_cell136_z2	91.09	95.38	Cranial mesoderm
embryo3_Pos6_cell118_z2	73.93	116.83	Gut tube
embryo3_Pos19_cell148_z5	99.67	125.41	Dermomyotome
embryo3_Pos4_cell15_z2	91.09	123.98	Cranial mesoderm
embryo3_Pos15_cell121_z5	55.34	86.8	Cardiomyocytes
embryo3_Pos5_cell223_z2	92.52	128.27	Surface ectoderm
embryo3_Pos5_cell42_z5	88.23	133.99	Cranial mesoderm
embryo3_Pos24_cell10_z2	32.46	56.77	Forebrain/Midbrain/Hindbrain
embryo3_Pos12_cell225_z5	79.65	53.91	Forebrain/Midbrain/Hindbrain
embryo3_Pos4_cell112_z5	103.96	116.83	Dermomyotome
embryo3_Pos19_cell178_z5	102.53	113.97	Dermomyotome
embryo3_Pos4_cell98_z5	99.67	115.4	Sclerotome
embryo3_Pos3_cell163_z2	101.1	118.26	Neural crest
embryo3_Pos2_cell98_z5	101.1	111.11	Cranial mesoderm
embryo3_Pos25_cell106_z5	33.89	21.02	Forebrain/Midbrain/Hindbrain
embryo3_Pos3_cell207_z2	98.24	118.26	Neural crest
embryo3_Pos19_cell260_z2	103.96	108.25	Dermomyotome
embryo3_Pos28_cell99_z5	31.03	126.84	Mixed mesenchymal mesoderm
embryo3_Pos5_cell137_z2	101.1	105.39	Sclerotome
embryo3_Pos6_cell316_z2	92.52	118.26	Splanchnic mesoderm
embryo3_Pos18_cell329_z2	79.65	123.98	Splanchnic mesoderm
embryo3_Pos19_cell135_z2	88.23	132.56	Sclerotome
embryo3_Pos20_cell390_z5	92.52	126.84	Dermomyotome
embryo3_Pos15_cell171_z5	55.34	82.51	Neural crest
embryo3_Pos20_cell281_z2	98.24	121.12	Dermomyotome
embryo3_Pos19_cell299_z5	92.52	133.99	Dermomyotome
embryo3_Pos3_cell90_z5	102.53	109.68	Endothelium
embryo3_Pos5_cell147_z2	89.66	122.55	Cranial mesoderm
embryo3_Pos3_cell128_z5	101.1	126.84	Anterior somitic tissues
embryo3_Pos3_cell333_z2	98.24	126.84	Cardiomyocytes
embryo3_Pos3_cell234_z2	103.96	108.25	Dermomyotome
embryo3_Pos19_cell165_z5	102.53	109.68	Endothelium
embryo3_Pos5_cell270_z5	103.96	113.97	Sclerotome
embryo3_Pos2_cell238_z5	96.81	82.51	Cranial mesoderm
embryo3_Pos20_cell85_z2	101.1	125.41	Dermomyotome
embryo3_Pos24_cell16_z2	11.01	58.2	Forebrain/Midbrain/Hindbrain
embryo3_Pos5_cell92_z5	93.95	103.96	Dermomyotome
embryo3_Pos4_cell94_z5	98.24	105.39	Sclerotome
embryo3_Pos11_cell175_z5	91.09	58.2	Forebrain/Midbrain/Hindbrain
embryo3_Pos6_cell145_z2	81.08	93.95	Gut tube
embryo3_Pos19_cell126_z2	85.37	139.71	Anterior somitic tissues
embryo3_Pos4_cell4_z5	103.96	106.82	Anterior somitic tissues
embryo3_Pos15_cell143_z5	52.48	78.22	Neural crest
embryo3_Pos3_cell330_z2	103.96	111.11	Anterior somitic tissues
embryo3_Pos20_cell371_z2	98.24	112.54	Dermomyotome
embryo3_Pos20_cell314_z5	103.96	109.68	Sclerotome
embryo3_Pos4_cell119_z2	81.08	132.56	Endothelium
embryo3_Pos2_cell332_z2	95.38	95.38	Cranial mesoderm
embryo3_Pos2_cell322_z2	95.38	85.3699999999999	Cranial mesoderm
embryo3_Pos3_cell84_z2	85.37	136.85	Sclerotome
embryo3_Pos12_cell193_z5	65.35	18.16	Forebrain/Midbrain/Hindbrain
embryo3_Pos19_cell296_z5	86.8	131.13	Dermomyotome
embryo3_Pos2_cell257_z2	95.38	85.3699999999999	Anterior somitic tissues
embryo3_Pos3_cell316_z2	76.79	138.28	Anterior somitic tissues
embryo3_Pos3_cell172_z5	96.81	129.7	Sclerotome
embryo3_Pos3_cell23_z5	102.53	96.81	Sclerotome
embryo3_Pos4_cell191_z5	106.82	112.54	Haematoendothelial progenitors
embryo3_Pos6_cell201_z5	69.64	122.55	Gut tube
embryo3_Pos21_cell130_z5	58.2	128.27	Splanchnic mesoderm
embryo3_Pos5_cell96_z5	29.6	138.28	Dermomyotome
embryo3_Pos5_cell203_z5	79.65	141.14	Dermomyotome
embryo3_Pos3_cell160_z2	101.1	103.96	Intermediate mesoderm
embryo3_Pos20_cell51_z5	98.24	113.97	Sclerotome
embryo3_Pos3_cell13_z2	98.24	105.39	Cranial mesoderm
embryo3_Pos6_cell413_z2	92.52	121.12	Dermomyotome
embryo3_Pos21_cell192_z5	62.49	128.27	Splanchnic mesoderm
embryo3_Pos20_cell64_z5	106.82	111.11	Dermomyotome
embryo3_Pos4_cell64_z2	101.1	112.54	Dermomyotome
embryo3_Pos25_cell155_z2	28.17	26.74	Forebrain/Midbrain/Hindbrain
embryo3_Pos12_cell243_z5	18.16	31.03	Forebrain/Midbrain/Hindbrain
embryo3_Pos2_cell115_z2	96.81	93.95	Cranial mesoderm
embryo3_Pos6_cell277_z2	86.8	103.96	Splanchnic mesoderm
embryo3_Pos19_cell69_z5	79.65	135.42	Cranial mesoderm
embryo3_Pos19_cell22_z2	96.81	121.12	Sclerotome
embryo3_Pos6_cell442_z2	86.8	103.96	Neural crest
embryo3_Pos29_cell183_z2	12.44	66.78	Neural crest
embryo3_Pos5_cell89_z5	76.79	132.56	Sclerotome
embryo3_Pos4_cell132_z2	105.39	112.54	Forebrain/Midbrain/Hindbrain
embryo3_Pos4_cell148_z5	78.22	135.42	Dermomyotome
embryo3_Pos11_cell212_z5	89.66	56.77	Forebrain/Midbrain/Hindbrain
embryo3_Pos3_cell166_z2	98.24	105.39	Neural crest
embryo3_Pos5_cell206_z2	102.53	118.26	Neural crest
embryo3_Pos15_cell146_z5	56.77	82.51	Neural crest
embryo3_Pos6_cell371_z5	89.66	101.1	Haematoendothelial progenitors
embryo3_Pos2_cell196_z5	96.81	83.94	Sclerotome
embryo3_Pos2_cell243_z5	93.95	86.8	Anterior somitic tissues
embryo3_Pos19_cell212_z2	93.95	121.12	Anterior somitic tissues
embryo3_Pos3_cell320_z2	101.1	121.12	Dermomyotome
embryo3_Pos2_cell376_z2	101.1	112.54	Neural crest
embryo3_Pos3_cell83_z2	102.53	96.81	Dermomyotome
embryo3_Pos19_cell227_z2	98.24	106.82	Dermomyotome
embryo3_Pos6_cell272_z5	101.1	102.53	Splanchnic mesoderm
embryo3_Pos11_cell190_z2	91.09	55.34	Forebrain/Midbrain/Hindbrain
embryo3_Pos20_cell36_z5	106.82	113.97	Dermomyotome
embryo3_Pos6_cell346_z2	93.95	103.96	Splanchnic mesoderm
embryo3_Pos19_cell33_z5	89.66	131.13	Dermomyotome
embryo3_Pos6_cell412_z2	86.8	125.41	Cranial mesoderm
embryo3_Pos2_cell67_z2	88.23	95.38	Cranial mesoderm
embryo3_Pos20_cell112_z2	91.09	136.85	Dermomyotome
embryo3_Pos5_cell239_z2	82.51	132.56	Haematoendothelial progenitors
embryo3_Pos20_cell384_z5	102.53	116.83	Dermomyotome
embryo3_Pos3_cell121_z2	99.67	95.38	Cranial mesoderm
embryo3_Pos19_cell183_z5	91.09	128.27	Sclerotome
embryo3_Pos4_cell137_z2	105.39	108.25	Dermomyotome
embryo3_Pos11_cell19_z5	78.22	56.77	Forebrain/Midbrain/Hindbrain
embryo3_Pos4_cell61_z2	101.1	95.38	Sclerotome
embryo3_Pos20_cell428_z5	73.93	139.71	Dermomyotome
embryo3_Pos18_cell3_z5	59.63	128.27	Splanchnic mesoderm
embryo3_Pos5_cell166_z2	79.65	135.42	Cranial mesoderm
embryo3_Pos2_cell110_z5	96.81	91.09	Sclerotome
embryo3_Pos5_cell85_z2	96.81	105.39	Dermomyotome
embryo3_Pos19_cell78_z2	103.96	108.25	Dermomyotome
embryo3_Pos4_cell191_z2	96.81	105.39	Cranial mesoderm
embryo3_Pos2_cell98_z2	109.68	105.39	Cranial mesoderm
embryo3_Pos3_cell73_z5	109.68	96.81	Sclerotome
embryo3_Pos11_cell312_z2	83.94	52.48	Forebrain/Midbrain/Hindbrain
embryo3_Pos4_cell97_z5	101.1	125.41	Sclerotome
embryo3_Pos5_cell256_z2	91.09	131.13	Cranial mesoderm
embryo3_Pos19_cell278_z2	96.81	103.96	Haematoendothelial progenitors
embryo3_Pos3_cell141_z2	95.38	125.41	Dermomyotome
embryo3_Pos6_cell361_z2	93.95	115.4	Sclerotome
embryo3_Pos8_cell229_z5	75.36	88.23	Gut tube
embryo3_Pos4_cell194_z2	103.96	109.68	Sclerotome
embryo3_Pos3_cell340_z2	99.67	121.12	Dermomyotome
embryo3_Pos19_cell122_z2	95.38	125.41	Dermomyotome
embryo3_Pos19_cell51_z5	86.8	131.13	Dermomyotome
embryo3_Pos5_cell8_z2	83.94	142.57	Sclerotome
embryo3_Pos6_cell418_z5	96.81	108.25	Sclerotome
embryo3_Pos20_cell276_z2	102.53	115.4	Dermomyotome
embryo3_Pos11_cell41_z5	83.94	52.48	Forebrain/Midbrain/Hindbrain
embryo3_Pos2_cell194_z2	96.81	82.51	Sclerotome
embryo3_Pos19_cell110_z2	102.53	113.97	Sclerotome
embryo3_Pos19_cell71_z2	101.1	111.11	Cranial mesoderm
embryo3_Pos5_cell260_z2	92.52	125.41	Sclerotome
embryo3_Pos11_cell258_z5	92.52	52.48	Forebrain/Midbrain/Hindbrain
embryo3_Pos19_cell12_z5	101.1	122.55	Dermomyotome
embryo3_Pos12_cell284_z2	93.95	63.92	Forebrain/Midbrain/Hindbrain
embryo3_Pos6_cell170_z5	79.65	93.95	Gut tube
embryo3_Pos4_cell80_z5	106.82	123.98	Dermomyotome
embryo3_Pos20_cell297_z2	99.67	108.25	Sclerotome
embryo3_Pos20_cell49_z2	89.66	131.13	Anterior somitic tissues
embryo3_Pos4_cell22_z5	103.96	108.25	Sclerotome
embryo3_Pos6_cell39_z5	88.23	131.13	Splanchnic mesoderm
embryo3_Pos12_cell40_z5	59.63	16.73	Forebrain/Midbrain/Hindbrain
embryo3_Pos6_cell398_z2	93.95	102.53	Sclerotome
embryo3_Pos15_cell164_z5	52.48	78.22	Neural crest
embryo3_Pos20_cell270_z5	102.53	102.53	Dermomyotome
embryo3_Pos20_cell303_z2	105.39	115.4	Dermomyotome
embryo3_Pos20_cell392_z2	96.81	109.68	Endothelium
embryo3_Pos2_cell301_z2	98.24	96.81	Sclerotome
embryo3_Pos19_cell70_z2	78.22	138.28	Dermomyotome
embryo3_Pos3_cell182_z5	72.5	136.85	Dermomyotome
embryo3_Pos20_cell114_z2	98.24	113.97	Anterior somitic tissues
embryo3_Pos6_cell339_z5	95.38	116.83	Anterior somitic tissues
embryo3_Pos2_cell108_z5	89.66	85.3699999999999	Sclerotome
embryo3_Pos12_cell34_z2	61.06	15.3	Forebrain/Midbrain/Hindbrain
embryo3_Pos2_cell210_z5	65.35	145.43	Sclerotome
embryo3_Pos5_cell185_z2	95.38	119.69	Sclerotome
embryo3_Pos4_cell129_z2	99.67	108.25	Sclerotome
embryo3_Pos11_cell31_z2	82.51	48.19	Forebrain/Midbrain/Hindbrain
embryo3_Pos2_cell254_z5	96.81	82.51	Dermomyotome
embryo3_Pos12_cell14_z5	62.49	18.16	Forebrain/Midbrain/Hindbrain
embryo3_Pos3_cell210_z2	101.1	103.96	Dermomyotome
embryo3_Pos12_cell127_z5	62.49	16.73	Forebrain/Midbrain/Hindbrain
embryo3_Pos19_cell137_z5	98.24	103.96	Sclerotome
embryo3_Pos19_cell282_z2	89.66	122.55	Anterior somitic tissues
embryo3_Pos20_cell320_z5	101.1	125.41	Dermomyotome
embryo3_Pos12_cell237_z5	65.35	16.73	Forebrain/Midbrain/Hindbrain
embryo3_Pos20_cell180_z5	98.24	113.97	Sclerotome
embryo3_Pos3_cell158_z2	99.67	113.97	Dermomyotome
embryo3_Pos3_cell268_z2	101.1	125.41	Cranial mesoderm
embryo3_Pos11_cell196_z5	92.52	52.48	Forebrain/Midbrain/Hindbrain
embryo3_Pos2_cell315_z2	92.52	119.69	Splanchnic mesoderm
embryo3_Pos19_cell54_z2	91.09	122.55	Sclerotome
embryo3_Pos4_cell280_z2	102.53	121.12	Haematoendothelial progenitors
embryo3_Pos6_cell437_z5	99.67	113.97	Cranial mesoderm
embryo3_Pos2_cell92_z2	105.39	119.69	Cranial mesoderm
embryo3_Pos5_cell196_z5	83.94	135.42	Cranial mesoderm
embryo3_Pos11_cell43_z5	69.64	52.48	Forebrain/Midbrain/Hindbrain
embryo3_Pos5_cell59_z2	95.38	119.69	Sclerotome
embryo3_Pos2_cell222_z5	101.1	96.81	Sclerotome
embryo3_Pos4_cell75_z2	99.67	103.96	Dermomyotome
embryo3_Pos19_cell4_z2	82.51	135.42	Sclerotome
embryo3_Pos6_cell436_z5	83.94	88.23	Cranial mesoderm
embryo3_Pos2_cell9_z5	93.95	95.38	Cranial mesoderm
embryo3_Pos3_cell100_z5	96.81	95.38	Cranial mesoderm
embryo3_Pos5_cell221_z5	101.1	106.82	Cranial mesoderm
embryo3_Pos19_cell125_z5	102.53	113.97	Sclerotome
embryo3_Pos19_cell47_z5	86.8	132.56	Dermomyotome
embryo3_Pos3_cell108_z2	103.96	103.96	Dermomyotome
embryo3_Pos19_cell307_z2	83.94	131.13	Endothelium
embryo3_Pos5_cell256_z5	101.1	123.98	Cranial mesoderm
embryo3_Pos20_cell381_z2	91.09	133.99	Dermomyotome
embryo3_Pos2_cell114_z5	91.09	91.09	Haematoendothelial progenitors
embryo3_Pos19_cell209_z5	99.67	106.82	Sclerotome
embryo3_Pos25_cell174_z5	36.75	21.02	Forebrain/Midbrain/Hindbrain
embryo3_Pos20_cell332_z5	93.95	129.7	Dermomyotome
embryo3_Pos6_cell424_z5	83.94	126.84	Endothelium
embryo3_Pos6_cell334_z2	78.22	132.56	Cranial mesoderm
embryo3_Pos3_cell177_z5	102.53	122.55	Dermomyotome
embryo3_Pos24_cell28_z5	11.01	58.2	Forebrain/Midbrain/Hindbrain
embryo3_Pos2_cell248_z5	95.38	98.24	Cranial mesoderm
embryo3_Pos20_cell49_z5	89.66	131.13	Dermomyotome
embryo3_Pos4_cell200_z5	101.1	121.12	Cranial mesoderm
embryo3_Pos12_cell233_z2	81.08	51.05	Forebrain/Midbrain/Hindbrain
embryo3_Pos20_cell372_z5	102.53	118.26	Dermomyotome
embryo3_Pos19_cell129_z5	95.38	123.98	Dermomyotome
embryo3_Pos35_cell285_z5	55.34	102.53	Erythroid
embryo3_Pos19_cell124_z5	105.39	113.97	Cranial mesoderm
embryo3_Pos4_cell220_z5	95.38	133.99	Neural crest
embryo3_Pos2_cell366_z2	43.9	148.29	Cranial mesoderm
embryo3_Pos5_cell51_z2	79.65	135.42	Sclerotome
embryo3_Pos11_cell77_z2	82.51	53.91	Forebrain/Midbrain/Hindbrain
embryo3_Pos6_cell433_z2	101.1	102.53	Splanchnic mesoderm
embryo3_Pos4_cell13_z5	99.67	113.97	Cranial mesoderm
embryo3_Pos3_cell132_z5	103.96	115.4	Cranial mesoderm
embryo3_Pos4_cell104_z5	93.95	116.83	Dermomyotome
embryo3_Pos20_cell305_z5	103.96	112.54	Sclerotome
embryo3_Pos21_cell194_z5	85.37	93.95	Splanchnic mesoderm
embryo3_Pos19_cell28_z2	82.51	132.56	Haematoendothelial progenitors
embryo3_Pos5_cell308_z2	92.52	121.12	Sclerotome
embryo3_Pos20_cell168_z2	102.53	106.82	Dermomyotome
embryo3_Pos4_cell120_z2	92.52	123.98	Neural crest
embryo3_Pos6_cell359_z5	82.51	131.13	Endothelium
embryo3_Pos18_cell214_z2	76.79	123.98	Splanchnic mesoderm
embryo3_Pos4_cell33_z5	99.67	118.26	Sclerotome
embryo3_Pos5_cell41_z2	93.95	103.96	Cranial mesoderm
embryo3_Pos3_cell89_z2	89.66	135.42	Cranial mesoderm
embryo3_Pos11_cell309_z2	81.08	53.91	Forebrain/Midbrain/Hindbrain
embryo3_Pos6_cell325_z5	101.1	103.96	Neural crest
embryo3_Pos5_cell40_z5	85.37	131.13	Anterior somitic tissues
embryo3_Pos5_cell331_z2	92.52	128.27	Haematoendothelial progenitors
embryo3_Pos11_cell254_z5	93.95	63.92	Forebrain/Midbrain/Hindbrain
embryo3_Pos3_cell193_z5	93.95	132.56	Dermomyotome
embryo3_Pos5_cell237_z2	86.8	136.85	Intermediate mesoderm
embryo3_Pos12_cell303_z5	65.35	19.59	Forebrain/Midbrain/Hindbrain
embryo3_Pos3_cell155_z2	108.25	102.53	Sclerotome
embryo3_Pos19_cell97_z2	71.07	141.14	Dermomyotome
embryo3_Pos6_cell180_z2	75.36	116.83	Gut tube
embryo3_Pos20_cell339_z5	91.09	129.7	Neural crest
embryo3_Pos2_cell255_z2	99.67	98.24	Sclerotome
embryo3_Pos4_cell136_z2	102.53	106.82	Dermomyotome
embryo3_Pos3_cell102_z2	96.81	95.38	Anterior somitic tissues
embryo3_Pos20_cell383_z5	83.94	135.42	Dermomyotome
embryo3_Pos12_cell11_z2	69.64	22.45	Forebrain/Midbrain/Hindbrain
embryo3_Pos8_cell242_z5	76.79	95.38	Gut tube
embryo3_Pos11_cell25_z5	91.09	61.06	Forebrain/Midbrain/Hindbrain
embryo3_Pos20_cell388_z5	102.53	115.4	Cranial mesoderm
embryo3_Pos20_cell149_z5	101.1	123.98	Dermomyotome
embryo3_Pos5_cell10_z2	92.52	129.7	Sclerotome
embryo3_Pos19_cell211_z5	81.08	136.85	Neural crest
embryo3_Pos15_cell142_z5	51.05	76.79	Neural crest
embryo3_Pos20_cell146_z2	103.96	116.83	Dermomyotome
embryo3_Pos5_cell231_z2	92.52	123.98	Haematoendothelial progenitors
embryo3_Pos19_cell172_z5	86.8	133.99	Dermomyotome
embryo3_Pos2_cell121_z5	109.68	102.53	Dermomyotome
embryo3_Pos3_cell313_z2	95.38	131.13	Dermomyotome
embryo3_Pos2_cell25_z5	93.95	86.8	Cranial mesoderm
embryo3_Pos4_cell208_z2	103.96	121.12	Dermomyotome
embryo3_Pos1_cell97_z2	93.95	95.38	Cranial mesoderm
embryo3_Pos25_cell237_z5	45.33	25.31	Forebrain/Midbrain/Hindbrain
embryo3_Pos6_cell108_z5	82.51	112.54	Splanchnic mesoderm
embryo3_Pos2_cell297_z2	93.95	86.8	Sclerotome
embryo3_Pos19_cell21_z5	98.24	115.4	Anterior somitic tissues
embryo3_Pos5_cell152_z2	85.37	133.99	Cranial mesoderm
embryo3_Pos19_cell113_z2	101.1	122.55	Dermomyotome
embryo3_Pos11_cell205_z2	91.09	56.77	Forebrain/Midbrain/Hindbrain
embryo3_Pos19_cell107_z5	96.81	102.53	Anterior somitic tissues
embryo3_Pos6_cell246_z5	76.79	118.26	Gut tube
embryo3_Pos25_cell156_z5	31.03	22.45	Forebrain/Midbrain/Hindbrain
embryo3_Pos5_cell175_z5	85.37	132.56	Dermomyotome
embryo3_Pos25_cell102_z2	29.6	23.88	Forebrain/Midbrain/Hindbrain
embryo3_Pos5_cell336_z2	95.38	109.68	Sclerotome
embryo3_Pos5_cell67_z5	81.08	135.42	Sclerotome
embryo3_Pos20_cell430_z5	73.93	142.57	Dermomyotome
embryo3_Pos30_cell30_z5	9.58	66.78	Neural crest
embryo3_Pos15_cell214_z5	52.48	78.22	Splanchnic mesoderm
embryo3_Pos6_cell450_z2	92.52	103.96	Neural crest
embryo3_Pos11_cell5_z5	81.08	52.48	Forebrain/Midbrain/Hindbrain
embryo3_Pos25_cell153_z5	33.89	22.45	Forebrain/Midbrain/Hindbrain
embryo3_Pos15_cell99_z5	56.77	86.8	Cardiomyocytes
embryo3_Pos2_cell56_z2	89.66	93.95	Cranial mesoderm
embryo3_Pos6_cell405_z2	106.82	89.66	Neural crest
embryo3_Pos6_cell190_z2	72.5	118.26	Gut tube
embryo3_Pos6_cell202_z2	75.36	119.69	Gut tube
embryo3_Pos5_cell109_z2	85.37	133.99	Cranial mesoderm
embryo3_Pos6_cell409_z5	91.09	98.24	Splanchnic mesoderm
embryo3_Pos6_cell155_z5	71.07	119.69	Gut tube
embryo3_Pos3_cell125_z5	108.25	103.96	Cranial mesoderm
embryo3_Pos3_cell37_z2	106.82	115.4	Cranial mesoderm
embryo3_Pos19_cell321_z2	101.1	106.82	Sclerotome
embryo3_Pos3_cell327_z2	101.1	121.12	Cranial mesoderm
embryo3_Pos6_cell307_z2	93.95	102.53	Anterior somitic tissues
embryo3_Pos12_cell288_z5	61.06	41.04	Forebrain/Midbrain/Hindbrain
embryo3_Pos17_cell54_z5	56.77	119.69	Mixed mesenchymal mesoderm
embryo3_Pos6_cell351_z5	82.51	131.13	Haematoendothelial progenitors
embryo3_Pos5_cell64_z2	93.95	123.98	Dermomyotome
embryo3_Pos3_cell101_z5	102.53	122.55	Cranial mesoderm
embryo3_Pos19_cell153_z2	78.22	136.85	Sclerotome
embryo3_Pos2_cell274_z2	96.81	93.95	Cranial mesoderm
embryo3_Pos5_cell337_z2	72.5	136.85	Anterior somitic tissues
embryo3_Pos4_cell219_z2	103.96	96.81	Sclerotome
embryo3_Pos4_cell76_z2	93.95	122.55	Sclerotome
embryo3_Pos19_cell293_z2	103.96	113.97	Sclerotome
embryo3_Pos3_cell359_z2	88.23	93.95	Cranial mesoderm
embryo3_Pos4_cell213_z5	96.81	128.27	Dermomyotome
embryo3_Pos4_cell4_z2	95.38	103.96	Sclerotome
embryo3_Pos19_cell259_z5	79.65	135.42	Sclerotome
embryo3_Pos2_cell106_z2	93.95	93.95	Endothelium
embryo3_Pos2_cell149_z2	91.09	91.09	Cranial mesoderm
embryo3_Pos2_cell189_z5	95.38	83.94	Cranial mesoderm
embryo3_Pos6_cell186_z2	76.79	118.26	Gut tube
embryo3_Pos5_cell48_z5	59.63	144	Dermomyotome
embryo3_Pos20_cell401_z5	88.23	129.7	Sclerotome
embryo3_Pos6_cell329_z2	88.23	122.55	Neural crest
embryo3_Pos6_cell349_z2	82.51	139.71	Splanchnic mesoderm
embryo3_Pos2_cell106_z5	96.81	85.3699999999999	Haematoendothelial progenitors
embryo3_Pos6_cell161_z2	76.79	116.83	Gut tube
embryo3_Pos19_cell5_z5	101.1	108.25	Anterior somitic tissues
embryo3_Pos27_cell376_z5	18.16	28.17	Forebrain/Midbrain/Hindbrain
embryo3_Pos2_cell141_z5	86.8	86.8	Sclerotome
embryo3_Pos3_cell32_z5	98.24	123.98	Anterior somitic tissues
embryo3_Pos2_cell259_z2	91.09	95.38	Dermomyotome
embryo3_Pos3_cell18_z2	65.35	145.43	Intermediate mesoderm
embryo3_Pos3_cell206_z2	98.24	101.1	Endothelium
embryo3_Pos12_cell184_z5	65.35	21.02	Forebrain/Midbrain/Hindbrain
embryo3_Pos5_cell268_z5	95.38	103.96	Dermomyotome
embryo3_Pos2_cell186_z5	95.38	98.24	Cranial mesoderm
embryo3_Pos19_cell171_z5	98.24	102.53	Dermomyotome
embryo3_Pos20_cell434_z2	101.1	115.4	Sclerotome
embryo3_Pos4_cell104_z2	102.53	109.68	Endothelium
embryo3_Pos5_cell19_z5	96.81	103.96	Sclerotome
embryo3_Pos4_cell110_z5	101.1	123.98	Dermomyotome
embryo3_Pos5_cell254_z2	105.39	116.83	Dermomyotome
embryo3_Pos6_cell393_z5	91.09	103.96	Sclerotome
embryo3_Pos6_cell484_z2	82.51	138.28	Dermomyotome
embryo3_Pos3_cell265_z2	96.81	126.84	Dermomyotome
embryo3_Pos6_cell394_z2	101.1	101.1	Neural crest
embryo3_Pos6_cell345_z5	85.37	106.82	Splanchnic mesoderm
embryo3_Pos2_cell143_z2	89.66	91.09	Sclerotome
embryo3_Pos5_cell292_z5	59.63	138.28	Cranial mesoderm
embryo3_Pos19_cell105_z5	103.96	102.53	Anterior somitic tissues
embryo3_Pos6_cell290_z2	85.37	106.82	Splanchnic mesoderm
embryo3_Pos6_cell434_z5	89.66	103.96	Cranial mesoderm
embryo3_Pos10_cell75_z5	63.92	48.19	Forebrain/Midbrain/Hindbrain
embryo3_Pos5_cell131_z2	95.38	118.26	Dermomyotome
embryo3_Pos2_cell197_z2	98.24	96.81	Cranial mesoderm
embryo3_Pos6_cell314_z2	85.37	106.82	Cranial mesoderm
embryo3_Pos11_cell34_z2	81.08	63.92	Forebrain/Midbrain/Hindbrain
embryo3_Pos25_cell198_z5	39.61	19.59	Forebrain/Midbrain/Hindbrain
embryo3_Pos19_cell43_z5	86.8	138.28	Sclerotome
embryo3_Pos19_cell203_z5	83.94	139.71	Sclerotome
embryo3_Pos4_cell169_z2	106.82	109.68	Haematoendothelial progenitors
embryo3_Pos15_cell190_z5	49.62	88.23	Cardiomyocytes
embryo3_Pos2_cell119_z5	103.96	88.23	Cranial mesoderm
embryo3_Pos6_cell365_z5	85.37	106.82	Neural crest
embryo3_Pos11_cell272_z5	89.66	51.05	Forebrain/Midbrain/Hindbrain
embryo3_Pos20_cell190_z2	95.38	113.97	Sclerotome
embryo3_Pos18_cell450_z2	82.51	132.56	Sclerotome
embryo3_Pos6_cell501_z2	96.81	101.1	Sclerotome
embryo3_Pos5_cell195_z2	18.16	136.85	Dermomyotome
embryo3_Pos3_cell194_z2	108.25	96.81	Endothelium
embryo3_Pos12_cell131_z5	65.35	21.02	Forebrain/Midbrain/Hindbrain
embryo3_Pos25_cell238_z5	45.33	25.31	Forebrain/Midbrain/Hindbrain
embryo3_Pos18_cell325_z2	78.22	132.56	Sclerotome
embryo3_Pos3_cell134_z2	93.95	129.7	Sclerotome
embryo3_Pos6_cell446_z2	95.38	109.68	Cranial mesoderm
embryo3_Pos19_cell56_z5	105.39	116.83	Dermomyotome
embryo3_Pos5_cell123_z2	99.67	103.96	Anterior somitic tissues
embryo3_Pos4_cell133_z2	36.75	142.57	Dermomyotome
embryo3_Pos6_cell306_z5	82.51	131.13	Endothelium
embryo3_Pos5_cell284_z5	86.8	138.28	Cranial mesoderm
embryo3_Pos3_cell196_z2	102.53	101.1	Sclerotome
embryo3_Pos20_cell387_z5	89.66	122.55	Cranial mesoderm
embryo3_Pos4_cell108_z2	105.39	108.25	Sclerotome
embryo3_Pos4_cell159_z5	93.95	132.56	Sclerotome
embryo3_Pos19_cell61_z5	86.8	139.71	Dermomyotome
embryo3_Pos5_cell329_z2	83.94	128.27	Anterior somitic tissues
embryo3_Pos19_cell248_z5	103.96	112.54	Dermomyotome
embryo3_Pos32_cell153_z2	33.89	141.14	Dermomyotome
embryo3_Pos2_cell71_z5	103.96	88.23	Sclerotome
embryo3_Pos15_cell227_z5	65.35	85.3699999999999	Cardiomyocytes
embryo3_Pos16_cell102_z2	51.05	96.81	Cardiomyocytes
embryo3_Pos24_cell13_z2	11.01	58.2	Forebrain/Midbrain/Hindbrain
embryo3_Pos5_cell264_z2	85.37	129.7	Anterior somitic tissues
embryo3_Pos5_cell30_z5	89.66	132.56	Cranial mesoderm
embryo3_Pos12_cell183_z5	63.92	15.3	Forebrain/Midbrain/Hindbrain
embryo3_Pos2_cell224_z5	95.38	82.51	Sclerotome
embryo3_Pos2_cell123_z5	92.52	83.94	Sclerotome
embryo3_Pos2_cell354_z2	96.81	85.3699999999999	Cranial mesoderm
embryo3_Pos8_cell76_z2	72.5	96.81	Cardiomyocytes
embryo3_Pos25_cell170_z5	36.75	21.02	Forebrain/Midbrain/Hindbrain
embryo3_Pos12_cell24_z2	59.63	18.16	Forebrain/Midbrain/Hindbrain
embryo3_Pos2_cell172_z2	88.23	92.52	Sclerotome
embryo3_Pos6_cell183_z5	73.93	116.83	Gut tube
embryo3_Pos18_cell370_z5	93.95	86.8	Anterior somitic tissues
embryo3_Pos3_cell174_z5	102.53	103.96	Dermomyotome
embryo3_Pos6_cell489_z2	89.66	85.3699999999999	Cranial mesoderm
embryo3_Pos1_cell40_z2	92.52	93.95	Cranial mesoderm
embryo3_Pos3_cell170_z2	108.25	109.68	Sclerotome
embryo3_Pos2_cell187_z2	93.95	85.3699999999999	Cranial mesoderm
embryo3_Pos12_cell108_z2	81.08	51.05	Forebrain/Midbrain/Hindbrain
embryo3_Pos6_cell175_z5	75.36	116.83	Gut tube
embryo3_Pos2_cell165_z5	96.81	95.38	Cranial mesoderm
embryo3_Pos12_cell248_z5	18.16	31.03	Forebrain/Midbrain/Hindbrain
embryo3_Pos11_cell54_z5	82.51	59.63	Forebrain/Midbrain/Hindbrain
embryo3_Pos6_cell457_z2	93.95	106.82	Cranial mesoderm
embryo3_Pos24_cell150_z5	36.75	62.49	Forebrain/Midbrain/Hindbrain
embryo3_Pos20_cell399_z2	99.67	116.83	Neural crest
embryo3_Pos20_cell69_z2	98.24	113.97	Anterior somitic tissues
embryo3_Pos5_cell77_z2	105.39	118.26	Sclerotome
embryo3_Pos19_cell19_z2	92.52	116.83	Sclerotome
embryo3_Pos19_cell216_z2	92.52	131.13	Sclerotome
embryo3_Pos11_cell14_z5	81.08	56.77	Forebrain/Midbrain/Hindbrain
embryo3_Pos5_cell269_z5	96.81	116.83	Anterior somitic tissues
embryo3_Pos19_cell87_z5	108.25	111.11	Dermomyotome
embryo3_Pos19_cell129_z2	91.09	136.85	Sclerotome
embryo3_Pos19_cell276_z5	81.08	141.14	Dermomyotome
embryo3_Pos15_cell149_z5	56.77	82.51	Neural crest
embryo3_Pos20_cell326_z5	98.24	106.82	Sclerotome
embryo3_Pos20_cell280_z5	102.53	108.25	Sclerotome
embryo3_Pos11_cell64_z2	78.22	62.49	Forebrain/Midbrain/Hindbrain
embryo3_Pos3_cell332_z2	96.81	126.84	Cranial mesoderm
embryo3_Pos2_cell140_z5	95.38	95.38	Sclerotome
embryo3_Pos6_cell368_z5	89.66	102.53	Haematoendothelial progenitors
embryo3_Pos2_cell293_z5	109.68	112.54	Dermomyotome
embryo3_Pos4_cell184_z2	102.53	115.4	Dermomyotome
embryo3_Pos2_cell154_z5	93.95	86.8	Sclerotome
embryo3_Pos12_cell171_z5	62.49	15.3	Forebrain/Midbrain/Hindbrain
embryo3_Pos2_cell220_z5	93.95	96.81	Splanchnic mesoderm
embryo3_Pos12_cell285_z5	65.35	21.02	Forebrain/Midbrain/Hindbrain
embryo3_Pos19_cell147_z5	102.53	112.54	Anterior somitic tissues
embryo3_Pos11_cell304_z2	79.65	58.2	Forebrain/Midbrain/Hindbrain
embryo3_Pos2_cell123_z2	86.8	85.3699999999999	Cranial mesoderm
embryo3_Pos4_cell68_z5	98.24	123.98	Cranial mesoderm
embryo3_Pos6_cell298_z5	83.94	129.7	Splanchnic mesoderm
embryo3_Pos5_cell109_z5	73.93	141.14	Cranial mesoderm
embryo3_Pos2_cell134_z2	92.52	83.94	Cranial mesoderm
embryo3_Pos12_cell293_z5	81.08	53.91	Forebrain/Midbrain/Hindbrain
embryo3_Pos5_cell60_z2	82.51	132.56	Haematoendothelial progenitors
embryo3_Pos3_cell270_z2	96.81	128.27	Dermomyotome
embryo3_Pos3_cell40_z5	105.39	113.97	Anterior somitic tissues
embryo3_Pos11_cell150_z2	93.95	63.92	Forebrain/Midbrain/Hindbrain
embryo3_Pos15_cell291_z5	65.35	88.23	Cardiomyocytes
embryo3_Pos6_cell448_z5	93.95	102.53	Neural crest
embryo3_Pos24_cell31_z2	76.79	51.05	Forebrain/Midbrain/Hindbrain
embryo3_Pos6_cell439_z2	82.51	132.56	Sclerotome
embryo3_Pos2_cell133_z5	93.95	86.8	Haematoendothelial progenitors
embryo3_Pos4_cell152_z5	108.25	111.11	Neural crest
embryo3_Pos5_cell159_z5	89.66	128.27	Sclerotome
embryo3_Pos12_cell287_z5	79.65	59.63	Forebrain/Midbrain/Hindbrain
embryo3_Pos19_cell30_z5	85.37	131.13	Anterior somitic tissues
embryo3_Pos5_cell120_z5	75.36	138.28	Sclerotome
embryo3_Pos4_cell230_z5	96.81	132.56	Anterior somitic tissues
embryo3_Pos20_cell410_z2	78.22	135.42	Sclerotome
embryo3_Pos2_cell235_z2	99.67	98.24	Anterior somitic tissues
embryo3_Pos4_cell101_z2	42.47	139.71	Haematoendothelial progenitors
embryo3_Pos3_cell39_z5	98.24	96.81	Sclerotome
embryo3_Pos3_cell192_z5	93.95	133.99	Dermomyotome
embryo3_Pos19_cell90_z5	86.8	131.13	Dermomyotome
embryo3_Pos3_cell154_z2	99.67	103.96	Splanchnic mesoderm
embryo3_Pos3_cell214_z2	95.38	125.41	Neural crest
embryo3_Pos5_cell154_z5	98.24	115.4	Dermomyotome
embryo3_Pos6_cell278_z5	86.8	93.95	Splanchnic mesoderm
embryo3_Pos20_cell93_z5	76.79	138.28	Anterior somitic tissues
embryo3_Pos11_cell75_z5	79.65	56.77	Forebrain/Midbrain/Hindbrain
embryo3_Pos20_cell120_z2	99.67	126.84	Dermomyotome
embryo3_Pos20_cell317_z2	81.08	135.42	Dermomyotome
embryo3_Pos5_cell320_z2	86.8	139.71	Dermomyotome
embryo3_Pos4_cell180_z2	99.67	125.41	Surface ectoderm
embryo3_Pos2_cell102_z2	88.23	93.95	Cranial mesoderm
embryo3_Pos11_cell166_z5	91.09	53.91	Forebrain/Midbrain/Hindbrain
embryo3_Pos19_cell195_z2	103.96	113.97	Dermomyotome
embryo3_Pos6_cell192_z5	73.93	121.12	Gut tube
embryo3_Pos19_cell184_z2	92.52	133.99	Dermomyotome
embryo3_Pos3_cell80_z2	36.75	142.57	Sclerotome
embryo3_Pos19_cell246_z5	103.96	115.4	Neural crest
embryo3_Pos22_cell33_z5	48.19	91.09	Cardiomyocytes
embryo3_Pos12_cell22_z5	59.63	16.73	Forebrain/Midbrain/Hindbrain
embryo3_Pos15_cell136_z5	55.34	81.08	Neural crest
embryo3_Pos24_cell33_z5	16.73	59.63	Forebrain/Midbrain/Hindbrain
embryo3_Pos6_cell411_z5	91.09	103.96	Anterior somitic tissues
embryo3_Pos4_cell33_z2	106.82	106.82	Dermomyotome
embryo3_Pos6_cell19_z5	73.93	118.26	Gut tube
embryo3_Pos19_cell189_z2	43.9	141.14	Dermomyotome
embryo3_Pos24_cell72_z2	29.6	56.77	Forebrain/Midbrain/Hindbrain
embryo3_Pos3_cell242_z2	99.67	91.09	Sclerotome
embryo3_Pos20_cell386_z2	108.25	111.11	Cranial mesoderm
embryo3_Pos4_cell202_z2	101.1	122.55	Dermomyotome
embryo3_Pos6_cell498_z2	95.38	103.96	Cranial mesoderm
embryo3_Pos5_cell270_z2	81.08	141.14	Dermomyotome
embryo3_Pos15_cell223_z5	52.48	78.22	Neural crest
embryo3_Pos20_cell427_z2	92.52	119.69	Dermomyotome
embryo3_Pos11_cell175_z2	89.66	53.91	Forebrain/Midbrain/Hindbrain
embryo3_Pos5_cell375_z2	83.94	139.71	Splanchnic mesoderm
embryo3_Pos3_cell190_z5	101.1	121.12	Splanchnic mesoderm
embryo3_Pos19_cell198_z2	102.53	105.39	Dermomyotome
embryo3_Pos20_cell398_z5	103.96	125.41	Dermomyotome
embryo3_Pos5_cell210_z2	103.96	106.82	Sclerotome
embryo3_Pos2_cell225_z5	89.66	85.3699999999999	Cranial mesoderm
embryo3_Pos4_cell117_z2	103.96	122.55	Dermomyotome
embryo3_Pos19_cell68_z2	101.1	105.39	Dermomyotome
embryo3_Pos15_cell212_z2	58.2	81.08	Neural crest
embryo3_Pos5_cell178_z5	78.22	136.85	Dermomyotome
embryo3_Pos20_cell204_z5	98.24	105.39	Sclerotome
embryo3_Pos3_cell156_z2	102.53	105.39	Dermomyotome
embryo3_Pos6_cell389_z5	88.23	106.82	Sclerotome
embryo3_Pos3_cell20_z5	31.03	65.35	Sclerotome
embryo3_Pos20_cell331_z5	36.75	142.57	Dermomyotome
embryo3_Pos6_cell205_z5	73.93	116.83	Gut tube
embryo3_Pos6_cell458_z5	95.38	121.12	Haematoendothelial progenitors
embryo3_Pos5_cell158_z5	92.52	128.27	Anterior somitic tissues
embryo3_Pos5_cell317_z2	101.1	99.67	Dermomyotome
embryo3_Pos20_cell407_z2	71.07	139.71	Dermomyotome
embryo3_Pos1_cell49_z5	92.52	93.95	Cranial mesoderm
embryo3_Pos36_cell165_z5	15.3	128.27	Lateral plate mesoderm
embryo3_Pos5_cell263_z2	98.24	121.12	Dermomyotome
embryo3_Pos6_cell476_z2	95.38	108.25	Sclerotome
embryo3_Pos12_cell227_z5	68.21	22.45	Forebrain/Midbrain/Hindbrain
embryo3_Pos6_cell153_z5	76.79	122.55	Gut tube
embryo3_Pos11_cell167_z5	81.08	53.91	Forebrain/Midbrain/Hindbrain
embryo3_Pos2_cell232_z5	96.81	95.38	Cranial mesoderm
embryo3_Pos5_cell234_z5	88.23	129.7	Anterior somitic tissues
embryo3_Pos3_cell129_z5	108.25	96.81	Anterior somitic tissues
embryo3_Pos6_cell494_z2	78.22	136.85	Cranial mesoderm
embryo3_Pos15_cell156_z5	55.34	82.51	Neural crest
embryo3_Pos15_cell129_z5	52.48	78.22	Neural crest
embryo3_Pos6_cell229_z5	76.79	119.69	Gut tube
embryo3_Pos15_cell109_z5	58.2	86.8	Mixed mesenchymal mesoderm
embryo3_Pos4_cell207_z5	105.39	112.54	Surface ectoderm
embryo3_Pos3_cell236_z2	65.35	145.43	Dermomyotome
embryo3_Pos19_cell82_z2	95.38	119.69	Sclerotome
embryo3_Pos4_cell220_z2	102.53	125.41	Anterior somitic tissues
embryo3_Pos5_cell227_z2	103.96	115.4	Dermomyotome
embryo3_Pos5_cell188_z5	83.94	132.56	Anterior somitic tissues
embryo3_Pos15_cell221_z5	56.77	88.23	Cardiomyocytes
embryo3_Pos5_cell163_z5	103.96	113.97	Anterior somitic tissues
embryo3_Pos5_cell18_z2	92.52	129.7	Dermomyotome
embryo3_Pos20_cell417_z5	89.66	136.85	Dermomyotome
embryo3_Pos4_cell78_z2	42.47	142.57	Sclerotome
embryo3_Pos11_cell26_z2	78.22	62.49	Forebrain/Midbrain/Hindbrain
embryo3_Pos20_cell329_z2	101.1	118.26	Dermomyotome
embryo3_Pos4_cell286_z2	78.22	141.14	Dermomyotome
embryo3_Pos25_cell241_z5	45.33	25.31	Forebrain/Midbrain/Hindbrain
embryo3_Pos6_cell414_z5	99.67	103.96	Anterior somitic tissues
embryo3_Pos20_cell221_z5	98.24	103.96	Sclerotome
embryo3_Pos6_cell425_z5	93.95	105.39	Cranial mesoderm
embryo3_Pos4_cell144_z5	83.94	133.99	Neural crest
embryo3_Pos20_cell235_z5	96.81	102.53	Sclerotome
embryo3_Pos3_cell71_z2	92.52	119.69	Sclerotome
embryo3_Pos23_cell151_z5	11.01	58.2	Forebrain/Midbrain/Hindbrain
embryo3_Pos4_cell42_z5	102.53	96.81	Sclerotome
embryo3_Pos20_cell432_z5	89.66	129.7	Dermomyotome
embryo3_Pos1_cell79_z2	91.09	91.09	Cranial mesoderm
embryo3_Pos5_cell251_z5	95.38	119.69	Dermomyotome
embryo3_Pos3_cell168_z2	102.53	112.54	Neural crest
embryo3_Pos2_cell375_z2	86.8	95.38	Sclerotome
embryo3_Pos19_cell295_z2	106.82	108.25	Dermomyotome
embryo3_Pos6_cell413_z5	86.8	105.39	Splanchnic mesoderm
embryo3_Pos25_cell44_z5	26.74	28.17	Forebrain/Midbrain/Hindbrain
embryo3_Pos25_cell1_z2	83.94	52.48	Forebrain/Midbrain/Hindbrain
embryo3_Pos2_cell100_z5	99.67	95.38	Cranial mesoderm
embryo3_Pos5_cell271_z5	71.07	141.14	Dermomyotome
embryo3_Pos15_cell131_z5	53.91	75.36	Neural crest
embryo3_Pos20_cell345_z2	93.95	123.98	Anterior somitic tissues
embryo3_Pos4_cell5_z5	83.94	136.85	Sclerotome
embryo3_Pos27_cell355_z2	29.6	16.73	Forebrain/Midbrain/Hindbrain
embryo3_Pos6_cell260_z5	83.94	98.24	Haematoendothelial progenitors
embryo3_Pos2_cell161_z2	89.66	85.3699999999999	Cranial mesoderm
embryo3_Pos3_cell36_z2	101.1	119.69	Neural crest
embryo3_Pos19_cell24_z2	81.08	132.56	Sclerotome
embryo3_Pos20_cell124_z5	99.67	115.4	Sclerotome
embryo3_Pos5_cell359_z2	76.79	133.99	Haematoendothelial progenitors
embryo3_Pos6_cell361_z5	86.8	98.24	Cranial mesoderm
embryo3_Pos2_cell204_z5	93.95	85.3699999999999	Sclerotome
embryo3_Pos6_cell454_z2	93.95	108.25	Splanchnic mesoderm
embryo3_Pos6_cell310_z2	85.37	106.82	Splanchnic mesoderm
embryo3_Pos5_cell250_z5	103.96	111.11	Cranial mesoderm
embryo3_Pos19_cell139_z2	89.66	132.56	Dermomyotome
embryo3_Pos6_cell323_z5	85.37	106.82	Splanchnic mesoderm
embryo3_Pos19_cell32_z5	96.81	115.4	Dermomyotome
embryo3_Pos3_cell84_z5	108.25	108.25	Neural crest
embryo3_Pos5_cell78_z2	86.8	131.13	Haematoendothelial progenitors
embryo3_Pos4_cell83_z5	108.25	111.11	Anterior somitic tissues
embryo3_Pos19_cell279_z2	103.96	106.82	Dermomyotome
embryo3_Pos4_cell84_z5	93.95	102.53	Sclerotome
embryo3_Pos12_cell220_z5	65.35	19.59	Forebrain/Midbrain/Hindbrain
embryo3_Pos18_cell311_z2	93.95	126.84	Dermomyotome
embryo3_Pos20_cell426_z2	92.52	125.41	Sclerotome
embryo3_Pos3_cell216_z2	101.1	106.82	Cranial mesoderm
embryo3_Pos3_cell223_z2	93.95	82.51	Sclerotome
embryo3_Pos12_cell176_z2	63.92	18.16	Forebrain/Midbrain/Hindbrain
embryo3_Pos2_cell373_z2	96.81	95.38	Sclerotome
embryo3_Pos25_cell115_z5	23.88	28.17	Forebrain/Midbrain/Hindbrain
embryo3_Pos6_cell426_z5	106.82	102.53	Dermomyotome
embryo3_Pos6_cell239_z5	76.79	116.83	Gut tube
embryo3_Pos2_cell182_z2	92.52	91.09	Endothelium
embryo3_Pos5_cell257_z2	93.95	103.96	Dermomyotome
embryo3_Pos5_cell157_z2	85.37	139.71	Dermomyotome
embryo3_Pos2_cell384_z2	89.66	93.95	Cranial mesoderm
embryo3_Pos6_cell139_z5	76.79	119.69	Gut tube
embryo3_Pos3_cell224_z2	106.82	112.54	Sclerotome
embryo3_Pos20_cell330_z2	83.94	136.85	Sclerotome
embryo3_Pos20_cell395_z2	82.51	131.13	Haematoendothelial progenitors
embryo3_Pos3_cell55_z2	108.25	95.38	Cranial mesoderm
embryo3_Pos5_cell72_z2	96.81	106.82	Haematoendothelial progenitors
embryo3_Pos25_cell207_z2	46.76	22.45	Forebrain/Midbrain/Hindbrain
embryo3_Pos2_cell249_z2	96.81	86.8	Cranial mesoderm
embryo3_Pos6_cell441_z2	98.24	98.24	Endothelium
embryo3_Pos15_cell198_z5	52.48	86.8	Cardiomyocytes
embryo3_Pos6_cell427_z2	92.52	119.69	Dermomyotome
embryo3_Pos17_cell68_z2	53.91	119.69	Mixed mesenchymal mesoderm
embryo3_Pos18_cell414_z2	92.52	118.26	Splanchnic mesoderm
embryo3_Pos8_cell192_z5	79.65	91.09	Gut tube
embryo3_Pos25_cell227_z2	41.04	21.02	Forebrain/Midbrain/Hindbrain
embryo3_Pos6_cell457_z5	93.95	101.1	Cranial mesoderm
embryo3_Pos6_cell503_z2	83.94	133.99	Dermomyotome
embryo3_Pos6_cell23_z2	73.93	118.26	Gut tube
embryo3_Pos6_cell301_z5	85.37	106.82	Splanchnic mesoderm
embryo3_Pos5_cell312_z2	91.09	128.27	Neural crest
embryo3_Pos19_cell97_z5	89.66	139.71	Dermomyotome
embryo3_Pos20_cell157_z5	99.67	101.1	Dermomyotome
embryo3_Pos2_cell52_z5	93.95	92.52	Endothelium
embryo3_Pos11_cell224_z5	93.95	63.92	Forebrain/Midbrain/Hindbrain
embryo3_Pos15_cell254_z2	56.77	88.23	Cardiomyocytes
embryo3_Pos4_cell234_z2	106.82	106.82	Anterior somitic tissues
embryo3_Pos15_cell174_z2	58.2	89.66	Cardiomyocytes
embryo3_Pos5_cell203_z2	91.09	123.98	Sclerotome
embryo3_Pos4_cell181_z5	99.67	123.98	Cranial mesoderm
embryo3_Pos6_cell100_z2	82.51	118.26	Splanchnic mesoderm
embryo3_Pos19_cell109_z5	88.23	138.28	Cranial mesoderm
embryo3_Pos8_cell168_z5	76.79	95.38	Gut tube
embryo3_Pos3_cell145_z2	96.81	93.95	Dermomyotome
embryo3_Pos5_cell188_z2	102.53	112.54	Sclerotome
embryo3_Pos5_cell55_z2	98.24	109.68	Endothelium
embryo3_Pos2_cell47_z2	89.66	93.95	Cranial mesoderm
embryo3_Pos19_cell261_z2	95.38	119.69	Anterior somitic tissues
embryo3_Pos6_cell168_z5	82.51	96.81	Gut tube
embryo3_Pos2_cell122_z5	96.81	131.13	Dermomyotome
embryo3_Pos20_cell130_z5	101.1	116.83	Neural crest
embryo3_Pos20_cell428_z2	102.53	118.26	Cranial mesoderm
embryo3_Pos6_cell383_z2	86.8	106.82	Splanchnic mesoderm
embryo3_Pos5_cell131_z5	96.81	113.97	Anterior somitic tissues
embryo3_Pos2_cell419_z2	91.09	92.52	Endothelium
embryo3_Pos10_cell62_z2	81.08	53.91	Forebrain/Midbrain/Hindbrain
embryo3_Pos4_cell49_z5	48.19	148.29	Dermomyotome
embryo3_Pos5_cell209_z2	88.23	128.27	Sclerotome
embryo3_Pos2_cell320_z2	98.24	101.1	Cranial mesoderm
embryo3_Pos20_cell142_z5	96.81	119.69	Intermediate mesoderm
embryo3_Pos5_cell110_z2	95.38	123.98	Neural crest
embryo3_Pos18_cell257_z5	69.64	125.41	Splanchnic mesoderm
embryo3_Pos19_cell251_z5	83.94	132.56	Dermomyotome
embryo3_Pos19_cell253_z2	103.96	108.25	Anterior somitic tissues
embryo3_Pos5_cell272_z5	95.38	131.13	Dermomyotome
embryo3_Pos3_cell197_z5	102.53	121.12	Dermomyotome
embryo3_Pos3_cell87_z2	93.95	105.39	Anterior somitic tissues
embryo3_Pos6_cell511_z2	78.22	144	Splanchnic mesoderm
embryo3_Pos20_cell296_z5	101.1	125.41	Dermomyotome
embryo3_Pos12_cell26_z5	61.06	18.16	Forebrain/Midbrain/Hindbrain
embryo3_Pos5_cell318_z2	105.39	111.11	Dermomyotome
embryo3_Pos11_cell30_z2	81.08	53.91	Forebrain/Midbrain/Hindbrain
embryo3_Pos28_cell299_z2	12.44	41.04	Cranial mesoderm
embryo3_Pos2_cell183_z2	96.81	86.8	Sclerotome
embryo3_Pos2_cell39_z5	99.67	95.38	Cranial mesoderm
embryo3_Pos20_cell118_z5	88.23	133.99	Cranial mesoderm
embryo3_Pos34_cell426_z5	55.34	102.53	Erythroid
embryo3_Pos19_cell285_z2	78.22	136.85	Sclerotome
embryo3_Pos4_cell285_z2	96.81	131.13	Dermomyotome
embryo3_Pos2_cell248_z2	96.81	86.8	Sclerotome
embryo3_Pos20_cell397_z2	103.96	122.55	Dermomyotome
embryo3_Pos25_cell310_z2	45.33	25.31	Forebrain/Midbrain/Hindbrain
embryo3_Pos6_cell406_z2	73.93	135.42	Splanchnic mesoderm
embryo3_Pos20_cell66_z5	92.52	103.96	Sclerotome
embryo3_Pos6_cell327_z2	85.37	109.68	Splanchnic mesoderm
embryo3_Pos2_cell265_z5	105.39	102.53	Dermomyotome
embryo3_Pos2_cell270_z5	105.39	91.09	Anterior somitic tissues
embryo3_Pos15_cell250_z2	55.34	86.8	Mixed mesenchymal mesoderm
embryo3_Pos1_cell234_z5	92.52	93.95	Sclerotome
embryo3_Pos6_cell215_z5	76.79	116.83	Gut tube
embryo3_Pos6_cell280_z2	82.51	109.68	Splanchnic mesoderm
embryo3_Pos19_cell208_z5	92.52	128.27	Dermomyotome
embryo3_Pos5_cell177_z2	86.8	131.13	Sclerotome
embryo3_Pos20_cell41_z5	78.22	138.28	Cranial mesoderm
embryo3_Pos24_cell95_z5	23.88	35.32	Forebrain/Midbrain/Hindbrain
embryo3_Pos21_cell176_z5	58.2	128.27	Splanchnic mesoderm
embryo3_Pos6_cell322_z5	85.37	106.82	Sclerotome
embryo3_Pos12_cell156_z2	61.06	15.3	Forebrain/Midbrain/Hindbrain
embryo3_Pos19_cell188_z5	92.52	136.85	Dermomyotome
embryo3_Pos5_cell104_z2	72.5	136.85	Dermomyotome
embryo3_Pos5_cell63_z2	92.52	135.42	Sclerotome
embryo3_Pos2_cell392_z2	105.39	103.96	Anterior somitic tissues
embryo3_Pos20_cell418_z2	101.1	105.39	Sclerotome
embryo3_Pos15_cell257_z2	58.2	89.66	Cardiomyocytes
embryo3_Pos23_cell97_z2	19.59	56.77	Forebrain/Midbrain/Hindbrain
embryo3_Pos6_cell459_z5	89.66	121.12	Anterior somitic tissues
embryo3_Pos11_cell5_z2	82.51	53.91	Forebrain/Midbrain/Hindbrain
embryo3_Pos4_cell168_z2	106.82	108.25	Surface ectoderm
embryo3_Pos6_cell443_z5	111.11	95.38	Splanchnic mesoderm
embryo3_Pos5_cell47_z2	73.93	141.14	Anterior somitic tissues
embryo3_Pos6_cell288_z5	86.8	102.53	Splanchnic mesoderm
embryo3_Pos20_cell109_z5	85.37	139.71	Anterior somitic tissues
embryo3_Pos6_cell315_z2	86.8	102.53	Splanchnic mesoderm
embryo3_Pos2_cell137_z2	96.81	91.09	Cranial mesoderm
embryo3_Pos19_cell225_z2	101.1	111.11	Sclerotome
embryo3_Pos19_cell268_z2	103.96	119.69	Sclerotome
embryo3_Pos5_cell119_z5	109.68	118.26	Surface ectoderm
embryo3_Pos3_cell172_z2	102.53	95.38	Dermomyotome
embryo3_Pos2_cell111_z2	93.95	93.95	Haematoendothelial progenitors
embryo3_Pos6_cell357_z5	89.66	128.27	Sclerotome
embryo3_Pos5_cell272_z2	72.5	139.71	Surface ectoderm
embryo3_Pos8_cell173_z5	75.36	91.09	Gut tube
embryo3_Pos5_cell197_z5	85.37	133.99	Neural crest
embryo3_Pos19_cell222_z2	83.94	139.71	Sclerotome
embryo3_Pos19_cell70_z5	92.52	126.84	Splanchnic mesoderm
embryo3_Pos20_cell388_z2	108.25	103.96	Dermomyotome
embryo3_Pos11_cell45_z2	82.51	59.63	Forebrain/Midbrain/Hindbrain
embryo3_Pos3_cell189_z5	96.81	129.7	Cranial mesoderm
embryo3_Pos24_cell189_z2	25.31	61.06	Forebrain/Midbrain/Hindbrain
embryo3_Pos19_cell159_z5	99.67	109.68	Endothelium
embryo3_Pos2_cell405_z2	96.81	82.51	Sclerotome
embryo3_Pos3_cell60_z2	101.1	136.85	Dermomyotome
embryo3_Pos2_cell448_z2	95.38	98.24	Dermomyotome
embryo3_Pos3_cell195_z5	101.1	119.69	Dermomyotome
embryo3_Pos20_cell432_z2	89.66	132.56	Dermomyotome
embryo3_Pos21_cell187_z2	61.06	129.7	Splanchnic mesoderm
embryo3_Pos6_cell512_z2	81.08	135.42	Neural crest
embryo3_Pos5_cell291_z2	109.68	115.4	Neural crest
embryo3_Pos2_cell314_z2	95.38	82.51	Sclerotome
embryo3_Pos17_cell56_z5	55.34	118.26	Mixed mesenchymal mesoderm
embryo3_Pos5_cell37_z5	75.36	136.85	Sclerotome
embryo3_Pos11_cell180_z2	89.66	53.91	Forebrain/Midbrain/Hindbrain
embryo3_Pos2_cell166_z5	92.52	83.94	Sclerotome
embryo3_Pos15_cell277_z2	63.92	86.8	Cardiomyocytes
embryo3_Pos5_cell13_z2	103.96	106.82	Sclerotome
embryo3_Pos25_cell56_z2	51.05	28.17	Forebrain/Midbrain/Hindbrain
embryo3_Pos6_cell336_z2	83.94	128.27	Haematoendothelial progenitors
embryo3_Pos3_cell70_z5	106.82	93.95	Neural crest
embryo3_Pos6_cell195_z2	76.79	116.83	Gut tube
embryo3_Pos3_cell16_z5	103.96	99.67	Endothelium
embryo3_Pos25_cell239_z2	43.9	22.45	Forebrain/Midbrain/Hindbrain
embryo3_Pos12_cell236_z5	59.63	15.3	Forebrain/Midbrain/Hindbrain
embryo3_Pos18_cell391_z5	82.51	129.7	Haematoendothelial progenitors
embryo3_Pos12_cell173_z5	65.35	18.16	Forebrain/Midbrain/Hindbrain
embryo3_Pos5_cell81_z5	91.09	131.13	Cranial mesoderm
embryo3_Pos5_cell247_z2	86.8	125.41	Dermomyotome
embryo3_Pos4_cell74_z5	105.39	111.11	Sclerotome
embryo3_Pos2_cell387_z2	98.24	93.95	Anterior somitic tissues
embryo3_Pos2_cell82_z2	83.94	88.23	Cranial mesoderm
embryo3_Pos4_cell275_z2	56.77	142.57	Dermomyotome
embryo3_Pos2_cell202_z5	93.95	85.3699999999999	Sclerotome
embryo3_Pos6_cell239_z2	73.93	118.26	Gut tube
embryo3_Pos6_cell378_z5	89.66	125.41	Anterior somitic tissues
embryo3_Pos25_cell289_z2	46.76	26.74	Forebrain/Midbrain/Hindbrain
embryo3_Pos8_cell254_z2	76.79	95.38	Gut tube
embryo3_Pos6_cell357_z2	83.94	106.82	Splanchnic mesoderm
embryo3_Pos19_cell74_z2	32.46	139.71	Dermomyotome
embryo3_Pos11_cell12_z2	78.22	52.48	Forebrain/Midbrain/Hindbrain
embryo3_Pos19_cell84_z2	82.51	135.42	Sclerotome
embryo3_Pos2_cell304_z2	93.95	95.38	Cranial mesoderm
embryo3_Pos15_cell271_z2	56.77	88.23	Cardiomyocytes
embryo3_Pos11_cell225_z5	92.52	52.48	Forebrain/Midbrain/Hindbrain
embryo3_Pos6_cell500_z2	93.95	98.24	Sclerotome
embryo3_Pos5_cell169_z5	101.1	122.55	Dermomyotome
embryo3_Pos6_cell185_z5	75.36	119.69	Gut tube
embryo3_Pos19_cell310_z2	95.38	123.98	Dermomyotome
embryo3_Pos15_cell210_z5	58.2	86.8	Mixed mesenchymal mesoderm
embryo3_Pos2_cell15_z2	93.95	98.24	Cranial mesoderm
embryo3_Pos17_cell4_z5	53.91	118.26	Mixed mesenchymal mesoderm
embryo3_Pos11_cell193_z5	71.07	19.59	Forebrain/Midbrain/Hindbrain
embryo3_Pos6_cell380_z2	92.52	103.96	Neural crest
embryo3_Pos3_cell120_z2	96.81	112.54	Cranial mesoderm
embryo3_Pos5_cell222_z2	91.09	129.7	Neural crest
embryo3_Pos6_cell399_z5	82.51	125.41	Dermomyotome
embryo3_Pos15_cell93_z5	53.91	81.08	Neural crest
embryo3_Pos20_cell210_z2	101.1	108.25	Endothelium
embryo3_Pos25_cell197_z2	26.74	28.17	Forebrain/Midbrain/Hindbrain
embryo3_Pos4_cell141_z5	101.1	123.98	Dermomyotome
embryo3_Pos15_cell240_z5	56.77	88.23	Cardiomyocytes
embryo3_Pos2_cell121_z2	96.81	89.66	Cranial mesoderm
embryo3_Pos5_cell117_z5	103.96	113.97	Dermomyotome
embryo3_Pos12_cell217_z2	86.8	62.49	Forebrain/Midbrain/Hindbrain
embryo3_Pos5_cell236_z2	91.09	129.7	Dermomyotome
embryo3_Pos6_cell179_z5	72.5	118.26	Gut tube
embryo3_Pos5_cell345_z2	98.24	115.4	Dermomyotome
embryo3_Pos17_cell270_z2	72.5	135.42	Splanchnic mesoderm
embryo3_Pos2_cell192_z2	96.81	93.95	Sclerotome
embryo3_Pos6_cell407_z2	88.23	122.55	Neural crest
embryo3_Pos6_cell331_z2	95.38	105.39	Splanchnic mesoderm
embryo3_Pos20_cell376_z5	92.52	116.83	Sclerotome
embryo3_Pos19_cell117_z5	63.92	141.14	Dermomyotome
embryo3_Pos24_cell11_z5	13.87	59.63	Forebrain/Midbrain/Hindbrain
embryo3_Pos5_cell279_z2	72.5	144	Sclerotome
embryo3_Pos4_cell123_z5	98.24	119.69	Dermomyotome
embryo3_Pos6_cell270_z2	78.22	135.42	Neural crest
embryo3_Pos11_cell169_z2	88.23	52.48	Forebrain/Midbrain/Hindbrain
embryo3_Pos5_cell87_z5	95.38	123.98	Surface ectoderm
embryo3_Pos20_cell427_z5	103.96	125.41	Dermomyotome
embryo3_Pos12_cell257_z5	65.35	18.16	Forebrain/Midbrain/Hindbrain
embryo3_Pos19_cell194_z2	106.82	111.11	Forebrain/Midbrain/Hindbrain
embryo3_Pos6_cell370_z5	101.1	99.67	Sclerotome
embryo3_Pos2_cell438_z2	96.81	91.09	Cranial mesoderm
embryo3_Pos19_cell36_z5	96.81	118.26	Sclerotome
embryo3_Pos6_cell431_z5	79.65	133.99	Haematoendothelial progenitors
embryo3_Pos3_cell180_z2	101.1	119.69	Sclerotome
embryo3_Pos18_cell417_z2	78.22	133.99	Haematoendothelial progenitors
embryo3_Pos6_cell342_z5	85.37	106.82	Splanchnic mesoderm
embryo3_Pos6_cell438_z5	96.81	109.68	Endothelium
embryo3_Pos5_cell44_z5	101.1	105.39	Anterior somitic tissues
embryo3_Pos6_cell454_z5	92.52	102.53	Cranial mesoderm
embryo3_Pos19_cell214_z2	88.23	133.99	Sclerotome
embryo3_Pos2_cell83_z2	86.8	91.09	Cranial mesoderm
embryo3_Pos6_cell345_z2	82.51	109.68	Splanchnic mesoderm
embryo3_Pos15_cell26_z2	52.48	89.66	Endothelium
embryo3_Pos15_cell88_z5	58.2	95.38	Cardiomyocytes
embryo3_Pos2_cell254_z2	96.81	95.38	Cranial mesoderm
embryo3_Pos15_cell219_z2	59.63	86.8	Mixed mesenchymal mesoderm
embryo3_Pos6_cell485_z2	95.38	106.82	Cranial mesoderm
embryo3_Pos4_cell259_z2	79.65	139.71	Intermediate mesoderm
embryo3_Pos27_cell382_z2	92.52	61.06	Forebrain/Midbrain/Hindbrain
embryo3_Pos4_cell242_z2	102.53	125.41	Dermomyotome
embryo3_Pos2_cell171_z2	89.66	89.66	Sclerotome
embryo3_Pos2_cell10_z2	82.51	91.09	Surface ectoderm
embryo3_Pos21_cell152_z5	59.63	128.27	Mixed mesenchymal mesoderm
embryo3_Pos1_cell9_z2	89.66	95.38	Cranial mesoderm
embryo3_Pos24_cell7_z5	9.58	53.91	Forebrain/Midbrain/Hindbrain
embryo3_Pos20_cell152_z5	102.53	102.53	Cranial mesoderm
embryo3_Pos18_cell442_z2	79.65	133.99	Haematoendothelial progenitors
embryo3_Pos25_cell238_z2	48.19	25.31	Forebrain/Midbrain/Hindbrain
embryo3_Pos15_cell205_z2	59.63	86.8	Mixed mesenchymal mesoderm
embryo3_Pos19_cell215_z2	102.53	115.4	Dermomyotome
embryo3_Pos3_cell298_z2	105.39	112.54	Surface ectoderm
embryo3_Pos22_cell50_z2	51.05	86.8	Cardiomyocytes
embryo3_Pos6_cell320_z2	86.8	105.39	Neural crest
embryo3_Pos6_cell213_z2	72.5	121.12	Gut tube
embryo3_Pos20_cell168_z5	91.09	133.99	Cranial mesoderm
embryo3_Pos25_cell19_z2	23.88	28.17	Forebrain/Midbrain/Hindbrain
embryo3_Pos5_cell279_z5	95.38	121.12	Dermomyotome
embryo3_Pos6_cell217_z2	73.93	119.69	Gut tube
embryo3_Pos20_cell104_z5	101.1	126.84	Cranial mesoderm
embryo3_Pos6_cell350_z5	95.38	106.82	Cranial mesoderm
embryo3_Pos2_cell424_z2	108.25	92.52	Neural crest
embryo3_Pos3_cell225_z2	101.1	95.38	Sclerotome
embryo3_Pos2_cell308_z2	93.95	113.97	Sclerotome
embryo3_Pos4_cell235_z5	99.67	128.27	Anterior somitic tissues
embryo3_Pos15_cell264_z5	65.35	88.23	Cardiomyocytes
embryo3_Pos3_cell143_z5	108.25	106.82	Haematoendothelial progenitors
embryo3_Pos6_cell451_z2	95.38	106.82	Splanchnic mesoderm
embryo3_Pos20_cell355_z5	83.94	141.14	Dermomyotome
embryo3_Pos26_cell83_z5	46.76	6.71999999999997	Forebrain/Midbrain/Hindbrain
embryo3_Pos1_cell194_z2	93.95	86.8	Cranial mesoderm
embryo3_Pos10_cell145_z5	81.08	52.48	Forebrain/Midbrain/Hindbrain
embryo3_Pos20_cell413_z5	108.25	111.11	Cranial mesoderm
embryo3_Pos7_cell343_z2	89.66	95.38	Cranial mesoderm
embryo3_Pos10_cell234_z2	78.22	53.91	Forebrain/Midbrain/Hindbrain
embryo3_Pos19_cell237_z5	96.81	118.26	Cranial mesoderm
embryo3_Pos5_cell143_z2	93.95	115.4	Sclerotome
embryo3_Pos2_cell337_z2	102.53	125.41	Sclerotome
embryo3_Pos20_cell162_z5	93.95	118.26	Dermomyotome
embryo3_Pos22_cell8_z5	56.77	95.38	Cardiomyocytes
embryo3_Pos19_cell138_z5	81.08	138.28	Cranial mesoderm
embryo3_Pos2_cell409_z2	106.82	102.53	Anterior somitic tissues
embryo3_Pos6_cell212_z2	78.22	116.83	Gut tube
embryo3_Pos6_cell376_z5	86.8	106.82	Splanchnic mesoderm
embryo3_Pos20_cell334_z5	93.95	111.11	Anterior somitic tissues
embryo3_Pos15_cell242_z2	53.91	86.8	Cardiomyocytes
embryo3_Pos15_cell303_z5	65.35	89.66	Cardiomyocytes
embryo3_Pos12_cell274_z5	28.17	18.16	Forebrain/Midbrain/Hindbrain
embryo3_Pos19_cell11_z2	91.09	133.99	Dermomyotome
embryo3_Pos2_cell124_z2	86.8	88.23	Cranial mesoderm
embryo3_Pos20_cell429_z5	89.66	131.13	Anterior somitic tissues
embryo3_Pos3_cell25_z2	96.81	95.38	Cranial mesoderm
embryo3_Pos2_cell107_z2	29.6	66.78	Cranial mesoderm
embryo3_Pos3_cell111_z5	98.24	136.85	Sclerotome
embryo3_Pos4_cell116_z5	72.5	139.71	Dermomyotome
embryo3_Pos3_cell44_z2	79.65	138.28	Cranial mesoderm
embryo3_Pos2_cell129_z2	99.67	96.81	Dermomyotome
embryo3_Pos11_cell136_z2	89.66	53.91	Forebrain/Midbrain/Hindbrain
embryo3_Pos15_cell87_z5	56.77	82.51	Neural crest
embryo3_Pos4_cell10_z5	105.39	108.25	Neural crest
embryo3_Pos20_cell109_z2	78.22	135.42	Dermomyotome
embryo3_Pos5_cell193_z2	81.08	132.56	Endothelium
embryo3_Pos6_cell301_z2	92.52	106.82	Cranial mesoderm
embryo3_Pos2_cell158_z2	95.38	95.38	Cranial mesoderm
embryo3_Pos4_cell35_z2	92.52	129.7	Neural crest
embryo3_Pos3_cell154_z5	105.39	112.54	Cranial mesoderm
embryo3_Pos5_cell351_z2	103.96	116.83	Dermomyotome
embryo3_Pos2_cell230_z2	96.81	83.94	Dermomyotome
embryo3_Pos19_cell320_z2	96.81	109.68	Endothelium
embryo3_Pos4_cell76_z5	101.1	102.53	Dermomyotome
embryo3_Pos5_cell202_z5	79.65	135.42	Dermomyotome
embryo3_Pos15_cell35_z5	58.2	71.07	Neural crest
embryo3_Pos5_cell194_z2	35.32	145.43	Dermomyotome
embryo3_Pos20_cell268_z2	101.1	101.1	Dermomyotome
embryo3_Pos15_cell176_z5	52.48	82.51	Mixed mesenchymal mesoderm
embryo3_Pos15_cell110_z5	62.49	76.79	Surface ectoderm
embryo3_Pos12_cell286_z5	88.23	62.49	Forebrain/Midbrain/Hindbrain
embryo3_Pos10_cell57_z2	76.79	63.92	Forebrain/Midbrain/Hindbrain
embryo3_Pos6_cell259_z2	81.08	105.39	Splanchnic mesoderm
embryo3_Pos6_cell360_z2	86.8	103.96	Splanchnic mesoderm
embryo3_Pos3_cell321_z2	96.81	126.84	Dermomyotome
embryo3_Pos6_cell224_z2	78.22	116.83	Gut tube
embryo3_Pos11_cell146_z2	88.23	52.48	Forebrain/Midbrain/Hindbrain
embryo3_Pos19_cell306_z2	35.32	141.14	Dermomyotome
embryo3_Pos8_cell244_z5	76.79	92.52	Gut tube
embryo3_Pos11_cell91_z2	79.65	52.48	Forebrain/Midbrain/Hindbrain
embryo3_Pos12_cell153_z5	59.63	15.3	Forebrain/Midbrain/Hindbrain
embryo3_Pos20_cell45_z2	99.67	105.39	Dermomyotome
embryo3_Pos26_cell97_z5	58.2	9.57999999999998	Forebrain/Midbrain/Hindbrain
embryo3_Pos5_cell196_z2	92.52	116.83	Cranial mesoderm
embryo3_Pos15_cell246_z2	65.35	88.23	Cardiomyocytes
embryo3_Pos12_cell246_z5	65.35	19.59	Forebrain/Midbrain/Hindbrain
embryo3_Pos22_cell19_z5	49.62	91.09	Cardiomyocytes
embryo3_Pos3_cell133_z2	105.39	96.81	Endothelium
embryo3_Pos7_cell282_z5	82.51	103.96	Splanchnic mesoderm
embryo3_Pos3_cell307_z2	89.66	135.42	Sclerotome
embryo3_Pos1_cell57_z2	92.52	92.52	Cranial mesoderm
embryo3_Pos6_cell341_z2	82.51	109.68	Splanchnic mesoderm
embryo3_Pos6_cell294_z2	45.33	139.71	Sclerotome
embryo3_Pos19_cell182_z5	83.94	139.71	Dermomyotome
embryo3_Pos27_cell341_z5	21.02	33.89	Forebrain/Midbrain/Hindbrain
embryo3_Pos29_cell274_z5	28.17	59.63	Forebrain/Midbrain/Hindbrain
embryo3_Pos15_cell18_z5	53.91	76.79	Neural crest
embryo3_Pos11_cell153_z5	89.66	53.91	Forebrain/Midbrain/Hindbrain
embryo3_Pos20_cell258_z2	85.37	131.13	Anterior somitic tissues
embryo3_Pos19_cell116_z2	103.96	105.39	Sclerotome
embryo3_Pos20_cell313_z2	105.39	111.11	Sclerotome
embryo3_Pos11_cell74_z2	79.65	58.2	Forebrain/Midbrain/Hindbrain
embryo3_Pos29_cell203_z5	9.58	66.78	Neural crest
embryo3_Pos5_cell116_z2	79.65	138.28	Dermomyotome
embryo3_Pos5_cell190_z5	43.9	142.57	Cranial mesoderm
embryo3_Pos19_cell179_z5	106.82	106.82	Sclerotome
embryo3_Pos26_cell180_z2	58.2	9.57999999999998	Forebrain/Midbrain/Hindbrain
embryo3_Pos3_cell36_z5	106.82	92.52	Sclerotome
embryo3_Pos3_cell124_z5	108.25	106.82	Sclerotome
embryo3_Pos6_cell435_z2	79.65	132.56	Haematoendothelial progenitors
embryo3_Pos24_cell8_z5	11.01	58.2	Forebrain/Midbrain/Hindbrain
embryo3_Pos3_cell150_z5	101.1	121.12	Cranial mesoderm
embryo3_Pos30_cell151_z2	9.58	58.2	Forebrain/Midbrain/Hindbrain
embryo3_Pos6_cell507_z2	98.24	119.69	Anterior somitic tissues
embryo3_Pos15_cell278_z2	65.35	83.94	Cardiomyocytes
embryo3_Pos3_cell130_z2	98.24	96.81	Dermomyotome
embryo3_Pos6_cell210_z5	71.07	118.26	Gut tube
embryo3_Pos11_cell96_z5	78.22	53.91	Forebrain/Midbrain/Hindbrain
embryo3_Pos2_cell164_z5	86.8	86.8	Sclerotome
embryo3_Pos6_cell409_z2	96.81	109.68	Endothelium
embryo3_Pos6_cell483_z2	92.52	103.96	Cranial mesoderm
embryo3_Pos2_cell301_z5	92.52	83.94	Dermomyotome
embryo3_Pos3_cell102_z5	98.24	115.4	Anterior somitic tissues
embryo3_Pos25_cell136_z5	31.03	23.88	Forebrain/Midbrain/Hindbrain
embryo3_Pos14_cell157_z5	35.32	66.78	Neural crest
embryo3_Pos4_cell62_z2	39.61	142.57	Sclerotome
embryo3_Pos11_cell213_z5	92.52	61.06	Forebrain/Midbrain/Hindbrain
embryo3_Pos5_cell261_z2	95.38	116.83	Anterior somitic tissues
embryo3_Pos19_cell300_z5	103.96	103.96	Dermomyotome
embryo3_Pos3_cell190_z2	32.46	145.43	Dermomyotome
embryo3_Pos15_cell215_z5	59.63	86.8	Cardiomyocytes
embryo3_Pos15_cell189_z5	65.35	89.66	Cardiomyocytes
embryo3_Pos24_cell294_z2	35.32	59.63	Forebrain/Midbrain/Hindbrain
embryo3_Pos25_cell54_z2	25.31	29.6	Forebrain/Midbrain/Hindbrain
embryo3_Pos5_cell97_z2	89.66	123.98	Cranial mesoderm
embryo3_Pos6_cell473_z5	72.5	139.71	Anterior somitic tissues
[truncated: 18,578 more rows]
