# Supplementary material for: Multi-scale and multi-context interpretable mapping of cell states across heterogeneous spatial samples
Source: Nat Commun. 2025 Aug 21;16:7814. doi: 10.1038/s41467-025-62782-y (PMC12370880; doi:10.1038/s41467-025-62782-y)
Supplement: Supplementary file 9 — Source Data [file 41467_2025_62782_MOESM9_ESM.zip › SourceData/figure_s14_4.tsv]

barcodes	x	y	Cells
embryo3_Pos0_cell10_z2	370	191	Cranial mesoderm
embryo3_Pos0_cell10_z5	372	208	Haematoendothelial progenitors
embryo3_Pos0_cell100_z2	386	182	Neural crest
embryo3_Pos0_cell100_z5	390	168	Neural crest
embryo3_Pos0_cell101_z2	386	158	Neural crest
embryo3_Pos0_cell101_z5	391	165	Neural crest
embryo3_Pos0_cell102_z5	393	189	Neural crest
embryo3_Pos0_cell103_z2	386	196	Cranial mesoderm
embryo3_Pos0_cell104_z2	387	211	Cranial mesoderm
embryo3_Pos0_cell105_z2	387	167	Neural crest
embryo3_Pos0_cell106_z2	387	188	Neural crest
embryo3_Pos0_cell106_z5	391	170	Neural crest
embryo3_Pos0_cell107_z2	386	192	Neural crest
embryo3_Pos0_cell108_z2	387	180	Neural crest
embryo3_Pos0_cell108_z5	392	160	Neural crest
embryo3_Pos0_cell109_z5	393	192	Haematoendothelial progenitors
embryo3_Pos0_cell11_z2	370	193	Cranial mesoderm
embryo3_Pos0_cell110_z2	387	156	Cranial mesoderm
embryo3_Pos0_cell110_z5	393	186	Neural crest
embryo3_Pos0_cell111_z2	387	194	Cranial mesoderm
embryo3_Pos0_cell111_z5	392	164	Neural crest
embryo3_Pos0_cell112_z2	388	161	Neural crest
embryo3_Pos0_cell112_z5	393	177	Neural crest
embryo3_Pos0_cell113_z2	388	214	Cranial mesoderm
embryo3_Pos0_cell113_z5	393	195	Haematoendothelial progenitors
embryo3_Pos0_cell114_z2	387	185	Neural crest
embryo3_Pos0_cell115_z2	388	177	Endothelium
embryo3_Pos0_cell115_z5	393	167	Neural crest
embryo3_Pos0_cell116_z2	388	156	Endothelium
embryo3_Pos0_cell117_z2	389	173	Haematoendothelial progenitors
embryo3_Pos0_cell118_z2	388	157	Neural crest
embryo3_Pos0_cell118_z5	393	155	Cranial mesoderm
embryo3_Pos0_cell119_z2	389	209	Surface ectoderm
embryo3_Pos0_cell12_z2	371	196	Haematoendothelial progenitors
embryo3_Pos0_cell12_z5	370	214	Haematoendothelial progenitors
embryo3_Pos0_cell120_z5	394	157	Cranial mesoderm
embryo3_Pos0_cell121_z2	389	196	Cranial mesoderm
embryo3_Pos0_cell122_z5	394	172	Neural crest
embryo3_Pos0_cell123_z2	390	186	Neural crest
embryo3_Pos0_cell123_z5	394	183	Haematoendothelial progenitors
embryo3_Pos0_cell124_z2	390	175	Haematoendothelial progenitors
embryo3_Pos0_cell124_z5	395	179	Haematoendothelial progenitors
embryo3_Pos0_cell125_z5	394	189	Neural crest
embryo3_Pos0_cell126_z5	394	194	Surface ectoderm
embryo3_Pos0_cell127_z2	390	183	Neural crest
embryo3_Pos0_cell127_z5	394	169	Neural crest
embryo3_Pos0_cell128_z2	390	166	Neural crest
embryo3_Pos0_cell129_z2	391	189	Neural crest
embryo3_Pos0_cell129_z5	396	154	Neural crest
embryo3_Pos0_cell13_z2	370	199	Haematoendothelial progenitors
embryo3_Pos0_cell13_z5	372	202	Cranial mesoderm
embryo3_Pos0_cell130_z2	390	180	Neural crest
embryo3_Pos0_cell130_z5	397	174	Neural crest
embryo3_Pos0_cell131_z2	390	160	Neural crest
embryo3_Pos0_cell132_z2	391	171	Neural crest
embryo3_Pos0_cell132_z5	396	160	Neural crest
embryo3_Pos0_cell133_z5	395	165	Neural crest
embryo3_Pos0_cell134_z2	391	209	Surface ectoderm
embryo3_Pos0_cell135_z2	390	162	Neural crest
embryo3_Pos0_cell136_z5	396	156	Endothelium
embryo3_Pos0_cell137_z2	391	192	Cranial mesoderm
embryo3_Pos0_cell138_z2	392	157	Endothelium
embryo3_Pos0_cell138_z5	396	162	Neural crest
embryo3_Pos0_cell139_z5	397	177	Neural crest
embryo3_Pos0_cell14_z2	370	202	Cranial mesoderm
embryo3_Pos0_cell140_z2	391	176	Cranial mesoderm
embryo3_Pos0_cell140_z5	396	189	Cranial mesoderm
embryo3_Pos0_cell142_z5	396	167	Neural crest
embryo3_Pos0_cell143_z2	392	178	Neural crest
embryo3_Pos0_cell143_z5	397	181	Neural crest
embryo3_Pos0_cell144_z2	392	159	Neural crest
embryo3_Pos0_cell144_z5	396	185	Neural crest
embryo3_Pos0_cell146_z2	392	162	Neural crest
embryo3_Pos0_cell147_z2	392	194	Cranial mesoderm
embryo3_Pos0_cell148_z5	397	170	Neural crest
embryo3_Pos0_cell149_z2	392	168	Neural crest
embryo3_Pos0_cell149_z5	397	163	Neural crest
embryo3_Pos0_cell15_z2	370	204	Cranial mesoderm
embryo3_Pos0_cell15_z5	372	164	Endothelium
embryo3_Pos0_cell151_z2	393	174	Neural crest
embryo3_Pos0_cell152_z2	393	154	Cranial mesoderm
embryo3_Pos0_cell153_z2	393	166	Neural crest
embryo3_Pos0_cell153_z5	399	179	Neural crest
embryo3_Pos0_cell154_z2	393	184	Neural crest
embryo3_Pos0_cell154_z5	398	158	Cranial mesoderm
embryo3_Pos0_cell155_z2	394	175	Neural crest
embryo3_Pos0_cell155_z5	398	167	Neural crest
embryo3_Pos0_cell157_z2	394	151	Neural crest
embryo3_Pos0_cell157_z5	398	153	Cranial mesoderm
embryo3_Pos0_cell158_z2	394	180	Neural crest
embryo3_Pos0_cell159_z2	394	191	Cranial mesoderm
embryo3_Pos0_cell159_z5	398	158	Haematoendothelial progenitors
embryo3_Pos0_cell16_z2	370	208	Cranial mesoderm
embryo3_Pos0_cell16_z5	372	206	Haematoendothelial progenitors
embryo3_Pos0_cell160_z2	394	170	Neural crest
embryo3_Pos0_cell160_z5	399	183	Neural crest
embryo3_Pos0_cell161_z5	399	187	Cranial mesoderm
embryo3_Pos0_cell162_z2	395	173	Neural crest
embryo3_Pos0_cell164_z2	396	195	Surface ectoderm
embryo3_Pos0_cell164_z5	399	155	Neural crest
embryo3_Pos0_cell165_z5	399	161	Neural crest
embryo3_Pos0_cell166_z2	394	158	Cranial mesoderm
embryo3_Pos0_cell167_z2	395	187	Neural crest
embryo3_Pos0_cell167_z5	400	165	Neural crest
embryo3_Pos0_cell168_z2	395	164	Neural crest
embryo3_Pos0_cell169_z2	397	179	Neural crest
embryo3_Pos0_cell17_z2	370	210	Cranial mesoderm
embryo3_Pos0_cell17_z5	373	209	Cranial mesoderm
embryo3_Pos0_cell170_z5	400	163	Neural crest
embryo3_Pos0_cell173_z2	395	156	Endothelium
embryo3_Pos0_cell175_z5	402	171	Neural crest
embryo3_Pos0_cell177_z5	400	159	Haematoendothelial progenitors
embryo3_Pos0_cell178_z2	395	182	Neural crest
embryo3_Pos0_cell179_z2	396	161	Neural crest
embryo3_Pos0_cell179_z5	402	175	Neural crest
embryo3_Pos0_cell18_z2	371	212	Cranial mesoderm
embryo3_Pos0_cell181_z2	395	177	Neural crest
embryo3_Pos0_cell181_z5	401	152	Surface ectoderm
embryo3_Pos0_cell182_z2	398	168	Neural crest
embryo3_Pos0_cell182_z5	401	154	Neural crest
embryo3_Pos0_cell184_z2	396	184	Neural crest
embryo3_Pos0_cell185_z2	397	154	Neural crest
embryo3_Pos0_cell185_z5	401	187	Cranial mesoderm
embryo3_Pos0_cell186_z5	403	185	Cranial mesoderm
embryo3_Pos0_cell188_z2	398	166	Neural crest
embryo3_Pos0_cell189_z2	397	195	Surface ectoderm
embryo3_Pos0_cell189_z5	404	182	Neural crest
embryo3_Pos0_cell19_z2	371	214	Cranial mesoderm
embryo3_Pos0_cell19_z5	374	214	Endothelium
embryo3_Pos0_cell191_z2	397	158	Cranial mesoderm
embryo3_Pos0_cell192_z5	402	161	Neural crest
embryo3_Pos0_cell193_z2	397	176	Neural crest
embryo3_Pos0_cell193_z5	403	179	Neural crest
embryo3_Pos0_cell194_z2	398	190	Cranial mesoderm
embryo3_Pos0_cell194_z5	402	168	Neural crest
embryo3_Pos0_cell195_z2	400	171	Neural crest
embryo3_Pos0_cell196_z2	398	160	Cranial mesoderm
embryo3_Pos0_cell197_z2	399	185	Cranial mesoderm
embryo3_Pos0_cell197_z5	403	156	Neural crest
embryo3_Pos0_cell198_z2	398	164	Neural crest
embryo3_Pos0_cell2_z2	370	162	Cranial mesoderm
embryo3_Pos0_cell2_z5	370	164	Endothelium
embryo3_Pos0_cell20_z2	371	206	Cranial mesoderm
embryo3_Pos0_cell20_z5	375	213	Endothelium
embryo3_Pos0_cell200_z2	399	152	Surface ectoderm
embryo3_Pos0_cell200_z5	403	165	Neural crest
embryo3_Pos0_cell201_z2	398	156	Endothelium
embryo3_Pos0_cell202_z2	400	175	Neural crest
embryo3_Pos0_cell202_z5	402	154	Neural crest
embryo3_Pos0_cell203_z2	398	173	Neural crest
embryo3_Pos0_cell204_z2	399	181	Neural crest
embryo3_Pos0_cell206_z5	405	159	Haematoendothelial progenitors
embryo3_Pos0_cell207_z5	404	168	Cranial mesoderm
embryo3_Pos0_cell208_z5	404	163	Cranial mesoderm
embryo3_Pos0_cell209_z2	399	162	Neural crest
embryo3_Pos0_cell21_z2	371	189	Cranial mesoderm
embryo3_Pos0_cell210_z2	399	158	Blood progenitors
embryo3_Pos0_cell211_z2	400	177	Neural crest
embryo3_Pos0_cell211_z5	404	174	Neural crest
embryo3_Pos0_cell213_z5	404	171	Neural crest
embryo3_Pos0_cell214_z2	401	170	Neural crest
embryo3_Pos0_cell215_z2	401	154	Neural crest
embryo3_Pos0_cell215_z5	405	154	Surface ectoderm
embryo3_Pos0_cell216_z5	405	177	Neural crest
embryo3_Pos0_cell218_z2	401	159	Endothelium
embryo3_Pos0_cell219_z2	401	165	Neural crest
embryo3_Pos0_cell219_z5	406	182	Endothelium
embryo3_Pos0_cell22_z2	372	200	Cranial mesoderm
embryo3_Pos0_cell22_z5	374	164	Neural crest
embryo3_Pos0_cell220_z2	401	174	Neural crest
embryo3_Pos0_cell221_z5	405	179	Cranial mesoderm
embryo3_Pos0_cell223_z2	402	181	Cranial mesoderm
embryo3_Pos0_cell223_z5	408	169	Cranial mesoderm
embryo3_Pos0_cell224_z2	402	186	Cranial mesoderm
embryo3_Pos0_cell224_z5	406	185	Neural crest
embryo3_Pos0_cell225_z2	403	172	Neural crest
embryo3_Pos0_cell225_z5	406	174	Neural crest
embryo3_Pos0_cell226_z2	402	163	Neural crest
embryo3_Pos0_cell226_z5	407	156	Surface ectoderm
embryo3_Pos0_cell228_z5	408	167	Neural crest
embryo3_Pos0_cell229_z2	403	167	Cranial mesoderm
embryo3_Pos0_cell23_z2	372	186	Cranial mesoderm
embryo3_Pos0_cell230_z2	403	157	Neural crest
embryo3_Pos0_cell231_z2	403	176	Neural crest
embryo3_Pos0_cell232_z5	409	164	Cranial mesoderm
embryo3_Pos0_cell233_z2	403	162	Endothelium
embryo3_Pos0_cell234_z2	404	164	Cranial mesoderm
embryo3_Pos0_cell235_z5	408	183	Cranial mesoderm
embryo3_Pos0_cell236_z5	408	160	Cranial mesoderm
embryo3_Pos0_cell237_z2	404	160	Cranial mesoderm
embryo3_Pos0_cell237_z5	408	171	Cranial mesoderm
embryo3_Pos0_cell24_z2	372	193	Endothelium
embryo3_Pos0_cell24_z5	375	205	Cranial mesoderm
embryo3_Pos0_cell240_z5	408	157	Surface ectoderm
embryo3_Pos0_cell242_z5	408	178	Endothelium
embryo3_Pos0_cell244_z2	404	154	Surface ectoderm
embryo3_Pos0_cell244_z5	408	175	Endothelium
embryo3_Pos0_cell245_z2	406	183	Cranial mesoderm
embryo3_Pos0_cell246_z5	409	205	Surface ectoderm
embryo3_Pos0_cell247_z2	405	206	Neural crest
embryo3_Pos0_cell248_z2	405	175	Neural crest
embryo3_Pos0_cell248_z5	409	168	Cranial mesoderm
embryo3_Pos0_cell249_z5	412	207	Surface ectoderm
embryo3_Pos0_cell250_z2	406	168	Cranial mesoderm
embryo3_Pos0_cell251_z2	405	156	Surface ectoderm
embryo3_Pos0_cell252_z2	405	180	Cranial mesoderm
embryo3_Pos0_cell253_z2	406	170	Endothelium
embryo3_Pos0_cell253_z5	410	163	Cranial mesoderm
embryo3_Pos0_cell254_z5	410	177	Haematoendothelial progenitors
embryo3_Pos0_cell257_z2	407	159	Surface ectoderm
embryo3_Pos0_cell258_z2	407	177	Haematoendothelial progenitors
embryo3_Pos0_cell258_z5	411	167	Cranial mesoderm
embryo3_Pos0_cell26_z2	372	183	Cranial mesoderm
embryo3_Pos0_cell26_z5	375	208	Cranial mesoderm
embryo3_Pos0_cell260_z2	407	166	Neural crest
embryo3_Pos0_cell260_z5	410	171	Cranial mesoderm
embryo3_Pos0_cell261_z2	407	155	Mixed mesenchymal mesoderm
embryo3_Pos0_cell261_z5	411	185	Neural crest
embryo3_Pos0_cell262_z2	406	163	Neural crest
embryo3_Pos0_cell263_z2	407	201	Surface ectoderm
embryo3_Pos0_cell263_z5	413	180	Cranial mesoderm
embryo3_Pos0_cell264_z2	407	203	Surface ectoderm
embryo3_Pos0_cell264_z5	411	160	Surface ectoderm
embryo3_Pos0_cell265_z2	408	179	Haematoendothelial progenitors
embryo3_Pos0_cell265_z5	413	174	Cranial mesoderm
embryo3_Pos0_cell266_z5	413	183	Cranial mesoderm
embryo3_Pos0_cell268_z2	408	206	Surface ectoderm
embryo3_Pos0_cell269_z2	408	174	Endothelium
embryo3_Pos0_cell27_z2	372	210	Cranial mesoderm
embryo3_Pos0_cell27_z5	375	171	Neural crest
embryo3_Pos0_cell270_z2	408	209	Surface ectoderm
embryo3_Pos0_cell271_z2	408	213	Surface ectoderm
embryo3_Pos0_cell271_z5	412	162	Cranial mesoderm
embryo3_Pos0_cell272_z2	409	162	Surface ectoderm
embryo3_Pos0_cell272_z5	412	164	Neural crest
embryo3_Pos0_cell273_z2	409	181	Haematoendothelial progenitors
embryo3_Pos0_cell273_z5	412	197	Surface ectoderm
embryo3_Pos0_cell274_z2	409	170	Neural crest
embryo3_Pos0_cell275_z2	409	210	Surface ectoderm
embryo3_Pos0_cell276_z5	413	176	Neural crest
embryo3_Pos0_cell277_z2	409	168	Neural crest
embryo3_Pos0_cell277_z5	413	172	Cranial mesoderm
embryo3_Pos0_cell279_z5	413	167	Cranial mesoderm
embryo3_Pos0_cell28_z2	371	175	Neural crest
embryo3_Pos0_cell28_z5	375	202	Cranial mesoderm
embryo3_Pos0_cell280_z2	410	165	Neural crest
embryo3_Pos0_cell280_z5	413	170	Neural crest
embryo3_Pos0_cell281_z2	410	173	Cranial mesoderm
embryo3_Pos0_cell282_z2	410	175	Cranial mesoderm
embryo3_Pos0_cell282_z5	414	181	Cranial mesoderm
embryo3_Pos0_cell284_z2	411	183	Cranial mesoderm
embryo3_Pos0_cell285_z2	410	214	ExE endoderm
embryo3_Pos0_cell286_z2	411	178	Cranial mesoderm
embryo3_Pos0_cell286_z5	414	161	Surface ectoderm
embryo3_Pos0_cell287_z5	414	174	Surface ectoderm
embryo3_Pos0_cell288_z5	415	177	Surface ectoderm
embryo3_Pos0_cell29_z2	372	181	Cranial mesoderm
embryo3_Pos0_cell29_z5	377	165	Neural crest
embryo3_Pos0_cell291_z2	412	166	Neural crest
embryo3_Pos0_cell292_z2	412	161	Surface ectoderm
embryo3_Pos0_cell292_z5	417	185	Cranial mesoderm
embryo3_Pos0_cell293_z2	412	171	Cranial mesoderm
embryo3_Pos0_cell294_z2	411	210	Surface ectoderm
embryo3_Pos0_cell294_z5	420	196	Surface ectoderm
embryo3_Pos0_cell295_z2	414	199	Surface ectoderm
embryo3_Pos0_cell295_z5	416	167	Cranial mesoderm
embryo3_Pos0_cell296_z5	416	181	Surface ectoderm
embryo3_Pos0_cell297_z5	416	178	Mixed mesenchymal mesoderm
embryo3_Pos0_cell298_z2	412	164	Surface ectoderm
embryo3_Pos0_cell298_z5	417	183	Cranial mesoderm
embryo3_Pos0_cell3_z2	372	165	Endothelium
embryo3_Pos0_cell30_z2	372	214	Cranial mesoderm
embryo3_Pos0_cell30_z5	376	211	Haematoendothelial progenitors
embryo3_Pos0_cell300_z2	413	168	Surface ectoderm
embryo3_Pos0_cell300_z5	417	200	Surface ectoderm
embryo3_Pos0_cell301_z2	413	175	Cranial mesoderm
embryo3_Pos0_cell302_z2	414	181	Neural crest
embryo3_Pos0_cell303_z2	415	172	Neural crest
embryo3_Pos0_cell303_z5	418	179	Mixed mesenchymal mesoderm
embryo3_Pos0_cell304_z2	414	177	Cranial mesoderm
embryo3_Pos0_cell305_z5	418	202	Neural crest
embryo3_Pos0_cell306_z2	414	162	Surface ectoderm
embryo3_Pos0_cell307_z2	415	184	Cranial mesoderm
embryo3_Pos0_cell308_z2	415	166	Surface ectoderm
embryo3_Pos0_cell308_z5	419	184	Neural crest
embryo3_Pos0_cell309_z5	420	186	Surface ectoderm
embryo3_Pos0_cell31_z5	378	174	Neural crest
embryo3_Pos0_cell310_z2	415	198	Surface ectoderm
embryo3_Pos0_cell311_z2	415	169	Surface ectoderm
embryo3_Pos0_cell311_z5	420	183	Surface ectoderm
embryo3_Pos0_cell313_z2	416	180	Neural crest
embryo3_Pos0_cell313_z5	420	202	Neural crest
embryo3_Pos0_cell314_z2	417	163	Surface ectoderm
embryo3_Pos0_cell315_z2	416	175	Surface ectoderm
embryo3_Pos0_cell315_z5	421	211	Surface ectoderm
embryo3_Pos0_cell317_z2	417	210	Surface ectoderm
embryo3_Pos0_cell318_z2	417	177	Surface ectoderm
embryo3_Pos0_cell319_z2	417	167	Surface ectoderm
embryo3_Pos0_cell32_z2	373	203	Cranial mesoderm
embryo3_Pos0_cell32_z5	377	200	Cranial mesoderm
embryo3_Pos0_cell320_z2	418	171	Surface ectoderm
embryo3_Pos0_cell320_z5	422	213	Surface ectoderm
embryo3_Pos0_cell321_z2	418	184	Neural crest
embryo3_Pos0_cell322_z2	417	199	Surface ectoderm
embryo3_Pos0_cell322_z5	423	208	Surface ectoderm
embryo3_Pos0_cell323_z2	418	212	Surface ectoderm
embryo3_Pos0_cell323_z5	422	203	Surface ectoderm
embryo3_Pos0_cell324_z5	422	214	Neural crest
embryo3_Pos0_cell325_z2	419	187	Neural crest
embryo3_Pos0_cell325_z5	422	187	Surface ectoderm
embryo3_Pos0_cell327_z5	424	201	Surface ectoderm
embryo3_Pos0_cell328_z5	422	207	Surface ectoderm
embryo3_Pos0_cell329_z5	424	205	Forebrain/Midbrain/Hindbrain
embryo3_Pos0_cell33_z2	374	207	Cranial mesoderm
embryo3_Pos0_cell330_z5	423	211	Surface ectoderm
embryo3_Pos0_cell331_z2	421	200	Surface ectoderm
embryo3_Pos0_cell331_z5	423	190	Neural crest
embryo3_Pos0_cell332_z5	424	203	Surface ectoderm
embryo3_Pos0_cell334_z2	421	209	Surface ectoderm
embryo3_Pos0_cell334_z5	424	199	Surface ectoderm
embryo3_Pos0_cell335_z2	420	210	Surface ectoderm
embryo3_Pos0_cell335_z5	426	212	Surface ectoderm
embryo3_Pos0_cell336_z2	421	213	Surface ectoderm
embryo3_Pos0_cell336_z5	424	201	Surface ectoderm
embryo3_Pos0_cell337_z5	426	207	Surface ectoderm
embryo3_Pos0_cell338_z2	424	206	Surface ectoderm
embryo3_Pos0_cell338_z5	426	189	Surface ectoderm
embryo3_Pos0_cell339_z5	427	191	Surface ectoderm
embryo3_Pos0_cell34_z2	373	161	Cranial mesoderm
embryo3_Pos0_cell34_z5	378	203	Cranial mesoderm
embryo3_Pos0_cell340_z2	422	190	Surface ectoderm
embryo3_Pos0_cell340_z5	426	196	Surface ectoderm
embryo3_Pos0_cell341_z2	422	210	Surface ectoderm
embryo3_Pos0_cell341_z5	426	204	Surface ectoderm
embryo3_Pos0_cell342_z5	427	199	Surface ectoderm
embryo3_Pos0_cell343_z2	424	213	Surface ectoderm
embryo3_Pos0_cell343_z5	427	210	Surface ectoderm
embryo3_Pos0_cell344_z2	423	204	Surface ectoderm
embryo3_Pos0_cell344_z5	427	192	Surface ectoderm
embryo3_Pos0_cell345_z2	423	193	Surface ectoderm
embryo3_Pos0_cell345_z5	427	202	Surface ectoderm
embryo3_Pos0_cell346_z5	427	215	Surface ectoderm
embryo3_Pos0_cell347_z2	424	200	Surface ectoderm
embryo3_Pos0_cell347_z5	428	205	Surface ectoderm
embryo3_Pos0_cell348_z2	425	188	Surface ectoderm
embryo3_Pos0_cell349_z2	425	210	Surface ectoderm
embryo3_Pos0_cell35_z2	374	163	Endothelium
embryo3_Pos0_cell35_z5	378	207	Cranial mesoderm
embryo3_Pos0_cell350_z2	424	191	Surface ectoderm
embryo3_Pos0_cell350_z5	429	202	Surface ectoderm
embryo3_Pos0_cell351_z2	425	203	Surface ectoderm
embryo3_Pos0_cell351_z5	430	209	Mixed mesenchymal mesoderm
embryo3_Pos0_cell353_z2	425	194	Surface ectoderm
embryo3_Pos0_cell353_z5	430	212	Surface ectoderm
embryo3_Pos0_cell355_z2	426	193	Surface ectoderm
embryo3_Pos0_cell356_z2	426	197	Mixed mesenchymal mesoderm
embryo3_Pos0_cell357_z2	429	213	Surface ectoderm
embryo3_Pos0_cell358_z2	427	203	Surface ectoderm
embryo3_Pos0_cell36_z2	374	171	Neural crest
embryo3_Pos0_cell36_z5	378	169	Neural crest
embryo3_Pos0_cell360_z2	428	206	Surface ectoderm
embryo3_Pos0_cell361_z2	428	210	Surface ectoderm
embryo3_Pos0_cell362_z2	432	208	Mixed mesenchymal mesoderm
embryo3_Pos0_cell363_z2	432	210	Mixed mesenchymal mesoderm
embryo3_Pos0_cell364_z2	431	203	Surface ectoderm
embryo3_Pos0_cell365_z2	432	214	Surface ectoderm
embryo3_Pos0_cell37_z2	375	205	Cranial mesoderm
embryo3_Pos0_cell37_z5	378	161	Haematoendothelial progenitors
embryo3_Pos0_cell38_z2	374	213	Endothelium
embryo3_Pos0_cell38_z5	379	209	Cranial mesoderm
embryo3_Pos0_cell39_z2	374	168	Neural crest
embryo3_Pos0_cell39_z5	379	172	Neural crest
embryo3_Pos0_cell4_z2	371	168	Cranial mesoderm
embryo3_Pos0_cell4_z5	371	183	Cranial mesoderm
embryo3_Pos0_cell40_z2	374	184	Cranial mesoderm
embryo3_Pos0_cell40_z5	378	211	Haematoendothelial progenitors
embryo3_Pos0_cell42_z2	374	193	Endothelium
embryo3_Pos0_cell42_z5	379	166	Neural crest
embryo3_Pos0_cell43_z2	376	198	Haematoendothelial progenitors
embryo3_Pos0_cell43_z5	380	198	Endothelium
embryo3_Pos0_cell44_z2	376	209	Cranial mesoderm
embryo3_Pos0_cell44_z5	380	163	Neural crest
embryo3_Pos0_cell45_z2	376	159	Endothelium
embryo3_Pos0_cell45_z5	380	201	Cranial mesoderm
embryo3_Pos0_cell46_z2	377	201	Cranial mesoderm
embryo3_Pos0_cell46_z5	380	213	Haematoendothelial progenitors
embryo3_Pos0_cell47_z2	376	168	Neural crest
embryo3_Pos0_cell47_z5	381	161	Cranial mesoderm
embryo3_Pos0_cell48_z2	376	212	Haematoendothelial progenitors
embryo3_Pos0_cell48_z5	382	202	Haematoendothelial progenitors
embryo3_Pos0_cell49_z2	377	173	Neural crest
embryo3_Pos0_cell49_z5	382	197	Neural crest
embryo3_Pos0_cell5_z2	371	170	Neural crest
embryo3_Pos0_cell5_z5	370	186	Endothelium
embryo3_Pos0_cell50_z2	377	175	Neural crest
embryo3_Pos0_cell50_z5	382	165	Neural crest
embryo3_Pos0_cell51_z5	381	213	Endothelium
embryo3_Pos0_cell52_z2	378	213	Cranial mesoderm
embryo3_Pos0_cell52_z5	384	170	Neural crest
embryo3_Pos0_cell53_z2	378	166	Neural crest
embryo3_Pos0_cell53_z5	382	175	Neural crest
embryo3_Pos0_cell54_z2	378	162	Endothelium
embryo3_Pos0_cell54_z5	381	209	Cranial mesoderm
embryo3_Pos0_cell55_z2	378	205	Cranial mesoderm
embryo3_Pos0_cell55_z5	383	205	Cranial mesoderm
embryo3_Pos0_cell56_z2	377	197	Neural crest
embryo3_Pos0_cell56_z5	383	210	Cranial mesoderm
embryo3_Pos0_cell57_z5	382	207	Cranial mesoderm
embryo3_Pos0_cell58_z2	378	210	Cranial mesoderm
embryo3_Pos0_cell58_z5	381	164	Neural crest
embryo3_Pos0_cell59_z2	378	171	Neural crest
embryo3_Pos0_cell59_z5	383	173	Haematoendothelial progenitors
embryo3_Pos0_cell60_z2	379	157	Cranial mesoderm
embryo3_Pos0_cell60_z5	382	168	Neural crest
embryo3_Pos0_cell61_z2	380	160	Endothelium
embryo3_Pos0_cell61_z5	384	159	Neural crest
embryo3_Pos0_cell62_z2	379	174	Neural crest
embryo3_Pos0_cell62_z5	384	198	Endothelium
embryo3_Pos0_cell63_z2	379	196	Cranial mesoderm
embryo3_Pos0_cell63_z5	384	208	Cranial mesoderm
embryo3_Pos0_cell64_z2	379	199	Endothelium
embryo3_Pos0_cell64_z5	384	170	Neural crest
embryo3_Pos0_cell65_z2	380	165	Neural crest
embryo3_Pos0_cell65_z5	384	214	ExE endoderm
embryo3_Pos0_cell66_z2	380	202	Cranial mesoderm
embryo3_Pos0_cell66_z5	385	195	Neural crest
embryo3_Pos0_cell67_z5	385	162	Neural crest
embryo3_Pos0_cell68_z2	380	208	Cranial mesoderm
embryo3_Pos0_cell68_z5	384	201	Endothelium
embryo3_Pos0_cell69_z2	381	170	Neural crest
embryo3_Pos0_cell69_z5	385	168	Neural crest
embryo3_Pos0_cell7_z2	370	183	Cranial mesoderm
embryo3_Pos0_cell7_z5	371	200	Cranial mesoderm
embryo3_Pos0_cell70_z2	380	200	Endothelium
embryo3_Pos0_cell71_z2	380	177	Cranial mesoderm
embryo3_Pos0_cell71_z5	385	157	Neural crest
embryo3_Pos0_cell72_z2	380	158	Cranial mesoderm
embryo3_Pos0_cell72_z5	385	203	Endothelium
embryo3_Pos0_cell73_z2	381	198	Endothelium
embryo3_Pos0_cell73_z5	387	209	Endothelium
embryo3_Pos0_cell74_z2	382	211	Cranial mesoderm
embryo3_Pos0_cell74_z5	386	213	Haematoendothelial progenitors
embryo3_Pos0_cell75_z2	382	194	Haematoendothelial progenitors
embryo3_Pos0_cell75_z5	385	165	Neural crest
embryo3_Pos0_cell76_z2	382	162	Cranial mesoderm
embryo3_Pos0_cell77_z2	382	214	Haematoendothelial progenitors
embryo3_Pos0_cell78_z2	383	204	Haematoendothelial progenitors
embryo3_Pos0_cell78_z5	387	190	Neural crest
embryo3_Pos0_cell79_z2	382	206	Cranial mesoderm
embryo3_Pos0_cell79_z5	388	205	Haematoendothelial progenitors
embryo3_Pos0_cell8_z2	370	187	Endothelium
embryo3_Pos0_cell8_z5	370	203	Cranial mesoderm
embryo3_Pos0_cell80_z2	383	159	Endothelium
embryo3_Pos0_cell80_z5	387	200	Endothelium
embryo3_Pos0_cell81_z2	383	167	Neural crest
embryo3_Pos0_cell81_z5	387	196	Endothelium
embryo3_Pos0_cell82_z2	383	187	Neural crest
embryo3_Pos0_cell83_z2	383	208	Cranial mesoderm
embryo3_Pos0_cell83_z5	388	165	Neural crest
embryo3_Pos0_cell84_z2	383	197	Endothelium
embryo3_Pos0_cell84_z5	388	186	Neural crest
embryo3_Pos0_cell85_z2	383	200	Endothelium
embryo3_Pos0_cell85_z5	386	194	Cranial mesoderm
embryo3_Pos0_cell86_z5	389	163	Neural crest
embryo3_Pos0_cell87_z2	384	190	Neural crest
embryo3_Pos0_cell87_z5	387	170	Neural crest
embryo3_Pos0_cell88_z2	384	177	Neural crest
embryo3_Pos0_cell88_z5	389	160	Neural crest
embryo3_Pos0_cell89_z2	384	179	Haematoendothelial progenitors
embryo3_Pos0_cell89_z5	388	212	Endothelium
embryo3_Pos0_cell9_z5	370	205	Cranial mesoderm
embryo3_Pos0_cell90_z2	384	198	Haematoendothelial progenitors
embryo3_Pos0_cell90_z5	388	168	Neural crest
embryo3_Pos0_cell91_z2	385	175	Neural crest
embryo3_Pos0_cell91_z5	389	188	Neural crest
embryo3_Pos0_cell92_z2	384	194	Cranial mesoderm
embryo3_Pos0_cell92_z5	389	157	Cranial mesoderm
embryo3_Pos0_cell93_z2	386	200	Haematoendothelial progenitors
embryo3_Pos0_cell93_z5	389	195	Haematoendothelial progenitors
embryo3_Pos0_cell94_z2	385	213	Endothelium
embryo3_Pos0_cell94_z5	389	192	Cranial mesoderm
embryo3_Pos0_cell95_z2	385	163	Neural crest
embryo3_Pos0_cell95_z5	389	213	Cranial mesoderm
embryo3_Pos0_cell96_z2	385	156	Cranial mesoderm
embryo3_Pos0_cell97_z2	386	208	Cranial mesoderm
embryo3_Pos0_cell97_z5	391	197	Cranial mesoderm
embryo3_Pos0_cell98_z2	384	161	Forebrain/Midbrain/Hindbrain
embryo3_Pos0_cell99_z2	385	186	Neural crest
embryo3_Pos0_cell99_z5	391	156	Endothelium
embryo3_Pos1_cell1_z2	370	215	Haematoendothelial progenitors
embryo3_Pos1_cell100_z2	381	216	Cranial mesoderm
embryo3_Pos1_cell100_z5	399	225	Surface ectoderm
embryo3_Pos1_cell101_z2	381	245	Endothelium
embryo3_Pos1_cell101_z5	398	234	Cranial mesoderm
embryo3_Pos1_cell102_z2	381	250	Cranial mesoderm
embryo3_Pos1_cell103_z2	381	259	Endothelium
embryo3_Pos1_cell103_z5	399	261	Endothelium
embryo3_Pos1_cell104_z2	381	278	Cranial mesoderm
embryo3_Pos1_cell104_z5	399	272	Endothelium
embryo3_Pos1_cell105_z2	381	232	Cranial mesoderm
embryo3_Pos1_cell105_z5	400	240	Cranial mesoderm
embryo3_Pos1_cell106_z2	382	236	Cranial mesoderm
embryo3_Pos1_cell107_z2	381	275	Cranial mesoderm
embryo3_Pos1_cell107_z5	400	236	Cranial mesoderm
embryo3_Pos1_cell108_z2	383	234	Cranial mesoderm
embryo3_Pos1_cell108_z5	400	269	Cranial mesoderm
embryo3_Pos1_cell109_z2	382	240	Endothelium
embryo3_Pos1_cell109_z5	401	277	Endothelium
embryo3_Pos1_cell11_z2	370	247	Cranial mesoderm
embryo3_Pos1_cell110_z2	382	261	Endothelium
embryo3_Pos1_cell111_z2	382	265	Cranial mesoderm
embryo3_Pos1_cell111_z5	400	233	Surface ectoderm
embryo3_Pos1_cell112_z2	382	273	Cranial mesoderm
embryo3_Pos1_cell112_z5	401	264	Cranial mesoderm
embryo3_Pos1_cell113_z2	382	227	Haematoendothelial progenitors
embryo3_Pos1_cell114_z2	382	229	Haematoendothelial progenitors
embryo3_Pos1_cell114_z5	401	224	Forebrain/Midbrain/Hindbrain
embryo3_Pos1_cell115_z2	383	271	Cranial mesoderm
embryo3_Pos1_cell115_z5	402	226	Surface ectoderm
embryo3_Pos1_cell116_z2	383	259	Cranial mesoderm
embryo3_Pos1_cell116_z5	401	266	Cranial mesoderm
embryo3_Pos1_cell117_z2	384	223	Cranial mesoderm
embryo3_Pos1_cell117_z5	401	275	Haematoendothelial progenitors
embryo3_Pos1_cell118_z2	384	248	Cranial mesoderm
embryo3_Pos1_cell118_z5	402	235	Surface ectoderm
embryo3_Pos1_cell119_z2	383	231	Cranial mesoderm
embryo3_Pos1_cell119_z5	402	238	Cranial mesoderm
embryo3_Pos1_cell12_z2	371	250	Cranial mesoderm
embryo3_Pos1_cell12_z5	379	235	Endothelium
embryo3_Pos1_cell120_z2	384	239	Cranial mesoderm
embryo3_Pos1_cell120_z5	402	257	Cranial mesoderm
embryo3_Pos1_cell121_z2	383	215	Cranial mesoderm
embryo3_Pos1_cell121_z5	402	261	Endothelium
embryo3_Pos1_cell122_z2	383	246	Endothelium
embryo3_Pos1_cell122_z5	402	268	Cranial mesoderm
embryo3_Pos1_cell123_z2	384	276	Cranial mesoderm
embryo3_Pos1_cell124_z2	384	242	Cranial mesoderm
embryo3_Pos1_cell124_z5	403	222	Surface ectoderm
embryo3_Pos1_cell125_z5	403	270	Cranial mesoderm
embryo3_Pos1_cell126_z2	384	266	Endothelium
embryo3_Pos1_cell126_z5	403	228	Surface ectoderm
embryo3_Pos1_cell127_z2	385	262	Cranial mesoderm
embryo3_Pos1_cell128_z2	385	235	Haematoendothelial progenitors
embryo3_Pos1_cell128_z5	404	219	Definitive endoderm
embryo3_Pos1_cell129_z2	385	230	Haematoendothelial progenitors
embryo3_Pos1_cell129_z5	403	230	Surface ectoderm
embryo3_Pos1_cell13_z2	370	252	Splanchnic mesoderm
embryo3_Pos1_cell13_z5	379	238	Endothelium
embryo3_Pos1_cell130_z2	384	268	Cranial mesoderm
embryo3_Pos1_cell130_z5	403	234	Surface ectoderm
embryo3_Pos1_cell131_z2	384	273	Cranial mesoderm
embryo3_Pos1_cell131_z5	405	271	Cranial mesoderm
embryo3_Pos1_cell132_z2	386	244	Cranial mesoderm
embryo3_Pos1_cell132_z5	405	263	Cranial mesoderm
embryo3_Pos1_cell133_z2	385	217	Endothelium
embryo3_Pos1_cell133_z5	404	276	Cranial mesoderm
embryo3_Pos1_cell134_z2	384	227	Endothelium
embryo3_Pos1_cell134_z5	405	278	Endothelium
embryo3_Pos1_cell135_z2	387	227	Cranial mesoderm
embryo3_Pos1_cell135_z5	404	267	Cranial mesoderm
embryo3_Pos1_cell136_z2	385	271	Endothelium
embryo3_Pos1_cell136_z5	405	266	Cranial mesoderm
embryo3_Pos1_cell137_z2	386	246	Cranial mesoderm
embryo3_Pos1_cell137_z5	404	226	Definitive endoderm
embryo3_Pos1_cell138_z2	386	232	Dermomyotome
embryo3_Pos1_cell138_z5	405	224	Surface ectoderm
embryo3_Pos1_cell139_z2	387	278	Cranial mesoderm
embryo3_Pos1_cell14_z2	370	254	Cranial mesoderm
embryo3_Pos1_cell14_z5	380	231	Endothelium
embryo3_Pos1_cell140_z2	387	237	Cranial mesoderm
embryo3_Pos1_cell140_z5	406	232	Surface ectoderm
embryo3_Pos1_cell141_z2	387	267	Cranial mesoderm
embryo3_Pos1_cell141_z5	406	221	Forebrain/Midbrain/Hindbrain
embryo3_Pos1_cell142_z2	386	223	Cranial mesoderm
embryo3_Pos1_cell142_z5	405	235	Surface ectoderm
embryo3_Pos1_cell143_z2	387	265	Cranial mesoderm
embryo3_Pos1_cell143_z5	406	228	Surface ectoderm
embryo3_Pos1_cell144_z2	386	272	Cranial mesoderm
embryo3_Pos1_cell144_z5	408	260	Cranial mesoderm
embryo3_Pos1_cell145_z2	387	215	Endothelium
embryo3_Pos1_cell145_z5	406	223	Surface ectoderm
embryo3_Pos1_cell146_z2	387	270	Cranial mesoderm
embryo3_Pos1_cell146_z5	406	269	Sclerotome
embryo3_Pos1_cell147_z2	388	221	Haematoendothelial progenitors
embryo3_Pos1_cell147_z5	408	273	Endothelium
embryo3_Pos1_cell148_z2	388	276	Cranial mesoderm
embryo3_Pos1_cell148_z5	408	277	Endothelium
embryo3_Pos1_cell149_z2	387	240	Cranial mesoderm
embryo3_Pos1_cell15_z2	370	256	Cranial mesoderm
embryo3_Pos1_cell15_z5	379	260	Cranial mesoderm
embryo3_Pos1_cell150_z2	387	229	Cranial mesoderm
embryo3_Pos1_cell150_z5	408	218	Surface ectoderm
embryo3_Pos1_cell151_z2	389	228	Cranial mesoderm
embryo3_Pos1_cell151_z5	407	225	Surface ectoderm
embryo3_Pos1_cell152_z2	388	242	Cranial mesoderm
embryo3_Pos1_cell152_z5	407	238	Surface ectoderm
embryo3_Pos1_cell153_z2	388	234	Cranial mesoderm
embryo3_Pos1_cell154_z2	390	218	Cranial mesoderm
embryo3_Pos1_cell154_z5	408	229	Surface ectoderm
embryo3_Pos1_cell155_z2	389	261	Cranial mesoderm
embryo3_Pos1_cell156_z2	389	217	Cranial mesoderm
embryo3_Pos1_cell156_z5	408	266	Cranial mesoderm
embryo3_Pos1_cell157_z2	389	230	Cranial mesoderm
embryo3_Pos1_cell158_z2	389	272	Cranial mesoderm
embryo3_Pos1_cell158_z5	409	255	Cranial mesoderm
embryo3_Pos1_cell159_z2	389	225	Surface ectoderm
embryo3_Pos1_cell159_z5	408	259	Cranial mesoderm
embryo3_Pos1_cell16_z5	380	228	Haematoendothelial progenitors
embryo3_Pos1_cell160_z2	389	244	Cranial mesoderm
embryo3_Pos1_cell160_z5	408	220	Surface ectoderm
embryo3_Pos1_cell161_z2	389	247	Cranial mesoderm
embryo3_Pos1_cell162_z2	389	264	Cranial mesoderm
embryo3_Pos1_cell162_z5	408	232	Neural crest
embryo3_Pos1_cell163_z2	390	232	Cranial mesoderm
embryo3_Pos1_cell163_z5	409	261	Cranial mesoderm
embryo3_Pos1_cell164_z2	390	268	Cranial mesoderm
embryo3_Pos1_cell165_z2	389	239	Cranial mesoderm
embryo3_Pos1_cell165_z5	409	257	Cranial mesoderm
embryo3_Pos1_cell166_z2	390	256	Cranial mesoderm
embryo3_Pos1_cell166_z5	411	262	Cranial mesoderm
embryo3_Pos1_cell167_z2	390	266	Cranial mesoderm
embryo3_Pos1_cell167_z5	411	269	Anterior somitic tissues
embryo3_Pos1_cell168_z2	391	258	Cranial mesoderm
embryo3_Pos1_cell168_z5	410	238	Surface ectoderm
embryo3_Pos1_cell169_z2	390	236	Cranial mesoderm
embryo3_Pos1_cell169_z5	410	229	Surface ectoderm
embryo3_Pos1_cell17_z5	381	233	Endothelium
embryo3_Pos1_cell170_z2	391	239	Cranial mesoderm
embryo3_Pos1_cell170_z5	411	275	Cranial mesoderm
embryo3_Pos1_cell171_z2	390	271	Cranial mesoderm
embryo3_Pos1_cell171_z5	410	278	Spinal cord
embryo3_Pos1_cell173_z2	391	259	Cranial mesoderm
embryo3_Pos1_cell173_z5	415	216	Surface ectoderm
embryo3_Pos1_cell174_z2	391	264	Cranial mesoderm
embryo3_Pos1_cell174_z5	410	218	Forebrain/Midbrain/Hindbrain
embryo3_Pos1_cell175_z2	392	219	Cranial mesoderm
embryo3_Pos1_cell175_z5	411	265	Cranial mesoderm
embryo3_Pos1_cell176_z2	392	223	Cranial mesoderm
embryo3_Pos1_cell176_z5	411	231	Surface ectoderm
embryo3_Pos1_cell177_z5	413	237	Forebrain/Midbrain/Hindbrain
embryo3_Pos1_cell178_z2	392	234	Cranial mesoderm
embryo3_Pos1_cell178_z5	413	273	Cranial mesoderm
embryo3_Pos1_cell179_z2	392	278	Cranial mesoderm
embryo3_Pos1_cell18_z2	370	264	Cranial mesoderm
embryo3_Pos1_cell180_z2	392	228	Cranial mesoderm
embryo3_Pos1_cell180_z5	413	256	Cranial mesoderm
embryo3_Pos1_cell181_z2	391	243	Endothelium
embryo3_Pos1_cell181_z5	412	259	Cranial mesoderm
embryo3_Pos1_cell182_z2	392	273	Cranial mesoderm
embryo3_Pos1_cell182_z5	412	228	Surface ectoderm
embryo3_Pos1_cell183_z2	391	242	Haematoendothelial progenitors
embryo3_Pos1_cell184_z2	392	254	Endothelium
embryo3_Pos1_cell184_z5	412	239	Surface ectoderm
embryo3_Pos1_cell185_z2	392	267	Anterior somitic tissues
embryo3_Pos1_cell186_z2	393	226	Endothelium
embryo3_Pos1_cell187_z2	392	235	Cranial mesoderm
embryo3_Pos1_cell188_z2	394	271	Cranial mesoderm
embryo3_Pos1_cell188_z5	413	231	Forebrain/Midbrain/Hindbrain
embryo3_Pos1_cell189_z2	393	245	Cranial mesoderm
embryo3_Pos1_cell189_z5	413	234	Neural crest
embryo3_Pos1_cell19_z2	370	265	Cranial mesoderm
embryo3_Pos1_cell19_z5	380	261	Cranial mesoderm
embryo3_Pos1_cell190_z2	392	215	Surface ectoderm
embryo3_Pos1_cell190_z5	414	265	Haematoendothelial progenitors
embryo3_Pos1_cell191_z2	393	275	Cranial mesoderm
embryo3_Pos1_cell191_z5	413	229	Surface ectoderm
embryo3_Pos1_cell192_z2	395	261	Cranial mesoderm
embryo3_Pos1_cell192_z5	414	252	Cranial mesoderm
embryo3_Pos1_cell193_z2	393	231	Cranial mesoderm
embryo3_Pos1_cell193_z5	415	277	Cranial mesoderm
embryo3_Pos1_cell194_z2	393	268	Cranial mesoderm
embryo3_Pos1_cell194_z5	414	270	Sclerotome
embryo3_Pos1_cell195_z2	393	251	Endothelium
embryo3_Pos1_cell195_z5	416	238	Surface ectoderm
embryo3_Pos1_cell196_z2	393	237	Haematoendothelial progenitors
embryo3_Pos1_cell196_z5	414	227	Surface ectoderm
embryo3_Pos1_cell197_z2	393	225	Cranial mesoderm
embryo3_Pos1_cell197_z5	416	255	Cranial mesoderm
embryo3_Pos1_cell198_z2	393	266	Cranial mesoderm
embryo3_Pos1_cell198_z5	414	261	Cranial mesoderm
embryo3_Pos1_cell199_z2	394	238	Cranial mesoderm
embryo3_Pos1_cell199_z5	417	232	Surface ectoderm
embryo3_Pos1_cell2_z2	371	218	Cranial mesoderm
embryo3_Pos1_cell2_z5	369	234	Cranial mesoderm
embryo3_Pos1_cell20_z2	370	267	Cranial mesoderm
embryo3_Pos1_cell20_z5	381	238	Cranial mesoderm
embryo3_Pos1_cell200_z2	394	257	Haematoendothelial progenitors
embryo3_Pos1_cell201_z2	394	267	Cranial mesoderm
embryo3_Pos1_cell202_z2	394	216	Surface ectoderm
embryo3_Pos1_cell202_z5	415	230	Surface ectoderm
embryo3_Pos1_cell203_z2	394	241	Cranial mesoderm
embryo3_Pos1_cell203_z5	415	251	Cranial mesoderm
embryo3_Pos1_cell204_z5	416	260	Cranial mesoderm
embryo3_Pos1_cell205_z2	396	223	Surface ectoderm
embryo3_Pos1_cell206_z2	394	218	Cranial mesoderm
embryo3_Pos1_cell206_z5	417	267	Cranial mesoderm
embryo3_Pos1_cell207_z2	396	272	Cranial mesoderm
embryo3_Pos1_cell207_z5	418	239	Surface ectoderm
embryo3_Pos1_cell208_z2	396	277	Anterior somitic tissues
embryo3_Pos1_cell208_z5	416	225	Forebrain/Midbrain/Hindbrain
embryo3_Pos1_cell209_z2	395	227	Surface ectoderm
embryo3_Pos1_cell209_z5	417	271	Cranial mesoderm
embryo3_Pos1_cell21_z2	370	269	Cranial mesoderm
embryo3_Pos1_cell21_z5	382	262	Cranial mesoderm
embryo3_Pos1_cell211_z2	395	254	Endothelium
embryo3_Pos1_cell211_z5	418	263	Endothelium
embryo3_Pos1_cell212_z2	395	220	Definitive endoderm
embryo3_Pos1_cell213_z2	397	269	Anterior somitic tissues
embryo3_Pos1_cell213_z5	417	236	Definitive endoderm
embryo3_Pos1_cell214_z2	396	243	Cranial mesoderm
embryo3_Pos1_cell214_z5	418	274	Anterior somitic tissues
embryo3_Pos1_cell215_z2	397	231	Definitive endoderm
embryo3_Pos1_cell216_z2	396	275	Cranial mesoderm
embryo3_Pos1_cell216_z5	417	222	Surface ectoderm
embryo3_Pos1_cell217_z2	396	264	Cranial mesoderm
embryo3_Pos1_cell218_z2	397	268	Anterior somitic tissues
embryo3_Pos1_cell218_z5	418	252	Haematoendothelial progenitors
embryo3_Pos1_cell22_z2	370	272	Cranial mesoderm
embryo3_Pos1_cell22_z5	382	264	Splanchnic mesoderm
embryo3_Pos1_cell220_z2	397	226	Surface ectoderm
embryo3_Pos1_cell220_z5	419	258	Cranial mesoderm
embryo3_Pos1_cell221_z2	397	240	Cranial mesoderm
embryo3_Pos1_cell221_z5	419	241	Cranial mesoderm
embryo3_Pos1_cell222_z5	420	255	Cranial mesoderm
embryo3_Pos1_cell223_z2	399	233	Cranial mesoderm
embryo3_Pos1_cell223_z5	419	276	Endothelium
embryo3_Pos1_cell224_z2	398	259	Cranial mesoderm
embryo3_Pos1_cell225_z5	420	272	Cranial mesoderm
embryo3_Pos1_cell226_z2	398	229	Surface ectoderm
embryo3_Pos1_cell227_z2	398	261	Cranial mesoderm
embryo3_Pos1_cell228_z2	397	254	Cranial mesoderm
embryo3_Pos1_cell229_z2	397	257	Cranial mesoderm
embryo3_Pos1_cell229_z5	419	269	Cranial mesoderm
embryo3_Pos1_cell23_z2	371	274	Cranial mesoderm
embryo3_Pos1_cell23_z5	383	225	Cranial mesoderm
embryo3_Pos1_cell230_z5	420	278	Cranial mesoderm
embryo3_Pos1_cell231_z2	398	224	Surface ectoderm
embryo3_Pos1_cell232_z2	398	267	Anterior somitic tissues
embryo3_Pos1_cell233_z5	421	235	Surface ectoderm
embryo3_Pos1_cell234_z2	398	236	Surface ectoderm
embryo3_Pos1_cell234_z5	421	265	Sclerotome
embryo3_Pos1_cell235_z2	400	270	Cranial mesoderm
embryo3_Pos1_cell236_z2	399	264	Cranial mesoderm
embryo3_Pos1_cell236_z5	421	260	Cranial mesoderm
embryo3_Pos1_cell237_z2	399	275	Cranial mesoderm
embryo3_Pos1_cell237_z5	420	267	Endothelium
embryo3_Pos1_cell238_z5	421	221	Surface ectoderm
embryo3_Pos1_cell239_z2	399	238	Surface ectoderm
embryo3_Pos1_cell239_z5	421	263	Cranial mesoderm
embryo3_Pos1_cell24_z2	371	276	Cranial mesoderm
embryo3_Pos1_cell24_z5	383	234	Cranial mesoderm
embryo3_Pos1_cell241_z5	422	217	Forebrain/Midbrain/Hindbrain
embryo3_Pos1_cell242_z2	399	278	Anterior somitic tissues
embryo3_Pos1_cell242_z5	421	215	Surface ectoderm
embryo3_Pos1_cell243_z2	400	242	Cranial mesoderm
embryo3_Pos1_cell243_z5	421	219	Surface ectoderm
embryo3_Pos1_cell245_z2	400	257	Cranial mesoderm
embryo3_Pos1_cell245_z5	422	257	Cranial mesoderm
embryo3_Pos1_cell246_z2	401	240	Cranial mesoderm
embryo3_Pos1_cell247_z2	401	234	Surface ectoderm
embryo3_Pos1_cell247_z5	421	276	Haematoendothelial progenitors
embryo3_Pos1_cell248_z2	402	229	Surface ectoderm
embryo3_Pos1_cell248_z5	422	239	Surface ectoderm
embryo3_Pos1_cell249_z2	400	236	Surface ectoderm
embryo3_Pos1_cell25_z2	370	278	Cranial mesoderm
embryo3_Pos1_cell25_z5	383	230	Cranial mesoderm
embryo3_Pos1_cell250_z2	401	254	Cranial mesoderm
embryo3_Pos1_cell250_z5	422	253	Neural crest
embryo3_Pos1_cell251_z5	422	242	Cranial mesoderm
embryo3_Pos1_cell252_z2	400	232	Surface ectoderm
embryo3_Pos1_cell252_z5	422	270	Neural crest
embryo3_Pos1_cell253_z5	422	274	Neural crest
embryo3_Pos1_cell254_z2	401	273	Anterior somitic tissues
embryo3_Pos1_cell254_z5	422	277	Cranial mesoderm
embryo3_Pos1_cell255_z2	401	227	Surface ectoderm
embryo3_Pos1_cell256_z2	401	266	Cranial mesoderm
embryo3_Pos1_cell256_z5	423	259	Cranial mesoderm
embryo3_Pos1_cell257_z2	402	221	Surface ectoderm
embryo3_Pos1_cell257_z5	424	265	Cranial mesoderm
embryo3_Pos1_cell258_z2	402	263	Cranial mesoderm
embryo3_Pos1_cell259_z2	403	260	Cranial mesoderm
embryo3_Pos1_cell259_z5	424	268	Cranial mesoderm
embryo3_Pos1_cell26_z2	372	228	Cranial mesoderm
embryo3_Pos1_cell26_z5	384	240	Endothelium
embryo3_Pos1_cell260_z2	402	277	Cranial mesoderm
embryo3_Pos1_cell260_z5	423	245	Endothelium
embryo3_Pos1_cell261_z5	424	237	Surface ectoderm
embryo3_Pos1_cell262_z2	403	238	Cranial mesoderm
embryo3_Pos1_cell262_z5	424	221	Definitive endoderm
embryo3_Pos1_cell263_z2	403	272	Sclerotome
embryo3_Pos1_cell264_z2	405	222	Surface ectoderm
embryo3_Pos1_cell265_z2	403	241	Cranial mesoderm
embryo3_Pos1_cell266_z2	403	274	Cranial mesoderm
embryo3_Pos1_cell266_z5	423	253	Neural crest
embryo3_Pos1_cell267_z5	425	262	Cranial mesoderm
embryo3_Pos1_cell268_z2	404	224	Definitive endoderm
embryo3_Pos1_cell268_z5	424	273	Cranial mesoderm
embryo3_Pos1_cell269_z2	403	235	Surface ectoderm
embryo3_Pos1_cell269_z5	424	278	Neural crest
embryo3_Pos1_cell27_z2	371	231	Cranial mesoderm
embryo3_Pos1_cell27_z5	384	229	Endothelium
embryo3_Pos1_cell270_z2	404	229	Gut tube
embryo3_Pos1_cell271_z5	426	276	Endothelium
embryo3_Pos1_cell272_z2	403	257	Cranial mesoderm
embryo3_Pos1_cell272_z5	425	241	Neural crest
embryo3_Pos1_cell273_z2	404	270	Sclerotome
embryo3_Pos1_cell274_z2	405	226	Surface ectoderm
embryo3_Pos1_cell274_z5	424	251	Neural crest
embryo3_Pos1_cell275_z2	405	253	Cranial mesoderm
embryo3_Pos1_cell275_z5	425	255	Neural crest
embryo3_Pos1_cell276_z2	406	219	Surface ectoderm
embryo3_Pos1_cell276_z5	425	215	Forebrain/Midbrain/Hindbrain
embryo3_Pos1_cell277_z2	405	267	Anterior somitic tissues
embryo3_Pos1_cell277_z5	425	256	Neural crest
embryo3_Pos1_cell278_z2	405	265	Cranial mesoderm
embryo3_Pos1_cell279_z2	405	277	Cranial mesoderm
embryo3_Pos1_cell28_z2	373	216	Cranial mesoderm
embryo3_Pos1_cell280_z2	407	262	Anterior somitic tissues
embryo3_Pos1_cell281_z2	406	216	Surface ectoderm
embryo3_Pos1_cell281_z5	426	258	Cranial mesoderm
embryo3_Pos1_cell282_z2	405	231	Surface ectoderm
embryo3_Pos1_cell282_z5	426	271	Cranial mesoderm
embryo3_Pos1_cell283_z2	405	235	Surface ectoderm
embryo3_Pos1_cell284_z2	406	238	Surface ectoderm
embryo3_Pos1_cell284_z5	426	252	Neural crest
embryo3_Pos1_cell285_z2	406	257	Cranial mesoderm
embryo3_Pos1_cell285_z5	427	243	Cranial mesoderm
embryo3_Pos1_cell286_z2	406	260	Cranial mesoderm
embryo3_Pos1_cell287_z2	407	255	Cranial mesoderm
embryo3_Pos1_cell287_z5	427	250	Neural crest
embryo3_Pos1_cell288_z2	407	271	Sclerotome
embryo3_Pos1_cell288_z5	428	266	Cranial mesoderm
embryo3_Pos1_cell289_z2	407	274	Cranial mesoderm
embryo3_Pos1_cell289_z5	427	278	Endothelium
embryo3_Pos1_cell29_z2	373	240	Cranial mesoderm
embryo3_Pos1_cell29_z5	385	242	Cranial mesoderm
embryo3_Pos1_cell291_z2	407	230	Surface ectoderm
embryo3_Pos1_cell292_z2	408	240	Cranial mesoderm
embryo3_Pos1_cell292_z5	427	241	Neural crest
embryo3_Pos1_cell293_z2	408	278	Anterior somitic tissues
embryo3_Pos1_cell293_z5	428	221	Definitive endoderm
embryo3_Pos1_cell294_z2	408	262	Cranial mesoderm
embryo3_Pos1_cell294_z5	428	254	Neural crest
embryo3_Pos1_cell295_z2	408	265	Sclerotome
embryo3_Pos1_cell295_z5	427	239	Neural crest
embryo3_Pos1_cell296_z2	408	235	Forebrain/Midbrain/Hindbrain
embryo3_Pos1_cell296_z5	428	248	Neural crest
embryo3_Pos1_cell297_z2	408	276	Haematoendothelial progenitors
embryo3_Pos1_cell297_z5	428	268	Cranial mesoderm
embryo3_Pos1_cell298_z2	409	252	Cranial mesoderm
embryo3_Pos1_cell298_z5	431	257	Endothelium
embryo3_Pos1_cell299_z2	409	268	Cranial mesoderm
embryo3_Pos1_cell299_z5	428	275	Endothelium
embryo3_Pos1_cell3_z2	370	224	Cranial mesoderm
embryo3_Pos1_cell30_z2	373	233	Cranial mesoderm
embryo3_Pos1_cell300_z2	408	260	Cranial mesoderm
embryo3_Pos1_cell300_z5	428	236	Surface ectoderm
embryo3_Pos1_cell301_z2	410	232	Surface ectoderm
embryo3_Pos1_cell303_z2	409	216	Surface ectoderm
embryo3_Pos1_cell303_z5	429	218	Surface ectoderm
embryo3_Pos1_cell304_z2	410	237	Surface ectoderm
embryo3_Pos1_cell304_z5	429	271	Endothelium
embryo3_Pos1_cell305_z2	410	256	Cranial mesoderm
embryo3_Pos1_cell305_z5	428	262	Cranial mesoderm
embryo3_Pos1_cell306_z2	410	250	Cranial mesoderm
embryo3_Pos1_cell306_z5	428	233	Surface ectoderm
embryo3_Pos1_cell307_z2	410	264	Cranial mesoderm
embryo3_Pos1_cell308_z2	411	228	Surface ectoderm
embryo3_Pos1_cell308_z5	429	264	Neural crest
embryo3_Pos1_cell309_z2	410	242	Cranial mesoderm
embryo3_Pos1_cell309_z5	429	240	Neural crest
embryo3_Pos1_cell31_z2	372	235	Cranial mesoderm
embryo3_Pos1_cell31_z5	385	232	Cranial mesoderm
embryo3_Pos1_cell310_z2	411	273	Endothelium
embryo3_Pos1_cell310_z5	429	230	Surface ectoderm
embryo3_Pos1_cell311_z5	429	244	Neural crest
embryo3_Pos1_cell312_z5	430	261	Endothelium
embryo3_Pos1_cell313_z2	411	277	Endothelium
embryo3_Pos1_cell313_z5	431	216	Surface ectoderm
embryo3_Pos1_cell314_z2	411	270	Endothelium
embryo3_Pos1_cell314_z5	431	228	Surface ectoderm
embryo3_Pos1_cell315_z2	411	247	Cranial mesoderm
embryo3_Pos1_cell315_z5	430	277	Cranial mesoderm
embryo3_Pos1_cell316_z2	411	240	Surface ectoderm
embryo3_Pos1_cell316_z5	430	239	Haematoendothelial progenitors
embryo3_Pos1_cell317_z2	412	253	Anterior somitic tissues
embryo3_Pos1_cell317_z5	430	252	Neural crest
embryo3_Pos1_cell318_z5	431	226	Surface ectoderm
embryo3_Pos1_cell319_z2	411	261	Cranial mesoderm
embryo3_Pos1_cell319_z5	431	255	Cranial mesoderm
embryo3_Pos1_cell32_z2	372	272	Cranial mesoderm
embryo3_Pos1_cell32_z5	385	236	Cranial mesoderm
embryo3_Pos1_cell320_z5	431	272	Neural crest
embryo3_Pos1_cell321_z5	431	249	Cranial mesoderm
embryo3_Pos1_cell322_z2	411	266	Cranial mesoderm
embryo3_Pos1_cell322_z5	431	265	Cranial mesoderm
embryo3_Pos1_cell323_z5	432	220	Neural crest
embryo3_Pos1_cell324_z2	416	257	Cranial mesoderm
embryo3_Pos1_cell324_z5	431	221	Forebrain/Midbrain/Hindbrain
embryo3_Pos1_cell325_z2	412	264	Cranial mesoderm
embryo3_Pos1_cell325_z5	432	224	Surface ectoderm
embryo3_Pos1_cell326_z2	413	241	Surface ectoderm
embryo3_Pos1_cell327_z5	431	241	Cranial mesoderm
embryo3_Pos1_cell328_z2	413	249	Cranial mesoderm
embryo3_Pos1_cell328_z5	432	260	Cranial mesoderm
embryo3_Pos1_cell329_z2	412	260	Endothelium
embryo3_Pos1_cell329_z5	432	275	Neural crest
embryo3_Pos1_cell33_z5	386	273	Haematoendothelial progenitors
embryo3_Pos1_cell330_z5	431	234	Neural crest
embryo3_Pos1_cell331_z2	414	238	Surface ectoderm
embryo3_Pos1_cell331_z5	432	237	Endothelium
embryo3_Pos1_cell332_z2	414	267	Cranial mesoderm
embryo3_Pos1_cell332_z5	431	247	Cranial mesoderm
embryo3_Pos1_cell333_z2	415	246	Cranial mesoderm
embryo3_Pos1_cell333_z5	432	269	Cranial mesoderm
embryo3_Pos1_cell334_z2	415	235	Surface ectoderm
embryo3_Pos1_cell334_z5	432	253	Neural crest
embryo3_Pos1_cell335_z2	415	272	Haematoendothelial progenitors
embryo3_Pos1_cell335_z5	432	258	Neural crest
embryo3_Pos1_cell336_z2	413	276	Sclerotome
embryo3_Pos1_cell336_z5	432	231	Surface ectoderm
embryo3_Pos1_cell337_z2	414	226	Surface ectoderm
embryo3_Pos1_cell337_z5	432	244	Cranial mesoderm
embryo3_Pos1_cell338_z2	414	232	Definitive endoderm
embryo3_Pos1_cell338_z5	432	278	Neural crest
embryo3_Pos1_cell339_z2	415	269	Cranial mesoderm
embryo3_Pos1_cell339_z5	432	262	Endothelium
embryo3_Pos1_cell34_z2	373	247	Cranial mesoderm
embryo3_Pos1_cell34_z5	386	225	Endothelium
embryo3_Pos1_cell340_z2	414	278	Cranial mesoderm
embryo3_Pos1_cell340_z5	459	218	Surface ectoderm
embryo3_Pos1_cell341_z2	414	254	Cranial mesoderm
embryo3_Pos1_cell341_z5	432	235	Cranial mesoderm
embryo3_Pos1_cell342_z2	414	260	Cranial mesoderm
embryo3_Pos1_cell342_z5	432	240	Cranial mesoderm
embryo3_Pos1_cell343_z2	414	237	Surface ectoderm
embryo3_Pos1_cell343_z5	433	266	Neural crest
embryo3_Pos1_cell344_z2	416	250	Cranial mesoderm
embryo3_Pos1_cell344_z5	433	256	Cranial mesoderm
embryo3_Pos1_cell345_z2	416	230	Surface ectoderm
embryo3_Pos1_cell345_z5	433	231	Cranial mesoderm
embryo3_Pos1_cell346_z2	415	263	Haematoendothelial progenitors
embryo3_Pos1_cell347_z2	416	239	Definitive endoderm
embryo3_Pos1_cell348_z2	415	258	Sclerotome
embryo3_Pos1_cell349_z2	415	275	Neural crest
embryo3_Pos1_cell35_z2	372	268	Cranial mesoderm
embryo3_Pos1_cell35_z5	387	244	Cranial mesoderm
embryo3_Pos1_cell350_z2	416	266	Endothelium
embryo3_Pos1_cell351_z2	417	274	Cranial mesoderm
embryo3_Pos1_cell353_z2	416	234	Surface ectoderm
embryo3_Pos1_cell354_z2	416	252	Cranial mesoderm
embryo3_Pos1_cell355_z2	417	261	Endothelium
embryo3_Pos1_cell356_z2	417	254	Cranial mesoderm
embryo3_Pos1_cell358_z2	418	257	Cranial mesoderm
embryo3_Pos1_cell359_z2	417	242	Neural crest
embryo3_Pos1_cell36_z2	373	225	Cranial mesoderm
embryo3_Pos1_cell36_z5	387	235	Cranial mesoderm
embryo3_Pos1_cell360_z2	417	278	Cranial mesoderm
embryo3_Pos1_cell361_z2	418	224	Surface ectoderm
embryo3_Pos1_cell362_z2	418	246	Cranial mesoderm
embryo3_Pos1_cell364_z2	418	266	Anterior somitic tissues
embryo3_Pos1_cell365_z2	419	271	Sclerotome
embryo3_Pos1_cell366_z2	420	267	Neural crest
embryo3_Pos1_cell368_z2	417	243	Cranial mesoderm
embryo3_Pos1_cell37_z2	372	254	Cranial mesoderm
embryo3_Pos1_cell37_z5	387	231	Cranial mesoderm
embryo3_Pos1_cell370_z2	419	264	Haematoendothelial progenitors
embryo3_Pos1_cell373_z2	419	276	Anterior somitic tissues
embryo3_Pos1_cell374_z2	419	220	Surface ectoderm
embryo3_Pos1_cell375_z2	420	225	Surface ectoderm
embryo3_Pos1_cell376_z2	420	251	Cranial mesoderm
embryo3_Pos1_cell377_z2	418	254	Endothelium
embryo3_Pos1_cell378_z2	421	278	Cranial mesoderm
embryo3_Pos1_cell379_z2	419	243	Cranial mesoderm
embryo3_Pos1_cell38_z5	387	239	Endothelium
embryo3_Pos1_cell382_z2	420	248	Cranial mesoderm
embryo3_Pos1_cell385_z2	420	241	Surface ectoderm
embryo3_Pos1_cell386_z2	420	259	Haematoendothelial progenitors
embryo3_Pos1_cell388_z2	420	216	Surface ectoderm
embryo3_Pos1_cell389_z2	420	274	Cranial mesoderm
embryo3_Pos1_cell39_z2	372	278	Cranial mesoderm
embryo3_Pos1_cell39_z5	387	269	Cranial mesoderm
embryo3_Pos1_cell390_z2	422	264	Anterior somitic tissues
embryo3_Pos1_cell391_z2	420	238	Surface ectoderm
embryo3_Pos1_cell392_z2	420	245	Cranial mesoderm
embryo3_Pos1_cell393_z2	422	222	Surface ectoderm
embryo3_Pos1_cell394_z2	421	243	Cranial mesoderm
embryo3_Pos1_cell395_z2	422	261	Haematoendothelial progenitors
embryo3_Pos1_cell396_z2	424	219	Surface ectoderm
embryo3_Pos1_cell397_z2	422	255	Neural crest
embryo3_Pos1_cell399_z2	422	276	Neural crest
embryo3_Pos1_cell40_z2	373	265	Cranial mesoderm
embryo3_Pos1_cell40_z5	387	266	Cranial mesoderm
embryo3_Pos1_cell401_z2	425	218	Surface ectoderm
embryo3_Pos1_cell404_z2	424	244	Cranial mesoderm
embryo3_Pos1_cell405_z2	425	216	Surface ectoderm
embryo3_Pos1_cell406_z2	422	251	Cranial mesoderm
embryo3_Pos1_cell407_z2	423	268	Neural crest
embryo3_Pos1_cell408_z2	424	240	Surface ectoderm
embryo3_Pos1_cell409_z2	425	258	Neural crest
embryo3_Pos1_cell41_z2	374	220	Cranial mesoderm
embryo3_Pos1_cell41_z5	389	227	Cranial mesoderm
embryo3_Pos1_cell411_z2	423	272	Endothelium
embryo3_Pos1_cell412_z2	424	247	Cranial mesoderm
embryo3_Pos1_cell413_z2	424	264	Cranial mesoderm
embryo3_Pos1_cell414_z2	425	266	Dermomyotome
embryo3_Pos1_cell415_z2	424	269	Cranial mesoderm
embryo3_Pos1_cell417_z2	424	250	Cranial mesoderm
embryo3_Pos1_cell418_z2	425	252	Neural crest
embryo3_Pos1_cell419_z2	425	275	Endothelium
embryo3_Pos1_cell42_z2	373	230	Cranial mesoderm
embryo3_Pos1_cell42_z5	387	241	Cranial mesoderm
embryo3_Pos1_cell421_z2	425	261	Neural crest
embryo3_Pos1_cell422_z2	426	222	Surface ectoderm
embryo3_Pos1_cell423_z2	426	254	Neural crest
embryo3_Pos1_cell425_z2	425	271	Cranial mesoderm
embryo3_Pos1_cell426_z2	427	266	Cranial mesoderm
embryo3_Pos1_cell427_z2	426	237	Surface ectoderm
embryo3_Pos1_cell43_z2	374	252	Cranial mesoderm
embryo3_Pos1_cell43_z5	388	266	Haematoendothelial progenitors
embryo3_Pos1_cell430_z2	428	257	Neural crest
embryo3_Pos1_cell431_z2	427	276	Endothelium
embryo3_Pos1_cell432_z2	428	251	Neural crest
embryo3_Pos1_cell434_z2	427	270	Haematoendothelial progenitors
embryo3_Pos1_cell436_z2	427	260	Cranial mesoderm
embryo3_Pos1_cell437_z2	428	273	Cranial mesoderm
embryo3_Pos1_cell44_z2	373	270	Cranial mesoderm
embryo3_Pos1_cell44_z5	389	229	Cranial mesoderm
embryo3_Pos1_cell440_z2	429	246	Cranial mesoderm
embryo3_Pos1_cell441_z2	429	278	Endothelium
embryo3_Pos1_cell442_z2	429	220	Surface ectoderm
embryo3_Pos1_cell443_z2	428	238	Surface ectoderm
embryo3_Pos1_cell444_z2	429	235	Surface ectoderm
embryo3_Pos1_cell445_z2	429	273	Neural crest
embryo3_Pos1_cell446_z2	429	216	Definitive endoderm
embryo3_Pos1_cell447_z2	429	257	Endothelium
embryo3_Pos1_cell448_z2	432	262	Cranial mesoderm
embryo3_Pos1_cell449_z2	429	232	Surface ectoderm
embryo3_Pos1_cell45_z2	373	256	Cranial mesoderm
embryo3_Pos1_cell45_z5	388	274	Endothelium
embryo3_Pos1_cell450_z2	430	233	Surface ectoderm
embryo3_Pos1_cell451_z2	430	243	Cranial mesoderm
embryo3_Pos1_cell453_z2	430	229	Surface ectoderm
embryo3_Pos1_cell454_z2	429	250	Cranial mesoderm
embryo3_Pos1_cell456_z2	430	222	Surface ectoderm
embryo3_Pos1_cell457_z2	430	254	Haematoendothelial progenitors
embryo3_Pos1_cell458_z2	430	265	Cranial mesoderm
embryo3_Pos1_cell459_z2	430	226	Neural crest
embryo3_Pos1_cell46_z2	374	277	Cranial mesoderm
embryo3_Pos1_cell46_z5	389	263	Endothelium
embryo3_Pos1_cell460_z2	431	225	Neural crest
embryo3_Pos1_cell461_z2	431	270	Cranial mesoderm
embryo3_Pos1_cell462_z2	431	275	Cranial mesoderm
embryo3_Pos1_cell463_z2	432	219	Surface ectoderm
embryo3_Pos1_cell464_z2	431	217	Surface ectoderm
embryo3_Pos1_cell465_z2	431	248	Cranial mesoderm
embryo3_Pos1_cell466_z2	432	257	Cranial mesoderm
embryo3_Pos1_cell467_z2	435	216	Surface ectoderm
embryo3_Pos1_cell468_z2	432	267	Cranial mesoderm
embryo3_Pos1_cell469_z2	432	234	Cranial mesoderm
embryo3_Pos1_cell47_z2	374	244	Cranial mesoderm
embryo3_Pos1_cell470_z2	432	244	Cranial mesoderm
embryo3_Pos1_cell471_z2	434	254	Cranial mesoderm
embryo3_Pos1_cell472_z2	432	263	Cranial mesoderm
embryo3_Pos1_cell473_z2	431	233	Cranial mesoderm
embryo3_Pos1_cell474_z2	432	251	Cranial mesoderm
embryo3_Pos1_cell475_z2	433	277	Anterior somitic tissues
embryo3_Pos1_cell476_z2	433	246	Cranial mesoderm
embryo3_Pos1_cell477_z2	433	229	Cranial mesoderm
embryo3_Pos1_cell48_z2	375	261	Cranial mesoderm
embryo3_Pos1_cell48_z5	390	234	Cranial mesoderm
embryo3_Pos1_cell49_z2	375	237	Cranial mesoderm
embryo3_Pos1_cell49_z5	390	269	Cranial mesoderm
embryo3_Pos1_cell5_z2	370	230	Cranial mesoderm
embryo3_Pos1_cell50_z2	375	254	Cranial mesoderm
embryo3_Pos1_cell50_z5	390	242	Cranial mesoderm
embryo3_Pos1_cell51_z2	375	224	Cranial mesoderm
embryo3_Pos1_cell51_z5	390	259	Endothelium
embryo3_Pos1_cell52_z2	375	249	Cranial mesoderm
embryo3_Pos1_cell52_z5	390	231	Cranial mesoderm
embryo3_Pos1_cell53_z2	375	229	Cranial mesoderm
embryo3_Pos1_cell53_z5	391	237	Endothelium
embryo3_Pos1_cell54_z2	375	265	Cranial mesoderm
embryo3_Pos1_cell55_z2	375	275	Cranial mesoderm
embryo3_Pos1_cell55_z5	391	266	Haematoendothelial progenitors
embryo3_Pos1_cell56_z2	376	241	Cranial mesoderm
embryo3_Pos1_cell56_z5	391	225	Endothelium
embryo3_Pos1_cell57_z2	376	272	Cranial mesoderm
embryo3_Pos1_cell57_z5	391	241	Endothelium
embryo3_Pos1_cell58_z2	375	234	Cranial mesoderm
embryo3_Pos1_cell58_z5	392	261	Cranial mesoderm
embryo3_Pos1_cell59_z2	378	277	Cranial mesoderm
embryo3_Pos1_cell59_z5	393	265	Endothelium
embryo3_Pos1_cell6_z2	370	233	Neural crest
embryo3_Pos1_cell6_z5	372	233	Cranial mesoderm
embryo3_Pos1_cell60_z2	375	270	Cranial mesoderm
embryo3_Pos1_cell60_z5	394	272	Cranial mesoderm
embryo3_Pos1_cell61_z2	375	216	Endothelium
embryo3_Pos1_cell61_z5	393	243	Cranial mesoderm
embryo3_Pos1_cell62_z5	393	227	Cranial mesoderm
embryo3_Pos1_cell63_z2	376	247	Cranial mesoderm
embryo3_Pos1_cell64_z2	377	227	Cranial mesoderm
embryo3_Pos1_cell64_z5	393	267	Endothelium
embryo3_Pos1_cell65_z2	377	231	Cranial mesoderm
embryo3_Pos1_cell65_z5	392	270	Cranial mesoderm
embryo3_Pos1_cell66_z2	377	245	Cranial mesoderm
embryo3_Pos1_cell66_z5	393	230	Endothelium
embryo3_Pos1_cell67_z2	377	218	Cranial mesoderm
embryo3_Pos1_cell67_z5	395	263	Endothelium
embryo3_Pos1_cell68_z2	380	268	Cranial mesoderm
embryo3_Pos1_cell69_z2	377	223	Cranial mesoderm
embryo3_Pos1_cell69_z5	394	274	Cranial mesoderm
embryo3_Pos1_cell7_z2	370	235	Cranial mesoderm
embryo3_Pos1_cell7_z5	375	234	Cranial mesoderm
embryo3_Pos1_cell70_z2	377	255	Haematoendothelial progenitors
embryo3_Pos1_cell70_z5	394	215	Forebrain/Midbrain/Hindbrain
embryo3_Pos1_cell71_z2	377	239	Cranial mesoderm
embryo3_Pos1_cell72_z2	378	251	Cranial mesoderm
embryo3_Pos1_cell72_z5	394	236	Haematoendothelial progenitors
embryo3_Pos1_cell74_z2	378	237	Haematoendothelial progenitors
embryo3_Pos1_cell74_z5	394	240	Endothelium
embryo3_Pos1_cell75_z2	378	258	Cranial mesoderm
embryo3_Pos1_cell75_z5	393	278	Forebrain/Midbrain/Hindbrain
embryo3_Pos1_cell76_z2	377	234	Cranial mesoderm
embryo3_Pos1_cell76_z5	395	270	Endothelium
embryo3_Pos1_cell77_z2	377	216	Cranial mesoderm
embryo3_Pos1_cell77_z5	396	260	Endothelium
embryo3_Pos1_cell78_z5	396	242	Cranial mesoderm
embryo3_Pos1_cell79_z2	378	263	Cranial mesoderm
embryo3_Pos1_cell79_z5	396	267	Endothelium
embryo3_Pos1_cell8_z2	370	237	Cranial mesoderm
embryo3_Pos1_cell80_z5	395	277	Anterior somitic tissues
embryo3_Pos1_cell81_z2	379	243	Haematoendothelial progenitors
embryo3_Pos1_cell81_z5	396	225	Surface ectoderm
embryo3_Pos1_cell82_z2	379	266	Cranial mesoderm
embryo3_Pos1_cell82_z5	395	222	Surface ectoderm
embryo3_Pos1_cell83_z2	378	271	Cranial mesoderm
embryo3_Pos1_cell83_z5	396	239	Cranial mesoderm
embryo3_Pos1_cell84_z5	398	271	Endothelium
embryo3_Pos1_cell85_z2	380	225	Cranial mesoderm
embryo3_Pos1_cell85_z5	397	228	Surface ectoderm
embryo3_Pos1_cell86_z2	379	261	Cranial mesoderm
embryo3_Pos1_cell86_z5	396	233	Haematoendothelial progenitors
embryo3_Pos1_cell87_z2	379	273	Cranial mesoderm
embryo3_Pos1_cell87_z5	397	237	Cranial mesoderm
embryo3_Pos1_cell88_z2	379	233	Cranial mesoderm
embryo3_Pos1_cell88_z5	397	219	Surface ectoderm
embryo3_Pos1_cell89_z2	379	239	Endothelium
embryo3_Pos1_cell89_z5	398	275	Endothelium
embryo3_Pos1_cell9_z2	371	242	Cranial mesoderm
embryo3_Pos1_cell9_z5	376	236	Endothelium
embryo3_Pos1_cell90_z5	397	221	Surface ectoderm
embryo3_Pos1_cell91_z2	379	216	Cranial mesoderm
embryo3_Pos1_cell92_z2	379	253	Haematoendothelial progenitors
embryo3_Pos1_cell92_z5	398	266	Endothelium
embryo3_Pos1_cell93_z2	379	247	Endothelium
embryo3_Pos1_cell94_z5	397	279	Cranial mesoderm
embryo3_Pos1_cell95_z2	380	249	Cranial mesoderm
embryo3_Pos1_cell95_z5	399	222	Surface ectoderm
embryo3_Pos1_cell96_z2	380	229	Cranial mesoderm
embryo3_Pos1_cell96_z5	397	269	Cranial mesoderm
embryo3_Pos1_cell97_z2	380	235	Cranial mesoderm
embryo3_Pos1_cell97_z5	398	263	Haematoendothelial progenitors
embryo3_Pos1_cell98_z2	381	263	Cranial mesoderm
embryo3_Pos1_cell98_z5	400	230	Surface ectoderm
embryo3_Pos1_cell99_z2	380	271	Cranial mesoderm
embryo3_Pos1_cell99_z5	399	258	Haematoendothelial progenitors
embryo3_Pos2_cell10_z2	372	326	Surface ectoderm
embryo3_Pos2_cell10_z5	372	329	Gut tube
embryo3_Pos2_cell100_z2	383	304	Endothelium
embryo3_Pos2_cell100_z5	404	341	Cranial mesoderm
embryo3_Pos2_cell101_z2	384	332	Anterior somitic tissues
embryo3_Pos2_cell102_z2	384	336	Cranial mesoderm
embryo3_Pos2_cell102_z5	404	280	Endothelium
embryo3_Pos2_cell103_z2	385	341	Cranial mesoderm
embryo3_Pos2_cell103_z5	404	334	Haematoendothelial progenitors
embryo3_Pos2_cell104_z5	406	284	Endothelium
embryo3_Pos2_cell105_z2	383	312	Cranial mesoderm
embryo3_Pos2_cell105_z5	405	340	Sclerotome
embryo3_Pos2_cell106_z2	385	302	Endothelium
embryo3_Pos2_cell106_z5	405	331	Haematoendothelial progenitors
embryo3_Pos2_cell107_z2	384	329	Cranial mesoderm
embryo3_Pos2_cell107_z5	405	315	Sclerotome
embryo3_Pos2_cell108_z2	385	282	Cranial mesoderm
embryo3_Pos2_cell108_z5	404	337	Sclerotome
embryo3_Pos2_cell109_z2	384	297	Cranial mesoderm
embryo3_Pos2_cell109_z5	405	326	Cranial mesoderm
embryo3_Pos2_cell11_z2	370	326	Gut tube
embryo3_Pos2_cell110_z2	385	334	Cranial mesoderm
embryo3_Pos2_cell110_z5	407	324	Sclerotome
embryo3_Pos2_cell111_z2	385	291	Haematoendothelial progenitors
embryo3_Pos2_cell111_z5	406	338	Dermomyotome
embryo3_Pos2_cell112_z2	384	306	Endothelium
embryo3_Pos2_cell112_z5	406	342	Splanchnic mesoderm
embryo3_Pos2_cell113_z2	383	326	Cranial mesoderm
embryo3_Pos2_cell114_z2	384	309	Cranial mesoderm
embryo3_Pos2_cell114_z5	408	330	Haematoendothelial progenitors
embryo3_Pos2_cell115_z2	385	338	Cranial mesoderm
embryo3_Pos2_cell115_z5	407	280	Endothelium
embryo3_Pos2_cell116_z2	386	320	Cranial mesoderm
embryo3_Pos2_cell116_z5	407	333	Endothelium
embryo3_Pos2_cell117_z2	384	280	Cranial mesoderm
embryo3_Pos2_cell117_z5	409	282	Endothelium
embryo3_Pos2_cell118_z2	385	314	Cranial mesoderm
embryo3_Pos2_cell118_z5	407	321	Dermomyotome
embryo3_Pos2_cell119_z2	385	305	Endothelium
embryo3_Pos2_cell119_z5	407	328	Cranial mesoderm
embryo3_Pos2_cell12_z2	371	329	Gut tube
embryo3_Pos2_cell120_z2	385	285	Cranial mesoderm
embryo3_Pos2_cell120_z5	407	284	Cranial mesoderm
embryo3_Pos2_cell121_z2	386	326	Cranial mesoderm
embryo3_Pos2_cell121_z5	409	336	Dermomyotome
embryo3_Pos2_cell122_z2	386	316	Cranial mesoderm
embryo3_Pos2_cell122_z5	409	342	Dermomyotome
embryo3_Pos2_cell123_z2	388	280	Cranial mesoderm
embryo3_Pos2_cell123_z5	409	316	Sclerotome
embryo3_Pos2_cell124_z2	387	312	Cranial mesoderm
embryo3_Pos2_cell124_z5	408	339	Sclerotome
embryo3_Pos2_cell125_z2	386	287	Cranial mesoderm
embryo3_Pos2_cell125_z5	409	322	Intermediate mesoderm
embryo3_Pos2_cell126_z2	386	331	Cranial mesoderm
embryo3_Pos2_cell126_z5	409	285	Sclerotome
embryo3_Pos2_cell127_z2	386	307	Cranial mesoderm
embryo3_Pos2_cell127_z5	410	319	Cranial mesoderm
embryo3_Pos2_cell128_z2	387	309	Cranial mesoderm
embryo3_Pos2_cell129_z2	386	340	Dermomyotome
embryo3_Pos2_cell129_z5	410	325	Sclerotome
embryo3_Pos2_cell13_z2	370	333	Gut tube
embryo3_Pos2_cell130_z2	386	305	Endothelium
embryo3_Pos2_cell130_z5	410	279	Endothelium
embryo3_Pos2_cell131_z2	387	322	Cranial mesoderm
embryo3_Pos2_cell131_z5	410	292	Neural crest
embryo3_Pos2_cell132_z2	387	284	Cranial mesoderm
embryo3_Pos2_cell133_z2	388	332	Cranial mesoderm
embryo3_Pos2_cell133_z5	410	332	Haematoendothelial progenitors
embryo3_Pos2_cell134_z2	388	324	Cranial mesoderm
embryo3_Pos2_cell134_z5	411	338	Sclerotome
embryo3_Pos2_cell135_z2	387	338	Cranial mesoderm
embryo3_Pos2_cell135_z5	411	340	Sclerotome
embryo3_Pos2_cell136_z2	388	303	Cranial mesoderm
embryo3_Pos2_cell136_z5	411	329	Sclerotome
embryo3_Pos2_cell137_z2	389	317	Cranial mesoderm
embryo3_Pos2_cell137_z5	411	285	Cranial mesoderm
embryo3_Pos2_cell138_z2	388	287	Endothelium
embryo3_Pos2_cell139_z2	389	327	Cranial mesoderm
embryo3_Pos2_cell139_z5	413	322	Sclerotome
embryo3_Pos2_cell14_z2	370	337	Cranial mesoderm
embryo3_Pos2_cell14_z5	375	310	Cranial mesoderm
embryo3_Pos2_cell140_z2	388	336	Cranial mesoderm
embryo3_Pos2_cell140_z5	412	332	Sclerotome
embryo3_Pos2_cell141_z2	388	308	Sclerotome
embryo3_Pos2_cell141_z5	412	317	Sclerotome
embryo3_Pos2_cell142_z2	390	329	Sclerotome
embryo3_Pos2_cell142_z5	412	280	Cranial mesoderm
embryo3_Pos2_cell143_z2	389	340	Sclerotome
embryo3_Pos2_cell143_z5	412	283	Anterior somitic tissues
embryo3_Pos2_cell144_z2	390	313	Cranial mesoderm
embryo3_Pos2_cell144_z5	412	336	Dermomyotome
embryo3_Pos2_cell145_z2	390	306	Cranial mesoderm
embryo3_Pos2_cell145_z5	413	342	Anterior somitic tissues
embryo3_Pos2_cell146_z2	389	310	Cranial mesoderm
embryo3_Pos2_cell146_z5	413	289	Neural crest
embryo3_Pos2_cell147_z2	389	311	Cranial mesoderm
embryo3_Pos2_cell148_z2	390	284	Cranial mesoderm
embryo3_Pos2_cell148_z5	413	301	Sclerotome
embryo3_Pos2_cell149_z2	390	320	Cranial mesoderm
embryo3_Pos2_cell149_z5	413	293	Anterior somitic tissues
embryo3_Pos2_cell15_z2	371	339	Cranial mesoderm
embryo3_Pos2_cell15_z5	376	321	Cranial mesoderm
embryo3_Pos2_cell150_z2	390	282	Haematoendothelial progenitors
embryo3_Pos2_cell150_z5	412	318	Splanchnic mesoderm
embryo3_Pos2_cell151_z2	391	336	Cranial mesoderm
embryo3_Pos2_cell151_z5	414	305	Sclerotome
embryo3_Pos2_cell152_z2	390	331	Cranial mesoderm
embryo3_Pos2_cell152_z5	413	340	Sclerotome
embryo3_Pos2_cell153_z2	390	303	Cranial mesoderm
embryo3_Pos2_cell153_z5	413	302	Sclerotome
embryo3_Pos2_cell154_z2	391	307	Cranial mesoderm
embryo3_Pos2_cell154_z5	414	329	Sclerotome
embryo3_Pos2_cell155_z2	391	287	Cranial mesoderm
embryo3_Pos2_cell155_z5	416	295	Sclerotome
embryo3_Pos2_cell156_z2	392	279	Cranial mesoderm
embryo3_Pos2_cell156_z5	414	287	Cranial mesoderm
embryo3_Pos2_cell157_z2	391	322	Cranial mesoderm
embryo3_Pos2_cell157_z5	413	299	Cranial mesoderm
embryo3_Pos2_cell158_z2	392	302	Cranial mesoderm
embryo3_Pos2_cell158_z5	415	338	Dermomyotome
embryo3_Pos2_cell159_z2	392	315	Cranial mesoderm
embryo3_Pos2_cell159_z5	414	285	Cranial mesoderm
embryo3_Pos2_cell16_z2	371	341	Cranial mesoderm
embryo3_Pos2_cell160_z2	393	340	Sclerotome
embryo3_Pos2_cell160_z5	414	297	Cranial mesoderm
embryo3_Pos2_cell161_z2	393	281	Cranial mesoderm
embryo3_Pos2_cell161_z5	415	334	Sclerotome
embryo3_Pos2_cell162_z2	392	310	Cranial mesoderm
embryo3_Pos2_cell163_z2	394	300	Cranial mesoderm
embryo3_Pos2_cell163_z5	415	292	Sclerotome
embryo3_Pos2_cell164_z2	393	319	Cranial mesoderm
embryo3_Pos2_cell164_z5	416	279	Sclerotome
embryo3_Pos2_cell165_z2	393	324	Endothelium
embryo3_Pos2_cell165_z5	414	281	Cranial mesoderm
embryo3_Pos2_cell166_z2	393	333	Anterior somitic tissues
embryo3_Pos2_cell166_z5	416	303	Sclerotome
embryo3_Pos2_cell167_z2	393	305	Haematoendothelial progenitors
embryo3_Pos2_cell167_z5	415	301	Cranial mesoderm
embryo3_Pos2_cell168_z2	393	313	Cranial mesoderm
embryo3_Pos2_cell168_z5	416	298	Dermomyotome
embryo3_Pos2_cell169_z2	394	289	Cranial mesoderm
embryo3_Pos2_cell169_z5	416	326	Cranial mesoderm
embryo3_Pos2_cell17_z2	372	286	Gut tube
embryo3_Pos2_cell170_z2	393	330	Anterior somitic tissues
embryo3_Pos2_cell170_z5	417	322	Sclerotome
embryo3_Pos2_cell171_z2	393	334	Sclerotome
embryo3_Pos2_cell171_z5	417	286	Cranial mesoderm
embryo3_Pos2_cell172_z2	394	283	Sclerotome
embryo3_Pos2_cell172_z5	417	283	Cranial mesoderm
embryo3_Pos2_cell173_z2	394	327	Endothelium
embryo3_Pos2_cell173_z5	417	288	Cranial mesoderm
embryo3_Pos2_cell174_z2	394	321	Cranial mesoderm
embryo3_Pos2_cell174_z5	417	291	Cranial mesoderm
embryo3_Pos2_cell175_z2	395	286	Cranial mesoderm
embryo3_Pos2_cell175_z5	417	341	Dermomyotome
embryo3_Pos2_cell176_z2	394	307	Cranial mesoderm
embryo3_Pos2_cell177_z2	396	342	Anterior somitic tissues
embryo3_Pos2_cell177_z5	418	331	Sclerotome
embryo3_Pos2_cell178_z2	394	336	Sclerotome
embryo3_Pos2_cell178_z5	418	306	Anterior somitic tissues
embryo3_Pos2_cell179_z2	395	311	Anterior somitic tissues
embryo3_Pos2_cell179_z5	417	295	Sclerotome
embryo3_Pos2_cell18_z2	372	336	Cranial mesoderm
embryo3_Pos2_cell180_z2	396	315	Sclerotome
embryo3_Pos2_cell180_z5	418	281	Sclerotome
embryo3_Pos2_cell181_z2	395	330	Cranial mesoderm
embryo3_Pos2_cell181_z5	417	296	Anterior somitic tissues
embryo3_Pos2_cell182_z2	396	322	Endothelium
embryo3_Pos2_cell182_z5	417	329	Forebrain/Midbrain/Hindbrain
embryo3_Pos2_cell183_z2	396	309	Sclerotome
embryo3_Pos2_cell183_z5	417	299	Sclerotome
embryo3_Pos2_cell184_z2	397	325	Haematoendothelial progenitors
embryo3_Pos2_cell184_z5	418	334	Anterior somitic tissues
embryo3_Pos2_cell185_z2	396	303	Endothelium
embryo3_Pos2_cell186_z2	396	281	Cranial mesoderm
embryo3_Pos2_cell186_z5	418	326	Cranial mesoderm
embryo3_Pos2_cell187_z2	396	305	Cranial mesoderm
embryo3_Pos2_cell187_z5	419	302	Sclerotome
embryo3_Pos2_cell188_z2	395	338	Haematoendothelial progenitors
embryo3_Pos2_cell188_z5	419	316	Anterior somitic tissues
embryo3_Pos2_cell189_z2	396	293	Cranial mesoderm
embryo3_Pos2_cell189_z5	419	338	Cranial mesoderm
embryo3_Pos2_cell19_z2	371	320	Cranial mesoderm
embryo3_Pos2_cell19_z5	377	312	Cranial mesoderm
embryo3_Pos2_cell190_z2	397	319	Sclerotome
embryo3_Pos2_cell190_z5	419	341	Cranial mesoderm
embryo3_Pos2_cell191_z2	398	339	Anterior somitic tissues
embryo3_Pos2_cell191_z5	419	297	Sclerotome
embryo3_Pos2_cell192_z2	397	332	Sclerotome
embryo3_Pos2_cell193_z2	397	301	Haematoendothelial progenitors
embryo3_Pos2_cell193_z5	420	285	Cranial mesoderm
embryo3_Pos2_cell194_z2	398	334	Sclerotome
embryo3_Pos2_cell194_z5	420	325	Anterior somitic tissues
embryo3_Pos2_cell195_z2	398	284	Cranial mesoderm
embryo3_Pos2_cell195_z5	420	332	Sclerotome
embryo3_Pos2_cell196_z2	399	290	Cranial mesoderm
embryo3_Pos2_cell196_z5	421	292	Sclerotome
embryo3_Pos2_cell197_z2	398	330	Cranial mesoderm
embryo3_Pos2_cell197_z5	420	310	Sclerotome
embryo3_Pos2_cell198_z2	398	292	Cranial mesoderm
embryo3_Pos2_cell198_z5	419	317	Sclerotome
embryo3_Pos2_cell199_z2	398	311	Cranial mesoderm
embryo3_Pos2_cell199_z5	420	280	Cranial mesoderm
embryo3_Pos2_cell2_z2	370	281	Gut tube
embryo3_Pos2_cell20_z2	372	310	Gut tube
embryo3_Pos2_cell20_z5	377	311	Cranial mesoderm
embryo3_Pos2_cell200_z2	399	299	Haematoendothelial progenitors
embryo3_Pos2_cell200_z5	419	327	Cranial mesoderm
embryo3_Pos2_cell201_z2	399	321	Cranial mesoderm
embryo3_Pos2_cell202_z2	399	328	Haematoendothelial progenitors
embryo3_Pos2_cell202_z5	420	322	Sclerotome
embryo3_Pos2_cell203_z2	399	313	Cranial mesoderm
embryo3_Pos2_cell203_z5	420	288	Cranial mesoderm
embryo3_Pos2_cell204_z2	398	316	Anterior somitic tissues
embryo3_Pos2_cell204_z5	420	294	Sclerotome
embryo3_Pos2_cell205_z2	399	287	Cranial mesoderm
embryo3_Pos2_cell206_z2	399	304	Cranial mesoderm
embryo3_Pos2_cell206_z5	421	319	Anterior somitic tissues
embryo3_Pos2_cell207_z2	399	306	Cranial mesoderm
embryo3_Pos2_cell207_z5	420	329	Neural crest
embryo3_Pos2_cell208_z2	400	280	Cranial mesoderm
embryo3_Pos2_cell208_z5	420	282	Sclerotome
embryo3_Pos2_cell209_z2	400	308	Sclerotome
embryo3_Pos2_cell209_z5	420	300	Neural crest
embryo3_Pos2_cell21_z2	372	313	Gut tube
embryo3_Pos2_cell210_z2	400	318	Sclerotome
embryo3_Pos2_cell210_z5	424	308	Sclerotome
embryo3_Pos2_cell211_z2	399	337	Cranial mesoderm
embryo3_Pos2_cell211_z5	422	341	Dermomyotome
embryo3_Pos2_cell212_z5	421	287	Endothelium
embryo3_Pos2_cell213_z2	401	288	Cranial mesoderm
embryo3_Pos2_cell213_z5	422	314	Dermomyotome
embryo3_Pos2_cell214_z2	401	316	Cranial mesoderm
embryo3_Pos2_cell215_z2	400	283	Cranial mesoderm
embryo3_Pos2_cell215_z5	423	298	Anterior somitic tissues
embryo3_Pos2_cell216_z2	402	336	Dermomyotome
embryo3_Pos2_cell217_z2	401	325	Anterior somitic tissues
embryo3_Pos2_cell217_z5	422	334	Dermomyotome
embryo3_Pos2_cell218_z2	401	311	Sclerotome
embryo3_Pos2_cell218_z5	423	337	Dermomyotome
embryo3_Pos2_cell219_z2	402	340	Haematoendothelial progenitors
embryo3_Pos2_cell219_z5	422	288	Cranial mesoderm
embryo3_Pos2_cell22_z2	372	279	Cranial mesoderm
embryo3_Pos2_cell22_z5	379	311	Cranial mesoderm
embryo3_Pos2_cell220_z2	402	293	Cranial mesoderm
embryo3_Pos2_cell220_z5	422	323	Splanchnic mesoderm
embryo3_Pos2_cell221_z2	401	302	Cranial mesoderm
embryo3_Pos2_cell221_z5	422	327	Sclerotome
embryo3_Pos2_cell222_z2	401	331	Anterior somitic tissues
embryo3_Pos2_cell222_z5	422	338	Sclerotome
embryo3_Pos2_cell223_z2	401	322	Cranial mesoderm
embryo3_Pos2_cell223_z5	423	321	Dermomyotome
embryo3_Pos2_cell224_z2	402	280	Cranial mesoderm
embryo3_Pos2_cell224_z5	423	330	Sclerotome
embryo3_Pos2_cell225_z2	401	314	Cranial mesoderm
embryo3_Pos2_cell225_z5	422	283	Cranial mesoderm
embryo3_Pos2_cell226_z2	403	307	Sclerotome
embryo3_Pos2_cell226_z5	423	302	Sclerotome
embryo3_Pos2_cell228_z2	402	333	Cranial mesoderm
embryo3_Pos2_cell228_z5	423	295	Endothelium
embryo3_Pos2_cell229_z2	404	283	Anterior somitic tissues
embryo3_Pos2_cell229_z5	424	316	Sclerotome
embryo3_Pos2_cell23_z2	372	332	Gut tube
embryo3_Pos2_cell230_z2	404	327	Dermomyotome
embryo3_Pos2_cell230_z5	424	327	Sclerotome
embryo3_Pos2_cell231_z2	402	296	Haematoendothelial progenitors
embryo3_Pos2_cell231_z5	424	280	Cranial mesoderm
embryo3_Pos2_cell232_z2	404	330	Dermomyotome
embryo3_Pos2_cell232_z5	425	282	Cranial mesoderm
embryo3_Pos2_cell233_z2	403	286	Cranial mesoderm
embryo3_Pos2_cell233_z5	425	319	Cranial mesoderm
embryo3_Pos2_cell234_z2	403	299	Endothelium
embryo3_Pos2_cell234_z5	424	310	Cranial mesoderm
embryo3_Pos2_cell235_z2	404	309	Anterior somitic tissues
embryo3_Pos2_cell235_z5	424	305	Cranial mesoderm
embryo3_Pos2_cell236_z2	404	319	Cranial mesoderm
embryo3_Pos2_cell237_z2	405	323	Sclerotome
embryo3_Pos2_cell238_z2	404	338	Anterior somitic tissues
embryo3_Pos2_cell238_z5	425	323	Cranial mesoderm
embryo3_Pos2_cell239_z2	404	313	Neural crest
embryo3_Pos2_cell239_z5	424	341	Dermomyotome
embryo3_Pos2_cell24_z2	373	308	Gut tube
embryo3_Pos2_cell24_z5	380	290	Cranial mesoderm
embryo3_Pos2_cell240_z2	404	291	Cranial mesoderm
embryo3_Pos2_cell240_z5	425	307	Cranial mesoderm
embryo3_Pos2_cell241_z2	404	315	Sclerotome
embryo3_Pos2_cell241_z5	426	334	Sclerotome
embryo3_Pos2_cell242_z2	405	342	Anterior somitic tissues
embryo3_Pos2_cell243_z2	405	288	Cranial mesoderm
embryo3_Pos2_cell243_z5	425	303	Anterior somitic tissues
embryo3_Pos2_cell244_z2	404	296	Cranial mesoderm
embryo3_Pos2_cell244_z5	426	314	Neural crest
embryo3_Pos2_cell245_z2	404	284	Endothelium
embryo3_Pos2_cell245_z5	425	339	Cranial mesoderm
embryo3_Pos2_cell246_z2	405	279	Cranial mesoderm
embryo3_Pos2_cell246_z5	425	294	Anterior somitic tissues
embryo3_Pos2_cell247_z2	405	336	Sclerotome
embryo3_Pos2_cell248_z2	406	332	Sclerotome
embryo3_Pos2_cell248_z5	426	329	Cranial mesoderm
embryo3_Pos2_cell249_z2	406	295	Cranial mesoderm
embryo3_Pos2_cell249_z5	426	310	Neural crest
embryo3_Pos2_cell25_z2	373	321	Gut tube
embryo3_Pos2_cell25_z5	380	331	Cranial mesoderm
embryo3_Pos2_cell250_z2	406	282	Haematoendothelial progenitors
embryo3_Pos2_cell250_z5	425	341	Dermomyotome
embryo3_Pos2_cell251_z2	406	286	Endothelium
embryo3_Pos2_cell251_z5	426	301	Haematoendothelial progenitors
embryo3_Pos2_cell252_z5	426	322	Dermomyotome
embryo3_Pos2_cell253_z2	406	280	Cranial mesoderm
embryo3_Pos2_cell254_z2	407	310	Cranial mesoderm
embryo3_Pos2_cell254_z5	427	305	Dermomyotome
embryo3_Pos2_cell255_z2	406	316	Sclerotome
embryo3_Pos2_cell255_z5	427	287	Anterior somitic tissues
embryo3_Pos2_cell256_z2	406	298	Sclerotome
embryo3_Pos2_cell256_z5	426	319	Anterior somitic tissues
embryo3_Pos2_cell257_z2	407	285	Anterior somitic tissues
embryo3_Pos2_cell257_z5	428	280	Endothelium
embryo3_Pos2_cell258_z2	407	329	Sclerotome
embryo3_Pos2_cell259_z2	407	340	Dermomyotome
embryo3_Pos2_cell259_z5	427	326	Dermomyotome
embryo3_Pos2_cell26_z5	382	309	Cranial mesoderm
embryo3_Pos2_cell260_z5	427	283	Endothelium
embryo3_Pos2_cell261_z2	407	313	Cranial mesoderm
embryo3_Pos2_cell261_z5	427	316	Sclerotome
embryo3_Pos2_cell262_z2	408	291	Cranial mesoderm
embryo3_Pos2_cell262_z5	428	290	Erythroid
embryo3_Pos2_cell263_z2	408	317	Sclerotome
embryo3_Pos2_cell263_z5	428	298	Neural crest
embryo3_Pos2_cell264_z2	409	320	Sclerotome
embryo3_Pos2_cell264_z5	429	308	Anterior somitic tissues
embryo3_Pos2_cell265_z2	407	326	Sclerotome
embryo3_Pos2_cell265_z5	429	339	Dermomyotome
embryo3_Pos2_cell266_z2	409	338	Anterior somitic tissues
embryo3_Pos2_cell266_z5	428	303	Neural crest
embryo3_Pos2_cell267_z2	409	334	Anterior somitic tissues
embryo3_Pos2_cell267_z5	428	294	Haematoendothelial progenitors
embryo3_Pos2_cell268_z2	409	280	Anterior somitic tissues
embryo3_Pos2_cell268_z5	429	318	Cranial mesoderm
embryo3_Pos2_cell269_z2	408	288	Cranial mesoderm
embryo3_Pos2_cell269_z5	429	329	Dermomyotome
embryo3_Pos2_cell27_z2	375	334	Cranial mesoderm
embryo3_Pos2_cell27_z5	381	312	Cranial mesoderm
embryo3_Pos2_cell270_z2	409	300	Sclerotome
embryo3_Pos2_cell270_z5	428	312	Anterior somitic tissues
embryo3_Pos2_cell271_z2	409	314	Cranial mesoderm
embryo3_Pos2_cell271_z5	428	323	Cranial mesoderm
embryo3_Pos2_cell272_z2	409	283	Anterior somitic tissues
embryo3_Pos2_cell272_z5	428	321	Anterior somitic tissues
embryo3_Pos2_cell273_z2	409	323	Sclerotome
embryo3_Pos2_cell273_z5	428	335	Anterior somitic tissues
embryo3_Pos2_cell274_z2	408	296	Cranial mesoderm
embryo3_Pos2_cell274_z5	428	341	Sclerotome
embryo3_Pos2_cell275_z2	410	294	Sclerotome
embryo3_Pos2_cell275_z5	430	284	Haematoendothelial progenitors
embryo3_Pos2_cell276_z2	410	312	Cranial mesoderm
embryo3_Pos2_cell276_z5	430	301	Dermomyotome
embryo3_Pos2_cell277_z2	410	285	Cranial mesoderm
embryo3_Pos2_cell277_z5	430	315	Cranial mesoderm
embryo3_Pos2_cell278_z2	409	298	Cranial mesoderm
embryo3_Pos2_cell278_z5	428	331	Neural crest
embryo3_Pos2_cell279_z2	410	302	Sclerotome
embryo3_Pos2_cell279_z5	431	325	Cranial mesoderm
embryo3_Pos2_cell28_z2	374	306	Gut tube
embryo3_Pos2_cell28_z5	382	306	Cranial mesoderm
embryo3_Pos2_cell280_z2	410	308	Cranial mesoderm
embryo3_Pos2_cell280_z5	429	287	Haematoendothelial progenitors
embryo3_Pos2_cell281_z2	410	289	Sclerotome
embryo3_Pos2_cell281_z5	431	342	Cranial mesoderm
embryo3_Pos2_cell282_z2	410	327	Anterior somitic tissues
embryo3_Pos2_cell282_z5	430	321	Cranial mesoderm
embryo3_Pos2_cell283_z2	411	341	Dermomyotome
embryo3_Pos2_cell283_z5	430	280	Endothelium
embryo3_Pos2_cell284_z2	410	331	Endothelium
embryo3_Pos2_cell284_z5	431	291	Haematoendothelial progenitors
embryo3_Pos2_cell285_z2	412	291	Cranial mesoderm
embryo3_Pos2_cell285_z5	430	297	Cranial mesoderm
embryo3_Pos2_cell286_z2	412	297	Sclerotome
embryo3_Pos2_cell286_z5	430	333	Dermomyotome
embryo3_Pos2_cell287_z2	411	317	Sclerotome
embryo3_Pos2_cell287_z5	430	304	Endothelium
embryo3_Pos2_cell288_z2	412	320	Sclerotome
embryo3_Pos2_cell288_z5	430	307	Endothelium
embryo3_Pos2_cell289_z2	414	279	Cranial mesoderm
embryo3_Pos2_cell289_z5	432	338	Sclerotome
embryo3_Pos2_cell29_z2	376	279	Cranial mesoderm
embryo3_Pos2_cell29_z5	382	288	Cranial mesoderm
embryo3_Pos2_cell290_z2	412	338	Endothelium
embryo3_Pos2_cell290_z5	430	327	Neural crest
embryo3_Pos2_cell291_z2	412	309	Sclerotome
embryo3_Pos2_cell291_z5	431	298	Cranial mesoderm
embryo3_Pos2_cell292_z2	413	285	Cranial mesoderm
embryo3_Pos2_cell292_z5	431	301	Endothelium
embryo3_Pos2_cell293_z2	412	305	Neural crest
embryo3_Pos2_cell293_z5	431	339	Dermomyotome
embryo3_Pos2_cell294_z2	412	322	Sclerotome
embryo3_Pos2_cell294_z5	431	310	Haematoendothelial progenitors
embryo3_Pos2_cell295_z2	412	325	Dermomyotome
embryo3_Pos2_cell295_z5	445	281	Cranial mesoderm
embryo3_Pos2_cell296_z2	412	330	Sclerotome
embryo3_Pos2_cell296_z5	431	312	Dermomyotome
embryo3_Pos2_cell297_z2	412	289	Sclerotome
embryo3_Pos2_cell297_z5	432	331	Haematoendothelial progenitors
embryo3_Pos2_cell298_z2	413	313	Sclerotome
embryo3_Pos2_cell298_z5	432	287	Haematoendothelial progenitors
embryo3_Pos2_cell299_z2	413	282	Cranial mesoderm
embryo3_Pos2_cell299_z5	431	296	Dermomyotome
embryo3_Pos2_cell3_z2	371	283	Gut tube
embryo3_Pos2_cell30_z2	374	313	Gut tube
embryo3_Pos2_cell300_z2	412	335	Anterior somitic tissues
embryo3_Pos2_cell300_z5	432	304	Endothelium
embryo3_Pos2_cell301_z2	413	315	Sclerotome
embryo3_Pos2_cell301_z5	432	341	Dermomyotome
embryo3_Pos2_cell302_z2	412	302	Sclerotome
embryo3_Pos2_cell303_z2	413	339	Anterior somitic tissues
embryo3_Pos2_cell303_z5	432	318	Sclerotome
embryo3_Pos2_cell304_z2	414	295	Cranial mesoderm
embryo3_Pos2_cell304_z5	432	328	Dermomyotome
embryo3_Pos2_cell305_z2	414	318	Sclerotome
embryo3_Pos2_cell306_z2	414	327	Dermomyotome
embryo3_Pos2_cell306_z5	432	308	Endothelium
embryo3_Pos2_cell307_z2	414	292	Sclerotome
embryo3_Pos2_cell308_z2	415	299	Sclerotome
embryo3_Pos2_cell309_z2	414	340	Cranial mesoderm
embryo3_Pos2_cell309_z5	433	315	Neural crest
embryo3_Pos2_cell31_z2	374	331	Gut tube
embryo3_Pos2_cell310_z2	415	342	Splanchnic mesoderm
embryo3_Pos2_cell310_z5	433	301	Haematoendothelial progenitors
embryo3_Pos2_cell311_z2	414	324	Neural crest
embryo3_Pos2_cell312_z2	414	330	Dermomyotome
embryo3_Pos2_cell313_z2	415	304	Sclerotome
embryo3_Pos2_cell314_z2	416	338	Sclerotome
embryo3_Pos2_cell315_z2	415	321	Splanchnic mesoderm
embryo3_Pos2_cell315_z5	433	311	Endothelium
embryo3_Pos2_cell316_z2	415	289	Splanchnic mesoderm
embryo3_Pos2_cell317_z2	416	308	Dermomyotome
embryo3_Pos2_cell318_z2	415	310	Sclerotome
embryo3_Pos2_cell319_z2	416	333	Sclerotome
embryo3_Pos2_cell32_z2	375	319	Cranial mesoderm
embryo3_Pos2_cell32_z5	382	303	Cranial mesoderm
embryo3_Pos2_cell320_z2	416	341	Cranial mesoderm
embryo3_Pos2_cell321_z2	416	284	Cranial mesoderm
embryo3_Pos2_cell322_z2	416	313	Cranial mesoderm
embryo3_Pos2_cell323_z2	415	281	Cranial mesoderm
embryo3_Pos2_cell324_z2	417	303	Cranial mesoderm
embryo3_Pos2_cell325_z2	417	324	Sclerotome
embryo3_Pos2_cell326_z2	418	287	Anterior somitic tissues
embryo3_Pos2_cell327_z2	419	290	Neural crest
embryo3_Pos2_cell328_z2	416	329	Anterior somitic tissues
embryo3_Pos2_cell329_z2	417	317	Sclerotome
embryo3_Pos2_cell33_z2	374	297	Gut tube
embryo3_Pos2_cell330_z2	417	293	Anterior somitic tissues
embryo3_Pos2_cell331_z2	417	298	Sclerotome
embryo3_Pos2_cell332_z2	417	306	Cranial mesoderm
embryo3_Pos2_cell333_z2	418	315	Sclerotome
embryo3_Pos2_cell334_z2	417	282	Cranial mesoderm
embryo3_Pos2_cell335_z2	418	295	Cranial mesoderm
embryo3_Pos2_cell336_z2	418	310	Anterior somitic tissues
embryo3_Pos2_cell337_z2	419	320	Sclerotome
embryo3_Pos2_cell338_z2	418	336	Dermomyotome
embryo3_Pos2_cell339_z2	418	340	Dermomyotome
embryo3_Pos2_cell34_z2	375	329	Gut tube
embryo3_Pos2_cell34_z5	383	311	Cranial mesoderm
embryo3_Pos2_cell340_z2	419	327	Sclerotome
embryo3_Pos2_cell341_z2	419	333	Cranial mesoderm
embryo3_Pos2_cell342_z2	418	342	Sclerotome
embryo3_Pos2_cell343_z2	420	279	Cranial mesoderm
embryo3_Pos2_cell344_z2	419	282	Cranial mesoderm
embryo3_Pos2_cell345_z2	420	301	Cranial mesoderm
embryo3_Pos2_cell346_z2	419	330	Anterior somitic tissues
embryo3_Pos2_cell347_z2	421	337	Anterior somitic tissues
embryo3_Pos2_cell348_z2	420	303	Sclerotome
embryo3_Pos2_cell349_z2	420	324	Dermomyotome
embryo3_Pos2_cell35_z2	375	283	Cranial mesoderm
embryo3_Pos2_cell35_z5	384	331	Cranial mesoderm
embryo3_Pos2_cell350_z2	422	289	Cranial mesoderm
embryo3_Pos2_cell351_z2	421	307	Anterior somitic tissues
embryo3_Pos2_cell352_z2	420	286	Cranial mesoderm
embryo3_Pos2_cell353_z2	420	291	Cranial mesoderm
embryo3_Pos2_cell354_z2	421	298	Cranial mesoderm
embryo3_Pos2_cell355_z2	420	293	Cranial mesoderm
embryo3_Pos2_cell356_z2	421	305	Anterior somitic tissues
embryo3_Pos2_cell357_z2	421	341	Dermomyotome
embryo3_Pos2_cell358_z2	421	330	Sclerotome
embryo3_Pos2_cell359_z2	422	313	Sclerotome
embryo3_Pos2_cell36_z2	375	289	Gut tube
embryo3_Pos2_cell36_z5	384	287	Cranial mesoderm
embryo3_Pos2_cell360_z2	421	321	Dermomyotome
embryo3_Pos2_cell361_z2	422	316	Sclerotome
embryo3_Pos2_cell362_z2	422	311	Dermomyotome
embryo3_Pos2_cell363_z2	421	284	Anterior somitic tissues
embryo3_Pos2_cell364_z2	422	333	Neural crest
embryo3_Pos2_cell365_z2	422	326	Sclerotome
embryo3_Pos2_cell366_z2	422	328	Cranial mesoderm
embryo3_Pos2_cell367_z2	423	281	Sclerotome
embryo3_Pos2_cell368_z2	422	295	Haematoendothelial progenitors
embryo3_Pos2_cell369_z2	423	285	Cranial mesoderm
embryo3_Pos2_cell37_z2	374	300	Gut tube
embryo3_Pos2_cell37_z5	383	307	Cranial mesoderm
embryo3_Pos2_cell370_z2	423	287	Sclerotome
embryo3_Pos2_cell371_z2	423	293	Anterior somitic tissues
embryo3_Pos2_cell372_z2	423	303	Anterior somitic tissues
embryo3_Pos2_cell373_z2	423	318	Sclerotome
embryo3_Pos2_cell374_z2	423	325	Dermomyotome
embryo3_Pos2_cell375_z2	424	340	Sclerotome
embryo3_Pos2_cell376_z2	424	291	Neural crest
embryo3_Pos2_cell378_z2	424	300	Dermomyotome
embryo3_Pos2_cell379_z2	424	330	Anterior somitic tissues
embryo3_Pos2_cell38_z2	375	285	Cranial mesoderm
embryo3_Pos2_cell38_z5	384	302	Cranial mesoderm
embryo3_Pos2_cell380_z2	423	307	Dermomyotome
embryo3_Pos2_cell381_z2	425	327	Dermomyotome
embryo3_Pos2_cell382_z2	425	309	Dermomyotome
embryo3_Pos2_cell383_z2	426	320	Cranial mesoderm
embryo3_Pos2_cell384_z2	424	335	Cranial mesoderm
embryo3_Pos2_cell385_z2	425	337	Anterior somitic tissues
embryo3_Pos2_cell386_z2	425	296	Anterior somitic tissues
embryo3_Pos2_cell387_z2	425	287	Anterior somitic tissues
embryo3_Pos2_cell388_z2	425	313	Dermomyotome
embryo3_Pos2_cell389_z2	425	302	Anterior somitic tissues
embryo3_Pos2_cell39_z2	375	299	Gut tube
embryo3_Pos2_cell39_z5	384	304	Cranial mesoderm
embryo3_Pos2_cell390_z2	426	305	Sclerotome
embryo3_Pos2_cell391_z2	426	283	Endothelium
embryo3_Pos2_cell392_z2	426	332	Anterior somitic tissues
embryo3_Pos2_cell393_z2	425	325	Dermomyotome
embryo3_Pos2_cell394_z2	426	289	Cranial mesoderm
embryo3_Pos2_cell395_z2	426	279	Endothelium
embryo3_Pos2_cell396_z2	426	316	Cranial mesoderm
embryo3_Pos2_cell397_z2	427	342	Cranial mesoderm
embryo3_Pos2_cell398_z2	426	293	Endothelium
embryo3_Pos2_cell399_z2	426	307	Neural crest
embryo3_Pos2_cell40_z2	375	326	Gut tube
embryo3_Pos2_cell400_z2	426	298	Anterior somitic tissues
embryo3_Pos2_cell401_z2	427	321	Anterior somitic tissues
embryo3_Pos2_cell402_z2	427	281	Endothelium
embryo3_Pos2_cell403_z2	429	310	Neural crest
embryo3_Pos2_cell404_z2	428	300	Anterior somitic tissues
embryo3_Pos2_cell405_z2	429	317	Sclerotome
embryo3_Pos2_cell406_z2	428	326	Cranial mesoderm
embryo3_Pos2_cell407_z2	427	335	Haematoendothelial progenitors
embryo3_Pos2_cell408_z2	428	288	Endothelium
embryo3_Pos2_cell409_z2	428	313	Anterior somitic tissues
embryo3_Pos2_cell41_z2	376	301	Gut tube
embryo3_Pos2_cell41_z5	385	329	Cranial mesoderm
embryo3_Pos2_cell410_z2	428	323	Dermomyotome
embryo3_Pos2_cell411_z2	427	340	Cranial mesoderm
embryo3_Pos2_cell412_z2	428	338	Sclerotome
embryo3_Pos2_cell413_z2	429	303	Anterior somitic tissues
embryo3_Pos2_cell414_z2	428	306	Anterior somitic tissues
embryo3_Pos2_cell415_z2	429	328	Anterior somitic tissues
embryo3_Pos2_cell416_z2	429	331	Anterior somitic tissues
embryo3_Pos2_cell417_z2	429	279	Cranial mesoderm
embryo3_Pos2_cell418_z2	429	283	Endothelium
embryo3_Pos2_cell419_z2	429	296	Endothelium
embryo3_Pos2_cell42_z2	376	304	Gut tube
embryo3_Pos2_cell420_z2	428	342	Cardiomyocytes
embryo3_Pos2_cell421_z2	429	290	Cranial mesoderm
embryo3_Pos2_cell422_z2	428	292	Haematoendothelial progenitors
embryo3_Pos2_cell423_z2	429	334	Dermomyotome
embryo3_Pos2_cell424_z2	430	294	Neural crest
embryo3_Pos2_cell425_z2	430	316	Sclerotome
embryo3_Pos2_cell426_z2	429	337	Anterior somitic tissues
embryo3_Pos2_cell427_z2	434	339	Cranial mesoderm
embryo3_Pos2_cell428_z2	430	285	Sclerotome
embryo3_Pos2_cell429_z2	430	305	Endothelium
embryo3_Pos2_cell43_z2	376	308	Gut tube
embryo3_Pos2_cell43_z5	386	327	Cranial mesoderm
embryo3_Pos2_cell430_z2	430	308	Endothelium
embryo3_Pos2_cell431_z2	430	321	Sclerotome
embryo3_Pos2_cell433_z2	430	291	Forebrain/Midbrain/Hindbrain
embryo3_Pos2_cell434_z2	431	324	Anterior somitic tissues
embryo3_Pos2_cell435_z2	431	314	Dermomyotome
embryo3_Pos2_cell436_z2	431	287	Neural crest
embryo3_Pos2_cell437_z2	431	289	Neural crest
embryo3_Pos2_cell438_z2	435	299	Cranial mesoderm
embryo3_Pos2_cell439_z2	431	300	Intermediate mesoderm
embryo3_Pos2_cell44_z2	376	337	Cranial mesoderm
embryo3_Pos2_cell44_z5	386	333	Cranial mesoderm
embryo3_Pos2_cell440_z2	432	280	Haematoendothelial progenitors
embryo3_Pos2_cell441_z2	432	335	Sclerotome
embryo3_Pos2_cell442_z2	431	282	Haematoendothelial progenitors
embryo3_Pos2_cell443_z2	431	284	Cranial mesoderm
embryo3_Pos2_cell444_z2	432	296	Dermomyotome
embryo3_Pos2_cell445_z2	432	292	Cranial mesoderm
embryo3_Pos2_cell446_z2	432	327	Neural crest
embryo3_Pos2_cell447_z2	434	334	Haematoendothelial progenitors
embryo3_Pos2_cell448_z2	432	317	Dermomyotome
embryo3_Pos2_cell45_z2	376	295	Gut tube
embryo3_Pos2_cell450_z2	432	302	Cranial mesoderm
embryo3_Pos2_cell451_z2	432	306	Neural crest
embryo3_Pos2_cell452_z2	437	341	Anterior somitic tissues
embryo3_Pos2_cell453_z2	432	321	Dermomyotome
embryo3_Pos2_cell455_z2	433	284	Cranial mesoderm
embryo3_Pos2_cell456_z2	433	289	Dermomyotome
embryo3_Pos2_cell46_z2	377	317	Cranial mesoderm
embryo3_Pos2_cell46_z5	386	330	Haematoendothelial progenitors
embryo3_Pos2_cell47_z2	379	322	Cranial mesoderm
embryo3_Pos2_cell47_z5	386	302	Cranial mesoderm
embryo3_Pos2_cell48_z2	376	324	Neural crest
embryo3_Pos2_cell49_z2	376	315	Gut tube
embryo3_Pos2_cell5_z5	371	326	Gut tube
embryo3_Pos2_cell50_z2	377	293	Gut tube
embryo3_Pos2_cell50_z5	388	325	Endothelium
embryo3_Pos2_cell51_z2	377	331	Cranial mesoderm
embryo3_Pos2_cell51_z5	389	331	Cranial mesoderm
embryo3_Pos2_cell52_z2	377	312	Gut tube
embryo3_Pos2_cell52_z5	389	329	Endothelium
embryo3_Pos2_cell53_z2	377	281	Cranial mesoderm
embryo3_Pos2_cell53_z5	390	321	Cranial mesoderm
embryo3_Pos2_cell54_z2	378	298	Gut tube
embryo3_Pos2_cell54_z5	389	333	Cranial mesoderm
embryo3_Pos2_cell55_z2	377	326	Cranial mesoderm
embryo3_Pos2_cell55_z5	389	326	Cranial mesoderm
embryo3_Pos2_cell56_z2	379	284	Cranial mesoderm
embryo3_Pos2_cell56_z5	390	322	Cranial mesoderm
embryo3_Pos2_cell57_z2	379	306	Gut tube
embryo3_Pos2_cell57_z5	391	312	Cranial mesoderm
embryo3_Pos2_cell58_z2	377	328	Anterior somitic tissues
embryo3_Pos2_cell58_z5	392	333	Anterior somitic tissues
embryo3_Pos2_cell59_z2	379	286	Cranial mesoderm
embryo3_Pos2_cell59_z5	392	328	Erythroid
embryo3_Pos2_cell6_z2	370	313	Gut tube
embryo3_Pos2_cell60_z2	379	302	Cranial mesoderm
embryo3_Pos2_cell60_z5	392	323	Cranial mesoderm
embryo3_Pos2_cell61_z2	378	333	Cranial mesoderm
embryo3_Pos2_cell61_z5	392	325	Endothelium
embryo3_Pos2_cell62_z2	378	288	Cranial mesoderm
embryo3_Pos2_cell63_z2	379	319	Cranial mesoderm
embryo3_Pos2_cell63_z5	395	329	Cranial mesoderm
embryo3_Pos2_cell64_z5	393	332	Cranial mesoderm
embryo3_Pos2_cell65_z2	380	320	Cranial mesoderm
embryo3_Pos2_cell65_z5	394	309	Cranial mesoderm
embryo3_Pos2_cell66_z2	378	325	Cranial mesoderm
embryo3_Pos2_cell66_z5	393	334	Anterior somitic tissues
embryo3_Pos2_cell67_z2	379	291	Cranial mesoderm
embryo3_Pos2_cell67_z5	395	325	Haematoendothelial progenitors
embryo3_Pos2_cell68_z2	379	310	Gut tube
embryo3_Pos2_cell68_z5	395	327	Haematoendothelial progenitors
embryo3_Pos2_cell69_z2	379	336	Cranial mesoderm
embryo3_Pos2_cell69_z5	396	279	Cranial mesoderm
embryo3_Pos2_cell7_z2	371	317	Gut tube
embryo3_Pos2_cell70_z2	380	281	Cranial mesoderm
embryo3_Pos2_cell70_z5	396	323	Endothelium
embryo3_Pos2_cell71_z2	379	313	Cranial mesoderm
embryo3_Pos2_cell71_z5	397	331	Sclerotome
embryo3_Pos2_cell72_z2	379	323	Anterior somitic tissues
embryo3_Pos2_cell72_z5	397	289	Cranial mesoderm
embryo3_Pos2_cell73_z5	397	322	Cranial mesoderm
embryo3_Pos2_cell74_z2	380	330	Cranial mesoderm
embryo3_Pos2_cell74_z5	397	327	Anterior somitic tissues
embryo3_Pos2_cell75_z2	379	293	Cranial mesoderm
embryo3_Pos2_cell75_z5	399	326	Haematoendothelial progenitors
embryo3_Pos2_cell76_z2	381	296	Cranial mesoderm
embryo3_Pos2_cell77_z2	380	316	Cranial mesoderm
embryo3_Pos2_cell79_z2	381	325	Cranial mesoderm
embryo3_Pos2_cell79_z5	400	324	Haematoendothelial progenitors
embryo3_Pos2_cell8_z2	370	321	Gut tube
embryo3_Pos2_cell8_z5	371	316	Cranial mesoderm
embryo3_Pos2_cell80_z2	381	334	Cranial mesoderm
embryo3_Pos2_cell80_z5	399	334	Anterior somitic tissues
embryo3_Pos2_cell81_z2	382	299	Endothelium
embryo3_Pos2_cell81_z5	399	316	Sclerotome
embryo3_Pos2_cell82_z2	381	340	Cranial mesoderm
embryo3_Pos2_cell82_z5	399	280	Cranial mesoderm
embryo3_Pos2_cell83_z2	381	288	Cranial mesoderm
embryo3_Pos2_cell84_z2	381	310	Cranial mesoderm
embryo3_Pos2_cell84_z5	400	282	Anterior somitic tissues
embryo3_Pos2_cell85_z2	381	327	Cranial mesoderm
embryo3_Pos2_cell86_z2	381	279	Cranial mesoderm
embryo3_Pos2_cell86_z5	401	286	Cranial mesoderm
embryo3_Pos2_cell87_z2	381	304	Haematoendothelial progenitors
embryo3_Pos2_cell87_z5	400	290	Cranial mesoderm
embryo3_Pos2_cell88_z2	381	323	Neural crest
embryo3_Pos2_cell88_z5	401	337	Sclerotome
embryo3_Pos2_cell89_z2	381	293	Cranial mesoderm
embryo3_Pos2_cell9_z2	371	323	Gut tube
embryo3_Pos2_cell9_z5	373	314	Cranial mesoderm
embryo3_Pos2_cell90_z2	382	313	Cranial mesoderm
embryo3_Pos2_cell90_z5	401	315	Sclerotome
embryo3_Pos2_cell91_z2	382	317	Cranial mesoderm
embryo3_Pos2_cell91_z5	401	280	Cranial mesoderm
embryo3_Pos2_cell92_z2	383	286	Cranial mesoderm
embryo3_Pos2_cell92_z5	402	327	Sclerotome
embryo3_Pos2_cell93_z2	382	290	Cranial mesoderm
embryo3_Pos2_cell93_z5	402	331	Dermomyotome
embryo3_Pos2_cell94_z2	382	283	Cranial mesoderm
embryo3_Pos2_cell94_z5	402	335	Dermomyotome
embryo3_Pos2_cell95_z2	382	315	Cranial mesoderm
embryo3_Pos2_cell95_z5	401	279	Endothelium
embryo3_Pos2_cell96_z2	381	308	Cranial mesoderm
embryo3_Pos2_cell97_z2	383	280	Cranial mesoderm
embryo3_Pos2_cell97_z5	403	292	Cranial mesoderm
embryo3_Pos2_cell98_z2	383	319	Cranial mesoderm
embryo3_Pos2_cell98_z5	403	282	Cranial mesoderm
embryo3_Pos2_cell99_z2	384	323	Cranial mesoderm
embryo3_Pos2_cell99_z5	403	324	Erythroid
embryo3_Pos3_cell10_z2	371	375	Erythroid
embryo3_Pos3_cell10_z5	375	379	Haematoendothelial progenitors
embryo3_Pos3_cell100_z2	390	350	Dermomyotome
embryo3_Pos3_cell100_z5	412	384	Cranial mesoderm
embryo3_Pos3_cell101_z5	413	390	Cranial mesoderm
embryo3_Pos3_cell102_z2	393	402	Anterior somitic tissues
embryo3_Pos3_cell102_z5	413	402	Anterior somitic tissues
embryo3_Pos3_cell103_z2	391	383	Anterior somitic tissues
embryo3_Pos3_cell104_z2	390	370	Cranial mesoderm
embryo3_Pos3_cell104_z5	413	380	Sclerotome
embryo3_Pos3_cell105_z2	391	396	Dermomyotome
embryo3_Pos3_cell105_z5	415	394	Dermomyotome
embryo3_Pos3_cell106_z2	393	406	Haematoendothelial progenitors
embryo3_Pos3_cell106_z5	414	404	Dermomyotome
embryo3_Pos3_cell107_z2	390	377	Cranial mesoderm
embryo3_Pos3_cell107_z5	415	344	Dermomyotome
embryo3_Pos3_cell108_z2	391	388	Dermomyotome
embryo3_Pos3_cell108_z5	414	386	Cranial mesoderm
embryo3_Pos3_cell109_z2	391	348	Sclerotome
embryo3_Pos3_cell109_z5	414	346	Anterior somitic tissues
embryo3_Pos3_cell11_z2	370	379	Endothelium
embryo3_Pos3_cell110_z2	391	374	Anterior somitic tissues
embryo3_Pos3_cell111_z2	391	404	Dermomyotome
embryo3_Pos3_cell111_z5	414	378	Sclerotome
embryo3_Pos3_cell112_z2	390	356	Sclerotome
embryo3_Pos3_cell112_z5	415	383	Dermomyotome
embryo3_Pos3_cell113_z2	392	379	Sclerotome
embryo3_Pos3_cell113_z5	415	391	Dermomyotome
embryo3_Pos3_cell114_z2	392	367	Cranial mesoderm
embryo3_Pos3_cell114_z5	419	398	Dermomyotome
embryo3_Pos3_cell115_z2	393	345	Cranial mesoderm
embryo3_Pos3_cell115_z5	414	403	Sclerotome
embryo3_Pos3_cell116_z2	393	395	Dermomyotome
embryo3_Pos3_cell117_z2	392	376	Dermomyotome
embryo3_Pos3_cell117_z5	415	406	Cranial mesoderm
embryo3_Pos3_cell118_z2	392	385	Sclerotome
embryo3_Pos3_cell118_z5	416	375	Anterior somitic tissues
embryo3_Pos3_cell119_z2	393	399	Dermomyotome
embryo3_Pos3_cell119_z5	416	400	Dermomyotome
embryo3_Pos3_cell12_z2	370	383	Splanchnic mesoderm
embryo3_Pos3_cell120_z2	392	397	Cranial mesoderm
embryo3_Pos3_cell120_z5	416	380	Dermomyotome
embryo3_Pos3_cell121_z2	392	349	Cranial mesoderm
embryo3_Pos3_cell121_z5	417	388	Anterior somitic tissues
embryo3_Pos3_cell122_z5	417	403	Dermomyotome
embryo3_Pos3_cell123_z5	416	343	Dermomyotome
embryo3_Pos3_cell124_z5	419	346	Sclerotome
embryo3_Pos3_cell125_z2	394	381	Anterior somitic tissues
embryo3_Pos3_cell125_z5	418	384	Cranial mesoderm
embryo3_Pos3_cell126_z2	394	403	Anterior somitic tissues
embryo3_Pos3_cell126_z5	419	377	Dermomyotome
embryo3_Pos3_cell127_z2	394	351	Anterior somitic tissues
embryo3_Pos3_cell127_z5	419	390	Dermomyotome
embryo3_Pos3_cell128_z2	396	343	Dermomyotome
embryo3_Pos3_cell128_z5	418	371	Anterior somitic tissues
embryo3_Pos3_cell129_z2	394	349	Anterior somitic tissues
embryo3_Pos3_cell129_z5	418	374	Anterior somitic tissues
embryo3_Pos3_cell13_z2	370	387	Cranial mesoderm
embryo3_Pos3_cell130_z2	394	388	Dermomyotome
embryo3_Pos3_cell130_z5	418	405	Dermomyotome
embryo3_Pos3_cell131_z2	394	376	Sclerotome
embryo3_Pos3_cell131_z5	419	382	Anterior somitic tissues
embryo3_Pos3_cell132_z2	396	392	Anterior somitic tissues
embryo3_Pos3_cell132_z5	419	343	Cranial mesoderm
embryo3_Pos3_cell133_z2	395	401	Endothelium
embryo3_Pos3_cell134_z2	395	378	Sclerotome
embryo3_Pos3_cell134_z5	420	403	Dermomyotome
embryo3_Pos3_cell135_z2	396	347	Cranial mesoderm
embryo3_Pos3_cell136_z2	395	374	Sclerotome
embryo3_Pos3_cell136_z5	420	370	Cranial mesoderm
embryo3_Pos3_cell137_z2	395	385	Anterior somitic tissues
embryo3_Pos3_cell137_z5	422	380	Dermomyotome
embryo3_Pos3_cell138_z2	396	395	Dermomyotome
embryo3_Pos3_cell139_z2	395	398	Dermomyotome
embryo3_Pos3_cell139_z5	421	347	Cranial mesoderm
embryo3_Pos3_cell14_z2	370	390	Cranial mesoderm
embryo3_Pos3_cell14_z5	385	347	Cranial mesoderm
embryo3_Pos3_cell140_z2	395	371	Cranial mesoderm
embryo3_Pos3_cell141_z2	396	404	Dermomyotome
embryo3_Pos3_cell141_z5	421	406	Dermomyotome
embryo3_Pos3_cell142_z2	397	388	Dermomyotome
embryo3_Pos3_cell143_z2	397	406	Neural crest
embryo3_Pos3_cell143_z5	421	373	Haematoendothelial progenitors
embryo3_Pos3_cell144_z2	397	369	Anterior somitic tissues
embryo3_Pos3_cell144_z5	421	343	Neural crest
embryo3_Pos3_cell145_z2	397	382	Dermomyotome
embryo3_Pos3_cell145_z5	422	378	Anterior somitic tissues
embryo3_Pos3_cell146_z2	396	376	Dermomyotome
embryo3_Pos3_cell146_z5	423	376	Splanchnic mesoderm
embryo3_Pos3_cell147_z2	396	351	Haematoendothelial progenitors
embryo3_Pos3_cell147_z5	422	371	Endothelium
embryo3_Pos3_cell148_z2	398	390	Neural crest
embryo3_Pos3_cell149_z2	398	345	Cranial mesoderm
embryo3_Pos3_cell150_z2	397	399	Blood progenitors
embryo3_Pos3_cell150_z5	423	344	Cranial mesoderm
embryo3_Pos3_cell151_z2	398	380	Neural crest
embryo3_Pos3_cell152_z2	399	377	Sclerotome
embryo3_Pos3_cell152_z5	423	404	Dermomyotome
embryo3_Pos3_cell153_z2	398	386	Endothelium
embryo3_Pos3_cell153_z5	424	349	Sclerotome
embryo3_Pos3_cell154_z2	398	350	Splanchnic mesoderm
embryo3_Pos3_cell154_z5	423	347	Cranial mesoderm
embryo3_Pos3_cell155_z2	399	372	Sclerotome
embryo3_Pos3_cell156_z2	398	348	Dermomyotome
embryo3_Pos3_cell157_z2	399	398	Neural crest
embryo3_Pos3_cell157_z5	424	399	Neural crest
embryo3_Pos3_cell158_z2	399	402	Dermomyotome
embryo3_Pos3_cell158_z5	424	402	Splanchnic mesoderm
embryo3_Pos3_cell159_z2	398	375	Dermomyotome
embryo3_Pos3_cell159_z5	423	374	Haematoendothelial progenitors
embryo3_Pos3_cell16_z5	387	405	Endothelium
embryo3_Pos3_cell160_z2	399	403	Intermediate mesoderm
embryo3_Pos3_cell160_z5	424	369	Endothelium
embryo3_Pos3_cell162_z2	399	385	Dermomyotome
embryo3_Pos3_cell163_z2	399	395	Neural crest
embryo3_Pos3_cell164_z2	402	382	Dermomyotome
embryo3_Pos3_cell164_z5	427	346	Cranial mesoderm
embryo3_Pos3_cell165_z2	401	387	Dermomyotome
embryo3_Pos3_cell165_z5	427	372	Endothelium
embryo3_Pos3_cell166_z2	401	405	Neural crest
embryo3_Pos3_cell166_z5	425	379	Cranial mesoderm
embryo3_Pos3_cell167_z2	400	347	Dermomyotome
embryo3_Pos3_cell167_z5	426	393	Intermediate mesoderm
embryo3_Pos3_cell168_z2	401	397	Neural crest
embryo3_Pos3_cell169_z2	401	390	Neural crest
embryo3_Pos3_cell169_z5	425	344	Dermomyotome
embryo3_Pos3_cell17_z2	372	390	Cranial mesoderm
embryo3_Pos3_cell170_z2	401	344	Sclerotome
embryo3_Pos3_cell170_z5	426	343	Dermomyotome
embryo3_Pos3_cell171_z2	403	356	Sclerotome
embryo3_Pos3_cell172_z2	402	349	Dermomyotome
embryo3_Pos3_cell172_z5	426	349	Sclerotome
embryo3_Pos3_cell173_z2	402	374	Haematoendothelial progenitors
embryo3_Pos3_cell174_z2	402	379	Dermomyotome
embryo3_Pos3_cell174_z5	426	375	Dermomyotome
embryo3_Pos3_cell175_z2	401	393	Dermomyotome
[truncated: 18,578 more rows]
