# Supplementary material for: Multi-scale and multi-context interpretable mapping of cell states across heterogeneous spatial samples
Source: Nat Commun. 2025 Aug 21;16:7814. doi: 10.1038/s41467-025-62782-y (PMC12370880; doi:10.1038/s41467-025-62782-y)
Supplement: Supplementary file 9 — Source Data [file 41467_2025_62782_MOESM9_ESM.zip › SourceData/figure_4a1.tsv]

barcodes	x	y	Cells
embryo1_Pos0_cell10_z5	102	26	Lateral plate mesoderm
embryo1_Pos0_cell100_z2	110	18	Erythroid
embryo1_Pos0_cell100_z5	110	31	Lateral plate mesoderm
embryo1_Pos0_cell101_z2	110	16	Erythroid
embryo1_Pos0_cell101_z5	110	26	Allantois
embryo1_Pos0_cell102_z2	111	5	Gut tube
embryo1_Pos0_cell102_z5	111	10	Endothelium
embryo1_Pos0_cell103_z5	111	28	Lateral plate mesoderm
embryo1_Pos0_cell105_z2	110	22	Erythroid
embryo1_Pos0_cell105_z5	111	17	Erythroid
embryo1_Pos0_cell106_z2	110	24	Haematoendothelial progenitors
embryo1_Pos0_cell106_z5	111	7	Gut tube
embryo1_Pos0_cell107_z2	110	23	Erythroid
embryo1_Pos0_cell107_z5	111	26	Erythroid
embryo1_Pos0_cell108_z2	110	26	Allantois
embryo1_Pos0_cell108_z5	111	19	Erythroid
embryo1_Pos0_cell109_z2	110	30	Lateral plate mesoderm
embryo1_Pos0_cell109_z5	112	23	Erythroid
embryo1_Pos0_cell11_z2	102	23	Lateral plate mesoderm
embryo1_Pos0_cell11_z5	103	26	Intermediate mesoderm
embryo1_Pos0_cell110_z2	110	11	Gut tube
embryo1_Pos0_cell110_z5	111	31	Erythroid
embryo1_Pos0_cell111_z2	111	31	Lateral plate mesoderm
embryo1_Pos0_cell111_z5	113	21	Erythroid
embryo1_Pos0_cell112_z2	111	9	Gut tube
embryo1_Pos0_cell112_z5	112	22	Erythroid
embryo1_Pos0_cell113_z2	111	17	Erythroid
embryo1_Pos0_cell113_z5	112	9	Gut tube
embryo1_Pos0_cell114_z2	111	19	Erythroid
embryo1_Pos0_cell115_z2	111	29	Allantois
embryo1_Pos0_cell115_z5	112	27	Haematoendothelial progenitors
embryo1_Pos0_cell116_z2	111	11	Gut tube
embryo1_Pos0_cell117_z2	111	12	Gut tube
embryo1_Pos0_cell118_z2	111	26	Haematoendothelial progenitors
embryo1_Pos0_cell118_z5	112	30	Erythroid
embryo1_Pos0_cell119_z2	111	24	Erythroid
embryo1_Pos0_cell119_z5	112	7	Gut tube
embryo1_Pos0_cell12_z2	102	25	Lateral plate mesoderm
embryo1_Pos0_cell12_z5	103	28	Endothelium
embryo1_Pos0_cell120_z2	111	27	Allantois
embryo1_Pos0_cell120_z5	112	20	Erythroid
embryo1_Pos0_cell121_z2	111	21	Erythroid
embryo1_Pos0_cell121_z5	113	9	Gut tube
embryo1_Pos0_cell122_z2	112	29	Allantois
embryo1_Pos0_cell123_z2	112	8	Gut tube
embryo1_Pos0_cell124_z2	112	31	Lateral plate mesoderm
embryo1_Pos0_cell124_z5	112	10	Haematoendothelial progenitors
embryo1_Pos0_cell125_z2	112	13	Gut tube
embryo1_Pos0_cell125_z5	113	13	Endothelium
embryo1_Pos0_cell126_z2	112	25	Endothelium
embryo1_Pos0_cell126_z5	113	8	Gut tube
embryo1_Pos0_cell127_z2	112	10	Gut tube
embryo1_Pos0_cell127_z5	113	10	Gut tube
embryo1_Pos0_cell128_z2	112	14	Endothelium
embryo1_Pos0_cell128_z5	114	19	Erythroid
embryo1_Pos0_cell129_z2	112	20	Erythroid
embryo1_Pos0_cell129_z5	113	23	Erythroid
embryo1_Pos0_cell13_z2	102	27	Haematoendothelial progenitors
embryo1_Pos0_cell13_z5	102	29	Endothelium
embryo1_Pos0_cell130_z2	112	18	Erythroid
embryo1_Pos0_cell130_z5	113	21	Erythroid
embryo1_Pos0_cell131_z2	112	22	Erythroid
embryo1_Pos0_cell131_z5	113	18	Erythroid
embryo1_Pos0_cell132_z2	113	27	Haematoendothelial progenitors
embryo1_Pos0_cell132_z5	113	27	Endothelium
embryo1_Pos0_cell133_z2	112	23	Erythroid
embryo1_Pos0_cell133_z5	113	9	Gut tube
embryo1_Pos0_cell134_z5	113	12	Gut tube
embryo1_Pos0_cell135_z2	112	8	Gut tube
embryo1_Pos0_cell135_z5	114	9	Gut tube
embryo1_Pos0_cell136_z2	113	31	Allantois
embryo1_Pos0_cell136_z5	115	29	Allantois
embryo1_Pos0_cell137_z2	113	7	Gut tube
embryo1_Pos0_cell137_z5	113	24	Erythroid
embryo1_Pos0_cell138_z5	114	7	Gut tube
embryo1_Pos0_cell139_z2	113	24	Erythroid
embryo1_Pos0_cell139_z5	114	21	Erythroid
embryo1_Pos0_cell14_z2	102	29	Haematoendothelial progenitors
embryo1_Pos0_cell14_z5	102	31	Intermediate mesoderm
embryo1_Pos0_cell140_z2	113	20	Erythroid
embryo1_Pos0_cell140_z5	113	6	Gut tube
embryo1_Pos0_cell141_z2	113	12	Gut tube
embryo1_Pos0_cell141_z5	114	12	Gut tube
embryo1_Pos0_cell142_z2	113	11	Gut tube
embryo1_Pos0_cell142_z5	114	18	Erythroid
embryo1_Pos0_cell143_z2	113	26	Endothelium
embryo1_Pos0_cell143_z5	114	26	Blood progenitors
embryo1_Pos0_cell144_z2	113	29	Mixed mesenchymal mesoderm
embryo1_Pos0_cell144_z5	114	24	Erythroid
embryo1_Pos0_cell145_z2	113	9	Gut tube
embryo1_Pos0_cell146_z2	113	14	Endothelium
embryo1_Pos0_cell146_z5	114	10	Gut tube
embryo1_Pos0_cell147_z5	114	22	Erythroid
embryo1_Pos0_cell148_z2	113	10	Gut tube
embryo1_Pos0_cell149_z2	113	19	Erythroid
embryo1_Pos0_cell149_z5	114	7	Gut tube
embryo1_Pos0_cell15_z2	102	31	Intermediate mesoderm
embryo1_Pos0_cell15_z5	103	25	Intermediate mesoderm
embryo1_Pos0_cell150_z2	113	16	Gut tube
embryo1_Pos0_cell151_z2	114	22	Erythroid
embryo1_Pos0_cell151_z5	114	23	Erythroid
embryo1_Pos0_cell152_z2	114	29	Allantois
embryo1_Pos0_cell152_z5	115	8	Gut tube
embryo1_Pos0_cell153_z2	114	13	Gut tube
embryo1_Pos0_cell153_z5	115	9	Gut tube
embryo1_Pos0_cell154_z2	114	6	Gut tube
embryo1_Pos0_cell154_z5	114	11	Gut tube
embryo1_Pos0_cell155_z2	114	11	Gut tube
embryo1_Pos0_cell156_z2	114	30	Allantois
embryo1_Pos0_cell156_z5	115	16	Endothelium
embryo1_Pos0_cell157_z2	114	10	Gut tube
embryo1_Pos0_cell158_z5	115	12	Gut tube
embryo1_Pos0_cell159_z2	114	8	Gut tube
embryo1_Pos0_cell16_z2	103	26	Lateral plate mesoderm
embryo1_Pos0_cell16_z5	103	17	Endothelium
embryo1_Pos0_cell160_z2	114	21	Erythroid
embryo1_Pos0_cell160_z5	115	20	Erythroid
embryo1_Pos0_cell161_z2	114	9	Gut tube
embryo1_Pos0_cell161_z5	116	31	Mixed mesenchymal mesoderm
embryo1_Pos0_cell162_z2	114	16	Gut tube
embryo1_Pos0_cell162_z5	115	19	Erythroid
embryo1_Pos0_cell163_z2	114	20	Erythroid
embryo1_Pos0_cell163_z5	116	21	Erythroid
embryo1_Pos0_cell164_z2	115	12	Gut tube
embryo1_Pos0_cell164_z5	115	29	Mixed mesenchymal mesoderm
embryo1_Pos0_cell165_z5	115	24	Erythroid
embryo1_Pos0_cell166_z2	116	25	Erythroid
embryo1_Pos0_cell166_z5	116	10	Gut tube
embryo1_Pos0_cell167_z2	115	23	Erythroid
embryo1_Pos0_cell167_z5	115	13	Endothelium
embryo1_Pos0_cell168_z2	115	17	Endothelium
embryo1_Pos0_cell168_z5	116	22	Erythroid
embryo1_Pos0_cell169_z5	116	11	Gut tube
embryo1_Pos0_cell17_z2	105	7	Erythroid
embryo1_Pos0_cell170_z2	116	7	Gut tube
embryo1_Pos0_cell170_z5	116	8	Gut tube
embryo1_Pos0_cell171_z2	115	11	Gut tube
embryo1_Pos0_cell171_z5	116	7	Gut tube
embryo1_Pos0_cell172_z2	115	8	Gut tube
embryo1_Pos0_cell173_z5	116	30	Haematoendothelial progenitors
embryo1_Pos0_cell174_z2	115	31	Mixed mesenchymal mesoderm
embryo1_Pos0_cell174_z5	116	28	Endothelium
embryo1_Pos0_cell175_z2	115	20	Erythroid
embryo1_Pos0_cell176_z2	115	22	Erythroid
embryo1_Pos0_cell177_z2	115	13	Gut tube
embryo1_Pos0_cell177_z5	117	8	Gut tube
embryo1_Pos0_cell178_z2	115	18	Erythroid
embryo1_Pos0_cell178_z5	116	13	Endothelium
embryo1_Pos0_cell179_z2	115	28	Allantois
embryo1_Pos0_cell179_z5	116	28	Erythroid
embryo1_Pos0_cell18_z2	103	16	Haematoendothelial progenitors
embryo1_Pos0_cell18_z5	103	7	Erythroid
embryo1_Pos0_cell180_z2	115	5	Gut tube
embryo1_Pos0_cell180_z5	117	21	Erythroid
embryo1_Pos0_cell181_z2	116	13	Gut tube
embryo1_Pos0_cell181_z5	117	8	Gut tube
embryo1_Pos0_cell182_z2	115	27	Erythroid
embryo1_Pos0_cell182_z5	117	10	Haematoendothelial progenitors
embryo1_Pos0_cell183_z2	116	31	Mixed mesenchymal mesoderm
embryo1_Pos0_cell183_z5	118	6	Gut tube
embryo1_Pos0_cell184_z2	116	29	Allantois
embryo1_Pos0_cell184_z5	117	27	Erythroid
embryo1_Pos0_cell185_z2	116	30	Allantois
embryo1_Pos0_cell186_z2	117	10	Gut tube
embryo1_Pos0_cell187_z2	116	6	Gut tube
embryo1_Pos0_cell188_z2	116	9	Gut tube
embryo1_Pos0_cell188_z5	117	20	Erythroid
embryo1_Pos0_cell189_z2	117	25	Erythroid
embryo1_Pos0_cell19_z2	104	23	Lateral plate mesoderm
embryo1_Pos0_cell19_z5	104	20	Allantois
embryo1_Pos0_cell190_z2	116	24	Erythroid
embryo1_Pos0_cell191_z2	116	20	Erythroid
embryo1_Pos0_cell192_z5	118	6	Gut tube
embryo1_Pos0_cell193_z2	116	12	Gut tube
embryo1_Pos0_cell194_z5	119	31	Erythroid
embryo1_Pos0_cell195_z2	116	22	Erythroid
embryo1_Pos0_cell195_z5	118	8	Endothelium
embryo1_Pos0_cell196_z2	116	7	Gut tube
embryo1_Pos0_cell197_z2	116	16	Endothelium
embryo1_Pos0_cell197_z5	119	8	Endothelium
embryo1_Pos0_cell198_z2	116	31	Lateral plate mesoderm
embryo1_Pos0_cell199_z2	116	8	Gut tube
embryo1_Pos0_cell199_z5	119	7	Endothelium
embryo1_Pos0_cell2_z5	103	7	Erythroid
embryo1_Pos0_cell20_z2	103	28	Haematoendothelial progenitors
embryo1_Pos0_cell20_z5	103	24	Lateral plate mesoderm
embryo1_Pos0_cell201_z2	116	8	Gut tube
embryo1_Pos0_cell202_z5	119	5	Endothelium
embryo1_Pos0_cell203_z2	117	11	Gut tube
embryo1_Pos0_cell203_z5	119	27	Erythroid
embryo1_Pos0_cell204_z2	117	6	Gut tube
embryo1_Pos0_cell205_z2	117	21	Endothelium
embryo1_Pos0_cell205_z5	119	13	Endothelium
embryo1_Pos0_cell206_z2	117	27	Erythroid
embryo1_Pos0_cell207_z2	119	30	Endothelium
embryo1_Pos0_cell208_z2	117	4	Gut tube
embryo1_Pos0_cell209_z2	117	12	Gut tube
embryo1_Pos0_cell209_z5	121	18	Erythroid
embryo1_Pos0_cell21_z2	103	31	Endothelium
embryo1_Pos0_cell21_z5	103	30	Endothelium
embryo1_Pos0_cell210_z5	120	9	Lateral plate mesoderm
embryo1_Pos0_cell211_z5	120	6	Endothelium
embryo1_Pos0_cell212_z2	117	24	Erythroid
embryo1_Pos0_cell212_z5	120	21	Endothelium
embryo1_Pos0_cell213_z2	117	7	Gut tube
embryo1_Pos0_cell213_z5	120	26	Endothelium
embryo1_Pos0_cell214_z5	121	7	Lateral plate mesoderm
embryo1_Pos0_cell215_z2	117	9	Gut tube
embryo1_Pos0_cell216_z2	117	11	Gut tube
embryo1_Pos0_cell216_z5	121	10	Lateral plate mesoderm
embryo1_Pos0_cell217_z2	117	28	Erythroid
embryo1_Pos0_cell217_z5	121	4	Lateral plate mesoderm
embryo1_Pos0_cell218_z2	117	8	Gut tube
embryo1_Pos0_cell218_z5	121	12	Lateral plate mesoderm
embryo1_Pos0_cell219_z2	118	16	Endothelium
embryo1_Pos0_cell219_z5	120	24	Endothelium
embryo1_Pos0_cell22_z2	103	18	Endothelium
embryo1_Pos0_cell22_z5	103	27	Lateral plate mesoderm
embryo1_Pos0_cell220_z5	121	8	Lateral plate mesoderm
embryo1_Pos0_cell221_z2	117	20	Erythroid
embryo1_Pos0_cell223_z5	122	5	Lateral plate mesoderm
embryo1_Pos0_cell224_z2	118	11	Gut tube
embryo1_Pos0_cell224_z5	122	9	Lateral plate mesoderm
embryo1_Pos0_cell226_z2	119	5	Gut tube
embryo1_Pos0_cell226_z5	121	6	Lateral plate mesoderm
embryo1_Pos0_cell227_z2	118	19	Endothelium
embryo1_Pos0_cell227_z5	122	24	Endothelium
embryo1_Pos0_cell228_z2	118	6	Gut tube
embryo1_Pos0_cell228_z5	121	24	Haematoendothelial progenitors
embryo1_Pos0_cell229_z2	118	7	Gut tube
embryo1_Pos0_cell229_z5	121	26	Gut tube
embryo1_Pos0_cell23_z2	103	29	Haematoendothelial progenitors
embryo1_Pos0_cell23_z5	103	18	Lateral plate mesoderm
embryo1_Pos0_cell230_z2	118	8	Gut tube
embryo1_Pos0_cell230_z5	123	25	Haematoendothelial progenitors
embryo1_Pos0_cell231_z2	118	13	Endothelium
embryo1_Pos0_cell231_z5	121	7	Lateral plate mesoderm
embryo1_Pos0_cell232_z2	120	30	Endothelium
embryo1_Pos0_cell233_z2	118	18	Endothelium
embryo1_Pos0_cell233_z5	122	27	Gut tube
embryo1_Pos0_cell234_z2	119	26	Erythroid
embryo1_Pos0_cell234_z5	122	10	Lateral plate mesoderm
embryo1_Pos0_cell235_z2	118	17	Endothelium
embryo1_Pos0_cell235_z5	123	11	Lateral plate mesoderm
embryo1_Pos0_cell236_z5	123	4	Lateral plate mesoderm
embryo1_Pos0_cell237_z2	119	10	Haematoendothelial progenitors
embryo1_Pos0_cell237_z5	123	7	Lateral plate mesoderm
embryo1_Pos0_cell238_z2	119	11	Endothelium
embryo1_Pos0_cell238_z5	122	8	Lateral plate mesoderm
embryo1_Pos0_cell239_z2	119	20	Endothelium
embryo1_Pos0_cell239_z5	123	9	Lateral plate mesoderm
embryo1_Pos0_cell24_z2	103	15	Erythroid
embryo1_Pos0_cell24_z5	103	21	Allantois
embryo1_Pos0_cell240_z2	119	22	Endothelium
embryo1_Pos0_cell240_z5	123	24	Gut tube
embryo1_Pos0_cell241_z2	119	6	Gut tube
embryo1_Pos0_cell241_z5	123	13	Lateral plate mesoderm
embryo1_Pos0_cell242_z2	119	27	Erythroid
embryo1_Pos0_cell242_z5	123	28	Endothelium
embryo1_Pos0_cell243_z2	119	31	Erythroid
embryo1_Pos0_cell243_z5	123	31	Endothelium
embryo1_Pos0_cell244_z2	119	5	Gut tube
embryo1_Pos0_cell244_z5	123	12	Lateral plate mesoderm
embryo1_Pos0_cell245_z2	120	17	Endothelium
embryo1_Pos0_cell245_z5	124	30	Gut tube
embryo1_Pos0_cell246_z2	120	7	Gut tube
embryo1_Pos0_cell246_z5	123	8	Lateral plate mesoderm
embryo1_Pos0_cell247_z5	123	31	Gut tube
embryo1_Pos0_cell248_z5	123	6	Lateral plate mesoderm
embryo1_Pos0_cell249_z2	120	24	Gut tube
embryo1_Pos0_cell249_z5	124	29	Gut tube
embryo1_Pos0_cell25_z2	103	6	Erythroid
embryo1_Pos0_cell25_z5	104	22	Lateral plate mesoderm
embryo1_Pos0_cell250_z2	120	18	Endothelium
embryo1_Pos0_cell250_z5	124	31	Endothelium
embryo1_Pos0_cell251_z2	120	25	Gut tube
embryo1_Pos0_cell251_z5	125	13	Lateral plate mesoderm
embryo1_Pos0_cell252_z2	120	8	Lateral plate mesoderm
embryo1_Pos0_cell253_z2	120	19	Endothelium
embryo1_Pos0_cell253_z5	124	10	Lateral plate mesoderm
embryo1_Pos0_cell254_z2	119	23	Gut tube
embryo1_Pos0_cell254_z5	124	27	Haematoendothelial progenitors
embryo1_Pos0_cell255_z2	120	27	Gut tube
embryo1_Pos0_cell256_z2	120	22	Gut tube
embryo1_Pos0_cell256_z5	124	7	Lateral plate mesoderm
embryo1_Pos0_cell257_z2	120	10	Lateral plate mesoderm
embryo1_Pos0_cell257_z5	124	26	Haematoendothelial progenitors
embryo1_Pos0_cell258_z2	120	20	Endothelium
embryo1_Pos0_cell258_z5	124	31	Gut tube
embryo1_Pos0_cell259_z2	120	11	Lateral plate mesoderm
embryo1_Pos0_cell259_z5	125	12	Lateral plate mesoderm
embryo1_Pos0_cell26_z2	103	10	Erythroid
embryo1_Pos0_cell26_z5	103	24	Lateral plate mesoderm
embryo1_Pos0_cell260_z5	125	9	Lateral plate mesoderm
embryo1_Pos0_cell261_z2	120	28	Endothelium
embryo1_Pos0_cell261_z5	124	14	Lateral plate mesoderm
embryo1_Pos0_cell262_z2	121	21	Gut tube
embryo1_Pos0_cell262_z5	125	11	Lateral plate mesoderm
embryo1_Pos0_cell263_z5	125	15	Lateral plate mesoderm
embryo1_Pos0_cell264_z2	120	5	Haematoendothelial progenitors
embryo1_Pos0_cell264_z5	126	29	Gut tube
embryo1_Pos0_cell265_z2	120	25	Gut tube
embryo1_Pos0_cell265_z5	125	31	Gut tube
embryo1_Pos0_cell266_z5	126	7	Lateral plate mesoderm
embryo1_Pos0_cell267_z2	122	4	Lateral plate mesoderm
embryo1_Pos0_cell267_z5	126	5	Lateral plate mesoderm
embryo1_Pos0_cell268_z2	121	10	Lateral plate mesoderm
embryo1_Pos0_cell268_z5	125	17	Lateral plate mesoderm
embryo1_Pos0_cell269_z2	121	18	Endothelium
embryo1_Pos0_cell269_z5	126	26	Endothelium
embryo1_Pos0_cell27_z2	104	25	Lateral plate mesoderm
embryo1_Pos0_cell27_z5	105	31	Endothelium
embryo1_Pos0_cell270_z2	121	23	Gut tube
embryo1_Pos0_cell270_z5	125	13	Lateral plate mesoderm
embryo1_Pos0_cell271_z2	121	24	Gut tube
embryo1_Pos0_cell271_z5	125	14	Lateral plate mesoderm
embryo1_Pos0_cell272_z2	121	9	Lateral plate mesoderm
embryo1_Pos0_cell272_z5	126	19	Allantois
embryo1_Pos0_cell273_z2	122	12	Lateral plate mesoderm
embryo1_Pos0_cell273_z5	125	30	Gut tube
embryo1_Pos0_cell274_z2	121	6	Haematoendothelial progenitors
embryo1_Pos0_cell274_z5	126	29	Gut tube
embryo1_Pos0_cell275_z2	122	18	Endothelium
embryo1_Pos0_cell276_z2	121	26	Gut tube
embryo1_Pos0_cell277_z2	121	22	Gut tube
embryo1_Pos0_cell277_z5	126	27	Endothelium
embryo1_Pos0_cell278_z2	122	7	Lateral plate mesoderm
embryo1_Pos0_cell278_z5	126	31	Gut tube
embryo1_Pos0_cell279_z2	121	25	Gut tube
embryo1_Pos0_cell279_z5	126	29	Endothelium
embryo1_Pos0_cell28_z2	104	27	Lateral plate mesoderm
embryo1_Pos0_cell28_z5	104	19	Lateral plate mesoderm
embryo1_Pos0_cell280_z2	122	20	Haematoendothelial progenitors
embryo1_Pos0_cell280_z5	126	20	Spinal cord
embryo1_Pos0_cell281_z2	122	23	Gut tube
embryo1_Pos0_cell282_z2	122	8	Lateral plate mesoderm
embryo1_Pos0_cell282_z5	126	9	Lateral plate mesoderm
embryo1_Pos0_cell283_z2	122	23	Gut tube
embryo1_Pos0_cell283_z5	126	11	Lateral plate mesoderm
embryo1_Pos0_cell284_z2	122	27	Gut tube
embryo1_Pos0_cell284_z5	126	15	Lateral plate mesoderm
embryo1_Pos0_cell285_z5	126	13	Lateral plate mesoderm
embryo1_Pos0_cell286_z2	122	25	Gut tube
embryo1_Pos0_cell287_z2	122	29	Gut tube
embryo1_Pos0_cell287_z5	127	25	Endothelium
embryo1_Pos0_cell288_z2	122	13	Lateral plate mesoderm
embryo1_Pos0_cell288_z5	128	31	Endothelium
embryo1_Pos0_cell289_z2	122	28	Gut tube
embryo1_Pos0_cell29_z2	104	11	Erythroid
embryo1_Pos0_cell29_z5	104	23	Lateral plate mesoderm
embryo1_Pos0_cell290_z2	122	9	Lateral plate mesoderm
embryo1_Pos0_cell290_z5	127	23	Lateral plate mesoderm
embryo1_Pos0_cell291_z2	122	30	Gut tube
embryo1_Pos0_cell291_z5	127	7	Lateral plate mesoderm
embryo1_Pos0_cell292_z2	122	21	Gut tube
embryo1_Pos0_cell292_z5	128	13	Lateral plate mesoderm
embryo1_Pos0_cell293_z2	122	27	Gut tube
embryo1_Pos0_cell293_z5	127	11	Lateral plate mesoderm
embryo1_Pos0_cell294_z2	122	4	Lateral plate mesoderm
embryo1_Pos0_cell294_z5	127	16	Lateral plate mesoderm
embryo1_Pos0_cell295_z2	122	17	Blood progenitors
embryo1_Pos0_cell295_z5	128	18	Lateral plate mesoderm
embryo1_Pos0_cell296_z2	123	12	Lateral plate mesoderm
embryo1_Pos0_cell296_z5	128	21	Lateral plate mesoderm
embryo1_Pos0_cell297_z2	122	26	Gut tube
embryo1_Pos0_cell297_z5	128	29	Endothelium
embryo1_Pos0_cell298_z2	123	3	Lateral plate mesoderm
embryo1_Pos0_cell298_z5	127	27	Haematoendothelial progenitors
embryo1_Pos0_cell299_z2	122	23	Gut tube
embryo1_Pos0_cell299_z5	128	31	Endothelium
embryo1_Pos0_cell30_z2	105	31	Lateral plate mesoderm
embryo1_Pos0_cell30_z5	104	10	Erythroid
embryo1_Pos0_cell300_z2	123	24	Gut tube
embryo1_Pos0_cell300_z5	127	23	Lateral plate mesoderm
embryo1_Pos0_cell301_z2	123	31	Gut tube
embryo1_Pos0_cell301_z5	128	28	Endothelium
embryo1_Pos0_cell302_z2	123	10	Lateral plate mesoderm
embryo1_Pos0_cell302_z5	128	20	Lateral plate mesoderm
embryo1_Pos0_cell303_z2	124	7	Lateral plate mesoderm
embryo1_Pos0_cell303_z5	129	11	Lateral plate mesoderm
embryo1_Pos0_cell304_z2	123	14	Mixed mesenchymal mesoderm
embryo1_Pos0_cell304_z5	128	19	Lateral plate mesoderm
embryo1_Pos0_cell305_z2	123	30	Gut tube
embryo1_Pos0_cell305_z5	128	25	Lateral plate mesoderm
embryo1_Pos0_cell306_z2	123	21	Lateral plate mesoderm
embryo1_Pos0_cell306_z5	128	23	Lateral plate mesoderm
embryo1_Pos0_cell307_z2	123	29	Gut tube
embryo1_Pos0_cell307_z5	128	21	Lateral plate mesoderm
embryo1_Pos0_cell308_z2	125	8	Lateral plate mesoderm
embryo1_Pos0_cell308_z5	129	14	Lateral plate mesoderm
embryo1_Pos0_cell309_z2	124	27	Gut tube
embryo1_Pos0_cell309_z5	129	22	Lateral plate mesoderm
embryo1_Pos0_cell31_z2	104	8	Erythroid
embryo1_Pos0_cell31_z5	104	10	Erythroid
embryo1_Pos0_cell310_z2	123	26	Gut tube
embryo1_Pos0_cell310_z5	128	26	Lateral plate mesoderm
embryo1_Pos0_cell311_z2	125	5	Lateral plate mesoderm
embryo1_Pos0_cell311_z5	128	25	Lateral plate mesoderm
embryo1_Pos0_cell312_z2	123	17	Haematoendothelial progenitors
embryo1_Pos0_cell312_z5	129	13	Lateral plate mesoderm
embryo1_Pos0_cell313_z2	123	22	Gut tube
embryo1_Pos0_cell313_z5	129	19	Haematoendothelial progenitors
embryo1_Pos0_cell314_z2	123	25	Gut tube
embryo1_Pos0_cell314_z5	129	16	Lateral plate mesoderm
embryo1_Pos0_cell315_z2	124	16	Haematoendothelial progenitors
embryo1_Pos0_cell315_z5	129	27	Lateral plate mesoderm
embryo1_Pos0_cell316_z2	124	22	Gut tube
embryo1_Pos0_cell316_z5	130	31	Endothelium
embryo1_Pos0_cell317_z2	124	28	Gut tube
embryo1_Pos0_cell317_z5	130	24	Lateral plate mesoderm
embryo1_Pos0_cell318_z2	123	5	Lateral plate mesoderm
embryo1_Pos0_cell318_z5	130	25	Lateral plate mesoderm
embryo1_Pos0_cell319_z5	130	23	Lateral plate mesoderm
embryo1_Pos0_cell32_z5	105	31	Neural crest
embryo1_Pos0_cell320_z2	124	12	Lateral plate mesoderm
embryo1_Pos0_cell320_z5	129	17	Lateral plate mesoderm
embryo1_Pos0_cell321_z2	124	19	Mixed mesenchymal mesoderm
embryo1_Pos0_cell321_z5	130	20	Lateral plate mesoderm
embryo1_Pos0_cell322_z2	124	29	Gut tube
embryo1_Pos0_cell322_z5	130	26	Lateral plate mesoderm
embryo1_Pos0_cell323_z2	124	11	Lateral plate mesoderm
embryo1_Pos0_cell323_z5	130	31	Haematoendothelial progenitors
embryo1_Pos0_cell324_z2	124	14	Mixed mesenchymal mesoderm
embryo1_Pos0_cell324_z5	130	21	Lateral plate mesoderm
embryo1_Pos0_cell325_z2	125	23	Gut tube
embryo1_Pos0_cell325_z5	130	14	Lateral plate mesoderm
embryo1_Pos0_cell326_z2	124	7	Lateral plate mesoderm
embryo1_Pos0_cell326_z5	130	22	Endothelium
embryo1_Pos0_cell327_z2	124	26	Gut tube
embryo1_Pos0_cell327_z5	130	29	Lateral plate mesoderm
embryo1_Pos0_cell328_z2	124	30	Gut tube
embryo1_Pos0_cell328_z5	131	31	Haematoendothelial progenitors
embryo1_Pos0_cell329_z2	124	31	Gut tube
embryo1_Pos0_cell329_z5	130	16	Lateral plate mesoderm
embryo1_Pos0_cell33_z2	104	19	Endothelium
embryo1_Pos0_cell330_z2	125	16	Lateral plate mesoderm
embryo1_Pos0_cell330_z5	130	15	Lateral plate mesoderm
embryo1_Pos0_cell331_z2	124	21	Lateral plate mesoderm
embryo1_Pos0_cell331_z5	130	18	Mixed mesenchymal mesoderm
embryo1_Pos0_cell332_z2	125	9	Lateral plate mesoderm
embryo1_Pos0_cell332_z5	131	19	Lateral plate mesoderm
embryo1_Pos0_cell333_z2	125	12	Lateral plate mesoderm
embryo1_Pos0_cell333_z5	131	21	Lateral plate mesoderm
embryo1_Pos0_cell334_z2	126	29	Gut tube
embryo1_Pos0_cell334_z5	131	24	Lateral plate mesoderm
embryo1_Pos0_cell335_z2	124	2	Lateral plate mesoderm
embryo1_Pos0_cell335_z5	130	26	Lateral plate mesoderm
embryo1_Pos0_cell336_z2	125	19	Lateral plate mesoderm
embryo1_Pos0_cell336_z5	130	28	Lateral plate mesoderm
embryo1_Pos0_cell337_z2	125	18	Lateral plate mesoderm
embryo1_Pos0_cell337_z5	132	26	Lateral plate mesoderm
embryo1_Pos0_cell338_z2	125	4	Lateral plate mesoderm
embryo1_Pos0_cell338_z5	131	23	Lateral plate mesoderm
embryo1_Pos0_cell339_z2	125	24	Gut tube
embryo1_Pos0_cell339_z5	131	30	Lateral plate mesoderm
embryo1_Pos0_cell34_z2	104	24	Lateral plate mesoderm
embryo1_Pos0_cell34_z5	104	9	Erythroid
embryo1_Pos0_cell340_z2	125	26	Gut tube
embryo1_Pos0_cell340_z5	132	25	Lateral plate mesoderm
embryo1_Pos0_cell341_z2	125	8	Lateral plate mesoderm
embryo1_Pos0_cell341_z5	132	29	Lateral plate mesoderm
embryo1_Pos0_cell342_z2	125	31	Gut tube
embryo1_Pos0_cell342_z5	132	20	Lateral plate mesoderm
embryo1_Pos0_cell343_z5	132	30	Lateral plate mesoderm
embryo1_Pos0_cell344_z5	131	28	Lateral plate mesoderm
embryo1_Pos0_cell345_z2	125	30	Gut tube
embryo1_Pos0_cell345_z5	132	32	Lateral plate mesoderm
embryo1_Pos0_cell346_z2	126	27	Gut tube
embryo1_Pos0_cell347_z2	125	26	Gut tube
embryo1_Pos0_cell347_z5	132	24	Lateral plate mesoderm
embryo1_Pos0_cell348_z5	132	19	Lateral plate mesoderm
embryo1_Pos0_cell349_z2	125	28	Gut tube
embryo1_Pos0_cell349_z5	132	29	Lateral plate mesoderm
embryo1_Pos0_cell35_z2	104	17	Blood progenitors
embryo1_Pos0_cell35_z5	104	18	Endothelium
embryo1_Pos0_cell350_z2	125	20	Lateral plate mesoderm
embryo1_Pos0_cell350_z5	132	22	Lateral plate mesoderm
embryo1_Pos0_cell351_z2	126	22	Haematoendothelial progenitors
embryo1_Pos0_cell351_z5	132	27	Lateral plate mesoderm
embryo1_Pos0_cell352_z5	132	31	Lateral plate mesoderm
embryo1_Pos0_cell353_z2	126	19	Lateral plate mesoderm
embryo1_Pos0_cell353_z5	132	26	Lateral plate mesoderm
embryo1_Pos0_cell354_z2	126	10	Lateral plate mesoderm
embryo1_Pos0_cell354_z5	132	28	Intermediate mesoderm
embryo1_Pos0_cell355_z2	126	25	Gut tube
embryo1_Pos0_cell356_z2	126	13	Lateral plate mesoderm
embryo1_Pos0_cell357_z2	126	15	Lateral plate mesoderm
embryo1_Pos0_cell358_z2	126	30	Gut tube
embryo1_Pos0_cell36_z2	104	21	Endothelium
embryo1_Pos0_cell360_z2	129	4	Lateral plate mesoderm
embryo1_Pos0_cell361_z2	126	7	Lateral plate mesoderm
embryo1_Pos0_cell362_z2	126	11	Lateral plate mesoderm
embryo1_Pos0_cell363_z2	126	26	Gut tube
embryo1_Pos0_cell364_z2	126	16	Lateral plate mesoderm
embryo1_Pos0_cell365_z2	126	23	Endothelium
embryo1_Pos0_cell366_z2	127	27	Gut tube
embryo1_Pos0_cell367_z2	126	30	Gut tube
embryo1_Pos0_cell368_z2	127	8	Lateral plate mesoderm
embryo1_Pos0_cell369_z2	127	31	Gut tube
embryo1_Pos0_cell37_z2	105	23	Lateral plate mesoderm
embryo1_Pos0_cell370_z2	127	14	Lateral plate mesoderm
embryo1_Pos0_cell371_z2	127	21	Lateral plate mesoderm
embryo1_Pos0_cell372_z2	127	29	Gut tube
embryo1_Pos0_cell373_z2	127	18	Lateral plate mesoderm
embryo1_Pos0_cell374_z2	127	15	Lateral plate mesoderm
embryo1_Pos0_cell375_z2	127	23	Haematoendothelial progenitors
embryo1_Pos0_cell376_z2	127	26	Haematoendothelial progenitors
embryo1_Pos0_cell377_z2	127	10	Lateral plate mesoderm
embryo1_Pos0_cell378_z2	127	13	Lateral plate mesoderm
embryo1_Pos0_cell379_z2	127	20	Lateral plate mesoderm
embryo1_Pos0_cell38_z5	105	25	Lateral plate mesoderm
embryo1_Pos0_cell380_z2	127	16	Lateral plate mesoderm
embryo1_Pos0_cell381_z2	128	7	Lateral plate mesoderm
embryo1_Pos0_cell382_z2	127	25	Mixed mesenchymal mesoderm
embryo1_Pos0_cell383_z2	128	30	Gut tube
embryo1_Pos0_cell384_z2	128	22	Lateral plate mesoderm
embryo1_Pos0_cell385_z2	128	28	Gut tube
embryo1_Pos0_cell386_z2	128	30	Gut tube
embryo1_Pos0_cell387_z2	128	17	Lateral plate mesoderm
embryo1_Pos0_cell388_z2	128	31	Gut tube
embryo1_Pos0_cell389_z2	130	9	Lateral plate mesoderm
embryo1_Pos0_cell39_z2	104	28	Lateral plate mesoderm
embryo1_Pos0_cell39_z5	104	28	Lateral plate mesoderm
embryo1_Pos0_cell390_z2	128	13	Lateral plate mesoderm
embryo1_Pos0_cell391_z2	128	22	Lateral plate mesoderm
embryo1_Pos0_cell392_z2	130	12	Lateral plate mesoderm
embryo1_Pos0_cell393_z2	128	27	Endothelium
embryo1_Pos0_cell394_z2	128	19	Lateral plate mesoderm
embryo1_Pos0_cell396_z2	129	19	Lateral plate mesoderm
embryo1_Pos0_cell397_z2	128	29	Gut tube
embryo1_Pos0_cell398_z2	128	23	Lateral plate mesoderm
embryo1_Pos0_cell399_z2	129	11	Lateral plate mesoderm
embryo1_Pos0_cell4_z2	103	8	Erythroid
embryo1_Pos0_cell40_z2	105	31	Intermediate mesoderm
embryo1_Pos0_cell40_z5	104	21	Lateral plate mesoderm
embryo1_Pos0_cell400_z2	129	25	Lateral plate mesoderm
embryo1_Pos0_cell401_z2	129	30	Gut tube
embryo1_Pos0_cell402_z2	129	31	Gut tube
embryo1_Pos0_cell403_z2	129	24	Lateral plate mesoderm
embryo1_Pos0_cell404_z2	129	28	Endothelium
embryo1_Pos0_cell405_z2	129	26	Lateral plate mesoderm
embryo1_Pos0_cell406_z2	130	16	Lateral plate mesoderm
embryo1_Pos0_cell407_z2	129	14	Lateral plate mesoderm
embryo1_Pos0_cell408_z2	129	15	Lateral plate mesoderm
embryo1_Pos0_cell409_z2	129	13	Lateral plate mesoderm
embryo1_Pos0_cell41_z5	105	17	Erythroid
embryo1_Pos0_cell410_z2	129	27	Haematoendothelial progenitors
embryo1_Pos0_cell411_z2	129	30	Gut tube
embryo1_Pos0_cell412_z2	130	17	Lateral plate mesoderm
embryo1_Pos0_cell413_z2	129	29	Endothelium
embryo1_Pos0_cell414_z2	130	31	Gut tube
embryo1_Pos0_cell415_z2	130	23	Haematoendothelial progenitors
embryo1_Pos0_cell416_z2	130	18	Lateral plate mesoderm
embryo1_Pos0_cell417_z2	130	28	Haematoendothelial progenitors
embryo1_Pos0_cell418_z2	130	12	Lateral plate mesoderm
embryo1_Pos0_cell419_z2	130	26	Lateral plate mesoderm
embryo1_Pos0_cell42_z2	105	29	Lateral plate mesoderm
embryo1_Pos0_cell42_z5	105	30	Intermediate mesoderm
embryo1_Pos0_cell420_z2	131	20	Lateral plate mesoderm
embryo1_Pos0_cell421_z2	130	13	Lateral plate mesoderm
embryo1_Pos0_cell422_z2	130	22	Lateral plate mesoderm
embryo1_Pos0_cell423_z2	131	20	Lateral plate mesoderm
embryo1_Pos0_cell424_z2	130	30	Lateral plate mesoderm
embryo1_Pos0_cell425_z2	131	14	Lateral plate mesoderm
embryo1_Pos0_cell426_z2	130	27	Lateral plate mesoderm
embryo1_Pos0_cell427_z2	131	16	Lateral plate mesoderm
embryo1_Pos0_cell428_z2	132	24	Lateral plate mesoderm
embryo1_Pos0_cell429_z2	131	25	Lateral plate mesoderm
embryo1_Pos0_cell43_z2	104	16	Erythroid
embryo1_Pos0_cell43_z5	105	10	Erythroid
embryo1_Pos0_cell430_z2	131	31	Endothelium
embryo1_Pos0_cell431_z2	131	15	Lateral plate mesoderm
embryo1_Pos0_cell432_z2	131	17	Lateral plate mesoderm
embryo1_Pos0_cell433_z2	132	22	Lateral plate mesoderm
embryo1_Pos0_cell434_z2	131	29	Lateral plate mesoderm
embryo1_Pos0_cell435_z2	131	26	Lateral plate mesoderm
embryo1_Pos0_cell436_z2	131	14	Lateral plate mesoderm
embryo1_Pos0_cell437_z2	131	21	Lateral plate mesoderm
embryo1_Pos0_cell438_z2	132	27	Lateral plate mesoderm
embryo1_Pos0_cell439_z2	132	18	Lateral plate mesoderm
embryo1_Pos0_cell44_z2	105	9	Erythroid
embryo1_Pos0_cell44_z5	105	26	Lateral plate mesoderm
embryo1_Pos0_cell440_z2	132	26	Lateral plate mesoderm
embryo1_Pos0_cell441_z2	132	30	Lateral plate mesoderm
embryo1_Pos0_cell442_z2	132	24	Lateral plate mesoderm
embryo1_Pos0_cell443_z2	132	25	Lateral plate mesoderm
embryo1_Pos0_cell444_z2	132	31	Lateral plate mesoderm
embryo1_Pos0_cell445_z2	132	30	Lateral plate mesoderm
embryo1_Pos0_cell447_z2	170	16	Lateral plate mesoderm
embryo1_Pos0_cell449_z2	132	28	Lateral plate mesoderm
embryo1_Pos0_cell45_z2	106	12	Erythroid
embryo1_Pos0_cell45_z5	105	11	Erythroid
embryo1_Pos0_cell450_z2	132	21	Lateral plate mesoderm
embryo1_Pos0_cell451_z2	132	23	Lateral plate mesoderm
embryo1_Pos0_cell452_z2	132	26	Lateral plate mesoderm
embryo1_Pos0_cell453_z2	133	28	Lateral plate mesoderm
embryo1_Pos0_cell454_z2	132	1	Lateral plate mesoderm
embryo1_Pos0_cell455_z2	135	33	Lateral plate mesoderm
embryo1_Pos0_cell456_z2	133	31	Lateral plate mesoderm
embryo1_Pos0_cell457_z2	133	27	Lateral plate mesoderm
embryo1_Pos0_cell458_z2	133	29	Splanchnic mesoderm
embryo1_Pos0_cell46_z2	105	10	Erythroid
embryo1_Pos0_cell46_z5	106	29	Lateral plate mesoderm
embryo1_Pos0_cell47_z2	106	25	Lateral plate mesoderm
embryo1_Pos0_cell47_z5	105	31	Lateral plate mesoderm
embryo1_Pos0_cell48_z2	105	8	Endothelium
embryo1_Pos0_cell48_z5	105	19	Lateral plate mesoderm
embryo1_Pos0_cell49_z5	106	23	Lateral plate mesoderm
embryo1_Pos0_cell5_z5	102	18	Haematoendothelial progenitors
embryo1_Pos0_cell50_z2	106	20	Endothelium
embryo1_Pos0_cell50_z5	106	28	Lateral plate mesoderm
embryo1_Pos0_cell51_z2	105	28	Lateral plate mesoderm
embryo1_Pos0_cell51_z5	105	18	Endothelium
embryo1_Pos0_cell53_z2	106	31	Lateral plate mesoderm
embryo1_Pos0_cell53_z5	106	31	Intermediate mesoderm
embryo1_Pos0_cell54_z2	106	30	Lateral plate mesoderm
embryo1_Pos0_cell54_z5	106	21	Intermediate mesoderm
embryo1_Pos0_cell55_z2	106	10	Erythroid
embryo1_Pos0_cell55_z5	106	30	Haematoendothelial progenitors
embryo1_Pos0_cell56_z2	106	24	Lateral plate mesoderm
embryo1_Pos0_cell57_z2	107	9	Endothelium
embryo1_Pos0_cell57_z5	106	19	Lateral plate mesoderm
embryo1_Pos0_cell58_z5	106	18	Erythroid
embryo1_Pos0_cell59_z2	106	7	Gut tube
embryo1_Pos0_cell59_z5	107	31	Lateral plate mesoderm
embryo1_Pos0_cell6_z5	102	20	Lateral plate mesoderm
embryo1_Pos0_cell60_z5	107	24	Lateral plate mesoderm
embryo1_Pos0_cell61_z2	106	26	Lateral plate mesoderm
embryo1_Pos0_cell61_z5	106	27	Lateral plate mesoderm
embryo1_Pos0_cell62_z2	106	8	Gut tube
embryo1_Pos0_cell62_z5	107	29	Lateral plate mesoderm
embryo1_Pos0_cell63_z2	107	19	Erythroid
embryo1_Pos0_cell63_z5	106	26	Lateral plate mesoderm
embryo1_Pos0_cell64_z2	107	28	Lateral plate mesoderm
embryo1_Pos0_cell64_z5	107	17	Erythroid
embryo1_Pos0_cell65_z2	107	11	Erythroid
embryo1_Pos0_cell65_z5	107	27	Lateral plate mesoderm
embryo1_Pos0_cell66_z2	107	27	Lateral plate mesoderm
embryo1_Pos0_cell67_z2	107	31	Lateral plate mesoderm
embryo1_Pos0_cell67_z5	107	20	Endothelium
embryo1_Pos0_cell68_z2	107	16	Erythroid
embryo1_Pos0_cell68_z5	107	23	Endothelium
embryo1_Pos0_cell7_z2	103	17	Haematoendothelial progenitors
embryo1_Pos0_cell7_z5	102	21	Lateral plate mesoderm
embryo1_Pos0_cell70_z2	107	24	Haematoendothelial progenitors
embryo1_Pos0_cell70_z5	107	31	Intermediate mesoderm
embryo1_Pos0_cell71_z2	108	6	Gut tube
embryo1_Pos0_cell71_z5	107	11	Erythroid
embryo1_Pos0_cell72_z2	107	8	Gut tube
embryo1_Pos0_cell72_z5	108	7	Gut tube
embryo1_Pos0_cell73_z2	108	10	Erythroid
embryo1_Pos0_cell73_z5	108	30	Lateral plate mesoderm
embryo1_Pos0_cell74_z2	108	26	Allantois
embryo1_Pos0_cell75_z2	108	25	Lateral plate mesoderm
embryo1_Pos0_cell75_z5	108	18	Erythroid
embryo1_Pos0_cell76_z2	108	29	Lateral plate mesoderm
embryo1_Pos0_cell76_z5	108	24	Endothelium
embryo1_Pos0_cell77_z2	108	7	Gut tube
embryo1_Pos0_cell77_z5	108	26	Lateral plate mesoderm
embryo1_Pos0_cell78_z5	108	11	Erythroid
embryo1_Pos0_cell79_z2	108	18	Erythroid
embryo1_Pos0_cell79_z5	108	28	Lateral plate mesoderm
embryo1_Pos0_cell8_z2	103	19	Allantois
embryo1_Pos0_cell8_z5	103	23	Lateral plate mesoderm
embryo1_Pos0_cell80_z2	108	22	Erythroid
embryo1_Pos0_cell80_z5	108	32	Mixed mesenchymal mesoderm
embryo1_Pos0_cell81_z2	108	31	Lateral plate mesoderm
embryo1_Pos0_cell82_z2	107	22	Erythroid
embryo1_Pos0_cell82_z5	108	12	Erythroid
embryo1_Pos0_cell83_z2	109	9	Gut tube
embryo1_Pos0_cell83_z5	109	8	Gut tube
embryo1_Pos0_cell84_z2	108	16	Erythroid
embryo1_Pos0_cell85_z2	109	14	Erythroid
embryo1_Pos0_cell85_z5	109	26	Lateral plate mesoderm
embryo1_Pos0_cell86_z2	109	19	Erythroid
embryo1_Pos0_cell86_z5	109	31	Lateral plate mesoderm
embryo1_Pos0_cell87_z2	109	20	Erythroid
embryo1_Pos0_cell88_z2	109	30	Lateral plate mesoderm
embryo1_Pos0_cell9_z2	104	20	Lateral plate mesoderm
embryo1_Pos0_cell9_z5	102	24	Lateral plate mesoderm
embryo1_Pos0_cell90_z2	109	7	Gut tube
embryo1_Pos0_cell90_z5	109	28	Lateral plate mesoderm
embryo1_Pos0_cell91_z2	109	12	Endothelium
embryo1_Pos0_cell91_z5	109	8	Gut tube
embryo1_Pos0_cell92_z2	109	24	Erythroid
embryo1_Pos0_cell93_z2	109	17	Erythroid
embryo1_Pos0_cell93_z5	110	25	Endothelium
embryo1_Pos0_cell94_z2	109	25	Allantois
embryo1_Pos0_cell94_z5	109	31	Erythroid
embryo1_Pos0_cell95_z2	109	27	Allantois
embryo1_Pos0_cell95_z5	110	17	Erythroid
embryo1_Pos0_cell96_z2	109	32	Lateral plate mesoderm
embryo1_Pos0_cell96_z5	110	9	Gut tube
embryo1_Pos0_cell97_z2	110	9	Gut tube
embryo1_Pos0_cell98_z2	110	28	Allantois
embryo1_Pos0_cell98_z5	110	8	Gut tube
embryo1_Pos0_cell99_z2	110	10	Gut tube
embryo1_Pos0_cell99_z5	111	6	Gut tube
embryo1_Pos1_cell1_z2	71	2	Forebrain/Midbrain/Hindbrain
embryo1_Pos1_cell10_z2	71	12	Forebrain/Midbrain/Hindbrain
embryo1_Pos1_cell10_z5	71	15	Forebrain/Midbrain/Hindbrain
embryo1_Pos1_cell100_z2	77	21	Forebrain/Midbrain/Hindbrain
embryo1_Pos1_cell100_z5	76	23	Forebrain/Midbrain/Hindbrain
embryo1_Pos1_cell101_z2	76	6	Forebrain/Midbrain/Hindbrain
embryo1_Pos1_cell101_z5	76	24	Forebrain/Midbrain/Hindbrain
embryo1_Pos1_cell102_z2	76	22	Forebrain/Midbrain/Hindbrain
embryo1_Pos1_cell103_z2	76	25	Forebrain/Midbrain/Hindbrain
embryo1_Pos1_cell103_z5	76	22	Forebrain/Midbrain/Hindbrain
embryo1_Pos1_cell104_z2	76	8	Forebrain/Midbrain/Hindbrain
embryo1_Pos1_cell104_z5	76	25	Forebrain/Midbrain/Hindbrain
embryo1_Pos1_cell105_z2	76	16	Forebrain/Midbrain/Hindbrain
embryo1_Pos1_cell105_z5	76	8	Forebrain/Midbrain/Hindbrain
embryo1_Pos1_cell106_z2	76	19	Forebrain/Midbrain/Hindbrain
embryo1_Pos1_cell106_z5	76	9	Forebrain/Midbrain/Hindbrain
embryo1_Pos1_cell107_z5	76	13	Forebrain/Midbrain/Hindbrain
embryo1_Pos1_cell108_z2	77	17	Forebrain/Midbrain/Hindbrain
embryo1_Pos1_cell108_z5	76	15	Forebrain/Midbrain/Hindbrain
embryo1_Pos1_cell109_z2	76	13	Forebrain/Midbrain/Hindbrain
embryo1_Pos1_cell109_z5	76	27	Forebrain/Midbrain/Hindbrain
embryo1_Pos1_cell11_z2	73	14	Forebrain/Midbrain/Hindbrain
embryo1_Pos1_cell11_z5	72	17	Forebrain/Midbrain/Hindbrain
embryo1_Pos1_cell110_z2	77	26	Forebrain/Midbrain/Hindbrain
embryo1_Pos1_cell110_z5	76	28	Forebrain/Midbrain/Hindbrain
embryo1_Pos1_cell111_z2	77	10	Forebrain/Midbrain/Hindbrain
embryo1_Pos1_cell111_z5	77	20	Forebrain/Midbrain/Hindbrain
embryo1_Pos1_cell112_z2	77	15	Forebrain/Midbrain/Hindbrain
embryo1_Pos1_cell112_z5	76	11	Forebrain/Midbrain/Hindbrain
embryo1_Pos1_cell113_z2	76	23	Forebrain/Midbrain/Hindbrain
embryo1_Pos1_cell113_z5	76	17	Forebrain/Midbrain/Hindbrain
embryo1_Pos1_cell114_z2	77	14	Forebrain/Midbrain/Hindbrain
embryo1_Pos1_cell114_z5	76	7	Forebrain/Midbrain/Hindbrain
embryo1_Pos1_cell115_z2	77	22	Forebrain/Midbrain/Hindbrain
embryo1_Pos1_cell115_z5	76	12	Forebrain/Midbrain/Hindbrain
embryo1_Pos1_cell116_z2	77	25	Forebrain/Midbrain/Hindbrain
embryo1_Pos1_cell116_z5	76	31	Forebrain/Midbrain/Hindbrain
embryo1_Pos1_cell117_z2	77	20	Forebrain/Midbrain/Hindbrain
embryo1_Pos1_cell117_z5	76	29	Forebrain/Midbrain/Hindbrain
embryo1_Pos1_cell118_z2	78	19	Forebrain/Midbrain/Hindbrain
embryo1_Pos1_cell118_z5	77	18	Forebrain/Midbrain/Hindbrain
embryo1_Pos1_cell12_z2	71	16	Forebrain/Midbrain/Hindbrain
embryo1_Pos1_cell12_z5	71	20	Forebrain/Midbrain/Hindbrain
embryo1_Pos1_cell120_z2	78	11	Forebrain/Midbrain/Hindbrain
embryo1_Pos1_cell120_z5	76	24	Forebrain/Midbrain/Hindbrain
embryo1_Pos1_cell121_z2	77	16	Forebrain/Midbrain/Hindbrain
embryo1_Pos1_cell121_z5	77	26	Forebrain/Midbrain/Hindbrain
embryo1_Pos1_cell122_z2	80	7	Forebrain/Midbrain/Hindbrain
embryo1_Pos1_cell122_z5	77	8	Forebrain/Midbrain/Hindbrain
embryo1_Pos1_cell123_z2	78	13	Erythroid
embryo1_Pos1_cell123_z5	77	9	Forebrain/Midbrain/Hindbrain
embryo1_Pos1_cell124_z2	77	21	Forebrain/Midbrain/Hindbrain
embryo1_Pos1_cell124_z5	77	19	Forebrain/Midbrain/Hindbrain
embryo1_Pos1_cell125_z2	79	17	Forebrain/Midbrain/Hindbrain
embryo1_Pos1_cell125_z5	77	14	Forebrain/Midbrain/Hindbrain
embryo1_Pos1_cell126_z2	78	25	Forebrain/Midbrain/Hindbrain
embryo1_Pos1_cell127_z2	78	18	Forebrain/Midbrain/Hindbrain
embryo1_Pos1_cell127_z5	77	16	Forebrain/Midbrain/Hindbrain
embryo1_Pos1_cell128_z5	77	24	Forebrain/Midbrain/Hindbrain
embryo1_Pos1_cell129_z2	79	10	Forebrain/Midbrain/Hindbrain
embryo1_Pos1_cell129_z5	77	30	Forebrain/Midbrain/Hindbrain
embryo1_Pos1_cell13_z2	71	18	Forebrain/Midbrain/Hindbrain
embryo1_Pos1_cell13_z5	71	21	Forebrain/Midbrain/Hindbrain
embryo1_Pos1_cell130_z2	79	21	Forebrain/Midbrain/Hindbrain
embryo1_Pos1_cell130_z5	77	10	Forebrain/Midbrain/Hindbrain
embryo1_Pos1_cell131_z5	77	15	Forebrain/Midbrain/Hindbrain
embryo1_Pos1_cell132_z5	77	25	Forebrain/Midbrain/Hindbrain
embryo1_Pos1_cell133_z2	80	15	Forebrain/Midbrain/Hindbrain
embryo1_Pos1_cell133_z5	78	21	Forebrain/Midbrain/Hindbrain
embryo1_Pos1_cell134_z5	77	26	Forebrain/Midbrain/Hindbrain
embryo1_Pos1_cell135_z5	77	31	Forebrain/Midbrain/Hindbrain
embryo1_Pos1_cell136_z5	77	22	Forebrain/Midbrain/Hindbrain
embryo1_Pos1_cell137_z5	78	12	Forebrain/Midbrain/Hindbrain
embryo1_Pos1_cell138_z2	80	18	Forebrain/Midbrain/Hindbrain
embryo1_Pos1_cell138_z5	78	29	Forebrain/Midbrain/Hindbrain
embryo1_Pos1_cell139_z5	77	17	Forebrain/Midbrain/Hindbrain
embryo1_Pos1_cell14_z2	71	19	Forebrain/Midbrain/Hindbrain
embryo1_Pos1_cell14_z5	71	22	Forebrain/Midbrain/Hindbrain
embryo1_Pos1_cell140_z5	78	18	Forebrain/Midbrain/Hindbrain
embryo1_Pos1_cell141_z2	80	13	Haematoendothelial progenitors
embryo1_Pos1_cell141_z5	77	28	Forebrain/Midbrain/Hindbrain
embryo1_Pos1_cell142_z2	81	19	Endothelium
embryo1_Pos1_cell142_z5	78	11	Forebrain/Midbrain/Hindbrain
embryo1_Pos1_cell143_z5	79	12	Forebrain/Midbrain/Hindbrain
embryo1_Pos1_cell144_z2	81	17	Forebrain/Midbrain/Hindbrain
embryo1_Pos1_cell144_z5	78	31	Forebrain/Midbrain/Hindbrain
embryo1_Pos1_cell145_z5	78	23	Forebrain/Midbrain/Hindbrain
embryo1_Pos1_cell146_z5	78	28	Forebrain/Midbrain/Hindbrain
embryo1_Pos1_cell147_z2	82	12	Neural crest
embryo1_Pos1_cell147_z5	78	20	Forebrain/Midbrain/Hindbrain
embryo1_Pos1_cell148_z2	81	26	Cranial mesoderm
embryo1_Pos1_cell149_z2	82	15	Endothelium
embryo1_Pos1_cell149_z5	78	26	Forebrain/Midbrain/Hindbrain
embryo1_Pos1_cell15_z2	72	20	Forebrain/Midbrain/Hindbrain
embryo1_Pos1_cell15_z5	72	23	Forebrain/Midbrain/Hindbrain
embryo1_Pos1_cell150_z2	81	21	Erythroid
embryo1_Pos1_cell150_z5	78	27	Forebrain/Midbrain/Hindbrain
embryo1_Pos1_cell151_z2	81	24	Cranial mesoderm
embryo1_Pos1_cell151_z5	79	24	Forebrain/Midbrain/Hindbrain
embryo1_Pos1_cell152_z5	78	14	Forebrain/Midbrain/Hindbrain
embryo1_Pos1_cell153_z5	79	29	Forebrain/Midbrain/Hindbrain
embryo1_Pos1_cell155_z5	79	20	Forebrain/Midbrain/Hindbrain
embryo1_Pos1_cell156_z5	79	27	Forebrain/Midbrain/Hindbrain
embryo1_Pos1_cell157_z2	83	21	Neural crest
embryo1_Pos1_cell157_z5	79	31	Forebrain/Midbrain/Hindbrain
embryo1_Pos1_cell158_z2	82	18	Erythroid
embryo1_Pos1_cell158_z5	79	16	Forebrain/Midbrain/Hindbrain
embryo1_Pos1_cell159_z2	82	30	Haematoendothelial progenitors
embryo1_Pos1_cell159_z5	80	14	Forebrain/Midbrain/Hindbrain
embryo1_Pos1_cell16_z5	72	24	Forebrain/Midbrain/Hindbrain
embryo1_Pos1_cell160_z2	83	25	Neural crest
embryo1_Pos1_cell162_z2	83	13	Surface ectoderm
embryo1_Pos1_cell162_z5	80	17	Forebrain/Midbrain/Hindbrain
embryo1_Pos1_cell163_z2	83	31	Cranial mesoderm
embryo1_Pos1_cell163_z5	79	26	Forebrain/Midbrain/Hindbrain
embryo1_Pos1_cell164_z2	82	12	Cranial mesoderm
embryo1_Pos1_cell164_z5	79	20	Forebrain/Midbrain/Hindbrain
embryo1_Pos1_cell165_z2	83	16	Endothelium
embryo1_Pos1_cell165_z5	80	30	Forebrain/Midbrain/Hindbrain
embryo1_Pos1_cell166_z5	79	22	Forebrain/Midbrain/Hindbrain
embryo1_Pos1_cell167_z5	79	13	Forebrain/Midbrain/Hindbrain
embryo1_Pos1_cell168_z2	83	26	Endothelium
embryo1_Pos1_cell168_z5	80	28	Forebrain/Midbrain/Hindbrain
embryo1_Pos1_cell17_z2	72	22	Forebrain/Midbrain/Hindbrain
embryo1_Pos1_cell17_z5	72	26	Forebrain/Midbrain/Hindbrain
embryo1_Pos1_cell170_z2	83	23	Neural crest
embryo1_Pos1_cell170_z5	80	16	Forebrain/Midbrain/Hindbrain
embryo1_Pos1_cell171_z2	83	15	Neural crest
embryo1_Pos1_cell171_z5	81	15	Forebrain/Midbrain/Hindbrain
embryo1_Pos1_cell172_z2	84	24	Neural crest
embryo1_Pos1_cell172_z5	80	19	Forebrain/Midbrain/Hindbrain
embryo1_Pos1_cell173_z2	84	22	Neural crest
embryo1_Pos1_cell173_z5	80	24	Forebrain/Midbrain/Hindbrain
embryo1_Pos1_cell174_z2	83	19	Erythroid
embryo1_Pos1_cell174_z5	81	21	Endothelium
embryo1_Pos1_cell175_z2	84	30	Neural crest
embryo1_Pos1_cell175_z5	80	25	Forebrain/Midbrain/Hindbrain
embryo1_Pos1_cell176_z2	84	29	Neural crest
embryo1_Pos1_cell176_z5	80	29	Forebrain/Midbrain/Hindbrain
embryo1_Pos1_cell177_z2	84	14	Surface ectoderm
embryo1_Pos1_cell177_z5	80	22	Endothelium
embryo1_Pos1_cell178_z2	84	27	Neural crest
embryo1_Pos1_cell178_z5	80	28	Forebrain/Midbrain/Hindbrain
embryo1_Pos1_cell179_z5	81	31	Forebrain/Midbrain/Hindbrain
embryo1_Pos1_cell18_z2	71	24	Forebrain/Midbrain/Hindbrain
embryo1_Pos1_cell18_z5	71	27	Forebrain/Midbrain/Hindbrain
embryo1_Pos1_cell180_z2	85	26	Cranial mesoderm
embryo1_Pos1_cell180_z5	80	17	Forebrain/Midbrain/Hindbrain
embryo1_Pos1_cell181_z2	84	21	Neural crest
embryo1_Pos1_cell181_z5	81	12	Erythroid
embryo1_Pos1_cell182_z2	85	13	Surface ectoderm
embryo1_Pos1_cell182_z5	81	26	Haematoendothelial progenitors
embryo1_Pos1_cell183_z2	85	16	Surface ectoderm
embryo1_Pos1_cell183_z5	81	16	Forebrain/Midbrain/Hindbrain
embryo1_Pos1_cell184_z2	86	18	Cranial mesoderm
embryo1_Pos1_cell184_z5	81	13	Blood progenitors
embryo1_Pos1_cell185_z2	85	21	Neural crest
embryo1_Pos1_cell186_z2	85	17	Surface ectoderm
embryo1_Pos1_cell186_z5	81	25	Endothelium
embryo1_Pos1_cell187_z2	85	28	Neural crest
embryo1_Pos1_cell187_z5	81	28	Forebrain/Midbrain/Hindbrain
embryo1_Pos1_cell188_z2	85	31	Neural crest
embryo1_Pos1_cell188_z5	81	31	Forebrain/Midbrain/Hindbrain
embryo1_Pos1_cell189_z2	85	23	Neural crest
embryo1_Pos1_cell19_z2	72	24	Forebrain/Midbrain/Hindbrain
embryo1_Pos1_cell19_z5	71	29	Forebrain/Midbrain/Hindbrain
embryo1_Pos1_cell190_z2	86	21	Neural crest
embryo1_Pos1_cell190_z5	81	19	Endothelium
embryo1_Pos1_cell191_z2	86	29	Neural crest
embryo1_Pos1_cell191_z5	81	10	Erythroid
embryo1_Pos1_cell192_z2	85	19	Neural crest
embryo1_Pos1_cell193_z2	86	15	Haematoendothelial progenitors
embryo1_Pos1_cell193_z5	82	23	Haematoendothelial progenitors
embryo1_Pos1_cell194_z2	86	28	Neural crest
embryo1_Pos1_cell195_z2	86	17	Lateral plate mesoderm
embryo1_Pos1_cell195_z5	81	21	Erythroid
embryo1_Pos1_cell196_z2	86	30	Neural crest
embryo1_Pos1_cell197_z2	86	31	Neural crest
embryo1_Pos1_cell198_z2	86	27	Neural crest
embryo1_Pos1_cell199_z2	87	13	Lateral plate mesoderm
embryo1_Pos1_cell199_z5	82	27	Endothelium
embryo1_Pos1_cell2_z2	71	3	Forebrain/Midbrain/Hindbrain
embryo1_Pos1_cell20_z2	71	25	Forebrain/Midbrain/Hindbrain
embryo1_Pos1_cell200_z2	86	25	Neural crest
embryo1_Pos1_cell200_z5	82	20	Erythroid
embryo1_Pos1_cell201_z2	86	12	Lateral plate mesoderm
embryo1_Pos1_cell201_z5	83	12	Erythroid
embryo1_Pos1_cell202_z2	87	18	Mixed mesenchymal mesoderm
embryo1_Pos1_cell202_z5	84	22	Erythroid
embryo1_Pos1_cell203_z2	86	23	Neural crest
embryo1_Pos1_cell204_z2	86	32	Neural crest
embryo1_Pos1_cell204_z5	83	19	Erythroid
embryo1_Pos1_cell205_z2	86	20	Surface ectoderm
embryo1_Pos1_cell205_z5	83	28	Cranial mesoderm
embryo1_Pos1_cell206_z2	87	15	Lateral plate mesoderm
embryo1_Pos1_cell206_z5	83	17	Erythroid
embryo1_Pos1_cell207_z2	87	29	Surface ectoderm
embryo1_Pos1_cell207_z5	82	21	Erythroid
embryo1_Pos1_cell208_z2	87	30	Surface ectoderm
embryo1_Pos1_cell208_z5	82	32	Forebrain/Midbrain/Hindbrain
embryo1_Pos1_cell209_z2	87	27	Surface ectoderm
embryo1_Pos1_cell21_z2	71	27	Forebrain/Midbrain/Hindbrain
embryo1_Pos1_cell21_z5	71	31	Forebrain/Midbrain/Hindbrain
embryo1_Pos1_cell210_z2	87	26	Surface ectoderm
embryo1_Pos1_cell210_z5	83	20	Erythroid
embryo1_Pos1_cell211_z2	87	13	Lateral plate mesoderm
embryo1_Pos1_cell212_z2	87	14	Lateral plate mesoderm
embryo1_Pos1_cell212_z5	83	18	Erythroid
embryo1_Pos1_cell213_z2	87	22	Surface ectoderm
embryo1_Pos1_cell214_z2	87	19	Surface ectoderm
embryo1_Pos1_cell215_z2	88	17	Lateral plate mesoderm
embryo1_Pos1_cell216_z2	87	31	Surface ectoderm
embryo1_Pos1_cell217_z2	87	24	Surface ectoderm
embryo1_Pos1_cell217_z5	83	25	Blood progenitors
embryo1_Pos1_cell218_z2	88	14	Lateral plate mesoderm
embryo1_Pos1_cell219_z2	88	20	Surface ectoderm
embryo1_Pos1_cell219_z5	83	26	Erythroid
embryo1_Pos1_cell22_z2	72	27	Forebrain/Midbrain/Hindbrain
embryo1_Pos1_cell22_z5	72	31	Forebrain/Midbrain/Hindbrain
embryo1_Pos1_cell220_z2	88	28	Surface ectoderm
embryo1_Pos1_cell220_z5	84	16	Erythroid
embryo1_Pos1_cell221_z2	88	25	Surface ectoderm
embryo1_Pos1_cell221_z5	84	19	Erythroid
embryo1_Pos1_cell222_z2	88	19	Lateral plate mesoderm
embryo1_Pos1_cell222_z5	84	26	Erythroid
embryo1_Pos1_cell223_z2	88	24	Surface ectoderm
embryo1_Pos1_cell223_z5	84	25	Erythroid
embryo1_Pos1_cell224_z2	89	17	Lateral plate mesoderm
embryo1_Pos1_cell225_z2	88	30	Surface ectoderm
embryo1_Pos1_cell226_z2	88	15	Lateral plate mesoderm
embryo1_Pos1_cell226_z5	84	27	Erythroid
embryo1_Pos1_cell227_z2	88	13	Lateral plate mesoderm
embryo1_Pos1_cell227_z5	85	16	Surface ectoderm
embryo1_Pos1_cell228_z2	89	26	Surface ectoderm
embryo1_Pos1_cell229_z2	89	20	Lateral plate mesoderm
embryo1_Pos1_cell229_z5	85	23	Erythroid
embryo1_Pos1_cell23_z2	71	28	Forebrain/Midbrain/Hindbrain
embryo1_Pos1_cell23_z5	72	16	Forebrain/Midbrain/Hindbrain
embryo1_Pos1_cell230_z2	90	23	Surface ectoderm
embryo1_Pos1_cell230_z5	85	29	Cranial mesoderm
embryo1_Pos1_cell231_z2	91	18	Lateral plate mesoderm
embryo1_Pos1_cell231_z5	85	14	Surface ectoderm
embryo1_Pos1_cell232_z2	89	16	Lateral plate mesoderm
embryo1_Pos1_cell232_z5	85	22	Blood progenitors
embryo1_Pos1_cell233_z5	86	13	Lateral plate mesoderm
embryo1_Pos1_cell234_z2	89	21	Surface ectoderm
embryo1_Pos1_cell234_z5	85	15	Surface ectoderm
embryo1_Pos1_cell235_z5	85	21	Endothelium
embryo1_Pos1_cell236_z2	89	16	Lateral plate mesoderm
embryo1_Pos1_cell237_z2	90	14	Lateral plate mesoderm
embryo1_Pos1_cell237_z5	86	25	Endothelium
embryo1_Pos1_cell238_z5	86	18	Surface ectoderm
embryo1_Pos1_cell239_z2	90	17	Lateral plate mesoderm
embryo1_Pos1_cell239_z5	85	20	Haematoendothelial progenitors
embryo1_Pos1_cell24_z2	72	29	Forebrain/Midbrain/Hindbrain
embryo1_Pos1_cell24_z5	72	21	Forebrain/Midbrain/Hindbrain
embryo1_Pos1_cell240_z2	91	16	Lateral plate mesoderm
embryo1_Pos1_cell241_z2	90	21	Intermediate mesoderm
embryo1_Pos1_cell241_z5	86	19	Neural crest
embryo1_Pos1_cell242_z2	91	18	Lateral plate mesoderm
embryo1_Pos1_cell243_z2	92	14	Lateral plate mesoderm
embryo1_Pos1_cell243_z5	86	29	Neural crest
embryo1_Pos1_cell244_z2	91	17	Lateral plate mesoderm
embryo1_Pos1_cell244_z5	86	15	Lateral plate mesoderm
embryo1_Pos1_cell245_z2	91	21	Lateral plate mesoderm
embryo1_Pos1_cell245_z5	86	22	Neural crest
embryo1_Pos1_cell246_z2	91	20	Haematoendothelial progenitors
embryo1_Pos1_cell246_z5	87	24	Endothelium
embryo1_Pos1_cell247_z2	91	23	Surface ectoderm
embryo1_Pos1_cell247_z5	86	27	Endothelium
embryo1_Pos1_cell248_z2	92	17	Lateral plate mesoderm
embryo1_Pos1_cell248_z5	87	16	Lateral plate mesoderm
embryo1_Pos1_cell249_z2	92	14	Lateral plate mesoderm
embryo1_Pos1_cell249_z5	87	20	Surface ectoderm
embryo1_Pos1_cell25_z2	71	30	Forebrain/Midbrain/Hindbrain
embryo1_Pos1_cell25_z5	72	25	Forebrain/Midbrain/Hindbrain
embryo1_Pos1_cell250_z2	93	21	Intermediate mesoderm
embryo1_Pos1_cell250_z5	87	15	Lateral plate mesoderm
embryo1_Pos1_cell251_z2	92	23	Surface ectoderm
embryo1_Pos1_cell251_z5	88	13	Lateral plate mesoderm
embryo1_Pos1_cell252_z2	93	15	Lateral plate mesoderm
embryo1_Pos1_cell253_z2	93	17	Lateral plate mesoderm
embryo1_Pos1_cell253_z5	87	18	Surface ectoderm
embryo1_Pos1_cell254_z2	93	24	Surface ectoderm
embryo1_Pos1_cell254_z5	89	18	Lateral plate mesoderm
embryo1_Pos1_cell255_z2	93	22	Endothelium
embryo1_Pos1_cell255_z5	88	19	Surface ectoderm
embryo1_Pos1_cell256_z2	93	19	Lateral plate mesoderm
embryo1_Pos1_cell256_z5	89	19	Endothelium
embryo1_Pos1_cell257_z2	94	16	Lateral plate mesoderm
embryo1_Pos1_cell257_z5	88	15	Lateral plate mesoderm
embryo1_Pos1_cell258_z2	94	13	Lateral plate mesoderm
embryo1_Pos1_cell258_z5	89	15	Lateral plate mesoderm
embryo1_Pos1_cell259_z2	94	17	Lateral plate mesoderm
embryo1_Pos1_cell259_z5	89	14	Lateral plate mesoderm
embryo1_Pos1_cell26_z5	72	15	Forebrain/Midbrain/Hindbrain
embryo1_Pos1_cell260_z2	95	20	Lateral plate mesoderm
embryo1_Pos1_cell260_z5	89	20	Lateral plate mesoderm
embryo1_Pos1_cell261_z2	94	26	Surface ectoderm
embryo1_Pos1_cell261_z5	90	15	Lateral plate mesoderm
embryo1_Pos1_cell262_z2	96	24	Haematoendothelial progenitors
embryo1_Pos1_cell262_z5	91	17	Lateral plate mesoderm
embryo1_Pos1_cell263_z2	95	21	Endothelium
embryo1_Pos1_cell263_z5	91	19	Lateral plate mesoderm
embryo1_Pos1_cell264_z2	95	19	Lateral plate mesoderm
embryo1_Pos1_cell264_z5	91	20	Endothelium
embryo1_Pos1_cell265_z2	95	16	Lateral plate mesoderm
embryo1_Pos1_cell265_z5	91	21	Haematoendothelial progenitors
embryo1_Pos1_cell266_z2	95	14	Lateral plate mesoderm
embryo1_Pos1_cell267_z2	97	13	Endothelium
embryo1_Pos1_cell267_z5	92	22	Haematoendothelial progenitors
embryo1_Pos1_cell268_z2	95	25	Haematoendothelial progenitors
embryo1_Pos1_cell268_z5	92	16	Lateral plate mesoderm
embryo1_Pos1_cell269_z2	96	22	Lateral plate mesoderm
embryo1_Pos1_cell269_z5	92	20	Endothelium
embryo1_Pos1_cell27_z2	72	8	Forebrain/Midbrain/Hindbrain
embryo1_Pos1_cell27_z5	72	19	Forebrain/Midbrain/Hindbrain
embryo1_Pos1_cell270_z2	96	27	Surface ectoderm
embryo1_Pos1_cell270_z5	92	22	Haematoendothelial progenitors
embryo1_Pos1_cell271_z2	96	18	Lateral plate mesoderm
embryo1_Pos1_cell271_z5	92	18	Lateral plate mesoderm
embryo1_Pos1_cell272_z2	96	20	Lateral plate mesoderm
embryo1_Pos1_cell272_z5	92	19	Lateral plate mesoderm
embryo1_Pos1_cell273_z5	93	21	Endothelium
embryo1_Pos1_cell274_z2	96	26	Lateral plate mesoderm
embryo1_Pos1_cell274_z5	93	15	Lateral plate mesoderm
embryo1_Pos1_cell275_z2	96	16	Lateral plate mesoderm
embryo1_Pos1_cell275_z5	93	14	Lateral plate mesoderm
embryo1_Pos1_cell276_z2	96	15	Lateral plate mesoderm
embryo1_Pos1_cell277_z2	96	24	Lateral plate mesoderm
embryo1_Pos1_cell277_z5	93	22	Endothelium
embryo1_Pos1_cell278_z2	97	23	Lateral plate mesoderm
embryo1_Pos1_cell278_z5	93	17	Lateral plate mesoderm
embryo1_Pos1_cell279_z2	97	27	Haematoendothelial progenitors
embryo1_Pos1_cell279_z5	93	20	Lateral plate mesoderm
embryo1_Pos1_cell28_z2	72	10	Forebrain/Midbrain/Hindbrain
embryo1_Pos1_cell28_z5	72	9	Forebrain/Midbrain/Hindbrain
embryo1_Pos1_cell280_z2	97	14	Endothelium
embryo1_Pos1_cell280_z5	93	19	Lateral plate mesoderm
embryo1_Pos1_cell281_z2	97	28	Surface ectoderm
embryo1_Pos1_cell281_z5	94	14	Lateral plate mesoderm
embryo1_Pos1_cell282_z2	97	17	Lateral plate mesoderm
embryo1_Pos1_cell282_z5	94	21	Lateral plate mesoderm
embryo1_Pos1_cell283_z2	98	30	Surface ectoderm
embryo1_Pos1_cell283_z5	94	22	Endothelium
embryo1_Pos1_cell284_z2	97	25	Lateral plate mesoderm
embryo1_Pos1_cell284_z5	95	16	Lateral plate mesoderm
embryo1_Pos1_cell285_z2	98	20	Lateral plate mesoderm
embryo1_Pos1_cell285_z5	94	24	Lateral plate mesoderm
embryo1_Pos1_cell286_z2	97	15	Lateral plate mesoderm
embryo1_Pos1_cell286_z5	94	19	Lateral plate mesoderm
embryo1_Pos1_cell287_z2	98	27	Lateral plate mesoderm
embryo1_Pos1_cell287_z5	95	18	Lateral plate mesoderm
embryo1_Pos1_cell288_z2	98	15	Haematoendothelial progenitors
embryo1_Pos1_cell288_z5	95	25	Surface ectoderm
embryo1_Pos1_cell289_z2	98	19	Lateral plate mesoderm
embryo1_Pos1_cell289_z5	95	20	Lateral plate mesoderm
embryo1_Pos1_cell29_z5	72	24	Forebrain/Midbrain/Hindbrain
embryo1_Pos1_cell290_z2	98	21	Lateral plate mesoderm
embryo1_Pos1_cell290_z5	95	22	Haematoendothelial progenitors
embryo1_Pos1_cell291_z2	98	22	Lateral plate mesoderm
embryo1_Pos1_cell291_z5	96	25	Lateral plate mesoderm
embryo1_Pos1_cell292_z2	98	31	Surface ectoderm
embryo1_Pos1_cell292_z5	95	13	Haematoendothelial progenitors
embryo1_Pos1_cell293_z5	96	21	Intermediate mesoderm
embryo1_Pos1_cell294_z2	98	24	Lateral plate mesoderm
embryo1_Pos1_cell294_z5	96	23	Endothelium
embryo1_Pos1_cell295_z5	96	19	Lateral plate mesoderm
embryo1_Pos1_cell296_z2	97	32	Surface ectoderm
embryo1_Pos1_cell296_z5	97	15	Lateral plate mesoderm
embryo1_Pos1_cell297_z2	98	17	Lateral plate mesoderm
embryo1_Pos1_cell297_z5	97	18	Lateral plate mesoderm
embryo1_Pos1_cell298_z2	98	29	Intermediate mesoderm
embryo1_Pos1_cell298_z5	96	26	Haematoendothelial progenitors
embryo1_Pos1_cell299_z2	99	21	Lateral plate mesoderm
embryo1_Pos1_cell3_z2	72	4	Forebrain/Midbrain/Hindbrain
embryo1_Pos1_cell3_z5	72	3	Forebrain/Midbrain/Hindbrain
embryo1_Pos1_cell30_z2	72	17	Forebrain/Midbrain/Hindbrain
embryo1_Pos1_cell30_z5	72	28	Forebrain/Midbrain/Hindbrain
embryo1_Pos1_cell300_z2	99	23	Lateral plate mesoderm
embryo1_Pos1_cell300_z5	96	27	Surface ectoderm
embryo1_Pos1_cell301_z2	99	28	Endothelium
embryo1_Pos1_cell301_z5	97	16	Lateral plate mesoderm
embryo1_Pos1_cell302_z2	99	25	Lateral plate mesoderm
embryo1_Pos1_cell302_z5	97	19	Lateral plate mesoderm
embryo1_Pos1_cell303_z2	99	31	Lateral plate mesoderm
embryo1_Pos1_cell303_z5	97	23	Lateral plate mesoderm
embryo1_Pos1_cell304_z2	99	27	Haematoendothelial progenitors
embryo1_Pos1_cell304_z5	96	24	Lateral plate mesoderm
embryo1_Pos1_cell305_z5	97	22	Lateral plate mesoderm
embryo1_Pos1_cell306_z2	99	16	Endothelium
embryo1_Pos1_cell306_z5	97	21	Lateral plate mesoderm
embryo1_Pos1_cell307_z2	99	22	Lateral plate mesoderm
embryo1_Pos1_cell307_z5	97	27	Haematoendothelial progenitors
embryo1_Pos1_cell308_z2	99	19	Lateral plate mesoderm
embryo1_Pos1_cell308_z5	97	29	Surface ectoderm
embryo1_Pos1_cell309_z5	97	25	Lateral plate mesoderm
embryo1_Pos1_cell31_z2	72	30	Forebrain/Midbrain/Hindbrain
embryo1_Pos1_cell31_z5	72	31	Forebrain/Midbrain/Hindbrain
embryo1_Pos1_cell310_z2	100	21	Lateral plate mesoderm
embryo1_Pos1_cell310_z5	98	19	Lateral plate mesoderm
embryo1_Pos1_cell311_z2	99	18	Lateral plate mesoderm
embryo1_Pos1_cell311_z5	98	29	Surface ectoderm
embryo1_Pos1_cell312_z2	100	9	Erythroid
embryo1_Pos1_cell312_z5	98	28	Endothelium
embryo1_Pos1_cell313_z2	100	6	Lateral plate mesoderm
embryo1_Pos1_cell313_z5	98	22	Lateral plate mesoderm
embryo1_Pos1_cell314_z2	100	23	Lateral plate mesoderm
embryo1_Pos1_cell314_z5	98	23	Lateral plate mesoderm
embryo1_Pos1_cell315_z2	100	28	Endothelium
embryo1_Pos1_cell315_z5	98	27	Haematoendothelial progenitors
embryo1_Pos1_cell316_z2	100	30	Intermediate mesoderm
embryo1_Pos1_cell316_z5	99	18	Lateral plate mesoderm
embryo1_Pos1_cell317_z2	100	27	Endothelium
embryo1_Pos1_cell317_z5	98	17	Allantois
embryo1_Pos1_cell318_z2	100	25	Lateral plate mesoderm
embryo1_Pos1_cell318_z5	98	30	Surface ectoderm
embryo1_Pos1_cell319_z5	98	6	Erythroid
embryo1_Pos1_cell32_z2	72	13	Forebrain/Midbrain/Hindbrain
embryo1_Pos1_cell32_z5	72	17	Forebrain/Midbrain/Hindbrain
embryo1_Pos1_cell320_z2	101	31	Intermediate mesoderm
embryo1_Pos1_cell320_z5	99	24	Lateral plate mesoderm
embryo1_Pos1_cell321_z2	101	27	Haematoendothelial progenitors
embryo1_Pos1_cell321_z5	100	29	Haematoendothelial progenitors
embryo1_Pos1_cell322_z2	101	30	Haematoendothelial progenitors
embryo1_Pos1_cell322_z5	99	20	Lateral plate mesoderm
embryo1_Pos1_cell323_z2	101	18	Haematoendothelial progenitors
embryo1_Pos1_cell323_z5	99	26	Lateral plate mesoderm
embryo1_Pos1_cell324_z5	99	22	Lateral plate mesoderm
embryo1_Pos1_cell325_z5	99	25	Lateral plate mesoderm
embryo1_Pos1_cell326_z2	102	19	Lateral plate mesoderm
embryo1_Pos1_cell326_z5	101	31	Surface ectoderm
embryo1_Pos1_cell327_z2	101	22	Lateral plate mesoderm
embryo1_Pos1_cell328_z5	100	6	Lateral plate mesoderm
embryo1_Pos1_cell329_z2	102	20	Lateral plate mesoderm
embryo1_Pos1_cell329_z5	99	16	Lateral plate mesoderm
embryo1_Pos1_cell33_z2	72	18	Forebrain/Midbrain/Hindbrain
embryo1_Pos1_cell33_z5	72	10	Forebrain/Midbrain/Hindbrain
embryo1_Pos1_cell330_z2	101	19	Lateral plate mesoderm
embryo1_Pos1_cell330_z5	100	17	Lateral plate mesoderm
embryo1_Pos1_cell331_z2	102	25	Lateral plate mesoderm
embryo1_Pos1_cell331_z5	100	19	Lateral plate mesoderm
embryo1_Pos1_cell332_z5	100	21	Lateral plate mesoderm
embryo1_Pos1_cell333_z2	101	23	Lateral plate mesoderm
embryo1_Pos1_cell333_z5	100	26	Lateral plate mesoderm
embryo1_Pos1_cell334_z2	102	16	Lateral plate mesoderm
embryo1_Pos1_cell335_z2	102	28	Haematoendothelial progenitors
embryo1_Pos1_cell335_z5	100	28	Endothelium
embryo1_Pos1_cell336_z5	101	29	Haematoendothelial progenitors
embryo1_Pos1_cell337_z2	102	18	Endothelium
embryo1_Pos1_cell337_z5	100	23	Lateral plate mesoderm
embryo1_Pos1_cell339_z5	100	24	Lateral plate mesoderm
embryo1_Pos1_cell34_z5	73	13	Forebrain/Midbrain/Hindbrain
embryo1_Pos1_cell340_z5	101	19	Lateral plate mesoderm
embryo1_Pos1_cell341_z5	101	31	Intermediate mesoderm
embryo1_Pos1_cell343_z5	101	18	Lateral plate mesoderm
embryo1_Pos1_cell344_z5	101	21	Lateral plate mesoderm
embryo1_Pos1_cell345_z5	101	17	Endothelium
embryo1_Pos1_cell347_z5	101	25	Lateral plate mesoderm
embryo1_Pos1_cell348_z5	101	28	Endothelium
embryo1_Pos1_cell349_z5	103	22	Lateral plate mesoderm
embryo1_Pos1_cell35_z2	72	26	Forebrain/Midbrain/Hindbrain
embryo1_Pos1_cell35_z5	72	8	Forebrain/Midbrain/Hindbrain
embryo1_Pos1_cell350_z5	101	26	Lateral plate mesoderm
embryo1_Pos1_cell351_z5	102	17	Endothelium
embryo1_Pos1_cell352_z5	102	7	Erythroid
embryo1_Pos1_cell353_z5	102	20	Lateral plate mesoderm
embryo1_Pos1_cell354_z5	102	24	Lateral plate mesoderm
embryo1_Pos1_cell355_z5	102	18	Lateral plate mesoderm
embryo1_Pos1_cell36_z2	73	27	Forebrain/Midbrain/Hindbrain
embryo1_Pos1_cell36_z5	72	17	Forebrain/Midbrain/Hindbrain
embryo1_Pos1_cell37_z2	72	7	Forebrain/Midbrain/Hindbrain
embryo1_Pos1_cell37_z5	73	26	Forebrain/Midbrain/Hindbrain
embryo1_Pos1_cell38_z5	72	25	Forebrain/Midbrain/Hindbrain
embryo1_Pos1_cell39_z2	72	3	Forebrain/Midbrain/Hindbrain
embryo1_Pos1_cell4_z2	72	5	Forebrain/Midbrain/Hindbrain
embryo1_Pos1_cell4_z5	72	5	Forebrain/Midbrain/Hindbrain
embryo1_Pos1_cell40_z2	73	12	Forebrain/Midbrain/Hindbrain
embryo1_Pos1_cell40_z5	72	6	Forebrain/Midbrain/Hindbrain
embryo1_Pos1_cell41_z2	73	22	Forebrain/Midbrain/Hindbrain
embryo1_Pos1_cell41_z5	73	4	Forebrain/Midbrain/Hindbrain
embryo1_Pos1_cell42_z2	73	15	Forebrain/Midbrain/Hindbrain
embryo1_Pos1_cell42_z5	74	10	Forebrain/Midbrain/Hindbrain
embryo1_Pos1_cell43_z2	73	21	Forebrain/Midbrain/Hindbrain
embryo1_Pos1_cell43_z5	73	29	Forebrain/Midbrain/Hindbrain
embryo1_Pos1_cell44_z2	72	30	Forebrain/Midbrain/Hindbrain
embryo1_Pos1_cell44_z5	73	12	Forebrain/Midbrain/Hindbrain
embryo1_Pos1_cell45_z2	73	25	Forebrain/Midbrain/Hindbrain
embryo1_Pos1_cell45_z5	73	23	Forebrain/Midbrain/Hindbrain
embryo1_Pos1_cell46_z5	73	28	Forebrain/Midbrain/Hindbrain
embryo1_Pos1_cell47_z2	73	20	Forebrain/Midbrain/Hindbrain
embryo1_Pos1_cell48_z2	73	29	Forebrain/Midbrain/Hindbrain
embryo1_Pos1_cell49_z2	73	13	Forebrain/Midbrain/Hindbrain
embryo1_Pos1_cell49_z5	73	20	Forebrain/Midbrain/Hindbrain
embryo1_Pos1_cell5_z2	71	6	Forebrain/Midbrain/Hindbrain
embryo1_Pos1_cell5_z5	71	7	Forebrain/Midbrain/Hindbrain
embryo1_Pos1_cell50_z2	73	30	Forebrain/Midbrain/Hindbrain
embryo1_Pos1_cell50_z5	74	7	Forebrain/Midbrain/Hindbrain
embryo1_Pos1_cell51_z5	73	11	Forebrain/Midbrain/Hindbrain
embryo1_Pos1_cell52_z2	73	11	Forebrain/Midbrain/Hindbrain
embryo1_Pos1_cell52_z5	73	26	Forebrain/Midbrain/Hindbrain
embryo1_Pos1_cell53_z2	73	5	Forebrain/Midbrain/Hindbrain
embryo1_Pos1_cell53_z5	73	18	Forebrain/Midbrain/Hindbrain
embryo1_Pos1_cell54_z2	73	26	Forebrain/Midbrain/Hindbrain
embryo1_Pos1_cell54_z5	74	31	Forebrain/Midbrain/Hindbrain
embryo1_Pos1_cell55_z2	73	8	Forebrain/Midbrain/Hindbrain
embryo1_Pos1_cell55_z5	74	15	Forebrain/Midbrain/Hindbrain
embryo1_Pos1_cell56_z2	73	24	Forebrain/Midbrain/Hindbrain
embryo1_Pos1_cell56_z5	73	16	Forebrain/Midbrain/Hindbrain
embryo1_Pos1_cell57_z2	74	27	Forebrain/Midbrain/Hindbrain
embryo1_Pos1_cell57_z5	73	24	Forebrain/Midbrain/Hindbrain
embryo1_Pos1_cell58_z2	73	14	Forebrain/Midbrain/Hindbrain
embryo1_Pos1_cell58_z5	74	30	Spinal cord
embryo1_Pos1_cell59_z2	74	19	Forebrain/Midbrain/Hindbrain
embryo1_Pos1_cell59_z5	73	9	Forebrain/Midbrain/Hindbrain
embryo1_Pos1_cell6_z5	71	8	Forebrain/Midbrain/Hindbrain
embryo1_Pos1_cell60_z2	74	23	Forebrain/Midbrain/Hindbrain
embryo1_Pos1_cell60_z5	73	22	Forebrain/Midbrain/Hindbrain
embryo1_Pos1_cell61_z2	74	18	Forebrain/Midbrain/Hindbrain
embryo1_Pos1_cell61_z5	74	27	Forebrain/Midbrain/Hindbrain
embryo1_Pos1_cell62_z5	74	5	Forebrain/Midbrain/Hindbrain
embryo1_Pos1_cell63_z2	74	9	Forebrain/Midbrain/Hindbrain
embryo1_Pos1_cell63_z5	73	30	Forebrain/Midbrain/Hindbrain
embryo1_Pos1_cell64_z2	75	5	Forebrain/Midbrain/Hindbrain
embryo1_Pos1_cell64_z5	74	10	Forebrain/Midbrain/Hindbrain
embryo1_Pos1_cell65_z2	74	14	Forebrain/Midbrain/Hindbrain
embryo1_Pos1_cell66_z2	74	22	Forebrain/Midbrain/Hindbrain
embryo1_Pos1_cell66_z5	74	23	Forebrain/Midbrain/Hindbrain
embryo1_Pos1_cell67_z5	74	6	Forebrain/Midbrain/Hindbrain
embryo1_Pos1_cell68_z2	74	26	Forebrain/Midbrain/Hindbrain
embryo1_Pos1_cell68_z5	74	8	Forebrain/Midbrain/Hindbrain
embryo1_Pos1_cell69_z2	74	4	Forebrain/Midbrain/Hindbrain
embryo1_Pos1_cell69_z5	75	19	Forebrain/Midbrain/Hindbrain
embryo1_Pos1_cell7_z2	71	9	Forebrain/Midbrain/Hindbrain
embryo1_Pos1_cell7_z5	71	10	Forebrain/Midbrain/Hindbrain
embryo1_Pos1_cell70_z2	74	6	Forebrain/Midbrain/Hindbrain
embryo1_Pos1_cell70_z5	74	16	Forebrain/Midbrain/Hindbrain
embryo1_Pos1_cell71_z2	74	20	Forebrain/Midbrain/Hindbrain
embryo1_Pos1_cell71_z5	74	12	Forebrain/Midbrain/Hindbrain
embryo1_Pos1_cell72_z2	74	25	Spinal cord
embryo1_Pos1_cell72_z5	74	17	Forebrain/Midbrain/Hindbrain
embryo1_Pos1_cell73_z2	74	17	Forebrain/Midbrain/Hindbrain
embryo1_Pos1_cell74_z2	75	8	Forebrain/Midbrain/Hindbrain
embryo1_Pos1_cell74_z5	74	23	Forebrain/Midbrain/Hindbrain
embryo1_Pos1_cell75_z2	77	2	Forebrain/Midbrain/Hindbrain
embryo1_Pos1_cell75_z5	74	26	Forebrain/Midbrain/Hindbrain
embryo1_Pos1_cell76_z2	75	15	Forebrain/Midbrain/Hindbrain
embryo1_Pos1_cell76_z5	74	21	Forebrain/Midbrain/Hindbrain
embryo1_Pos1_cell77_z2	74	10	Forebrain/Midbrain/Hindbrain
embryo1_Pos1_cell77_z5	75	11	Forebrain/Midbrain/Hindbrain
embryo1_Pos1_cell78_z2	74	28	Forebrain/Midbrain/Hindbrain
embryo1_Pos1_cell78_z5	75	25	Forebrain/Midbrain/Hindbrain
embryo1_Pos1_cell79_z5	75	7	Forebrain/Midbrain/Hindbrain
embryo1_Pos1_cell8_z5	72	12	Forebrain/Midbrain/Hindbrain
embryo1_Pos1_cell80_z2	74	13	Forebrain/Midbrain/Hindbrain
embryo1_Pos1_cell80_z5	74	29	Forebrain/Midbrain/Hindbrain
embryo1_Pos1_cell81_z5	74	31	Forebrain/Midbrain/Hindbrain
embryo1_Pos1_cell82_z2	75	14	Forebrain/Midbrain/Hindbrain
embryo1_Pos1_cell82_z5	75	15	Forebrain/Midbrain/Hindbrain
embryo1_Pos1_cell83_z2	75	27	Forebrain/Midbrain/Hindbrain
embryo1_Pos1_cell83_z5	74	24	Forebrain/Midbrain/Hindbrain
embryo1_Pos1_cell84_z2	75	19	Forebrain/Midbrain/Hindbrain
embryo1_Pos1_cell84_z5	75	30	Forebrain/Midbrain/Hindbrain
embryo1_Pos1_cell85_z2	75	23	Forebrain/Midbrain/Hindbrain
embryo1_Pos1_cell85_z5	75	14	Forebrain/Midbrain/Hindbrain
embryo1_Pos1_cell86_z5	75	18	Forebrain/Midbrain/Hindbrain
embryo1_Pos1_cell87_z2	75	24	Forebrain/Midbrain/Hindbrain
embryo1_Pos1_cell87_z5	75	9	Forebrain/Midbrain/Hindbrain
embryo1_Pos1_cell88_z2	75	15	Forebrain/Midbrain/Hindbrain
embryo1_Pos1_cell89_z2	75	7	Forebrain/Midbrain/Hindbrain
embryo1_Pos1_cell89_z5	75	26	Forebrain/Midbrain/Hindbrain
embryo1_Pos1_cell9_z2	72	11	Forebrain/Midbrain/Hindbrain
embryo1_Pos1_cell9_z5	71	14	Forebrain/Midbrain/Hindbrain
embryo1_Pos1_cell90_z2	75	10	Forebrain/Midbrain/Hindbrain
embryo1_Pos1_cell90_z5	76	17	Forebrain/Midbrain/Hindbrain
embryo1_Pos1_cell91_z2	75	25	Forebrain/Midbrain/Hindbrain
embryo1_Pos1_cell91_z5	75	19	Forebrain/Midbrain/Hindbrain
embryo1_Pos1_cell92_z2	75	13	Forebrain/Midbrain/Hindbrain
embryo1_Pos1_cell92_z5	75	28	Forebrain/Midbrain/Hindbrain
embryo1_Pos1_cell93_z5	76	27	Forebrain/Midbrain/Hindbrain
embryo1_Pos1_cell94_z2	75	8	Forebrain/Midbrain/Hindbrain
embryo1_Pos1_cell94_z5	75	29	Forebrain/Midbrain/Hindbrain
embryo1_Pos1_cell95_z2	75	18	Forebrain/Midbrain/Hindbrain
embryo1_Pos1_cell96_z5	75	16	Forebrain/Midbrain/Hindbrain
embryo1_Pos1_cell97_z2	76	11	Forebrain/Midbrain/Hindbrain
embryo1_Pos1_cell97_z5	76	21	Forebrain/Midbrain/Hindbrain
embryo1_Pos1_cell98_z2	76	12	Forebrain/Midbrain/Hindbrain
embryo1_Pos1_cell98_z5	75	30	Forebrain/Midbrain/Hindbrain
embryo1_Pos1_cell99_z2	76	20	Forebrain/Midbrain/Hindbrain
embryo1_Pos1_cell99_z5	76	19	Forebrain/Midbrain/Hindbrain
embryo1_Pos2_cell10_z2	42	26	Forebrain/Midbrain/Hindbrain
embryo1_Pos2_cell10_z5	42	26	Forebrain/Midbrain/Hindbrain
embryo1_Pos2_cell100_z2	54	23	Forebrain/Midbrain/Hindbrain
embryo1_Pos2_cell100_z5	60	19	Forebrain/Midbrain/Hindbrain
embryo1_Pos2_cell101_z2	54	22	Forebrain/Midbrain/Hindbrain
embryo1_Pos2_cell101_z5	59	23	Forebrain/Midbrain/Hindbrain
embryo1_Pos2_cell102_z2	54	20	Definitive endoderm
embryo1_Pos2_cell102_z5	59	24	Forebrain/Midbrain/Hindbrain
embryo1_Pos2_cell103_z2	54	26	Forebrain/Midbrain/Hindbrain
embryo1_Pos2_cell103_z5	60	27	Forebrain/Midbrain/Hindbrain
embryo1_Pos2_cell104_z2	54	24	Forebrain/Midbrain/Hindbrain
embryo1_Pos2_cell104_z5	60	28	Forebrain/Midbrain/Hindbrain
embryo1_Pos2_cell105_z2	54	18	Forebrain/Midbrain/Hindbrain
embryo1_Pos2_cell105_z5	60	17	Forebrain/Midbrain/Hindbrain
embryo1_Pos2_cell106_z5	60	22	Forebrain/Midbrain/Hindbrain
embryo1_Pos2_cell107_z2	55	23	Forebrain/Midbrain/Hindbrain
embryo1_Pos2_cell107_z5	59	25	Forebrain/Midbrain/Hindbrain
embryo1_Pos2_cell108_z5	60	25	Forebrain/Midbrain/Hindbrain
embryo1_Pos2_cell109_z2	55	19	Forebrain/Midbrain/Hindbrain
embryo1_Pos2_cell11_z2	42	31	Forebrain/Midbrain/Hindbrain
embryo1_Pos2_cell11_z5	43	30	Forebrain/Midbrain/Hindbrain
embryo1_Pos2_cell110_z2	55	21	Forebrain/Midbrain/Hindbrain
embryo1_Pos2_cell111_z5	61	24	Forebrain/Midbrain/Hindbrain
embryo1_Pos2_cell112_z2	55	18	Forebrain/Midbrain/Hindbrain
embryo1_Pos2_cell113_z2	56	24	Definitive endoderm
embryo1_Pos2_cell113_z5	60	21	Forebrain/Midbrain/Hindbrain
embryo1_Pos2_cell114_z2	56	22	Forebrain/Midbrain/Hindbrain
embryo1_Pos2_cell114_z5	61	28	Forebrain/Midbrain/Hindbrain
embryo1_Pos2_cell115_z2	56	20	Forebrain/Midbrain/Hindbrain
embryo1_Pos2_cell115_z5	61	23	Forebrain/Midbrain/Hindbrain
embryo1_Pos2_cell116_z2	56	26	Forebrain/Midbrain/Hindbrain
embryo1_Pos2_cell116_z5	61	26	Forebrain/Midbrain/Hindbrain
embryo1_Pos2_cell117_z2	56	30	Neural crest
embryo1_Pos2_cell117_z5	61	20	Forebrain/Midbrain/Hindbrain
embryo1_Pos2_cell118_z2	56	19	Forebrain/Midbrain/Hindbrain
embryo1_Pos2_cell118_z5	61	27	Definitive endoderm
embryo1_Pos2_cell119_z2	56	21	Forebrain/Midbrain/Hindbrain
embryo1_Pos2_cell119_z5	61	17	Forebrain/Midbrain/Hindbrain
embryo1_Pos2_cell12_z2	42	30	Forebrain/Midbrain/Hindbrain
embryo1_Pos2_cell120_z2	56	31	Cranial mesoderm
embryo1_Pos2_cell120_z5	61	29	Forebrain/Midbrain/Hindbrain
embryo1_Pos2_cell121_z2	57	31	Cranial mesoderm
embryo1_Pos2_cell121_z5	61	22	Forebrain/Midbrain/Hindbrain
embryo1_Pos2_cell122_z2	56	25	Forebrain/Midbrain/Hindbrain
embryo1_Pos2_cell122_z5	61	19	Forebrain/Midbrain/Hindbrain
embryo1_Pos2_cell123_z2	57	28	Forebrain/Midbrain/Hindbrain
embryo1_Pos2_cell123_z5	61	24	Forebrain/Midbrain/Hindbrain
embryo1_Pos2_cell124_z2	57	29	Neural crest
embryo1_Pos2_cell125_z2	57	18	Forebrain/Midbrain/Hindbrain
embryo1_Pos2_cell125_z5	61	16	Forebrain/Midbrain/Hindbrain
embryo1_Pos2_cell126_z2	57	23	Forebrain/Midbrain/Hindbrain
embryo1_Pos2_cell126_z5	61	27	Forebrain/Midbrain/Hindbrain
embryo1_Pos2_cell127_z2	58	20	Forebrain/Midbrain/Hindbrain
embryo1_Pos2_cell127_z5	63	1	Forebrain/Midbrain/Hindbrain
embryo1_Pos2_cell128_z5	62	30	Forebrain/Midbrain/Hindbrain
embryo1_Pos2_cell129_z2	58	26	Forebrain/Midbrain/Hindbrain
embryo1_Pos2_cell129_z5	62	18	Forebrain/Midbrain/Hindbrain
embryo1_Pos2_cell13_z2	43	25	Forebrain/Midbrain/Hindbrain
embryo1_Pos2_cell13_z5	43	27	Forebrain/Midbrain/Hindbrain
embryo1_Pos2_cell130_z5	62	23	Forebrain/Midbrain/Hindbrain
embryo1_Pos2_cell131_z5	62	30	Forebrain/Midbrain/Hindbrain
embryo1_Pos2_cell132_z2	58	25	Forebrain/Midbrain/Hindbrain
embryo1_Pos2_cell132_z5	62	28	Forebrain/Midbrain/Hindbrain
embryo1_Pos2_cell133_z2	58	22	Forebrain/Midbrain/Hindbrain
embryo1_Pos2_cell133_z5	62	20	Forebrain/Midbrain/Hindbrain
embryo1_Pos2_cell134_z2	58	28	Forebrain/Midbrain/Hindbrain
embryo1_Pos2_cell134_z5	62	21	Forebrain/Midbrain/Hindbrain
embryo1_Pos2_cell135_z2	58	19	Definitive endoderm
embryo1_Pos2_cell135_z5	63	25	Forebrain/Midbrain/Hindbrain
embryo1_Pos2_cell136_z2	58	30	Cranial mesoderm
embryo1_Pos2_cell136_z5	62	26	Forebrain/Midbrain/Hindbrain
embryo1_Pos2_cell137_z2	58	31	Cranial mesoderm
embryo1_Pos2_cell137_z5	62	24	Forebrain/Midbrain/Hindbrain
embryo1_Pos2_cell138_z2	58	21	Forebrain/Midbrain/Hindbrain
embryo1_Pos2_cell138_z5	62	17	Forebrain/Midbrain/Hindbrain
embryo1_Pos2_cell139_z2	58	23	Forebrain/Midbrain/Hindbrain
embryo1_Pos2_cell139_z5	62	2	Forebrain/Midbrain/Hindbrain
embryo1_Pos2_cell14_z2	43	27	Forebrain/Midbrain/Hindbrain
embryo1_Pos2_cell14_z5	45	29	Forebrain/Midbrain/Hindbrain
embryo1_Pos2_cell140_z2	58	20	Forebrain/Midbrain/Hindbrain
embryo1_Pos2_cell141_z2	58	18	Forebrain/Midbrain/Hindbrain
embryo1_Pos2_cell141_z5	63	19	Forebrain/Midbrain/Hindbrain
embryo1_Pos2_cell142_z2	59	24	Forebrain/Midbrain/Hindbrain
embryo1_Pos2_cell143_z2	58	27	Forebrain/Midbrain/Hindbrain
embryo1_Pos2_cell143_z5	64	23	Forebrain/Midbrain/Hindbrain
embryo1_Pos2_cell144_z2	58	23	Forebrain/Midbrain/Hindbrain
embryo1_Pos2_cell144_z5	63	18	Forebrain/Midbrain/Hindbrain
embryo1_Pos2_cell145_z2	59	21	Forebrain/Midbrain/Hindbrain
embryo1_Pos2_cell145_z5	63	20	Forebrain/Midbrain/Hindbrain
embryo1_Pos2_cell146_z2	59	22	Forebrain/Midbrain/Hindbrain
embryo1_Pos2_cell146_z5	64	28	Forebrain/Midbrain/Hindbrain
embryo1_Pos2_cell147_z2	59	26	Forebrain/Midbrain/Hindbrain
embryo1_Pos2_cell147_z5	64	24	Forebrain/Midbrain/Hindbrain
embryo1_Pos2_cell148_z2	59	19	Forebrain/Midbrain/Hindbrain
embryo1_Pos2_cell148_z5	64	2	Forebrain/Midbrain/Hindbrain
embryo1_Pos2_cell149_z2	59	28	Forebrain/Midbrain/Hindbrain
embryo1_Pos2_cell149_z5	63	27	Forebrain/Midbrain/Hindbrain
embryo1_Pos2_cell15_z2	43	29	Forebrain/Midbrain/Hindbrain
embryo1_Pos2_cell15_z5	44	28	Forebrain/Midbrain/Hindbrain
embryo1_Pos2_cell150_z2	59	31	Neural crest
embryo1_Pos2_cell150_z5	63	25	Forebrain/Midbrain/Hindbrain
embryo1_Pos2_cell151_z2	59	25	Definitive endoderm
embryo1_Pos2_cell151_z5	64	3	Forebrain/Midbrain/Hindbrain
embryo1_Pos2_cell152_z2	59	17	Forebrain/Midbrain/Hindbrain
embryo1_Pos2_cell152_z5	65	19	Forebrain/Midbrain/Hindbrain
embryo1_Pos2_cell153_z5	64	21	Forebrain/Midbrain/Hindbrain
embryo1_Pos2_cell154_z2	59	27	Forebrain/Midbrain/Hindbrain
embryo1_Pos2_cell154_z5	64	30	Forebrain/Midbrain/Hindbrain
embryo1_Pos2_cell155_z2	59	28	Forebrain/Midbrain/Hindbrain
embryo1_Pos2_cell155_z5	64	26	Forebrain/Midbrain/Hindbrain
embryo1_Pos2_cell156_z2	60	20	Forebrain/Midbrain/Hindbrain
embryo1_Pos2_cell156_z5	64	17	Forebrain/Midbrain/Hindbrain
embryo1_Pos2_cell157_z2	60	22	Forebrain/Midbrain/Hindbrain
embryo1_Pos2_cell157_z5	64	23	Forebrain/Midbrain/Hindbrain
embryo1_Pos2_cell158_z2	60	24	Forebrain/Midbrain/Hindbrain
embryo1_Pos2_cell158_z5	64	20	Forebrain/Midbrain/Hindbrain
embryo1_Pos2_cell159_z2	60	29	Forebrain/Midbrain/Hindbrain
embryo1_Pos2_cell159_z5	64	27	Forebrain/Midbrain/Hindbrain
embryo1_Pos2_cell16_z2	43	26	Forebrain/Midbrain/Hindbrain
embryo1_Pos2_cell16_z5	45	25	Forebrain/Midbrain/Hindbrain
embryo1_Pos2_cell160_z2	60	19	Forebrain/Midbrain/Hindbrain
embryo1_Pos2_cell160_z5	64	25	Forebrain/Midbrain/Hindbrain
embryo1_Pos2_cell161_z2	61	20	Forebrain/Midbrain/Hindbrain
embryo1_Pos2_cell161_z5	64	30	Forebrain/Midbrain/Hindbrain
embryo1_Pos2_cell162_z2	60	18	Forebrain/Midbrain/Hindbrain
embryo1_Pos2_cell162_z5	65	3	Forebrain/Midbrain/Hindbrain
embryo1_Pos2_cell163_z2	61	26	Forebrain/Midbrain/Hindbrain
embryo1_Pos2_cell163_z5	65	24	Forebrain/Midbrain/Hindbrain
embryo1_Pos2_cell164_z2	61	29	Forebrain/Midbrain/Hindbrain
embryo1_Pos2_cell164_z5	65	22	Forebrain/Midbrain/Hindbrain
embryo1_Pos2_cell165_z2	60	30	Spinal cord
embryo1_Pos2_cell165_z5	65	28	Forebrain/Midbrain/Hindbrain
embryo1_Pos2_cell166_z2	60	23	Forebrain/Midbrain/Hindbrain
embryo1_Pos2_cell167_z2	61	25	Forebrain/Midbrain/Hindbrain
embryo1_Pos2_cell167_z5	65	5	Forebrain/Midbrain/Hindbrain
embryo1_Pos2_cell169_z2	61	28	Definitive endoderm
embryo1_Pos2_cell169_z5	65	29	Forebrain/Midbrain/Hindbrain
embryo1_Pos2_cell17_z2	43	31	Definitive endoderm
embryo1_Pos2_cell17_z5	44	31	Forebrain/Midbrain/Hindbrain
embryo1_Pos2_cell170_z2	61	17	Forebrain/Midbrain/Hindbrain
embryo1_Pos2_cell170_z5	65	26	Forebrain/Midbrain/Hindbrain
embryo1_Pos2_cell171_z2	62	21	Forebrain/Midbrain/Hindbrain
embryo1_Pos2_cell171_z5	66	22	Forebrain/Midbrain/Hindbrain
embryo1_Pos2_cell172_z2	62	22	Forebrain/Midbrain/Hindbrain
embryo1_Pos2_cell172_z5	65	31	Forebrain/Midbrain/Hindbrain
embryo1_Pos2_cell173_z2	61	18	Forebrain/Midbrain/Hindbrain
embryo1_Pos2_cell173_z5	65	25	Forebrain/Midbrain/Hindbrain
embryo1_Pos2_cell174_z2	62	19	Forebrain/Midbrain/Hindbrain
embryo1_Pos2_cell174_z5	66	28	Forebrain/Midbrain/Hindbrain
embryo1_Pos2_cell175_z2	62	1	Forebrain/Midbrain/Hindbrain
embryo1_Pos2_cell175_z5	66	18	Forebrain/Midbrain/Hindbrain
embryo1_Pos2_cell176_z5	66	21	Forebrain/Midbrain/Hindbrain
embryo1_Pos2_cell177_z2	62	16	Forebrain/Midbrain/Hindbrain
embryo1_Pos2_cell177_z5	66	23	Forebrain/Midbrain/Hindbrain
embryo1_Pos2_cell178_z2	62	23	Forebrain/Midbrain/Hindbrain
embryo1_Pos2_cell178_z5	67	2	Forebrain/Midbrain/Hindbrain
embryo1_Pos2_cell179_z2	62	26	Forebrain/Midbrain/Hindbrain
embryo1_Pos2_cell179_z5	66	27	Forebrain/Midbrain/Hindbrain
embryo1_Pos2_cell18_z2	43	28	Definitive endoderm
embryo1_Pos2_cell18_z5	44	24	Forebrain/Midbrain/Hindbrain
embryo1_Pos2_cell180_z2	62	3	Forebrain/Midbrain/Hindbrain
embryo1_Pos2_cell180_z5	66	3	Forebrain/Midbrain/Hindbrain
embryo1_Pos2_cell181_z2	62	29	Forebrain/Midbrain/Hindbrain
embryo1_Pos2_cell181_z5	67	4	Forebrain/Midbrain/Hindbrain
embryo1_Pos2_cell182_z2	62	24	Forebrain/Midbrain/Hindbrain
embryo1_Pos2_cell182_z5	66	26	Forebrain/Midbrain/Hindbrain
embryo1_Pos2_cell183_z2	62	21	Forebrain/Midbrain/Hindbrain
embryo1_Pos2_cell183_z5	67	6	Forebrain/Midbrain/Hindbrain
embryo1_Pos2_cell184_z5	66	24	Forebrain/Midbrain/Hindbrain
embryo1_Pos2_cell185_z2	62	20	Forebrain/Midbrain/Hindbrain
embryo1_Pos2_cell185_z5	67	31	Forebrain/Midbrain/Hindbrain
embryo1_Pos2_cell186_z2	62	2	Forebrain/Midbrain/Hindbrain
embryo1_Pos2_cell186_z5	66	11	Spinal cord
embryo1_Pos2_cell187_z2	63	24	Forebrain/Midbrain/Hindbrain
embryo1_Pos2_cell187_z5	67	20	Forebrain/Midbrain/Hindbrain
embryo1_Pos2_cell188_z5	66	28	Forebrain/Midbrain/Hindbrain
embryo1_Pos2_cell189_z2	63	18	Forebrain/Midbrain/Hindbrain
embryo1_Pos2_cell189_z5	66	30	Forebrain/Midbrain/Hindbrain
embryo1_Pos2_cell19_z2	43	31	Forebrain/Midbrain/Hindbrain
embryo1_Pos2_cell19_z5	44	27	Forebrain/Midbrain/Hindbrain
embryo1_Pos2_cell190_z2	63	27	Forebrain/Midbrain/Hindbrain
embryo1_Pos2_cell190_z5	68	7	Forebrain/Midbrain/Hindbrain
embryo1_Pos2_cell191_z2	63	23	Forebrain/Midbrain/Hindbrain
embryo1_Pos2_cell191_z5	67	7	Forebrain/Midbrain/Hindbrain
embryo1_Pos2_cell192_z2	63	22	Forebrain/Midbrain/Hindbrain
embryo1_Pos2_cell192_z5	65	13	Forebrain/Midbrain/Hindbrain
embryo1_Pos2_cell193_z2	63	19	Forebrain/Midbrain/Hindbrain
embryo1_Pos2_cell193_z5	67	22	Forebrain/Midbrain/Hindbrain
embryo1_Pos2_cell194_z5	67	9	Forebrain/Midbrain/Hindbrain
embryo1_Pos2_cell195_z2	63	16	Forebrain/Midbrain/Hindbrain
embryo1_Pos2_cell195_z5	67	23	Forebrain/Midbrain/Hindbrain
embryo1_Pos2_cell196_z2	63	20	Forebrain/Midbrain/Hindbrain
embryo1_Pos2_cell196_z5	67	31	Forebrain/Midbrain/Hindbrain
embryo1_Pos2_cell197_z2	63	29	Forebrain/Midbrain/Hindbrain
embryo1_Pos2_cell197_z5	67	10	Forebrain/Midbrain/Hindbrain
embryo1_Pos2_cell198_z2	64	1	Forebrain/Midbrain/Hindbrain
embryo1_Pos2_cell198_z5	67	11	Forebrain/Midbrain/Hindbrain
embryo1_Pos2_cell199_z2	63	26	Spinal cord
embryo1_Pos2_cell199_z5	67	19	Forebrain/Midbrain/Hindbrain
embryo1_Pos2_cell2_z5	40	28	Forebrain/Midbrain/Hindbrain
embryo1_Pos2_cell20_z2	43	29	Forebrain/Midbrain/Hindbrain
embryo1_Pos2_cell20_z5	45	29	Forebrain/Midbrain/Hindbrain
embryo1_Pos2_cell200_z2	65	4	Forebrain/Midbrain/Hindbrain
embryo1_Pos2_cell200_z5	67	24	Forebrain/Midbrain/Hindbrain
embryo1_Pos2_cell201_z2	64	18	Forebrain/Midbrain/Hindbrain
embryo1_Pos2_cell201_z5	67	26	Forebrain/Midbrain/Hindbrain
embryo1_Pos2_cell202_z2	64	21	Forebrain/Midbrain/Hindbrain
embryo1_Pos2_cell202_z5	67	15	Forebrain/Midbrain/Hindbrain
embryo1_Pos2_cell203_z2	64	23	Forebrain/Midbrain/Hindbrain
embryo1_Pos2_cell203_z5	67	16	Forebrain/Midbrain/Hindbrain
embryo1_Pos2_cell204_z2	64	24	Forebrain/Midbrain/Hindbrain
embryo1_Pos2_cell204_z5	68	14	Forebrain/Midbrain/Hindbrain
embryo1_Pos2_cell205_z2	64	20	Forebrain/Midbrain/Hindbrain
embryo1_Pos2_cell205_z5	69	18	Forebrain/Midbrain/Hindbrain
embryo1_Pos2_cell206_z2	64	22	Forebrain/Midbrain/Hindbrain
embryo1_Pos2_cell207_z2	64	25	Forebrain/Midbrain/Hindbrain
embryo1_Pos2_cell207_z5	68	4	Forebrain/Midbrain/Hindbrain
embryo1_Pos2_cell208_z2	64	27	Forebrain/Midbrain/Hindbrain
embryo1_Pos2_cell208_z5	67	12	Forebrain/Midbrain/Hindbrain
embryo1_Pos2_cell209_z5	68	22	Forebrain/Midbrain/Hindbrain
embryo1_Pos2_cell21_z2	43	30	Forebrain/Midbrain/Hindbrain
embryo1_Pos2_cell210_z2	65	23	Forebrain/Midbrain/Hindbrain
embryo1_Pos2_cell210_z5	68	29	Spinal cord
embryo1_Pos2_cell211_z5	67	32	Forebrain/Midbrain/Hindbrain
embryo1_Pos2_cell212_z2	64	5	Forebrain/Midbrain/Hindbrain
embryo1_Pos2_cell212_z5	68	17	Forebrain/Midbrain/Hindbrain
embryo1_Pos2_cell213_z5	68	28	Forebrain/Midbrain/Hindbrain
embryo1_Pos2_cell214_z2	65	29	Forebrain/Midbrain/Hindbrain
embryo1_Pos2_cell214_z5	68	31	Forebrain/Midbrain/Hindbrain
embryo1_Pos2_cell215_z2	65	1	Forebrain/Midbrain/Hindbrain
embryo1_Pos2_cell215_z5	68	5	Forebrain/Midbrain/Hindbrain
embryo1_Pos2_cell216_z2	65	18	Forebrain/Midbrain/Hindbrain
embryo1_Pos2_cell216_z5	68	13	Forebrain/Midbrain/Hindbrain
embryo1_Pos2_cell217_z2	65	2	Forebrain/Midbrain/Hindbrain
embryo1_Pos2_cell217_z5	68	6	Forebrain/Midbrain/Hindbrain
embryo1_Pos2_cell218_z2	65	19	Forebrain/Midbrain/Hindbrain
embryo1_Pos2_cell218_z5	68	15	Forebrain/Midbrain/Hindbrain
embryo1_Pos2_cell219_z2	65	20	Forebrain/Midbrain/Hindbrain
embryo1_Pos2_cell219_z5	68	2	Forebrain/Midbrain/Hindbrain
embryo1_Pos2_cell22_z2	44	27	Forebrain/Midbrain/Hindbrain
embryo1_Pos2_cell22_z5	45	23	Definitive endoderm
embryo1_Pos2_cell220_z2	66	22	Forebrain/Midbrain/Hindbrain
embryo1_Pos2_cell220_z5	68	8	Forebrain/Midbrain/Hindbrain
embryo1_Pos2_cell221_z2	66	25	Forebrain/Midbrain/Hindbrain
embryo1_Pos2_cell221_z5	69	22	Forebrain/Midbrain/Hindbrain
embryo1_Pos2_cell222_z2	65	26	Forebrain/Midbrain/Hindbrain
embryo1_Pos2_cell222_z5	68	27	Forebrain/Midbrain/Hindbrain
embryo1_Pos2_cell223_z2	65	27	Forebrain/Midbrain/Hindbrain
embryo1_Pos2_cell223_z5	68	25	Forebrain/Midbrain/Hindbrain
embryo1_Pos2_cell224_z2	66	6	Forebrain/Midbrain/Hindbrain
embryo1_Pos2_cell224_z5	68	26	Forebrain/Midbrain/Hindbrain
embryo1_Pos2_cell225_z2	66	28	Forebrain/Midbrain/Hindbrain
embryo1_Pos2_cell225_z5	69	2	Forebrain/Midbrain/Hindbrain
embryo1_Pos2_cell226_z2	66	3	Forebrain/Midbrain/Hindbrain
embryo1_Pos2_cell226_z5	68	21	Forebrain/Midbrain/Hindbrain
embryo1_Pos2_cell227_z2	66	17	Forebrain/Midbrain/Hindbrain
embryo1_Pos2_cell227_z5	68	10	Forebrain/Midbrain/Hindbrain
embryo1_Pos2_cell228_z2	66	7	Forebrain/Midbrain/Hindbrain
embryo1_Pos2_cell228_z5	69	16	Forebrain/Midbrain/Hindbrain
embryo1_Pos2_cell229_z2	66	6	Forebrain/Midbrain/Hindbrain
embryo1_Pos2_cell229_z5	68	23	Forebrain/Midbrain/Hindbrain
embryo1_Pos2_cell23_z2	44	23	Forebrain/Midbrain/Hindbrain
embryo1_Pos2_cell23_z5	45	22	Forebrain/Midbrain/Hindbrain
embryo1_Pos2_cell230_z2	66	21	Forebrain/Midbrain/Hindbrain
embryo1_Pos2_cell230_z5	69	19	Forebrain/Midbrain/Hindbrain
embryo1_Pos2_cell231_z2	66	20	Forebrain/Midbrain/Hindbrain
embryo1_Pos2_cell231_z5	69	11	Forebrain/Midbrain/Hindbrain
embryo1_Pos2_cell232_z2	66	29	Forebrain/Midbrain/Hindbrain
embryo1_Pos2_cell232_z5	69	12	Forebrain/Midbrain/Hindbrain
embryo1_Pos2_cell233_z2	66	15	Forebrain/Midbrain/Hindbrain
embryo1_Pos2_cell234_z2	66	23	Forebrain/Midbrain/Hindbrain
embryo1_Pos2_cell234_z5	69	6	Forebrain/Midbrain/Hindbrain
embryo1_Pos2_cell235_z2	66	24	Forebrain/Midbrain/Hindbrain
embryo1_Pos2_cell235_z5	69	9	Forebrain/Midbrain/Hindbrain
embryo1_Pos2_cell236_z2	66	1	Forebrain/Midbrain/Hindbrain
embryo1_Pos2_cell236_z5	69	8	Forebrain/Midbrain/Hindbrain
embryo1_Pos2_cell237_z2	67	14	Forebrain/Midbrain/Hindbrain
embryo1_Pos2_cell237_z5	69	18	Forebrain/Midbrain/Hindbrain
embryo1_Pos2_cell238_z2	66	27	Forebrain/Midbrain/Hindbrain
embryo1_Pos2_cell238_z5	69	4	Forebrain/Midbrain/Hindbrain
embryo1_Pos2_cell239_z2	66	4	Forebrain/Midbrain/Hindbrain
embryo1_Pos2_cell239_z5	69	15	Forebrain/Midbrain/Hindbrain
embryo1_Pos2_cell24_z2	44	25	Forebrain/Midbrain/Hindbrain
embryo1_Pos2_cell24_z5	46	28	Forebrain/Midbrain/Hindbrain
embryo1_Pos2_cell240_z2	67	18	Forebrain/Midbrain/Hindbrain
embryo1_Pos2_cell240_z5	69	29	Forebrain/Midbrain/Hindbrain
embryo1_Pos2_cell241_z2	67	10	Forebrain/Midbrain/Hindbrain
embryo1_Pos2_cell241_z5	69	31	Forebrain/Midbrain/Hindbrain
embryo1_Pos2_cell242_z2	66	16	Forebrain/Midbrain/Hindbrain
embryo1_Pos2_cell242_z5	69	3	Forebrain/Midbrain/Hindbrain
embryo1_Pos2_cell243_z2	66	3	Forebrain/Midbrain/Hindbrain
embryo1_Pos2_cell243_z5	70	31	Forebrain/Midbrain/Hindbrain
embryo1_Pos2_cell244_z2	67	8	Forebrain/Midbrain/Hindbrain
embryo1_Pos2_cell244_z5	70	26	Forebrain/Midbrain/Hindbrain
embryo1_Pos2_cell245_z2	66	13	Forebrain/Midbrain/Hindbrain
embryo1_Pos2_cell245_z5	69	14	Forebrain/Midbrain/Hindbrain
embryo1_Pos2_cell246_z2	68	6	Forebrain/Midbrain/Hindbrain
embryo1_Pos2_cell246_z5	70	22	Forebrain/Midbrain/Hindbrain
embryo1_Pos2_cell247_z2	66	26	Forebrain/Midbrain/Hindbrain
embryo1_Pos2_cell247_z5	70	24	Forebrain/Midbrain/Hindbrain
embryo1_Pos2_cell248_z2	67	5	Forebrain/Midbrain/Hindbrain
embryo1_Pos2_cell248_z5	69	23	Forebrain/Midbrain/Hindbrain
embryo1_Pos2_cell249_z2	67	29	Forebrain/Midbrain/Hindbrain
embryo1_Pos2_cell249_z5	69	27	Forebrain/Midbrain/Hindbrain
embryo1_Pos2_cell25_z2	46	31	Cranial mesoderm
embryo1_Pos2_cell25_z5	46	24	Forebrain/Midbrain/Hindbrain
embryo1_Pos2_cell250_z2	67	4	Forebrain/Midbrain/Hindbrain
embryo1_Pos2_cell250_z5	69	17	Forebrain/Midbrain/Hindbrain
embryo1_Pos2_cell251_z2	67	19	Forebrain/Midbrain/Hindbrain
embryo1_Pos2_cell251_z5	69	28	Forebrain/Midbrain/Hindbrain
embryo1_Pos2_cell252_z2	67	12	Forebrain/Midbrain/Hindbrain
embryo1_Pos2_cell252_z5	70	2	Forebrain/Midbrain/Hindbrain
embryo1_Pos2_cell253_z2	67	17	Forebrain/Midbrain/Hindbrain
embryo1_Pos2_cell253_z5	69	17	Forebrain/Midbrain/Hindbrain
embryo1_Pos2_cell254_z2	67	21	Forebrain/Midbrain/Hindbrain
embryo1_Pos2_cell254_z5	70	2	Forebrain/Midbrain/Hindbrain
embryo1_Pos2_cell255_z2	67	15	Forebrain/Midbrain/Hindbrain
embryo1_Pos2_cell255_z5	70	18	Forebrain/Midbrain/Hindbrain
embryo1_Pos2_cell256_z2	67	25	Forebrain/Midbrain/Hindbrain
embryo1_Pos2_cell256_z5	70	14	Forebrain/Midbrain/Hindbrain
embryo1_Pos2_cell257_z2	67	27	Forebrain/Midbrain/Hindbrain
embryo1_Pos2_cell257_z5	70	30	Forebrain/Midbrain/Hindbrain
embryo1_Pos2_cell258_z5	70	8	Forebrain/Midbrain/Hindbrain
embryo1_Pos2_cell259_z2	68	11	Forebrain/Midbrain/Hindbrain
embryo1_Pos2_cell259_z5	70	31	Forebrain/Midbrain/Hindbrain
embryo1_Pos2_cell26_z2	44	26	Forebrain/Midbrain/Hindbrain
embryo1_Pos2_cell26_z5	46	22	Forebrain/Midbrain/Hindbrain
embryo1_Pos2_cell260_z2	69	9	Forebrain/Midbrain/Hindbrain
embryo1_Pos2_cell261_z2	68	16	Forebrain/Midbrain/Hindbrain
embryo1_Pos2_cell261_z5	70	6	Forebrain/Midbrain/Hindbrain
embryo1_Pos2_cell262_z2	67	18	Forebrain/Midbrain/Hindbrain
embryo1_Pos2_cell262_z5	70	12	Forebrain/Midbrain/Hindbrain
embryo1_Pos2_cell263_z2	67	23	Forebrain/Midbrain/Hindbrain
embryo1_Pos2_cell263_z5	70	20	Forebrain/Midbrain/Hindbrain
embryo1_Pos2_cell264_z2	67	27	Forebrain/Midbrain/Hindbrain
embryo1_Pos2_cell264_z5	70	21	Forebrain/Midbrain/Hindbrain
embryo1_Pos2_cell265_z2	68	26	Forebrain/Midbrain/Hindbrain
embryo1_Pos2_cell265_z5	70	10	Forebrain/Midbrain/Hindbrain
embryo1_Pos2_cell266_z2	69	22	Forebrain/Midbrain/Hindbrain
embryo1_Pos2_cell266_z5	70	12	Forebrain/Midbrain/Hindbrain
embryo1_Pos2_cell267_z2	69	7	Forebrain/Midbrain/Hindbrain
embryo1_Pos2_cell267_z5	70	26	Forebrain/Midbrain/Hindbrain
embryo1_Pos2_cell268_z2	68	3	Forebrain/Midbrain/Hindbrain
embryo1_Pos2_cell268_z5	71	28	Forebrain/Midbrain/Hindbrain
embryo1_Pos2_cell269_z2	68	21	Forebrain/Midbrain/Hindbrain
embryo1_Pos2_cell269_z5	70	4	Forebrain/Midbrain/Hindbrain
embryo1_Pos2_cell27_z2	45	28	Forebrain/Midbrain/Hindbrain
embryo1_Pos2_cell27_z5	46	26	Forebrain/Midbrain/Hindbrain
embryo1_Pos2_cell270_z2	68	28	Forebrain/Midbrain/Hindbrain
embryo1_Pos2_cell270_z5	70	25	Forebrain/Midbrain/Hindbrain
embryo1_Pos2_cell271_z2	68	1	Forebrain/Midbrain/Hindbrain
embryo1_Pos2_cell271_z5	70	27	Forebrain/Midbrain/Hindbrain
embryo1_Pos2_cell272_z2	68	24	Forebrain/Midbrain/Hindbrain
embryo1_Pos2_cell272_z5	71	31	Forebrain/Midbrain/Hindbrain
embryo1_Pos2_cell273_z2	68	20	Forebrain/Midbrain/Hindbrain
embryo1_Pos2_cell273_z5	71	7	Forebrain/Midbrain/Hindbrain
embryo1_Pos2_cell274_z2	68	29	Forebrain/Midbrain/Hindbrain
embryo1_Pos2_cell274_z5	70	23	Forebrain/Midbrain/Hindbrain
embryo1_Pos2_cell275_z2	69	4	Forebrain/Midbrain/Hindbrain
embryo1_Pos2_cell275_z5	71	21	Forebrain/Midbrain/Hindbrain
embryo1_Pos2_cell276_z2	68	26	Forebrain/Midbrain/Hindbrain
embryo1_Pos2_cell276_z5	71	15	Forebrain/Midbrain/Hindbrain
embryo1_Pos2_cell277_z2	68	25	Forebrain/Midbrain/Hindbrain
embryo1_Pos2_cell277_z5	70	19	Forebrain/Midbrain/Hindbrain
embryo1_Pos2_cell278_z2	69	13	Forebrain/Midbrain/Hindbrain
embryo1_Pos2_cell278_z5	71	25	Forebrain/Midbrain/Hindbrain
embryo1_Pos2_cell28_z2	44	30	Forebrain/Midbrain/Hindbrain
embryo1_Pos2_cell280_z2	68	8	Forebrain/Midbrain/Hindbrain
embryo1_Pos2_cell280_z5	70	18	Forebrain/Midbrain/Hindbrain
embryo1_Pos2_cell281_z2	68	15	Forebrain/Midbrain/Hindbrain
embryo1_Pos2_cell281_z5	71	24	Forebrain/Midbrain/Hindbrain
embryo1_Pos2_cell282_z2	69	17	Forebrain/Midbrain/Hindbrain
embryo1_Pos2_cell282_z5	71	8	Forebrain/Midbrain/Hindbrain
embryo1_Pos2_cell283_z2	68	6	Forebrain/Midbrain/Hindbrain
embryo1_Pos2_cell283_z5	71	30	Forebrain/Midbrain/Hindbrain
embryo1_Pos2_cell284_z2	69	11	Forebrain/Midbrain/Hindbrain
embryo1_Pos2_cell284_z5	71	10	Forebrain/Midbrain/Hindbrain
embryo1_Pos2_cell285_z2	69	9	Forebrain/Midbrain/Hindbrain
embryo1_Pos2_cell286_z2	69	27	Forebrain/Midbrain/Hindbrain
embryo1_Pos2_cell287_z2	69	5	Forebrain/Midbrain/Hindbrain
embryo1_Pos2_cell288_z2	69	21	Forebrain/Midbrain/Hindbrain
embryo1_Pos2_cell289_z2	69	23	Forebrain/Midbrain/Hindbrain
embryo1_Pos2_cell29_z5	47	29	Forebrain/Midbrain/Hindbrain
embryo1_Pos2_cell290_z2	69	14	Forebrain/Midbrain/Hindbrain
embryo1_Pos2_cell291_z2	70	29	Forebrain/Midbrain/Hindbrain
embryo1_Pos2_cell292_z2	69	12	Forebrain/Midbrain/Hindbrain
embryo1_Pos2_cell293_z2	69	19	Forebrain/Midbrain/Hindbrain
embryo1_Pos2_cell294_z2	69	7	Forebrain/Midbrain/Hindbrain
embryo1_Pos2_cell295_z2	69	26	Forebrain/Midbrain/Hindbrain
embryo1_Pos2_cell296_z2	71	28	Forebrain/Midbrain/Hindbrain
embryo1_Pos2_cell297_z2	69	1	Forebrain/Midbrain/Hindbrain
embryo1_Pos2_cell299_z2	69	25	Forebrain/Midbrain/Hindbrain
embryo1_Pos2_cell3_z2	40	27	Forebrain/Midbrain/Hindbrain
embryo1_Pos2_cell3_z5	40	29	Forebrain/Midbrain/Hindbrain
embryo1_Pos2_cell30_z2	45	25	Forebrain/Midbrain/Hindbrain
embryo1_Pos2_cell30_z5	47	24	Forebrain/Midbrain/Hindbrain
embryo1_Pos2_cell300_z2	70	16	Forebrain/Midbrain/Hindbrain
embryo1_Pos2_cell301_z2	70	22	Forebrain/Midbrain/Hindbrain
embryo1_Pos2_cell302_z2	70	3	Forebrain/Midbrain/Hindbrain
embryo1_Pos2_cell303_z2	70	5	Forebrain/Midbrain/Hindbrain
embryo1_Pos2_cell304_z2	70	8	Forebrain/Midbrain/Hindbrain
embryo1_Pos2_cell305_z2	70	17	Forebrain/Midbrain/Hindbrain
embryo1_Pos2_cell306_z2	70	18	Forebrain/Midbrain/Hindbrain
embryo1_Pos2_cell307_z2	70	4	Forebrain/Midbrain/Hindbrain
embryo1_Pos2_cell308_z2	70	10	Forebrain/Midbrain/Hindbrain
embryo1_Pos2_cell309_z2	70	26	Forebrain/Midbrain/Hindbrain
embryo1_Pos2_cell31_z2	45	27	Forebrain/Midbrain/Hindbrain
embryo1_Pos2_cell31_z5	47	28	Forebrain/Midbrain/Hindbrain
embryo1_Pos2_cell310_z2	70	6	Forebrain/Midbrain/Hindbrain
embryo1_Pos2_cell311_z2	70	8	Forebrain/Midbrain/Hindbrain
embryo1_Pos2_cell312_z2	70	21	Forebrain/Midbrain/Hindbrain
embryo1_Pos2_cell313_z2	70	13	Forebrain/Midbrain/Hindbrain
embryo1_Pos2_cell314_z2	70	22	Forebrain/Midbrain/Hindbrain
embryo1_Pos2_cell315_z2	71	20	Forebrain/Midbrain/Hindbrain
embryo1_Pos2_cell316_z2	71	30	Forebrain/Midbrain/Hindbrain
embryo1_Pos2_cell317_z2	70	25	Forebrain/Midbrain/Hindbrain
embryo1_Pos2_cell318_z2	70	2	Neural crest
embryo1_Pos2_cell319_z2	70	1	Forebrain/Midbrain/Hindbrain
embryo1_Pos2_cell32_z2	45	28	Forebrain/Midbrain/Hindbrain
embryo1_Pos2_cell32_z5	47	25	Forebrain/Midbrain/Hindbrain
embryo1_Pos2_cell322_z2	70	24	Forebrain/Midbrain/Hindbrain
embryo1_Pos2_cell323_z2	71	27	Forebrain/Midbrain/Hindbrain
embryo1_Pos2_cell324_z2	70	23	Forebrain/Midbrain/Hindbrain
embryo1_Pos2_cell325_z2	70	29	Forebrain/Midbrain/Hindbrain
embryo1_Pos2_cell326_z2	70	11	Forebrain/Midbrain/Hindbrain
embryo1_Pos2_cell327_z2	71	14	Forebrain/Midbrain/Hindbrain
embryo1_Pos2_cell328_z2	70	10	Forebrain/Midbrain/Hindbrain
embryo1_Pos2_cell329_z2	70	17	Forebrain/Midbrain/Hindbrain
embryo1_Pos2_cell33_z2	45	30	Forebrain/Midbrain/Hindbrain
embryo1_Pos2_cell33_z5	47	22	Forebrain/Midbrain/Hindbrain
embryo1_Pos2_cell330_z2	71	3	Forebrain/Midbrain/Hindbrain
embryo1_Pos2_cell331_z2	71	6	Forebrain/Midbrain/Hindbrain
embryo1_Pos2_cell332_z2	71	4	Forebrain/Midbrain/Hindbrain
embryo1_Pos2_cell333_z2	71	13	Forebrain/Midbrain/Hindbrain
embryo1_Pos2_cell334_z2	71	30	Forebrain/Midbrain/Hindbrain
embryo1_Pos2_cell335_z2	71	19	Spinal cord
embryo1_Pos2_cell336_z2	71	26	Forebrain/Midbrain/Hindbrain
embryo1_Pos2_cell34_z2	45	24	Forebrain/Midbrain/Hindbrain
embryo1_Pos2_cell34_z5	47	28	Forebrain/Midbrain/Hindbrain
embryo1_Pos2_cell35_z2	45	26	Forebrain/Midbrain/Hindbrain
embryo1_Pos2_cell35_z5	48	26	Forebrain/Midbrain/Hindbrain
embryo1_Pos2_cell36_z2	46	21	Forebrain/Midbrain/Hindbrain
embryo1_Pos2_cell36_z5	49	24	Forebrain/Midbrain/Hindbrain
embryo1_Pos2_cell37_z2	46	29	Forebrain/Midbrain/Hindbrain
embryo1_Pos2_cell37_z5	48	23	Forebrain/Midbrain/Hindbrain
embryo1_Pos2_cell38_z2	46	22	Forebrain/Midbrain/Hindbrain
embryo1_Pos2_cell38_z5	48	27	Forebrain/Midbrain/Hindbrain
embryo1_Pos2_cell39_z5	49	21	Forebrain/Midbrain/Hindbrain
embryo1_Pos2_cell40_z2	46	31	Cranial mesoderm
embryo1_Pos2_cell40_z5	49	25	Forebrain/Midbrain/Hindbrain
embryo1_Pos2_cell41_z2	46	24	Forebrain/Midbrain/Hindbrain
embryo1_Pos2_cell41_z5	49	24	Forebrain/Midbrain/Hindbrain
embryo1_Pos2_cell42_z2	47	29	Forebrain/Midbrain/Hindbrain
embryo1_Pos2_cell42_z5	50	20	Forebrain/Midbrain/Hindbrain
embryo1_Pos2_cell43_z2	47	25	Forebrain/Midbrain/Hindbrain
embryo1_Pos2_cell43_z5	50	26	Forebrain/Midbrain/Hindbrain
embryo1_Pos2_cell44_z2	47	27	Forebrain/Midbrain/Hindbrain
embryo1_Pos2_cell46_z2	48	24	Forebrain/Midbrain/Hindbrain
embryo1_Pos2_cell46_z5	50	21	Forebrain/Midbrain/Hindbrain
embryo1_Pos2_cell47_z2	47	27	Forebrain/Midbrain/Hindbrain
embryo1_Pos2_cell47_z5	50	22	Forebrain/Midbrain/Hindbrain
embryo1_Pos2_cell48_z2	47	29	Forebrain/Midbrain/Hindbrain
embryo1_Pos2_cell48_z5	51	23	Forebrain/Midbrain/Hindbrain
embryo1_Pos2_cell49_z2	49	26	Forebrain/Midbrain/Hindbrain
embryo1_Pos2_cell49_z5	51	24	Forebrain/Midbrain/Hindbrain
embryo1_Pos2_cell5_z2	41	30	Forebrain/Midbrain/Hindbrain
embryo1_Pos2_cell5_z5	41	31	Forebrain/Midbrain/Hindbrain
embryo1_Pos2_cell50_z2	48	20	Forebrain/Midbrain/Hindbrain
embryo1_Pos2_cell50_z5	51	26	Forebrain/Midbrain/Hindbrain
embryo1_Pos2_cell51_z2	49	23	Forebrain/Midbrain/Hindbrain
embryo1_Pos2_cell51_z5	51	26	Forebrain/Midbrain/Hindbrain
embryo1_Pos2_cell52_z2	48	21	Forebrain/Midbrain/Hindbrain
embryo1_Pos2_cell52_z5	51	20	Forebrain/Midbrain/Hindbrain
embryo1_Pos2_cell53_z2	48	28	Forebrain/Midbrain/Hindbrain
embryo1_Pos2_cell53_z5	51	22	Forebrain/Midbrain/Hindbrain
embryo1_Pos2_cell54_z2	49	27	Forebrain/Midbrain/Hindbrain
embryo1_Pos2_cell54_z5	51	21	Forebrain/Midbrain/Hindbrain
embryo1_Pos2_cell55_z2	49	20	Forebrain/Midbrain/Hindbrain
embryo1_Pos2_cell55_z5	52	23	Forebrain/Midbrain/Hindbrain
embryo1_Pos2_cell56_z2	49	24	Forebrain/Midbrain/Hindbrain
embryo1_Pos2_cell56_z5	52	25	Forebrain/Midbrain/Hindbrain
embryo1_Pos2_cell57_z2	49	25	Forebrain/Midbrain/Hindbrain
embryo1_Pos2_cell57_z5	52	19	Forebrain/Midbrain/Hindbrain
embryo1_Pos2_cell58_z2	49	28	Forebrain/Midbrain/Hindbrain
embryo1_Pos2_cell58_z5	52	20	Forebrain/Midbrain/Hindbrain
embryo1_Pos2_cell59_z2	49	27	Forebrain/Midbrain/Hindbrain
embryo1_Pos2_cell59_z5	52	22	Forebrain/Midbrain/Hindbrain
embryo1_Pos2_cell6_z5	41	28	Forebrain/Midbrain/Hindbrain
embryo1_Pos2_cell60_z2	50	22	Forebrain/Midbrain/Hindbrain
embryo1_Pos2_cell60_z5	53	21	Forebrain/Midbrain/Hindbrain
embryo1_Pos2_cell61_z2	50	24	Forebrain/Midbrain/Hindbrain
embryo1_Pos2_cell61_z5	53	22	Forebrain/Midbrain/Hindbrain
embryo1_Pos2_cell62_z5	53	23	Forebrain/Midbrain/Hindbrain
embryo1_Pos2_cell63_z2	50	23	Definitive endoderm
embryo1_Pos2_cell63_z5	54	26	Forebrain/Midbrain/Hindbrain
embryo1_Pos2_cell64_z2	50	26	Forebrain/Midbrain/Hindbrain
embryo1_Pos2_cell64_z5	53	20	Forebrain/Midbrain/Hindbrain
embryo1_Pos2_cell65_z2	50	19	Forebrain/Midbrain/Hindbrain
embryo1_Pos2_cell65_z5	54	23	Forebrain/Midbrain/Hindbrain
embryo1_Pos2_cell66_z2	50	25	Forebrain/Midbrain/Hindbrain
embryo1_Pos2_cell66_z5	54	25	Forebrain/Midbrain/Hindbrain
embryo1_Pos2_cell67_z2	50	28	Cranial mesoderm
embryo1_Pos2_cell67_z5	54	22	Forebrain/Midbrain/Hindbrain
embryo1_Pos2_cell68_z2	51	20	Forebrain/Midbrain/Hindbrain
embryo1_Pos2_cell68_z5	54	19	Forebrain/Midbrain/Hindbrain
embryo1_Pos2_cell69_z2	51	22	Forebrain/Midbrain/Hindbrain
embryo1_Pos2_cell69_z5	54	21	Forebrain/Midbrain/Hindbrain
embryo1_Pos2_cell7_z2	41	31	ExE endoderm
embryo1_Pos2_cell7_z5	42	30	Forebrain/Midbrain/Hindbrain
embryo1_Pos2_cell70_z2	50	23	Forebrain/Midbrain/Hindbrain
embryo1_Pos2_cell70_z5	55	25	Forebrain/Midbrain/Hindbrain
embryo1_Pos2_cell71_z2	51	24	Forebrain/Midbrain/Hindbrain
embryo1_Pos2_cell71_z5	55	20	Forebrain/Midbrain/Hindbrain
embryo1_Pos2_cell72_z2	51	29	Cranial mesoderm
embryo1_Pos2_cell72_z5	55	22	Forebrain/Midbrain/Hindbrain
embryo1_Pos2_cell73_z2	51	26	Forebrain/Midbrain/Hindbrain
embryo1_Pos2_cell73_z5	55	19	Forebrain/Midbrain/Hindbrain
embryo1_Pos2_cell74_z2	51	19	Forebrain/Midbrain/Hindbrain
embryo1_Pos2_cell74_z5	55	24	Forebrain/Midbrain/Hindbrain
embryo1_Pos2_cell75_z2	51	25	Forebrain/Midbrain/Hindbrain
embryo1_Pos2_cell75_z5	55	27	Forebrain/Midbrain/Hindbrain
embryo1_Pos2_cell77_z2	51	23	Forebrain/Midbrain/Hindbrain
embryo1_Pos2_cell78_z2	52	28	Cranial mesoderm
embryo1_Pos2_cell78_z5	56	27	Forebrain/Midbrain/Hindbrain
embryo1_Pos2_cell79_z2	51	30	Cranial mesoderm
embryo1_Pos2_cell79_z5	57	20	Forebrain/Midbrain/Hindbrain
embryo1_Pos2_cell8_z2	42	30	Forebrain/Midbrain/Hindbrain
embryo1_Pos2_cell8_z5	42	27	Forebrain/Midbrain/Hindbrain
embryo1_Pos2_cell80_z2	50	32	Cranial mesoderm
embryo1_Pos2_cell80_z5	57	24	Forebrain/Midbrain/Hindbrain
embryo1_Pos2_cell81_z2	52	20	Forebrain/Midbrain/Hindbrain
embryo1_Pos2_cell82_z2	52	21	Forebrain/Midbrain/Hindbrain
embryo1_Pos2_cell83_z2	52	24	Forebrain/Midbrain/Hindbrain
embryo1_Pos2_cell83_z5	57	19	Forebrain/Midbrain/Hindbrain
embryo1_Pos2_cell84_z2	52	25	Forebrain/Midbrain/Hindbrain
embryo1_Pos2_cell85_z2	52	26	Forebrain/Midbrain/Hindbrain
embryo1_Pos2_cell85_z5	57	21	Forebrain/Midbrain/Hindbrain
embryo1_Pos2_cell86_z2	52	17	Forebrain/Midbrain/Hindbrain
embryo1_Pos2_cell86_z5	57	26	Forebrain/Midbrain/Hindbrain
embryo1_Pos2_cell87_z2	53	24	Forebrain/Midbrain/Hindbrain
embryo1_Pos2_cell87_z5	57	27	Forebrain/Midbrain/Hindbrain
embryo1_Pos2_cell88_z2	52	25	Forebrain/Midbrain/Hindbrain
embryo1_Pos2_cell88_z5	58	18	Forebrain/Midbrain/Hindbrain
embryo1_Pos2_cell89_z2	53	30	Cranial mesoderm
embryo1_Pos2_cell89_z5	57	25	Forebrain/Midbrain/Hindbrain
embryo1_Pos2_cell9_z2	43	28	Forebrain/Midbrain/Hindbrain
embryo1_Pos2_cell9_z5	43	28	Forebrain/Midbrain/Hindbrain
embryo1_Pos2_cell90_z2	53	27	Forebrain/Midbrain/Hindbrain
embryo1_Pos2_cell90_z5	58	21	Forebrain/Midbrain/Hindbrain
embryo1_Pos2_cell91_z2	53	19	Forebrain/Midbrain/Hindbrain
embryo1_Pos2_cell91_z5	59	24	Forebrain/Midbrain/Hindbrain
embryo1_Pos2_cell92_z2	53	22	Forebrain/Midbrain/Hindbrain
embryo1_Pos2_cell92_z5	59	19	Forebrain/Midbrain/Hindbrain
embryo1_Pos2_cell93_z2	53	26	Forebrain/Midbrain/Hindbrain
embryo1_Pos2_cell93_z5	58	27	Forebrain/Midbrain/Hindbrain
embryo1_Pos2_cell94_z5	59	22	Forebrain/Midbrain/Hindbrain
embryo1_Pos2_cell95_z2	53	29	Cranial mesoderm
embryo1_Pos2_cell95_z5	58	26	Forebrain/Midbrain/Hindbrain
embryo1_Pos2_cell96_z2	53	25	Forebrain/Midbrain/Hindbrain
embryo1_Pos2_cell97_z2	53	21	Forebrain/Midbrain/Hindbrain
embryo1_Pos2_cell97_z5	59	26	Forebrain/Midbrain/Hindbrain
embryo1_Pos2_cell98_z2	54	27	Forebrain/Midbrain/Hindbrain
embryo1_Pos2_cell98_z5	59	18	Forebrain/Midbrain/Hindbrain
embryo1_Pos2_cell99_z2	54	28	Cranial mesoderm
embryo1_Pos2_cell99_z5	59	20	Forebrain/Midbrain/Hindbrain
embryo1_Pos3_cell10_z2	10	45	Forebrain/Midbrain/Hindbrain
embryo1_Pos3_cell10_z5	10	44	Forebrain/Midbrain/Hindbrain
embryo1_Pos3_cell100_z2	13	44	Forebrain/Midbrain/Hindbrain
embryo1_Pos3_cell100_z5	12	54	Forebrain/Midbrain/Hindbrain
embryo1_Pos3_cell101_z2	13	38	Forebrain/Midbrain/Hindbrain
embryo1_Pos3_cell101_z5	12	57	Forebrain/Midbrain/Hindbrain
embryo1_Pos3_cell102_z2	13	39	Forebrain/Midbrain/Hindbrain
embryo1_Pos3_cell102_z5	13	56	Forebrain/Midbrain/Hindbrain
embryo1_Pos3_cell103_z2	14	34	Forebrain/Midbrain/Hindbrain
embryo1_Pos3_cell103_z5	13	61	Forebrain/Midbrain/Hindbrain
embryo1_Pos3_cell104_z2	14	52	Forebrain/Midbrain/Hindbrain
embryo1_Pos3_cell104_z5	13	45	Forebrain/Midbrain/Hindbrain
embryo1_Pos3_cell105_z2	13	56	Forebrain/Midbrain/Hindbrain
embryo1_Pos3_cell105_z5	13	49	Forebrain/Midbrain/Hindbrain
embryo1_Pos3_cell106_z2	14	45	Forebrain/Midbrain/Hindbrain
embryo1_Pos3_cell106_z5	13	48	Forebrain/Midbrain/Hindbrain
embryo1_Pos3_cell107_z2	13	47	Forebrain/Midbrain/Hindbrain
embryo1_Pos3_cell107_z5	13	52	Forebrain/Midbrain/Hindbrain
embryo1_Pos3_cell108_z2	14	42	Forebrain/Midbrain/Hindbrain
embryo1_Pos3_cell108_z5	13	62	Forebrain/Midbrain/Hindbrain
embryo1_Pos3_cell109_z2	13	50	Forebrain/Midbrain/Hindbrain
embryo1_Pos3_cell109_z5	13	41	Forebrain/Midbrain/Hindbrain
embryo1_Pos3_cell11_z2	9	46	Forebrain/Midbrain/Hindbrain
embryo1_Pos3_cell11_z5	7	46	Forebrain/Midbrain/Hindbrain
embryo1_Pos3_cell110_z2	13	60	Forebrain/Midbrain/Hindbrain
embryo1_Pos3_cell110_z5	13	46	Forebrain/Midbrain/Hindbrain
embryo1_Pos3_cell111_z2	13	55	Forebrain/Midbrain/Hindbrain
embryo1_Pos3_cell111_z5	13	40	Forebrain/Midbrain/Hindbrain
embryo1_Pos3_cell112_z2	13	61	Forebrain/Midbrain/Hindbrain
embryo1_Pos3_cell112_z5	13	43	Forebrain/Midbrain/Hindbrain
embryo1_Pos3_cell113_z2	14	36	Forebrain/Midbrain/Hindbrain
embryo1_Pos3_cell113_z5	13	38	Forebrain/Midbrain/Hindbrain
embryo1_Pos3_cell114_z2	14	46	Forebrain/Midbrain/Hindbrain
embryo1_Pos3_cell114_z5	14	60	Forebrain/Midbrain/Hindbrain
embryo1_Pos3_cell115_z2	14	62	Forebrain/Midbrain/Hindbrain
embryo1_Pos3_cell115_z5	13	54	Forebrain/Midbrain/Hindbrain
embryo1_Pos3_cell116_z2	13	60	Forebrain/Midbrain/Hindbrain
embryo1_Pos3_cell116_z5	14	41	Forebrain/Midbrain/Hindbrain
embryo1_Pos3_cell117_z2	14	56	Forebrain/Midbrain/Hindbrain
embryo1_Pos3_cell117_z5	13	53	Forebrain/Midbrain/Hindbrain
embryo1_Pos3_cell118_z2	13	58	Forebrain/Midbrain/Hindbrain
embryo1_Pos3_cell118_z5	14	57	Forebrain/Midbrain/Hindbrain
embryo1_Pos3_cell119_z2	13	51	Forebrain/Midbrain/Hindbrain
embryo1_Pos3_cell119_z5	14	59	Forebrain/Midbrain/Hindbrain
embryo1_Pos3_cell12_z2	10	47	Forebrain/Midbrain/Hindbrain
embryo1_Pos3_cell12_z5	4	47	Forebrain/Midbrain/Hindbrain
embryo1_Pos3_cell120_z2	14	37	Forebrain/Midbrain/Hindbrain
embryo1_Pos3_cell120_z5	13	37	Forebrain/Midbrain/Hindbrain
embryo1_Pos3_cell121_z2	14	56	Forebrain/Midbrain/Hindbrain
embryo1_Pos3_cell121_z5	14	49	Forebrain/Midbrain/Hindbrain
embryo1_Pos3_cell122_z2	14	49	Forebrain/Midbrain/Hindbrain
embryo1_Pos3_cell122_z5	14	62	Forebrain/Midbrain/Hindbrain
embryo1_Pos3_cell123_z2	14	54	Forebrain/Midbrain/Hindbrain
embryo1_Pos3_cell123_z5	13	57	Forebrain/Midbrain/Hindbrain
embryo1_Pos3_cell124_z2	14	55	Forebrain/Midbrain/Hindbrain
embryo1_Pos3_cell124_z5	14	43	Forebrain/Midbrain/Hindbrain
embryo1_Pos3_cell125_z2	14	40	Forebrain/Midbrain/Hindbrain
embryo1_Pos3_cell125_z5	14	44	Forebrain/Midbrain/Hindbrain
embryo1_Pos3_cell126_z2	14	39	Forebrain/Midbrain/Hindbrain
embryo1_Pos3_cell126_z5	14	47	Forebrain/Midbrain/Hindbrain
embryo1_Pos3_cell127_z2	14	61	Forebrain/Midbrain/Hindbrain
embryo1_Pos3_cell127_z5	14	48	Forebrain/Midbrain/Hindbrain
embryo1_Pos3_cell128_z2	14	35	Forebrain/Midbrain/Hindbrain
embryo1_Pos3_cell128_z5	14	51	Forebrain/Midbrain/Hindbrain
embryo1_Pos3_cell129_z2	14	53	Forebrain/Midbrain/Hindbrain
embryo1_Pos3_cell129_z5	14	55	Forebrain/Midbrain/Hindbrain
embryo1_Pos3_cell13_z2	9	47	Forebrain/Midbrain/Hindbrain
embryo1_Pos3_cell13_z5	9	49	Forebrain/Midbrain/Hindbrain
embryo1_Pos3_cell130_z2	14	48	Forebrain/Midbrain/Hindbrain
embryo1_Pos3_cell130_z5	14	39	Forebrain/Midbrain/Hindbrain
embryo1_Pos3_cell131_z2	14	62	Forebrain/Midbrain/Hindbrain
embryo1_Pos3_cell131_z5	14	45	Forebrain/Midbrain/Hindbrain
embryo1_Pos3_cell132_z2	15	43	Forebrain/Midbrain/Hindbrain
embryo1_Pos3_cell132_z5	14	54	Forebrain/Midbrain/Hindbrain
embryo1_Pos3_cell133_z2	14	51	Forebrain/Midbrain/Hindbrain
embryo1_Pos3_cell133_z5	14	62	Forebrain/Midbrain/Hindbrain
embryo1_Pos3_cell134_z2	14	59	Forebrain/Midbrain/Hindbrain
embryo1_Pos3_cell134_z5	14	41	Forebrain/Midbrain/Hindbrain
embryo1_Pos3_cell135_z2	15	56	Forebrain/Midbrain/Hindbrain
embryo1_Pos3_cell135_z5	14	61	Forebrain/Midbrain/Hindbrain
embryo1_Pos3_cell136_z2	14	46	Forebrain/Midbrain/Hindbrain
embryo1_Pos3_cell136_z5	14	49	Forebrain/Midbrain/Hindbrain
embryo1_Pos3_cell137_z2	14	60	Forebrain/Midbrain/Hindbrain
embryo1_Pos3_cell137_z5	14	51	Forebrain/Midbrain/Hindbrain
embryo1_Pos3_cell138_z2	14	41	Forebrain/Midbrain/Hindbrain
embryo1_Pos3_cell138_z5	14	42	Forebrain/Midbrain/Hindbrain
embryo1_Pos3_cell139_z2	15	44	Forebrain/Midbrain/Hindbrain
embryo1_Pos3_cell139_z5	14	46	Forebrain/Midbrain/Hindbrain
embryo1_Pos3_cell14_z2	9	48	Forebrain/Midbrain/Hindbrain
embryo1_Pos3_cell14_z5	10	50	Forebrain/Midbrain/Hindbrain
embryo1_Pos3_cell140_z2	15	47	Forebrain/Midbrain/Hindbrain
embryo1_Pos3_cell141_z2	14	57	Forebrain/Midbrain/Hindbrain
embryo1_Pos3_cell141_z5	14	48	Forebrain/Midbrain/Hindbrain
embryo1_Pos3_cell142_z2	15	53	Forebrain/Midbrain/Hindbrain
embryo1_Pos3_cell142_z5	14	52	Forebrain/Midbrain/Hindbrain
embryo1_Pos3_cell143_z2	14	55	Forebrain/Midbrain/Hindbrain
embryo1_Pos3_cell143_z5	15	53	Forebrain/Midbrain/Hindbrain
embryo1_Pos3_cell144_z2	14	57	Forebrain/Midbrain/Hindbrain
embryo1_Pos3_cell144_z5	15	55	Forebrain/Midbrain/Hindbrain
embryo1_Pos3_cell145_z2	15	38	Forebrain/Midbrain/Hindbrain
embryo1_Pos3_cell145_z5	15	38	Forebrain/Midbrain/Hindbrain
embryo1_Pos3_cell146_z2	14	42	Forebrain/Midbrain/Hindbrain
embryo1_Pos3_cell146_z5	15	51	Forebrain/Midbrain/Hindbrain
embryo1_Pos3_cell147_z2	14	50	Forebrain/Midbrain/Hindbrain
embryo1_Pos3_cell147_z5	15	62	Forebrain/Midbrain/Hindbrain
embryo1_Pos3_cell148_z2	15	36	Forebrain/Midbrain/Hindbrain
embryo1_Pos3_cell148_z5	15	43	Spinal cord
embryo1_Pos3_cell149_z2	15	52	Forebrain/Midbrain/Hindbrain
embryo1_Pos3_cell149_z5	15	48	Forebrain/Midbrain/Hindbrain
embryo1_Pos3_cell15_z2	9	49	Forebrain/Midbrain/Hindbrain
embryo1_Pos3_cell15_z5	9	50	Forebrain/Midbrain/Hindbrain
embryo1_Pos3_cell150_z2	15	49	Forebrain/Midbrain/Hindbrain
embryo1_Pos3_cell150_z5	15	59	Forebrain/Midbrain/Hindbrain
embryo1_Pos3_cell151_z2	15	63	Forebrain/Midbrain/Hindbrain
embryo1_Pos3_cell151_z5	15	59	Forebrain/Midbrain/Hindbrain
embryo1_Pos3_cell152_z2	15	43	Forebrain/Midbrain/Hindbrain
embryo1_Pos3_cell152_z5	15	60	Forebrain/Midbrain/Hindbrain
embryo1_Pos3_cell153_z2	16	52	Forebrain/Midbrain/Hindbrain
embryo1_Pos3_cell153_z5	15	40	Forebrain/Midbrain/Hindbrain
embryo1_Pos3_cell154_z2	15	54	Forebrain/Midbrain/Hindbrain
embryo1_Pos3_cell154_z5	15	56	Forebrain/Midbrain/Hindbrain
embryo1_Pos3_cell155_z2	15	61	Forebrain/Midbrain/Hindbrain
embryo1_Pos3_cell155_z5	15	40	Forebrain/Midbrain/Hindbrain
embryo1_Pos3_cell156_z2	15	39	Forebrain/Midbrain/Hindbrain
embryo1_Pos3_cell156_z5	15	62	Forebrain/Midbrain/Hindbrain
embryo1_Pos3_cell157_z2	15	50	Forebrain/Midbrain/Hindbrain
embryo1_Pos3_cell157_z5	15	42	Forebrain/Midbrain/Hindbrain
embryo1_Pos3_cell158_z2	15	57	Forebrain/Midbrain/Hindbrain
embryo1_Pos3_cell158_z5	15	58	Forebrain/Midbrain/Hindbrain
embryo1_Pos3_cell159_z2	15	58	Forebrain/Midbrain/Hindbrain
embryo1_Pos3_cell159_z5	15	47	Forebrain/Midbrain/Hindbrain
embryo1_Pos3_cell16_z2	8	51	Forebrain/Midbrain/Hindbrain
embryo1_Pos3_cell16_z5	9	51	Forebrain/Midbrain/Hindbrain
embryo1_Pos3_cell160_z2	15	60	Forebrain/Midbrain/Hindbrain
embryo1_Pos3_cell160_z5	15	49	Forebrain/Midbrain/Hindbrain
embryo1_Pos3_cell161_z2	16	56	Forebrain/Midbrain/Hindbrain
embryo1_Pos3_cell161_z5	15	51	Forebrain/Midbrain/Hindbrain
embryo1_Pos3_cell162_z2	15	60	Forebrain/Midbrain/Hindbrain
embryo1_Pos3_cell162_z5	16	52	Forebrain/Midbrain/Hindbrain
embryo1_Pos3_cell163_z2	23	15	Forebrain/Midbrain/Hindbrain
embryo1_Pos3_cell163_z5	15	45	Forebrain/Midbrain/Hindbrain
embryo1_Pos3_cell164_z2	15	41	Forebrain/Midbrain/Hindbrain
embryo1_Pos3_cell164_z5	16	37	Forebrain/Midbrain/Hindbrain
embryo1_Pos3_cell165_z2	15	55	Forebrain/Midbrain/Hindbrain
embryo1_Pos3_cell165_z5	16	53	Forebrain/Midbrain/Hindbrain
embryo1_Pos3_cell166_z2	16	55	Forebrain/Midbrain/Hindbrain
[truncated: 15,807 more rows]
