# Supplementary material for: Multi-scale and multi-context interpretable mapping of cell states across heterogeneous spatial samples
Source: Nat Commun. 2025 Aug 21;16:7814. doi: 10.1038/s41467-025-62782-y (PMC12370880; doi:10.1038/s41467-025-62782-y)
Supplement: Supplementary file 9 — Source Data [file 41467_2025_62782_MOESM9_ESM.zip › SourceData/figure_s16_6.tsv]

from	to	score	matched	erpos_to	erpos_from	row	col	trial
MB-0010	MB-0181	0.194842406876791	MB-0010_MB-0181	pos	pos	MB-0010	MB-0181	1
MB-0010	MB-0421	0.195558739255014	MB-0010_MB-0421	pos	pos	MB-0010	MB-0421	2
MB-0010	MB-0202	0.412305516265912	MB-0010_MB-0202	pos	pos	MB-0010	MB-0202	2
MB-0010	MB-0492	0.279369627507163	MB-0010_MB-0492	pos	pos	MB-0010	MB-0492	3
MB-0010	MB-0465	0.169467787114846	MB-0010_MB-0465	pos	pos	MB-0010	MB-0465	4
MB-0010	MB-0455	0.301782178217822	MB-0010_MB-0455	pos	pos	MB-0010	MB-0455	1
MB-0010	MB-0474	0.338565022421525	MB-0010_MB-0474	pos	pos	MB-0010	MB-0474	2
MB-0010	MB-0066	0.216332378223496	MB-0010_MB-0066	pos	pos	MB-0010	MB-0066	2
MB-0010	MB-0425	0.730508474576271	MB-0010_MB-0425	pos	pos	MB-0010	MB-0425	3
MB-0010	MB-0123	0.413359788359788	MB-0010_MB-0123	pos	pos	MB-0010	MB-0123	4
MB-0010	MB-0068	0.22134670487106	MB-0010_MB-0068	pos	pos	MB-0010	MB-0068	3
MB-0010	MB-0301	0.376965408805031	MB-0010_MB-0301	pos	pos	MB-0010	MB-0301	3
MB-0010	MB-0385	0.633644859813084	MB-0010_MB-0385	pos	pos	MB-0010	MB-0385	5
MB-0010	MB-0145	0.351751142049162	MB-0010_MB-0145	pos	pos	MB-0010	MB-0145	4
MB-0010	MB-0528	0.457980456026059	MB-0010_MB-0528	pos	pos	MB-0010	MB-0528	2
MB-0010	MB-0134	0.630066700872242	MB-0010_MB-0134	pos	pos	MB-0010	MB-0134	3
MB-0010	MB-0324	0.205464480874317	MB-0010_MB-0324	pos	pos	MB-0010	MB-0324	1
MB-0010	MB-0348	0.607512609503584	MB-0010_MB-0348	pos	pos	MB-0010	MB-0348	3
MB-0010	MB-0486	0.348057477381586	MB-0010_MB-0486	pos	pos	MB-0010	MB-0486	1
MB-0010	MB-0579	0.227722772277228	MB-0010_MB-0579	pos	pos	MB-0010	MB-0579	2
MB-0010	MB-0404	0.363846427301813	MB-0010_MB-0404	pos	pos	MB-0010	MB-0404	5
MB-0010	MB-0449	0.250666666666667	MB-0010_MB-0449	pos	pos	MB-0010	MB-0449	1
MB-0010	MB-0138	0.344923504867872	MB-0010_MB-0138	pos	pos	MB-0010	MB-0138	3
MB-0010	MB-0291	0.313676907829534	MB-0010_MB-0291	pos	pos	MB-0010	MB-0291	6
MB-0010	MB-0322	0.324291497975708	MB-0010_MB-0322	pos	pos	MB-0010	MB-0322	5
MB-0010	MB-0891	0.186246418338109	MB-0010_MB-0891	pos	pos	MB-0010	MB-0891	3
MB-0010	MB-0542	0.45595353339787	MB-0010_MB-0542	pos	pos	MB-0010	MB-0542	4
MB-0010	MB-0512	0.331612903225806	MB-0010_MB-0512	pos	pos	MB-0010	MB-0512	3
MB-0010	MB-0282	0.329433497536946	MB-0010_MB-0282	pos	pos	MB-0010	MB-0282	4
MB-0010	MB-2556	0.224212034383954	MB-0010_MB-2556	pos	pos	MB-0010	MB-2556	2
MB-0010	MB-0521	0.362937062937063	MB-0010_MB-0521	pos	pos	MB-0010	MB-0521	2
MB-0010	MB-0584	0.271653543307087	MB-0010_MB-0584	pos	pos	MB-0010	MB-0584	6
MB-0010	MB-2616	0.501994680851064	MB-0010_MB-2616	pos	pos	MB-0010	MB-2616	2
MB-0010	MB-0362	0.171919770773639	MB-0010_MB-0362	pos	pos	MB-0010	MB-0362	6
MB-0010	MB-0117	0.28930412371134	MB-0010_MB-0117	pos	pos	MB-0010	MB-0117	3
MB-0010	MB-0535	0.396954866775421	MB-0010_MB-0535	pos	pos	MB-0010	MB-0535	2
MB-0010	MB-2752	0.3340321453529	MB-0010_MB-2752	pos	pos	MB-0010	MB-2752	2
MB-0010	MB-3363	0.362808145766345	MB-0010_MB-3363	pos	pos	MB-0010	MB-3363	3
MB-0010	MB-0203	0.27148507731032	MB-0010_MB-0203	pos	pos	MB-0010	MB-0203	6
MB-0010	MB-2971	0.189111747851003	MB-0010_MB-2971	pos	pos	MB-0010	MB-2971	2
MB-0010	MB-3181	0.256446991404011	MB-0010_MB-3181	pos	pos	MB-0010	MB-3181	4
MB-0010	MB-0487	0.195558739255014	MB-0010_MB-0487	pos	pos	MB-0010	MB-0487	4
MB-0010	MB-0904	0.291895604395604	MB-0010_MB-0904	pos	pos	MB-0010	MB-0904	2
MB-0010	MB-3035	0.209885386819484	MB-0010_MB-3035	pos	pos	MB-0010	MB-3035	3
MB-0010	MB-3506	0.271489971346705	MB-0010_MB-3506	pos	pos	MB-0010	MB-3506	2
MB-0010	MB-3412	0.532126168224299	MB-0010_MB-3412	pos	pos	MB-0010	MB-3412	2
MB-0010	MB-3479	0.380972879896685	MB-0010_MB-3479	pos	pos	MB-0010	MB-3479	4
MB-0010	MB-3600	0.390781563126253	MB-0010_MB-3600	pos	pos	MB-0010	MB-3600	4
MB-0010	MB-3104	0.18800539083558	MB-0010_MB-3104	pos	pos	MB-0010	MB-3104	2
MB-0066	MB-0010	0.218481375358166	MB-0066_MB-0010	pos	pos	MB-0066	MB-0010	4
MB-0066	MB-0068	0.640386162510056	MB-0066_MB-0068	pos	pos	MB-0066	MB-0068	1
MB-0066	MB-0138	0.711404728789986	MB-0066_MB-0138	pos	pos	MB-0066	MB-0138	2
MB-0066	MB-0123	0.494708994708995	MB-0066_MB-0123	pos	pos	MB-0066	MB-0123	2
MB-0066	MB-0181	0.633950120675784	MB-0066_MB-0181	pos	pos	MB-0066	MB-0181	3
MB-0066	MB-0202	0.543847241867044	MB-0066_MB-0202	pos	pos	MB-0066	MB-0202	4
MB-0066	MB-0117	0.732603092783505	MB-0066_MB-0117	pos	pos	MB-0066	MB-0117	1
MB-0066	MB-0282	0.861453201970443	MB-0066_MB-0282	pos	pos	MB-0066	MB-0282	2
MB-0066	MB-0301	0.468553459119497	MB-0066_MB-0301	pos	pos	MB-0066	MB-0301	2
MB-0066	MB-0322	0.712955465587044	MB-0066_MB-0322	pos	pos	MB-0066	MB-0322	3
MB-0066	MB-0203	0.782272563825962	MB-0066_MB-0203	pos	pos	MB-0066	MB-0203	4
MB-0066	MB-0324	0.368852459016393	MB-0066_MB-0324	pos	pos	MB-0066	MB-0324	3
MB-0066	MB-0134	0.301180092355054	MB-0066_MB-0134	pos	pos	MB-0066	MB-0134	3
MB-0066	MB-0145	0.597563628453339	MB-0066_MB-0145	pos	pos	MB-0066	MB-0145	5
MB-0066	MB-0421	0.315366049879324	MB-0066_MB-0421	pos	pos	MB-0066	MB-0421	4
MB-0066	MB-0362	0.667181467181467	MB-0066_MB-0362	pos	pos	MB-0066	MB-0362	2
MB-0066	MB-0291	0.341922695738355	MB-0066_MB-0291	pos	pos	MB-0066	MB-0291	3
MB-0066	MB-0455	0.698613861386139	MB-0066_MB-0455	pos	pos	MB-0066	MB-0455	1
MB-0066	MB-0512	0.715483870967742	MB-0066_MB-0512	pos	pos	MB-0066	MB-0512	3
MB-0066	MB-0528	0.682084690553746	MB-0066_MB-0528	pos	pos	MB-0066	MB-0528	1
MB-0066	MB-0404	0.496533333333333	MB-0066_MB-0404	pos	pos	MB-0066	MB-0404	2
MB-0066	MB-0474	0.527466367713004	MB-0066_MB-0474	pos	pos	MB-0066	MB-0474	5
MB-0066	MB-0542	0.649564375605034	MB-0066_MB-0542	pos	pos	MB-0066	MB-0542	1
MB-0066	MB-0492	0.704581358609795	MB-0066_MB-0492	pos	pos	MB-0066	MB-0492	3
MB-0066	MB-0487	0.690923317683881	MB-0066_MB-0487	pos	pos	MB-0066	MB-0487	6
MB-0066	MB-0465	0.158730158730159	MB-0066_MB-0465	pos	pos	MB-0066	MB-0465	5
MB-0066	MB-0449	0.346666666666667	MB-0066_MB-0449	pos	pos	MB-0066	MB-0449	3
MB-0066	MB-0584	0.811586051743532	MB-0066_MB-0584	pos	pos	MB-0066	MB-0584	4
MB-0066	MB-0348	0.263885197980335	MB-0066_MB-0348	pos	pos	MB-0066	MB-0348	3
MB-0066	MB-0535	0.738988580750408	MB-0066_MB-0535	pos	pos	MB-0066	MB-0535	4
MB-0066	MB-0891	0.471440064360418	MB-0066_MB-0891	pos	pos	MB-0066	MB-0891	2
MB-0066	MB-0486	0.608834486428952	MB-0066_MB-0486	pos	pos	MB-0066	MB-0486	2
MB-0066	MB-0521	0.481118881118881	MB-0066_MB-0521	pos	pos	MB-0066	MB-0521	6
MB-0066	MB-0425	0.294915254237288	MB-0066_MB-0425	pos	pos	MB-0066	MB-0425	2
MB-0066	MB-2556	0.423169750603379	MB-0066_MB-2556	pos	pos	MB-0066	MB-2556	6
MB-0066	MB-0904	0.458791208791209	MB-0066_MB-0904	pos	pos	MB-0066	MB-0904	3
MB-0066	MB-0385	0.496728971962617	MB-0066_MB-0385	pos	pos	MB-0066	MB-0385	2
MB-0066	MB-2616	0.626329787234043	MB-0066_MB-2616	pos	pos	MB-0066	MB-2616	2
MB-0066	MB-2971	0.300080450522928	MB-0066_MB-2971	pos	pos	MB-0066	MB-2971	3
MB-0066	MB-3035	0.422513492675405	MB-0066_MB-3035	pos	pos	MB-0066	MB-3035	6
MB-0066	MB-3363	0.215969989281886	MB-0066_MB-3363	pos	pos	MB-0066	MB-3363	2
MB-0066	MB-2752	0.371767994409504	MB-0066_MB-2752	pos	pos	MB-0066	MB-2752	4
MB-0066	MB-3104	0.581536388140162	MB-0066_MB-3104	pos	pos	MB-0066	MB-3104	4
MB-0066	MB-3479	0.507963839862247	MB-0066_MB-3479	pos	pos	MB-0066	MB-3479	2
MB-0068	MB-0123	0.55952380952381	MB-0068_MB-0123	pos	pos	MB-0068	MB-0123	3
MB-0068	MB-0138	0.869262865090403	MB-0068_MB-0138	pos	pos	MB-0068	MB-0138	2
MB-0068	MB-0010	0.220630372492837	MB-0068_MB-0010	pos	pos	MB-0068	MB-0010	2
MB-0066	MB-3412	0.458528037383178	MB-0066_MB-3412	pos	pos	MB-0066	MB-3412	4
MB-0066	MB-3506	0.467089611419508	MB-0066_MB-3506	pos	pos	MB-0066	MB-3506	4
MB-0068	MB-0202	0.551626591230552	MB-0068_MB-0202	pos	pos	MB-0068	MB-0202	2
MB-0068	MB-0117	0.77770618556701	MB-0068_MB-0117	pos	pos	MB-0068	MB-0117	4
MB-0066	MB-3181	0.477090909090909	MB-0066_MB-3181	pos	pos	MB-0066	MB-3181	1
MB-0068	MB-0066	0.639581657280772	MB-0068_MB-0066	pos	pos	MB-0068	MB-0066	2
MB-0068	MB-0134	0.327347357619292	MB-0068_MB-0134	pos	pos	MB-0068	MB-0134	2
MB-0068	MB-0181	0.790983606557377	MB-0068_MB-0181	pos	pos	MB-0068	MB-0181	3
MB-0068	MB-0282	0.805418719211823	MB-0068_MB-0282	pos	pos	MB-0068	MB-0282	4
MB-0068	MB-0322	0.753036437246964	MB-0068_MB-0322	pos	pos	MB-0068	MB-0322	1
MB-0066	MB-3600	0.311623246492986	MB-0066_MB-3600	pos	pos	MB-0066	MB-3600	2
MB-0068	MB-0301	0.403301886792453	MB-0068_MB-0301	pos	pos	MB-0068	MB-0301	2
MB-0066	MB-0579	0.240924092409241	MB-0066_MB-0579	pos	pos	MB-0066	MB-0579	3
MB-0068	MB-0324	0.338251366120219	MB-0068_MB-0324	pos	pos	MB-0068	MB-0324	4
MB-0068	MB-0362	0.687258687258687	MB-0068_MB-0362	pos	pos	MB-0068	MB-0362	3
MB-0068	MB-0145	0.700021753317381	MB-0068_MB-0145	pos	pos	MB-0068	MB-0145	3
MB-0068	MB-0385	0.46214953271028	MB-0068_MB-0385	pos	pos	MB-0068	MB-0385	5
MB-0068	MB-0425	0.33728813559322	MB-0068_MB-0425	pos	pos	MB-0068	MB-0425	4
MB-0068	MB-0512	0.938709677419355	MB-0068_MB-0512	pos	pos	MB-0068	MB-0512	2
MB-0068	MB-0203	0.672786177105832	MB-0068_MB-0203	pos	pos	MB-0068	MB-0203	3
MB-0068	MB-0492	0.835703001579779	MB-0068_MB-0492	pos	pos	MB-0068	MB-0492	1
MB-0068	MB-0421	0.261253309796999	MB-0068_MB-0421	pos	pos	MB-0068	MB-0421	3
MB-0068	MB-0291	0.42814667988107	MB-0068_MB-0291	pos	pos	MB-0068	MB-0291	1
MB-0068	MB-0404	0.673364153627312	MB-0068_MB-0404	pos	pos	MB-0068	MB-0404	2
MB-0068	MB-0348	0.303373783171089	MB-0068_MB-0348	pos	pos	MB-0068	MB-0348	5
MB-0068	MB-0465	0.180672268907563	MB-0068_MB-0465	pos	pos	MB-0068	MB-0465	1
MB-0068	MB-0528	0.531596091205212	MB-0068_MB-0528	pos	pos	MB-0068	MB-0528	3
MB-0068	MB-0487	0.84585289514867	MB-0068_MB-0487	pos	pos	MB-0068	MB-0487	6
MB-0068	MB-0521	0.435664335664336	MB-0068_MB-0521	pos	pos	MB-0068	MB-0521	5
MB-0068	MB-0449	0.411333333333333	MB-0068_MB-0449	pos	pos	MB-0068	MB-0449	3
MB-0068	MB-0535	0.843936922240348	MB-0068_MB-0535	pos	pos	MB-0068	MB-0535	4
MB-0068	MB-0542	0.494675701839303	MB-0068_MB-0542	pos	pos	MB-0068	MB-0542	3
MB-0068	MB-0891	0.607237422771403	MB-0068_MB-0891	pos	pos	MB-0068	MB-0891	4
MB-0068	MB-0455	0.226930693069307	MB-0068_MB-0455	pos	pos	MB-0068	MB-0455	2
MB-0068	MB-0584	0.628233970753656	MB-0068_MB-0584	pos	pos	MB-0068	MB-0584	2
MB-0068	MB-0904	0.513736263736264	MB-0068_MB-0904	pos	pos	MB-0068	MB-0904	6
MB-0068	MB-2616	0.705452127659574	MB-0068_MB-2616	pos	pos	MB-0068	MB-2616	2
MB-0068	MB-0486	0.668440659925492	MB-0068_MB-0486	pos	pos	MB-0068	MB-0486	6
MB-0068	MB-0474	0.394058295964126	MB-0068_MB-0474	pos	pos	MB-0068	MB-0474	3
MB-0068	MB-2556	0.281553398058252	MB-0068_MB-2556	pos	pos	MB-0068	MB-2556	2
MB-0068	MB-2971	0.434499593165175	MB-0068_MB-2971	pos	pos	MB-0068	MB-2971	2
MB-0068	MB-3412	0.575934579439252	MB-0068_MB-3412	pos	pos	MB-0068	MB-3412	3
MB-0068	MB-3035	0.448727833461835	MB-0068_MB-3035	pos	pos	MB-0068	MB-3035	6
MB-0068	MB-3181	0.650909090909091	MB-0068_MB-3181	pos	pos	MB-0068	MB-3181	2
MB-0068	MB-3363	0.229367631296892	MB-0068_MB-3363	pos	pos	MB-0068	MB-3363	4
MB-0068	MB-3479	0.439948342660353	MB-0068_MB-3479	pos	pos	MB-0068	MB-3479	4
MB-0068	MB-3104	0.649595687331536	MB-0068_MB-3104	pos	pos	MB-0068	MB-3104	2
MB-0068	MB-3506	0.620142743854084	MB-0068_MB-3506	pos	pos	MB-0068	MB-3506	3
MB-0068	MB-2752	0.480083857442348	MB-0068_MB-2752	pos	pos	MB-0068	MB-2752	2
MB-0068	MB-3600	0.369739478957916	MB-0068_MB-3600	pos	pos	MB-0068	MB-3600	2
MB-0068	MB-0579	0.240924092409241	MB-0068_MB-0579	pos	pos	MB-0068	MB-0579	4
MB-0117	MB-0068	0.775128865979381	MB-0117_MB-0068	pos	pos	MB-0117	MB-0068	4
MB-0117	MB-0066	0.734536082474227	MB-0117_MB-0066	pos	pos	MB-0117	MB-0066	2
MB-0117	MB-0138	0.865979381443299	MB-0117_MB-0138	pos	pos	MB-0117	MB-0138	4
MB-0117	MB-0181	0.855670103092783	MB-0117_MB-0181	pos	pos	MB-0117	MB-0181	1
MB-0117	MB-0123	0.714561855670103	MB-0117_MB-0123	pos	pos	MB-0117	MB-0123	2
MB-0117	MB-0202	0.65270618556701	MB-0117_MB-0202	pos	pos	MB-0117	MB-0202	2
MB-0117	MB-0010	0.279639175257732	MB-0117_MB-0010	pos	pos	MB-0117	MB-0010	3
MB-0117	MB-0322	0.948582995951417	MB-0117_MB-0322	pos	pos	MB-0117	MB-0322	4
MB-0117	MB-0282	0.869458128078818	MB-0117_MB-0282	pos	pos	MB-0117	MB-0282	1
MB-0117	MB-0301	0.66627358490566	MB-0117_MB-0301	pos	pos	MB-0117	MB-0301	2
MB-0117	MB-0145	0.760713508810094	MB-0117_MB-0145	pos	pos	MB-0117	MB-0145	2
MB-0117	MB-0362	0.700386597938144	MB-0117_MB-0362	pos	pos	MB-0117	MB-0362	3
MB-0117	MB-0203	0.897159295217548	MB-0117_MB-0203	pos	pos	MB-0117	MB-0203	4
MB-0117	MB-0324	0.654098360655738	MB-0117_MB-0324	pos	pos	MB-0117	MB-0324	3
MB-0117	MB-0134	0.486916367367881	MB-0117_MB-0134	pos	pos	MB-0117	MB-0134	3
MB-0117	MB-0487	0.746134020618557	MB-0117_MB-0487	pos	pos	MB-0117	MB-0487	5
MB-0117	MB-0421	0.239690721649485	MB-0117_MB-0421	pos	pos	MB-0117	MB-0421	4
MB-0117	MB-0449	0.477448453608247	MB-0117_MB-0449	pos	pos	MB-0117	MB-0449	2
MB-0117	MB-0512	0.755798969072165	MB-0117_MB-0512	pos	pos	MB-0117	MB-0512	3
MB-0117	MB-0404	0.829896907216495	MB-0117_MB-0404	pos	pos	MB-0117	MB-0404	1
MB-0117	MB-0492	0.586984536082474	MB-0117_MB-0492	pos	pos	MB-0117	MB-0492	3
MB-0117	MB-0521	0.514819587628866	MB-0117_MB-0521	pos	pos	MB-0117	MB-0521	1
MB-0117	MB-0535	0.9015769439913	MB-0117_MB-0535	pos	pos	MB-0117	MB-0535	2
MB-0117	MB-0528	0.65270618556701	MB-0117_MB-0528	pos	pos	MB-0117	MB-0528	5
MB-0117	MB-0584	0.827334083239595	MB-0117_MB-0584	pos	pos	MB-0117	MB-0584	1
MB-0117	MB-0904	0.653994845360825	MB-0117_MB-0904	pos	pos	MB-0117	MB-0904	3
MB-0117	MB-0385	0.510280373831776	MB-0117_MB-0385	pos	pos	MB-0117	MB-0385	6
MB-0117	MB-0542	0.620038722168441	MB-0117_MB-0542	pos	pos	MB-0117	MB-0542	5
MB-0117	MB-0891	0.610824742268041	MB-0117_MB-0891	pos	pos	MB-0117	MB-0891	3
MB-0117	MB-0291	0.454410307234886	MB-0117_MB-0291	pos	pos	MB-0117	MB-0291	4
MB-0117	MB-0348	0.393629727936297	MB-0117_MB-0348	pos	pos	MB-0117	MB-0348	3
MB-0117	MB-0474	0.492152466367713	MB-0117_MB-0474	pos	pos	MB-0117	MB-0474	4
MB-0117	MB-2556	0.281572164948454	MB-0117_MB-2556	pos	pos	MB-0117	MB-2556	2
MB-0117	MB-0486	0.635444385311336	MB-0117_MB-0486	pos	pos	MB-0117	MB-0486	2
MB-0117	MB-2616	0.527061855670103	MB-0117_MB-2616	pos	pos	MB-0117	MB-2616	6
MB-0117	MB-2971	0.489690721649485	MB-0117_MB-2971	pos	pos	MB-0117	MB-2971	2
MB-0117	MB-0425	0.343502824858757	MB-0117_MB-0425	pos	pos	MB-0117	MB-0425	6
MB-0117	MB-2752	0.496134020618557	MB-0117_MB-2752	pos	pos	MB-0117	MB-2752	3
MB-0117	MB-3181	0.547680412371134	MB-0117_MB-3181	pos	pos	MB-0117	MB-3181	2
MB-0123	MB-0068	0.558862433862434	MB-0123_MB-0068	pos	pos	MB-0123	MB-0068	2
MB-0117	MB-3104	0.659149484536082	MB-0117_MB-3104	pos	pos	MB-0117	MB-3104	3
MB-0117	MB-0579	0.312293729372937	MB-0117_MB-0579	pos	pos	MB-0117	MB-0579	6
MB-0117	MB-3506	0.617268041237113	MB-0117_MB-3506	pos	pos	MB-0117	MB-3506	2
MB-0117	MB-3035	0.581829896907217	MB-0117_MB-3035	pos	pos	MB-0117	MB-3035	4
MB-0123	MB-0010	0.407407407407407	MB-0123_MB-0010	pos	pos	MB-0123	MB-0010	4
MB-0123	MB-0066	0.494047619047619	MB-0123_MB-0066	pos	pos	MB-0123	MB-0066	2
MB-0117	MB-3412	0.699182242990654	MB-0117_MB-3412	pos	pos	MB-0117	MB-3412	3
MB-0123	MB-0134	0.812211390456644	MB-0123_MB-0134	pos	pos	MB-0123	MB-0134	2
MB-0123	MB-0138	0.76984126984127	MB-0123_MB-0138	pos	pos	MB-0123	MB-0138	2
MB-0123	MB-0181	0.543650793650794	MB-0123_MB-0181	pos	pos	MB-0123	MB-0181	4
MB-0117	MB-3479	0.742143779595351	MB-0117_MB-3479	pos	pos	MB-0117	MB-3479	4
MB-0123	MB-0202	0.784391534391534	MB-0123_MB-0202	pos	pos	MB-0123	MB-0202	2
MB-0117	MB-3600	0.592685370741483	MB-0117_MB-3600	pos	pos	MB-0117	MB-3600	4
MB-0123	MB-0117	0.714561855670103	MB-0123_MB-0117	pos	pos	MB-0123	MB-0117	1
MB-0117	MB-3363	0.326366559485531	MB-0117_MB-3363	pos	pos	MB-0117	MB-3363	2
MB-0117	MB-0455	0.298613861386139	MB-0117_MB-0455	pos	pos	MB-0117	MB-0455	2
MB-0117	MB-0465	0.174603174603175	MB-0117_MB-0465	pos	pos	MB-0117	MB-0465	3
MB-0123	MB-0301	0.92374213836478	MB-0123_MB-0301	pos	pos	MB-0123	MB-0301	4
MB-0123	MB-0282	0.788177339901478	MB-0123_MB-0282	pos	pos	MB-0123	MB-0282	1
MB-0123	MB-0322	0.808906882591093	MB-0123_MB-0322	pos	pos	MB-0123	MB-0322	2
MB-0123	MB-0385	0.617289719626168	MB-0123_MB-0385	pos	pos	MB-0123	MB-0385	2
MB-0123	MB-0145	0.513378290189254	MB-0123_MB-0145	pos	pos	MB-0123	MB-0145	3
MB-0123	MB-0362	0.509259259259259	MB-0123_MB-0362	pos	pos	MB-0123	MB-0362	4
MB-0123	MB-0203	0.66235167206041	MB-0123_MB-0203	pos	pos	MB-0123	MB-0203	3
MB-0123	MB-0492	0.56547619047619	MB-0123_MB-0492	pos	pos	MB-0123	MB-0492	3
MB-0123	MB-0474	0.527466367713004	MB-0123_MB-0474	pos	pos	MB-0123	MB-0474	5
MB-0123	MB-0449	0.644179894179894	MB-0123_MB-0449	pos	pos	MB-0123	MB-0449	4
MB-0123	MB-0425	0.666101694915254	MB-0123_MB-0425	pos	pos	MB-0123	MB-0425	2
MB-0123	MB-0404	0.722182723071454	MB-0123_MB-0404	pos	pos	MB-0123	MB-0404	3
MB-0123	MB-0421	0.21957671957672	MB-0123_MB-0421	pos	pos	MB-0123	MB-0421	1
MB-0123	MB-0512	0.741935483870968	MB-0123_MB-0512	pos	pos	MB-0123	MB-0512	3
MB-0123	MB-0528	0.601302931596091	MB-0123_MB-0528	pos	pos	MB-0123	MB-0528	1
MB-0123	MB-0324	0.812568306010929	MB-0123_MB-0324	pos	pos	MB-0123	MB-0324	2
MB-0123	MB-0348	0.596947577969476	MB-0123_MB-0348	pos	pos	MB-0123	MB-0348	5
MB-0123	MB-0579	0.377475247524752	MB-0123_MB-0579	pos	pos	MB-0123	MB-0579	1
MB-0123	MB-0542	0.792836398838335	MB-0123_MB-0542	pos	pos	MB-0123	MB-0542	3
MB-0123	MB-0487	0.542989417989418	MB-0123_MB-0487	pos	pos	MB-0123	MB-0487	6
MB-0123	MB-0535	0.744970092441544	MB-0123_MB-0535	pos	pos	MB-0123	MB-0535	5
MB-0123	MB-0584	0.744094488188976	MB-0123_MB-0584	pos	pos	MB-0123	MB-0584	3
MB-0123	MB-0904	0.856481481481482	MB-0123_MB-0904	pos	pos	MB-0123	MB-0904	4
MB-0123	MB-0891	0.445767195767196	MB-0123_MB-0891	pos	pos	MB-0123	MB-0891	3
MB-0123	MB-0486	0.559872272485365	MB-0123_MB-0486	pos	pos	MB-0123	MB-0486	4
MB-0123	MB-0521	0.491402116402116	MB-0123_MB-0521	pos	pos	MB-0123	MB-0521	2
MB-0123	MB-0291	0.418731417244797	MB-0123_MB-0291	pos	pos	MB-0123	MB-0291	2
MB-0123	MB-0465	0.195611577964519	MB-0123_MB-0465	pos	pos	MB-0123	MB-0465	6
MB-0123	MB-2752	0.573412698412698	MB-0123_MB-2752	pos	pos	MB-0123	MB-2752	2
MB-0123	MB-2971	0.591931216931217	MB-0123_MB-2971	pos	pos	MB-0123	MB-2971	6
MB-0123	MB-2616	0.543650793650794	MB-0123_MB-2616	pos	pos	MB-0123	MB-2616	3
MB-0123	MB-3035	0.718253968253968	MB-0123_MB-3035	pos	pos	MB-0123	MB-3035	2
MB-0123	MB-3412	0.930490654205608	MB-0123_MB-3412	pos	pos	MB-0123	MB-3412	2
MB-0123	MB-2556	0.264550264550265	MB-0123_MB-2556	pos	pos	MB-0123	MB-2556	3
MB-0123	MB-3104	0.591269841269841	MB-0123_MB-3104	pos	pos	MB-0123	MB-3104	6
MB-0123	MB-3506	0.670634920634921	MB-0123_MB-3506	pos	pos	MB-0123	MB-3506	2
MB-0123	MB-3181	0.587301587301587	MB-0123_MB-3181	pos	pos	MB-0123	MB-3181	4
MB-0123	MB-3600	0.873246492985972	MB-0123_MB-3600	pos	pos	MB-0123	MB-3600	4
MB-0123	MB-3479	0.762806715454154	MB-0123_MB-3479	pos	pos	MB-0123	MB-3479	2
MB-0123	MB-3363	0.572347266881029	MB-0123_MB-3363	pos	pos	MB-0123	MB-3363	3
MB-0123	MB-0455	0.267722772277228	MB-0123_MB-0455	pos	pos	MB-0123	MB-0455	2
MB-0134	MB-0123	0.812724474089277	MB-0134_MB-0123	pos	pos	MB-0134	MB-0123	2
MB-0134	MB-0202	0.599794766546947	MB-0134_MB-0202	pos	pos	MB-0134	MB-0202	4
MB-0134	MB-0010	0.627501282709082	MB-0134_MB-0010	pos	pos	MB-0134	MB-0010	4
MB-0134	MB-0181	0.400718317085685	MB-0134_MB-0181	pos	pos	MB-0134	MB-0181	2
MB-0134	MB-0138	0.499743458183684	MB-0134_MB-0138	pos	pos	MB-0134	MB-0138	4
MB-0134	MB-0117	0.488455618265777	MB-0134_MB-0117	pos	pos	MB-0134	MB-0117	1
MB-0134	MB-0066	0.294510005130836	MB-0134_MB-0066	pos	pos	MB-0134	MB-0066	2
MB-0134	MB-0301	0.816037735849057	MB-0134_MB-0301	pos	pos	MB-0134	MB-0301	2
MB-0134	MB-0362	0.358645459209851	MB-0134_MB-0362	pos	pos	MB-0134	MB-0362	3
MB-0134	MB-0322	0.666801619433198	MB-0134_MB-0322	pos	pos	MB-0134	MB-0322	4
MB-0134	MB-0421	0.167265264238071	MB-0134_MB-0421	pos	pos	MB-0134	MB-0421	1
MB-0134	MB-0068	0.327860441251924	MB-0134_MB-0068	pos	pos	MB-0134	MB-0068	2
MB-0134	MB-0425	0.786557208825038	MB-0134_MB-0425	pos	pos	MB-0134	MB-0425	2
MB-0134	MB-0348	0.86078301260783	MB-0134_MB-0348	pos	pos	MB-0134	MB-0348	3
MB-0134	MB-0282	0.495638789122627	MB-0134_MB-0282	pos	pos	MB-0134	MB-0282	4
MB-0134	MB-0385	0.737383177570093	MB-0134_MB-0385	pos	pos	MB-0134	MB-0385	3
MB-0134	MB-0203	0.502337288745056	MB-0134_MB-0203	pos	pos	MB-0134	MB-0203	3
MB-0134	MB-0449	0.500769625448948	MB-0134_MB-0449	pos	pos	MB-0134	MB-0449	5
MB-0134	MB-0487	0.278604412519241	MB-0134_MB-0487	pos	pos	MB-0134	MB-0487	4
MB-0134	MB-0404	0.697298258087451	MB-0134_MB-0404	pos	pos	MB-0134	MB-0404	2
MB-0134	MB-0584	0.539763981528989	MB-0134_MB-0584	pos	pos	MB-0134	MB-0584	3
MB-0134	MB-0904	0.650590046177527	MB-0134_MB-0904	pos	pos	MB-0134	MB-0904	1
MB-0134	MB-0891	0.36069779374038	MB-0134_MB-0891	pos	pos	MB-0134	MB-0891	3
MB-0134	MB-0492	0.346844535659312	MB-0134_MB-0492	pos	pos	MB-0134	MB-0492	1
MB-0134	MB-0324	0.500256541816316	MB-0134_MB-0324	pos	pos	MB-0134	MB-0324	2
MB-0134	MB-0512	0.399692149820421	MB-0134_MB-0512	pos	pos	MB-0134	MB-0512	5
MB-0134	MB-0542	0.673765730880929	MB-0134_MB-0542	pos	pos	MB-0134	MB-0542	1
MB-0134	MB-2556	0.230887634684454	MB-0134_MB-2556	pos	pos	MB-0134	MB-2556	3
MB-0134	MB-0145	0.468131390036981	MB-0134_MB-0145	pos	pos	MB-0134	MB-0145	6
MB-0134	MB-0455	0.156435643564356	MB-0134_MB-0455	pos	pos	MB-0134	MB-0455	5
MB-0134	MB-0528	0.523345305284761	MB-0134_MB-0528	pos	pos	MB-0134	MB-0528	3
MB-0134	MB-0521	0.373011800923551	MB-0134_MB-0521	pos	pos	MB-0134	MB-0521	4
MB-0134	MB-0579	0.341996699669967	MB-0134_MB-0579	pos	pos	MB-0134	MB-0579	3
MB-0134	MB-2752	0.496151872755259	MB-0134_MB-2752	pos	pos	MB-0134	MB-2752	4
MB-0134	MB-2971	0.448435094920472	MB-0134_MB-2971	pos	pos	MB-0134	MB-2971	2
MB-0134	MB-0474	0.475628527449974	MB-0134_MB-0474	pos	pos	MB-0134	MB-0474	2
MB-0134	MB-0535	0.527449974345818	MB-0134_MB-0535	pos	pos	MB-0134	MB-0535	6
MB-0138	MB-0068	0.878998609179416	MB-0138_MB-0068	pos	pos	MB-0138	MB-0068	2
MB-0134	MB-3035	0.48435094920472	MB-0134_MB-3035	pos	pos	MB-0134	MB-3035	6
MB-0138	MB-0066	0.703059805285118	MB-0138_MB-0066	pos	pos	MB-0138	MB-0066	3
MB-0134	MB-0486	0.395074397126732	MB-0134_MB-0486	pos	pos	MB-0134	MB-0486	2
MB-0134	MB-0291	0.383052527254708	MB-0134_MB-0291	pos	pos	MB-0134	MB-0291	2
MB-0134	MB-3412	0.952796305797845	MB-0134_MB-3412	pos	pos	MB-0134	MB-3412	3
MB-0138	MB-0123	0.773809523809524	MB-0138_MB-0123	pos	pos	MB-0138	MB-0123	6
MB-0138	MB-0117	0.867268041237113	MB-0138_MB-0117	pos	pos	MB-0138	MB-0117	2
MB-0134	MB-2616	0.359671626475115	MB-0134_MB-2616	pos	pos	MB-0134	MB-2616	4
MB-0134	MB-3600	0.925851703406814	MB-0134_MB-3600	pos	pos	MB-0134	MB-3600	4
MB-0138	MB-0181	0.835883171070932	MB-0138_MB-0181	pos	pos	MB-0138	MB-0181	2
MB-0138	MB-0202	0.769819193324061	MB-0138_MB-0202	pos	pos	MB-0138	MB-0202	3
MB-0134	MB-3104	0.455618265777322	MB-0134_MB-3104	pos	pos	MB-0134	MB-3104	2
MB-0134	MB-3506	0.491021036428938	MB-0134_MB-3506	pos	pos	MB-0134	MB-3506	2
MB-0134	MB-0465	0.174603174603175	MB-0134_MB-0465	pos	pos	MB-0134	MB-0465	4
MB-0138	MB-0322	0.938461538461538	MB-0138_MB-0322	pos	pos	MB-0138	MB-0322	4
MB-0138	MB-0010	0.339360222531293	MB-0138_MB-0010	pos	pos	MB-0138	MB-0010	2
MB-0138	MB-0282	0.852216748768473	MB-0138_MB-0282	pos	pos	MB-0138	MB-0282	4
MB-0134	MB-3363	0.35351462288353	MB-0134_MB-3363	pos	pos	MB-0134	MB-3363	1
MB-0138	MB-0301	0.663915094339623	MB-0138_MB-0301	pos	pos	MB-0138	MB-0301	2
MB-0138	MB-0362	0.723226703755216	MB-0138_MB-0362	pos	pos	MB-0138	MB-0362	2
MB-0138	MB-0203	0.791441927364257	MB-0138_MB-0203	pos	pos	MB-0138	MB-0203	3
MB-0138	MB-0134	0.504874294510005	MB-0138_MB-0134	pos	pos	MB-0138	MB-0134	4
MB-0138	MB-0324	0.687978142076503	MB-0138_MB-0324	pos	pos	MB-0138	MB-0324	1
MB-0134	MB-3479	0.688334050796384	MB-0134_MB-3479	pos	pos	MB-0134	MB-3479	2
MB-0138	MB-0145	0.729171198607788	MB-0138_MB-0145	pos	pos	MB-0138	MB-0145	2
MB-0134	MB-3181	0.391995895330939	MB-0134_MB-3181	pos	pos	MB-0134	MB-3181	3
MB-0138	MB-0512	0.965806451612903	MB-0138_MB-0512	pos	pos	MB-0138	MB-0512	4
MB-0138	MB-0421	0.269123783031989	MB-0138_MB-0421	pos	pos	MB-0138	MB-0421	3
MB-0138	MB-0474	0.484865470852018	MB-0138_MB-0474	pos	pos	MB-0138	MB-0474	3
MB-0138	MB-0487	0.810848400556328	MB-0138_MB-0487	pos	pos	MB-0138	MB-0487	5
MB-0138	MB-0492	0.673852573018081	MB-0138_MB-0492	pos	pos	MB-0138	MB-0492	4
MB-0138	MB-0404	0.876821898329186	MB-0138_MB-0404	pos	pos	MB-0138	MB-0404	2
MB-0138	MB-0449	0.667333333333333	MB-0138_MB-0449	pos	pos	MB-0138	MB-0449	3
MB-0138	MB-0425	0.351412429378531	MB-0138_MB-0425	pos	pos	MB-0138	MB-0425	1
MB-0138	MB-0291	0.475718533201189	MB-0138_MB-0291	pos	pos	MB-0138	MB-0291	3
MB-0138	MB-0904	0.823489010989011	MB-0138_MB-0904	pos	pos	MB-0138	MB-0904	1
MB-0138	MB-0385	0.495794392523364	MB-0138_MB-0385	pos	pos	MB-0138	MB-0385	2
MB-0138	MB-0528	0.620846905537459	MB-0138_MB-0528	pos	pos	MB-0138	MB-0528	5
MB-0138	MB-0891	0.69471488178025	MB-0138_MB-0891	pos	pos	MB-0138	MB-0891	1
MB-0138	MB-0535	0.916802610114193	MB-0138_MB-0535	pos	pos	MB-0138	MB-0535	3
MB-0138	MB-0584	0.791338582677165	MB-0138_MB-0584	pos	pos	MB-0138	MB-0584	6
MB-0138	MB-0542	0.660212971926428	MB-0138_MB-0542	pos	pos	MB-0138	MB-0542	5
MB-0138	MB-0579	0.327970297029703	MB-0138_MB-0579	pos	pos	MB-0138	MB-0579	3
MB-0138	MB-0348	0.372046721529068	MB-0138_MB-0348	pos	pos	MB-0138	MB-0348	4
MB-0138	MB-0465	0.186274509803922	MB-0138_MB-0465	pos	pos	MB-0138	MB-0465	3
MB-0138	MB-2616	0.697473404255319	MB-0138_MB-2616	pos	pos	MB-0138	MB-2616	4
MB-0138	MB-2971	0.607093184979138	MB-0138_MB-2971	pos	pos	MB-0138	MB-2971	2
MB-0138	MB-2556	0.316411682892907	MB-0138_MB-2556	pos	pos	MB-0138	MB-2556	2
MB-0138	MB-2752	0.568150208623088	MB-0138_MB-2752	pos	pos	MB-0138	MB-2752	6
MB-0138	MB-3479	0.693069306930693	MB-0138_MB-3479	pos	pos	MB-0138	MB-3479	2
MB-0138	MB-0521	0.545897079276773	MB-0138_MB-0521	pos	pos	MB-0138	MB-0521	6
MB-0138	MB-3412	0.733060747663551	MB-0138_MB-3412	pos	pos	MB-0138	MB-3412	3
MB-0138	MB-3181	0.605702364394993	MB-0138_MB-3181	pos	pos	MB-0138	MB-3181	2
MB-0138	MB-3035	0.591098748261474	MB-0138_MB-3035	pos	pos	MB-0138	MB-3035	2
MB-0138	MB-0455	0.243960396039604	MB-0138_MB-0455	pos	pos	MB-0138	MB-0455	3
MB-0138	MB-3104	0.733827493261456	MB-0138_MB-3104	pos	pos	MB-0138	MB-3104	6
MB-0138	MB-3506	0.712795549374131	MB-0138_MB-3506	pos	pos	MB-0138	MB-3506	2
MB-0138	MB-0486	0.691325172964343	MB-0138_MB-0486	pos	pos	MB-0138	MB-0486	4
MB-0138	MB-3363	0.32475884244373	MB-0138_MB-3363	pos	pos	MB-0138	MB-3363	4
MB-0145	MB-0068	0.701544485534044	MB-0145_MB-0068	pos	pos	MB-0145	MB-0068	2
MB-0138	MB-3600	0.679859719438878	MB-0138_MB-3600	pos	pos	MB-0138	MB-3600	3
MB-0145	MB-0066	0.590167500543833	MB-0145_MB-0066	pos	pos	MB-0145	MB-0066	2
MB-0145	MB-0010	0.344355014139656	MB-0145_MB-0010	pos	pos	MB-0145	MB-0010	2
MB-0145	MB-0202	0.683706765281705	MB-0145_MB-0202	pos	pos	MB-0145	MB-0202	4
MB-0145	MB-0123	0.511638024798782	MB-0145_MB-0123	pos	pos	MB-0145	MB-0123	4
MB-0145	MB-0138	0.731346530345878	MB-0145_MB-0138	pos	pos	MB-0145	MB-0138	2
MB-0145	MB-0117	0.760278442462476	MB-0145_MB-0117	pos	pos	MB-0145	MB-0117	4
MB-0145	MB-0181	0.565151185555797	MB-0145_MB-0181	pos	pos	MB-0145	MB-0181	1
MB-0145	MB-0362	0.576462910593866	MB-0145_MB-0362	pos	pos	MB-0145	MB-0362	2
MB-0145	MB-0282	0.658037850772243	MB-0145_MB-0282	pos	pos	MB-0145	MB-0282	2
MB-0145	MB-0134	0.464650859256037	MB-0145_MB-0134	pos	pos	MB-0145	MB-0134	3
MB-0145	MB-0421	0.243971942130644	MB-0145_MB-0421	pos	pos	MB-0145	MB-0421	4
MB-0145	MB-0322	0.734391994779204	MB-0145_MB-0322	pos	pos	MB-0145	MB-0322	1
MB-0145	MB-0301	0.630628670872308	MB-0145_MB-0301	pos	pos	MB-0145	MB-0301	2
MB-0145	MB-0492	0.607352621274744	MB-0145_MB-0492	pos	pos	MB-0145	MB-0492	2
MB-0145	MB-0425	0.423537089406134	MB-0145_MB-0425	pos	pos	MB-0145	MB-0425	3
MB-0145	MB-0487	0.738090058733957	MB-0145_MB-0487	pos	pos	MB-0145	MB-0487	4
MB-0145	MB-0521	0.678921035457907	MB-0145_MB-0521	pos	pos	MB-0145	MB-0521	3
MB-0145	MB-0528	0.833369588862302	MB-0145_MB-0528	pos	pos	MB-0145	MB-0528	3
MB-0145	MB-0449	0.429845551446596	MB-0145_MB-0449	pos	pos	MB-0145	MB-0449	5
MB-0145	MB-0512	0.741353056341092	MB-0145_MB-0512	pos	pos	MB-0145	MB-0512	4
MB-0145	MB-0291	0.601044159234283	MB-0145_MB-0291	pos	pos	MB-0145	MB-0291	2
MB-0145	MB-0324	0.461822927996519	MB-0145_MB-0324	pos	pos	MB-0145	MB-0324	3
MB-0145	MB-0542	0.823798129214705	MB-0145_MB-0542	pos	pos	MB-0145	MB-0542	1
MB-0145	MB-0474	0.606264955405699	MB-0145_MB-0474	pos	pos	MB-0145	MB-0474	3
MB-0145	MB-0535	0.892973678485969	MB-0145_MB-0535	pos	pos	MB-0145	MB-0535	1
MB-0145	MB-0891	0.761096605744125	MB-0145_MB-0891	pos	pos	MB-0145	MB-0891	2
MB-0145	MB-0486	0.641505329562758	MB-0145_MB-0486	pos	pos	MB-0145	MB-0486	5
MB-0145	MB-0584	0.551664128779639	MB-0145_MB-0584	pos	pos	MB-0145	MB-0584	1
MB-0145	MB-2616	0.778551229062432	MB-0145_MB-2616	pos	pos	MB-0145	MB-2616	3
MB-0145	MB-2556	0.42285092491839	MB-0145_MB-2556	pos	pos	MB-0145	MB-2556	6
MB-0145	MB-0404	0.947742623533594	MB-0145_MB-0404	pos	pos	MB-0145	MB-0404	5
MB-0145	MB-0904	0.525995214270176	MB-0145_MB-0904	pos	pos	MB-0145	MB-0904	3
MB-0145	MB-0385	0.453991733739395	MB-0145_MB-0385	pos	pos	MB-0145	MB-0385	4
MB-0145	MB-0203	0.788745055735347	MB-0145_MB-0203	pos	pos	MB-0145	MB-0203	3
MB-0145	MB-3181	0.673047639765064	MB-0145_MB-3181	pos	pos	MB-0145	MB-3181	4
MB-0145	MB-0348	0.48307896483079	MB-0145_MB-0348	pos	pos	MB-0145	MB-0348	2
MB-0145	MB-2752	0.526865346965412	MB-0145_MB-2752	pos	pos	MB-0145	MB-2752	2
MB-0145	MB-3035	0.489449641070263	MB-0145_MB-3035	pos	pos	MB-0145	MB-3035	6
MB-0145	MB-2971	0.510985425277355	MB-0145_MB-2971	pos	pos	MB-0145	MB-2971	2
MB-0145	MB-3506	0.852730041331303	MB-0145_MB-3506	pos	pos	MB-0145	MB-3506	6
MB-0145	MB-0455	0.496410702632151	MB-0145_MB-0455	pos	pos	MB-0145	MB-0455	3
MB-0145	MB-3104	0.556667391777246	MB-0145_MB-3104	pos	pos	MB-0145	MB-3104	2
MB-0145	MB-3412	0.569936915379595	MB-0145_MB-3412	pos	pos	MB-0145	MB-3412	2
MB-0145	MB-3479	0.755057646291059	MB-0145_MB-3479	pos	pos	MB-0145	MB-3479	3
MB-0145	MB-3363	0.438546878398956	MB-0145_MB-3363	pos	pos	MB-0145	MB-3363	6
MB-0145	MB-0465	0.26038720904938	MB-0145_MB-0465	pos	pos	MB-0145	MB-0465	2
MB-0145	MB-3600	0.506417228627366	MB-0145_MB-3600	pos	pos	MB-0145	MB-3600	4
MB-0145	MB-0579	0.387644115727648	MB-0145_MB-0579	pos	pos	MB-0145	MB-0579	4
MB-0181	MB-0010	0.199140401146132	MB-0181_MB-0010	pos	pos	MB-0181	MB-0010	2
MB-0181	MB-0117	0.844072164948454	MB-0181_MB-0117	pos	pos	MB-0181	MB-0117	3
MB-0181	MB-0138	0.83240611961057	MB-0181_MB-0138	pos	pos	MB-0181	MB-0138	2
MB-0181	MB-0202	0.584158415841584	MB-0181_MB-0202	pos	pos	MB-0181	MB-0202	2
MB-0181	MB-0068	0.786885245901639	MB-0181_MB-0068	pos	pos	MB-0181	MB-0068	4
MB-0181	MB-0322	0.831578947368421	MB-0181_MB-0322	pos	pos	MB-0181	MB-0322	4
MB-0181	MB-0123	0.536375661375661	MB-0181_MB-0123	pos	pos	MB-0181	MB-0123	2
MB-0181	MB-0066	0.629927594529364	MB-0181_MB-0066	pos	pos	MB-0181	MB-0066	4
MB-0181	MB-0282	0.832512315270936	MB-0181_MB-0282	pos	pos	MB-0181	MB-0282	1
MB-0181	MB-0362	0.736679536679537	MB-0181_MB-0362	pos	pos	MB-0181	MB-0362	2
MB-0181	MB-0134	0.402257567983581	MB-0181_MB-0134	pos	pos	MB-0181	MB-0134	2
MB-0181	MB-0203	0.735526788924847	MB-0181_MB-0203	pos	pos	MB-0181	MB-0203	3
MB-0181	MB-0301	0.499606918238994	MB-0181_MB-0301	pos	pos	MB-0181	MB-0301	4
MB-0181	MB-0324	0.518032786885246	MB-0181_MB-0324	pos	pos	MB-0181	MB-0324	1
MB-0181	MB-0421	0.189344262295082	MB-0181_MB-0421	pos	pos	MB-0181	MB-0421	2
MB-0181	MB-0145	0.568196649989123	MB-0181_MB-0145	pos	pos	MB-0181	MB-0145	2
MB-0181	MB-0449	0.504	MB-0181_MB-0449	pos	pos	MB-0181	MB-0449	3
MB-0181	MB-0512	0.685806451612903	MB-0181_MB-0512	pos	pos	MB-0181	MB-0512	4
MB-0181	MB-0579	0.29496699669967	MB-0181_MB-0579	pos	pos	MB-0181	MB-0579	3
MB-0181	MB-0487	0.674491392801252	MB-0181_MB-0487	pos	pos	MB-0181	MB-0487	3
MB-0181	MB-0404	0.641485958051902	MB-0181_MB-0404	pos	pos	MB-0181	MB-0404	5
MB-0181	MB-0584	0.739032620922385	MB-0181_MB-0584	pos	pos	MB-0181	MB-0584	4
MB-0181	MB-0385	0.475233644859813	MB-0181_MB-0385	pos	pos	MB-0181	MB-0385	2
MB-0181	MB-0291	0.333002973240833	MB-0181_MB-0291	pos	pos	MB-0181	MB-0291	3
MB-0181	MB-0474	0.419282511210762	MB-0181_MB-0474	pos	pos	MB-0181	MB-0474	1
MB-0181	MB-0465	0.15219421101774	MB-0181_MB-0465	pos	pos	MB-0181	MB-0465	3
MB-0181	MB-0535	0.725938009787928	MB-0181_MB-0535	pos	pos	MB-0181	MB-0535	1
MB-0181	MB-0492	0.753554502369668	MB-0181_MB-0492	pos	pos	MB-0181	MB-0492	2
MB-0181	MB-0904	0.595467032967033	MB-0181_MB-0904	pos	pos	MB-0181	MB-0904	5
MB-0181	MB-0542	0.495643756050339	MB-0181_MB-0542	pos	pos	MB-0181	MB-0542	1
MB-0181	MB-0521	0.362937062937063	MB-0181_MB-0521	pos	pos	MB-0181	MB-0521	3
MB-0181	MB-0891	0.509016393442623	MB-0181_MB-0891	pos	pos	MB-0181	MB-0891	6
MB-0181	MB-0528	0.505537459283388	MB-0181_MB-0528	pos	pos	MB-0181	MB-0528	5
MB-0181	MB-0348	0.328637873754153	MB-0181_MB-0348	pos	pos	MB-0181	MB-0348	3
MB-0181	MB-0425	0.28361581920904	MB-0181_MB-0425	pos	pos	MB-0181	MB-0425	4
MB-0181	MB-0486	0.552421500798297	MB-0181_MB-0486	pos	pos	MB-0181	MB-0486	3
MB-0181	MB-3104	0.84366576819407	MB-0181_MB-3104	pos	pos	MB-0181	MB-3104	4
MB-0181	MB-2971	0.458909682668836	MB-0181_MB-2971	pos	pos	MB-0181	MB-2971	2
MB-0181	MB-0455	0.185742574257426	MB-0181_MB-0455	pos	pos	MB-0181	MB-0455	2
MB-0181	MB-3035	0.383191981495759	MB-0181_MB-3035	pos	pos	MB-0181	MB-3035	6
MB-0181	MB-3363	0.232583065380493	MB-0181_MB-3363	pos	pos	MB-0181	MB-3363	2
MB-0181	MB-2556	0.198360655737705	MB-0181_MB-2556	pos	pos	MB-0181	MB-2556	6
MB-0181	MB-2752	0.468204053109713	MB-0181_MB-2752	pos	pos	MB-0181	MB-2752	3
MB-0181	MB-3600	0.499498997995992	MB-0181_MB-3600	pos	pos	MB-0181	MB-3600	2
MB-0181	MB-2616	0.454122340425532	MB-0181_MB-2616	pos	pos	MB-0181	MB-2616	2
MB-0181	MB-3412	0.533294392523365	MB-0181_MB-3412	pos	pos	MB-0181	MB-3412	3
MB-0181	MB-3479	0.507963839862247	MB-0181_MB-3479	pos	pos	MB-0181	MB-3479	6
MB-0181	MB-3506	0.479777954004758	MB-0181_MB-3506	pos	pos	MB-0181	MB-3506	2
MB-0181	MB-3181	0.411636363636364	MB-0181_MB-3181	pos	pos	MB-0181	MB-3181	4
MB-0202	MB-0010	0.412305516265912	MB-0202_MB-0010	pos	pos	MB-0202	MB-0010	4
MB-0202	MB-0066	0.550919377652051	MB-0202_MB-0066	pos	pos	MB-0202	MB-0066	2
MB-0202	MB-0134	0.601847101077476	MB-0202_MB-0134	pos	pos	MB-0202	MB-0134	3
MB-0202	MB-0181	0.584865629420085	MB-0202_MB-0181	pos	pos	MB-0202	MB-0181	2
MB-0202	MB-0117	0.650128865979381	MB-0202_MB-0117	pos	pos	MB-0202	MB-0117	2
MB-0202	MB-0068	0.545968882602546	MB-0202_MB-0068	pos	pos	MB-0202	MB-0068	4
MB-0202	MB-0138	0.770514603616134	MB-0202_MB-0138	pos	pos	MB-0202	MB-0138	4
MB-0202	MB-0123	0.788359788359788	MB-0202_MB-0123	pos	pos	MB-0202	MB-0123	2
MB-0202	MB-0282	0.577586206896552	MB-0202_MB-0282	pos	pos	MB-0202	MB-0282	4
MB-0202	MB-0145	0.681748966717424	MB-0202_MB-0145	pos	pos	MB-0202	MB-0145	1
MB-0202	MB-0301	0.887971698113208	MB-0202_MB-0301	pos	pos	MB-0202	MB-0301	2
MB-0202	MB-0362	0.622347949080622	MB-0202_MB-0362	pos	pos	MB-0202	MB-0362	2
MB-0202	MB-0203	0.569219705142035	MB-0202_MB-0203	pos	pos	MB-0202	MB-0203	3
MB-0202	MB-0322	0.687044534412955	MB-0202_MB-0322	pos	pos	MB-0202	MB-0322	4
MB-0202	MB-0324	0.787431693989071	MB-0202_MB-0324	pos	pos	MB-0202	MB-0324	1
MB-0202	MB-0385	0.379906542056075	MB-0202_MB-0385	pos	pos	MB-0202	MB-0385	2
MB-0202	MB-0421	0.272984441301273	MB-0202_MB-0421	pos	pos	MB-0202	MB-0421	2
MB-0202	MB-0474	0.655269058295964	MB-0202_MB-0474	pos	pos	MB-0202	MB-0474	3
MB-0202	MB-0425	0.446327683615819	MB-0202_MB-0425	pos	pos	MB-0202	MB-0425	4
MB-0202	MB-0348	0.509887193098872	MB-0202_MB-0348	pos	pos	MB-0202	MB-0348	3
MB-0202	MB-0521	0.596503496503497	MB-0202_MB-0521	pos	pos	MB-0202	MB-0521	3
MB-0202	MB-0291	0.46382556987116	MB-0202_MB-0291	pos	pos	MB-0202	MB-0291	5
MB-0202	MB-0404	0.821720583007465	MB-0202_MB-0404	pos	pos	MB-0202	MB-0404	4
MB-0202	MB-0486	0.550824906865354	MB-0202_MB-0486	pos	pos	MB-0202	MB-0486	2
MB-0202	MB-0542	0.751210067763795	MB-0202_MB-0542	pos	pos	MB-0202	MB-0542	3
MB-0202	MB-0449	0.650666666666667	MB-0202_MB-0449	pos	pos	MB-0202	MB-0449	1
MB-0202	MB-0528	0.759609120521173	MB-0202_MB-0528	pos	pos	MB-0202	MB-0528	3
MB-0202	MB-0487	0.618811881188119	MB-0202_MB-0487	pos	pos	MB-0202	MB-0487	1
MB-0202	MB-0512	0.681290322580645	MB-0202_MB-0512	pos	pos	MB-0202	MB-0512	2
MB-0202	MB-0535	0.766177270255574	MB-0202_MB-0535	pos	pos	MB-0202	MB-0535	5
MB-0202	MB-0904	0.854395604395604	MB-0202_MB-0904	pos	pos	MB-0202	MB-0904	1
MB-0202	MB-0891	0.617397454031117	MB-0202_MB-0891	pos	pos	MB-0202	MB-0891	3
MB-0202	MB-0584	0.546681664791901	MB-0202_MB-0584	pos	pos	MB-0202	MB-0584	6
MB-0202	MB-0492	0.557284299858557	MB-0202_MB-0492	pos	pos	MB-0202	MB-0492	5
MB-0202	MB-0455	0.351287128712871	MB-0202_MB-0455	pos	pos	MB-0202	MB-0455	3
MB-0202	MB-2556	0.418670438472419	MB-0202_MB-2556	pos	pos	MB-0202	MB-2556	4
MB-0202	MB-2971	0.794200848656294	MB-0202_MB-2971	pos	pos	MB-0202	MB-2971	3
MB-0202	MB-2752	0.83717679944095	MB-0202_MB-2752	pos	pos	MB-0202	MB-2752	4
MB-0202	MB-0579	0.471122112211221	MB-0202_MB-0579	pos	pos	MB-0202	MB-0579	2
MB-0202	MB-3506	0.777934936350778	MB-0202_MB-3506	pos	pos	MB-0202	MB-3506	2
MB-0202	MB-3035	0.703677510608204	MB-0202_MB-3035	pos	pos	MB-0202	MB-3035	6
MB-0202	MB-2616	0.741356382978723	MB-0202_MB-2616	pos	pos	MB-0202	MB-2616	2
MB-0202	MB-3479	0.876452862677572	MB-0202_MB-3479	pos	pos	MB-0202	MB-3479	6
MB-0202	MB-3181	0.72984441301273	MB-0202_MB-3181	pos	pos	MB-0202	MB-3181	3
MB-0202	MB-0465	0.184873949579832	MB-0202_MB-0465	pos	pos	MB-0202	MB-0465	2
MB-0202	MB-3412	0.772780373831776	MB-0202_MB-3412	pos	pos	MB-0202	MB-3412	2
MB-0202	MB-3363	0.520900321543408	MB-0202_MB-3363	pos	pos	MB-0202	MB-3363	3
MB-0202	MB-3600	0.62875751503006	MB-0202_MB-3600	pos	pos	MB-0202	MB-3600	6
MB-0203	MB-0117	0.897878460985257	MB-0203_MB-0117	pos	pos	MB-0203	MB-0117	2
MB-0203	MB-0068	0.672786177105832	MB-0203_MB-0068	pos	pos	MB-0203	MB-0068	4
MB-0203	MB-0010	0.270046745774901	MB-0203_MB-0010	pos	pos	MB-0203	MB-0010	4
MB-0203	MB-0066	0.786407766990291	MB-0203_MB-0066	pos	pos	MB-0203	MB-0066	2
MB-0203	MB-0123	0.661812297734628	MB-0203_MB-0123	pos	pos	MB-0203	MB-0123	3
MB-0203	MB-0138	0.792520676015822	MB-0203_MB-0138	pos	pos	MB-0203	MB-0138	2
MB-0202	MB-3104	0.55188679245283	MB-0202_MB-3104	pos	pos	MB-0202	MB-3104	2
MB-0203	MB-0181	0.736558172990469	MB-0203_MB-0181	pos	pos	MB-0203	MB-0181	4
MB-0203	MB-0202	0.566702624955052	MB-0203_MB-0202	pos	pos	MB-0203	MB-0202	4
MB-0203	MB-0362	0.859942466738583	MB-0203_MB-0362	pos	pos	MB-0203	MB-0362	2
MB-0203	MB-0134	0.500539374325782	MB-0203_MB-0134	pos	pos	MB-0203	MB-0134	4
MB-0203	MB-0282	0.878820568140956	MB-0203_MB-0282	pos	pos	MB-0203	MB-0282	1
MB-0203	MB-0324	0.465839626033801	MB-0203_MB-0324	pos	pos	MB-0203	MB-0324	2
MB-0203	MB-0322	0.963682128730672	MB-0203_MB-0322	pos	pos	MB-0203	MB-0322	2
MB-0203	MB-0301	0.627472132326501	MB-0203_MB-0301	pos	pos	MB-0203	MB-0301	3
MB-0203	MB-0421	0.228250873643553	MB-0203_MB-0421	pos	pos	MB-0203	MB-0421	4
MB-0203	MB-0449	0.455052139518159	MB-0203_MB-0449	pos	pos	MB-0203	MB-0449	1
MB-0203	MB-0487	0.750449478604818	MB-0203_MB-0487	pos	pos	MB-0203	MB-0487	2
MB-0203	MB-0492	0.478065444084862	MB-0203_MB-0492	pos	pos	MB-0203	MB-0492	2
MB-0203	MB-0425	0.401294498381877	MB-0203_MB-0425	pos	pos	MB-0203	MB-0425	3
MB-0203	MB-0385	0.514922689679971	MB-0203_MB-0385	pos	pos	MB-0203	MB-0385	4
MB-0203	MB-0528	0.524092053218267	MB-0203_MB-0528	pos	pos	MB-0203	MB-0528	3
MB-0203	MB-0512	0.71215390147429	MB-0203_MB-0512	pos	pos	MB-0203	MB-0512	3
MB-0203	MB-0542	0.739482200647249	MB-0203_MB-0542	pos	pos	MB-0203	MB-0542	5
MB-0203	MB-0584	0.91747572815534	MB-0203_MB-0584	pos	pos	MB-0203	MB-0584	4
MB-0203	MB-0904	0.624056094929881	MB-0203_MB-0904	pos	pos	MB-0203	MB-0904	2
MB-0203	MB-0521	0.389608054656598	MB-0203_MB-0521	pos	pos	MB-0203	MB-0521	3
MB-0203	MB-0891	0.542491897731365	MB-0203_MB-0891	pos	pos	MB-0203	MB-0891	1
MB-0203	MB-0535	0.775260697590795	MB-0203_MB-0535	pos	pos	MB-0203	MB-0535	3
MB-0203	MB-0474	0.599784250269687	MB-0203_MB-0474	pos	pos	MB-0203	MB-0474	1
MB-0203	MB-2556	0.282984859408796	MB-0203_MB-2556	pos	pos	MB-0203	MB-2556	2
MB-0203	MB-0348	0.527405441274054	MB-0203_MB-0348	pos	pos	MB-0203	MB-0348	5
MB-0203	MB-2616	0.41675656238763	MB-0203_MB-2616	pos	pos	MB-0203	MB-2616	1
MB-0203	MB-0291	0.389248471772744	MB-0203_MB-0291	pos	pos	MB-0203	MB-0291	3
MB-0203	MB-2971	0.448939230492629	MB-0203_MB-2971	pos	pos	MB-0203	MB-2971	6
MB-0203	MB-2752	0.461165048543689	MB-0203_MB-2752	pos	pos	MB-0203	MB-2752	5
MB-0203	MB-3035	0.455591513843941	MB-0203_MB-3035	pos	pos	MB-0203	MB-3035	3
MB-0203	MB-3412	0.546565983459187	MB-0203_MB-3412	pos	pos	MB-0203	MB-3412	4
MB-0203	MB-0486	0.440848615605897	MB-0203_MB-0486	pos	pos	MB-0203	MB-0486	3
MB-0203	MB-3181	0.411003236245955	MB-0203_MB-3181	pos	pos	MB-0203	MB-3181	4
MB-0203	MB-0145	0.787666307083783	MB-0203_MB-0145	pos	pos	MB-0203	MB-0145	2
MB-0203	MB-3506	0.476532997662291	MB-0203_MB-3506	pos	pos	MB-0203	MB-3506	2
MB-0203	MB-3104	0.521934555915138	MB-0203_MB-3104	pos	pos	MB-0203	MB-3104	6
MB-0203	MB-3479	0.565444084861561	MB-0203_MB-3479	pos	pos	MB-0203	MB-3479	2
MB-0203	MB-3600	0.591513843941028	MB-0203_MB-3600	pos	pos	MB-0203	MB-3600	6
MB-0203	MB-3363	0.282452355267889	MB-0203_MB-3363	pos	pos	MB-0203	MB-3363	3
MB-0203	MB-0579	0.426824883135563	MB-0203_MB-0579	pos	pos	MB-0203	MB-0579	2
MB-0203	MB-0404	0.768396729470316	MB-0203_MB-0404	pos	pos	MB-0203	MB-0404	2
MB-0203	MB-0455	0.315533980582524	MB-0203_MB-0455	pos	pos	MB-0203	MB-0455	3
MB-0203	MB-0465	0.231571377202445	MB-0203_MB-0465	pos	pos	MB-0203	MB-0465	6
MB-0282	MB-0066	0.86576354679803	MB-0282_MB-0066	pos	pos	MB-0282	MB-0066	2
MB-0282	MB-0068	0.804802955665025	MB-0282_MB-0068	pos	pos	MB-0282	MB-0068	4
MB-0282	MB-0181	0.838054187192118	MB-0282_MB-0181	pos	pos	MB-0282	MB-0181	4
MB-0282	MB-0138	0.852216748768473	MB-0282_MB-0138	pos	pos	MB-0282	MB-0138	2
MB-0282	MB-0123	0.791256157635468	MB-0282_MB-0123	pos	pos	MB-0282	MB-0123	3
MB-0282	MB-0117	0.868226600985222	MB-0282_MB-0117	pos	pos	MB-0282	MB-0117	2
MB-0282	MB-0202	0.580665024630542	MB-0282_MB-0202	pos	pos	MB-0282	MB-0202	2
MB-0282	MB-0010	0.33128078817734	MB-0282_MB-0010	pos	pos	MB-0282	MB-0010	4
MB-0282	MB-0134	0.495638789122627	MB-0282_MB-0134	pos	pos	MB-0282	MB-0134	4
MB-0282	MB-0322	0.889473684210526	MB-0282_MB-0322	pos	pos	MB-0282	MB-0322	2
MB-0282	MB-0301	0.721305031446541	MB-0282_MB-0301	pos	pos	MB-0282	MB-0301	4
MB-0282	MB-0362	0.57820197044335	MB-0282_MB-0362	pos	pos	MB-0282	MB-0362	1
MB-0282	MB-0203	0.875943905070119	MB-0282_MB-0203	pos	pos	MB-0282	MB-0203	2
MB-0282	MB-0421	0.327586206896552	MB-0282_MB-0421	pos	pos	MB-0282	MB-0421	2
MB-0282	MB-0145	0.64759625842941	MB-0282_MB-0145	pos	pos	MB-0282	MB-0145	3
MB-0282	MB-0324	0.64207650273224	MB-0282_MB-0324	pos	pos	MB-0282	MB-0324	4
MB-0282	MB-0474	0.582959641255605	MB-0282_MB-0474	pos	pos	MB-0282	MB-0474	1
MB-0282	MB-0385	0.580841121495327	MB-0282_MB-0385	pos	pos	MB-0282	MB-0385	2
MB-0282	MB-0449	0.451970443349754	MB-0282_MB-0449	pos	pos	MB-0282	MB-0449	2
MB-0282	MB-0492	0.739532019704433	MB-0282_MB-0492	pos	pos	MB-0282	MB-0492	3
MB-0282	MB-0512	0.657019704433498	MB-0282_MB-0512	pos	pos	MB-0282	MB-0512	4
MB-0282	MB-0425	0.371751412429379	MB-0282_MB-0425	pos	pos	MB-0282	MB-0425	3
MB-0282	MB-0487	0.667487684729064	MB-0282_MB-0487	pos	pos	MB-0282	MB-0487	3
MB-0282	MB-0465	0.203081232492997	MB-0282_MB-0465	pos	pos	MB-0282	MB-0465	5
MB-0282	MB-0291	0.458374628344896	MB-0282_MB-0291	pos	pos	MB-0282	MB-0291	4
MB-0282	MB-0528	0.622536945812808	MB-0282_MB-0528	pos	pos	MB-0282	MB-0528	2
MB-0282	MB-0348	0.354744525547445	MB-0282_MB-0348	pos	pos	MB-0282	MB-0348	3
MB-0282	MB-0404	0.717739068610025	MB-0282_MB-0404	pos	pos	MB-0282	MB-0404	1
MB-0282	MB-0584	0.903824521934758	MB-0282_MB-0584	pos	pos	MB-0282	MB-0584	3
MB-0282	MB-0542	0.727008712487899	MB-0282_MB-0542	pos	pos	MB-0282	MB-0542	1
MB-0282	MB-0904	0.608990147783251	MB-0282_MB-0904	pos	pos	MB-0282	MB-0904	2
MB-0282	MB-0891	0.526477832512315	MB-0282_MB-0891	pos	pos	MB-0282	MB-0891	5
MB-0282	MB-0579	0.351897689768977	MB-0282_MB-0579	pos	pos	MB-0282	MB-0579	1
MB-0282	MB-0535	0.865144100054377	MB-0282_MB-0535	pos	pos	MB-0282	MB-0535	3
MB-0282	MB-2556	0.338054187192118	MB-0282_MB-2556	pos	pos	MB-0282	MB-2556	6
MB-0282	MB-0521	0.426724137931034	MB-0282_MB-0521	pos	pos	MB-0282	MB-0521	5
MB-0282	MB-2971	0.454433497536946	MB-0282_MB-2971	pos	pos	MB-0282	MB-2971	3
MB-0282	MB-0455	0.434059405940594	MB-0282_MB-0455	pos	pos	MB-0282	MB-0455	4
MB-0282	MB-0486	0.740819584885577	MB-0282_MB-0486	pos	pos	MB-0282	MB-0486	3
MB-0282	MB-2752	0.405788177339901	MB-0282_MB-2752	pos	pos	MB-0282	MB-2752	4
MB-0282	MB-2616	0.45935960591133	MB-0282_MB-2616	pos	pos	MB-0282	MB-2616	2
MB-0282	MB-3035	0.479064039408867	MB-0282_MB-3035	pos	pos	MB-0282	MB-3035	2
MB-0282	MB-3104	0.711822660098522	MB-0282_MB-3104	pos	pos	MB-0282	MB-3104	6
MB-0282	MB-3412	0.723130841121495	MB-0282_MB-3412	pos	pos	MB-0282	MB-3412	2
MB-0282	MB-3363	0.345659163987138	MB-0282_MB-3363	pos	pos	MB-0282	MB-3363	6
MB-0282	MB-3506	0.502463054187192	MB-0282_MB-3506	pos	pos	MB-0282	MB-3506	3
MB-0282	MB-3479	0.69220835126991	MB-0282_MB-3479	pos	pos	MB-0282	MB-3479	2
MB-0282	MB-3600	0.571142284569138	MB-0282_MB-3600	pos	pos	MB-0282	MB-3600	2
MB-0291	MB-0138	0.473736372646184	MB-0291_MB-0138	pos	pos	MB-0291	MB-0138	3
MB-0291	MB-0202	0.461843409316155	MB-0291_MB-0202	pos	pos	MB-0291	MB-0202	6
MB-0282	MB-3181	0.437192118226601	MB-0282_MB-3181	pos	pos	MB-0282	MB-3181	2
MB-0291	MB-0068	0.425668979187314	MB-0291_MB-0068	pos	pos	MB-0291	MB-0068	4
MB-0291	MB-0123	0.413280475718533	MB-0291_MB-0123	pos	pos	MB-0291	MB-0123	4
MB-0291	MB-0066	0.348364717542121	MB-0291_MB-0066	pos	pos	MB-0291	MB-0066	2
MB-0291	MB-0421	0.734886025768087	MB-0291_MB-0421	pos	pos	MB-0291	MB-0421	3
MB-0291	MB-0322	0.509311740890688	MB-0291_MB-0322	pos	pos	MB-0291	MB-0322	2
MB-0291	MB-0362	0.379583746283449	MB-0291_MB-0362	pos	pos	MB-0291	MB-0362	2
MB-0291	MB-0324	0.33994053518335	MB-0291_MB-0324	pos	pos	MB-0291	MB-0324	4
MB-0291	MB-0181	0.331516352824579	MB-0291_MB-0181	pos	pos	MB-0291	MB-0181	4
MB-0291	MB-0117	0.453419226957384	MB-0291_MB-0117	pos	pos	MB-0291	MB-0117	2
MB-0291	MB-0010	0.301783944499504	MB-0291_MB-0010	pos	pos	MB-0291	MB-0010	4
MB-0291	MB-0301	0.586477987421384	MB-0291_MB-0301	pos	pos	MB-0291	MB-0301	1
MB-0291	MB-0282	0.458374628344896	MB-0291_MB-0282	pos	pos	MB-0291	MB-0282	2
MB-0291	MB-0487	0.443508424182359	MB-0291_MB-0487	pos	pos	MB-0291	MB-0487	2
MB-0291	MB-0203	0.385652642934196	MB-0291_MB-0203	pos	pos	MB-0291	MB-0203	3
MB-0291	MB-0521	0.461843409316155	MB-0291_MB-0521	pos	pos	MB-0291	MB-0521	4
MB-0291	MB-0465	0.886554621848739	MB-0291_MB-0465	pos	pos	MB-0291	MB-0465	1
MB-0291	MB-0449	0.424677898909812	MB-0291_MB-0449	pos	pos	MB-0291	MB-0449	2
MB-0291	MB-0512	0.463330029732408	MB-0291_MB-0512	pos	pos	MB-0291	MB-0512	2
MB-0291	MB-0891	0.378097125867195	MB-0291_MB-0891	pos	pos	MB-0291	MB-0891	3
MB-0291	MB-0528	0.461347869177403	MB-0291_MB-0528	pos	pos	MB-0291	MB-0528	4
MB-0291	MB-0404	0.708318521151795	MB-0291_MB-0404	pos	pos	MB-0291	MB-0404	3
MB-0291	MB-0425	0.430624380574827	MB-0291_MB-0425	pos	pos	MB-0291	MB-0425	3
MB-0291	MB-0542	0.5648596321394	MB-0291_MB-0542	pos	pos	MB-0291	MB-0542	5
MB-0291	MB-0492	0.451437066402379	MB-0291_MB-0492	pos	pos	MB-0291	MB-0492	4
MB-0291	MB-0145	0.608440287143789	MB-0291_MB-0145	pos	pos	MB-0291	MB-0145	2
MB-0291	MB-0134	0.387512388503469	MB-0291_MB-0134	pos	pos	MB-0291	MB-0134	3
MB-0291	MB-2556	0.285431119920714	MB-0291_MB-2556	pos	pos	MB-0291	MB-2556	1
MB-0291	MB-0904	0.425668979187314	MB-0291_MB-0904	pos	pos	MB-0291	MB-0904	3
MB-0291	MB-0584	0.367690782953419	MB-0291_MB-0584	pos	pos	MB-0291	MB-0584	1
MB-0291	MB-2616	0.489593657086224	MB-0291_MB-2616	pos	pos	MB-0291	MB-2616	2
MB-0291	MB-0348	0.389250165892502	MB-0291_MB-0348	pos	pos	MB-0291	MB-0348	5
MB-0291	MB-0474	0.475718533201189	MB-0291_MB-0474	pos	pos	MB-0291	MB-0474	1
MB-0291	MB-2971	0.391476709613479	MB-0291_MB-2971	pos	pos	MB-0291	MB-2971	3
MB-0291	MB-3035	0.481665014866204	MB-0291_MB-3035	pos	pos	MB-0291	MB-3035	6
MB-0291	MB-0535	0.535183349851338	MB-0291_MB-0535	pos	pos	MB-0291	MB-0535	5
MB-0291	MB-2752	0.427155599603568	MB-0291_MB-2752	pos	pos	MB-0291	MB-2752	3
MB-0291	MB-3506	0.489593657086224	MB-0291_MB-3506	pos	pos	MB-0291	MB-3506	4
MB-0291	MB-3181	0.512884043607532	MB-0291_MB-3181	pos	pos	MB-0291	MB-3181	3
MB-0291	MB-3412	0.483647175421209	MB-0291_MB-3412	pos	pos	MB-0291	MB-3412	4
MB-0301	MB-0068	0.404481132075472	MB-0301_MB-0068	pos	pos	MB-0301	MB-0068	2
MB-0301	MB-0123	0.928066037735849	MB-0301_MB-0123	pos	pos	MB-0301	MB-0123	2
MB-0301	MB-0066	0.463443396226415	MB-0301_MB-0066	pos	pos	MB-0301	MB-0066	6
MB-0301	MB-0010	0.378930817610063	MB-0301_MB-0010	pos	pos	MB-0301	MB-0010	2
MB-0301	MB-0202	0.883647798742138	MB-0301_MB-0202	pos	pos	MB-0301	MB-0202	6
MB-0291	MB-3363	0.359266600594648	MB-0291_MB-3363	pos	pos	MB-0291	MB-3363	3
MB-0301	MB-0138	0.678459119496855	MB-0301_MB-0138	pos	pos	MB-0301	MB-0138	2
MB-0301	MB-0117	0.666666666666667	MB-0301_MB-0117	pos	pos	MB-0301	MB-0117	2
MB-0291	MB-3479	0.685751183814034	MB-0291_MB-3479	pos	pos	MB-0291	MB-3479	3
MB-0301	MB-0181	0.499606918238994	MB-0301_MB-0181	pos	pos	MB-0301	MB-0181	6
MB-0301	MB-0134	0.823506289308176	MB-0301_MB-0134	pos	pos	MB-0301	MB-0134	2
MB-0301	MB-0282	0.724056603773585	MB-0301_MB-0282	pos	pos	MB-0301	MB-0282	4
MB-0301	MB-0362	0.473270440251572	MB-0301_MB-0362	pos	pos	MB-0301	MB-0362	4
MB-0291	MB-3600	0.337958374628345	MB-0291_MB-3600	pos	pos	MB-0291	MB-3600	2
MB-0291	MB-0385	0.25	MB-0291_MB-0385	pos	pos	MB-0291	MB-0385	3
MB-0301	MB-0324	0.783805031446541	MB-0301_MB-0324	pos	pos	MB-0301	MB-0324	2
MB-0291	MB-0455	0.188514851485149	MB-0291_MB-0455	pos	pos	MB-0291	MB-0455	2
MB-0291	MB-3104	0.413280475718533	MB-0291_MB-3104	pos	pos	MB-0291	MB-3104	4
MB-0301	MB-0322	0.823899371069182	MB-0301_MB-0322	pos	pos	MB-0301	MB-0322	4
MB-0301	MB-0421	0.213443396226415	MB-0301_MB-0421	pos	pos	MB-0301	MB-0421	2
MB-0301	MB-0203	0.631247752606976	MB-0301_MB-0203	pos	pos	MB-0301	MB-0203	4
MB-0301	MB-0492	0.415487421383648	MB-0301_MB-0492	pos	pos	MB-0301	MB-0492	1
MB-0301	MB-0487	0.386792452830189	MB-0301_MB-0487	pos	pos	MB-0301	MB-0487	2
MB-0291	MB-0486	0.449950445986125	MB-0291_MB-0486	pos	pos	MB-0291	MB-0486	2
MB-0291	MB-0579	0.276402640264026	MB-0291_MB-0579	pos	pos	MB-0291	MB-0579	3
MB-0301	MB-0449	0.695754716981132	MB-0301_MB-0449	pos	pos	MB-0301	MB-0449	4
MB-0301	MB-0474	0.748034591194969	MB-0301_MB-0474	pos	pos	MB-0301	MB-0474	1
MB-0301	MB-0385	0.67688679245283	MB-0301_MB-0385	pos	pos	MB-0301	MB-0385	2
MB-0301	MB-0528	0.636006289308176	MB-0301_MB-0528	pos	pos	MB-0301	MB-0528	2
MB-0301	MB-0512	0.527908805031447	MB-0301_MB-0512	pos	pos	MB-0301	MB-0512	3
MB-0301	MB-0535	0.739779874213837	MB-0301_MB-0535	pos	pos	MB-0301	MB-0535	4
MB-0301	MB-0542	0.81564465408805	MB-0301_MB-0542	pos	pos	MB-0301	MB-0542	3
MB-0301	MB-0348	0.527538155275382	MB-0301_MB-0348	pos	pos	MB-0301	MB-0348	3
MB-0301	MB-0404	0.821898329185923	MB-0301_MB-0404	pos	pos	MB-0301	MB-0404	5
MB-0301	MB-0291	0.577830188679245	MB-0301_MB-0291	pos	pos	MB-0301	MB-0291	4
MB-0301	MB-0521	0.487028301886792	MB-0301_MB-0521	pos	pos	MB-0301	MB-0521	2
MB-0301	MB-0584	0.724449685534591	MB-0301_MB-0584	pos	pos	MB-0301	MB-0584	3
MB-0301	MB-0891	0.448899371069182	MB-0301_MB-0891	pos	pos	MB-0301	MB-0891	1
MB-0301	MB-0145	0.636067000217533	MB-0301_MB-0145	pos	pos	MB-0301	MB-0145	3
MB-0301	MB-0425	0.525943396226415	MB-0301_MB-0425	pos	pos	MB-0301	MB-0425	1
MB-0301	MB-0904	0.884827044025157	MB-0301_MB-0904	pos	pos	MB-0301	MB-0904	2
MB-0301	MB-2556	0.273584905660377	MB-0301_MB-2556	pos	pos	MB-0301	MB-2556	5
MB-0301	MB-0579	0.726808176100629	MB-0301_MB-0579	pos	pos	MB-0301	MB-0579	1
MB-0301	MB-2971	0.805031446540881	MB-0301_MB-2971	pos	pos	MB-0301	MB-2971	3
MB-0301	MB-2752	0.744103773584906	MB-0301_MB-2752	pos	pos	MB-0301	MB-2752	6
MB-0301	MB-3035	0.799921383647799	MB-0301_MB-3035	pos	pos	MB-0301	MB-3035	5
MB-0301	MB-2616	0.428459119496855	MB-0301_MB-2616	pos	pos	MB-0301	MB-2616	3
MB-0301	MB-3104	0.660770440251572	MB-0301_MB-3104	pos	pos	MB-0301	MB-3104	4
MB-0301	MB-0486	0.58372641509434	MB-0301_MB-0486	pos	pos	MB-0301	MB-0486	3
MB-0301	MB-0465	0.229166666666667	MB-0301_MB-0465	pos	pos	MB-0301	MB-0465	4
MB-0301	MB-3181	0.544025157232704	MB-0301_MB-3181	pos	pos	MB-0301	MB-3181	2
MB-0301	MB-3412	0.905660377358491	MB-0301_MB-3412	pos	pos	MB-0301	MB-3412	2
MB-0322	MB-0068	0.755060728744939	MB-0322_MB-0068	pos	pos	MB-0322	MB-0068	6
MB-0301	MB-3506	0.637185534591195	MB-0301_MB-3506	pos	pos	MB-0301	MB-3506	2
MB-0322	MB-0066	0.715789473684211	MB-0322_MB-0066	pos	pos	MB-0322	MB-0066	6
MB-0301	MB-3363	0.450078616352201	MB-0301_MB-3363	pos	pos	MB-0301	MB-3363	3
MB-0322	MB-0117	0.948178137651822	MB-0322_MB-0117	pos	pos	MB-0322	MB-0117	2
MB-0301	MB-3479	0.941430817610063	MB-0301_MB-3479	pos	pos	MB-0301	MB-3479	2
MB-0322	MB-0138	0.938461538461538	MB-0322_MB-0138	pos	pos	MB-0322	MB-0138	3
MB-0322	MB-0181	0.838866396761134	MB-0322_MB-0181	pos	pos	MB-0322	MB-0181	6
MB-0322	MB-0123	0.813765182186235	MB-0322_MB-0123	pos	pos	MB-0322	MB-0123	2
MB-0301	MB-3600	0.882075471698113	MB-0301_MB-3600	pos	pos	MB-0301	MB-3600	4
MB-0322	MB-0202	0.687449392712551	MB-0322_MB-0202	pos	pos	MB-0322	MB-0202	4
MB-0322	MB-0282	0.891093117408907	MB-0322_MB-0282	pos	pos	MB-0322	MB-0282	2
MB-0322	MB-0010	0.323076923076923	MB-0322_MB-0010	pos	pos	MB-0322	MB-0010	3
MB-0322	MB-0362	0.827125506072874	MB-0322_MB-0362	pos	pos	MB-0322	MB-0362	2
MB-0322	MB-0301	0.825864779874214	MB-0322_MB-0301	pos	pos	MB-0322	MB-0301	2
MB-0322	MB-0324	0.609716599190283	MB-0322_MB-0324	pos	pos	MB-0322	MB-0324	4
MB-0301	MB-0455	0.265330188679245	MB-0301_MB-0455	pos	pos	MB-0301	MB-0455	4
MB-0322	MB-0203	0.963322545846818	MB-0322_MB-0203	pos	pos	MB-0322	MB-0203	2
MB-0322	MB-0487	0.801214574898785	MB-0322_MB-0487	pos	pos	MB-0322	MB-0487	4
MB-0322	MB-0449	0.629554655870445	MB-0322_MB-0449	pos	pos	MB-0322	MB-0449	1
MB-0322	MB-0421	0.239676113360324	MB-0322_MB-0421	pos	pos	MB-0322	MB-0421	2
MB-0322	MB-0145	0.730258864476833	MB-0322_MB-0145	pos	pos	MB-0322	MB-0145	2
MB-0322	MB-0512	0.813765182186235	MB-0322_MB-0512	pos	pos	MB-0322	MB-0512	3
MB-0322	MB-0134	0.668421052631579	MB-0322_MB-0134	pos	pos	MB-0322	MB-0134	4
MB-0322	MB-0492	0.521052631578947	MB-0322_MB-0492	pos	pos	MB-0322	MB-0492	1
MB-0322	MB-0404	0.890152861713473	MB-0322_MB-0404	pos	pos	MB-0322	MB-0404	2
MB-0322	MB-0535	0.860728744939271	MB-0322_MB-0535	pos	pos	MB-0322	MB-0535	2
MB-0322	MB-0474	0.647773279352227	MB-0322_MB-0474	pos	pos	MB-0322	MB-0474	3
MB-0322	MB-0584	0.921457489878542	MB-0322_MB-0584	pos	pos	MB-0322	MB-0584	4
MB-0322	MB-0891	0.647368421052632	MB-0322_MB-0891	pos	pos	MB-0322	MB-0891	3
MB-0322	MB-0528	0.603238866396761	MB-0322_MB-0528	pos	pos	MB-0322	MB-0528	3
MB-0322	MB-0904	0.808906882591093	MB-0322_MB-0904	pos	pos	MB-0322	MB-0904	5
MB-0322	MB-0542	0.852631578947368	MB-0322_MB-0542	pos	pos	MB-0322	MB-0542	4
MB-0322	MB-0521	0.464777327935223	MB-0322_MB-0521	pos	pos	MB-0322	MB-0521	2
MB-0322	MB-0486	0.517813765182186	MB-0322_MB-0486	pos	pos	MB-0322	MB-0486	3
MB-0322	MB-2971	0.54251012145749	MB-0322_MB-2971	pos	pos	MB-0322	MB-2971	1
MB-0322	MB-2616	0.484615384615385	MB-0322_MB-2616	pos	pos	MB-0322	MB-2616	3
MB-0322	MB-2556	0.298380566801619	MB-0322_MB-2556	pos	pos	MB-0322	MB-2556	1
MB-0322	MB-0579	0.580566801619433	MB-0322_MB-0579	pos	pos	MB-0322	MB-0579	2
MB-0322	MB-3104	0.62753036437247	MB-0322_MB-3104	pos	pos	MB-0322	MB-3104	5
MB-0322	MB-3035	0.52753036437247	MB-0322_MB-3035	pos	pos	MB-0322	MB-3035	1
MB-0322	MB-2752	0.520242914979757	MB-0322_MB-2752	pos	pos	MB-0322	MB-2752	3
MB-0322	MB-0291	0.51336032388664	MB-0322_MB-0291	pos	pos	MB-0322	MB-0291	6
MB-0322	MB-0465	0.271255060728745	MB-0322_MB-0465	pos	pos	MB-0322	MB-0465	5
MB-0322	MB-3181	0.503643724696356	MB-0322_MB-3181	pos	pos	MB-0322	MB-3181	3
MB-0322	MB-3506	0.612955465587045	MB-0322_MB-3506	pos	pos	MB-0322	MB-3506	4
MB-0322	MB-0425	0.478542510121457	MB-0322_MB-0425	pos	pos	MB-0322	MB-0425	3
MB-0322	MB-3412	0.691093117408907	MB-0322_MB-3412	pos	pos	MB-0322	MB-3412	4
MB-0322	MB-0348	0.366954213669542	MB-0322_MB-0348	pos	pos	MB-0322	MB-0348	2
MB-0324	MB-0010	0.205464480874317	MB-0324_MB-0010	pos	pos	MB-0324	MB-0010	2
MB-0322	MB-3479	0.650607287449393	MB-0322_MB-3479	pos	pos	MB-0322	MB-3479	6
MB-0322	MB-0385	0.503643724696356	MB-0322_MB-0385	pos	pos	MB-0322	MB-0385	2
MB-0322	MB-3363	0.361943319838057	MB-0322_MB-3363	pos	pos	MB-0322	MB-3363	6
MB-0322	MB-3600	0.72834008097166	MB-0322_MB-3600	pos	pos	MB-0322	MB-3600	3
MB-0324	MB-0202	0.775409836065574	MB-0324_MB-0202	pos	pos	MB-0324	MB-0202	2
MB-0324	MB-0362	0.528415300546448	MB-0324_MB-0362	pos	pos	MB-0324	MB-0362	2
MB-0324	MB-0068	0.339344262295082	MB-0324_MB-0068	pos	pos	MB-0324	MB-0068	3
MB-0324	MB-0117	0.667213114754098	MB-0324_MB-0117	pos	pos	MB-0324	MB-0117	6
MB-0324	MB-0066	0.36120218579235	MB-0324_MB-0066	pos	pos	MB-0324	MB-0066	2
MB-0324	MB-0421	0.172677595628415	MB-0324_MB-0421	pos	pos	MB-0324	MB-0421	4
MB-0324	MB-0181	0.530601092896175	MB-0324_MB-0181	pos	pos	MB-0324	MB-0181	4
MB-0324	MB-0138	0.674863387978142	MB-0324_MB-0138	pos	pos	MB-0324	MB-0138	2
MB-0324	MB-0301	0.786163522012579	MB-0324_MB-0301	pos	pos	MB-0324	MB-0301	3
MB-0324	MB-0123	0.804371584699454	MB-0324_MB-0123	pos	pos	MB-0324	MB-0123	2
MB-0324	MB-0385	0.247196261682243	MB-0324_MB-0385	pos	pos	MB-0324	MB-0385	2
MB-0324	MB-0145	0.458342397215575	MB-0324_MB-0145	pos	pos	MB-0324	MB-0145	4
MB-0324	MB-0449	0.876502732240437	MB-0324_MB-0449	pos	pos	MB-0324	MB-0449	4
MB-0324	MB-0203	0.468716289104639	MB-0324_MB-0203	pos	pos	MB-0324	MB-0203	2
MB-0322	MB-0455	0.289504950495049	MB-0322_MB-0455	pos	pos	MB-0322	MB-0455	4
MB-0324	MB-0282	0.642622950819672	MB-0324_MB-0282	pos	pos	MB-0324	MB-0282	1
MB-0324	MB-0322	0.610931174089069	MB-0324_MB-0322	pos	pos	MB-0324	MB-0322	2
MB-0324	MB-0134	0.500769625448948	MB-0324_MB-0134	pos	pos	MB-0324	MB-0134	2
MB-0324	MB-0487	0.359016393442623	MB-0324_MB-0487	pos	pos	MB-0324	MB-0487	3
MB-0324	MB-0891	0.393989071038251	MB-0324_MB-0891	pos	pos	MB-0324	MB-0891	4
MB-0324	MB-0404	0.655883398506932	MB-0324_MB-0404	pos	pos	MB-0324	MB-0404	1
MB-0324	MB-0291	0.340436075322101	MB-0324_MB-0291	pos	pos	MB-0324	MB-0291	2
MB-0324	MB-0348	0.354744525547445	MB-0324_MB-0348	pos	pos	MB-0324	MB-0348	2
MB-0324	MB-0512	0.413661202185792	MB-0324_MB-0512	pos	pos	MB-0324	MB-0512	3
MB-0324	MB-0904	0.96448087431694	MB-0324_MB-0904	pos	pos	MB-0324	MB-0904	4
MB-0324	MB-2556	0.227322404371585	MB-0324_MB-2556	pos	pos	MB-0324	MB-2556	3
MB-0324	MB-0521	0.34207650273224	MB-0324_MB-0521	pos	pos	MB-0324	MB-0521	3
MB-0324	MB-0474	0.609289617486339	MB-0324_MB-0474	pos	pos	MB-0324	MB-0474	5
MB-0324	MB-0528	0.480874316939891	MB-0324_MB-0528	pos	pos	MB-0324	MB-0528	4
MB-0324	MB-0579	0.325907590759076	MB-0324_MB-0579	pos	pos	MB-0324	MB-0579	2
MB-0324	MB-2971	0.645901639344262	MB-0324_MB-2971	pos	pos	MB-0324	MB-2971	3
MB-0324	MB-0535	0.541598694942904	MB-0324_MB-0535	pos	pos	MB-0324	MB-0535	1
MB-0324	MB-2752	0.586885245901639	MB-0324_MB-2752	pos	pos	MB-0324	MB-2752	3
MB-0324	MB-0584	0.778688524590164	MB-0324_MB-0584	pos	pos	MB-0324	MB-0584	1
MB-0324	MB-0492	0.307103825136612	MB-0324_MB-0492	pos	pos	MB-0324	MB-0492	2
MB-0324	MB-0425	0.475409836065574	MB-0324_MB-0425	pos	pos	MB-0324	MB-0425	5
MB-0324	MB-0542	0.509680542110358	MB-0324_MB-0542	pos	pos	MB-0324	MB-0542	1
MB-0324	MB-3035	0.584153005464481	MB-0324_MB-3035	pos	pos	MB-0324	MB-3035	3
MB-0324	MB-3506	0.466120218579235	MB-0324_MB-3506	pos	pos	MB-0324	MB-3506	6
MB-0324	MB-0486	0.345396487493348	MB-0324_MB-0486	pos	pos	MB-0324	MB-0486	5
MB-0324	MB-2616	0.316393442622951	MB-0324_MB-2616	pos	pos	MB-0324	MB-2616	3
MB-0324	MB-3181	0.384699453551913	MB-0324_MB-3181	pos	pos	MB-0324	MB-3181	4
MB-0348	MB-0010	0.60743198407432	MB-0348_MB-0010	pos	pos	MB-0348	MB-0010	3
MB-0324	MB-0465	0.145658263305322	MB-0324_MB-0465	pos	pos	MB-0324	MB-0465	4
MB-0348	MB-0068	0.303131245836109	MB-0348_MB-0068	pos	pos	MB-0348	MB-0068	2
MB-0324	MB-3479	0.746448557899268	MB-0324_MB-3479	pos	pos	MB-0324	MB-3479	2
MB-0324	MB-3363	0.344587352625938	MB-0324_MB-3363	pos	pos	MB-0324	MB-3363	6
MB-0348	MB-0123	0.578898473788985	MB-0348_MB-0123	pos	pos	MB-0348	MB-0123	2
MB-0324	MB-3600	0.687374749498998	MB-0324_MB-3600	pos	pos	MB-0324	MB-3600	6
MB-0348	MB-0066	0.267091464224081	MB-0348_MB-0066	pos	pos	MB-0348	MB-0066	3
MB-0348	MB-0138	0.374518911745189	MB-0348_MB-0138	pos	pos	MB-0348	MB-0138	2
MB-0348	MB-0117	0.39256801592568	MB-0348_MB-0117	pos	pos	MB-0348	MB-0117	2
MB-0348	MB-0202	0.507631055076311	MB-0348_MB-0202	pos	pos	MB-0348	MB-0202	3
MB-0348	MB-0181	0.326958831341301	MB-0348_MB-0181	pos	pos	MB-0348	MB-0181	6
MB-0348	MB-0134	0.860384870603849	MB-0348_MB-0134	pos	pos	MB-0348	MB-0134	2
MB-0324	MB-0455	0.186930693069307	MB-0324_MB-0455	pos	pos	MB-0324	MB-0455	4
MB-0348	MB-0282	0.354877239548772	MB-0348_MB-0282	pos	pos	MB-0348	MB-0282	4
MB-0324	MB-3104	0.680327868852459	MB-0324_MB-3104	pos	pos	MB-0324	MB-3104	2
MB-0348	MB-0362	0.330192435301924	MB-0348_MB-0362	pos	pos	MB-0348	MB-0362	3
MB-0348	MB-0421	0.174169949352842	MB-0348_MB-0421	pos	pos	MB-0348	MB-0421	2
MB-0348	MB-0301	0.534970139349701	MB-0348_MB-0301	pos	pos	MB-0348	MB-0301	2
MB-0348	MB-0322	0.367086927670869	MB-0348_MB-0322	pos	pos	MB-0348	MB-0322	4
MB-0324	MB-3412	0.854098360655738	MB-0324_MB-3412	pos	pos	MB-0324	MB-3412	4
MB-0348	MB-0425	0.891705374917054	MB-0348_MB-0425	pos	pos	MB-0348	MB-0425	2
MB-0348	MB-0385	0.683875248838753	MB-0348_MB-0385	pos	pos	MB-0348	MB-0385	4
MB-0348	MB-0474	0.39256801592568	MB-0348_MB-0474	pos	pos	MB-0348	MB-0474	1
MB-0348	MB-0324	0.355408095554081	MB-0348_MB-0324	pos	pos	MB-0348	MB-0324	2
MB-0348	MB-0449	0.370935633709356	MB-0348_MB-0449	pos	pos	MB-0348	MB-0449	2
MB-0348	MB-0487	0.328687110049117	MB-0348_MB-0487	pos	pos	MB-0348	MB-0487	3
MB-0348	MB-0291	0.388321167883212	MB-0348_MB-0291	pos	pos	MB-0348	MB-0291	4
MB-0348	MB-0492	0.383328908946111	MB-0348_MB-0492	pos	pos	MB-0348	MB-0492	1
MB-0348	MB-0521	0.383808891838089	MB-0348_MB-0521	pos	pos	MB-0348	MB-0521	2
MB-0348	MB-0528	0.445122760451228	MB-0348_MB-0528	pos	pos	MB-0348	MB-0528	2
MB-0348	MB-0512	0.33550099535501	MB-0348_MB-0512	pos	pos	MB-0348	MB-0512	3
MB-0348	MB-0891	0.356876332622601	MB-0348_MB-0891	pos	pos	MB-0348	MB-0891	4
MB-0348	MB-0904	0.450696748506967	MB-0348_MB-0904	pos	pos	MB-0348	MB-0904	3
MB-0348	MB-0542	0.600265428002654	MB-0348_MB-0542	pos	pos	MB-0348	MB-0542	3
MB-0348	MB-2556	0.217391304347826	MB-0348_MB-2556	pos	pos	MB-0348	MB-2556	5
MB-0348	MB-0535	0.425348374253484	MB-0348_MB-0535	pos	pos	MB-0348	MB-0535	4
MB-0348	MB-2752	0.427073656270737	MB-0348_MB-2752	pos	pos	MB-0348	MB-2752	2
MB-0348	MB-0584	0.304047777040478	MB-0348_MB-0584	pos	pos	MB-0348	MB-0584	3
MB-0348	MB-0579	0.312806901128069	MB-0348_MB-0579	pos	pos	MB-0348	MB-0579	1
MB-0348	MB-2971	0.365374402549124	MB-0348_MB-2971	pos	pos	MB-0348	MB-2971	3
MB-0348	MB-3035	0.361645653616457	MB-0348_MB-3035	pos	pos	MB-0348	MB-3035	1
MB-0348	MB-2616	0.38327803583278	MB-0348_MB-2616	pos	pos	MB-0348	MB-2616	2
MB-0348	MB-0486	0.362707365627074	MB-0348_MB-0486	pos	pos	MB-0348	MB-0486	5
MB-0348	MB-3181	0.415660252156603	MB-0348_MB-3181	pos	pos	MB-0348	MB-3181	1
MB-0348	MB-3412	0.829197080291971	MB-0348_MB-3412	pos	pos	MB-0348	MB-3412	3
MB-0348	MB-3363	0.306702057067021	MB-0348_MB-3363	pos	pos	MB-0348	MB-3363	6
MB-0348	MB-3506	0.459954841280382	MB-0348_MB-3506	pos	pos	MB-0348	MB-3506	5
MB-0348	MB-0404	0.446449900464499	MB-0348_MB-0404	pos	pos	MB-0348	MB-0404	3
MB-0348	MB-0465	0.178234903782349	MB-0348_MB-0465	pos	pos	MB-0348	MB-0465	4
MB-0348	MB-3600	0.766556071665561	MB-0348_MB-3600	pos	pos	MB-0348	MB-3600	3
MB-0348	MB-3479	0.445786330457863	MB-0348_MB-3479	pos	pos	MB-0348	MB-3479	4
MB-0348	MB-3104	0.356735235567352	MB-0348_MB-3104	pos	pos	MB-0348	MB-3104	2
MB-0348	MB-0145	0.482017252820173	MB-0348_MB-0145	pos	pos	MB-0348	MB-0145	2
MB-0348	MB-0455	0.2185799601858	MB-0348_MB-0455	pos	pos	MB-0348	MB-0455	6
MB-0348	MB-0203	0.523291307232913	MB-0348_MB-0203	pos	pos	MB-0348	MB-0203	2
MB-0362	MB-0010	0.169770773638968	MB-0362_MB-0010	pos	pos	MB-0362	MB-0010	6
MB-0362	MB-0117	0.704896907216495	MB-0362_MB-0117	pos	pos	MB-0362	MB-0117	3
MB-0362	MB-0181	0.726640926640927	MB-0362_MB-0181	pos	pos	MB-0362	MB-0181	2
MB-0362	MB-0068	0.692664092664093	MB-0362_MB-0068	pos	pos	MB-0362	MB-0068	2
MB-0362	MB-0066	0.664092664092664	MB-0362_MB-0066	pos	pos	MB-0362	MB-0066	3
MB-0362	MB-0202	0.633663366336634	MB-0362_MB-0202	pos	pos	MB-0362	MB-0202	6
MB-0362	MB-0138	0.723226703755216	MB-0362_MB-0138	pos	pos	MB-0362	MB-0138	2
MB-0362	MB-0145	0.58429410485099	MB-0362_MB-0145	pos	pos	MB-0362	MB-0145	4
MB-0362	MB-0203	0.861920172599784	MB-0362_MB-0203	pos	pos	MB-0362	MB-0203	4
MB-0362	MB-0301	0.469339622641509	MB-0362_MB-0301	pos	pos	MB-0362	MB-0301	2
MB-0362	MB-0324	0.526775956284153	MB-0362_MB-0324	pos	pos	MB-0362	MB-0324	3
MB-0362	MB-0322	0.82995951417004	MB-0362_MB-0322	pos	pos	MB-0362	MB-0322	2
MB-0362	MB-0134	0.357619291944587	MB-0362_MB-0134	pos	pos	MB-0362	MB-0134	2
MB-0362	MB-0282	0.579433497536946	MB-0362_MB-0282	pos	pos	MB-0362	MB-0282	4
MB-0362	MB-0123	0.506613756613757	MB-0362_MB-0123	pos	pos	MB-0362	MB-0123	4
MB-0362	MB-0421	0.18996138996139	MB-0362_MB-0421	pos	pos	MB-0362	MB-0421	2
MB-0362	MB-0579	0.291254125412541	MB-0362_MB-0579	pos	pos	MB-0362	MB-0579	4
MB-0362	MB-0487	0.77992277992278	MB-0362_MB-0487	pos	pos	MB-0362	MB-0487	1
MB-0362	MB-0385	0.242990654205607	MB-0362_MB-0385	pos	pos	MB-0362	MB-0385	2
MB-0362	MB-0449	0.503333333333333	MB-0362_MB-0449	pos	pos	MB-0362	MB-0449	2
MB-0362	MB-0404	0.630465694987558	MB-0362_MB-0404	pos	pos	MB-0362	MB-0404	3
MB-0362	MB-0512	0.794838709677419	MB-0362_MB-0512	pos	pos	MB-0362	MB-0512	4
MB-0362	MB-0348	0.328643482877621	MB-0362_MB-0348	pos	pos	MB-0362	MB-0348	1
MB-0362	MB-0542	0.504356243949661	MB-0362_MB-0542	pos	pos	MB-0362	MB-0542	2
MB-0362	MB-0584	0.717660292463442	MB-0362_MB-0584	pos	pos	MB-0362	MB-0584	2
MB-0362	MB-0535	0.739532354540511	MB-0362_MB-0535	pos	pos	MB-0362	MB-0535	3
MB-0362	MB-0474	0.445067264573991	MB-0362_MB-0474	pos	pos	MB-0362	MB-0474	4
MB-0362	MB-0528	0.496416938110749	MB-0362_MB-0528	pos	pos	MB-0362	MB-0528	3
MB-0362	MB-0465	0.176937441643324	MB-0362_MB-0465	pos	pos	MB-0362	MB-0465	3
MB-0362	MB-0291	0.378097125867195	MB-0362_MB-0291	pos	pos	MB-0362	MB-0291	5
MB-0362	MB-0891	0.549034749034749	MB-0362_MB-0891	pos	pos	MB-0362	MB-0891	4
MB-0362	MB-2556	0.206177606177606	MB-0362_MB-2556	pos	pos	MB-0362	MB-2556	2
MB-0362	MB-0455	0.171089108910891	MB-0362_MB-0455	pos	pos	MB-0362	MB-0455	3
MB-0362	MB-0492	0.37992277992278	MB-0362_MB-0492	pos	pos	MB-0362	MB-0492	1
MB-0362	MB-0486	0.360298030867483	MB-0362_MB-0486	pos	pos	MB-0362	MB-0486	3
MB-0362	MB-0521	0.378321678321678	MB-0362_MB-0521	pos	pos	MB-0362	MB-0521	1
MB-0362	MB-0904	0.567994505494505	MB-0362_MB-0904	pos	pos	MB-0362	MB-0904	2
MB-0362	MB-0425	0.32090395480226	MB-0362_MB-0425	pos	pos	MB-0362	MB-0425	5
MB-0362	MB-2971	0.438610038610039	MB-0362_MB-2971	pos	pos	MB-0362	MB-2971	1
MB-0362	MB-3363	0.205251875669882	MB-0362_MB-3363	pos	pos	MB-0362	MB-3363	3
MB-0362	MB-2616	0.47938829787234	MB-0362_MB-2616	pos	pos	MB-0362	MB-2616	6
MB-0362	MB-3479	0.512699095996556	MB-0362_MB-3479	pos	pos	MB-0362	MB-3479	5
MB-0362	MB-2752	0.540880503144654	MB-0362_MB-2752	pos	pos	MB-0362	MB-2752	3
MB-0362	MB-3600	0.43186372745491	MB-0362_MB-3600	pos	pos	MB-0362	MB-3600	4
MB-0362	MB-3506	0.451737451737452	MB-0362_MB-3506	pos	pos	MB-0362	MB-3506	3
MB-0362	MB-3104	0.418463611859838	MB-0362_MB-3104	pos	pos	MB-0362	MB-3104	4
MB-0362	MB-3181	0.483636363636364	MB-0362_MB-3181	pos	pos	MB-0362	MB-3181	2
MB-0362	MB-3412	0.490654205607477	MB-0362_MB-3412	pos	pos	MB-0362	MB-3412	2
MB-0362	MB-3035	0.411719352351581	MB-0362_MB-3035	pos	pos	MB-0362	MB-3035	6
MB-0385	MB-0066	0.501869158878505	MB-0385_MB-0066	pos	pos	MB-0385	MB-0066	2
MB-0385	MB-0123	0.616355140186916	MB-0385_MB-0123	pos	pos	MB-0385	MB-0123	6
MB-0385	MB-0181	0.473831775700935	MB-0385_MB-0181	pos	pos	MB-0385	MB-0181	3
MB-0385	MB-0068	0.465420560747664	MB-0385_MB-0068	pos	pos	MB-0385	MB-0068	2
MB-0385	MB-0010	0.631775700934579	MB-0385_MB-0010	pos	pos	MB-0385	MB-0010	2
MB-0385	MB-0138	0.492990654205608	MB-0385_MB-0138	pos	pos	MB-0385	MB-0138	3
MB-0385	MB-0202	0.380841121495327	MB-0385_MB-0202	pos	pos	MB-0385	MB-0202	6
MB-0385	MB-0282	0.580841121495327	MB-0385_MB-0282	pos	pos	MB-0385	MB-0282	2
MB-0385	MB-0117	0.508878504672897	MB-0385_MB-0117	pos	pos	MB-0385	MB-0117	4
MB-0385	MB-0362	0.24018691588785	MB-0385_MB-0362	pos	pos	MB-0385	MB-0362	4
MB-0385	MB-0134	0.739252336448598	MB-0385_MB-0134	pos	pos	MB-0385	MB-0134	2
MB-0385	MB-0421	0.199532710280374	MB-0385_MB-0421	pos	pos	MB-0385	MB-0421	3
MB-0385	MB-0301	0.664308176100629	MB-0385_MB-0301	pos	pos	MB-0385	MB-0301	2
MB-0385	MB-0425	0.650934579439252	MB-0385_MB-0425	pos	pos	MB-0385	MB-0425	2
MB-0385	MB-0492	0.532242990654206	MB-0385_MB-0492	pos	pos	MB-0385	MB-0492	4
MB-0385	MB-0322	0.501214574898785	MB-0385_MB-0322	pos	pos	MB-0385	MB-0322	4
MB-0385	MB-0203	0.516540812657318	MB-0385_MB-0203	pos	pos	MB-0385	MB-0203	2
MB-0385	MB-0528	0.385981308411215	MB-0385_MB-0528	pos	pos	MB-0385	MB-0528	4
MB-0385	MB-0324	0.249065420560748	MB-0385_MB-0324	pos	pos	MB-0385	MB-0324	1
MB-0385	MB-0348	0.685335102853351	MB-0385_MB-0348	pos	pos	MB-0385	MB-0348	2
MB-0385	MB-0487	0.3	MB-0385_MB-0487	pos	pos	MB-0385	MB-0487	2
MB-0385	MB-0449	0.261214953271028	MB-0385_MB-0449	pos	pos	MB-0385	MB-0449	3
MB-0385	MB-0512	0.316355140186916	MB-0385_MB-0512	pos	pos	MB-0385	MB-0512	4
MB-0385	MB-0535	0.435046728971963	MB-0385_MB-0535	pos	pos	MB-0385	MB-0535	1
MB-0385	MB-0584	0.461214953271028	MB-0385_MB-0584	pos	pos	MB-0385	MB-0584	2
MB-0385	MB-0891	0.275233644859813	MB-0385_MB-0891	pos	pos	MB-0385	MB-0891	2
MB-0385	MB-0145	0.456167065477485	MB-0385_MB-0145	pos	pos	MB-0385	MB-0145	3
MB-0385	MB-0486	0.50981308411215	MB-0385_MB-0486	pos	pos	MB-0385	MB-0486	4
MB-0385	MB-2556	0.251869158878505	MB-0385_MB-2556	pos	pos	MB-0385	MB-2556	3
MB-0385	MB-0404	0.483825097760398	MB-0385_MB-0404	pos	pos	MB-0385	MB-0404	3
MB-0385	MB-0521	0.262616822429907	MB-0385_MB-0521	pos	pos	MB-0385	MB-0521	5
MB-0385	MB-0904	0.410280373831776	MB-0385_MB-0904	pos	pos	MB-0385	MB-0904	4
MB-0385	MB-0474	0.486915887850467	MB-0385_MB-0474	pos	pos	MB-0385	MB-0474	2
MB-0385	MB-0542	0.418691588785047	MB-0385_MB-0542	pos	pos	MB-0385	MB-0542	3
MB-0385	MB-2971	0.248598130841122	MB-0385_MB-2971	pos	pos	MB-0385	MB-2971	1
MB-0385	MB-2616	0.322429906542056	MB-0385_MB-2616	pos	pos	MB-0385	MB-2616	3
MB-0385	MB-0291	0.246728971962617	MB-0385_MB-0291	pos	pos	MB-0385	MB-0291	1
MB-0385	MB-3035	0.324299065420561	MB-0385_MB-3035	pos	pos	MB-0385	MB-3035	2
MB-0385	MB-0455	0.421782178217822	MB-0385_MB-0455	pos	pos	MB-0385	MB-0455	5
MB-0385	MB-3104	0.530373831775701	MB-0385_MB-3104	pos	pos	MB-0385	MB-3104	1
MB-0385	MB-3412	0.71214953271028	MB-0385_MB-3412	pos	pos	MB-0385	MB-3412	3
MB-0385	MB-3506	0.319158878504673	MB-0385_MB-3506	pos	pos	MB-0385	MB-3506	6
MB-0385	MB-2752	0.279439252336449	MB-0385_MB-2752	pos	pos	MB-0385	MB-2752	5
MB-0385	MB-0465	0.144724556489262	MB-0385_MB-0465	pos	pos	MB-0385	MB-0465	3
MB-0385	MB-3181	0.28785046728972	MB-0385_MB-3181	pos	pos	MB-0385	MB-3181	4
MB-0385	MB-3363	0.223364485981308	MB-0385_MB-3363	pos	pos	MB-0385	MB-3363	3
MB-0385	MB-3600	0.680841121495327	MB-0385_MB-3600	pos	pos	MB-0385	MB-3600	4
MB-0385	MB-3479	0.680154972018941	MB-0385_MB-3479	pos	pos	MB-0385	MB-3479	2
MB-0385	MB-0579	0.278465346534653	MB-0385_MB-0579	pos	pos	MB-0385	MB-0579	2
MB-0404	MB-0068	0.662335350658597	MB-0404_MB-0068	pos	pos	MB-0404	MB-0068	6
MB-0404	MB-0066	0.500177746178457	MB-0404_MB-0066	pos	pos	MB-0404	MB-0066	2
MB-0404	MB-0123	0.718627799502311	MB-0404_MB-0123	pos	pos	MB-0404	MB-0123	6
MB-0404	MB-0138	0.873977959473871	MB-0404_MB-0138	pos	pos	MB-0404	MB-0138	3
MB-0404	MB-0117	0.838250977603981	MB-0404_MB-0117	pos	pos	MB-0404	MB-0117	2
MB-0404	MB-0202	0.832385353714895	MB-0404_MB-0202	pos	pos	MB-0404	MB-0202	2
MB-0404	MB-0010	0.364557412015642	MB-0404_MB-0010	pos	pos	MB-0404	MB-0010	3
MB-0404	MB-0181	0.649537695590327	MB-0404_MB-0181	pos	pos	MB-0404	MB-0181	6
MB-0404	MB-0282	0.72182723071454	MB-0404_MB-0282	pos	pos	MB-0404	MB-0282	2
MB-0404	MB-0322	0.888908638464273	MB-0404_MB-0322	pos	pos	MB-0404	MB-0322	4
MB-0404	MB-0134	0.695520796302879	MB-0404_MB-0134	pos	pos	MB-0404	MB-0134	4
MB-0404	MB-0362	0.627977248489157	MB-0404_MB-0362	pos	pos	MB-0404	MB-0362	2
MB-0404	MB-0301	0.812833274084607	MB-0404_MB-0301	pos	pos	MB-0404	MB-0301	3
MB-0404	MB-0324	0.654994667614646	MB-0404_MB-0324	pos	pos	MB-0404	MB-0324	2
MB-0404	MB-0421	0.2322206095791	MB-0404_MB-0421	pos	pos	MB-0404	MB-0421	2
MB-0404	MB-0449	0.678812655527906	MB-0404_MB-0449	pos	pos	MB-0404	MB-0449	4
MB-0404	MB-0492	0.591183789548525	MB-0404_MB-0492	pos	pos	MB-0404	MB-0492	4
MB-0404	MB-0474	0.677212939921792	MB-0404_MB-0474	pos	pos	MB-0404	MB-0474	2
MB-0404	MB-0512	0.768041237113402	MB-0404_MB-0512	pos	pos	MB-0404	MB-0512	4
MB-0404	MB-0521	0.679701386420192	MB-0404_MB-0521	pos	pos	MB-0404	MB-0521	1
MB-0404	MB-0487	0.705652328474938	MB-0404_MB-0487	pos	pos	MB-0404	MB-0487	2
MB-0404	MB-0528	0.789015286171347	MB-0404_MB-0528	pos	pos	MB-0404	MB-0528	2
MB-0404	MB-0535	0.953075008887309	MB-0404_MB-0535	pos	pos	MB-0404	MB-0535	3
MB-0404	MB-0542	0.91041592605759	MB-0404_MB-0542	pos	pos	MB-0404	MB-0542	4
MB-0404	MB-0291	0.70991823675791	MB-0404_MB-0291	pos	pos	MB-0404	MB-0291	1
MB-0404	MB-0425	0.517063633131888	MB-0404_MB-0425	pos	pos	MB-0404	MB-0425	2
MB-0404	MB-0145	0.946498400284394	MB-0404_MB-0145	pos	pos	MB-0404	MB-0145	2
MB-0404	MB-0891	0.662569036166043	MB-0404_MB-0891	pos	pos	MB-0404	MB-0891	3
MB-0404	MB-0465	0.291148240312833	MB-0404_MB-0465	pos	pos	MB-0404	MB-0465	4
MB-0404	MB-0584	0.640597227159616	MB-0404_MB-0584	pos	pos	MB-0404	MB-0584	3
MB-0404	MB-0904	0.718805545680768	MB-0404_MB-0904	pos	pos	MB-0404	MB-0904	3
MB-0404	MB-2556	0.301691896705254	MB-0404_MB-2556	pos	pos	MB-0404	MB-2556	5
MB-0404	MB-0579	0.593672236046925	MB-0404_MB-0579	pos	pos	MB-0404	MB-0579	4
MB-0404	MB-2616	0.703163881976538	MB-0404_MB-2616	pos	pos	MB-0404	MB-2616	2
MB-0404	MB-0203	0.77568432278706	MB-0404_MB-0203	pos	pos	MB-0404	MB-0203	3
MB-0404	MB-2752	0.63348738002133	MB-0404_MB-2752	pos	pos	MB-0404	MB-2752	1
MB-0404	MB-2971	0.612868823320299	MB-0404_MB-2971	pos	pos	MB-0404	MB-2971	3
MB-0404	MB-0486	0.630643441166015	MB-0404_MB-0486	pos	pos	MB-0404	MB-0486	1
MB-0404	MB-3035	0.631354425879844	MB-0404_MB-3035	pos	pos	MB-0404	MB-3035	2
MB-0404	MB-3181	0.742979025950942	MB-0404_MB-3181	pos	pos	MB-0404	MB-3181	5
MB-0404	MB-0385	0.479025950942055	MB-0404_MB-0385	pos	pos	MB-0404	MB-0385	1
MB-0404	MB-3506	0.842516885886953	MB-0404_MB-3506	pos	pos	MB-0404	MB-3506	3
MB-0404	MB-3104	0.657483114113047	MB-0404_MB-3104	pos	pos	MB-0404	MB-3104	6
MB-0404	MB-3412	0.766441521507288	MB-0404_MB-3412	pos	pos	MB-0404	MB-3412	5
MB-0404	MB-0455	0.38784216139353	MB-0404_MB-0455	pos	pos	MB-0404	MB-0455	3
MB-0404	MB-3479	0.820298613579808	MB-0404_MB-3479	pos	pos	MB-0404	MB-3479	4
MB-0404	MB-3363	0.463562033416282	MB-0404_MB-3363	pos	pos	MB-0404	MB-3363	3
MB-0404	MB-3600	0.700319943121223	MB-0404_MB-3600	pos	pos	MB-0404	MB-3600	4
MB-0404	MB-0348	0.445388188453882	MB-0404_MB-0348	pos	pos	MB-0404	MB-0348	2
MB-0421	MB-0010	0.194126074498567	MB-0421_MB-0010	pos	pos	MB-0421	MB-0010	2
MB-0421	MB-0066	0.312952534191472	MB-0421_MB-0066	pos	pos	MB-0421	MB-0066	6
MB-0421	MB-0117	0.241623711340206	MB-0421_MB-0117	pos	pos	MB-0421	MB-0117	2
MB-0421	MB-0068	0.261253309796999	MB-0421_MB-0068	pos	pos	MB-0421	MB-0068	6
MB-0421	MB-0138	0.268428372739917	MB-0421_MB-0138	pos	pos	MB-0421	MB-0138	3
MB-0421	MB-0123	0.214285714285714	MB-0421_MB-0123	pos	pos	MB-0421	MB-0123	2
MB-0421	MB-0134	0.173422267829656	MB-0421_MB-0134	pos	pos	MB-0421	MB-0134	2
MB-0421	MB-0202	0.274398868458274	MB-0421_MB-0202	pos	pos	MB-0421	MB-0202	3
MB-0421	MB-0181	0.189344262295082	MB-0421_MB-0181	pos	pos	MB-0421	MB-0181	6
MB-0421	MB-0203	0.221752709902627	MB-0421_MB-0203	pos	pos	MB-0421	MB-0203	2
MB-0421	MB-0301	0.211477987421384	MB-0421_MB-0301	pos	pos	MB-0421	MB-0301	4
MB-0421	MB-0362	0.199227799227799	MB-0421_MB-0362	pos	pos	MB-0421	MB-0362	4
MB-0421	MB-0282	0.33128078817734	MB-0421_MB-0282	pos	pos	MB-0421	MB-0282	2
MB-0421	MB-0322	0.243724696356275	MB-0421_MB-0322	pos	pos	MB-0421	MB-0322	3
MB-0421	MB-0145	0.251975417032485	MB-0421_MB-0145	pos	pos	MB-0421	MB-0145	2
MB-0421	MB-0324	0.177595628415301	MB-0421_MB-0324	pos	pos	MB-0421	MB-0324	2
MB-0421	MB-0291	0.736868186323092	MB-0421_MB-0291	pos	pos	MB-0421	MB-0291	4
MB-0421	MB-0465	0.909897292250233	MB-0421_MB-0465	pos	pos	MB-0421	MB-0465	4
MB-0421	MB-0487	0.244131455399061	MB-0421_MB-0487	pos	pos	MB-0421	MB-0487	2
MB-0421	MB-0385	0.191588785046729	MB-0421_MB-0385	pos	pos	MB-0421	MB-0385	4
MB-0421	MB-0449	0.199333333333333	MB-0421_MB-0449	pos	pos	MB-0421	MB-0449	1
MB-0421	MB-0455	0.282376237623762	MB-0421_MB-0455	pos	pos	MB-0421	MB-0455	2
MB-0421	MB-0348	0.16716038933559	MB-0421_MB-0348	pos	pos	MB-0421	MB-0348	2
MB-0421	MB-0474	0.285313901345291	MB-0421_MB-0474	pos	pos	MB-0421	MB-0474	3
MB-0421	MB-0425	0.207344632768362	MB-0421_MB-0425	pos	pos	MB-0421	MB-0425	4
MB-0421	MB-0512	0.230322580645161	MB-0421_MB-0512	pos	pos	MB-0421	MB-0512	1
MB-0421	MB-0528	0.325732899022801	MB-0421_MB-0528	pos	pos	MB-0421	MB-0528	2
MB-0421	MB-0404	0.231272727272727	MB-0421_MB-0404	pos	pos	MB-0421	MB-0404	2
MB-0421	MB-0492	0.279620853080569	MB-0421_MB-0492	pos	pos	MB-0421	MB-0492	3
MB-0421	MB-0521	0.245454545454545	MB-0421_MB-0521	pos	pos	MB-0421	MB-0521	4
MB-0421	MB-0584	0.300337457817773	MB-0421_MB-0584	pos	pos	MB-0421	MB-0584	3
MB-0421	MB-0542	0.299128751210068	MB-0421_MB-0542	pos	pos	MB-0421	MB-0542	3
MB-0421	MB-0535	0.288743882544861	MB-0421_MB-0535	pos	pos	MB-0421	MB-0535	5
MB-0421	MB-0579	0.16006600660066	MB-0421_MB-0579	pos	pos	MB-0421	MB-0579	4
MB-0421	MB-0486	0.262905800957956	MB-0421_MB-0486	pos	pos	MB-0421	MB-0486	2
MB-0421	MB-0904	0.21771978021978	MB-0421_MB-0904	pos	pos	MB-0421	MB-0904	3
MB-0421	MB-0891	0.217117117117117	MB-0421_MB-0891	pos	pos	MB-0421	MB-0891	1
MB-0421	MB-2616	0.380984042553192	MB-0421_MB-2616	pos	pos	MB-0421	MB-2616	3
MB-0421	MB-2752	0.195667365478686	MB-0421_MB-2752	pos	pos	MB-0421	MB-2752	1
MB-0421	MB-2971	0.185516680227827	MB-0421_MB-2971	pos	pos	MB-0421	MB-2971	2
MB-0421	MB-3363	0.147374062165059	MB-0421_MB-3363	pos	pos	MB-0421	MB-3363	5
MB-0421	MB-3035	0.197378565921357	MB-0421_MB-3035	pos	pos	MB-0421	MB-3035	1
MB-0421	MB-2556	0.23062381852552	MB-0421_MB-2556	pos	pos	MB-0421	MB-2556	3
MB-0421	MB-3181	0.326545454545455	MB-0421_MB-3181	pos	pos	MB-0421	MB-3181	6
MB-0421	MB-3479	0.248385708136031	MB-0421_MB-3479	pos	pos	MB-0421	MB-3479	5
MB-0421	MB-3412	0.24357476635514	MB-0421_MB-3412	pos	pos	MB-0421	MB-3412	3
MB-0421	MB-3104	0.210916442048518	MB-0421_MB-3104	pos	pos	MB-0421	MB-3104	4
MB-0421	MB-3506	0.251387787470262	MB-0421_MB-3506	pos	pos	MB-0421	MB-3506	3
MB-0421	MB-3600	0.143286573146293	MB-0421_MB-3600	pos	pos	MB-0421	MB-3600	4
MB-0425	MB-0010	0.725988700564972	MB-0425_MB-0010	pos	pos	MB-0425	MB-0010	2
MB-0425	MB-0202	0.449152542372881	MB-0425_MB-0202	pos	pos	MB-0425	MB-0202	2
MB-0425	MB-0068	0.338418079096045	MB-0425_MB-0068	pos	pos	MB-0425	MB-0068	6
MB-0425	MB-0138	0.351412429378531	MB-0425_MB-0138	pos	pos	MB-0425	MB-0138	2
MB-0425	MB-0117	0.341242937853107	MB-0425_MB-0117	pos	pos	MB-0425	MB-0117	6
MB-0425	MB-0181	0.277966101694915	MB-0425_MB-0181	pos	pos	MB-0425	MB-0181	3
MB-0425	MB-0123	0.663841807909605	MB-0425_MB-0123	pos	pos	MB-0425	MB-0123	2
MB-0425	MB-0066	0.303954802259887	MB-0425_MB-0066	pos	pos	MB-0425	MB-0066	2
MB-0425	MB-0362	0.31864406779661	MB-0425_MB-0362	pos	pos	MB-0425	MB-0362	3
MB-0425	MB-0134	0.787583376090303	MB-0425_MB-0134	pos	pos	MB-0425	MB-0134	6
MB-0425	MB-0301	0.51690251572327	MB-0425_MB-0301	pos	pos	MB-0425	MB-0301	2
MB-0425	MB-0421	0.209039548022599	MB-0425_MB-0421	pos	pos	MB-0425	MB-0421	4
MB-0425	MB-0322	0.475708502024291	MB-0425_MB-0322	pos	pos	MB-0425	MB-0322	4
MB-0425	MB-0282	0.370621468926554	MB-0425_MB-0282	pos	pos	MB-0425	MB-0282	2
MB-0425	MB-0348	0.890245520902455	MB-0425_MB-0348	pos	pos	MB-0425	MB-0348	3
MB-0425	MB-0487	0.31638418079096	MB-0425_MB-0487	pos	pos	MB-0425	MB-0487	2
MB-0425	MB-0449	0.354237288135593	MB-0425_MB-0449	pos	pos	MB-0425	MB-0449	2
MB-0425	MB-0385	0.653271028037383	MB-0425_MB-0385	pos	pos	MB-0425	MB-0385	4
MB-0425	MB-0324	0.476502732240437	MB-0425_MB-0324	pos	pos	MB-0425	MB-0324	4
MB-0425	MB-0203	0.404350952894642	MB-0425_MB-0203	pos	pos	MB-0425	MB-0203	2
MB-0425	MB-0404	0.517596871667259	MB-0425_MB-0404	pos	pos	MB-0425	MB-0404	4
MB-0425	MB-0492	0.402824858757062	MB-0425_MB-0492	pos	pos	MB-0425	MB-0492	1
MB-0425	MB-0465	0.176937441643324	MB-0425_MB-0465	pos	pos	MB-0425	MB-0465	2
MB-0425	MB-0904	0.48361581920904	MB-0425_MB-0904	pos	pos	MB-0425	MB-0904	2
MB-0425	MB-0891	0.295480225988701	MB-0425_MB-0891	pos	pos	MB-0425	MB-0891	3
MB-0425	MB-0521	0.324858757062147	MB-0425_MB-0521	pos	pos	MB-0425	MB-0521	4
MB-0425	MB-0512	0.327683615819209	MB-0425_MB-0512	pos	pos	MB-0425	MB-0512	1
MB-0425	MB-0291	0.430624380574827	MB-0425_MB-0291	pos	pos	MB-0425	MB-0291	2
MB-0425	MB-0528	0.36271186440678	MB-0425_MB-0528	pos	pos	MB-0425	MB-0528	2
MB-0425	MB-0535	0.524197933659598	MB-0425_MB-0535	pos	pos	MB-0425	MB-0535	3
MB-0425	MB-0542	0.495159728944821	MB-0425_MB-0542	pos	pos	MB-0425	MB-0542	4
MB-0425	MB-0474	0.38677130044843	MB-0425_MB-0474	pos	pos	MB-0425	MB-0474	3
MB-0425	MB-2971	0.31638418079096	MB-0425_MB-2971	pos	pos	MB-0425	MB-2971	3
MB-0425	MB-2556	0.206214689265537	MB-0425_MB-2556	pos	pos	MB-0425	MB-2556	5
MB-0425	MB-0584	0.303149606299213	MB-0425_MB-0584	pos	pos	MB-0425	MB-0584	4
MB-0425	MB-0145	0.42005655862519	MB-0425_MB-0145	pos	pos	MB-0425	MB-0145	2
MB-0425	MB-3035	0.354237288135593	MB-0425_MB-3035	pos	pos	MB-0425	MB-3035	3
MB-0425	MB-2752	0.324293785310734	MB-0425_MB-2752	pos	pos	MB-0425	MB-2752	1
MB-0425	MB-2616	0.357062146892655	MB-0425_MB-2616	pos	pos	MB-0425	MB-2616	3
MB-0425	MB-3506	0.38361581920904	MB-0425_MB-3506	pos	pos	MB-0425	MB-3506	1
MB-0425	MB-3412	0.88361581920904	MB-0425_MB-3412	pos	pos	MB-0425	MB-3412	2
MB-0425	MB-3181	0.347457627118644	MB-0425_MB-3181	pos	pos	MB-0425	MB-3181	5
MB-0425	MB-3600	0.530561122244489	MB-0425_MB-3600	pos	pos	MB-0425	MB-3600	1
MB-0425	MB-3479	0.491605682307361	MB-0425_MB-3479	pos	pos	MB-0425	MB-3479	3
MB-0425	MB-0579	0.266089108910891	MB-0425_MB-0579	pos	pos	MB-0425	MB-0579	6
MB-0425	MB-3363	0.278670953912111	MB-0425_MB-3363	pos	pos	MB-0425	MB-3363	5
MB-0425	MB-3104	0.287570621468927	MB-0425_MB-3104	pos	pos	MB-0425	MB-3104	3
MB-0425	MB-0486	0.423629590207557	MB-0425_MB-0486	pos	pos	MB-0425	MB-0486	4
MB-0425	MB-0455	0.124752475247525	MB-0425_MB-0455	pos	pos	MB-0425	MB-0455	3
MB-0449	MB-0181	0.497333333333333	MB-0449_MB-0181	pos	pos	MB-0449	MB-0181	4
MB-0449	MB-0138	0.661333333333333	MB-0449_MB-0138	pos	pos	MB-0449	MB-0138	2
MB-0449	MB-0117	0.476159793814433	MB-0449_MB-0117	pos	pos	MB-0449	MB-0117	2
MB-0449	MB-0202	0.655333333333333	MB-0449_MB-0202	pos	pos	MB-0449	MB-0202	6
MB-0449	MB-0123	0.645502645502645	MB-0449_MB-0123	pos	pos	MB-0449	MB-0123	2
MB-0449	MB-0068	0.402	MB-0449_MB-0068	pos	pos	MB-0449	MB-0068	6
MB-0449	MB-0066	0.344666666666667	MB-0449_MB-0066	pos	pos	MB-0449	MB-0066	3
MB-0449	MB-0134	0.502308876346845	MB-0449_MB-0134	pos	pos	MB-0449	MB-0134	2
MB-0449	MB-0324	0.885245901639344	MB-0449_MB-0324	pos	pos	MB-0449	MB-0324	2
MB-0449	MB-0301	0.70125786163522	MB-0449_MB-0301	pos	pos	MB-0449	MB-0301	3
MB-0449	MB-0010	0.254	MB-0449_MB-0010	pos	pos	MB-0449	MB-0010	6
MB-0449	MB-0282	0.452586206896552	MB-0449_MB-0282	pos	pos	MB-0449	MB-0282	2
MB-0449	MB-0421	0.201333333333333	MB-0449_MB-0421	pos	pos	MB-0449	MB-0421	4
MB-0449	MB-0322	0.630769230769231	MB-0449_MB-0322	pos	pos	MB-0449	MB-0322	4
MB-0449	MB-0203	0.455951096727796	MB-0449_MB-0203	pos	pos	MB-0449	MB-0203	2
MB-0449	MB-0145	0.432891015879922	MB-0449_MB-0145	pos	pos	MB-0449	MB-0145	3
MB-0449	MB-0474	0.806053811659193	MB-0449_MB-0474	pos	pos	MB-0449	MB-0474	2
MB-0449	MB-0362	0.511333333333333	MB-0449_MB-0362	pos	pos	MB-0449	MB-0362	2
MB-0449	MB-0465	0.183940242763772	MB-0449_MB-0465	pos	pos	MB-0449	MB-0465	4
MB-0449	MB-0404	0.678634909349449	MB-0449_MB-0404	pos	pos	MB-0449	MB-0404	4
MB-0449	MB-0579	0.823019801980198	MB-0449_MB-0579	pos	pos	MB-0449	MB-0579	2
MB-0449	MB-0904	0.702666666666667	MB-0449_MB-0904	pos	pos	MB-0449	MB-0904	4
MB-0449	MB-0385	0.260280373831776	MB-0449_MB-0385	pos	pos	MB-0449	MB-0385	1
MB-0449	MB-0348	0.374784339747843	MB-0449_MB-0348	pos	pos	MB-0449	MB-0348	2
MB-0449	MB-0291	0.424677898909812	MB-0449_MB-0291	pos	pos	MB-0449	MB-0291	2
MB-0449	MB-0487	0.537333333333333	MB-0449_MB-0487	pos	pos	MB-0449	MB-0487	3
MB-0449	MB-0492	0.382666666666667	MB-0449_MB-0492	pos	pos	MB-0449	MB-0492	4
MB-0449	MB-0891	0.368666666666667	MB-0449_MB-0891	pos	pos	MB-0449	MB-0891	1
MB-0449	MB-0425	0.353672316384181	MB-0449_MB-0425	pos	pos	MB-0449	MB-0425	2
MB-0449	MB-0486	0.491750931346461	MB-0449_MB-0486	pos	pos	MB-0449	MB-0486	2
MB-0449	MB-0542	0.507744433688287	MB-0449_MB-0542	pos	pos	MB-0449	MB-0542	3
MB-0449	MB-0584	0.421822272215973	MB-0449_MB-0584	pos	pos	MB-0449	MB-0584	4
MB-0449	MB-0528	0.488599348534202	MB-0449_MB-0528	pos	pos	MB-0449	MB-0528	3
MB-0449	MB-2971	0.646666666666667	MB-0449_MB-2971	pos	pos	MB-0449	MB-2971	3
MB-0449	MB-2752	0.670666666666667	MB-0449_MB-2752	pos	pos	MB-0449	MB-2752	5
MB-0449	MB-2556	0.222	MB-0449_MB-2556	pos	pos	MB-0449	MB-2556	4
MB-0449	MB-0535	0.545405111473627	MB-0449_MB-0535	pos	pos	MB-0449	MB-0535	2
MB-0449	MB-0521	0.382	MB-0449_MB-0521	pos	pos	MB-0449	MB-0521	3
MB-0449	MB-0512	0.501290322580645	MB-0449_MB-0512	pos	pos	MB-0449	MB-0512	1
MB-0449	MB-3181	0.606666666666667	MB-0449_MB-3181	pos	pos	MB-0449	MB-3181	3
MB-0449	MB-3506	0.59	MB-0449_MB-3506	pos	pos	MB-0449	MB-3506	1
MB-0449	MB-2616	0.470079787234043	MB-0449_MB-2616	pos	pos	MB-0449	MB-2616	2
MB-0449	MB-3600	0.705410821643287	MB-0449_MB-3600	pos	pos	MB-0449	MB-3600	5
MB-0449	MB-3035	0.446666666666667	MB-0449_MB-3035	pos	pos	MB-0449	MB-3035	1
MB-0449	MB-3479	0.633232888506242	MB-0449_MB-3479	pos	pos	MB-0449	MB-3479	3
MB-0449	MB-3363	0.315112540192926	MB-0449_MB-3363	pos	pos	MB-0449	MB-3363	6
MB-0449	MB-3104	0.68	MB-0449_MB-3104	pos	pos	MB-0449	MB-3104	5
MB-0449	MB-3412	0.669392523364486	MB-0449_MB-3412	pos	pos	MB-0449	MB-3412	3
MB-0455	MB-0066	0.704158415841584	MB-0455_MB-0066	pos	pos	MB-0455	MB-0066	4
MB-0449	MB-0455	0.147722772277228	MB-0449_MB-0455	pos	pos	MB-0449	MB-0455	3
MB-0455	MB-0010	0.310891089108911	MB-0455_MB-0010	pos	pos	MB-0455	MB-0010	4
MB-0455	MB-0068	0.227722772277228	MB-0455_MB-0068	pos	pos	MB-0455	MB-0068	2
MB-0455	MB-0421	0.28	MB-0455_MB-0421	pos	pos	MB-0455	MB-0421	2
MB-0455	MB-0202	0.348514851485148	MB-0455_MB-0202	pos	pos	MB-0455	MB-0202	6
MB-0455	MB-0123	0.267326732673267	MB-0455_MB-0123	pos	pos	MB-0455	MB-0123	2
MB-0455	MB-0181	0.186930693069307	MB-0455_MB-0181	pos	pos	MB-0455	MB-0181	6
MB-0455	MB-0138	0.241584158415842	MB-0455_MB-0138	pos	pos	MB-0455	MB-0138	3
MB-0455	MB-0528	0.77980198019802	MB-0455_MB-0528	pos	pos	MB-0455	MB-0528	2
MB-0455	MB-0492	0.322376237623762	MB-0455_MB-0492	pos	pos	MB-0455	MB-0492	2
MB-0455	MB-0362	0.170693069306931	MB-0455_MB-0362	pos	pos	MB-0455	MB-0362	3
MB-0455	MB-2556	0.755247524752475	MB-0455_MB-2556	pos	pos	MB-0455	MB-2556	6
MB-0455	MB-0521	0.508118811881188	MB-0455_MB-0521	pos	pos	MB-0455	MB-0521	2
MB-0455	MB-0282	0.431683168316832	MB-0455_MB-0282	pos	pos	MB-0455	MB-0282	4
MB-0455	MB-2616	0.605940594059406	MB-0455_MB-2616	pos	pos	MB-0455	MB-2616	4
MB-0455	MB-0301	0.262185534591195	MB-0455_MB-0301	pos	pos	MB-0455	MB-0301	2
MB-0455	MB-0891	0.161584158415842	MB-0455_MB-0891	pos	pos	MB-0455	MB-0891	3
MB-0455	MB-0117	0.300990099009901	MB-0455_MB-0117	pos	pos	MB-0455	MB-0117	2
MB-0455	MB-0542	0.708514851485148	MB-0455_MB-0542	pos	pos	MB-0455	MB-0542	2
MB-0455	MB-0512	0.201980198019802	MB-0455_MB-0512	pos	pos	MB-0455	MB-0512	4
MB-0455	MB-0385	0.422970297029703	MB-0455_MB-0385	pos	pos	MB-0455	MB-0385	4
MB-0455	MB-0134	0.155247524752475	MB-0455_MB-0134	pos	pos	MB-0455	MB-0134	2
MB-0455	MB-0487	0.223366336633663	MB-0455_MB-0487	pos	pos	MB-0455	MB-0487	4
MB-0455	MB-0474	0.525148514851485	MB-0455_MB-0474	pos	pos	MB-0455	MB-0474	1
MB-0455	MB-0535	0.434851485148515	MB-0455_MB-0535	pos	pos	MB-0455	MB-0535	2
MB-0455	MB-0324	0.180990099009901	MB-0455_MB-0324	pos	pos	MB-0455	MB-0324	2
MB-0455	MB-0465	0.205148514851485	MB-0455_MB-0465	pos	pos	MB-0455	MB-0465	3
MB-0455	MB-0584	0.538217821782178	MB-0455_MB-0584	pos	pos	MB-0455	MB-0584	4
MB-0455	MB-3035	0.169504950495049	MB-0455_MB-3035	pos	pos	MB-0455	MB-3035	1
MB-0455	MB-2752	0.144554455445545	MB-0455_MB-2752	pos	pos	MB-0455	MB-2752	2
MB-0455	MB-0486	0.30019801980198	MB-0455_MB-0486	pos	pos	MB-0455	MB-0486	2
MB-0455	MB-2971	0.112079207920792	MB-0455_MB-2971	pos	pos	MB-0455	MB-2971	3
MB-0455	MB-0449	0.146930693069307	MB-0455_MB-0449	pos	pos	MB-0455	MB-0449	4
MB-0455	MB-3363	0.248712871287129	MB-0455_MB-3363	pos	pos	MB-0455	MB-3363	3
MB-0455	MB-0904	0.146534653465347	MB-0455_MB-0904	pos	pos	MB-0455	MB-0904	3
MB-0455	MB-3181	0.346534653465347	MB-0455_MB-3181	pos	pos	MB-0455	MB-3181	5
MB-0455	MB-0291	0.184950495049505	MB-0455_MB-0291	pos	pos	MB-0455	MB-0291	4
MB-0455	MB-3506	0.285148514851485	MB-0455_MB-3506	pos	pos	MB-0455	MB-3506	2
MB-0455	MB-0404	0.387486669036616	MB-0455_MB-0404	pos	pos	MB-0455	MB-0404	3
MB-0465	MB-0010	0.167600373482726	MB-0465_MB-0010	pos	pos	MB-0465	MB-0010	1
MB-0455	MB-0203	0.316612729234088	MB-0455_MB-0203	pos	pos	MB-0455	MB-0203	3
MB-0455	MB-0322	0.291089108910891	MB-0455_MB-0322	pos	pos	MB-0455	MB-0322	1
MB-0465	MB-0068	0.181605975723623	MB-0465_MB-0068	pos	pos	MB-0465	MB-0068	2
MB-0455	MB-0145	0.49445290406787	MB-0455_MB-0145	pos	pos	MB-0455	MB-0145	5
MB-0465	MB-0181	0.15452847805789	MB-0465_MB-0181	pos	pos	MB-0465	MB-0181	1
MB-0465	MB-0202	0.186274509803922	MB-0465_MB-0202	pos	pos	MB-0465	MB-0202	3
MB-0465	MB-0066	0.158263305322129	MB-0465_MB-0066	pos	pos	MB-0465	MB-0066	6
MB-0465	MB-0138	0.186274509803922	MB-0465_MB-0138	pos	pos	MB-0465	MB-0138	5
MB-0465	MB-0324	0.147992530345472	MB-0465_MB-0324	pos	pos	MB-0465	MB-0324	3
MB-0455	MB-3479	0.383366336633663	MB-0455_MB-3479	pos	pos	MB-0455	MB-3479	4
MB-0465	MB-0123	0.195611577964519	MB-0465_MB-0123	pos	pos	MB-0465	MB-0123	3
MB-0465	MB-0117	0.174603174603175	MB-0465_MB-0117	pos	pos	MB-0465	MB-0117	4
MB-0455	MB-3104	0.213465346534653	MB-0455_MB-3104	pos	pos	MB-0455	MB-3104	2
MB-0455	MB-3412	0.273663366336634	MB-0455_MB-3412	pos	pos	MB-0455	MB-3412	2
MB-0465	MB-0421	0.905695611577965	MB-0465_MB-0421	pos	pos	MB-0465	MB-0421	6
MB-0465	MB-0301	0.230738993710692	MB-0465_MB-0301	pos	pos	MB-0465	MB-0301	2
MB-0455	MB-0579	0.224158415841584	MB-0455_MB-0579	pos	pos	MB-0455	MB-0579	6
MB-0465	MB-0449	0.184407096171802	MB-0465_MB-0449	pos	pos	MB-0465	MB-0449	3
MB-0465	MB-0282	0.203548085901027	MB-0465_MB-0282	pos	pos	MB-0465	MB-0282	2
MB-0465	MB-0362	0.177871148459384	MB-0465_MB-0362	pos	pos	MB-0465	MB-0362	2
MB-0465	MB-0134	0.174136321195145	MB-0465_MB-0134	pos	pos	MB-0465	MB-0134	3
MB-0465	MB-0579	0.221122112211221	MB-0465_MB-0579	pos	pos	MB-0465	MB-0579	6
MB-0455	MB-0348	0.221897810218978	MB-0455_MB-0348	pos	pos	MB-0455	MB-0348	2
MB-0465	MB-0487	0.19094304388422	MB-0465_MB-0487	pos	pos	MB-0465	MB-0487	4
MB-0455	MB-0425	0.123960396039604	MB-0455_MB-0425	pos	pos	MB-0455	MB-0425	4
MB-0465	MB-0322	0.27085020242915	MB-0465_MB-0322	pos	pos	MB-0465	MB-0322	2
MB-0465	MB-0291	0.88608776844071	MB-0465_MB-0291	pos	pos	MB-0465	MB-0291	3
MB-0465	MB-0203	0.232650125854009	MB-0465_MB-0203	pos	pos	MB-0465	MB-0203	2
MB-0465	MB-0492	0.19094304388422	MB-0465_MB-0492	pos	pos	MB-0465	MB-0492	2
MB-0465	MB-0891	0.130252100840336	MB-0465_MB-0891	pos	pos	MB-0465	MB-0891	4
MB-0455	MB-3600	0.146534653465347	MB-0455_MB-3600	pos	pos	MB-0455	MB-3600	4
MB-0465	MB-0474	0.225023342670401	MB-0465_MB-0474	pos	pos	MB-0465	MB-0474	2
MB-0465	MB-0904	0.178338001867414	MB-0465_MB-0904	pos	pos	MB-0465	MB-0904	4
MB-0465	MB-0528	0.172735760971055	MB-0465_MB-0528	pos	pos	MB-0465	MB-0528	1
MB-0465	MB-0425	0.176937441643324	MB-0465_MB-0425	pos	pos	MB-0465	MB-0425	2
MB-0465	MB-0145	0.257124211442245	MB-0465_MB-0145	pos	pos	MB-0465	MB-0145	2
MB-0465	MB-2971	0.15266106442577	MB-0465_MB-2971	pos	pos	MB-0465	MB-2971	3
MB-0465	MB-2556	0.106909430438842	MB-0465_MB-2556	pos	pos	MB-0465	MB-2556	4
MB-0465	MB-2752	0.138188608776844	MB-0465_MB-2752	pos	pos	MB-0465	MB-2752	1
MB-0465	MB-0521	0.185340802987862	MB-0465_MB-0521	pos	pos	MB-0465	MB-0521	2
MB-0465	MB-0385	0.140522875816993	MB-0465_MB-0385	pos	pos	MB-0465	MB-0385	2
MB-0465	MB-0512	0.179738562091503	MB-0465_MB-0512	pos	pos	MB-0465	MB-0512	3
MB-0465	MB-2616	0.19281045751634	MB-0465_MB-2616	pos	pos	MB-0465	MB-2616	4
MB-0465	MB-0535	0.228291316526611	MB-0465_MB-0535	pos	pos	MB-0465	MB-0535	3
MB-0465	MB-0404	0.293458940632776	MB-0465_MB-0404	pos	pos	MB-0465	MB-0404	3
MB-0465	MB-0348	0.17863304578633	MB-0465_MB-0348	pos	pos	MB-0465	MB-0348	5
MB-0465	MB-0542	0.226423902894491	MB-0465_MB-0542	pos	pos	MB-0465	MB-0542	4
MB-0465	MB-3035	0.180205415499533	MB-0465_MB-3035	pos	pos	MB-0465	MB-3035	2
MB-0465	MB-3104	0.19281045751634	MB-0465_MB-3104	pos	pos	MB-0465	MB-3104	3
MB-0465	MB-0584	0.176937441643324	MB-0465_MB-0584	pos	pos	MB-0465	MB-0584	1
MB-0465	MB-3181	0.198412698412698	MB-0465_MB-3181	pos	pos	MB-0465	MB-3181	3
MB-0465	MB-0486	0.213352007469655	MB-0465_MB-0486	pos	pos	MB-0465	MB-0486	1
MB-0465	MB-3506	0.185807656395892	MB-0465_MB-3506	pos	pos	MB-0465	MB-3506	2
MB-0465	MB-3363	0.128851540616246	MB-0465_MB-3363	pos	pos	MB-0465	MB-3363	5
MB-0465	MB-0455	0.204356435643564	MB-0465_MB-0455	pos	pos	MB-0465	MB-0455	1
MB-0465	MB-3412	0.190009337068161	MB-0465_MB-3412	pos	pos	MB-0465	MB-3412	3
MB-0465	MB-3600	0.126984126984127	MB-0465_MB-3600	pos	pos	MB-0465	MB-3600	6
MB-0465	MB-3479	0.239345673697805	MB-0465_MB-3479	pos	pos	MB-0465	MB-3479	5
MB-0474	MB-0066	0.528026905829596	MB-0474_MB-0066	pos	pos	MB-0474	MB-0066	3
MB-0474	MB-0010	0.342488789237668	MB-0474_MB-0010	pos	pos	MB-0474	MB-0010	4
MB-0474	MB-0068	0.388452914798206	MB-0474_MB-0068	pos	pos	MB-0474	MB-0068	3
MB-0474	MB-0123	0.519058295964126	MB-0474_MB-0123	pos	pos	MB-0474	MB-0123	4
MB-0474	MB-0202	0.655269058295964	MB-0474_MB-0202	pos	pos	MB-0474	MB-0202	2
MB-0474	MB-0138	0.48542600896861	MB-0474_MB-0138	pos	pos	MB-0474	MB-0138	2
MB-0474	MB-0117	0.489910313901345	MB-0474_MB-0117	pos	pos	MB-0474	MB-0117	6
MB-0474	MB-0181	0.415919282511211	MB-0474_MB-0181	pos	pos	MB-0474	MB-0181	2
MB-0474	MB-0134	0.48178553104156	MB-0474_MB-0134	pos	pos	MB-0474	MB-0134	6
MB-0474	MB-0282	0.582959641255605	MB-0474_MB-0282	pos	pos	MB-0474	MB-0282	3
MB-0474	MB-0421	0.288677130044843	MB-0474_MB-0421	pos	pos	MB-0474	MB-0421	2
MB-0474	MB-0362	0.441143497757848	MB-0474_MB-0362	pos	pos	MB-0474	MB-0362	2
MB-0474	MB-0322	0.65748987854251	MB-0474_MB-0322	pos	pos	MB-0474	MB-0322	3
MB-0474	MB-0492	0.471973094170404	MB-0474_MB-0492	pos	pos	MB-0474	MB-0492	6
MB-0474	MB-0301	0.752358490566038	MB-0474_MB-0301	pos	pos	MB-0474	MB-0301	2
MB-0474	MB-0449	0.801569506726457	MB-0474_MB-0449	pos	pos	MB-0474	MB-0449	4
MB-0474	MB-0203	0.59960445882776	MB-0474_MB-0203	pos	pos	MB-0474	MB-0203	4
MB-0474	MB-0528	0.542040358744395	MB-0474_MB-0528	pos	pos	MB-0474	MB-0528	2
MB-0474	MB-0512	0.405269058295964	MB-0474_MB-0512	pos	pos	MB-0474	MB-0512	3
MB-0474	MB-0385	0.482710280373832	MB-0474_MB-0385	pos	pos	MB-0474	MB-0385	2
MB-0474	MB-0487	0.647982062780269	MB-0474_MB-0487	pos	pos	MB-0474	MB-0487	2
MB-0474	MB-0584	0.535313901345291	MB-0474_MB-0584	pos	pos	MB-0474	MB-0584	4
MB-0474	MB-0348	0.387657597876576	MB-0474_MB-0348	pos	pos	MB-0474	MB-0348	4
MB-0474	MB-0542	0.769603097773475	MB-0474_MB-0542	pos	pos	MB-0474	MB-0542	2
MB-0474	MB-0891	0.398542600896861	MB-0474_MB-0891	pos	pos	MB-0474	MB-0891	4
MB-0474	MB-0291	0.476214073339941	MB-0474_MB-0291	pos	pos	MB-0474	MB-0291	1
MB-0474	MB-0425	0.384529147982063	MB-0474_MB-0425	pos	pos	MB-0474	MB-0425	2
MB-0474	MB-0521	0.448991031390135	MB-0474_MB-0521	pos	pos	MB-0474	MB-0521	2
MB-0474	MB-0404	0.677035193743335	MB-0474_MB-0404	pos	pos	MB-0474	MB-0404	3
MB-0474	MB-0579	0.901402640264026	MB-0474_MB-0579	pos	pos	MB-0474	MB-0579	4
MB-0474	MB-2556	0.360986547085202	MB-0474_MB-2556	pos	pos	MB-0474	MB-2556	1
MB-0474	MB-0465	0.220354808590103	MB-0474_MB-0465	pos	pos	MB-0474	MB-0465	2
MB-0474	MB-0904	0.422645739910314	MB-0474_MB-0904	pos	pos	MB-0474	MB-0904	2
MB-0474	MB-0535	0.754214246873301	MB-0474_MB-0535	pos	pos	MB-0474	MB-0535	3
MB-0474	MB-0324	0.60327868852459	MB-0474_MB-0324	pos	pos	MB-0474	MB-0324	4
MB-0474	MB-2971	0.693385650224215	MB-0474_MB-2971	pos	pos	MB-0474	MB-2971	3
MB-0474	MB-2616	0.461883408071749	MB-0474_MB-2616	pos	pos	MB-0474	MB-2616	3
MB-0474	MB-0145	0.615401348705678	MB-0474_MB-0145	pos	pos	MB-0474	MB-0145	5
MB-0474	MB-2752	0.728699551569507	MB-0474_MB-2752	pos	pos	MB-0474	MB-2752	4
MB-0474	MB-0455	0.524356435643564	MB-0474_MB-0455	pos	pos	MB-0474	MB-0455	2
MB-0474	MB-3035	0.433295964125561	MB-0474_MB-3035	pos	pos	MB-0474	MB-3035	3
MB-0474	MB-3363	0.371918542336549	MB-0474_MB-3363	pos	pos	MB-0474	MB-3363	1
MB-0474	MB-3412	0.476457399103139	MB-0474_MB-3412	pos	pos	MB-0474	MB-3412	3
MB-0486	MB-0068	0.66205428419372	MB-0486_MB-0068	pos	pos	MB-0486	MB-0068	1
MB-0474	MB-3181	0.747757847533632	MB-0474_MB-3181	pos	pos	MB-0474	MB-3181	2
MB-0474	MB-3506	0.54372197309417	MB-0474_MB-3506	pos	pos	MB-0474	MB-3506	5
MB-0474	MB-3479	0.752044769694361	MB-0474_MB-3479	pos	pos	MB-0474	MB-3479	1
MB-0474	MB-3600	0.511022044088176	MB-0474_MB-3600	pos	pos	MB-0474	MB-3600	3
MB-0486	MB-0123	0.553485896753592	MB-0486_MB-0123	pos	pos	MB-0486	MB-0123	6
MB-0486	MB-0138	0.687067589143161	MB-0486_MB-0138	pos	pos	MB-0486	MB-0138	5
MB-0486	MB-0066	0.602980308674827	MB-0486_MB-0066	pos	pos	MB-0486	MB-0066	3
MB-0486	MB-0181	0.557743480574774	MB-0486_MB-0181	pos	pos	MB-0486	MB-0181	4
MB-0474	MB-3104	0.552130044843049	MB-0474_MB-3104	pos	pos	MB-0474	MB-3104	3
MB-0486	MB-0421	0.251197445449707	MB-0486_MB-0421	pos	pos	MB-0486	MB-0421	4
MB-0486	MB-0202	0.538584353379457	MB-0486_MB-0202	pos	pos	MB-0486	MB-0202	2
MB-0486	MB-0010	0.353379457158063	MB-0486_MB-0010	pos	pos	MB-0486	MB-0010	2
MB-0486	MB-0291	0.44400396432111	MB-0486_MB-0291	pos	pos	MB-0486	MB-0291	6
MB-0474	MB-0486	0.63916977115487	MB-0474_MB-0486	pos	pos	MB-0474	MB-0486	2
MB-0486	MB-0282	0.741351782863225	MB-0486_MB-0282	pos	pos	MB-0486	MB-0282	6
MB-0486	MB-0117	0.638105375199574	MB-0486_MB-0117	pos	pos	MB-0486	MB-0117	3
MB-0486	MB-0301	0.595518867924528	MB-0486_MB-0301	pos	pos	MB-0486	MB-0301	2
MB-0486	MB-0492	0.75412453432677	MB-0486_MB-0492	pos	pos	MB-0486	MB-0492	2
MB-0486	MB-0362	0.365087812666312	MB-0486_MB-0362	pos	pos	MB-0486	MB-0362	3
MB-0486	MB-0145	0.635849467043724	MB-0486_MB-0145	pos	pos	MB-0486	MB-0145	6
MB-0486	MB-0465	0.212885154061625	MB-0486_MB-0465	pos	pos	MB-0486	MB-0465	2
MB-0486	MB-0322	0.521457489878542	MB-0486_MB-0322	pos	pos	MB-0486	MB-0322	4
MB-0486	MB-0449	0.493879723257052	MB-0486_MB-0449	pos	pos	MB-0486	MB-0449	4
MB-0486	MB-0474	0.641830761043108	MB-0486_MB-0474	pos	pos	MB-0486	MB-0474	2
MB-0486	MB-0404	0.636331318876644	MB-0486_MB-0404	pos	pos	MB-0486	MB-0404	3
MB-0486	MB-0512	0.564129856306546	MB-0486_MB-0512	pos	pos	MB-0486	MB-0512	2
MB-0486	MB-0528	0.572645023948909	MB-0486_MB-0528	pos	pos	MB-0486	MB-0528	2
MB-0486	MB-0487	0.61149547631719	MB-0486_MB-0487	pos	pos	MB-0486	MB-0487	4
MB-0486	MB-0535	0.762639701969133	MB-0486_MB-0535	pos	pos	MB-0486	MB-0535	4
MB-0486	MB-0134	0.405849153412006	MB-0486_MB-0134	pos	pos	MB-0486	MB-0134	2
MB-0486	MB-0891	0.58382118147951	MB-0486_MB-0891	pos	pos	MB-0486	MB-0891	4
MB-0486	MB-0521	0.518893028206493	MB-0486_MB-0521	pos	pos	MB-0486	MB-0521	1
MB-0486	MB-0542	0.588576960309777	MB-0486_MB-0542	pos	pos	MB-0486	MB-0542	2
MB-0486	MB-0324	0.348057477381586	MB-0486_MB-0324	pos	pos	MB-0486	MB-0324	2
MB-0486	MB-0579	0.568894389438944	MB-0486_MB-0579	pos	pos	MB-0486	MB-0579	3
MB-0486	MB-0203	0.446062567421791	MB-0486_MB-0203	pos	pos	MB-0486	MB-0203	4
MB-0486	MB-0904	0.417243214475785	MB-0486_MB-0904	pos	pos	MB-0486	MB-0904	1
MB-0486	MB-2971	0.422032996274614	MB-0486_MB-2971	pos	pos	MB-0486	MB-2971	2
MB-0486	MB-2752	0.452368281000532	MB-0486_MB-2752	pos	pos	MB-0486	MB-2752	2
MB-0486	MB-0425	0.422565194252262	MB-0486_MB-0425	pos	pos	MB-0486	MB-0425	3
MB-0486	MB-2556	0.327301756253326	MB-0486_MB-2556	pos	pos	MB-0486	MB-2556	4
MB-0486	MB-2616	0.500266098988824	MB-0486_MB-2616	pos	pos	MB-0486	MB-2616	3
MB-0486	MB-3181	0.630122405534859	MB-0486_MB-3181	pos	pos	MB-0486	MB-3181	3
MB-0486	MB-3035	0.443320915380522	MB-0486_MB-3035	pos	pos	MB-0486	MB-3035	5
MB-0486	MB-3506	0.671633847791378	MB-0486_MB-3506	pos	pos	MB-0486	MB-3506	4
MB-0486	MB-3104	0.736562001064396	MB-0486_MB-3104	pos	pos	MB-0486	MB-3104	2
MB-0487	MB-0181	0.669796557120501	MB-0487_MB-0181	pos	pos	MB-0487	MB-0181	3
MB-0486	MB-0584	0.505055880787653	MB-0486_MB-0584	pos	pos	MB-0486	MB-0584	1
MB-0487	MB-0138	0.808066759388039	MB-0487_MB-0138	pos	pos	MB-0487	MB-0138	3
MB-0487	MB-0117	0.743556701030928	MB-0487_MB-0117	pos	pos	MB-0487	MB-0117	1
MB-0487	MB-0068	0.848200312989045	MB-0487_MB-0068	pos	pos	MB-0487	MB-0068	2
MB-0487	MB-0202	0.613861386138614	MB-0487_MB-0202	pos	pos	MB-0487	MB-0202	5
MB-0486	MB-0348	0.363503649635037	MB-0486_MB-0348	pos	pos	MB-0486	MB-0348	1
MB-0486	MB-3412	0.513571048430016	MB-0486_MB-3412	pos	pos	MB-0486	MB-3412	3
MB-0487	MB-0203	0.751528227256383	MB-0487_MB-0203	pos	pos	MB-0487	MB-0203	6
MB-0486	MB-0455	0.305346534653465	MB-0486_MB-0455	pos	pos	MB-0486	MB-0455	5
MB-0486	MB-3479	0.579423159707275	MB-0486_MB-3479	pos	pos	MB-0486	MB-3479	3
MB-0486	MB-3363	0.30122405534859	MB-0486_MB-3363	pos	pos	MB-0486	MB-3363	4
MB-0487	MB-0066	0.687793427230047	MB-0487_MB-0066	pos	pos	MB-0487	MB-0066	3
MB-0487	MB-0282	0.670566502463054	MB-0487_MB-0282	pos	pos	MB-0487	MB-0282	4
MB-0487	MB-0322	0.805263157894737	MB-0487_MB-0322	pos	pos	MB-0487	MB-0322	2
MB-0487	MB-0324	0.360655737704918	MB-0487_MB-0324	pos	pos	MB-0487	MB-0324	2
MB-0487	MB-0362	0.77992277992278	MB-0487_MB-0362	pos	pos	MB-0487	MB-0362	6
MB-0487	MB-0134	0.282709081580298	MB-0487_MB-0134	pos	pos	MB-0487	MB-0134	2
MB-0487	MB-0145	0.738307591907766	MB-0487_MB-0145	pos	pos	MB-0487	MB-0145	6
MB-0487	MB-0123	0.533068783068783	MB-0487_MB-0123	pos	pos	MB-0487	MB-0123	3
MB-0486	MB-3600	0.394789579158317	MB-0486_MB-3600	pos	pos	MB-0486	MB-3600	2
MB-0486	MB-0385	0.508878504672897	MB-0486_MB-0385	pos	pos	MB-0486	MB-0385	2
MB-0487	MB-0010	0.194842406876791	MB-0487_MB-0010	pos	pos	MB-0487	MB-0010	3
MB-0487	MB-0474	0.653026905829596	MB-0487_MB-0474	pos	pos	MB-0487	MB-0474	6
MB-0487	MB-0449	0.532666666666667	MB-0487_MB-0449	pos	pos	MB-0487	MB-0449	2
MB-0487	MB-0301	0.399764150943396	MB-0487_MB-0301	pos	pos	MB-0487	MB-0301	4
MB-0487	MB-0421	0.246478873239437	MB-0487_MB-0421	pos	pos	MB-0487	MB-0421	4
MB-0487	MB-0512	0.934838709677419	MB-0487_MB-0512	pos	pos	MB-0487	MB-0512	2
MB-0487	MB-0404	0.697831496622823	MB-0487_MB-0404	pos	pos	MB-0487	MB-0404	3
MB-0487	MB-0492	0.604068857589984	MB-0487_MB-0492	pos	pos	MB-0487	MB-0492	2
MB-0487	MB-0579	0.431518151815181	MB-0487_MB-0579	pos	pos	MB-0487	MB-0579	2
MB-0487	MB-0385	0.301401869158879	MB-0487_MB-0385	pos	pos	MB-0487	MB-0385	4
MB-0487	MB-0521	0.471328671328671	MB-0487_MB-0521	pos	pos	MB-0487	MB-0521	4
MB-0487	MB-0904	0.483516483516484	MB-0487_MB-0904	pos	pos	MB-0487	MB-0904	2
MB-0487	MB-0465	0.19047619047619	MB-0487_MB-0465	pos	pos	MB-0487	MB-0465	4
MB-0487	MB-0528	0.573941368078176	MB-0487_MB-0528	pos	pos	MB-0487	MB-0528	1
MB-0487	MB-0584	0.683352080989876	MB-0487_MB-0584	pos	pos	MB-0487	MB-0584	2
MB-0487	MB-0425	0.316949152542373	MB-0487_MB-0425	pos	pos	MB-0487	MB-0425	2
MB-0487	MB-0535	0.861337683523654	MB-0487_MB-0535	pos	pos	MB-0487	MB-0535	3
MB-0487	MB-0891	0.684663536776213	MB-0487_MB-0891	pos	pos	MB-0487	MB-0891	4
MB-0487	MB-0291	0.439048562933598	MB-0487_MB-0291	pos	pos	MB-0487	MB-0291	1
MB-0487	MB-0348	0.326958831341301	MB-0487_MB-0348	pos	pos	MB-0487	MB-0348	2
MB-0487	MB-0542	0.51161665053243	MB-0487_MB-0542	pos	pos	MB-0487	MB-0542	2
MB-0487	MB-2616	0.652260638297872	MB-0487_MB-2616	pos	pos	MB-0487	MB-2616	3
MB-0487	MB-2971	0.636150234741784	MB-0487_MB-2971	pos	pos	MB-0487	MB-2971	4
MB-0487	MB-3181	0.779636363636364	MB-0487_MB-3181	pos	pos	MB-0487	MB-3181	3
MB-0492	MB-0010	0.279369627507163	MB-0492_MB-0010	pos	pos	MB-0492	MB-0010	3
MB-0487	MB-2556	0.262910798122066	MB-0487_MB-2556	pos	pos	MB-0487	MB-2556	5
MB-0487	MB-3506	0.696400625978091	MB-0487_MB-3506	pos	pos	MB-0487	MB-3506	4
MB-0487	MB-2752	0.693221523410203	MB-0487_MB-2752	pos	pos	MB-0487	MB-2752	2
MB-0487	MB-3104	0.501347708894879	MB-0487_MB-3104	pos	pos	MB-0487	MB-3104	3
MB-0487	MB-0455	0.224950495049505	MB-0487_MB-0455	pos	pos	MB-0487	MB-0455	1
MB-0492	MB-0068	0.84044233807267	MB-0492_MB-0068	pos	pos	MB-0492	MB-0068	3
MB-0492	MB-0066	0.692733017377567	MB-0492_MB-0066	pos	pos	MB-0492	MB-0066	1
MB-0492	MB-0123	0.56547619047619	MB-0492_MB-0123	pos	pos	MB-0492	MB-0123	2
MB-0487	MB-3035	0.46260601387818	MB-0487_MB-3035	pos	pos	MB-0487	MB-3035	5
MB-0487	MB-3363	0.226688102893891	MB-0487_MB-3363	pos	pos	MB-0487	MB-3363	1
MB-0492	MB-0134	0.346844535659312	MB-0492_MB-0134	pos	pos	MB-0492	MB-0134	3
MB-0492	MB-0202	0.551626591230552	MB-0492_MB-0202	pos	pos	MB-0492	MB-0202	6
MB-0492	MB-0138	0.673852573018081	MB-0492_MB-0138	pos	pos	MB-0492	MB-0138	5
MB-0492	MB-0181	0.74565560821485	MB-0492_MB-0181	pos	pos	MB-0492	MB-0181	3
MB-0487	MB-3479	0.476969436074042	MB-0487_MB-3479	pos	pos	MB-0487	MB-3479	4
MB-0492	MB-0117	0.583762886597938	MB-0492_MB-0117	pos	pos	MB-0492	MB-0117	3
MB-0487	MB-3412	0.518107476635514	MB-0487_MB-3412	pos	pos	MB-0487	MB-3412	4
MB-0492	MB-0301	0.41627358490566	MB-0492_MB-0301	pos	pos	MB-0492	MB-0301	2
MB-0487	MB-0486	0.610963278339542	MB-0487_MB-0486	pos	pos	MB-0487	MB-0486	2
MB-0492	MB-0322	0.529554655870445	MB-0492_MB-0322	pos	pos	MB-0492	MB-0322	6
MB-0492	MB-0362	0.38996138996139	MB-0492_MB-0362	pos	pos	MB-0492	MB-0362	2
MB-0492	MB-0385	0.525700934579439	MB-0492_MB-0385	pos	pos	MB-0492	MB-0385	6
MB-0492	MB-0282	0.75	MB-0492_MB-0282	pos	pos	MB-0492	MB-0282	3
MB-0492	MB-0203	0.483279395900755	MB-0492_MB-0203	pos	pos	MB-0492	MB-0203	2
MB-0492	MB-0145	0.605612355884272	MB-0492_MB-0145	pos	pos	MB-0492	MB-0145	2
MB-0487	MB-3600	0.332665330661323	MB-0487_MB-3600	pos	pos	MB-0487	MB-3600	3
MB-0492	MB-0324	0.311475409836066	MB-0492_MB-0324	pos	pos	MB-0492	MB-0324	6
MB-0492	MB-0425	0.401129943502825	MB-0492_MB-0425	pos	pos	MB-0492	MB-0425	2
MB-0492	MB-0449	0.388666666666667	MB-0492_MB-0449	pos	pos	MB-0492	MB-0449	4
MB-0492	MB-0465	0.19094304388422	MB-0492_MB-0465	pos	pos	MB-0492	MB-0465	4
MB-0492	MB-0474	0.470291479820628	MB-0492_MB-0474	pos	pos	MB-0492	MB-0474	2
MB-0492	MB-0348	0.391292805946376	MB-0492_MB-0348	pos	pos	MB-0492	MB-0348	3
MB-0492	MB-0512	0.669032258064516	MB-0492_MB-0512	pos	pos	MB-0492	MB-0512	2
MB-0492	MB-0421	0.273301737756714	MB-0492_MB-0421	pos	pos	MB-0492	MB-0421	2
MB-0492	MB-0291	0.449950445986125	MB-0492_MB-0291	pos	pos	MB-0492	MB-0291	4
MB-0492	MB-0528	0.596091205211726	MB-0492_MB-0528	pos	pos	MB-0492	MB-0528	4
MB-0492	MB-0404	0.588622222222222	MB-0492_MB-0404	pos	pos	MB-0492	MB-0404	2
MB-0492	MB-0521	0.473426573426573	MB-0492_MB-0521	pos	pos	MB-0492	MB-0521	4
MB-0492	MB-0487	0.603286384976526	MB-0492_MB-0487	pos	pos	MB-0492	MB-0487	1
MB-0492	MB-0542	0.565343659244918	MB-0492_MB-0542	pos	pos	MB-0492	MB-0542	2
MB-0492	MB-0891	0.417061611374408	MB-0492_MB-0891	pos	pos	MB-0492	MB-0891	2
MB-0492	MB-0584	0.452755905511811	MB-0492_MB-0584	pos	pos	MB-0492	MB-0584	3
MB-0492	MB-0455	0.317227722772277	MB-0492_MB-0455	pos	pos	MB-0492	MB-0455	4
MB-0492	MB-0579	0.249587458745875	MB-0492_MB-0579	pos	pos	MB-0492	MB-0579	1
MB-0492	MB-0535	0.68026101141925	MB-0492_MB-0535	pos	pos	MB-0492	MB-0535	2
MB-0492	MB-0904	0.467032967032967	MB-0492_MB-0904	pos	pos	MB-0492	MB-0904	2
MB-0492	MB-0486	0.744544970729111	MB-0492_MB-0486	pos	pos	MB-0492	MB-0486	3
MB-0492	MB-2556	0.315165876777251	MB-0492_MB-2556	pos	pos	MB-0492	MB-2556	4
MB-0492	MB-2616	0.677526595744681	MB-0492_MB-2616	pos	pos	MB-0492	MB-2616	3
MB-0492	MB-2971	0.358609794628752	MB-0492_MB-2971	pos	pos	MB-0492	MB-2971	3
MB-0492	MB-3412	0.580607476635514	MB-0492_MB-3412	pos	pos	MB-0492	MB-3412	5
MB-0492	MB-3506	0.495260663507109	MB-0492_MB-3506	pos	pos	MB-0492	MB-3506	4
MB-0492	MB-3035	0.465690053970702	MB-0492_MB-3035	pos	pos	MB-0492	MB-3035	2
MB-0492	MB-3104	0.756064690026954	MB-0492_MB-3104	pos	pos	MB-0492	MB-3104	3
MB-0492	MB-3479	0.470512268618166	MB-0492_MB-3479	pos	pos	MB-0492	MB-3479	1
MB-0492	MB-3363	0.279206859592712	MB-0492_MB-3363	pos	pos	MB-0492	MB-3363	3
MB-0492	MB-2752	0.43256464011181	MB-0492_MB-2752	pos	pos	MB-0492	MB-2752	1
MB-0492	MB-3600	0.350200400801603	MB-0492_MB-3600	pos	pos	MB-0492	MB-3600	2
MB-0492	MB-3181	0.623272727272727	MB-0492_MB-3181	pos	pos	MB-0492	MB-3181	5
MB-0512	MB-0068	0.941935483870968	MB-0512_MB-0068	pos	pos	MB-0512	MB-0068	1
MB-0512	MB-0066	0.711612903225807	MB-0512_MB-0066	pos	pos	MB-0512	MB-0066	3
MB-0512	MB-0138	0.972258064516129	MB-0512_MB-0138	pos	pos	MB-0512	MB-0138	6
MB-0512	MB-0123	0.736774193548387	MB-0512_MB-0123	pos	pos	MB-0512	MB-0123	5
MB-0512	MB-0117	0.757087628865979	MB-0512_MB-0117	pos	pos	MB-0512	MB-0117	3
MB-0512	MB-0181	0.678709677419355	MB-0512_MB-0181	pos	pos	MB-0512	MB-0181	4
MB-0512	MB-0202	0.674193548387097	MB-0512_MB-0202	pos	pos	MB-0512	MB-0202	3
MB-0512	MB-0145	0.736567326517294	MB-0512_MB-0145	pos	pos	MB-0512	MB-0145	4
MB-0512	MB-0010	0.327096774193548	MB-0512_MB-0010	pos	pos	MB-0512	MB-0010	2
MB-0512	MB-0301	0.524764150943396	MB-0512_MB-0301	pos	pos	MB-0512	MB-0301	2
MB-0512	MB-0282	0.654556650246305	MB-0512_MB-0282	pos	pos	MB-0512	MB-0282	6
MB-0512	MB-0322	0.821052631578947	MB-0512_MB-0322	pos	pos	MB-0512	MB-0322	2
MB-0512	MB-0362	0.795483870967742	MB-0512_MB-0362	pos	pos	MB-0512	MB-0362	6
MB-0512	MB-0203	0.713592233009709	MB-0512_MB-0203	pos	pos	MB-0512	MB-0203	3
MB-0512	MB-0421	0.224516129032258	MB-0512_MB-0421	pos	pos	MB-0512	MB-0421	2
MB-0512	MB-0324	0.410382513661202	MB-0512_MB-0324	pos	pos	MB-0512	MB-0324	2
MB-0512	MB-0487	0.938709677419355	MB-0512_MB-0487	pos	pos	MB-0512	MB-0487	3
MB-0512	MB-0492	0.668387096774194	MB-0512_MB-0492	pos	pos	MB-0512	MB-0492	6
MB-0512	MB-0134	0.393535146228835	MB-0512_MB-0134	pos	pos	MB-0512	MB-0134	2
MB-0512	MB-0404	0.763953075008887	MB-0512_MB-0404	pos	pos	MB-0512	MB-0404	4
MB-0512	MB-0291	0.458870168483647	MB-0512_MB-0291	pos	pos	MB-0512	MB-0291	4
MB-0512	MB-0465	0.177871148459384	MB-0512_MB-0465	pos	pos	MB-0512	MB-0465	2
MB-0512	MB-0535	0.897770527460576	MB-0512_MB-0535	pos	pos	MB-0512	MB-0535	3
MB-0512	MB-0449	0.491612903225806	MB-0512_MB-0449	pos	pos	MB-0512	MB-0449	2
MB-0512	MB-0474	0.410313901345291	MB-0512_MB-0474	pos	pos	MB-0512	MB-0474	2
MB-0512	MB-0528	0.665806451612903	MB-0512_MB-0528	pos	pos	MB-0512	MB-0528	4
MB-0512	MB-0891	0.700645161290323	MB-0512_MB-0891	pos	pos	MB-0512	MB-0891	4
MB-0512	MB-0521	0.57741935483871	MB-0512_MB-0521	pos	pos	MB-0512	MB-0521	2
MB-0512	MB-0542	0.589060987415295	MB-0512_MB-0542	pos	pos	MB-0512	MB-0542	4
MB-0512	MB-0904	0.718709677419355	MB-0512_MB-0904	pos	pos	MB-0512	MB-0904	1
MB-0512	MB-2556	0.283225806451613	MB-0512_MB-2556	pos	pos	MB-0512	MB-2556	2
MB-0512	MB-0486	0.569451836083023	MB-0512_MB-0486	pos	pos	MB-0512	MB-0486	2
MB-0512	MB-0425	0.327118644067797	MB-0512_MB-0425	pos	pos	MB-0512	MB-0425	3
MB-0512	MB-2616	0.703870967741935	MB-0512_MB-2616	pos	pos	MB-0512	MB-2616	4
MB-0512	MB-0584	0.656917885264342	MB-0512_MB-0584	pos	pos	MB-0512	MB-0584	1
MB-0512	MB-2971	0.579354838709677	MB-0512_MB-2971	pos	pos	MB-0512	MB-2971	2
MB-0512	MB-3035	0.603225806451613	MB-0512_MB-3035	pos	pos	MB-0512	MB-3035	2
MB-0512	MB-0348	0.332581287325813	MB-0512_MB-0348	pos	pos	MB-0512	MB-0348	3
MB-0512	MB-0455	0.205940594059406	MB-0512_MB-0455	pos	pos	MB-0512	MB-0455	4
MB-0512	MB-0385	0.314018691588785	MB-0512_MB-0385	pos	pos	MB-0512	MB-0385	3
MB-0512	MB-3104	0.43741935483871	MB-0512_MB-3104	pos	pos	MB-0512	MB-3104	3
MB-0512	MB-3181	0.66258064516129	MB-0512_MB-3181	pos	pos	MB-0512	MB-3181	5
MB-0512	MB-0579	0.281353135313531	MB-0512_MB-0579	pos	pos	MB-0512	MB-0579	4
MB-0512	MB-3479	0.535514421007318	MB-0512_MB-3479	pos	pos	MB-0512	MB-3479	2
MB-0512	MB-3506	0.689032258064516	MB-0512_MB-3506	pos	pos	MB-0512	MB-3506	3
MB-0512	MB-2752	0.494838709677419	MB-0512_MB-2752	pos	pos	MB-0512	MB-2752	1
MB-0512	MB-3412	0.641939252336449	MB-0512_MB-3412	pos	pos	MB-0512	MB-3412	3
MB-0521	MB-0010	0.378321678321678	MB-0521_MB-0010	pos	pos	MB-0521	MB-0010	1
MB-0521	MB-0202	0.587412587412587	MB-0521_MB-0202	pos	pos	MB-0521	MB-0202	2
MB-0521	MB-0068	0.430769230769231	MB-0521_MB-0068	pos	pos	MB-0521	MB-0068	5
MB-0521	MB-0138	0.546592489568846	MB-0521_MB-0138	pos	pos	MB-0521	MB-0138	1
MB-0521	MB-0066	0.476223776223776	MB-0521_MB-0066	pos	pos	MB-0521	MB-0066	3
MB-0521	MB-0123	0.491402116402116	MB-0521_MB-0123	pos	pos	MB-0521	MB-0123	6
MB-0521	MB-0117	0.522551546391753	MB-0521_MB-0117	pos	pos	MB-0521	MB-0117	5
MB-0512	MB-3363	0.34941050375134	MB-0512_MB-3363	pos	pos	MB-0512	MB-3363	3
MB-0521	MB-0145	0.675658037850772	MB-0521_MB-0145	pos	pos	MB-0521	MB-0145	4
MB-0512	MB-3600	0.455410821643287	MB-0512_MB-3600	pos	pos	MB-0512	MB-3600	3
MB-0521	MB-0301	0.490172955974843	MB-0521_MB-0301	pos	pos	MB-0521	MB-0301	4
MB-0521	MB-0322	0.463967611336032	MB-0521_MB-0322	pos	pos	MB-0521	MB-0322	2
MB-0521	MB-0324	0.337158469945355	MB-0521_MB-0324	pos	pos	MB-0521	MB-0324	2
MB-0521	MB-0421	0.248951048951049	MB-0521_MB-0421	pos	pos	MB-0521	MB-0421	6
MB-0521	MB-0282	0.426108374384236	MB-0521_MB-0282	pos	pos	MB-0521	MB-0282	2
MB-0521	MB-0181	0.367132867132867	MB-0521_MB-0181	pos	pos	MB-0521	MB-0181	6
MB-0521	MB-0449	0.379333333333333	MB-0521_MB-0449	pos	pos	MB-0521	MB-0449	3
MB-0521	MB-0404	0.678457163170992	MB-0521_MB-0404	pos	pos	MB-0521	MB-0404	2
MB-0521	MB-0291	0.464816650148662	MB-0521_MB-0291	pos	pos	MB-0521	MB-0291	2
MB-0521	MB-0203	0.392304926285509	MB-0521_MB-0203	pos	pos	MB-0521	MB-0203	3
MB-0521	MB-0528	0.758957654723127	MB-0521_MB-0528	pos	pos	MB-0521	MB-0528	6
MB-0521	MB-0134	0.367367880964597	MB-0521_MB-0134	pos	pos	MB-0521	MB-0134	2
MB-0521	MB-0535	0.687873844480696	MB-0521_MB-0535	pos	pos	MB-0521	MB-0535	4
MB-0521	MB-0512	0.581935483870968	MB-0521_MB-0512	pos	pos	MB-0521	MB-0512	4
MB-0521	MB-0348	0.38234903782349	MB-0521_MB-0348	pos	pos	MB-0521	MB-0348	2
MB-0521	MB-2556	0.441958041958042	MB-0521_MB-2556	pos	pos	MB-0521	MB-2556	3
MB-0521	MB-0474	0.447869955156951	MB-0521_MB-0474	pos	pos	MB-0521	MB-0474	2
MB-0521	MB-0455	0.516831683168317	MB-0521_MB-0455	pos	pos	MB-0521	MB-0455	2
MB-0521	MB-0542	0.639399806389158	MB-0521_MB-0542	pos	pos	MB-0521	MB-0542	4
MB-0521	MB-0492	0.478321678321678	MB-0521_MB-0492	pos	pos	MB-0521	MB-0492	4
MB-0521	MB-0362	0.377622377622378	MB-0521_MB-0362	pos	pos	MB-0521	MB-0362	2
MB-0521	MB-0487	0.470629370629371	MB-0521_MB-0487	pos	pos	MB-0521	MB-0487	4
MB-0521	MB-2616	0.726063829787234	MB-0521_MB-2616	pos	pos	MB-0521	MB-2616	1
MB-0521	MB-0891	0.413286713286713	MB-0521_MB-0891	pos	pos	MB-0521	MB-0891	2
MB-0521	MB-0579	0.278465346534653	MB-0521_MB-0579	pos	pos	MB-0521	MB-0579	2
MB-0521	MB-0425	0.320338983050847	MB-0521_MB-0425	pos	pos	MB-0521	MB-0425	3
MB-0521	MB-0904	0.394230769230769	MB-0521_MB-0904	pos	pos	MB-0521	MB-0904	4
MB-0521	MB-2971	0.374825174825175	MB-0521_MB-2971	pos	pos	MB-0521	MB-2971	1
MB-0521	MB-3035	0.595104895104895	MB-0521_MB-3035	pos	pos	MB-0521	MB-3035	2
MB-0521	MB-3363	0.533226152197213	MB-0521_MB-3363	pos	pos	MB-0521	MB-3363	2
MB-0521	MB-3181	0.693006993006993	MB-0521_MB-3181	pos	pos	MB-0521	MB-3181	3
MB-0521	MB-0385	0.260747663551402	MB-0521_MB-0385	pos	pos	MB-0521	MB-0385	4
MB-0521	MB-3506	0.625874125874126	MB-0521_MB-3506	pos	pos	MB-0521	MB-3506	3
MB-0521	MB-2752	0.549266247379455	MB-0521_MB-2752	pos	pos	MB-0521	MB-2752	3
MB-0521	MB-3479	0.591907016788635	MB-0521_MB-3479	pos	pos	MB-0521	MB-3479	5
MB-0521	MB-0465	0.185340802987862	MB-0521_MB-0465	pos	pos	MB-0521	MB-0465	4
MB-0521	MB-0584	0.326209223847019	MB-0521_MB-0584	pos	pos	MB-0521	MB-0584	2
MB-0521	MB-3412	0.52803738317757	MB-0521_MB-3412	pos	pos	MB-0521	MB-3412	3
MB-0521	MB-0486	0.525811601915913	MB-0521_MB-0486	pos	pos	MB-0521	MB-0486	1
MB-0521	MB-3600	0.312124248496994	MB-0521_MB-3600	pos	pos	MB-0521	MB-3600	3
MB-0521	MB-3104	0.36455525606469	MB-0521_MB-3104	pos	pos	MB-0521	MB-3104	1
MB-0528	MB-0066	0.683387622149837	MB-0528_MB-0066	pos	pos	MB-0528	MB-0066	2
MB-0528	MB-0123	0.593485342019544	MB-0528_MB-0123	pos	pos	MB-0528	MB-0123	5
MB-0528	MB-0068	0.530944625407166	MB-0528_MB-0068	pos	pos	MB-0528	MB-0068	1
MB-0528	MB-0202	0.766123778501629	MB-0528_MB-0202	pos	pos	MB-0528	MB-0202	3
MB-0528	MB-0138	0.627361563517915	MB-0528_MB-0138	pos	pos	MB-0528	MB-0138	6
MB-0528	MB-0010	0.459934853420195	MB-0528_MB-0010	pos	pos	MB-0528	MB-0010	5
MB-0528	MB-0181	0.505537459283388	MB-0528_MB-0181	pos	pos	MB-0528	MB-0181	3
MB-0528	MB-0117	0.652061855670103	MB-0528_MB-0117	pos	pos	MB-0528	MB-0117	4
MB-0528	MB-0282	0.621305418719212	MB-0528_MB-0282	pos	pos	MB-0528	MB-0282	3
MB-0528	MB-0301	0.639150943396226	MB-0528_MB-0301	pos	pos	MB-0528	MB-0301	4
MB-0528	MB-0421	0.322475570032573	MB-0528_MB-0421	pos	pos	MB-0528	MB-0421	2
MB-0528	MB-0145	0.831846856645639	MB-0528_MB-0145	pos	pos	MB-0528	MB-0145	2
MB-0528	MB-0322	0.59919028340081	MB-0528_MB-0322	pos	pos	MB-0528	MB-0322	6
MB-0528	MB-0362	0.487947882736156	MB-0528_MB-0362	pos	pos	MB-0528	MB-0362	2
MB-0528	MB-0455	0.788118811881188	MB-0528_MB-0455	pos	pos	MB-0528	MB-0455	6
MB-0528	MB-0203	0.527508090614887	MB-0528_MB-0203	pos	pos	MB-0528	MB-0203	3
MB-0528	MB-0492	0.6	MB-0528_MB-0492	pos	pos	MB-0528	MB-0492	2
MB-0528	MB-0542	0.81026137463698	MB-0528_MB-0542	pos	pos	MB-0528	MB-0542	2
MB-0528	MB-0324	0.478688524590164	MB-0528_MB-0324	pos	pos	MB-0528	MB-0324	3
MB-0528	MB-0535	0.797716150081566	MB-0528_MB-0535	pos	pos	MB-0528	MB-0535	6
MB-0528	MB-0404	0.785282616423747	MB-0528_MB-0404	pos	pos	MB-0528	MB-0404	2
MB-0528	MB-0521	0.75114006514658	MB-0528_MB-0521	pos	pos	MB-0528	MB-0521	4
MB-0528	MB-0487	0.56742671009772	MB-0528_MB-0487	pos	pos	MB-0528	MB-0487	4
MB-0528	MB-0134	0.528476141611083	MB-0528_MB-0134	pos	pos	MB-0528	MB-0134	2
MB-0528	MB-0891	0.566123778501629	MB-0528_MB-0891	pos	pos	MB-0528	MB-0891	3
MB-0528	MB-2556	0.601302931596091	MB-0528_MB-2556	pos	pos	MB-0528	MB-2556	2
MB-0528	MB-0512	0.673548387096774	MB-0528_MB-0512	pos	pos	MB-0528	MB-0512	2
MB-0528	MB-0449	0.490553745928339	MB-0528_MB-0449	pos	pos	MB-0528	MB-0449	4
MB-0528	MB-0474	0.538677130044843	MB-0528_MB-0474	pos	pos	MB-0528	MB-0474	4
MB-0528	MB-0291	0.457879088206145	MB-0528_MB-0291	pos	pos	MB-0528	MB-0291	2
MB-0528	MB-0584	0.542182227221597	MB-0528_MB-0584	pos	pos	MB-0528	MB-0584	4
MB-0528	MB-2616	0.834527687296417	MB-0528_MB-2616	pos	pos	MB-0528	MB-2616	1
MB-0528	MB-0486	0.575838211814795	MB-0528_MB-0486	pos	pos	MB-0528	MB-0486	2
MB-0528	MB-2971	0.511400651465798	MB-0528_MB-2971	pos	pos	MB-0528	MB-2971	2
MB-0528	MB-0904	0.517263843648208	MB-0528_MB-0904	pos	pos	MB-0528	MB-0904	3
MB-0528	MB-2752	0.58371335504886	MB-0528_MB-2752	pos	pos	MB-0528	MB-2752	4
MB-0528	MB-3035	0.560912052117264	MB-0528_MB-3035	pos	pos	MB-0528	MB-3035	1
MB-0528	MB-3181	0.705537459283388	MB-0528_MB-3181	pos	pos	MB-0528	MB-3181	2
MB-0528	MB-0348	0.443795620437956	MB-0528_MB-0348	pos	pos	MB-0528	MB-0348	2
MB-0528	MB-3506	0.699022801302932	MB-0528_MB-3506	pos	pos	MB-0528	MB-3506	3
MB-0528	MB-3479	0.719328454584589	MB-0528_MB-3479	pos	pos	MB-0528	MB-3479	4
MB-0528	MB-3363	0.653804930332262	MB-0528_MB-3363	pos	pos	MB-0528	MB-3363	3
MB-0528	MB-3412	0.64661214953271	MB-0528_MB-3412	pos	pos	MB-0528	MB-3412	3
MB-0528	MB-0465	0.175070028011204	MB-0528_MB-0465	pos	pos	MB-0528	MB-0465	5
MB-0528	MB-3104	0.50228013029316	MB-0528_MB-3104	pos	pos	MB-0528	MB-3104	4
MB-0528	MB-0385	0.388785046728972	MB-0528_MB-0385	pos	pos	MB-0528	MB-0385	2
MB-0528	MB-3600	0.511523046092184	MB-0528_MB-3600	pos	pos	MB-0528	MB-3600	3
MB-0528	MB-0579	0.343234323432343	MB-0528_MB-0579	pos	pos	MB-0528	MB-0579	1
MB-0528	MB-0425	0.363841807909605	MB-0528_MB-0425	pos	pos	MB-0528	MB-0425	3
MB-0535	MB-0068	0.839586731919521	MB-0535_MB-0068	pos	pos	MB-0535	MB-0068	1
MB-0535	MB-0066	0.741707449700924	MB-0535_MB-0066	pos	pos	MB-0535	MB-0066	2
MB-0535	MB-0123	0.740619902120718	MB-0535_MB-0123	pos	pos	MB-0535	MB-0123	5
MB-0535	MB-0138	0.922240348015226	MB-0535_MB-0138	pos	pos	MB-0535	MB-0138	1
MB-0535	MB-0202	0.76563349646547	MB-0535_MB-0202	pos	pos	MB-0535	MB-0202	3
MB-0535	MB-0181	0.724850462207722	MB-0535_MB-0181	pos	pos	MB-0535	MB-0181	6
MB-0535	MB-0117	0.900489396411093	MB-0535_MB-0117	pos	pos	MB-0535	MB-0117	5
MB-0535	MB-0421	0.289831430125068	MB-0535_MB-0421	pos	pos	MB-0535	MB-0421	3
MB-0535	MB-0322	0.863157894736842	MB-0535_MB-0322	pos	pos	MB-0535	MB-0322	4
MB-0535	MB-0010	0.399129961935835	MB-0535_MB-0010	pos	pos	MB-0535	MB-0010	3
MB-0535	MB-0282	0.872213159325721	MB-0535_MB-0282	pos	pos	MB-0535	MB-0282	4
MB-0535	MB-0291	0.53617443012884	MB-0535_MB-0291	pos	pos	MB-0535	MB-0291	2
MB-0535	MB-0301	0.742531446540881	MB-0535_MB-0301	pos	pos	MB-0535	MB-0301	2
MB-0535	MB-0362	0.731375747688961	MB-0535_MB-0362	pos	pos	MB-0535	MB-0362	6
MB-0535	MB-0145	0.891233413095497	MB-0535_MB-0145	pos	pos	MB-0535	MB-0145	2
MB-0535	MB-0474	0.756389342033714	MB-0535_MB-0474	pos	pos	MB-0535	MB-0474	6
MB-0535	MB-0512	0.892332789559543	MB-0535_MB-0512	pos	pos	MB-0535	MB-0512	3
MB-0535	MB-0487	0.855899945622621	MB-0535_MB-0487	pos	pos	MB-0535	MB-0487	2
MB-0535	MB-0449	0.54758020663404	MB-0535_MB-0449	pos	pos	MB-0535	MB-0449	2
MB-0535	MB-0492	0.682979880369766	MB-0535_MB-0492	pos	pos	MB-0535	MB-0492	3
MB-0535	MB-0404	0.955741201564166	MB-0535_MB-0404	pos	pos	MB-0535	MB-0404	6
MB-0535	MB-0324	0.536160957041871	MB-0535_MB-0324	pos	pos	MB-0535	MB-0324	2
MB-0535	MB-0521	0.696030451332246	MB-0535_MB-0521	pos	pos	MB-0535	MB-0521	4
MB-0535	MB-0203	0.772923408845739	MB-0535_MB-0203	pos	pos	MB-0535	MB-0203	4
MB-0535	MB-0465	0.228758169934641	MB-0535_MB-0465	pos	pos	MB-0535	MB-0465	2
MB-0535	MB-0528	0.79499728113105	MB-0535_MB-0528	pos	pos	MB-0535	MB-0528	3
MB-0535	MB-0425	0.517672648178358	MB-0535_MB-0425	pos	pos	MB-0535	MB-0425	2
MB-0535	MB-0891	0.77379010331702	MB-0535_MB-0891	pos	pos	MB-0535	MB-0891	2
MB-0535	MB-0542	0.804453049370765	MB-0535_MB-0542	pos	pos	MB-0535	MB-0542	4
MB-0535	MB-0134	0.524884556182658	MB-0535_MB-0134	pos	pos	MB-0535	MB-0134	4
MB-0535	MB-2556	0.432300163132137	MB-0535_MB-2556	pos	pos	MB-0535	MB-2556	2
MB-0535	MB-0904	0.716693855356172	MB-0535_MB-0904	pos	pos	MB-0535	MB-0904	4
MB-0535	MB-2971	0.600870038064165	MB-0535_MB-2971	pos	pos	MB-0535	MB-2971	1
MB-0535	MB-2616	0.705274605764002	MB-0535_MB-2616	pos	pos	MB-0535	MB-2616	2
MB-0535	MB-0584	0.76889613920609	MB-0535_MB-0584	pos	pos	MB-0535	MB-0584	2
MB-0535	MB-0579	0.405528052805281	MB-0535_MB-0579	pos	pos	MB-0535	MB-0579	3
MB-0535	MB-3035	0.604676454594889	MB-0535_MB-3035	pos	pos	MB-0535	MB-3035	4
MB-0535	MB-0348	0.425348374253484	MB-0535_MB-0348	pos	pos	MB-0535	MB-0348	1
MB-0535	MB-3181	0.730831973898858	MB-0535_MB-3181	pos	pos	MB-0535	MB-3181	2
MB-0535	MB-2752	0.606851549755302	MB-0535_MB-2752	pos	pos	MB-0535	MB-2752	2
MB-0535	MB-0455	0.436831683168317	MB-0535_MB-0455	pos	pos	MB-0535	MB-0455	3
MB-0535	MB-3506	0.811854268624252	MB-0535_MB-3506	pos	pos	MB-0535	MB-3506	4
MB-0535	MB-3412	0.706362153344209	MB-0535_MB-3412	pos	pos	MB-0535	MB-3412	3
MB-0542	MB-0123	0.795740561471442	MB-0542_MB-0123	pos	pos	MB-0542	MB-0123	3
MB-0535	MB-3104	0.640021750951604	MB-0535_MB-3104	pos	pos	MB-0535	MB-3104	5
MB-0542	MB-0068	0.490319457889642	MB-0542_MB-0068	pos	pos	MB-0542	MB-0068	4
MB-0542	MB-0010	0.454985479186834	MB-0542_MB-0010	pos	pos	MB-0542	MB-0010	2
MB-0535	MB-3479	0.780025828669824	MB-0535_MB-3479	pos	pos	MB-0535	MB-3479	3
MB-0542	MB-0066	0.651016456921588	MB-0542_MB-0066	pos	pos	MB-0542	MB-0066	1
MB-0542	MB-0202	0.758954501452081	MB-0542_MB-0202	pos	pos	MB-0542	MB-0202	3
MB-0542	MB-0134	0.673281703775411	MB-0542_MB-0134	pos	pos	MB-0542	MB-0134	1
MB-0542	MB-0138	0.661665053242982	MB-0542_MB-0138	pos	pos	MB-0542	MB-0138	2
MB-0542	MB-0117	0.621006776379477	MB-0542_MB-0117	pos	pos	MB-0542	MB-0117	5
MB-0542	MB-0301	0.813679245283019	MB-0542_MB-0301	pos	pos	MB-0542	MB-0301	1
MB-0542	MB-0291	0.567279767666989	MB-0542_MB-0291	pos	pos	MB-0542	MB-0291	3
MB-0542	MB-0181	0.501936108422072	MB-0542_MB-0181	pos	pos	MB-0542	MB-0181	6
MB-0542	MB-0282	0.726524685382381	MB-0542_MB-0282	pos	pos	MB-0542	MB-0282	5
MB-0535	MB-0486	0.762639701969133	MB-0535_MB-0486	pos	pos	MB-0535	MB-0486	3
MB-0535	MB-3600	0.617735470941884	MB-0535_MB-3600	pos	pos	MB-0535	MB-3600	4
MB-0542	MB-0421	0.305421103581801	MB-0542_MB-0421	pos	pos	MB-0542	MB-0421	3
MB-0535	MB-0385	0.438317757009346	MB-0535_MB-0385	pos	pos	MB-0535	MB-0385	4
MB-0542	MB-0362	0.507260406582769	MB-0542_MB-0362	pos	pos	MB-0542	MB-0362	2
MB-0542	MB-0322	0.861538461538462	MB-0542_MB-0322	pos	pos	MB-0542	MB-0322	2
MB-0542	MB-0203	0.738942826321467	MB-0542_MB-0203	pos	pos	MB-0542	MB-0203	6
MB-0542	MB-0385	0.424299065420561	MB-0542_MB-0385	pos	pos	MB-0542	MB-0385	2
MB-0535	MB-3363	0.497856377277599	MB-0535_MB-3363	pos	pos	MB-0535	MB-3363	6
MB-0542	MB-0492	0.552758954501452	MB-0542_MB-0492	pos	pos	MB-0542	MB-0492	3
MB-0542	MB-0404	0.908638464273018	MB-0542_MB-0404	pos	pos	MB-0542	MB-0404	2
MB-0542	MB-0528	0.808809293320426	MB-0542_MB-0528	pos	pos	MB-0542	MB-0528	2
MB-0542	MB-0521	0.644240077444337	MB-0542_MB-0521	pos	pos	MB-0542	MB-0521	3
MB-0542	MB-0474	0.771539206195547	MB-0542_MB-0474	pos	pos	MB-0542	MB-0474	6
MB-0542	MB-0145	0.819882532086143	MB-0542_MB-0145	pos	pos	MB-0542	MB-0145	2
MB-0542	MB-0425	0.493707647628267	MB-0542_MB-0425	pos	pos	MB-0542	MB-0425	4
MB-0542	MB-0449	0.511132623426912	MB-0542_MB-0449	pos	pos	MB-0542	MB-0449	4
MB-0542	MB-0348	0.597345719973457	MB-0542_MB-0348	pos	pos	MB-0542	MB-0348	2
MB-0542	MB-0455	0.70970297029703	MB-0542_MB-0455	pos	pos	MB-0542	MB-0455	3
MB-0542	MB-0487	0.511132623426912	MB-0542_MB-0487	pos	pos	MB-0542	MB-0487	2
MB-0542	MB-0891	0.506776379477251	MB-0542_MB-0891	pos	pos	MB-0542	MB-0891	2
MB-0542	MB-0535	0.811713455953533	MB-0542_MB-0535	pos	pos	MB-0542	MB-0535	4
MB-0542	MB-0584	0.751210067763795	MB-0542_MB-0584	pos	pos	MB-0542	MB-0584	4
MB-0542	MB-0512	0.588092933204259	MB-0542_MB-0512	pos	pos	MB-0542	MB-0512	2
MB-0542	MB-2556	0.504840271055179	MB-0542_MB-2556	pos	pos	MB-0542	MB-2556	4
MB-0542	MB-2616	0.677153920619555	MB-0542_MB-2616	pos	pos	MB-0542	MB-2616	1
MB-0542	MB-0465	0.23062558356676	MB-0542_MB-0465	pos	pos	MB-0542	MB-0465	2
MB-0542	MB-2752	0.568731848983543	MB-0542_MB-2752	pos	pos	MB-0542	MB-2752	2
MB-0542	MB-0904	0.637463697967086	MB-0542_MB-0904	pos	pos	MB-0542	MB-0904	3
MB-0542	MB-2971	0.522265246853824	MB-0542_MB-2971	pos	pos	MB-0542	MB-2971	4
MB-0542	MB-0324	0.513552758954501	MB-0542_MB-0324	pos	pos	MB-0542	MB-0324	1
MB-0542	MB-3035	0.610358180058083	MB-0542_MB-3035	pos	pos	MB-0542	MB-3035	2
MB-0542	MB-3412	0.708615682478219	MB-0542_MB-3412	pos	pos	MB-0542	MB-3412	2
MB-0542	MB-3181	0.649564375605034	MB-0542_MB-3181	pos	pos	MB-0542	MB-3181	3
MB-0542	MB-3506	0.719264278799613	MB-0542_MB-3506	pos	pos	MB-0542	MB-3506	4
MB-0542	MB-3363	0.495643756050339	MB-0542_MB-3363	pos	pos	MB-0542	MB-3363	3
MB-0542	MB-3479	0.805854498493328	MB-0542_MB-3479	pos	pos	MB-0542	MB-3479	3
MB-0542	MB-0579	0.389438943894389	MB-0542_MB-0579	pos	pos	MB-0542	MB-0579	5
MB-0542	MB-3600	0.665537270087125	MB-0542_MB-3600	pos	pos	MB-0542	MB-3600	4
MB-0579	MB-0181	0.290016501650165	MB-0579_MB-0181	pos	pos	MB-0579	MB-0181	2
MB-0579	MB-0117	0.31476897689769	MB-0579_MB-0117	pos	pos	MB-0579	MB-0117	3
MB-0579	MB-0202	0.469471947194719	MB-0579_MB-0202	pos	pos	MB-0579	MB-0202	1
MB-0579	MB-0362	0.291666666666667	MB-0579_MB-0362	pos	pos	MB-0579	MB-0362	3
MB-0579	MB-0068	0.243399339933993	MB-0579_MB-0068	pos	pos	MB-0579	MB-0068	1
MB-0579	MB-0324	0.3246699669967	MB-0579_MB-0324	pos	pos	MB-0579	MB-0324	2
MB-0579	MB-0010	0.226072607260726	MB-0579_MB-0010	pos	pos	MB-0579	MB-0010	5
MB-0542	MB-0486	0.589545014520813	MB-0542_MB-0486	pos	pos	MB-0542	MB-0486	1
MB-0579	MB-0066	0.237623762376238	MB-0579_MB-0066	pos	pos	MB-0579	MB-0066	3
MB-0579	MB-0138	0.326320132013201	MB-0579_MB-0138	pos	pos	MB-0579	MB-0138	6
MB-0542	MB-3104	0.543562439496612	MB-0542_MB-3104	pos	pos	MB-0542	MB-3104	5
MB-0579	MB-0301	0.723663522012579	MB-0579_MB-0301	pos	pos	MB-0579	MB-0301	3
MB-0579	MB-0123	0.376237623762376	MB-0579_MB-0123	pos	pos	MB-0579	MB-0123	4
MB-0579	MB-0322	0.574493927125506	MB-0579_MB-0322	pos	pos	MB-0579	MB-0322	3
MB-0579	MB-0421	0.164191419141914	MB-0579_MB-0421	pos	pos	MB-0579	MB-0421	4
MB-0579	MB-0449	0.823019801980198	MB-0579_MB-0449	pos	pos	MB-0579	MB-0449	2
MB-0579	MB-0282	0.347772277227723	MB-0579_MB-0282	pos	pos	MB-0579	MB-0282	2
MB-0579	MB-0487	0.434818481848185	MB-0579_MB-0487	pos	pos	MB-0579	MB-0487	6
MB-0579	MB-0203	0.42700467457749	MB-0579_MB-0203	pos	pos	MB-0579	MB-0203	2
MB-0579	MB-0891	0.268976897689769	MB-0579_MB-0891	pos	pos	MB-0579	MB-0891	6
MB-0579	MB-0134	0.340759075907591	MB-0579_MB-0134	pos	pos	MB-0579	MB-0134	3
MB-0579	MB-0904	0.317656765676568	MB-0579_MB-0904	pos	pos	MB-0579	MB-0904	2
MB-0579	MB-0474	0.90552805280528	MB-0579_MB-0474	pos	pos	MB-0579	MB-0474	2
MB-0579	MB-0492	0.247112211221122	MB-0579_MB-0492	pos	pos	MB-0579	MB-0492	3
MB-0579	MB-0528	0.339521452145215	MB-0579_MB-0528	pos	pos	MB-0579	MB-0528	6
MB-0579	MB-0535	0.409240924092409	MB-0579_MB-0535	pos	pos	MB-0579	MB-0535	2
MB-0579	MB-0512	0.283003300330033	MB-0579_MB-0512	pos	pos	MB-0579	MB-0512	4
MB-0579	MB-2556	0.20503300330033	MB-0579_MB-2556	pos	pos	MB-0579	MB-2556	4
MB-0579	MB-0404	0.599182367579097	MB-0579_MB-0404	pos	pos	MB-0579	MB-0404	2
MB-0579	MB-2971	0.61509900990099	MB-0579_MB-2971	pos	pos	MB-0579	MB-2971	3
MB-0579	MB-2752	0.657178217821782	MB-0579_MB-2752	pos	pos	MB-0579	MB-2752	2
MB-0579	MB-0542	0.388613861386139	MB-0579_MB-0542	pos	pos	MB-0579	MB-0542	2
MB-0579	MB-0584	0.33003300330033	MB-0579_MB-0584	pos	pos	MB-0579	MB-0584	4
MB-0579	MB-0145	0.386338916684794	MB-0579_MB-0145	pos	pos	MB-0579	MB-0145	4
MB-0579	MB-0521	0.280940594059406	MB-0579_MB-0521	pos	pos	MB-0579	MB-0521	2
MB-0579	MB-0385	0.282178217821782	MB-0579_MB-0385	pos	pos	MB-0579	MB-0385	4
MB-0579	MB-2616	0.258250825082508	MB-0579_MB-2616	pos	pos	MB-0579	MB-2616	1
MB-0579	MB-0486	0.568481848184819	MB-0579_MB-0486	pos	pos	MB-0579	MB-0486	2
MB-0579	MB-3035	0.282178217821782	MB-0579_MB-3035	pos	pos	MB-0579	MB-3035	2
MB-0579	MB-0291	0.274339933993399	MB-0579_MB-0291	pos	pos	MB-0579	MB-0291	3
MB-0579	MB-3181	0.62046204620462	MB-0579_MB-3181	pos	pos	MB-0579	MB-3181	4
MB-0579	MB-3104	0.436881188118812	MB-0579_MB-3104	pos	pos	MB-0579	MB-3104	1
MB-0579	MB-0465	0.227310231023102	MB-0579_MB-0465	pos	pos	MB-0579	MB-0465	2
MB-0579	MB-3506	0.431518151815181	MB-0579_MB-3506	pos	pos	MB-0579	MB-3506	2
MB-0579	MB-3363	0.22029702970297	MB-0579_MB-3363	pos	pos	MB-0579	MB-3363	3
MB-0579	MB-0348	0.31227604512276	MB-0579_MB-0348	pos	pos	MB-0579	MB-0348	4
MB-0579	MB-3412	0.334983498349835	MB-0579_MB-3412	pos	pos	MB-0579	MB-3412	3
MB-0579	MB-3600	0.338283828382838	MB-0579_MB-3600	pos	pos	MB-0579	MB-3600	3
MB-0579	MB-0425	0.266089108910891	MB-0579_MB-0425	pos	pos	MB-0579	MB-0425	5
MB-0579	MB-3479	0.361386138613861	MB-0579_MB-3479	pos	pos	MB-0579	MB-3479	4
MB-0579	MB-0455	0.227326732673267	MB-0579_MB-0455	pos	pos	MB-0579	MB-0455	2
MB-0584	MB-0066	0.809898762654668	MB-0584_MB-0066	pos	pos	MB-0584	MB-0066	3
MB-0584	MB-0068	0.6214848143982	MB-0584_MB-0068	pos	pos	MB-0584	MB-0068	1
MB-0584	MB-0123	0.740719910011249	MB-0584_MB-0123	pos	pos	MB-0584	MB-0123	3
MB-0584	MB-0138	0.795838020247469	MB-0584_MB-0138	pos	pos	MB-0584	MB-0138	1
MB-0584	MB-0117	0.829583802024747	MB-0584_MB-0117	pos	pos	MB-0584	MB-0117	2
MB-0584	MB-0181	0.736220472440945	MB-0584_MB-0181	pos	pos	MB-0584	MB-0181	5
MB-0584	MB-0010	0.273340832395951	MB-0584_MB-0010	pos	pos	MB-0584	MB-0010	1
MB-0584	MB-0202	0.548931383577053	MB-0584_MB-0202	pos	pos	MB-0584	MB-0202	3
MB-0584	MB-0322	0.916194331983806	MB-0584_MB-0322	pos	pos	MB-0584	MB-0322	6
MB-0584	MB-0282	0.901012373453318	MB-0584_MB-0282	pos	pos	MB-0584	MB-0282	5
MB-0584	MB-0145	0.55144659560583	MB-0584_MB-0145	pos	pos	MB-0584	MB-0145	3
MB-0584	MB-0134	0.534120061570036	MB-0584_MB-0134	pos	pos	MB-0584	MB-0134	4
MB-0584	MB-0203	0.918194893923049	MB-0584_MB-0203	pos	pos	MB-0584	MB-0203	3
MB-0584	MB-0362	0.716535433070866	MB-0584_MB-0362	pos	pos	MB-0584	MB-0362	4
MB-0584	MB-0421	0.297525309336333	MB-0584_MB-0421	pos	pos	MB-0584	MB-0421	2
MB-0584	MB-0301	0.729952830188679	MB-0584_MB-0301	pos	pos	MB-0584	MB-0301	2
MB-0584	MB-0324	0.773770491803279	MB-0584_MB-0324	pos	pos	MB-0584	MB-0324	6
MB-0584	MB-0487	0.688413948256468	MB-0584_MB-0487	pos	pos	MB-0584	MB-0487	2
MB-0584	MB-0449	0.417322834645669	MB-0584_MB-0449	pos	pos	MB-0584	MB-0449	6
MB-0584	MB-0512	0.648481439820022	MB-0584_MB-0512	pos	pos	MB-0584	MB-0512	3
MB-0584	MB-0404	0.637753288304301	MB-0584_MB-0404	pos	pos	MB-0584	MB-0404	2
MB-0584	MB-0528	0.544431946006749	MB-0584_MB-0528	pos	pos	MB-0584	MB-0528	2
MB-0584	MB-0492	0.449381327334083	MB-0584_MB-0492	pos	pos	MB-0584	MB-0492	3
MB-0584	MB-0535	0.7705274605764	MB-0584_MB-0535	pos	pos	MB-0584	MB-0535	6
MB-0584	MB-2556	0.319460067491564	MB-0584_MB-2556	pos	pos	MB-0584	MB-2556	2
MB-0584	MB-0891	0.476940382452194	MB-0584_MB-0891	pos	pos	MB-0584	MB-0891	4
MB-0584	MB-0455	0.535049504950495	MB-0584_MB-0455	pos	pos	MB-0584	MB-0455	4
MB-0584	MB-0542	0.755082284607938	MB-0584_MB-0542	pos	pos	MB-0584	MB-0542	2
MB-0584	MB-0904	0.615860517435321	MB-0584_MB-0904	pos	pos	MB-0584	MB-0904	3
MB-0584	MB-0291	0.363726461843409	MB-0584_MB-0291	pos	pos	MB-0584	MB-0291	2
MB-0584	MB-0474	0.537556053811659	MB-0584_MB-0474	pos	pos	MB-0584	MB-0474	2
MB-0584	MB-0521	0.321709786276715	MB-0584_MB-0521	pos	pos	MB-0584	MB-0521	4
MB-0584	MB-0465	0.176470588235294	MB-0584_MB-0465	pos	pos	MB-0584	MB-0465	4
MB-0584	MB-2616	0.377390326209224	MB-0584_MB-2616	pos	pos	MB-0584	MB-2616	2
MB-0584	MB-0385	0.454205607476636	MB-0584_MB-0385	pos	pos	MB-0584	MB-0385	4
MB-0584	MB-0486	0.513571048430016	MB-0584_MB-0486	pos	pos	MB-0584	MB-0486	1
MB-0584	MB-3035	0.338020247469066	MB-0584_MB-3035	pos	pos	MB-0584	MB-3035	2
MB-0584	MB-0348	0.305242203052422	MB-0584_MB-0348	pos	pos	MB-0584	MB-0348	2
MB-0584	MB-3412	0.541057367829021	MB-0584_MB-3412	pos	pos	MB-0584	MB-3412	3
MB-0584	MB-2971	0.327334083239595	MB-0584_MB-2971	pos	pos	MB-0584	MB-2971	4
MB-0584	MB-0579	0.329207920792079	MB-0584_MB-0579	pos	pos	MB-0584	MB-0579	1
MB-0584	MB-3181	0.362767154105737	MB-0584_MB-3181	pos	pos	MB-0584	MB-3181	2
MB-0584	MB-3363	0.316720257234727	MB-0584_MB-3363	pos	pos	MB-0584	MB-3363	2
MB-0584	MB-3104	0.529808773903262	MB-0584_MB-3104	pos	pos	MB-0584	MB-3104	3
MB-0584	MB-2752	0.322834645669291	MB-0584_MB-2752	pos	pos	MB-0584	MB-2752	4
MB-0584	MB-3506	0.426884139482565	MB-0584_MB-3506	pos	pos	MB-0584	MB-3506	3
MB-0584	MB-3479	0.638398622470943	MB-0584_MB-3479	pos	pos	MB-0584	MB-3479	3
MB-0584	MB-3600	0.665831663326653	MB-0584_MB-3600	pos	pos	MB-0584	MB-3600	5
MB-0584	MB-0425	0.305961754780652	MB-0584_MB-0425	pos	pos	MB-0584	MB-0425	4
MB-0891	MB-0068	0.621359223300971	MB-0891_MB-0068	pos	pos	MB-0891	MB-0068	2
MB-0891	MB-0123	0.445767195767196	MB-0891_MB-0123	pos	pos	MB-0891	MB-0123	3
MB-0891	MB-0010	0.183381088825215	MB-0891_MB-0010	pos	pos	MB-0891	MB-0010	1
MB-0891	MB-0138	0.695410292072323	MB-0891_MB-0138	pos	pos	MB-0891	MB-0138	3
MB-0891	MB-0202	0.611739745403112	MB-0891_MB-0202	pos	pos	MB-0891	MB-0202	1
MB-0891	MB-0066	0.472244569589702	MB-0891_MB-0066	pos	pos	MB-0891	MB-0066	2
MB-0891	MB-0145	0.76348999129678	MB-0891_MB-0145	pos	pos	MB-0891	MB-0145	5
MB-0891	MB-0181	0.501639344262295	MB-0891_MB-0181	pos	pos	MB-0891	MB-0181	1
MB-0891	MB-0301	0.457940251572327	MB-0891_MB-0301	pos	pos	MB-0891	MB-0301	3
MB-0891	MB-0117	0.617912371134021	MB-0891_MB-0117	pos	pos	MB-0891	MB-0117	6
MB-0891	MB-0282	0.533866995073892	MB-0891_MB-0282	pos	pos	MB-0891	MB-0282	5
MB-0891	MB-0322	0.646153846153846	MB-0891_MB-0322	pos	pos	MB-0891	MB-0322	3
MB-0891	MB-0134	0.361723961005644	MB-0891_MB-0134	pos	pos	MB-0891	MB-0134	4
MB-0891	MB-0324	0.397267759562842	MB-0891_MB-0324	pos	pos	MB-0891	MB-0324	3
MB-0891	MB-0362	0.545173745173745	MB-0891_MB-0362	pos	pos	MB-0891	MB-0362	4
MB-0891	MB-0291	0.373637264618434	MB-0891_MB-0291	pos	pos	MB-0891	MB-0291	2
MB-0891	MB-0421	0.207207207207207	MB-0891_MB-0421	pos	pos	MB-0891	MB-0421	2
MB-0891	MB-0203	0.547108629075842	MB-0891_MB-0203	pos	pos	MB-0891	MB-0203	6
MB-0891	MB-0528	0.568729641693811	MB-0891_MB-0528	pos	pos	MB-0891	MB-0528	2
MB-0891	MB-0486	0.580095795635977	MB-0891_MB-0486	pos	pos	MB-0891	MB-0486	6
MB-0891	MB-0455	0.162376237623762	MB-0891_MB-0455	pos	pos	MB-0891	MB-0455	3
MB-0891	MB-0492	0.409162717219589	MB-0891_MB-0492	pos	pos	MB-0891	MB-0492	2
MB-0891	MB-0521	0.411888111888112	MB-0891_MB-0521	pos	pos	MB-0891	MB-0521	2
MB-0891	MB-0404	0.666963173812489	MB-0891_MB-0404	pos	pos	MB-0891	MB-0404	3
MB-0891	MB-0542	0.50919651500484	MB-0891_MB-0542	pos	pos	MB-0891	MB-0542	6
MB-0891	MB-0449	0.376	MB-0891_MB-0449	pos	pos	MB-0891	MB-0449	2
MB-0891	MB-0425	0.293785310734463	MB-0891_MB-0425	pos	pos	MB-0891	MB-0425	4
MB-0891	MB-0535	0.77215878194671	MB-0891_MB-0535	pos	pos	MB-0891	MB-0535	4
MB-0891	MB-0512	0.703870967741935	MB-0891_MB-0512	pos	pos	MB-0891	MB-0512	2
MB-0891	MB-0348	0.353772327379366	MB-0891_MB-0348	pos	pos	MB-0891	MB-0348	3
MB-0891	MB-0474	0.399663677130045	MB-0891_MB-0474	pos	pos	MB-0891	MB-0474	2
MB-0891	MB-0487	0.690923317683881	MB-0891_MB-0487	pos	pos	MB-0891	MB-0487	2
MB-0891	MB-2556	0.281081081081081	MB-0891_MB-2556	pos	pos	MB-0891	MB-2556	4
MB-0891	MB-0904	0.473901098901099	MB-0891_MB-0904	pos	pos	MB-0891	MB-0904	4
MB-0891	MB-2616	0.47406914893617	MB-0891_MB-2616	pos	pos	MB-0891	MB-2616	2
MB-0891	MB-0385	0.281308411214953	MB-0891_MB-0385	pos	pos	MB-0891	MB-0385	4
MB-0891	MB-0465	0.126517273576097	MB-0891_MB-0465	pos	pos	MB-0891	MB-0465	1
MB-0891	MB-0584	0.485376827896513	MB-0891_MB-0584	pos	pos	MB-0891	MB-0584	2
MB-0891	MB-2971	0.563059397884459	MB-0891_MB-2971	pos	pos	MB-0891	MB-2971	2
MB-0891	MB-3506	0.677240285487708	MB-0891_MB-3506	pos	pos	MB-0891	MB-3506	3
MB-0891	MB-3035	0.433307632999229	MB-0891_MB-3035	pos	pos	MB-0891	MB-3035	4
MB-0891	MB-3363	0.288317256162915	MB-0891_MB-3363	pos	pos	MB-0891	MB-3363	1
MB-0891	MB-2752	0.624737945492662	MB-0891_MB-2752	pos	pos	MB-0891	MB-2752	2
MB-0891	MB-3479	0.51872578562204	MB-0891_MB-3479	pos	pos	MB-0891	MB-3479	2
MB-0891	MB-3181	0.485818181818182	MB-0891_MB-3181	pos	pos	MB-0891	MB-3181	3
MB-0891	MB-3412	0.48714953271028	MB-0891_MB-3412	pos	pos	MB-0891	MB-3412	4
MB-0904	MB-0010	0.285027472527473	MB-0904_MB-0010	pos	pos	MB-0904	MB-0010	3
MB-0891	MB-3104	0.419137466307278	MB-0891_MB-3104	pos	pos	MB-0891	MB-3104	3
MB-0891	MB-3600	0.381763527054108	MB-0891_MB-3600	pos	pos	MB-0891	MB-3600	5
MB-0904	MB-0123	0.851190476190476	MB-0904_MB-0123	pos	pos	MB-0904	MB-0123	4
MB-0891	MB-0579	0.266501650165016	MB-0891_MB-0579	pos	pos	MB-0891	MB-0579	2
MB-0904	MB-0138	0.823489010989011	MB-0904_MB-0138	pos	pos	MB-0904	MB-0138	3
MB-0904	MB-0068	0.503434065934066	MB-0904_MB-0068	pos	pos	MB-0904	MB-0068	1
MB-0904	MB-0202	0.857142857142857	MB-0904_MB-0202	pos	pos	MB-0904	MB-0202	3
MB-0904	MB-0181	0.587912087912088	MB-0904_MB-0181	pos	pos	MB-0904	MB-0181	1
MB-0904	MB-0322	0.808502024291498	MB-0904_MB-0322	pos	pos	MB-0904	MB-0322	2
MB-0904	MB-0134	0.652129297075423	MB-0904_MB-0134	pos	pos	MB-0904	MB-0134	5
MB-0904	MB-0324	0.965573770491803	MB-0904_MB-0324	pos	pos	MB-0904	MB-0324	1
MB-0904	MB-0066	0.467032967032967	MB-0904_MB-0066	pos	pos	MB-0904	MB-0066	3
MB-0904	MB-0117	0.650128865979381	MB-0904_MB-0117	pos	pos	MB-0904	MB-0117	6
MB-0904	MB-0301	0.894261006289308	MB-0904_MB-0301	pos	pos	MB-0904	MB-0301	5
MB-0904	MB-0385	0.41214953271028	MB-0904_MB-0385	pos	pos	MB-0904	MB-0385	3
MB-0904	MB-0282	0.610221674876847	MB-0904_MB-0282	pos	pos	MB-0904	MB-0282	4
MB-0904	MB-0362	0.571428571428571	MB-0904_MB-0362	pos	pos	MB-0904	MB-0362	3
MB-0904	MB-0203	0.618122977346278	MB-0904_MB-0203	pos	pos	MB-0904	MB-0203	4
MB-0904	MB-0425	0.478531073446328	MB-0904_MB-0425	pos	pos	MB-0904	MB-0425	2
MB-0904	MB-0421	0.210164835164835	MB-0904_MB-0421	pos	pos	MB-0904	MB-0421	2
MB-0904	MB-0449	0.702	MB-0904_MB-0449	pos	pos	MB-0904	MB-0449	6
MB-0904	MB-0348	0.45242203052422	MB-0904_MB-0348	pos	pos	MB-0904	MB-0348	2
MB-0904	MB-0145	0.526430280617794	MB-0904_MB-0145	pos	pos	MB-0904	MB-0145	6
MB-0904	MB-0512	0.709677419354839	MB-0904_MB-0512	pos	pos	MB-0904	MB-0512	3
MB-0904	MB-0404	0.722004976892997	MB-0904_MB-0404	pos	pos	MB-0904	MB-0404	2
MB-0904	MB-0465	0.177871148459384	MB-0904_MB-0465	pos	pos	MB-0904	MB-0465	2
MB-0904	MB-0487	0.487637362637363	MB-0904_MB-0487	pos	pos	MB-0904	MB-0487	3
MB-0904	MB-0492	0.466346153846154	MB-0904_MB-0492	pos	pos	MB-0904	MB-0492	6
MB-0904	MB-0542	0.630203291384318	MB-0904_MB-0542	pos	pos	MB-0904	MB-0542	2
MB-0904	MB-0584	0.623172103487064	MB-0904_MB-0584	pos	pos	MB-0904	MB-0584	4
MB-0904	MB-0891	0.468406593406593	MB-0904_MB-0891	pos	pos	MB-0904	MB-0891	4
MB-0904	MB-0535	0.709624796084829	MB-0904_MB-0535	pos	pos	MB-0904	MB-0535	2
MB-0904	MB-2971	0.686126373626374	MB-0904_MB-2971	pos	pos	MB-0904	MB-2971	3
MB-0904	MB-0528	0.515309446254072	MB-0904_MB-0528	pos	pos	MB-0904	MB-0528	2
MB-0904	MB-0474	0.417600896860987	MB-0904_MB-0474	pos	pos	MB-0904	MB-0474	2
MB-0904	MB-0291	0.426164519326065	MB-0904_MB-0291	pos	pos	MB-0904	MB-0291	4
MB-0904	MB-0521	0.396978021978022	MB-0904_MB-0521	pos	pos	MB-0904	MB-0521	4
MB-0904	MB-3035	0.681318681318681	MB-0904_MB-3035	pos	pos	MB-0904	MB-3035	2
MB-0904	MB-0579	0.321782178217822	MB-0904_MB-0579	pos	pos	MB-0904	MB-0579	4
MB-0904	MB-2556	0.224587912087912	MB-0904_MB-2556	pos	pos	MB-0904	MB-2556	1
MB-0904	MB-2616	0.521941489361702	MB-0904_MB-2616	pos	pos	MB-0904	MB-2616	2
MB-0904	MB-0486	0.41830761043108	MB-0904_MB-0486	pos	pos	MB-0904	MB-0486	2
MB-0904	MB-3412	0.850467289719626	MB-0904_MB-3412	pos	pos	MB-0904	MB-3412	3
MB-0904	MB-3479	0.773568661213948	MB-0904_MB-3479	pos	pos	MB-0904	MB-3479	4
MB-0904	MB-3600	0.86623246492986	MB-0904_MB-3600	pos	pos	MB-0904	MB-3600	1
MB-0904	MB-3104	0.471698113207547	MB-0904_MB-3104	pos	pos	MB-0904	MB-3104	2
MB-0904	MB-2752	0.620879120879121	MB-0904_MB-2752	pos	pos	MB-0904	MB-2752	2
MB-0904	MB-3506	0.587225274725275	MB-0904_MB-3506	pos	pos	MB-0904	MB-3506	3
MB-0904	MB-3363	0.372454448017149	MB-0904_MB-3363	pos	pos	MB-0904	MB-3363	4
MB-0904	MB-3181	0.464285714285714	MB-0904_MB-3181	pos	pos	MB-0904	MB-3181	3
MB-0904	MB-0455	0.147722772277228	MB-0904_MB-0455	pos	pos	MB-0904	MB-0455	3
MB-2556	MB-0066	0.419147224456959	MB-2556_MB-0066	pos	pos	MB-2556	MB-0066	5
MB-2556	MB-0068	0.278022947925861	MB-2556_MB-0068	pos	pos	MB-2556	MB-0068	4
MB-2556	MB-0202	0.413012729844413	MB-2556_MB-0202	pos	pos	MB-2556	MB-0202	2
MB-2556	MB-0282	0.339901477832512	MB-2556_MB-0282	pos	pos	MB-2556	MB-0282	3
MB-2556	MB-0138	0.313630041724618	MB-2556_MB-0138	pos	pos	MB-2556	MB-0138	1
MB-2556	MB-0123	0.268518518518519	MB-2556_MB-0123	pos	pos	MB-2556	MB-0123	3
MB-2556	MB-0117	0.282216494845361	MB-2556_MB-0117	pos	pos	MB-2556	MB-0117	1
MB-2556	MB-0181	0.198360655737705	MB-2556_MB-0181	pos	pos	MB-2556	MB-0181	2
MB-2556	MB-0010	0.222779369627507	MB-2556_MB-0010	pos	pos	MB-2556	MB-0010	5
MB-2556	MB-0301	0.27122641509434	MB-2556_MB-0301	pos	pos	MB-2556	MB-0301	1
MB-2556	MB-0324	0.225136612021858	MB-2556_MB-0324	pos	pos	MB-2556	MB-0324	3
MB-2556	MB-0455	0.757227722772277	MB-2556_MB-0455	pos	pos	MB-2556	MB-0455	6
MB-2556	MB-0145	0.416013925152306	MB-2556_MB-0145	pos	pos	MB-2556	MB-0145	5
MB-2556	MB-0492	0.306477093206951	MB-2556_MB-0492	pos	pos	MB-2556	MB-0492	3
MB-2556	MB-0528	0.609771986970684	MB-2556_MB-0528	pos	pos	MB-2556	MB-0528	4
MB-2556	MB-0291	0.274033696729435	MB-2556_MB-0291	pos	pos	MB-2556	MB-0291	3
MB-2556	MB-0322	0.304858299595142	MB-2556_MB-0322	pos	pos	MB-2556	MB-0322	4
MB-2556	MB-0203	0.283759452646741	MB-2556_MB-0203	pos	pos	MB-2556	MB-0203	2
MB-2556	MB-0134	0.232939969214982	MB-2556_MB-0134	pos	pos	MB-2556	MB-0134	2
MB-2556	MB-0421	0.232514177693762	MB-2556_MB-0421	pos	pos	MB-2556	MB-0421	6
MB-2556	MB-0542	0.503388189738625	MB-2556_MB-0542	pos	pos	MB-2556	MB-0542	2
MB-2556	MB-0521	0.440559440559441	MB-2556_MB-0521	pos	pos	MB-2556	MB-0521	6
MB-2556	MB-0512	0.288387096774194	MB-2556_MB-0512	pos	pos	MB-2556	MB-0512	3
MB-2556	MB-0891	0.269369369369369	MB-2556_MB-0891	pos	pos	MB-2556	MB-0891	2
MB-2556	MB-0404	0.311051693404635	MB-2556_MB-0404	pos	pos	MB-2556	MB-0404	2
MB-2556	MB-0486	0.333688131985098	MB-2556_MB-0486	pos	pos	MB-2556	MB-0486	3
MB-2556	MB-0474	0.362668161434978	MB-2556_MB-0474	pos	pos	MB-2556	MB-0474	6
MB-2556	MB-0449	0.222666666666667	MB-2556_MB-0449	pos	pos	MB-2556	MB-0449	2
MB-2556	MB-0487	0.269170579029734	MB-2556_MB-0487	pos	pos	MB-2556	MB-0487	4
MB-2556	MB-2616	0.557845744680851	MB-2556_MB-2616	pos	pos	MB-2556	MB-2616	4
MB-2556	MB-0348	0.209906617945595	MB-2556_MB-0348	pos	pos	MB-2556	MB-0348	2
MB-2556	MB-0385	0.252803738317757	MB-2556_MB-0385	pos	pos	MB-2556	MB-0385	3
MB-2556	MB-0584	0.318335208098988	MB-2556_MB-0584	pos	pos	MB-2556	MB-0584	2
MB-2556	MB-0535	0.426318651441001	MB-2556_MB-0535	pos	pos	MB-2556	MB-0535	2
MB-2556	MB-3363	0.286709539121115	MB-2556_MB-3363	pos	pos	MB-2556	MB-3363	4
MB-2556	MB-0362	0.195366795366795	MB-2556_MB-0362	pos	pos	MB-2556	MB-0362	4
MB-2556	MB-0425	0.210169491525424	MB-2556_MB-0425	pos	pos	MB-2556	MB-0425	2
MB-2556	MB-0904	0.216346153846154	MB-2556_MB-0904	pos	pos	MB-2556	MB-0904	4
MB-2556	MB-3181	0.408727272727273	MB-2556_MB-3181	pos	pos	MB-2556	MB-3181	1
MB-2556	MB-3035	0.262143407864302	MB-2556_MB-3035	pos	pos	MB-2556	MB-3035	2
MB-2556	MB-0465	0.107376283846872	MB-2556_MB-0465	pos	pos	MB-2556	MB-0465	2
MB-2556	MB-2752	0.285115303983228	MB-2556_MB-2752	pos	pos	MB-2556	MB-2752	3
MB-2556	MB-3479	0.340077486009471	MB-2556_MB-3479	pos	pos	MB-2556	MB-3479	4
MB-2556	MB-3412	0.287967289719626	MB-2556_MB-3412	pos	pos	MB-2556	MB-3412	1
MB-2556	MB-2971	0.22620016273393	MB-2556_MB-2971	pos	pos	MB-2556	MB-2971	2
MB-2556	MB-3506	0.381443298969072	MB-2556_MB-3506	pos	pos	MB-2556	MB-3506	2
MB-2556	MB-0579	0.198432343234323	MB-2556_MB-0579	pos	pos	MB-2556	MB-0579	3
MB-2556	MB-3104	0.235175202156334	MB-2556_MB-3104	pos	pos	MB-2556	MB-3104	4
MB-2556	MB-3600	0.197895791583166	MB-2556_MB-3600	pos	pos	MB-2556	MB-3600	3
MB-2616	MB-0068	0.703457446808511	MB-2616_MB-0068	pos	pos	MB-2616	MB-0068	3
MB-2616	MB-0010	0.502659574468085	MB-2616_MB-0010	pos	pos	MB-2616	MB-0010	5
MB-2616	MB-0123	0.545634920634921	MB-2616_MB-0123	pos	pos	MB-2616	MB-0123	4
MB-2616	MB-0202	0.742021276595745	MB-2616_MB-0202	pos	pos	MB-2616	MB-0202	2
MB-2616	MB-0138	0.699468085106383	MB-2616_MB-0138	pos	pos	MB-2616	MB-0138	3
MB-2616	MB-0066	0.629654255319149	MB-2616_MB-0066	pos	pos	MB-2616	MB-0066	1
MB-2616	MB-0145	0.778116162714814	MB-2616_MB-0145	pos	pos	MB-2616	MB-0145	3
MB-2616	MB-0301	0.436320754716981	MB-2616_MB-0301	pos	pos	MB-2616	MB-0301	1
MB-2616	MB-0421	0.38563829787234	MB-2616_MB-0421	pos	pos	MB-2616	MB-0421	2
MB-2616	MB-0492	0.670877659574468	MB-2616_MB-0492	pos	pos	MB-2616	MB-0492	5
MB-2616	MB-0117	0.526417525773196	MB-2616_MB-0117	pos	pos	MB-2616	MB-0117	1
MB-2616	MB-0528	0.826058631921824	MB-2616_MB-0528	pos	pos	MB-2616	MB-0528	3
MB-2616	MB-0134	0.352488455618266	MB-2616_MB-0134	pos	pos	MB-2616	MB-0134	6
MB-2616	MB-0291	0.486124876114965	MB-2616_MB-0291	pos	pos	MB-2616	MB-0291	5
MB-2616	MB-0521	0.719414893617021	MB-2616_MB-0521	pos	pos	MB-2616	MB-0521	3
MB-2616	MB-0455	0.603564356435644	MB-2616_MB-0455	pos	pos	MB-2616	MB-0455	4
MB-2616	MB-0322	0.493522267206478	MB-2616_MB-0322	pos	pos	MB-2616	MB-0322	3
MB-2616	MB-0542	0.681026137463698	MB-2616_MB-0542	pos	pos	MB-2616	MB-0542	4
MB-2616	MB-0362	0.485372340425532	MB-2616_MB-0362	pos	pos	MB-2616	MB-0362	2
MB-2616	MB-0404	0.700675435478137	MB-2616_MB-0404	pos	pos	MB-2616	MB-0404	2
MB-2616	MB-0385	0.319626168224299	MB-2616_MB-0385	pos	pos	MB-2616	MB-0385	6
MB-2616	MB-0181	0.453457446808511	MB-2616_MB-0181	pos	pos	MB-2616	MB-0181	2
MB-2616	MB-0535	0.708537248504622	MB-2616_MB-0535	pos	pos	MB-2616	MB-0535	6
MB-2616	MB-0348	0.383808891838089	MB-2616_MB-0348	pos	pos	MB-2616	MB-0348	3
MB-2616	MB-0891	0.472739361702128	MB-2616_MB-0891	pos	pos	MB-2616	MB-0891	2
MB-2616	MB-0487	0.642287234042553	MB-2616_MB-0487	pos	pos	MB-2616	MB-0487	2
MB-2616	MB-0425	0.356497175141243	MB-2616_MB-0425	pos	pos	MB-2616	MB-0425	3
MB-2616	MB-0474	0.458520179372197	MB-2616_MB-0474	pos	pos	MB-2616	MB-0474	6
MB-2616	MB-0203	0.416217188061848	MB-2616_MB-0203	pos	pos	MB-2616	MB-0203	2
MB-2616	MB-0282	0.463669950738916	MB-2616_MB-0282	pos	pos	MB-2616	MB-0282	4
MB-2616	MB-0512	0.707096774193548	MB-2616_MB-0512	pos	pos	MB-2616	MB-0512	4
MB-2616	MB-2556	0.561170212765957	MB-2616_MB-2556	pos	pos	MB-2616	MB-2556	2
MB-2616	MB-0465	0.19281045751634	MB-2616_MB-0465	pos	pos	MB-2616	MB-0465	3
MB-2616	MB-0324	0.321857923497268	MB-2616_MB-0324	pos	pos	MB-2616	MB-0324	2
MB-2616	MB-3035	0.55186170212766	MB-2616_MB-3035	pos	pos	MB-2616	MB-3035	2
MB-2616	MB-3363	0.393890675241158	MB-2616_MB-3363	pos	pos	MB-2616	MB-3363	4
MB-2616	MB-3181	0.852393617021277	MB-2616_MB-3181	pos	pos	MB-2616	MB-3181	4
MB-2616	MB-2971	0.445478723404255	MB-2616_MB-2971	pos	pos	MB-2616	MB-2971	2
MB-2616	MB-2752	0.438164893617021	MB-2616_MB-2752	pos	pos	MB-2616	MB-2752	4
MB-2616	MB-0584	0.377390326209224	MB-2616_MB-0584	pos	pos	MB-2616	MB-0584	1
MB-2616	MB-3506	0.712765957446808	MB-2616_MB-3506	pos	pos	MB-2616	MB-3506	2
MB-2616	MB-3479	0.561343090830822	MB-2616_MB-3479	pos	pos	MB-2616	MB-3479	2
MB-2616	MB-0904	0.514627659574468	MB-2616_MB-0904	pos	pos	MB-2616	MB-0904	3
MB-2616	MB-3412	0.556658878504673	MB-2616_MB-3412	pos	pos	MB-2616	MB-3412	4
MB-2616	MB-0449	0.46875	MB-2616_MB-0449	pos	pos	MB-2616	MB-0449	1
MB-2616	MB-3600	0.345691382765531	MB-2616_MB-3600	pos	pos	MB-2616	MB-3600	2
MB-2616	MB-0486	0.497072911122938	MB-2616_MB-0486	pos	pos	MB-2616	MB-0486	2
MB-2616	MB-0579	0.262376237623762	MB-2616_MB-0579	pos	pos	MB-2616	MB-0579	3
MB-2616	MB-3104	0.430186170212766	MB-2616_MB-3104	pos	pos	MB-2616	MB-3104	4
MB-2752	MB-0123	0.57010582010582	MB-2752_MB-0123	pos	pos	MB-2752	MB-0123	3
MB-2752	MB-0068	0.476589797344514	MB-2752_MB-0068	pos	pos	MB-2752	MB-0068	3
MB-2752	MB-0138	0.567454798331015	MB-2752_MB-0138	pos	pos	MB-2752	MB-0138	5
MB-2752	MB-0181	0.46890286512928	MB-2752_MB-0181	pos	pos	MB-2752	MB-0181	4
MB-2752	MB-0066	0.379454926624738	MB-2752_MB-0066	pos	pos	MB-2752	MB-0066	2
MB-2752	MB-0202	0.830188679245283	MB-2752_MB-0202	pos	pos	MB-2752	MB-0202	3
MB-2752	MB-0010	0.3361285814116	MB-2752_MB-0010	pos	pos	MB-2752	MB-0010	1
MB-2752	MB-0117	0.498711340206186	MB-2752_MB-0117	pos	pos	MB-2752	MB-0117	3
MB-2752	MB-0134	0.496151872755259	MB-2752_MB-0134	pos	pos	MB-2752	MB-0134	1
MB-2752	MB-0301	0.75	MB-2752_MB-0301	pos	pos	MB-2752	MB-0301	2
MB-2752	MB-0282	0.410098522167488	MB-2752_MB-0282	pos	pos	MB-2752	MB-0282	5
MB-2752	MB-0291	0.431615460852329	MB-2752_MB-0291	pos	pos	MB-2752	MB-0291	1
MB-2752	MB-0421	0.193570929419986	MB-2752_MB-0421	pos	pos	MB-2752	MB-0421	3
MB-2752	MB-0322	0.519433198380567	MB-2752_MB-0322	pos	pos	MB-2752	MB-0322	6
MB-2752	MB-0203	0.464041711614527	MB-2752_MB-0203	pos	pos	MB-2752	MB-0203	5
MB-2752	MB-0385	0.281775700934579	MB-2752_MB-0385	pos	pos	MB-2752	MB-0385	3
MB-2752	MB-0324	0.577049180327869	MB-2752_MB-0324	pos	pos	MB-2752	MB-0324	4
MB-2752	MB-0465	0.144724556489262	MB-2752_MB-0465	pos	pos	MB-2752	MB-0465	3
MB-2752	MB-0492	0.427672955974843	MB-2752_MB-0492	pos	pos	MB-2752	MB-0492	4
MB-2752	MB-0425	0.321468926553672	MB-2752_MB-0425	pos	pos	MB-2752	MB-0425	2
MB-2752	MB-0474	0.719730941704036	MB-2752_MB-0474	pos	pos	MB-2752	MB-0474	2
MB-2752	MB-0362	0.541579315164221	MB-2752_MB-0362	pos	pos	MB-2752	MB-0362	6
MB-2752	MB-0348	0.426277372262774	MB-2752_MB-0348	pos	pos	MB-2752	MB-0348	2
MB-2752	MB-0449	0.672666666666667	MB-2752_MB-0449	pos	pos	MB-2752	MB-0449	6
MB-2752	MB-0404	0.63348738002133	MB-2752_MB-0404	pos	pos	MB-2752	MB-0404	3
MB-2752	MB-0512	0.496774193548387	MB-2752_MB-0512	pos	pos	MB-2752	MB-0512	2
MB-2752	MB-0145	0.528605612355884	MB-2752_MB-0145	pos	pos	MB-2752	MB-0145	2
MB-2752	MB-0487	0.693920335429769	MB-2752_MB-0487	pos	pos	MB-2752	MB-0487	3
MB-2752	MB-0542	0.568247821878025	MB-2752_MB-0542	pos	pos	MB-2752	MB-0542	6
MB-2752	MB-0891	0.614255765199161	MB-2752_MB-0891	pos	pos	MB-2752	MB-0891	2
MB-2752	MB-0521	0.551362683438155	MB-2752_MB-0521	pos	pos	MB-2752	MB-0521	4
MB-2752	MB-0528	0.58371335504886	MB-2752_MB-0528	pos	pos	MB-2752	MB-0528	4
MB-2752	MB-0535	0.608482871125612	MB-2752_MB-0535	pos	pos	MB-2752	MB-0535	2
MB-2752	MB-0584	0.321147356580427	MB-2752_MB-0584	pos	pos	MB-2752	MB-0584	3
MB-2752	MB-0904	0.620192307692308	MB-2752_MB-0904	pos	pos	MB-2752	MB-0904	2
MB-2752	MB-0579	0.660478547854785	MB-2752_MB-0579	pos	pos	MB-2752	MB-0579	2
MB-2752	MB-2971	0.954577218728162	MB-2752_MB-2971	pos	pos	MB-2752	MB-2971	4
MB-2752	MB-3035	0.591893780573026	MB-2752_MB-3035	pos	pos	MB-2752	MB-3035	4
MB-2752	MB-3181	0.801537386443047	MB-2752_MB-3181	pos	pos	MB-2752	MB-3181	2
[truncated: 451 more rows]
