# Supplementary material for: Multi-scale and multi-context interpretable mapping of cell states across heterogeneous spatial samples
Source: Nat Commun. 2025 Aug 21;16:7814. doi: 10.1038/s41467-025-62782-y (PMC12370880; doi:10.1038/s41467-025-62782-y)
Supplement: Supplementary file 9 — Source Data [file 41467_2025_62782_MOESM9_ESM.zip › SourceData/figure_4b.tsv]

seqFISH_Cells	Stereo_seq_Cells	Freq
Forebrain/Midbrain/Hindbrain	Notochord	1
Forebrain/Midbrain/Hindbrain	Brain	1
Forebrain/Midbrain/Hindbrain	Brain	1
Forebrain/Midbrain/Hindbrain	Brain	1
Forebrain/Midbrain/Hindbrain	Brain	1
Forebrain/Midbrain/Hindbrain	Notochord	1
Forebrain/Midbrain/Hindbrain	Brain	1
Forebrain/Midbrain/Hindbrain	Brain	1
Forebrain/Midbrain/Hindbrain	Brain	1
Forebrain/Midbrain/Hindbrain	Brain	1
Forebrain/Midbrain/Hindbrain	Brain	1
Forebrain/Midbrain/Hindbrain	Brain	1
Forebrain/Midbrain/Hindbrain	Brain	1
Forebrain/Midbrain/Hindbrain	Notochord	1
Forebrain/Midbrain/Hindbrain	Brain	1
Forebrain/Midbrain/Hindbrain	Brain	1
Gut tube	Branchial arch	1
Forebrain/Midbrain/Hindbrain	Brain	1
Forebrain/Midbrain/Hindbrain	Brain	1
Forebrain/Midbrain/Hindbrain	Brain	1
Forebrain/Midbrain/Hindbrain	Brain	1
Forebrain/Midbrain/Hindbrain	Brain	1
Forebrain/Midbrain/Hindbrain	Brain	1
Forebrain/Midbrain/Hindbrain	Brain	1
Forebrain/Midbrain/Hindbrain	Brain	1
Forebrain/Midbrain/Hindbrain	Brain	1
Forebrain/Midbrain/Hindbrain	Notochord	1
Forebrain/Midbrain/Hindbrain	Brain	1
Forebrain/Midbrain/Hindbrain	Brain	1
Forebrain/Midbrain/Hindbrain	Notochord	1
Forebrain/Midbrain/Hindbrain	Brain	1
Forebrain/Midbrain/Hindbrain	Brain	1
Forebrain/Midbrain/Hindbrain	Brain	1
Forebrain/Midbrain/Hindbrain	Brain	1
Forebrain/Midbrain/Hindbrain	Notochord	1
Forebrain/Midbrain/Hindbrain	Notochord	1
Forebrain/Midbrain/Hindbrain	Brain	1
Forebrain/Midbrain/Hindbrain	Brain	1
Forebrain/Midbrain/Hindbrain	Notochord	1
Forebrain/Midbrain/Hindbrain	Brain	1
Forebrain/Midbrain/Hindbrain	Notochord	1
Forebrain/Midbrain/Hindbrain	Brain	1
Forebrain/Midbrain/Hindbrain	Brain	1
Forebrain/Midbrain/Hindbrain	Brain	1
Forebrain/Midbrain/Hindbrain	Brain	1
Forebrain/Midbrain/Hindbrain	Brain	1
Forebrain/Midbrain/Hindbrain	Brain	1
Forebrain/Midbrain/Hindbrain	Notochord	1
Forebrain/Midbrain/Hindbrain	Notochord	1
Forebrain/Midbrain/Hindbrain	Brain	1
Forebrain/Midbrain/Hindbrain	Brain	1
Forebrain/Midbrain/Hindbrain	Brain	1
Forebrain/Midbrain/Hindbrain	Brain	1
Gut tube	Liver	1
Gut tube	Branchial arch	1
Forebrain/Midbrain/Hindbrain	Brain	1
Spinal cord	Brain	1
Forebrain/Midbrain/Hindbrain	Brain	1
Forebrain/Midbrain/Hindbrain	Brain	1
Forebrain/Midbrain/Hindbrain	Brain	1
Forebrain/Midbrain/Hindbrain	Notochord	1
Forebrain/Midbrain/Hindbrain	Brain	1
Forebrain/Midbrain/Hindbrain	Brain	1
Forebrain/Midbrain/Hindbrain	Brain	1
Forebrain/Midbrain/Hindbrain	Brain	1
Forebrain/Midbrain/Hindbrain	Brain	1
Forebrain/Midbrain/Hindbrain	Brain	1
Forebrain/Midbrain/Hindbrain	Brain	1
Forebrain/Midbrain/Hindbrain	Brain	1
Forebrain/Midbrain/Hindbrain	Brain	1
Forebrain/Midbrain/Hindbrain	Brain	1
Forebrain/Midbrain/Hindbrain	Brain	1
Forebrain/Midbrain/Hindbrain	Notochord	1
Forebrain/Midbrain/Hindbrain	Brain	1
Forebrain/Midbrain/Hindbrain	Brain	1
Forebrain/Midbrain/Hindbrain	Notochord	1
Forebrain/Midbrain/Hindbrain	Brain	1
Forebrain/Midbrain/Hindbrain	Notochord	1
Forebrain/Midbrain/Hindbrain	Notochord	1
Forebrain/Midbrain/Hindbrain	Notochord	1
Forebrain/Midbrain/Hindbrain	Brain	1
Spinal cord	Notochord	1
Forebrain/Midbrain/Hindbrain	Brain	1
Forebrain/Midbrain/Hindbrain	Brain	1
Forebrain/Midbrain/Hindbrain	Brain	1
Forebrain/Midbrain/Hindbrain	Brain	1
Forebrain/Midbrain/Hindbrain	Notochord	1
Forebrain/Midbrain/Hindbrain	Brain	1
Forebrain/Midbrain/Hindbrain	Brain	1
Forebrain/Midbrain/Hindbrain	Brain	1
Forebrain/Midbrain/Hindbrain	Notochord	1
Forebrain/Midbrain/Hindbrain	Brain	1
Forebrain/Midbrain/Hindbrain	Brain	1
Forebrain/Midbrain/Hindbrain	Notochord	1
Gut tube	Branchial arch	1
Forebrain/Midbrain/Hindbrain	Notochord	1
Forebrain/Midbrain/Hindbrain	Brain	1
Forebrain/Midbrain/Hindbrain	Brain	1
Forebrain/Midbrain/Hindbrain	Brain	1
Forebrain/Midbrain/Hindbrain	Brain	1
Forebrain/Midbrain/Hindbrain	Brain	1
Forebrain/Midbrain/Hindbrain	Brain	1
Forebrain/Midbrain/Hindbrain	Brain	1
Forebrain/Midbrain/Hindbrain	Brain	1
Forebrain/Midbrain/Hindbrain	Brain	1
Gut tube	Branchial arch	1
Forebrain/Midbrain/Hindbrain	Brain	1
Forebrain/Midbrain/Hindbrain	Brain	1
Forebrain/Midbrain/Hindbrain	Brain	1
Forebrain/Midbrain/Hindbrain	Brain	1
Forebrain/Midbrain/Hindbrain	Notochord	1
Forebrain/Midbrain/Hindbrain	Brain	1
Forebrain/Midbrain/Hindbrain	Brain	1
Forebrain/Midbrain/Hindbrain	Notochord	1
Forebrain/Midbrain/Hindbrain	Brain	1
Forebrain/Midbrain/Hindbrain	Brain	1
Forebrain/Midbrain/Hindbrain	Brain	1
Forebrain/Midbrain/Hindbrain	Brain	1
Forebrain/Midbrain/Hindbrain	Brain	1
Forebrain/Midbrain/Hindbrain	Brain	1
Forebrain/Midbrain/Hindbrain	Brain	1
Forebrain/Midbrain/Hindbrain	Brain	1
Forebrain/Midbrain/Hindbrain	Brain	1
Forebrain/Midbrain/Hindbrain	Notochord	1
Forebrain/Midbrain/Hindbrain	Brain	1
Forebrain/Midbrain/Hindbrain	Brain	1
Gut tube	Branchial arch	1
Forebrain/Midbrain/Hindbrain	Brain	1
Forebrain/Midbrain/Hindbrain	Brain	1
Spinal cord	Brain	1
Forebrain/Midbrain/Hindbrain	Brain	1
Forebrain/Midbrain/Hindbrain	Notochord	1
Forebrain/Midbrain/Hindbrain	Brain	1
Forebrain/Midbrain/Hindbrain	Brain	1
Forebrain/Midbrain/Hindbrain	Brain	1
Forebrain/Midbrain/Hindbrain	Notochord	1
Forebrain/Midbrain/Hindbrain	Brain	1
Forebrain/Midbrain/Hindbrain	Brain	1
Forebrain/Midbrain/Hindbrain	Brain	1
Forebrain/Midbrain/Hindbrain	Brain	1
Forebrain/Midbrain/Hindbrain	Brain	1
Forebrain/Midbrain/Hindbrain	Brain	1
Forebrain/Midbrain/Hindbrain	Notochord	1
Cranial mesoderm	Neural crest	1
Forebrain/Midbrain/Hindbrain	Notochord	1
Forebrain/Midbrain/Hindbrain	Notochord	1
Forebrain/Midbrain/Hindbrain	Brain	1
Forebrain/Midbrain/Hindbrain	Brain	1
Forebrain/Midbrain/Hindbrain	Brain	1
Forebrain/Midbrain/Hindbrain	Brain	1
Forebrain/Midbrain/Hindbrain	Brain	1
Forebrain/Midbrain/Hindbrain	Brain	1
Forebrain/Midbrain/Hindbrain	Brain	1
Forebrain/Midbrain/Hindbrain	Brain	1
Forebrain/Midbrain/Hindbrain	Brain	1
Forebrain/Midbrain/Hindbrain	Notochord	1
Forebrain/Midbrain/Hindbrain	Brain	1
Forebrain/Midbrain/Hindbrain	Brain	1
Forebrain/Midbrain/Hindbrain	Brain	1
Forebrain/Midbrain/Hindbrain	Brain	1
Cranial mesoderm	Neural crest	1
Forebrain/Midbrain/Hindbrain	Brain	1
Forebrain/Midbrain/Hindbrain	Brain	1
Forebrain/Midbrain/Hindbrain	Brain	1
Forebrain/Midbrain/Hindbrain	Brain	1
Forebrain/Midbrain/Hindbrain	Notochord	1
Cranial mesoderm	Sclerotome	1
Forebrain/Midbrain/Hindbrain	Brain	1
Forebrain/Midbrain/Hindbrain	Brain	1
Forebrain/Midbrain/Hindbrain	Brain	1
Forebrain/Midbrain/Hindbrain	Brain	1
Spinal cord	Brain	1
Gut tube	Branchial arch	1
Forebrain/Midbrain/Hindbrain	Brain	1
Forebrain/Midbrain/Hindbrain	Brain	1
Forebrain/Midbrain/Hindbrain	Brain	1
Forebrain/Midbrain/Hindbrain	Brain	1
Forebrain/Midbrain/Hindbrain	Brain	1
Forebrain/Midbrain/Hindbrain	Brain	1
Forebrain/Midbrain/Hindbrain	Notochord	1
Forebrain/Midbrain/Hindbrain	Brain	1
Forebrain/Midbrain/Hindbrain	Brain	1
Forebrain/Midbrain/Hindbrain	Brain	1
Gut tube	Branchial arch	1
Forebrain/Midbrain/Hindbrain	Brain	1
Forebrain/Midbrain/Hindbrain	Brain	1
Forebrain/Midbrain/Hindbrain	Brain	1
Forebrain/Midbrain/Hindbrain	Notochord	1
Forebrain/Midbrain/Hindbrain	Brain	1
Forebrain/Midbrain/Hindbrain	Brain	1
Forebrain/Midbrain/Hindbrain	Brain	1
Gut tube	Branchial arch	1
Forebrain/Midbrain/Hindbrain	Brain	1
Forebrain/Midbrain/Hindbrain	Notochord	1
Forebrain/Midbrain/Hindbrain	Brain	1
Forebrain/Midbrain/Hindbrain	Notochord	1
Forebrain/Midbrain/Hindbrain	Brain	1
Forebrain/Midbrain/Hindbrain	Brain	1
Forebrain/Midbrain/Hindbrain	Brain	1
Forebrain/Midbrain/Hindbrain	Brain	1
Forebrain/Midbrain/Hindbrain	Notochord	1
Forebrain/Midbrain/Hindbrain	Brain	1
Forebrain/Midbrain/Hindbrain	Notochord	1
Forebrain/Midbrain/Hindbrain	Brain	1
Cranial mesoderm	Sclerotome	1
Neural crest	Branchial arch	1
Forebrain/Midbrain/Hindbrain	Brain	1
Forebrain/Midbrain/Hindbrain	Brain	1
Forebrain/Midbrain/Hindbrain	Brain	1
Forebrain/Midbrain/Hindbrain	Brain	1
Forebrain/Midbrain/Hindbrain	Brain	1
Forebrain/Midbrain/Hindbrain	Brain	1
Forebrain/Midbrain/Hindbrain	Brain	1
Forebrain/Midbrain/Hindbrain	Brain	1
Forebrain/Midbrain/Hindbrain	Brain	1
Forebrain/Midbrain/Hindbrain	Brain	1
Forebrain/Midbrain/Hindbrain	Brain	1
Forebrain/Midbrain/Hindbrain	Notochord	1
Forebrain/Midbrain/Hindbrain	Brain	1
Forebrain/Midbrain/Hindbrain	Brain	1
Forebrain/Midbrain/Hindbrain	Brain	1
Forebrain/Midbrain/Hindbrain	Notochord	1
Cranial mesoderm	Neural crest	1
Forebrain/Midbrain/Hindbrain	Brain	1
Forebrain/Midbrain/Hindbrain	Brain	1
Forebrain/Midbrain/Hindbrain	Brain	1
Forebrain/Midbrain/Hindbrain	Brain	1
Forebrain/Midbrain/Hindbrain	Brain	1
Forebrain/Midbrain/Hindbrain	Brain	1
Neural crest	Neural crest	1
Forebrain/Midbrain/Hindbrain	Notochord	1
Cranial mesoderm	Neural crest	1
Forebrain/Midbrain/Hindbrain	Notochord	1
Forebrain/Midbrain/Hindbrain	Brain	1
Forebrain/Midbrain/Hindbrain	Brain	1
Definitive endoderm	Notochord	1
Forebrain/Midbrain/Hindbrain	Brain	1
Forebrain/Midbrain/Hindbrain	Notochord	1
Cranial mesoderm	Sclerotome	1
Endothelium	Branchial arch	1
Forebrain/Midbrain/Hindbrain	Brain	1
Forebrain/Midbrain/Hindbrain	Notochord	1
Forebrain/Midbrain/Hindbrain	Brain	1
Forebrain/Midbrain/Hindbrain	Brain	1
Forebrain/Midbrain/Hindbrain	Brain	1
Forebrain/Midbrain/Hindbrain	Brain	1
Forebrain/Midbrain/Hindbrain	Brain	1
Forebrain/Midbrain/Hindbrain	Notochord	1
Spinal cord	Brain	1
Forebrain/Midbrain/Hindbrain	Brain	1
Forebrain/Midbrain/Hindbrain	Brain	1
Gut tube	Branchial arch	1
Forebrain/Midbrain/Hindbrain	Brain	1
Forebrain/Midbrain/Hindbrain	Brain	1
Neural crest	Brain	1
Forebrain/Midbrain/Hindbrain	Brain	1
Forebrain/Midbrain/Hindbrain	Brain	1
Forebrain/Midbrain/Hindbrain	Brain	1
Forebrain/Midbrain/Hindbrain	Brain	1
Forebrain/Midbrain/Hindbrain	Brain	1
Forebrain/Midbrain/Hindbrain	Brain	1
Forebrain/Midbrain/Hindbrain	Notochord	1
Forebrain/Midbrain/Hindbrain	Brain	1
Forebrain/Midbrain/Hindbrain	Notochord	1
Forebrain/Midbrain/Hindbrain	Brain	1
Forebrain/Midbrain/Hindbrain	Brain	1
Forebrain/Midbrain/Hindbrain	Brain	1
Forebrain/Midbrain/Hindbrain	Notochord	1
Forebrain/Midbrain/Hindbrain	Brain	1
Forebrain/Midbrain/Hindbrain	Brain	1
Forebrain/Midbrain/Hindbrain	Brain	1
Forebrain/Midbrain/Hindbrain	Brain	1
Cranial mesoderm	Sclerotome	1
Forebrain/Midbrain/Hindbrain	Brain	1
Forebrain/Midbrain/Hindbrain	Brain	1
Forebrain/Midbrain/Hindbrain	Brain	1
Forebrain/Midbrain/Hindbrain	Brain	1
Forebrain/Midbrain/Hindbrain	Brain	1
Forebrain/Midbrain/Hindbrain	Brain	1
Forebrain/Midbrain/Hindbrain	Brain	1
Forebrain/Midbrain/Hindbrain	Notochord	1
Forebrain/Midbrain/Hindbrain	Notochord	1
Forebrain/Midbrain/Hindbrain	Brain	1
Forebrain/Midbrain/Hindbrain	Notochord	1
Forebrain/Midbrain/Hindbrain	Brain	1
Forebrain/Midbrain/Hindbrain	Brain	1
Forebrain/Midbrain/Hindbrain	Brain	1
Forebrain/Midbrain/Hindbrain	Brain	1
Forebrain/Midbrain/Hindbrain	Brain	1
Forebrain/Midbrain/Hindbrain	Notochord	1
Forebrain/Midbrain/Hindbrain	Brain	1
Forebrain/Midbrain/Hindbrain	Brain	1
Forebrain/Midbrain/Hindbrain	Brain	1
Forebrain/Midbrain/Hindbrain	Brain	1
Forebrain/Midbrain/Hindbrain	Brain	1
Forebrain/Midbrain/Hindbrain	Brain	1
Forebrain/Midbrain/Hindbrain	Brain	1
Gut tube	Branchial arch	1
Gut tube	Branchial arch	1
Forebrain/Midbrain/Hindbrain	Brain	1
Forebrain/Midbrain/Hindbrain	Notochord	1
Forebrain/Midbrain/Hindbrain	Brain	1
Forebrain/Midbrain/Hindbrain	Notochord	1
Forebrain/Midbrain/Hindbrain	Brain	1
Forebrain/Midbrain/Hindbrain	Brain	1
Forebrain/Midbrain/Hindbrain	Brain	1
Forebrain/Midbrain/Hindbrain	Notochord	1
Forebrain/Midbrain/Hindbrain	Notochord	1
Gut tube	Branchial arch	1
Gut tube	Neural crest	1
Forebrain/Midbrain/Hindbrain	Notochord	1
Forebrain/Midbrain/Hindbrain	Brain	1
Forebrain/Midbrain/Hindbrain	Notochord	1
Forebrain/Midbrain/Hindbrain	Brain	1
Forebrain/Midbrain/Hindbrain	Notochord	1
Forebrain/Midbrain/Hindbrain	Brain	1
Forebrain/Midbrain/Hindbrain	Brain	1
Forebrain/Midbrain/Hindbrain	Brain	1
Forebrain/Midbrain/Hindbrain	Brain	1
Gut tube	Neural crest	1
Forebrain/Midbrain/Hindbrain	Notochord	1
Forebrain/Midbrain/Hindbrain	Brain	1
Forebrain/Midbrain/Hindbrain	Brain	1
Forebrain/Midbrain/Hindbrain	Notochord	1
Forebrain/Midbrain/Hindbrain	Notochord	1
Forebrain/Midbrain/Hindbrain	Brain	1
Forebrain/Midbrain/Hindbrain	Brain	1
Forebrain/Midbrain/Hindbrain	Brain	1
Forebrain/Midbrain/Hindbrain	Notochord	1
Forebrain/Midbrain/Hindbrain	Brain	1
Forebrain/Midbrain/Hindbrain	Brain	1
Forebrain/Midbrain/Hindbrain	Brain	1
Forebrain/Midbrain/Hindbrain	Notochord	1
Forebrain/Midbrain/Hindbrain	Notochord	1
Cardiomyocytes	Heart	1
Forebrain/Midbrain/Hindbrain	Notochord	1
Forebrain/Midbrain/Hindbrain	Brain	1
Forebrain/Midbrain/Hindbrain	Brain	1
Forebrain/Midbrain/Hindbrain	Brain	1
Forebrain/Midbrain/Hindbrain	Brain	1
Forebrain/Midbrain/Hindbrain	Brain	1
Forebrain/Midbrain/Hindbrain	Brain	1
Forebrain/Midbrain/Hindbrain	Notochord	1
Forebrain/Midbrain/Hindbrain	Notochord	1
Cardiomyocytes	Heart	1
Gut tube	Branchial arch	1
Cardiomyocytes	Heart	1
Forebrain/Midbrain/Hindbrain	Brain	1
Forebrain/Midbrain/Hindbrain	Notochord	1
Forebrain/Midbrain/Hindbrain	Brain	1
Forebrain/Midbrain/Hindbrain	Brain	1
Forebrain/Midbrain/Hindbrain	Brain	1
Forebrain/Midbrain/Hindbrain	Brain	1
Forebrain/Midbrain/Hindbrain	Brain	1
Forebrain/Midbrain/Hindbrain	Notochord	1
Forebrain/Midbrain/Hindbrain	Notochord	1
Forebrain/Midbrain/Hindbrain	Brain	1
Forebrain/Midbrain/Hindbrain	Brain	1
Forebrain/Midbrain/Hindbrain	Brain	1
Gut tube	Branchial arch	1
Forebrain/Midbrain/Hindbrain	Brain	1
Forebrain/Midbrain/Hindbrain	Brain	1
Forebrain/Midbrain/Hindbrain	Brain	1
Forebrain/Midbrain/Hindbrain	Notochord	1
Forebrain/Midbrain/Hindbrain	Brain	1
Neural crest	Neural crest	1
Forebrain/Midbrain/Hindbrain	Brain	1
Gut tube	Branchial arch	1
Cranial mesoderm	Sclerotome	1
Forebrain/Midbrain/Hindbrain	Brain	1
Cranial mesoderm	Neural crest	1
Forebrain/Midbrain/Hindbrain	Brain	1
Forebrain/Midbrain/Hindbrain	Notochord	1
Forebrain/Midbrain/Hindbrain	Brain	1
Forebrain/Midbrain/Hindbrain	Brain	1
Cardiomyocytes	Heart	1
Forebrain/Midbrain/Hindbrain	Brain	1
Forebrain/Midbrain/Hindbrain	Notochord	1
Gut tube	Liver	1
Spinal cord	Brain	1
Forebrain/Midbrain/Hindbrain	Brain	1
Forebrain/Midbrain/Hindbrain	Brain	1
Forebrain/Midbrain/Hindbrain	Brain	1
Forebrain/Midbrain/Hindbrain	Brain	1
Forebrain/Midbrain/Hindbrain	Brain	1
Neural crest	Brain	1
Forebrain/Midbrain/Hindbrain	Brain	1
Cardiomyocytes	Heart	1
Cranial mesoderm	Neural crest	1
Forebrain/Midbrain/Hindbrain	Brain	1
Forebrain/Midbrain/Hindbrain	Notochord	1
Forebrain/Midbrain/Hindbrain	Notochord	1
Forebrain/Midbrain/Hindbrain	Brain	1
Forebrain/Midbrain/Hindbrain	Notochord	1
Gut tube	Branchial arch	1
Forebrain/Midbrain/Hindbrain	Brain	1
Splanchnic mesoderm	AGM	1
Forebrain/Midbrain/Hindbrain	Brain	1
Forebrain/Midbrain/Hindbrain	Brain	1
Spinal cord	Brain	1
Splanchnic mesoderm	AGM	1
Endothelium	Heart	1
Gut tube	Branchial arch	1
Forebrain/Midbrain/Hindbrain	Brain	1
Forebrain/Midbrain/Hindbrain	Brain	1
Forebrain/Midbrain/Hindbrain	Notochord	1
Forebrain/Midbrain/Hindbrain	Brain	1
Splanchnic mesoderm	AGM	1
Forebrain/Midbrain/Hindbrain	Notochord	1
Forebrain/Midbrain/Hindbrain	Brain	1
Forebrain/Midbrain/Hindbrain	Brain	1
Forebrain/Midbrain/Hindbrain	Brain	1
Forebrain/Midbrain/Hindbrain	Notochord	1
Forebrain/Midbrain/Hindbrain	Brain	1
Forebrain/Midbrain/Hindbrain	Notochord	1
Forebrain/Midbrain/Hindbrain	Brain	1
Forebrain/Midbrain/Hindbrain	Brain	1
Forebrain/Midbrain/Hindbrain	Brain	1
Forebrain/Midbrain/Hindbrain	Brain	1
Forebrain/Midbrain/Hindbrain	Brain	1
Forebrain/Midbrain/Hindbrain	Brain	1
Forebrain/Midbrain/Hindbrain	Brain	1
Forebrain/Midbrain/Hindbrain	Brain	1
Forebrain/Midbrain/Hindbrain	Brain	1
Forebrain/Midbrain/Hindbrain	Brain	1
Forebrain/Midbrain/Hindbrain	Brain	1
Forebrain/Midbrain/Hindbrain	Brain	1
Forebrain/Midbrain/Hindbrain	Notochord	1
Forebrain/Midbrain/Hindbrain	Brain	1
Forebrain/Midbrain/Hindbrain	Notochord	1
Cardiomyocytes	Heart	1
Forebrain/Midbrain/Hindbrain	Brain	1
Forebrain/Midbrain/Hindbrain	Notochord	1
Forebrain/Midbrain/Hindbrain	Brain	1
Forebrain/Midbrain/Hindbrain	Brain	1
Forebrain/Midbrain/Hindbrain	Brain	1
Forebrain/Midbrain/Hindbrain	Brain	1
Forebrain/Midbrain/Hindbrain	Brain	1
Forebrain/Midbrain/Hindbrain	Notochord	1
Forebrain/Midbrain/Hindbrain	Notochord	1
Forebrain/Midbrain/Hindbrain	Brain	1
Forebrain/Midbrain/Hindbrain	Brain	1
Forebrain/Midbrain/Hindbrain	Brain	1
Cranial mesoderm	Neural crest	1
Splanchnic mesoderm	Heart	1
Forebrain/Midbrain/Hindbrain	Brain	1
Forebrain/Midbrain/Hindbrain	Brain	1
Forebrain/Midbrain/Hindbrain	Notochord	1
Forebrain/Midbrain/Hindbrain	Brain	1
Forebrain/Midbrain/Hindbrain	Brain	1
Forebrain/Midbrain/Hindbrain	Brain	1
Forebrain/Midbrain/Hindbrain	Brain	1
Spinal cord	Notochord	1
Forebrain/Midbrain/Hindbrain	Brain	1
Gut tube	Branchial arch	1
Forebrain/Midbrain/Hindbrain	Notochord	1
Forebrain/Midbrain/Hindbrain	Brain	1
Gut tube	Branchial arch	1
Forebrain/Midbrain/Hindbrain	Brain	1
Forebrain/Midbrain/Hindbrain	Brain	1
Mixed mesenchymal mesoderm	Neural crest	1
Forebrain/Midbrain/Hindbrain	Brain	1
Gut tube	Branchial arch	1
Forebrain/Midbrain/Hindbrain	Brain	1
Spinal cord	Notochord	1
Forebrain/Midbrain/Hindbrain	Brain	1
Forebrain/Midbrain/Hindbrain	Brain	1
Forebrain/Midbrain/Hindbrain	Notochord	1
Forebrain/Midbrain/Hindbrain	Notochord	1
Forebrain/Midbrain/Hindbrain	Brain	1
Forebrain/Midbrain/Hindbrain	Brain	1
Splanchnic mesoderm	AGM	1
Spinal cord	Brain	1
Forebrain/Midbrain/Hindbrain	Brain	1
Forebrain/Midbrain/Hindbrain	Brain	1
Gut tube	Branchial arch	1
Splanchnic mesoderm	AGM	1
Forebrain/Midbrain/Hindbrain	Brain	1
Forebrain/Midbrain/Hindbrain	Brain	1
Forebrain/Midbrain/Hindbrain	Brain	1
Spinal cord	Brain	1
Forebrain/Midbrain/Hindbrain	Brain	1
Forebrain/Midbrain/Hindbrain	Notochord	1
Gut tube	Branchial arch	1
Forebrain/Midbrain/Hindbrain	Brain	1
Forebrain/Midbrain/Hindbrain	Brain	1
Forebrain/Midbrain/Hindbrain	Notochord	1
Forebrain/Midbrain/Hindbrain	Brain	1
Gut tube	Branchial arch	1
Splanchnic mesoderm	Heart	1
Forebrain/Midbrain/Hindbrain	Notochord	1
Forebrain/Midbrain/Hindbrain	Brain	1
Neural crest	Branchial arch	1
Forebrain/Midbrain/Hindbrain	Brain	1
Forebrain/Midbrain/Hindbrain	Notochord	1
Forebrain/Midbrain/Hindbrain	Notochord	1
Forebrain/Midbrain/Hindbrain	Brain	1
Forebrain/Midbrain/Hindbrain	Notochord	1
Forebrain/Midbrain/Hindbrain	Brain	1
Forebrain/Midbrain/Hindbrain	Brain	1
Forebrain/Midbrain/Hindbrain	Notochord	1
Splanchnic mesoderm	AGM	1
Forebrain/Midbrain/Hindbrain	Brain	1
Forebrain/Midbrain/Hindbrain	Notochord	1
Neural crest	Branchial arch	1
Gut tube	Branchial arch	1
Forebrain/Midbrain/Hindbrain	Brain	1
Haematoendothelial progenitors	Neural crest	1
Forebrain/Midbrain/Hindbrain	Brain	1
Forebrain/Midbrain/Hindbrain	Notochord	1
Forebrain/Midbrain/Hindbrain	Brain	1
Forebrain/Midbrain/Hindbrain	Brain	1
Forebrain/Midbrain/Hindbrain	Notochord	1
Forebrain/Midbrain/Hindbrain	Notochord	1
Gut tube	Branchial arch	1
Forebrain/Midbrain/Hindbrain	Brain	1
Forebrain/Midbrain/Hindbrain	Notochord	1
Forebrain/Midbrain/Hindbrain	Brain	1
Forebrain/Midbrain/Hindbrain	Notochord	1
Forebrain/Midbrain/Hindbrain	Brain	1
Forebrain/Midbrain/Hindbrain	Brain	1
Cardiomyocytes	Heart	1
Forebrain/Midbrain/Hindbrain	Notochord	1
Cranial mesoderm	Sclerotome	1
Forebrain/Midbrain/Hindbrain	Notochord	1
Forebrain/Midbrain/Hindbrain	Brain	1
Forebrain/Midbrain/Hindbrain	Brain	1
Forebrain/Midbrain/Hindbrain	Brain	1
Forebrain/Midbrain/Hindbrain	Brain	1
Forebrain/Midbrain/Hindbrain	Brain	1
Cardiomyocytes	Heart	1
Forebrain/Midbrain/Hindbrain	Notochord	1
Gut tube	Branchial arch	1
Splanchnic mesoderm	AGM	1
Cranial mesoderm	Neural crest	1
Forebrain/Midbrain/Hindbrain	Notochord	1
Forebrain/Midbrain/Hindbrain	Notochord	1
Forebrain/Midbrain/Hindbrain	Brain	1
Forebrain/Midbrain/Hindbrain	Brain	1
Forebrain/Midbrain/Hindbrain	Brain	1
Forebrain/Midbrain/Hindbrain	Notochord	1
Forebrain/Midbrain/Hindbrain	Brain	1
Forebrain/Midbrain/Hindbrain	Brain	1
Gut tube	Branchial arch	1
Neural crest	Branchial arch	1
Gut tube	Branchial arch	1
Forebrain/Midbrain/Hindbrain	Notochord	1
Forebrain/Midbrain/Hindbrain	Brain	1
Forebrain/Midbrain/Hindbrain	Brain	1
Gut tube	Branchial arch	1
Forebrain/Midbrain/Hindbrain	Brain	1
Forebrain/Midbrain/Hindbrain	Notochord	1
Forebrain/Midbrain/Hindbrain	Brain	1
Forebrain/Midbrain/Hindbrain	Brain	1
Cranial mesoderm	Neural crest	1
Forebrain/Midbrain/Hindbrain	Notochord	1
Forebrain/Midbrain/Hindbrain	Notochord	1
Cardiomyocytes	Heart	1
Forebrain/Midbrain/Hindbrain	Notochord	1
Forebrain/Midbrain/Hindbrain	Notochord	1
Forebrain/Midbrain/Hindbrain	Brain	1
Forebrain/Midbrain/Hindbrain	Brain	1
Gut tube	Branchial arch	1
Splanchnic mesoderm	AGM	1
Forebrain/Midbrain/Hindbrain	Brain	1
Forebrain/Midbrain/Hindbrain	Brain	1
Forebrain/Midbrain/Hindbrain	Brain	1
Forebrain/Midbrain/Hindbrain	Notochord	1
Forebrain/Midbrain/Hindbrain	Notochord	1
Forebrain/Midbrain/Hindbrain	Notochord	1
Forebrain/Midbrain/Hindbrain	Brain	1
Forebrain/Midbrain/Hindbrain	Brain	1
Forebrain/Midbrain/Hindbrain	Brain	1
Forebrain/Midbrain/Hindbrain	Notochord	1
Forebrain/Midbrain/Hindbrain	Notochord	1
Forebrain/Midbrain/Hindbrain	Brain	1
Forebrain/Midbrain/Hindbrain	Brain	1
Forebrain/Midbrain/Hindbrain	Notochord	1
Cranial mesoderm	Neural crest	1
Forebrain/Midbrain/Hindbrain	Brain	1
Cranial mesoderm	Neural crest	1
Forebrain/Midbrain/Hindbrain	Notochord	1
Forebrain/Midbrain/Hindbrain	Brain	1
Forebrain/Midbrain/Hindbrain	Brain	1
Dermomyotome	Sclerotome	1
Gut tube	Branchial arch	1
Forebrain/Midbrain/Hindbrain	Brain	1
Forebrain/Midbrain/Hindbrain	Notochord	1
Forebrain/Midbrain/Hindbrain	Notochord	1
Forebrain/Midbrain/Hindbrain	Brain	1
Spinal cord	Brain	1
Forebrain/Midbrain/Hindbrain	Brain	1
Forebrain/Midbrain/Hindbrain	Brain	1
Splanchnic mesoderm	AGM	1
Cranial mesoderm	Notochord	1
Forebrain/Midbrain/Hindbrain	Brain	1
Forebrain/Midbrain/Hindbrain	Brain	1
Forebrain/Midbrain/Hindbrain	Brain	1
Gut tube	Branchial arch	1
Forebrain/Midbrain/Hindbrain	Brain	1
Cranial mesoderm	Sclerotome	1
Neural crest	Branchial arch	1
Forebrain/Midbrain/Hindbrain	Notochord	1
Forebrain/Midbrain/Hindbrain	Brain	1
Gut tube	Branchial arch	1
Forebrain/Midbrain/Hindbrain	Brain	1
Forebrain/Midbrain/Hindbrain	Notochord	1
Forebrain/Midbrain/Hindbrain	Notochord	1
Forebrain/Midbrain/Hindbrain	Notochord	1
Forebrain/Midbrain/Hindbrain	Notochord	1
Forebrain/Midbrain/Hindbrain	Brain	1
Gut tube	Branchial arch	1
Forebrain/Midbrain/Hindbrain	Brain	1
Spinal cord	Notochord	1
Forebrain/Midbrain/Hindbrain	Notochord	1
Forebrain/Midbrain/Hindbrain	Notochord	1
Forebrain/Midbrain/Hindbrain	Brain	1
Forebrain/Midbrain/Hindbrain	Notochord	1
Forebrain/Midbrain/Hindbrain	Notochord	1
Forebrain/Midbrain/Hindbrain	Brain	1
Forebrain/Midbrain/Hindbrain	Brain	1
Forebrain/Midbrain/Hindbrain	Brain	1
Forebrain/Midbrain/Hindbrain	Brain	1
Forebrain/Midbrain/Hindbrain	Brain	1
Forebrain/Midbrain/Hindbrain	Brain	1
Forebrain/Midbrain/Hindbrain	Brain	1
Splanchnic mesoderm	Heart	1
Cranial mesoderm	Sclerotome	1
Forebrain/Midbrain/Hindbrain	Notochord	1
Forebrain/Midbrain/Hindbrain	Brain	1
Forebrain/Midbrain/Hindbrain	Brain	1
Forebrain/Midbrain/Hindbrain	Brain	1
Forebrain/Midbrain/Hindbrain	Notochord	1
Gut tube	Branchial arch	1
Forebrain/Midbrain/Hindbrain	Cavity	1
Cranial mesoderm	Brain	1
Forebrain/Midbrain/Hindbrain	Brain	1
Forebrain/Midbrain/Hindbrain	Brain	1
Gut tube	Branchial arch	1
Forebrain/Midbrain/Hindbrain	Brain	1
Forebrain/Midbrain/Hindbrain	Notochord	1
Forebrain/Midbrain/Hindbrain	Brain	1
Forebrain/Midbrain/Hindbrain	Brain	1
Forebrain/Midbrain/Hindbrain	Brain	1
Forebrain/Midbrain/Hindbrain	Brain	1
Forebrain/Midbrain/Hindbrain	Brain	1
Spinal cord	Brain	1
Forebrain/Midbrain/Hindbrain	Notochord	1
Forebrain/Midbrain/Hindbrain	Brain	1
Endothelium	Heart	1
Forebrain/Midbrain/Hindbrain	Notochord	1
Forebrain/Midbrain/Hindbrain	Brain	1
Neural crest	Branchial arch	1
Forebrain/Midbrain/Hindbrain	Brain	1
Forebrain/Midbrain/Hindbrain	Brain	1
Forebrain/Midbrain/Hindbrain	Notochord	1
Forebrain/Midbrain/Hindbrain	Brain	1
Splanchnic mesoderm	Branchial arch	1
Forebrain/Midbrain/Hindbrain	Brain	1
Forebrain/Midbrain/Hindbrain	Brain	1
Forebrain/Midbrain/Hindbrain	Brain	1
Forebrain/Midbrain/Hindbrain	Brain	1
Forebrain/Midbrain/Hindbrain	Brain	1
Forebrain/Midbrain/Hindbrain	Notochord	1
Gut tube	Branchial arch	1
Forebrain/Midbrain/Hindbrain	Brain	1
Forebrain/Midbrain/Hindbrain	Notochord	1
Forebrain/Midbrain/Hindbrain	Notochord	1
Neural crest	Branchial arch	1
Forebrain/Midbrain/Hindbrain	Brain	1
Splanchnic mesoderm	Heart	1
Neural crest	Branchial arch	1
Forebrain/Midbrain/Hindbrain	Brain	1
Forebrain/Midbrain/Hindbrain	Brain	1
Forebrain/Midbrain/Hindbrain	Brain	1
Forebrain/Midbrain/Hindbrain	Brain	1
Forebrain/Midbrain/Hindbrain	Brain	1
Gut tube	Branchial arch	1
Forebrain/Midbrain/Hindbrain	Notochord	1
Forebrain/Midbrain/Hindbrain	Brain	1
Gut tube	Neural crest	1
Spinal cord	Brain	1
Forebrain/Midbrain/Hindbrain	Brain	1
Forebrain/Midbrain/Hindbrain	Notochord	1
Forebrain/Midbrain/Hindbrain	Brain	1
Forebrain/Midbrain/Hindbrain	Brain	1
Gut tube	Branchial arch	1
Gut tube	Branchial arch	1
Forebrain/Midbrain/Hindbrain	Brain	1
Forebrain/Midbrain/Hindbrain	Brain	1
Forebrain/Midbrain/Hindbrain	Notochord	1
Forebrain/Midbrain/Hindbrain	Notochord	1
Forebrain/Midbrain/Hindbrain	Brain	1
Forebrain/Midbrain/Hindbrain	Brain	1
Gut tube	Branchial arch	1
Forebrain/Midbrain/Hindbrain	Brain	1
Forebrain/Midbrain/Hindbrain	Notochord	1
Forebrain/Midbrain/Hindbrain	Brain	1
Forebrain/Midbrain/Hindbrain	Brain	1
Forebrain/Midbrain/Hindbrain	Notochord	1
Forebrain/Midbrain/Hindbrain	Notochord	1
Forebrain/Midbrain/Hindbrain	Notochord	1
Forebrain/Midbrain/Hindbrain	Notochord	1
Forebrain/Midbrain/Hindbrain	Brain	1
Splanchnic mesoderm	AGM	1
Splanchnic mesoderm	AGM	1
Forebrain/Midbrain/Hindbrain	Brain	1
Forebrain/Midbrain/Hindbrain	Brain	1
Forebrain/Midbrain/Hindbrain	Notochord	1
Forebrain/Midbrain/Hindbrain	Brain	1
Neural crest	Branchial arch	1
Forebrain/Midbrain/Hindbrain	Brain	1
Forebrain/Midbrain/Hindbrain	Brain	1
Gut tube	Neural crest	1
Gut tube	Branchial arch	1
Gut tube	Branchial arch	1
Cardiomyocytes	Heart	1
Forebrain/Midbrain/Hindbrain	Brain	1
Forebrain/Midbrain/Hindbrain	Brain	1
Splanchnic mesoderm	AGM	1
Forebrain/Midbrain/Hindbrain	Notochord	1
Forebrain/Midbrain/Hindbrain	Brain	1
Forebrain/Midbrain/Hindbrain	Brain	1
Forebrain/Midbrain/Hindbrain	Notochord	1
Gut tube	Branchial arch	1
Cardiomyocytes	Heart	1
Forebrain/Midbrain/Hindbrain	Brain	1
Forebrain/Midbrain/Hindbrain	Notochord	1
Forebrain/Midbrain/Hindbrain	Brain	1
Forebrain/Midbrain/Hindbrain	Brain	1
Forebrain/Midbrain/Hindbrain	Brain	1
Forebrain/Midbrain/Hindbrain	Brain	1
Forebrain/Midbrain/Hindbrain	Brain	1
Forebrain/Midbrain/Hindbrain	Brain	1
Forebrain/Midbrain/Hindbrain	Notochord	1
Forebrain/Midbrain/Hindbrain	Notochord	1
Neural crest	Neural crest	1
Cardiomyocytes	Heart	1
Forebrain/Midbrain/Hindbrain	Brain	1
Forebrain/Midbrain/Hindbrain	Brain	1
Splanchnic mesoderm	AGM	1
Splanchnic mesoderm	AGM	1
Spinal cord	Brain	1
Forebrain/Midbrain/Hindbrain	Brain	1
Forebrain/Midbrain/Hindbrain	Brain	1
Lateral plate mesoderm	Connective tissue	1
Forebrain/Midbrain/Hindbrain	Notochord	1
Forebrain/Midbrain/Hindbrain	Brain	1
Neural crest	Branchial arch	1
Forebrain/Midbrain/Hindbrain	Brain	1
Forebrain/Midbrain/Hindbrain	Brain	1
Gut tube	Liver	1
Forebrain/Midbrain/Hindbrain	Notochord	1
Forebrain/Midbrain/Hindbrain	Brain	1
Forebrain/Midbrain/Hindbrain	Notochord	1
Neural crest	Brain	1
Forebrain/Midbrain/Hindbrain	Brain	1
Forebrain/Midbrain/Hindbrain	Brain	1
Gut tube	Branchial arch	1
Forebrain/Midbrain/Hindbrain	Brain	1
Forebrain/Midbrain/Hindbrain	Brain	1
Cardiomyocytes	Heart	1
Forebrain/Midbrain/Hindbrain	Brain	1
Forebrain/Midbrain/Hindbrain	Brain	1
Gut tube	Branchial arch	1
Forebrain/Midbrain/Hindbrain	Brain	1
Splanchnic mesoderm	AGM	1
Cardiomyocytes	Heart	1
Forebrain/Midbrain/Hindbrain	Brain	1
Forebrain/Midbrain/Hindbrain	Brain	1
Cranial mesoderm	Neural crest	1
Forebrain/Midbrain/Hindbrain	Notochord	1
Forebrain/Midbrain/Hindbrain	Notochord	1
Forebrain/Midbrain/Hindbrain	Brain	1
Forebrain/Midbrain/Hindbrain	Brain	1
Forebrain/Midbrain/Hindbrain	Brain	1
Forebrain/Midbrain/Hindbrain	Brain	1
Forebrain/Midbrain/Hindbrain	Brain	1
Forebrain/Midbrain/Hindbrain	Brain	1
Forebrain/Midbrain/Hindbrain	Brain	1
Forebrain/Midbrain/Hindbrain	Notochord	1
Forebrain/Midbrain/Hindbrain	Brain	1
Forebrain/Midbrain/Hindbrain	Brain	1
Forebrain/Midbrain/Hindbrain	Brain	1
Cardiomyocytes	Heart	1
Forebrain/Midbrain/Hindbrain	Notochord	1
Forebrain/Midbrain/Hindbrain	Notochord	1
Forebrain/Midbrain/Hindbrain	Brain	1
Forebrain/Midbrain/Hindbrain	Brain	1
Forebrain/Midbrain/Hindbrain	Brain	1
Forebrain/Midbrain/Hindbrain	Brain	1
Cranial mesoderm	Sclerotome	1
Forebrain/Midbrain/Hindbrain	Notochord	1
Forebrain/Midbrain/Hindbrain	Brain	1
Forebrain/Midbrain/Hindbrain	Brain	1
Forebrain/Midbrain/Hindbrain	Notochord	1
Forebrain/Midbrain/Hindbrain	Notochord	1
Cardiomyocytes	Heart	1
Cardiomyocytes	Heart	1
Forebrain/Midbrain/Hindbrain	Notochord	1
Forebrain/Midbrain/Hindbrain	Brain	1
Cardiomyocytes	Heart	1
Neural crest	Branchial arch	1
Forebrain/Midbrain/Hindbrain	Brain	1
Cranial mesoderm	Sclerotome	1
Forebrain/Midbrain/Hindbrain	Brain	1
Forebrain/Midbrain/Hindbrain	Brain	1
Forebrain/Midbrain/Hindbrain	Notochord	1
Forebrain/Midbrain/Hindbrain	Notochord	1
Forebrain/Midbrain/Hindbrain	Brain	1
Forebrain/Midbrain/Hindbrain	Sclerotome	1
Forebrain/Midbrain/Hindbrain	Brain	1
Forebrain/Midbrain/Hindbrain	Brain	1
Forebrain/Midbrain/Hindbrain	Brain	1
Forebrain/Midbrain/Hindbrain	Brain	1
Forebrain/Midbrain/Hindbrain	Brain	1
Forebrain/Midbrain/Hindbrain	Brain	1
Forebrain/Midbrain/Hindbrain	Brain	1
Spinal cord	Brain	1
Forebrain/Midbrain/Hindbrain	Brain	1
Forebrain/Midbrain/Hindbrain	Notochord	1
Forebrain/Midbrain/Hindbrain	Brain	1
Neural crest	Branchial arch	1
Splanchnic mesoderm	Branchial arch	1
Forebrain/Midbrain/Hindbrain	Brain	1
Forebrain/Midbrain/Hindbrain	Brain	1
Splanchnic mesoderm	AGM	1
Splanchnic mesoderm	AGM	1
Forebrain/Midbrain/Hindbrain	Brain	1
Forebrain/Midbrain/Hindbrain	Notochord	1
Forebrain/Midbrain/Hindbrain	Brain	1
Cranial mesoderm	Sclerotome	1
Splanchnic mesoderm	Heart	1
Forebrain/Midbrain/Hindbrain	Notochord	1
Forebrain/Midbrain/Hindbrain	Notochord	1
Forebrain/Midbrain/Hindbrain	Notochord	1
Cardiomyocytes	Heart	1
Forebrain/Midbrain/Hindbrain	Brain	1
Forebrain/Midbrain/Hindbrain	Notochord	1
Cardiomyocytes	Branchial arch	1
Forebrain/Midbrain/Hindbrain	Brain	1
Lateral plate mesoderm	Connective tissue	1
Gut tube	Neural crest	1
Gut tube	Branchial arch	1
Lateral plate mesoderm	Connective tissue	1
Forebrain/Midbrain/Hindbrain	Brain	1
Forebrain/Midbrain/Hindbrain	Brain	1
Forebrain/Midbrain/Hindbrain	Notochord	1
Forebrain/Midbrain/Hindbrain	Notochord	1
Endothelium	Heart	1
Gut tube	Branchial arch	1
Forebrain/Midbrain/Hindbrain	Brain	1
Spinal cord	Brain	1
Forebrain/Midbrain/Hindbrain	Brain	1
Cardiomyocytes	Heart	1
Forebrain/Midbrain/Hindbrain	Brain	1
Gut tube	Liver	1
Gut tube	Branchial arch	1
Forebrain/Midbrain/Hindbrain	Brain	1
Forebrain/Midbrain/Hindbrain	Brain	1
Splanchnic mesoderm	Heart	1
Endothelium	Heart	1
Forebrain/Midbrain/Hindbrain	Brain	1
Splanchnic mesoderm	AGM	1
Splanchnic mesoderm	AGM	1
Forebrain/Midbrain/Hindbrain	Brain	1
Spinal cord	Brain	1
Forebrain/Midbrain/Hindbrain	Brain	1
Forebrain/Midbrain/Hindbrain	Notochord	1
Forebrain/Midbrain/Hindbrain	Notochord	1
Cranial mesoderm	Neural crest	1
Forebrain/Midbrain/Hindbrain	Brain	1
Forebrain/Midbrain/Hindbrain	Brain	1
Splanchnic mesoderm	Neural crest	1
Cardiomyocytes	Heart	1
Forebrain/Midbrain/Hindbrain	Brain	1
Forebrain/Midbrain/Hindbrain	Brain	1
Neural crest	Branchial arch	1
Forebrain/Midbrain/Hindbrain	Cavity	1
Forebrain/Midbrain/Hindbrain	Notochord	1
Forebrain/Midbrain/Hindbrain	Brain	1
Forebrain/Midbrain/Hindbrain	Notochord	1
Forebrain/Midbrain/Hindbrain	Brain	1
Forebrain/Midbrain/Hindbrain	Brain	1
Splanchnic mesoderm	AGM	1
Forebrain/Midbrain/Hindbrain	Brain	1
Forebrain/Midbrain/Hindbrain	Brain	1
Forebrain/Midbrain/Hindbrain	Brain	1
Forebrain/Midbrain/Hindbrain	Brain	1
Neural crest	Cavity	1
Gut tube	Branchial arch	1
Forebrain/Midbrain/Hindbrain	Brain	1
Endothelium	Heart	1
Gut tube	Branchial arch	1
Neural crest	Branchial arch	1
Forebrain/Midbrain/Hindbrain	Notochord	1
Gut tube	Liver	1
Forebrain/Midbrain/Hindbrain	Brain	1
Cardiomyocytes	Heart	1
Gut tube	Neural crest	1
Forebrain/Midbrain/Hindbrain	Brain	1
Forebrain/Midbrain/Hindbrain	Brain	1
Spinal cord	Brain	1
Forebrain/Midbrain/Hindbrain	Brain	1
Forebrain/Midbrain/Hindbrain	Brain	1
Forebrain/Midbrain/Hindbrain	Brain	1
Forebrain/Midbrain/Hindbrain	Brain	1
Cardiomyocytes	Heart	1
Forebrain/Midbrain/Hindbrain	Brain	1
Forebrain/Midbrain/Hindbrain	Brain	1
Forebrain/Midbrain/Hindbrain	Brain	1
Forebrain/Midbrain/Hindbrain	Notochord	1
Forebrain/Midbrain/Hindbrain	Brain	1
Forebrain/Midbrain/Hindbrain	Brain	1
Cardiomyocytes	Heart	1
Forebrain/Midbrain/Hindbrain	Brain	1
Forebrain/Midbrain/Hindbrain	Notochord	1
Forebrain/Midbrain/Hindbrain	Notochord	1
Forebrain/Midbrain/Hindbrain	Notochord	1
Gut tube	Branchial arch	1
Cardiomyocytes	Heart	1
Forebrain/Midbrain/Hindbrain	Brain	1
Cranial mesoderm	Neural crest	1
Forebrain/Midbrain/Hindbrain	Notochord	1
Forebrain/Midbrain/Hindbrain	Notochord	1
Forebrain/Midbrain/Hindbrain	Brain	1
Forebrain/Midbrain/Hindbrain	Brain	1
Forebrain/Midbrain/Hindbrain	Brain	1
Forebrain/Midbrain/Hindbrain	Brain	1
Forebrain/Midbrain/Hindbrain	Brain	1
Forebrain/Midbrain/Hindbrain	Brain	1
Forebrain/Midbrain/Hindbrain	Brain	1
Forebrain/Midbrain/Hindbrain	Brain	1
Forebrain/Midbrain/Hindbrain	Notochord	1
Forebrain/Midbrain/Hindbrain	Brain	1
Gut tube	Liver	1
Gut tube	Branchial arch	1
Neural crest	Branchial arch	1
Definitive endoderm	Notochord	1
Forebrain/Midbrain/Hindbrain	Brain	1
Forebrain/Midbrain/Hindbrain	Brain	1
Forebrain/Midbrain/Hindbrain	Brain	1
Forebrain/Midbrain/Hindbrain	Brain	1
Cardiomyocytes	Heart	1
Gut tube	Branchial arch	1
Cranial mesoderm	Neural crest	1
Forebrain/Midbrain/Hindbrain	Brain	1
Spinal cord	Brain	1
Forebrain/Midbrain/Hindbrain	Brain	1
Gut tube	Branchial arch	1
Splanchnic mesoderm	AGM	1
Forebrain/Midbrain/Hindbrain	Brain	1
Forebrain/Midbrain/Hindbrain	Brain	1
Forebrain/Midbrain/Hindbrain	Brain	1
Forebrain/Midbrain/Hindbrain	Brain	1
Forebrain/Midbrain/Hindbrain	Brain	1
Gut tube	Branchial arch	1
Forebrain/Midbrain/Hindbrain	Brain	1
Forebrain/Midbrain/Hindbrain	Brain	1
Gut tube	Branchial arch	1
Forebrain/Midbrain/Hindbrain	Brain	1
Lateral plate mesoderm	Connective tissue	1
Forebrain/Midbrain/Hindbrain	Brain	1
Forebrain/Midbrain/Hindbrain	Brain	1
Forebrain/Midbrain/Hindbrain	Notochord	1
Splanchnic mesoderm	Heart	1
Gut tube	Branchial arch	1
Forebrain/Midbrain/Hindbrain	Brain	1
Forebrain/Midbrain/Hindbrain	Brain	1
Forebrain/Midbrain/Hindbrain	Brain	1
Cardiomyocytes	Heart	1
Forebrain/Midbrain/Hindbrain	Notochord	1
Forebrain/Midbrain/Hindbrain	Brain	1
Forebrain/Midbrain/Hindbrain	Brain	1
Gut tube	Branchial arch	1
Cardiomyocytes	Heart	1
Forebrain/Midbrain/Hindbrain	Notochord	1
Forebrain/Midbrain/Hindbrain	Notochord	1
Forebrain/Midbrain/Hindbrain	Brain	1
Forebrain/Midbrain/Hindbrain	Brain	1
Forebrain/Midbrain/Hindbrain	Brain	1
Forebrain/Midbrain/Hindbrain	Brain	1
Gut tube	Branchial arch	1
Splanchnic mesoderm	AGM	1
Splanchnic mesoderm	AGM	1
Forebrain/Midbrain/Hindbrain	Brain	1
Forebrain/Midbrain/Hindbrain	Notochord	1
Forebrain/Midbrain/Hindbrain	Brain	1
Neural crest	Branchial arch	1
Forebrain/Midbrain/Hindbrain	Notochord	1
Gut tube	Liver	1
Forebrain/Midbrain/Hindbrain	Brain	1
Cranial mesoderm	Neural crest	1
Forebrain/Midbrain/Hindbrain	Brain	1
Forebrain/Midbrain/Hindbrain	Notochord	1
Forebrain/Midbrain/Hindbrain	Notochord	1
Forebrain/Midbrain/Hindbrain	Brain	1
Forebrain/Midbrain/Hindbrain	Brain	1
Gut tube	Branchial arch	1
Neural crest	Branchial arch	1
Gut tube	Branchial arch	1
Spinal cord	Brain	1
Forebrain/Midbrain/Hindbrain	Brain	1
Forebrain/Midbrain/Hindbrain	Brain	1
Forebrain/Midbrain/Hindbrain	Cavity	1
Forebrain/Midbrain/Hindbrain	Notochord	1
Splanchnic mesoderm	Branchial arch	1
Gut tube	Branchial arch	1
Definitive endoderm	Notochord	1
Forebrain/Midbrain/Hindbrain	Brain	1
Forebrain/Midbrain/Hindbrain	Brain	1
Forebrain/Midbrain/Hindbrain	Brain	1
Forebrain/Midbrain/Hindbrain	Brain	1
Forebrain/Midbrain/Hindbrain	Brain	1
Neural crest	Brain	1
Forebrain/Midbrain/Hindbrain	Notochord	1
Forebrain/Midbrain/Hindbrain	Brain	1
Forebrain/Midbrain/Hindbrain	Brain	1
Forebrain/Midbrain/Hindbrain	Notochord	1
Forebrain/Midbrain/Hindbrain	Notochord	1
Forebrain/Midbrain/Hindbrain	Notochord	1
Splanchnic mesoderm	AGM	1
Cranial mesoderm	Branchial arch	1
Forebrain/Midbrain/Hindbrain	Brain	1
Forebrain/Midbrain/Hindbrain	Notochord	1
Splanchnic mesoderm	Neural crest	1
Gut tube	Neural crest	1
Forebrain/Midbrain/Hindbrain	Brain	1
Forebrain/Midbrain/Hindbrain	Notochord	1
Cardiomyocytes	Heart	1
Cardiomyocytes	Heart	1
Gut tube	Liver	1
Cranial mesoderm	Neural crest	1
Splanchnic mesoderm	AGM	1
Forebrain/Midbrain/Hindbrain	Brain	1
Cardiomyocytes	Branchial arch	1
Forebrain/Midbrain/Hindbrain	Notochord	1
Forebrain/Midbrain/Hindbrain	Brain	1
Cardiomyocytes	Neural crest	1
Cardiomyocytes	Branchial arch	1
Forebrain/Midbrain/Hindbrain	Brain	1
Forebrain/Midbrain/Hindbrain	Brain	1
Intermediate mesoderm	Connective tissue	1
Forebrain/Midbrain/Hindbrain	Brain	1
Forebrain/Midbrain/Hindbrain	Notochord	1
Forebrain/Midbrain/Hindbrain	Brain	1
Forebrain/Midbrain/Hindbrain	Brain	1
Forebrain/Midbrain/Hindbrain	Brain	1
Splanchnic mesoderm	AGM	1
Forebrain/Midbrain/Hindbrain	Brain	1
Forebrain/Midbrain/Hindbrain	Brain	1
Spinal cord	Brain	1
Forebrain/Midbrain/Hindbrain	Brain	1
Forebrain/Midbrain/Hindbrain	Notochord	1
Forebrain/Midbrain/Hindbrain	Brain	1
Cranial mesoderm	Neural crest	1
Forebrain/Midbrain/Hindbrain	Brain	1
Forebrain/Midbrain/Hindbrain	Notochord	1
Gut tube	Branchial arch	1
Gut tube	Branchial arch	1
Forebrain/Midbrain/Hindbrain	Notochord	1
Mixed mesenchymal mesoderm	Branchial arch	1
Forebrain/Midbrain/Hindbrain	Notochord	1
Forebrain/Midbrain/Hindbrain	Notochord	1
Forebrain/Midbrain/Hindbrain	Notochord	1
Forebrain/Midbrain/Hindbrain	Brain	1
Neural crest	Branchial arch	1
Splanchnic mesoderm	Heart	1
Forebrain/Midbrain/Hindbrain	Brain	1
Forebrain/Midbrain/Hindbrain	Brain	1
Forebrain/Midbrain/Hindbrain	Notochord	1
Forebrain/Midbrain/Hindbrain	Brain	1
Forebrain/Midbrain/Hindbrain	Brain	1
Forebrain/Midbrain/Hindbrain	Notochord	1
Forebrain/Midbrain/Hindbrain	Brain	1
Gut tube	Neural crest	1
Forebrain/Midbrain/Hindbrain	Brain	1
Forebrain/Midbrain/Hindbrain	Brain	1
Forebrain/Midbrain/Hindbrain	Brain	1
Forebrain/Midbrain/Hindbrain	Brain	1
Gut tube	Neural crest	1
Gut tube	Branchial arch	1
Forebrain/Midbrain/Hindbrain	Brain	1
Forebrain/Midbrain/Hindbrain	Brain	1
Gut tube	Branchial arch	1
Gut tube	Branchial arch	1
Forebrain/Midbrain/Hindbrain	Brain	1
Forebrain/Midbrain/Hindbrain	Notochord	1
Spinal cord	Brain	1
Forebrain/Midbrain/Hindbrain	Brain	1
Cardiomyocytes	Heart	1
Forebrain/Midbrain/Hindbrain	Notochord	1
Forebrain/Midbrain/Hindbrain	Notochord	1
Forebrain/Midbrain/Hindbrain	Notochord	1
Forebrain/Midbrain/Hindbrain	Brain	1
Spinal cord	Notochord	1
Cardiomyocytes	Heart	1
Forebrain/Midbrain/Hindbrain	Brain	1
Forebrain/Midbrain/Hindbrain	Notochord	1
Gut tube	Branchial arch	1
Forebrain/Midbrain/Hindbrain	Notochord	1
Forebrain/Midbrain/Hindbrain	Brain	1
Gut tube	Branchial arch	1
Cardiomyocytes	Heart	1
Forebrain/Midbrain/Hindbrain	Brain	1
Forebrain/Midbrain/Hindbrain	Brain	1
Splanchnic mesoderm	Dermomyotome	1
Forebrain/Midbrain/Hindbrain	Brain	1
Forebrain/Midbrain/Hindbrain	Notochord	1
Gut tube	Branchial arch	1
Cardiomyocytes	Heart	1
Neural crest	Branchial arch	1
Forebrain/Midbrain/Hindbrain	Notochord	1
Neural crest	Branchial arch	1
Forebrain/Midbrain/Hindbrain	Brain	1
Forebrain/Midbrain/Hindbrain	Brain	1
Forebrain/Midbrain/Hindbrain	Brain	1
Forebrain/Midbrain/Hindbrain	Brain	1
Gut tube	Branchial arch	1
Forebrain/Midbrain/Hindbrain	Notochord	1
Gut tube	Branchial arch	1
Cranial mesoderm	Neural crest	1
Lateral plate mesoderm	Connective tissue	1
Forebrain/Midbrain/Hindbrain	Brain	1
Gut tube	Branchial arch	1
Forebrain/Midbrain/Hindbrain	Brain	1
Forebrain/Midbrain/Hindbrain	Notochord	1
Forebrain/Midbrain/Hindbrain	Brain	1
Lateral plate mesoderm	Connective tissue	1
Forebrain/Midbrain/Hindbrain	Brain	1
Forebrain/Midbrain/Hindbrain	Brain	1
Forebrain/Midbrain/Hindbrain	Brain	1
Forebrain/Midbrain/Hindbrain	Brain	1
Forebrain/Midbrain/Hindbrain	Brain	1
Neural crest	Branchial arch	1
Forebrain/Midbrain/Hindbrain	Brain	1
Splanchnic mesoderm	AGM	1
Forebrain/Midbrain/Hindbrain	Brain	1
Forebrain/Midbrain/Hindbrain	Brain	1
Forebrain/Midbrain/Hindbrain	Brain	1
Forebrain/Midbrain/Hindbrain	Brain	1
Surface ectoderm	Brain	1
Cranial mesoderm	Neural crest	1
Forebrain/Midbrain/Hindbrain	Brain	1
Cardiomyocytes	Heart	1
Forebrain/Midbrain/Hindbrain	Brain	1
Forebrain/Midbrain/Hindbrain	Brain	1
Forebrain/Midbrain/Hindbrain	Notochord	1
Forebrain/Midbrain/Hindbrain	Brain	1
Cardiomyocytes	Heart	1
Forebrain/Midbrain/Hindbrain	Brain	1
Forebrain/Midbrain/Hindbrain	Brain	1
Forebrain/Midbrain/Hindbrain	Brain	1
Cranial mesoderm	Brain	1
Forebrain/Midbrain/Hindbrain	Brain	1
Cardiomyocytes	Heart	1
Forebrain/Midbrain/Hindbrain	Notochord	1
Forebrain/Midbrain/Hindbrain	Brain	1
Cardiomyocytes	Heart	1
Splanchnic mesoderm	AGM	1
Forebrain/Midbrain/Hindbrain	Brain	1
Forebrain/Midbrain/Hindbrain	Brain	1
Forebrain/Midbrain/Hindbrain	Brain	1
Forebrain/Midbrain/Hindbrain	Brain	1
Forebrain/Midbrain/Hindbrain	Notochord	1
Forebrain/Midbrain/Hindbrain	Notochord	1
Neural crest	Brain	1
Forebrain/Midbrain/Hindbrain	Brain	1
Forebrain/Midbrain/Hindbrain	Notochord	1
Forebrain/Midbrain/Hindbrain	Cavity	1
Forebrain/Midbrain/Hindbrain	Brain	1
Forebrain/Midbrain/Hindbrain	Brain	1
Neural crest	Branchial arch	1
Forebrain/Midbrain/Hindbrain	Brain	1
Gut tube	Neural crest	1
Spinal cord	Brain	1
Forebrain/Midbrain/Hindbrain	Notochord	1
Splanchnic mesoderm	AGM	1
Forebrain/Midbrain/Hindbrain	Brain	1
Gut tube	Branchial arch	1
Forebrain/Midbrain/Hindbrain	Brain	1
Forebrain/Midbrain/Hindbrain	Brain	1
Intermediate mesoderm	Connective tissue	1
Endothelium	Neural crest	1
Forebrain/Midbrain/Hindbrain	Brain	1
Forebrain/Midbrain/Hindbrain	Brain	1
Forebrain/Midbrain/Hindbrain	Brain	1
Forebrain/Midbrain/Hindbrain	Brain	1
Forebrain/Midbrain/Hindbrain	Brain	1
Forebrain/Midbrain/Hindbrain	Brain	1
Spinal cord	Brain	1
Forebrain/Midbrain/Hindbrain	Brain	1
Splanchnic mesoderm	AGM	1
Forebrain/Midbrain/Hindbrain	Notochord	1
Forebrain/Midbrain/Hindbrain	Brain	1
Forebrain/Midbrain/Hindbrain	Brain	1
Forebrain/Midbrain/Hindbrain	Brain	1
Forebrain/Midbrain/Hindbrain	Notochord	1
Cardiomyocytes	Heart	1
Forebrain/Midbrain/Hindbrain	Brain	1
Cranial mesoderm	Neural crest	1
Neural crest	Branchial arch	1
Neural crest	Brain	1
Forebrain/Midbrain/Hindbrain	Brain	1
Forebrain/Midbrain/Hindbrain	Brain	1
Forebrain/Midbrain/Hindbrain	Brain	1
Forebrain/Midbrain/Hindbrain	Brain	1
Forebrain/Midbrain/Hindbrain	Brain	1
Endothelium	Heart	1
Lateral plate mesoderm	Connective tissue	1
Forebrain/Midbrain/Hindbrain	Notochord	1
Cardiomyocytes	Heart	1
Splanchnic mesoderm	AGM	1
Forebrain/Midbrain/Hindbrain	Notochord	1
Forebrain/Midbrain/Hindbrain	Notochord	1
Forebrain/Midbrain/Hindbrain	Brain	1
Forebrain/Midbrain/Hindbrain	Brain	1
Splanchnic mesoderm	AGM	1
Forebrain/Midbrain/Hindbrain	Brain	1
Forebrain/Midbrain/Hindbrain	Notochord	1
Forebrain/Midbrain/Hindbrain	Brain	1
Forebrain/Midbrain/Hindbrain	Notochord	1
Cardiomyocytes	Heart	1
Forebrain/Midbrain/Hindbrain	Brain	1
Gut tube	Branchial arch	1
Forebrain/Midbrain/Hindbrain	Brain	1
Forebrain/Midbrain/Hindbrain	Notochord	1
Forebrain/Midbrain/Hindbrain	Notochord	1
Forebrain/Midbrain/Hindbrain	Brain	1
Cardiomyocytes	Heart	1
Forebrain/Midbrain/Hindbrain	Brain	1
Forebrain/Midbrain/Hindbrain	Notochord	1
Forebrain/Midbrain/Hindbrain	Brain	1
Gut tube	Branchial arch	1
Neural crest	Branchial arch	1
Forebrain/Midbrain/Hindbrain	Notochord	1
Forebrain/Midbrain/Hindbrain	Brain	1
Spinal cord	Brain	1
Forebrain/Midbrain/Hindbrain	Brain	1
Forebrain/Midbrain/Hindbrain	Brain	1
Forebrain/Midbrain/Hindbrain	Brain	1
Neural crest	Branchial arch	1
Forebrain/Midbrain/Hindbrain	Brain	1
Gut tube	Branchial arch	1
Forebrain/Midbrain/Hindbrain	Brain	1
Forebrain/Midbrain/Hindbrain	Brain	1
Forebrain/Midbrain/Hindbrain	Brain	1
Neural crest	Branchial arch	1
Forebrain/Midbrain/Hindbrain	Notochord	1
Forebrain/Midbrain/Hindbrain	Brain	1
Forebrain/Midbrain/Hindbrain	Brain	1
Neural crest	Neural crest	1
Forebrain/Midbrain/Hindbrain	Cavity	1
Forebrain/Midbrain/Hindbrain	Brain	1
Forebrain/Midbrain/Hindbrain	Brain	1
Lateral plate mesoderm	Connective tissue	1
Cranial mesoderm	Notochord	1
Mixed mesenchymal mesoderm	Heart	1
Forebrain/Midbrain/Hindbrain	Brain	1
Forebrain/Midbrain/Hindbrain	Notochord	1
Gut tube	Branchial arch	1
Splanchnic mesoderm	Branchial arch	1
Forebrain/Midbrain/Hindbrain	Brain	1
Forebrain/Midbrain/Hindbrain	Notochord	1
Forebrain/Midbrain/Hindbrain	Brain	1
Forebrain/Midbrain/Hindbrain	Brain	1
Intermediate mesoderm	Sclerotome	1
Forebrain/Midbrain/Hindbrain	Brain	1
Forebrain/Midbrain/Hindbrain	Brain	1
Forebrain/Midbrain/Hindbrain	Brain	1
Spinal cord	Notochord	1
Forebrain/Midbrain/Hindbrain	Brain	1
Forebrain/Midbrain/Hindbrain	Brain	1
Forebrain/Midbrain/Hindbrain	Brain	1
Forebrain/Midbrain/Hindbrain	Brain	1
Gut tube	Branchial arch	1
Forebrain/Midbrain/Hindbrain	Brain	1
Splanchnic mesoderm	AGM	1
Neural crest	Neural crest	1
Forebrain/Midbrain/Hindbrain	Brain	1
Gut tube	Neural crest	1
Forebrain/Midbrain/Hindbrain	Brain	1
Forebrain/Midbrain/Hindbrain	Notochord	1
Gut tube	Neural crest	1
Neural crest	Neural crest	1
Forebrain/Midbrain/Hindbrain	Brain	1
Splanchnic mesoderm	Heart	1
Forebrain/Midbrain/Hindbrain	Brain	1
Forebrain/Midbrain/Hindbrain	Brain	1
Forebrain/Midbrain/Hindbrain	Brain	1
Forebrain/Midbrain/Hindbrain	Brain	1
Cranial mesoderm	Neural crest	1
Forebrain/Midbrain/Hindbrain	Brain	1
Forebrain/Midbrain/Hindbrain	Brain	1
Forebrain/Midbrain/Hindbrain	Brain	1
Forebrain/Midbrain/Hindbrain	Notochord	1
Endothelium	Heart	1
Forebrain/Midbrain/Hindbrain	Brain	1
Forebrain/Midbrain/Hindbrain	Notochord	1
Cardiomyocytes	Heart	1
Splanchnic mesoderm	AGM	1
Forebrain/Midbrain/Hindbrain	Brain	1
Forebrain/Midbrain/Hindbrain	Brain	1
Forebrain/Midbrain/Hindbrain	Notochord	1
Mixed mesenchymal mesoderm	Branchial arch	1
Splanchnic mesoderm	Heart	1
Gut tube	Neural crest	1
Cardiomyocytes	Heart	1
Mixed mesenchymal mesoderm	Neural crest	1
Forebrain/Midbrain/Hindbrain	Brain	1
Lateral plate mesoderm	Connective tissue	1
Forebrain/Midbrain/Hindbrain	Brain	1
Forebrain/Midbrain/Hindbrain	Brain	1
Gut tube	Branchial arch	1
Gut tube	Branchial arch	1
Forebrain/Midbrain/Hindbrain	Brain	1
Surface ectoderm	Neural crest	1
Forebrain/Midbrain/Hindbrain	Brain	1
Forebrain/Midbrain/Hindbrain	Brain	1
Intermediate mesoderm	Sclerotome	1
Cardiomyocytes	Heart	1
Forebrain/Midbrain/Hindbrain	Brain	1
Cardiomyocytes	Heart	1
Forebrain/Midbrain/Hindbrain	Notochord	1
Cranial mesoderm	Branchial arch	1
Neural crest	Branchial arch	1
Forebrain/Midbrain/Hindbrain	Notochord	1
Forebrain/Midbrain/Hindbrain	Brain	1
Definitive endoderm	Brain	1
Forebrain/Midbrain/Hindbrain	Notochord	1
Lateral plate mesoderm	Connective tissue	1
Forebrain/Midbrain/Hindbrain	Brain	1
Forebrain/Midbrain/Hindbrain	Notochord	1
Forebrain/Midbrain/Hindbrain	Brain	1
Forebrain/Midbrain/Hindbrain	Brain	1
Splanchnic mesoderm	Neural crest	1
Gut tube	Neural crest	1
Forebrain/Midbrain/Hindbrain	Brain	1
Endothelium	Sclerotome	1
Forebrain/Midbrain/Hindbrain	Brain	1
Neural crest	Neural crest	1
Forebrain/Midbrain/Hindbrain	Brain	1
Gut tube	Liver	1
Forebrain/Midbrain/Hindbrain	Brain	1
Forebrain/Midbrain/Hindbrain	Brain	1
Endothelium	Heart	1
Forebrain/Midbrain/Hindbrain	Cavity	1
Forebrain/Midbrain/Hindbrain	Brain	1
Spinal cord	Brain	1
Forebrain/Midbrain/Hindbrain	Brain	1
Forebrain/Midbrain/Hindbrain	Brain	1
Gut tube	Liver	1
Gut tube	Branchial arch	1
Forebrain/Midbrain/Hindbrain	Brain	1
Forebrain/Midbrain/Hindbrain	Brain	1
Intermediate mesoderm	AGM	1
Cardiomyocytes	Heart	1
Forebrain/Midbrain/Hindbrain	Notochord	1
Neural crest	Brain	1
Forebrain/Midbrain/Hindbrain	Brain	1
Forebrain/Midbrain/Hindbrain	Cavity	1
Forebrain/Midbrain/Hindbrain	Brain	1
Forebrain/Midbrain/Hindbrain	Notochord	1
Forebrain/Midbrain/Hindbrain	Notochord	1
Spinal cord	Sclerotome	1
Forebrain/Midbrain/Hindbrain	Brain	1
Forebrain/Midbrain/Hindbrain	Brain	1
Neural crest	Branchial arch	1
Spinal cord	Brain	1
Forebrain/Midbrain/Hindbrain	Brain	1
Forebrain/Midbrain/Hindbrain	Brain	1
Forebrain/Midbrain/Hindbrain	Notochord	1
Forebrain/Midbrain/Hindbrain	Brain	1
Forebrain/Midbrain/Hindbrain	Notochord	1
Forebrain/Midbrain/Hindbrain	Notochord	1
Splanchnic mesoderm	AGM	1
Forebrain/Midbrain/Hindbrain	Brain	1
Cardiomyocytes	Heart	1
Forebrain/Midbrain/Hindbrain	Notochord	1
Spinal cord	Brain	1
Forebrain/Midbrain/Hindbrain	Notochord	1
Cardiomyocytes	Heart	1
Splanchnic mesoderm	AGM	1
Forebrain/Midbrain/Hindbrain	Brain	1
Forebrain/Midbrain/Hindbrain	Brain	1
Neural crest	Branchial arch	1
Forebrain/Midbrain/Hindbrain	Brain	1
Forebrain/Midbrain/Hindbrain	Brain	1
Forebrain/Midbrain/Hindbrain	Notochord	1
Neural crest	Brain	1
Cardiomyocytes	Heart	1
Gut tube	Branchial arch	1
Gut tube	Branchial arch	1
Forebrain/Midbrain/Hindbrain	Notochord	1
Forebrain/Midbrain/Hindbrain	Cavity	1
Definitive endoderm	Notochord	1
Cardiomyocytes	Branchial arch	1
Forebrain/Midbrain/Hindbrain	Brain	1
Splanchnic mesoderm	AGM	1
Forebrain/Midbrain/Hindbrain	Brain	1
Definitive endoderm	Brain	1
Surface ectoderm	Branchial arch	1
Forebrain/Midbrain/Hindbrain	Brain	1
Forebrain/Midbrain/Hindbrain	Brain	1
Forebrain/Midbrain/Hindbrain	Brain	1
Forebrain/Midbrain/Hindbrain	Notochord	1
Forebrain/Midbrain/Hindbrain	Brain	1
Forebrain/Midbrain/Hindbrain	Notochord	1
Neural crest	Neural crest	1
Gut tube	Liver	1
Forebrain/Midbrain/Hindbrain	Brain	1
Cardiomyocytes	Heart	1
Forebrain/Midbrain/Hindbrain	Notochord	1
Forebrain/Midbrain/Hindbrain	Brain	1
Forebrain/Midbrain/Hindbrain	Brain	1
Splanchnic mesoderm	Neural crest	1
Forebrain/Midbrain/Hindbrain	Notochord	1
Forebrain/Midbrain/Hindbrain	Brain	1
Forebrain/Midbrain/Hindbrain	Brain	1
Forebrain/Midbrain/Hindbrain	Brain	1
Forebrain/Midbrain/Hindbrain	Notochord	1
Forebrain/Midbrain/Hindbrain	Brain	1
Forebrain/Midbrain/Hindbrain	Notochord	1
Forebrain/Midbrain/Hindbrain	Brain	1
Splanchnic mesoderm	Heart	1
Forebrain/Midbrain/Hindbrain	Brain	1
Forebrain/Midbrain/Hindbrain	Brain	1
Forebrain/Midbrain/Hindbrain	Brain	1
Forebrain/Midbrain/Hindbrain	Brain	1
Forebrain/Midbrain/Hindbrain	Brain	1
Cardiomyocytes	Heart	1
Forebrain/Midbrain/Hindbrain	Notochord	1
Splanchnic mesoderm	Heart	1
Gut tube	Branchial arch	1
Forebrain/Midbrain/Hindbrain	Brain	1
Forebrain/Midbrain/Hindbrain	Sclerotome	1
Forebrain/Midbrain/Hindbrain	Brain	1
Lateral plate mesoderm	Connective tissue	1
Forebrain/Midbrain/Hindbrain	Notochord	1
Forebrain/Midbrain/Hindbrain	Notochord	1
Forebrain/Midbrain/Hindbrain	Brain	1
Neural crest	Branchial arch	1
Lateral plate mesoderm	Connective tissue	1
Surface ectoderm	Neural crest	1
Surface ectoderm	Neural crest	1
Forebrain/Midbrain/Hindbrain	Brain	1
Forebrain/Midbrain/Hindbrain	Brain	1
Forebrain/Midbrain/Hindbrain	Brain	1
Forebrain/Midbrain/Hindbrain	Brain	1
Forebrain/Midbrain/Hindbrain	Brain	1
Forebrain/Midbrain/Hindbrain	Brain	1
Neural crest	Sclerotome	1
Forebrain/Midbrain/Hindbrain	Brain	1
Forebrain/Midbrain/Hindbrain	Brain	1
Forebrain/Midbrain/Hindbrain	Brain	1
Forebrain/Midbrain/Hindbrain	Brain	1
Forebrain/Midbrain/Hindbrain	Brain	1
Splanchnic mesoderm	Heart	1
Forebrain/Midbrain/Hindbrain	Brain	1
Spinal cord	Brain	1
Splanchnic mesoderm	Sclerotome	1
Splanchnic mesoderm	AGM	1
Gut tube	Branchial arch	1
Forebrain/Midbrain/Hindbrain	Notochord	1
Mixed mesenchymal mesoderm	Neural crest	1
Splanchnic mesoderm	AGM	1
Forebrain/Midbrain/Hindbrain	Notochord	1
Cardiomyocytes	Heart	1
Gut tube	Neural crest	1
Forebrain/Midbrain/Hindbrain	Brain	1
Forebrain/Midbrain/Hindbrain	Brain	1
Cranial mesoderm	Neural crest	1
Cardiomyocytes	Heart	1
Neural crest	Branchial arch	1
Forebrain/Midbrain/Hindbrain	Notochord	1
Forebrain/Midbrain/Hindbrain	Brain	1
Gut tube	Branchial arch	1
Forebrain/Midbrain/Hindbrain	Notochord	1
Forebrain/Midbrain/Hindbrain	Notochord	1
Gut tube	Branchial arch	1
Forebrain/Midbrain/Hindbrain	Brain	1
Cardiomyocytes	Heart	1
Forebrain/Midbrain/Hindbrain	Brain	1
Splanchnic mesoderm	AGM	1
Forebrain/Midbrain/Hindbrain	Brain	1
Forebrain/Midbrain/Hindbrain	Brain	1
Neural crest	Branchial arch	1
Lateral plate mesoderm	Connective tissue	1
Lateral plate mesoderm	Connective tissue	1
Forebrain/Midbrain/Hindbrain	Notochord	1
Definitive endoderm	Brain	1
Neural crest	Branchial arch	1
Neural crest	Neural crest	1
Cardiomyocytes	Branchial arch	1
Mixed mesenchymal mesoderm	Branchial arch	1
Lateral plate mesoderm	Connective tissue	1
Spinal cord	Brain	1
Forebrain/Midbrain/Hindbrain	Brain	1
Forebrain/Midbrain/Hindbrain	Brain	1
Forebrain/Midbrain/Hindbrain	Brain	1
Splanchnic mesoderm	AGM	1
Gut tube	Branchial arch	1
Splanchnic mesoderm	Heart	1
Forebrain/Midbrain/Hindbrain	Notochord	1
Forebrain/Midbrain/Hindbrain	Brain	1
Mixed mesenchymal mesoderm	Branchial arch	1
Endothelium	Heart	1
Forebrain/Midbrain/Hindbrain	Brain	1
Cranial mesoderm	Neural crest	1
Lateral plate mesoderm	Connective tissue	1
Neural crest	Branchial arch	1
Splanchnic mesoderm	AGM	1
Forebrain/Midbrain/Hindbrain	Notochord	1
Spinal cord	Brain	1
Forebrain/Midbrain/Hindbrain	Notochord	1
Cardiomyocytes	Heart	1
Neural crest	Brain	1
Forebrain/Midbrain/Hindbrain	Brain	1
Forebrain/Midbrain/Hindbrain	Brain	1
Forebrain/Midbrain/Hindbrain	Brain	1
Forebrain/Midbrain/Hindbrain	Brain	1
Splanchnic mesoderm	AGM	1
Forebrain/Midbrain/Hindbrain	Notochord	1
Forebrain/Midbrain/Hindbrain	Brain	1
Surface ectoderm	Neural crest	1
Gut tube	Branchial arch	1
Spinal cord	Brain	1
Gut tube	Branchial arch	1
Splanchnic mesoderm	Heart	1
Cranial mesoderm	Neural crest	1
Forebrain/Midbrain/Hindbrain	Notochord	1
Forebrain/Midbrain/Hindbrain	Brain	1
Forebrain/Midbrain/Hindbrain	Dermomyotome	1
Haematoendothelial progenitors	Neural crest	1
Forebrain/Midbrain/Hindbrain	Brain	1
Forebrain/Midbrain/Hindbrain	Brain	1
Lateral plate mesoderm	Branchial arch	1
Lateral plate mesoderm	Branchial arch	1
Forebrain/Midbrain/Hindbrain	Brain	1
Forebrain/Midbrain/Hindbrain	Cavity	1
Forebrain/Midbrain/Hindbrain	Brain	1
Forebrain/Midbrain/Hindbrain	Notochord	1
Forebrain/Midbrain/Hindbrain	Brain	1
Forebrain/Midbrain/Hindbrain	Brain	1
Forebrain/Midbrain/Hindbrain	Brain	1
Gut tube	Liver	1
Forebrain/Midbrain/Hindbrain	Brain	1
Cranial mesoderm	Sclerotome	1
Cardiomyocytes	Heart	1
Forebrain/Midbrain/Hindbrain	Brain	1
Splanchnic mesoderm	AGM	1
Endothelium	Heart	1
Splanchnic mesoderm	AGM	1
Spinal cord	Notochord	1
Cardiomyocytes	Heart	1
Gut tube	Branchial arch	1
Forebrain/Midbrain/Hindbrain	Notochord	1
Haematoendothelial progenitors	Branchial arch	1
Splanchnic mesoderm	AGM	1
Forebrain/Midbrain/Hindbrain	Notochord	1
Forebrain/Midbrain/Hindbrain	Notochord	1
Forebrain/Midbrain/Hindbrain	Brain	1
Forebrain/Midbrain/Hindbrain	Brain	1
Forebrain/Midbrain/Hindbrain	Brain	1
Forebrain/Midbrain/Hindbrain	Brain	1
Splanchnic mesoderm	AGM	1
Forebrain/Midbrain/Hindbrain	Brain	1
Forebrain/Midbrain/Hindbrain	Brain	1
Forebrain/Midbrain/Hindbrain	Brain	1
Forebrain/Midbrain/Hindbrain	Notochord	1
Forebrain/Midbrain/Hindbrain	Brain	1
Neural crest	Brain	1
Gut tube	Branchial arch	1
Forebrain/Midbrain/Hindbrain	Brain	1
Forebrain/Midbrain/Hindbrain	Brain	1
Forebrain/Midbrain/Hindbrain	Notochord	1
Forebrain/Midbrain/Hindbrain	Brain	1
Cardiomyocytes	Heart	1
Forebrain/Midbrain/Hindbrain	Brain	1
Cranial mesoderm	Sclerotome	1
Cranial mesoderm	Neural crest	1
Lateral plate mesoderm	Connective tissue	1
Forebrain/Midbrain/Hindbrain	Notochord	1
Forebrain/Midbrain/Hindbrain	Brain	1
Forebrain/Midbrain/Hindbrain	Brain	1
Forebrain/Midbrain/Hindbrain	Notochord	1
Forebrain/Midbrain/Hindbrain	Brain	1
Cardiomyocytes	Heart	1
Lateral plate mesoderm	Branchial arch	1
Lateral plate mesoderm	Connective tissue	1
Forebrain/Midbrain/Hindbrain	Brain	1
Forebrain/Midbrain/Hindbrain	Brain	1
Forebrain/Midbrain/Hindbrain	Notochord	1
Cranial mesoderm	Dermomyotome	1
Forebrain/Midbrain/Hindbrain	Brain	1
Forebrain/Midbrain/Hindbrain	Brain	1
Mixed mesenchymal mesoderm	Heart	1
Forebrain/Midbrain/Hindbrain	Notochord	1
Forebrain/Midbrain/Hindbrain	Notochord	1
Splanchnic mesoderm	AGM	1
Forebrain/Midbrain/Hindbrain	Notochord	1
Cranial mesoderm	Neural crest	1
Forebrain/Midbrain/Hindbrain	Brain	1
Forebrain/Midbrain/Hindbrain	Brain	1
Gut tube	Branchial arch	1
Forebrain/Midbrain/Hindbrain	Brain	1
Forebrain/Midbrain/Hindbrain	Brain	1
Forebrain/Midbrain/Hindbrain	Brain	1
Forebrain/Midbrain/Hindbrain	Notochord	1
Forebrain/Midbrain/Hindbrain	Brain	1
Forebrain/Midbrain/Hindbrain	Brain	1
Forebrain/Midbrain/Hindbrain	Notochord	1
Cranial mesoderm	Neural crest	1
Splanchnic mesoderm	Branchial arch	1
Cardiomyocytes	Heart	1
Forebrain/Midbrain/Hindbrain	Brain	1
Cardiomyocytes	Heart	1
Splanchnic mesoderm	AGM	1
Forebrain/Midbrain/Hindbrain	Notochord	1
Splanchnic mesoderm	Branchial arch	1
Forebrain/Midbrain/Hindbrain	Brain	1
Forebrain/Midbrain/Hindbrain	Notochord	1
Forebrain/Midbrain/Hindbrain	Brain	1
Forebrain/Midbrain/Hindbrain	Brain	1
Forebrain/Midbrain/Hindbrain	Brain	1
Forebrain/Midbrain/Hindbrain	Brain	1
Forebrain/Midbrain/Hindbrain	Brain	1
Forebrain/Midbrain/Hindbrain	Brain	1
Cranial mesoderm	Neural crest	1
Spinal cord	Brain	1
Forebrain/Midbrain/Hindbrain	Brain	1
Neural crest	Brain	1
Splanchnic mesoderm	Branchial arch	1
Cardiomyocytes	Heart	1
Gut tube	Branchial arch	1
Splanchnic mesoderm	AGM	1
Endothelium	Heart	1
Lateral plate mesoderm	Connective tissue	1
Haematoendothelial progenitors	AGM	1
Splanchnic mesoderm	AGM	1
Cardiomyocytes	Heart	1
Neural crest	Neural crest	1
Splanchnic mesoderm	Neural crest	1
Splanchnic mesoderm	Neural crest	1
Cardiomyocytes	Heart	1
Forebrain/Midbrain/Hindbrain	Brain	1
Spinal cord	Brain	1
Forebrain/Midbrain/Hindbrain	Brain	1
Forebrain/Midbrain/Hindbrain	Cavity	1
Forebrain/Midbrain/Hindbrain	Brain	1
Forebrain/Midbrain/Hindbrain	Brain	1
Forebrain/Midbrain/Hindbrain	Brain	1
Forebrain/Midbrain/Hindbrain	Brain	1
Forebrain/Midbrain/Hindbrain	Brain	1
Forebrain/Midbrain/Hindbrain	Brain	1
Forebrain/Midbrain/Hindbrain	Brain	1
Forebrain/Midbrain/Hindbrain	Notochord	1
Neural crest	Neural crest	1
Gut tube	Branchial arch	1
Splanchnic mesoderm	AGM	1
Gut tube	Branchial arch	1
Forebrain/Midbrain/Hindbrain	Brain	1
Forebrain/Midbrain/Hindbrain	Brain	1
Splanchnic mesoderm	AGM	1
Spinal cord	Brain	1
Forebrain/Midbrain/Hindbrain	Brain	1
Cardiomyocytes	Heart	1
Splanchnic mesoderm	AGM	1
Gut tube	Neural crest	1
Forebrain/Midbrain/Hindbrain	Brain	1
Cranial mesoderm	Neural crest	1
Forebrain/Midbrain/Hindbrain	Brain	1
Forebrain/Midbrain/Hindbrain	Notochord	1
Cardiomyocytes	Heart	1
Forebrain/Midbrain/Hindbrain	Brain	1
Forebrain/Midbrain/Hindbrain	Brain	1
Splanchnic mesoderm	AGM	1
Forebrain/Midbrain/Hindbrain	Brain	1
Splanchnic mesoderm	Heart	1
Forebrain/Midbrain/Hindbrain	Notochord	1
Neural crest	Branchial arch	1
Definitive endoderm	Notochord	1
Cranial mesoderm	Neural crest	1
Forebrain/Midbrain/Hindbrain	Notochord	1
Mixed mesenchymal mesoderm	Heart	1
Forebrain/Midbrain/Hindbrain	Brain	1
Splanchnic mesoderm	Heart	1
Cranial mesoderm	Sclerotome	1
Gut tube	Liver	1
Spinal cord	Brain	1
Lateral plate mesoderm	Connective tissue	1
Forebrain/Midbrain/Hindbrain	Brain	1
Forebrain/Midbrain/Hindbrain	Brain	1
Forebrain/Midbrain/Hindbrain	Brain	1
Cardiomyocytes	Heart	1
Forebrain/Midbrain/Hindbrain	Brain	1
Forebrain/Midbrain/Hindbrain	Brain	1
Forebrain/Midbrain/Hindbrain	Notochord	1
Lateral plate mesoderm	Connective tissue	1
Splanchnic mesoderm	AGM	1
Forebrain/Midbrain/Hindbrain	Brain	1
Mixed mesenchymal mesoderm	Connective tissue	1
Forebrain/Midbrain/Hindbrain	Brain	1
Forebrain/Midbrain/Hindbrain	Brain	1
Forebrain/Midbrain/Hindbrain	Notochord	1
Forebrain/Midbrain/Hindbrain	Cavity	1
Forebrain/Midbrain/Hindbrain	Notochord	1
Gut tube	Liver	1
Lateral plate mesoderm	Branchial arch	1
Forebrain/Midbrain/Hindbrain	Notochord	1
Forebrain/Midbrain/Hindbrain	Notochord	1
Forebrain/Midbrain/Hindbrain	AGM	1
Forebrain/Midbrain/Hindbrain	Notochord	1
Forebrain/Midbrain/Hindbrain	Cavity	1
Forebrain/Midbrain/Hindbrain	Brain	1
Splanchnic mesoderm	AGM	1
Forebrain/Midbrain/Hindbrain	Notochord	1
Forebrain/Midbrain/Hindbrain	Brain	1
Forebrain/Midbrain/Hindbrain	Brain	1
Forebrain/Midbrain/Hindbrain	Brain	1
Cardiomyocytes	Heart	1
Forebrain/Midbrain/Hindbrain	Brain	1
Forebrain/Midbrain/Hindbrain	Brain	1
Forebrain/Midbrain/Hindbrain	Brain	1
Lateral plate mesoderm	Connective tissue	1
Forebrain/Midbrain/Hindbrain	Brain	1
Forebrain/Midbrain/Hindbrain	Brain	1
Cardiomyocytes	Heart	1
Forebrain/Midbrain/Hindbrain	Notochord	1
Forebrain/Midbrain/Hindbrain	Brain	1
Neural crest	Neural crest	1
Forebrain/Midbrain/Hindbrain	Cavity	1
Forebrain/Midbrain/Hindbrain	Notochord	1
Forebrain/Midbrain/Hindbrain	Notochord	1
Cardiomyocytes	Heart	1
Forebrain/Midbrain/Hindbrain	Brain	1
Forebrain/Midbrain/Hindbrain	Brain	1
Cardiomyocytes	Heart	1
Forebrain/Midbrain/Hindbrain	Brain	1
Forebrain/Midbrain/Hindbrain	Brain	1
Forebrain/Midbrain/Hindbrain	Cavity	1
Splanchnic mesoderm	AGM	1
Forebrain/Midbrain/Hindbrain	Brain	1
Splanchnic mesoderm	AGM	1
Forebrain/Midbrain/Hindbrain	Brain	1
Forebrain/Midbrain/Hindbrain	Brain	1
Forebrain/Midbrain/Hindbrain	Notochord	1
Forebrain/Midbrain/Hindbrain	Brain	1
Neural crest	Branchial arch	1
Neural crest	Brain	1
Cardiomyocytes	Heart	1
Neural crest	Branchial arch	1
Cranial mesoderm	Neural crest	1
Gut tube	Liver	1
Cranial mesoderm	Notochord	1
Forebrain/Midbrain/Hindbrain	Notochord	1
Lateral plate mesoderm	Connective tissue	1
Cardiomyocytes	Heart	1
Forebrain/Midbrain/Hindbrain	Brain	1
Forebrain/Midbrain/Hindbrain	Brain	1
Forebrain/Midbrain/Hindbrain	Brain	1
Endothelium	Neural crest	1
Forebrain/Midbrain/Hindbrain	Notochord	1
Forebrain/Midbrain/Hindbrain	Notochord	1
Gut tube	Branchial arch	1
Forebrain/Midbrain/Hindbrain	Brain	1
Spinal cord	Cavity	1
Forebrain/Midbrain/Hindbrain	Brain	1
Spinal cord	Brain	1
Cardiomyocytes	Heart	1
Forebrain/Midbrain/Hindbrain	Brain	1
Neural crest	Neural crest	1
Neural crest	Branchial arch	1
Forebrain/Midbrain/Hindbrain	Brain	1
Forebrain/Midbrain/Hindbrain	Brain	1
Cardiomyocytes	Heart	1
Cardiomyocytes	Heart	1
Cardiomyocytes	Heart	1
Forebrain/Midbrain/Hindbrain	Brain	1
Cardiomyocytes	Branchial arch	1
Splanchnic mesoderm	AGM	1
Splanchnic mesoderm	Heart	1
Splanchnic mesoderm	AGM	1
Splanchnic mesoderm	AGM	1
Cranial mesoderm	Dermomyotome	1
Forebrain/Midbrain/Hindbrain	Brain	1
Intermediate mesoderm	Connective tissue	1
Forebrain/Midbrain/Hindbrain	Brain	1
Surface ectoderm	Neural crest	1
Forebrain/Midbrain/Hindbrain	Notochord	1
Forebrain/Midbrain/Hindbrain	Notochord	1
Forebrain/Midbrain/Hindbrain	Brain	1
Spinal cord	Brain	1
Splanchnic mesoderm	AGM	1
Cardiomyocytes	Heart	1
Gut tube	Branchial arch	1
Forebrain/Midbrain/Hindbrain	Brain	1
Cardiomyocytes	Heart	1
Forebrain/Midbrain/Hindbrain	Notochord	1
Cardiomyocytes	Heart	1
Splanchnic mesoderm	AGM	1
Forebrain/Midbrain/Hindbrain	Brain	1
Forebrain/Midbrain/Hindbrain	Brain	1
Splanchnic mesoderm	AGM	1
Forebrain/Midbrain/Hindbrain	Cavity	1
Endothelium	Heart	1
Cranial mesoderm	Neural crest	1
Gut tube	Branchial arch	1
Forebrain/Midbrain/Hindbrain	Brain	1
Forebrain/Midbrain/Hindbrain	Notochord	1
Cardiomyocytes	Heart	1
Splanchnic mesoderm	AGM	1
Forebrain/Midbrain/Hindbrain	Brain	1
Spinal cord	Brain	1
Gut tube	Branchial arch	1
Mixed mesenchymal mesoderm	Heart	1
Forebrain/Midbrain/Hindbrain	Notochord	1
Intermediate mesoderm	Connective tissue	1
Forebrain/Midbrain/Hindbrain	Brain	1
Neural crest	Neural crest	1
Forebrain/Midbrain/Hindbrain	Brain	1
Forebrain/Midbrain/Hindbrain	Brain	1
Forebrain/Midbrain/Hindbrain	Brain	1
Forebrain/Midbrain/Hindbrain	Brain	1
Neural crest	Branchial arch	1
Forebrain/Midbrain/Hindbrain	Notochord	1
Forebrain/Midbrain/Hindbrain	Brain	1
Cardiomyocytes	Heart	1
Forebrain/Midbrain/Hindbrain	Brain	1
Forebrain/Midbrain/Hindbrain	Brain	1
Neural crest	Neural crest	1
Forebrain/Midbrain/Hindbrain	Brain	1
Splanchnic mesoderm	AGM	1
Neural crest	Branchial arch	1
Cranial mesoderm	Brain	1
Forebrain/Midbrain/Hindbrain	Brain	1
Neural crest	Branchial arch	1
Forebrain/Midbrain/Hindbrain	Brain	1
Gut tube	Branchial arch	1
Forebrain/Midbrain/Hindbrain	Brain	1
Forebrain/Midbrain/Hindbrain	Brain	1
Forebrain/Midbrain/Hindbrain	Notochord	1
Forebrain/Midbrain/Hindbrain	Notochord	1
Forebrain/Midbrain/Hindbrain	Notochord	1
Forebrain/Midbrain/Hindbrain	Brain	1
Gut tube	Branchial arch	1
Forebrain/Midbrain/Hindbrain	Notochord	1
Forebrain/Midbrain/Hindbrain	Brain	1
Forebrain/Midbrain/Hindbrain	Brain	1
Forebrain/Midbrain/Hindbrain	Brain	1
Splanchnic mesoderm	Sclerotome	1
Neural crest	Neural crest	1
Forebrain/Midbrain/Hindbrain	Brain	1
Forebrain/Midbrain/Hindbrain	Brain	1
Cranial mesoderm	AGM	1
Spinal cord	Brain	1
Forebrain/Midbrain/Hindbrain	Brain	1
Forebrain/Midbrain/Hindbrain	Brain	1
Gut tube	Liver	1
Cranial mesoderm	Neural crest	1
Forebrain/Midbrain/Hindbrain	Brain	1
Forebrain/Midbrain/Hindbrain	Brain	1
Forebrain/Midbrain/Hindbrain	Brain	1
Forebrain/Midbrain/Hindbrain	Brain	1
Splanchnic mesoderm	AGM	1
Forebrain/Midbrain/Hindbrain	Brain	1
Cardiomyocytes	Heart	1
Forebrain/Midbrain/Hindbrain	Brain	1
Forebrain/Midbrain/Hindbrain	Brain	1
Spinal cord	Brain	1
Splanchnic mesoderm	AGM	1
Forebrain/Midbrain/Hindbrain	Notochord	1
Forebrain/Midbrain/Hindbrain	Notochord	1
Cranial mesoderm	Dermomyotome	1
Splanchnic mesoderm	Neural crest	1
Gut tube	Branchial arch	1
Gut tube	Branchial arch	1
Splanchnic mesoderm	AGM	1
Cardiomyocytes	Heart	1
Cardiomyocytes	Heart	1
Cardiomyocytes	Heart	1
Forebrain/Midbrain/Hindbrain	Notochord	1
Forebrain/Midbrain/Hindbrain	Notochord	1
Lateral plate mesoderm	Connective tissue	1
Forebrain/Midbrain/Hindbrain	Brain	1
Cardiomyocytes	Heart	1
Gut tube	Branchial arch	1
Forebrain/Midbrain/Hindbrain	Brain	1
Forebrain/Midbrain/Hindbrain	Notochord	1
Forebrain/Midbrain/Hindbrain	Brain	1
Forebrain/Midbrain/Hindbrain	Brain	1
Gut tube	Branchial arch	1
Forebrain/Midbrain/Hindbrain	Brain	1
Forebrain/Midbrain/Hindbrain	Brain	1
Forebrain/Midbrain/Hindbrain	Brain	1
Forebrain/Midbrain/Hindbrain	Brain	1
Forebrain/Midbrain/Hindbrain	Brain	1
Forebrain/Midbrain/Hindbrain	Brain	1
Surface ectoderm	Branchial arch	1
Forebrain/Midbrain/Hindbrain	Brain	1
Forebrain/Midbrain/Hindbrain	Cavity	1
Forebrain/Midbrain/Hindbrain	Brain	1
Endothelium	Heart	1
Forebrain/Midbrain/Hindbrain	Brain	1
Forebrain/Midbrain/Hindbrain	Brain	1
Forebrain/Midbrain/Hindbrain	Notochord	1
Forebrain/Midbrain/Hindbrain	Brain	1
Forebrain/Midbrain/Hindbrain	Brain	1
Forebrain/Midbrain/Hindbrain	Brain	1
Forebrain/Midbrain/Hindbrain	Brain	1
Cranial mesoderm	Neural crest	1
Gut tube	Branchial arch	1
Endothelium	AGM	1
Splanchnic mesoderm	Sclerotome	1
Splanchnic mesoderm	AGM	1
Forebrain/Midbrain/Hindbrain	Notochord	1
Forebrain/Midbrain/Hindbrain	Brain	1
Cranial mesoderm	Brain	1
Forebrain/Midbrain/Hindbrain	Dermomyotome	1
Gut tube	Branchial arch	1
Gut tube	Branchial arch	1
Forebrain/Midbrain/Hindbrain	Brain	1
Forebrain/Midbrain/Hindbrain	Brain	1
Cardiomyocytes	Heart	1
Splanchnic mesoderm	AGM	1
Forebrain/Midbrain/Hindbrain	Brain	1
Forebrain/Midbrain/Hindbrain	Brain	1
Forebrain/Midbrain/Hindbrain	Brain	1
Forebrain/Midbrain/Hindbrain	Brain	1
Forebrain/Midbrain/Hindbrain	Brain	1
Cranial mesoderm	Neural crest	1
Forebrain/Midbrain/Hindbrain	Brain	1
Forebrain/Midbrain/Hindbrain	Brain	1
Forebrain/Midbrain/Hindbrain	Brain	1
Surface ectoderm	Branchial arch	1
Forebrain/Midbrain/Hindbrain	Brain	1
Forebrain/Midbrain/Hindbrain	Brain	1
Forebrain/Midbrain/Hindbrain	Brain	1
Forebrain/Midbrain/Hindbrain	Brain	1
Spinal cord	Notochord	1
Gut tube	Branchial arch	1
Gut tube	Branchial arch	1
Forebrain/Midbrain/Hindbrain	Brain	1
Forebrain/Midbrain/Hindbrain	Brain	1
Splanchnic mesoderm	Sclerotome	1
Splanchnic mesoderm	AGM	1
Gut tube	AGM	1
Forebrain/Midbrain/Hindbrain	Brain	1
Splanchnic mesoderm	Heart	1
Forebrain/Midbrain/Hindbrain	Brain	1
Neural crest	Branchial arch	1
Surface ectoderm	Neural crest	1
Forebrain/Midbrain/Hindbrain	Neural crest	1
Forebrain/Midbrain/Hindbrain	Brain	1
Cranial mesoderm	Brain	1
Forebrain/Midbrain/Hindbrain	Brain	1
Cardiomyocytes	Heart	1
Lateral plate mesoderm	Branchial arch	1
Splanchnic mesoderm	Heart	1
Cardiomyocytes	Heart	1
Forebrain/Midbrain/Hindbrain	Brain	1
Lateral plate mesoderm	Branchial arch	1
Forebrain/Midbrain/Hindbrain	Notochord	1
Forebrain/Midbrain/Hindbrain	Brain	1
Surface ectoderm	Branchial arch	1
Forebrain/Midbrain/Hindbrain	Brain	1
Cardiomyocytes	Heart	1
Forebrain/Midbrain/Hindbrain	Brain	1
Endothelium	Heart	1
Gut tube	Branchial arch	1
Lateral plate mesoderm	Connective tissue	1
Splanchnic mesoderm	Heart	1
Forebrain/Midbrain/Hindbrain	Brain	1
Surface ectoderm	Neural crest	1
Cardiomyocytes	Heart	1
Forebrain/Midbrain/Hindbrain	Brain	1
Neural crest	Neural crest	1
Forebrain/Midbrain/Hindbrain	Brain	1
Splanchnic mesoderm	AGM	1
Splanchnic mesoderm	AGM	1
Forebrain/Midbrain/Hindbrain	Brain	1
Splanchnic mesoderm	AGM	1
Forebrain/Midbrain/Hindbrain	Notochord	1
Forebrain/Midbrain/Hindbrain	Brain	1
Forebrain/Midbrain/Hindbrain	Brain	1
Cardiomyocytes	Heart	1
Intermediate mesoderm	Neural crest	1
Forebrain/Midbrain/Hindbrain	Brain	1
Gut tube	Notochord	1
Gut tube	Branchial arch	1
Gut tube	Liver	1
Cranial mesoderm	Sclerotome	1
Haematoendothelial progenitors	Branchial arch	1
Forebrain/Midbrain/Hindbrain	Brain	1
Forebrain/Midbrain/Hindbrain	Brain	1
Forebrain/Midbrain/Hindbrain	Brain	1
Cranial mesoderm	Neural crest	1
Forebrain/Midbrain/Hindbrain	Brain	1
Forebrain/Midbrain/Hindbrain	Brain	1
[truncated: 15,396 more rows]
