# Supplementary material for: Multi-scale and multi-context interpretable mapping of cell states across heterogeneous spatial samples
Source: Nat Commun. 2025 Aug 21;16:7814. doi: 10.1038/s41467-025-62782-y (PMC12370880; doi:10.1038/s41467-025-62782-y)
Supplement: Supplementary file 9 — Source Data [file 41467_2025_62782_MOESM9_ESM.zip › SourceData/figure_s16_2.tsv]

from	to	score	matched	erpos_to	erpos_from	row	col	trial
MB-0010	MB-0181	0.890827573424894	MB-0010_MB-0181	pos	pos	MB-0010	MB-0181	1
MB-0010	MB-0421	0.619090458378863	MB-0010_MB-0421	pos	pos	MB-0010	MB-0421	2
MB-0010	MB-0202	0.8397798241344	MB-0010_MB-0202	pos	pos	MB-0010	MB-0202	2
MB-0010	MB-0492	0.928517381673983	MB-0010_MB-0492	pos	pos	MB-0010	MB-0492	3
MB-0010	MB-0465	0.622249228048489	MB-0010_MB-0465	pos	pos	MB-0010	MB-0465	4
MB-0010	MB-0455	0.642029377109934	MB-0010_MB-0455	pos	pos	MB-0010	MB-0455	1
MB-0010	MB-0474	0.824637574060181	MB-0010_MB-0474	pos	pos	MB-0010	MB-0474	2
MB-0010	MB-0066	0.725999185393823	MB-0010_MB-0066	pos	pos	MB-0010	MB-0066	2
MB-0010	MB-0425	0.812935842070623	MB-0010_MB-0425	pos	pos	MB-0010	MB-0425	3
MB-0010	MB-0123	0.855179507945659	MB-0010_MB-0123	pos	pos	MB-0010	MB-0123	4
MB-0010	MB-0068	0.757636330359986	MB-0010_MB-0068	pos	pos	MB-0010	MB-0068	3
MB-0010	MB-0301	0.814062641396512	MB-0010_MB-0301	pos	pos	MB-0010	MB-0301	3
MB-0010	MB-0385	0.918644941988114	MB-0010_MB-0385	pos	pos	MB-0010	MB-0385	5
MB-0010	MB-0145	0.701666323371072	MB-0010_MB-0145	pos	pos	MB-0010	MB-0145	4
MB-0010	MB-0528	0.743358545497982	MB-0010_MB-0528	pos	pos	MB-0010	MB-0528	2
MB-0010	MB-0134	0.940816315964224	MB-0010_MB-0134	pos	pos	MB-0010	MB-0134	3
MB-0010	MB-0324	0.590731412634416	MB-0010_MB-0324	pos	pos	MB-0010	MB-0324	1
MB-0010	MB-0348	0.844052310145262	MB-0010_MB-0348	pos	pos	MB-0010	MB-0348	3
MB-0010	MB-0486	0.779214403231714	MB-0010_MB-0486	pos	pos	MB-0010	MB-0486	1
MB-0010	MB-0579	0.680153910252004	MB-0010_MB-0579	pos	pos	MB-0010	MB-0579	2
MB-0010	MB-0404	0.668919903117748	MB-0010_MB-0404	pos	pos	MB-0010	MB-0404	5
MB-0010	MB-0449	0.571395374801941	MB-0010_MB-0449	pos	pos	MB-0010	MB-0449	1
MB-0010	MB-0138	0.723305006466174	MB-0010_MB-0138	pos	pos	MB-0010	MB-0138	3
MB-0010	MB-0291	0.770866848808982	MB-0010_MB-0291	pos	pos	MB-0010	MB-0291	6
MB-0010	MB-0322	0.657640548230635	MB-0010_MB-0322	pos	pos	MB-0010	MB-0322	5
MB-0010	MB-0891	0.868737697985589	MB-0010_MB-0891	pos	pos	MB-0010	MB-0891	3
MB-0010	MB-0542	0.773270358945471	MB-0010_MB-0542	pos	pos	MB-0010	MB-0542	4
MB-0010	MB-0512	0.742539755151637	MB-0010_MB-0512	pos	pos	MB-0010	MB-0512	3
MB-0010	MB-0282	0.728120965627653	MB-0010_MB-0282	pos	pos	MB-0010	MB-0282	4
MB-0010	MB-2556	0.695498326862945	MB-0010_MB-2556	pos	pos	MB-0010	MB-2556	2
MB-0010	MB-0521	0.669580430116739	MB-0010_MB-0521	pos	pos	MB-0010	MB-0521	2
MB-0010	MB-0584	0.663442446348437	MB-0010_MB-0584	pos	pos	MB-0010	MB-0584	6
MB-0010	MB-2616	0.704096152403199	MB-0010_MB-2616	pos	pos	MB-0010	MB-2616	2
MB-0010	MB-0362	0.694857894974016	MB-0010_MB-0362	pos	pos	MB-0010	MB-0362	6
MB-0010	MB-0117	0.711375427677191	MB-0010_MB-0117	pos	pos	MB-0010	MB-0117	3
MB-0010	MB-0535	0.707258363636722	MB-0010_MB-0535	pos	pos	MB-0010	MB-0535	2
MB-0010	MB-2752	0.779525118497943	MB-0010_MB-2752	pos	pos	MB-0010	MB-2752	2
MB-0010	MB-3363	0.642077685252934	MB-0010_MB-3363	pos	pos	MB-0010	MB-3363	3
MB-0010	MB-0203	0.68489819023793	MB-0010_MB-0203	pos	pos	MB-0010	MB-0203	6
MB-0010	MB-2971	0.906656379696718	MB-0010_MB-2971	pos	pos	MB-0010	MB-2971	2
MB-0010	MB-3181	0.681764524382003	MB-0010_MB-3181	pos	pos	MB-0010	MB-3181	4
MB-0010	MB-0487	0.669302661213842	MB-0010_MB-0487	pos	pos	MB-0010	MB-0487	4
MB-0010	MB-0904	0.79533578423338	MB-0010_MB-0904	pos	pos	MB-0010	MB-0904	2
MB-0010	MB-3035	0.698069278545742	MB-0010_MB-3035	pos	pos	MB-0010	MB-3035	3
MB-0010	MB-3506	0.751644804198455	MB-0010_MB-3506	pos	pos	MB-0010	MB-3506	2
MB-0010	MB-3412	0.830956396268176	MB-0010_MB-3412	pos	pos	MB-0010	MB-3412	2
MB-0010	MB-3479	0.775522436157332	MB-0010_MB-3479	pos	pos	MB-0010	MB-3479	4
MB-0010	MB-3600	0.845208628875817	MB-0010_MB-3600	pos	pos	MB-0010	MB-3600	4
MB-0010	MB-3104	0.462704787577356	MB-0010_MB-3104	pos	pos	MB-0010	MB-3104	2
MB-0066	MB-0010	0.728810931633315	MB-0066_MB-0010	pos	pos	MB-0066	MB-0010	4
MB-0066	MB-0068	0.937975120707471	MB-0066_MB-0068	pos	pos	MB-0066	MB-0068	1
MB-0066	MB-0138	0.923955003750382	MB-0066_MB-0138	pos	pos	MB-0066	MB-0138	2
MB-0066	MB-0123	0.89895671295623	MB-0066_MB-0123	pos	pos	MB-0066	MB-0123	2
MB-0066	MB-0181	0.826925110152817	MB-0066_MB-0181	pos	pos	MB-0066	MB-0181	3
MB-0066	MB-0202	0.802814477066677	MB-0066_MB-0202	pos	pos	MB-0066	MB-0202	4
MB-0066	MB-0117	0.860480631251589	MB-0066_MB-0117	pos	pos	MB-0066	MB-0117	1
MB-0066	MB-0282	0.894565418692939	MB-0066_MB-0282	pos	pos	MB-0066	MB-0282	2
MB-0066	MB-0301	0.915686315703118	MB-0066_MB-0301	pos	pos	MB-0066	MB-0301	2
MB-0066	MB-0322	0.919300252407307	MB-0066_MB-0322	pos	pos	MB-0066	MB-0322	3
MB-0066	MB-0203	0.808546130327907	MB-0066_MB-0203	pos	pos	MB-0066	MB-0203	4
MB-0066	MB-0324	0.708471670374274	MB-0066_MB-0324	pos	pos	MB-0066	MB-0324	3
MB-0066	MB-0134	0.760146628845466	MB-0066_MB-0134	pos	pos	MB-0066	MB-0134	3
MB-0066	MB-0145	0.847676800363579	MB-0066_MB-0145	pos	pos	MB-0066	MB-0145	5
MB-0066	MB-0421	0.887449379309065	MB-0066_MB-0421	pos	pos	MB-0066	MB-0421	4
MB-0066	MB-0362	0.801488606925176	MB-0066_MB-0362	pos	pos	MB-0066	MB-0362	2
MB-0066	MB-0291	0.817864892249272	MB-0066_MB-0291	pos	pos	MB-0066	MB-0291	3
MB-0066	MB-0455	0.888349033184718	MB-0066_MB-0455	pos	pos	MB-0066	MB-0455	1
MB-0066	MB-0512	0.92729675843831	MB-0066_MB-0512	pos	pos	MB-0066	MB-0512	3
MB-0066	MB-0528	0.910964114832956	MB-0066_MB-0528	pos	pos	MB-0066	MB-0528	1
MB-0066	MB-0404	0.915394694236687	MB-0066_MB-0404	pos	pos	MB-0066	MB-0404	2
MB-0066	MB-0474	0.919967949948735	MB-0066_MB-0474	pos	pos	MB-0066	MB-0474	5
MB-0066	MB-0542	0.893388112424535	MB-0066_MB-0542	pos	pos	MB-0066	MB-0542	1
MB-0066	MB-0492	0.803513844519571	MB-0066_MB-0492	pos	pos	MB-0066	MB-0492	3
MB-0066	MB-0487	0.856802478218407	MB-0066_MB-0487	pos	pos	MB-0066	MB-0487	6
MB-0066	MB-0465	0.867763906291205	MB-0066_MB-0465	pos	pos	MB-0066	MB-0465	5
MB-0066	MB-0449	0.746348426934332	MB-0066_MB-0449	pos	pos	MB-0066	MB-0449	3
MB-0066	MB-0584	0.9362866379681	MB-0066_MB-0584	pos	pos	MB-0066	MB-0584	4
MB-0066	MB-0348	0.818686319455141	MB-0066_MB-0348	pos	pos	MB-0066	MB-0348	3
MB-0066	MB-0535	0.930801995118848	MB-0066_MB-0535	pos	pos	MB-0066	MB-0535	4
MB-0066	MB-0891	0.882211274232892	MB-0066_MB-0891	pos	pos	MB-0066	MB-0891	2
MB-0066	MB-0486	0.75076831061206	MB-0066_MB-0486	pos	pos	MB-0066	MB-0486	2
MB-0066	MB-0521	0.866967067901384	MB-0066_MB-0521	pos	pos	MB-0066	MB-0521	6
MB-0066	MB-0425	0.628481441142437	MB-0066_MB-0425	pos	pos	MB-0066	MB-0425	2
MB-0066	MB-2556	0.741052273220922	MB-0066_MB-2556	pos	pos	MB-0066	MB-2556	6
MB-0066	MB-0904	0.878445243616435	MB-0066_MB-0904	pos	pos	MB-0066	MB-0904	3
MB-0066	MB-0385	0.863019642763049	MB-0066_MB-0385	pos	pos	MB-0066	MB-0385	2
MB-0066	MB-2616	0.881961395097104	MB-0066_MB-2616	pos	pos	MB-0066	MB-2616	2
MB-0066	MB-2971	0.901609407421666	MB-0066_MB-2971	pos	pos	MB-0066	MB-2971	3
MB-0066	MB-3035	0.90398779943436	MB-0066_MB-3035	pos	pos	MB-0066	MB-3035	6
MB-0066	MB-3363	0.883384301821279	MB-0066_MB-3363	pos	pos	MB-0066	MB-3363	2
MB-0066	MB-2752	0.90894850583488	MB-0066_MB-2752	pos	pos	MB-0066	MB-2752	4
MB-0066	MB-3104	0.828539520120524	MB-0066_MB-3104	pos	pos	MB-0066	MB-3104	4
MB-0066	MB-3479	0.91346740668132	MB-0066_MB-3479	pos	pos	MB-0066	MB-3479	2
MB-0068	MB-0123	0.927037024269344	MB-0068_MB-0123	pos	pos	MB-0068	MB-0123	3
MB-0068	MB-0138	0.923503954694069	MB-0068_MB-0138	pos	pos	MB-0068	MB-0138	2
MB-0068	MB-0010	0.756740784213843	MB-0068_MB-0010	pos	pos	MB-0068	MB-0010	2
MB-0066	MB-3412	0.906171293998851	MB-0066_MB-3412	pos	pos	MB-0066	MB-3412	4
MB-0066	MB-3506	0.815307931817448	MB-0066_MB-3506	pos	pos	MB-0066	MB-3506	4
MB-0068	MB-0202	0.816417171665938	MB-0068_MB-0202	pos	pos	MB-0068	MB-0202	2
MB-0068	MB-0117	0.868762506196064	MB-0068_MB-0117	pos	pos	MB-0068	MB-0117	4
MB-0066	MB-3181	0.889160366847772	MB-0066_MB-3181	pos	pos	MB-0066	MB-3181	1
MB-0068	MB-0066	0.939165400312681	MB-0068_MB-0066	pos	pos	MB-0068	MB-0066	2
MB-0068	MB-0134	0.801929192077569	MB-0068_MB-0134	pos	pos	MB-0068	MB-0134	2
MB-0068	MB-0181	0.826228864356631	MB-0068_MB-0181	pos	pos	MB-0068	MB-0181	3
MB-0068	MB-0282	0.884156729369952	MB-0068_MB-0282	pos	pos	MB-0068	MB-0282	4
MB-0068	MB-0322	0.924213804334764	MB-0068_MB-0322	pos	pos	MB-0068	MB-0322	1
MB-0066	MB-3600	0.91415130194717	MB-0066_MB-3600	pos	pos	MB-0066	MB-3600	2
MB-0068	MB-0301	0.934753656134913	MB-0068_MB-0301	pos	pos	MB-0068	MB-0301	2
MB-0066	MB-0579	0.846758105706042	MB-0066_MB-0579	pos	pos	MB-0066	MB-0579	3
MB-0068	MB-0324	0.698385324481782	MB-0068_MB-0324	pos	pos	MB-0068	MB-0324	4
MB-0068	MB-0362	0.781866677453504	MB-0068_MB-0362	pos	pos	MB-0068	MB-0362	3
MB-0068	MB-0145	0.863369006717755	MB-0068_MB-0145	pos	pos	MB-0068	MB-0145	3
MB-0068	MB-0385	0.888916246934193	MB-0068_MB-0385	pos	pos	MB-0068	MB-0385	5
MB-0068	MB-0425	0.674916499141751	MB-0068_MB-0425	pos	pos	MB-0068	MB-0425	4
MB-0068	MB-0512	0.932332835812723	MB-0068_MB-0512	pos	pos	MB-0068	MB-0512	2
MB-0068	MB-0203	0.786118311173682	MB-0068_MB-0203	pos	pos	MB-0068	MB-0203	3
MB-0068	MB-0492	0.829722678750065	MB-0068_MB-0492	pos	pos	MB-0068	MB-0492	1
MB-0068	MB-0421	0.861247874464304	MB-0068_MB-0421	pos	pos	MB-0068	MB-0421	3
MB-0068	MB-0291	0.846853896602619	MB-0068_MB-0291	pos	pos	MB-0068	MB-0291	1
MB-0068	MB-0404	0.917652633890992	MB-0068_MB-0404	pos	pos	MB-0068	MB-0404	2
MB-0068	MB-0348	0.847443530395014	MB-0068_MB-0348	pos	pos	MB-0068	MB-0348	5
MB-0068	MB-0465	0.859714018223576	MB-0068_MB-0465	pos	pos	MB-0068	MB-0465	1
MB-0068	MB-0528	0.904196975207872	MB-0068_MB-0528	pos	pos	MB-0068	MB-0528	3
MB-0068	MB-0487	0.836474413556485	MB-0068_MB-0487	pos	pos	MB-0068	MB-0487	6
MB-0068	MB-0521	0.890054935758764	MB-0068_MB-0521	pos	pos	MB-0068	MB-0521	5
MB-0068	MB-0449	0.724737766747829	MB-0068_MB-0449	pos	pos	MB-0068	MB-0449	3
MB-0068	MB-0535	0.935895082223279	MB-0068_MB-0535	pos	pos	MB-0068	MB-0535	4
MB-0068	MB-0542	0.904542904906155	MB-0068_MB-0542	pos	pos	MB-0068	MB-0542	3
MB-0068	MB-0891	0.916456964014909	MB-0068_MB-0891	pos	pos	MB-0068	MB-0891	4
MB-0068	MB-0455	0.874956080176969	MB-0068_MB-0455	pos	pos	MB-0068	MB-0455	2
MB-0068	MB-0584	0.94161531907434	MB-0068_MB-0584	pos	pos	MB-0068	MB-0584	2
MB-0068	MB-0904	0.899815332512934	MB-0068_MB-0904	pos	pos	MB-0068	MB-0904	6
MB-0068	MB-2616	0.873865949448218	MB-0068_MB-2616	pos	pos	MB-0068	MB-2616	2
MB-0068	MB-0486	0.790063823853983	MB-0068_MB-0486	pos	pos	MB-0068	MB-0486	6
MB-0068	MB-0474	0.935824524594529	MB-0068_MB-0474	pos	pos	MB-0068	MB-0474	3
MB-0068	MB-2556	0.746655056981159	MB-0068_MB-2556	pos	pos	MB-0068	MB-2556	2
MB-0068	MB-2971	0.906559729522763	MB-0068_MB-2971	pos	pos	MB-0068	MB-2971	2
MB-0068	MB-3412	0.92664114748798	MB-0068_MB-3412	pos	pos	MB-0068	MB-3412	3
MB-0068	MB-3035	0.9274517669527	MB-0068_MB-3035	pos	pos	MB-0068	MB-3035	6
MB-0068	MB-3181	0.894950533834371	MB-0068_MB-3181	pos	pos	MB-0068	MB-3181	2
MB-0068	MB-3363	0.863353356856769	MB-0068_MB-3363	pos	pos	MB-0068	MB-3363	4
MB-0068	MB-3479	0.936634923286136	MB-0068_MB-3479	pos	pos	MB-0068	MB-3479	4
MB-0068	MB-3104	0.818119070096057	MB-0068_MB-3104	pos	pos	MB-0068	MB-3104	2
MB-0068	MB-3506	0.840039860731926	MB-0068_MB-3506	pos	pos	MB-0068	MB-3506	3
MB-0068	MB-2752	0.923993330165109	MB-0068_MB-2752	pos	pos	MB-0068	MB-2752	2
MB-0068	MB-3600	0.939166779594425	MB-0068_MB-3600	pos	pos	MB-0068	MB-3600	2
MB-0068	MB-0579	0.833400398317998	MB-0068_MB-0579	pos	pos	MB-0068	MB-0579	4
MB-0117	MB-0068	0.865346418664858	MB-0117_MB-0068	pos	pos	MB-0117	MB-0068	4
MB-0117	MB-0066	0.85975355214977	MB-0117_MB-0066	pos	pos	MB-0117	MB-0066	2
MB-0117	MB-0138	0.922088196808376	MB-0117_MB-0138	pos	pos	MB-0117	MB-0138	4
MB-0117	MB-0181	0.918864924431846	MB-0117_MB-0181	pos	pos	MB-0117	MB-0181	1
MB-0117	MB-0123	0.849440409360242	MB-0117_MB-0123	pos	pos	MB-0117	MB-0123	2
MB-0117	MB-0202	0.893920801215104	MB-0117_MB-0202	pos	pos	MB-0117	MB-0202	2
MB-0117	MB-0010	0.712940019728213	MB-0117_MB-0010	pos	pos	MB-0117	MB-0010	3
MB-0117	MB-0322	0.894713324416987	MB-0117_MB-0322	pos	pos	MB-0117	MB-0322	4
MB-0117	MB-0282	0.920266348134561	MB-0117_MB-0282	pos	pos	MB-0117	MB-0282	1
MB-0117	MB-0301	0.897300885889954	MB-0117_MB-0301	pos	pos	MB-0117	MB-0301	2
MB-0117	MB-0145	0.819080270314761	MB-0117_MB-0145	pos	pos	MB-0117	MB-0145	2
MB-0117	MB-0362	0.907154201616331	MB-0117_MB-0362	pos	pos	MB-0117	MB-0362	3
MB-0117	MB-0203	0.892577384681668	MB-0117_MB-0203	pos	pos	MB-0117	MB-0203	4
MB-0117	MB-0324	0.888242518633116	MB-0117_MB-0324	pos	pos	MB-0117	MB-0324	3
MB-0117	MB-0134	0.846617114267146	MB-0117_MB-0134	pos	pos	MB-0117	MB-0134	3
MB-0117	MB-0487	0.908771223417416	MB-0117_MB-0487	pos	pos	MB-0117	MB-0487	5
MB-0117	MB-0421	0.885804799179542	MB-0117_MB-0421	pos	pos	MB-0117	MB-0421	4
MB-0117	MB-0449	0.904190154112491	MB-0117_MB-0449	pos	pos	MB-0117	MB-0449	2
MB-0117	MB-0512	0.906985047023705	MB-0117_MB-0512	pos	pos	MB-0117	MB-0512	3
MB-0117	MB-0404	0.880898148919281	MB-0117_MB-0404	pos	pos	MB-0117	MB-0404	1
MB-0117	MB-0492	0.80314212681284	MB-0117_MB-0492	pos	pos	MB-0117	MB-0492	3
MB-0117	MB-0521	0.880355703769271	MB-0117_MB-0521	pos	pos	MB-0117	MB-0521	1
MB-0117	MB-0535	0.89718613347779	MB-0117_MB-0535	pos	pos	MB-0117	MB-0535	2
MB-0117	MB-0528	0.801839812405906	MB-0117_MB-0528	pos	pos	MB-0117	MB-0528	5
MB-0117	MB-0584	0.852271823658785	MB-0117_MB-0584	pos	pos	MB-0117	MB-0584	1
MB-0117	MB-0904	0.93309742261262	MB-0117_MB-0904	pos	pos	MB-0117	MB-0904	3
MB-0117	MB-0385	0.893365196486778	MB-0117_MB-0385	pos	pos	MB-0117	MB-0385	6
MB-0117	MB-0542	0.85665501301093	MB-0117_MB-0542	pos	pos	MB-0117	MB-0542	5
MB-0117	MB-0891	0.836191856187406	MB-0117_MB-0891	pos	pos	MB-0117	MB-0891	3
MB-0117	MB-0291	0.822053843464913	MB-0117_MB-0291	pos	pos	MB-0117	MB-0291	4
MB-0117	MB-0348	0.87219963877968	MB-0117_MB-0348	pos	pos	MB-0117	MB-0348	3
MB-0117	MB-0474	0.917744708819641	MB-0117_MB-0474	pos	pos	MB-0117	MB-0474	4
MB-0117	MB-2556	0.621321073928746	MB-0117_MB-2556	pos	pos	MB-0117	MB-2556	2
MB-0117	MB-0486	0.782267716604711	MB-0117_MB-0486	pos	pos	MB-0117	MB-0486	2
MB-0117	MB-2616	0.75420470753205	MB-0117_MB-2616	pos	pos	MB-0117	MB-2616	6
MB-0117	MB-2971	0.912972078937077	MB-0117_MB-2971	pos	pos	MB-0117	MB-2971	2
MB-0117	MB-0425	0.819569337940485	MB-0117_MB-0425	pos	pos	MB-0117	MB-0425	6
MB-0117	MB-2752	0.857518118114892	MB-0117_MB-2752	pos	pos	MB-0117	MB-2752	3
MB-0117	MB-3181	0.769352984789893	MB-0117_MB-3181	pos	pos	MB-0117	MB-3181	2
MB-0123	MB-0068	0.926103643935036	MB-0123_MB-0068	pos	pos	MB-0123	MB-0068	2
MB-0117	MB-3104	0.872455283740209	MB-0117_MB-3104	pos	pos	MB-0117	MB-3104	3
MB-0117	MB-0579	0.949818564683396	MB-0117_MB-0579	pos	pos	MB-0117	MB-0579	6
MB-0117	MB-3506	0.778336959410958	MB-0117_MB-3506	pos	pos	MB-0117	MB-3506	2
MB-0117	MB-3035	0.775657883557232	MB-0117_MB-3035	pos	pos	MB-0117	MB-3035	4
MB-0123	MB-0010	0.856848031923017	MB-0123_MB-0010	pos	pos	MB-0123	MB-0010	4
MB-0123	MB-0066	0.899568826935831	MB-0123_MB-0066	pos	pos	MB-0123	MB-0066	2
MB-0117	MB-3412	0.877658941495781	MB-0117_MB-3412	pos	pos	MB-0117	MB-3412	3
MB-0123	MB-0134	0.904911642122905	MB-0123_MB-0134	pos	pos	MB-0123	MB-0134	2
MB-0123	MB-0138	0.910481108539792	MB-0123_MB-0138	pos	pos	MB-0123	MB-0138	2
MB-0123	MB-0181	0.862924889656444	MB-0123_MB-0181	pos	pos	MB-0123	MB-0181	4
MB-0117	MB-3479	0.856679322033659	MB-0117_MB-3479	pos	pos	MB-0117	MB-3479	4
MB-0123	MB-0202	0.895311503646471	MB-0123_MB-0202	pos	pos	MB-0123	MB-0202	2
MB-0117	MB-3600	0.850134093620495	MB-0117_MB-3600	pos	pos	MB-0117	MB-3600	4
MB-0123	MB-0117	0.849361168134228	MB-0123_MB-0117	pos	pos	MB-0123	MB-0117	1
MB-0117	MB-3363	0.744587070531849	MB-0117_MB-3363	pos	pos	MB-0117	MB-3363	2
MB-0117	MB-0455	0.776286216321533	MB-0117_MB-0455	pos	pos	MB-0117	MB-0455	2
MB-0117	MB-0465	0.878966128751009	MB-0117_MB-0465	pos	pos	MB-0117	MB-0465	3
MB-0123	MB-0301	0.92273284996561	MB-0123_MB-0301	pos	pos	MB-0123	MB-0301	4
MB-0123	MB-0282	0.879141660948546	MB-0123_MB-0282	pos	pos	MB-0123	MB-0282	1
MB-0123	MB-0322	0.882649012760595	MB-0123_MB-0322	pos	pos	MB-0123	MB-0322	2
MB-0123	MB-0385	0.946240429858738	MB-0123_MB-0385	pos	pos	MB-0123	MB-0385	2
MB-0123	MB-0145	0.862900024006046	MB-0123_MB-0145	pos	pos	MB-0123	MB-0145	3
MB-0123	MB-0362	0.760305382607002	MB-0123_MB-0362	pos	pos	MB-0123	MB-0362	4
MB-0123	MB-0203	0.80851638466602	MB-0123_MB-0203	pos	pos	MB-0123	MB-0203	3
MB-0123	MB-0492	0.914041599938794	MB-0123_MB-0492	pos	pos	MB-0123	MB-0492	3
MB-0123	MB-0474	0.938296632548886	MB-0123_MB-0474	pos	pos	MB-0123	MB-0474	5
MB-0123	MB-0449	0.766618576368918	MB-0123_MB-0449	pos	pos	MB-0123	MB-0449	4
MB-0123	MB-0425	0.788634806862995	MB-0123_MB-0425	pos	pos	MB-0123	MB-0425	2
MB-0123	MB-0404	0.877903517358084	MB-0123_MB-0404	pos	pos	MB-0123	MB-0404	3
MB-0123	MB-0421	0.816962888937384	MB-0123_MB-0421	pos	pos	MB-0123	MB-0421	1
MB-0123	MB-0512	0.911360512914196	MB-0123_MB-0512	pos	pos	MB-0123	MB-0512	3
MB-0123	MB-0528	0.91152170032554	MB-0123_MB-0528	pos	pos	MB-0123	MB-0528	1
MB-0123	MB-0324	0.68978307499535	MB-0123_MB-0324	pos	pos	MB-0123	MB-0324	2
MB-0123	MB-0348	0.893309921092695	MB-0123_MB-0348	pos	pos	MB-0123	MB-0348	5
MB-0123	MB-0579	0.825169007475227	MB-0123_MB-0579	pos	pos	MB-0123	MB-0579	1
MB-0123	MB-0542	0.900793472238224	MB-0123_MB-0542	pos	pos	MB-0123	MB-0542	3
MB-0123	MB-0487	0.788891411223818	MB-0123_MB-0487	pos	pos	MB-0123	MB-0487	6
MB-0123	MB-0535	0.911090015700617	MB-0123_MB-0535	pos	pos	MB-0123	MB-0535	5
MB-0123	MB-0584	0.905617970315356	MB-0123_MB-0584	pos	pos	MB-0123	MB-0584	3
MB-0123	MB-0904	0.921954299328188	MB-0123_MB-0904	pos	pos	MB-0123	MB-0904	4
MB-0123	MB-0891	0.931198185497018	MB-0123_MB-0891	pos	pos	MB-0123	MB-0891	3
MB-0123	MB-0486	0.840114417083922	MB-0123_MB-0486	pos	pos	MB-0123	MB-0486	4
MB-0123	MB-0521	0.890700463146444	MB-0123_MB-0521	pos	pos	MB-0123	MB-0521	2
MB-0123	MB-0291	0.863279144114439	MB-0123_MB-0291	pos	pos	MB-0123	MB-0291	2
MB-0123	MB-0465	0.828760929085683	MB-0123_MB-0465	pos	pos	MB-0123	MB-0465	6
MB-0123	MB-2752	0.940047821611481	MB-0123_MB-2752	pos	pos	MB-0123	MB-2752	2
MB-0123	MB-2971	0.941263671491354	MB-0123_MB-2971	pos	pos	MB-0123	MB-2971	6
MB-0123	MB-2616	0.895728898338146	MB-0123_MB-2616	pos	pos	MB-0123	MB-2616	3
MB-0123	MB-3035	0.904181808627472	MB-0123_MB-3035	pos	pos	MB-0123	MB-3035	2
MB-0123	MB-3412	0.939166536102089	MB-0123_MB-3412	pos	pos	MB-0123	MB-3412	2
MB-0123	MB-2556	0.785478039849155	MB-0123_MB-2556	pos	pos	MB-0123	MB-2556	3
MB-0123	MB-3104	0.782432200194943	MB-0123_MB-3104	pos	pos	MB-0123	MB-3104	6
MB-0123	MB-3506	0.87370477460581	MB-0123_MB-3506	pos	pos	MB-0123	MB-3506	2
MB-0123	MB-3181	0.891844852162259	MB-0123_MB-3181	pos	pos	MB-0123	MB-3181	4
MB-0123	MB-3600	0.951473339421596	MB-0123_MB-3600	pos	pos	MB-0123	MB-3600	4
MB-0123	MB-3479	0.931842147303305	MB-0123_MB-3479	pos	pos	MB-0123	MB-3479	2
MB-0123	MB-3363	0.863052897722264	MB-0123_MB-3363	pos	pos	MB-0123	MB-3363	3
MB-0123	MB-0455	0.856555173975337	MB-0123_MB-0455	pos	pos	MB-0123	MB-0455	2
MB-0134	MB-0123	0.906358863938583	MB-0134_MB-0123	pos	pos	MB-0134	MB-0123	2
MB-0134	MB-0202	0.920240671948753	MB-0134_MB-0202	pos	pos	MB-0134	MB-0202	4
MB-0134	MB-0010	0.941403121260755	MB-0134_MB-0010	pos	pos	MB-0134	MB-0010	4
MB-0134	MB-0181	0.899405280295368	MB-0134_MB-0181	pos	pos	MB-0134	MB-0181	2
MB-0134	MB-0138	0.829160715488209	MB-0134_MB-0138	pos	pos	MB-0134	MB-0138	4
MB-0134	MB-0117	0.840192963911546	MB-0134_MB-0117	pos	pos	MB-0134	MB-0117	1
MB-0134	MB-0066	0.760732880413624	MB-0134_MB-0066	pos	pos	MB-0134	MB-0066	2
MB-0134	MB-0301	0.868329119715553	MB-0134_MB-0301	pos	pos	MB-0134	MB-0301	2
MB-0134	MB-0362	0.719140830836338	MB-0134_MB-0362	pos	pos	MB-0134	MB-0362	3
MB-0134	MB-0322	0.789798201445626	MB-0134_MB-0322	pos	pos	MB-0134	MB-0322	4
MB-0134	MB-0421	0.701881393878169	MB-0134_MB-0421	pos	pos	MB-0134	MB-0421	1
MB-0134	MB-0068	0.801787877026248	MB-0134_MB-0068	pos	pos	MB-0134	MB-0068	2
MB-0134	MB-0425	0.881716579298229	MB-0134_MB-0425	pos	pos	MB-0134	MB-0425	2
MB-0134	MB-0348	0.899402886508224	MB-0134_MB-0348	pos	pos	MB-0134	MB-0348	3
MB-0134	MB-0282	0.853563960177156	MB-0134_MB-0282	pos	pos	MB-0134	MB-0282	4
MB-0134	MB-0385	0.946504599023088	MB-0134_MB-0385	pos	pos	MB-0134	MB-0385	3
MB-0134	MB-0203	0.814142401072644	MB-0134_MB-0203	pos	pos	MB-0134	MB-0203	3
MB-0134	MB-0449	0.772634931807031	MB-0134_MB-0449	pos	pos	MB-0134	MB-0449	5
MB-0134	MB-0487	0.709252433890306	MB-0134_MB-0487	pos	pos	MB-0134	MB-0487	4
MB-0134	MB-0404	0.795358918726423	MB-0134_MB-0404	pos	pos	MB-0134	MB-0404	2
MB-0134	MB-0584	0.751688302434855	MB-0134_MB-0584	pos	pos	MB-0134	MB-0584	3
MB-0134	MB-0904	0.891537962967827	MB-0134_MB-0904	pos	pos	MB-0134	MB-0904	1
MB-0134	MB-0891	0.877329060860387	MB-0134_MB-0891	pos	pos	MB-0134	MB-0891	3
MB-0134	MB-0492	0.923505230033135	MB-0134_MB-0492	pos	pos	MB-0134	MB-0492	1
MB-0134	MB-0324	0.78340608692738	MB-0134_MB-0324	pos	pos	MB-0134	MB-0324	2
MB-0134	MB-0512	0.834721662956608	MB-0134_MB-0512	pos	pos	MB-0134	MB-0512	5
MB-0134	MB-0542	0.844952805048902	MB-0134_MB-0542	pos	pos	MB-0134	MB-0542	1
MB-0134	MB-2556	0.699382223819634	MB-0134_MB-2556	pos	pos	MB-0134	MB-2556	3
MB-0134	MB-0145	0.779135110810611	MB-0134_MB-0145	pos	pos	MB-0134	MB-0145	6
MB-0134	MB-0455	0.697402948793208	MB-0134_MB-0455	pos	pos	MB-0134	MB-0455	5
MB-0134	MB-0528	0.815962679863832	MB-0134_MB-0528	pos	pos	MB-0134	MB-0528	3
MB-0134	MB-0521	0.793760021033197	MB-0134_MB-0521	pos	pos	MB-0134	MB-0521	4
MB-0134	MB-0579	0.812147534658315	MB-0134_MB-0579	pos	pos	MB-0134	MB-0579	3
MB-0134	MB-2752	0.857978918281441	MB-0134_MB-2752	pos	pos	MB-0134	MB-2752	4
MB-0134	MB-2971	0.919769910450407	MB-0134_MB-2971	pos	pos	MB-0134	MB-2971	2
MB-0134	MB-0474	0.896545214567997	MB-0134_MB-0474	pos	pos	MB-0134	MB-0474	2
MB-0134	MB-0535	0.794253072352089	MB-0134_MB-0535	pos	pos	MB-0134	MB-0535	6
MB-0138	MB-0068	0.925467585157784	MB-0138_MB-0068	pos	pos	MB-0138	MB-0068	2
MB-0134	MB-3035	0.75667638762478	MB-0134_MB-3035	pos	pos	MB-0134	MB-3035	6
MB-0138	MB-0066	0.924285440232931	MB-0138_MB-0066	pos	pos	MB-0138	MB-0066	3
MB-0134	MB-0486	0.896376243197854	MB-0134_MB-0486	pos	pos	MB-0134	MB-0486	2
MB-0134	MB-0291	0.848401752927288	MB-0134_MB-0291	pos	pos	MB-0134	MB-0291	2
MB-0134	MB-3412	0.898195582652716	MB-0134_MB-3412	pos	pos	MB-0134	MB-3412	3
MB-0138	MB-0123	0.913148502883299	MB-0138_MB-0123	pos	pos	MB-0138	MB-0123	6
MB-0138	MB-0117	0.921219261180725	MB-0138_MB-0117	pos	pos	MB-0138	MB-0117	2
MB-0134	MB-2616	0.757479044567199	MB-0134_MB-2616	pos	pos	MB-0134	MB-2616	4
MB-0134	MB-3600	0.876429341181008	MB-0134_MB-3600	pos	pos	MB-0134	MB-3600	4
MB-0138	MB-0181	0.877339476836076	MB-0138_MB-0181	pos	pos	MB-0138	MB-0181	2
MB-0138	MB-0202	0.88535290750285	MB-0138_MB-0202	pos	pos	MB-0138	MB-0202	3
MB-0134	MB-3104	0.651631336080999	MB-0134_MB-3104	pos	pos	MB-0134	MB-3104	2
MB-0134	MB-3506	0.76022011525604	MB-0134_MB-3506	pos	pos	MB-0134	MB-3506	2
MB-0134	MB-0465	0.764759268072529	MB-0134_MB-0465	pos	pos	MB-0134	MB-0465	4
MB-0138	MB-0322	0.937189589410658	MB-0138_MB-0322	pos	pos	MB-0138	MB-0322	4
MB-0138	MB-0010	0.723468212221693	MB-0138_MB-0010	pos	pos	MB-0138	MB-0010	2
MB-0138	MB-0282	0.910439988185326	MB-0138_MB-0282	pos	pos	MB-0138	MB-0282	4
MB-0134	MB-3363	0.70211534656244	MB-0134_MB-3363	pos	pos	MB-0134	MB-3363	1
MB-0138	MB-0301	0.931022096023471	MB-0138_MB-0301	pos	pos	MB-0138	MB-0301	2
MB-0138	MB-0362	0.876550778497907	MB-0138_MB-0362	pos	pos	MB-0138	MB-0362	2
MB-0138	MB-0203	0.846636078505218	MB-0138_MB-0203	pos	pos	MB-0138	MB-0203	3
MB-0138	MB-0134	0.82866525630146	MB-0138_MB-0134	pos	pos	MB-0138	MB-0134	4
MB-0138	MB-0324	0.791339873199102	MB-0138_MB-0324	pos	pos	MB-0138	MB-0324	1
MB-0134	MB-3479	0.827048908760334	MB-0134_MB-3479	pos	pos	MB-0134	MB-3479	2
MB-0138	MB-0145	0.862454932607777	MB-0138_MB-0145	pos	pos	MB-0138	MB-0145	2
MB-0134	MB-3181	0.723747343314251	MB-0134_MB-3181	pos	pos	MB-0134	MB-3181	3
MB-0138	MB-0512	0.943221033350114	MB-0138_MB-0512	pos	pos	MB-0138	MB-0512	4
MB-0138	MB-0421	0.88161850958332	MB-0138_MB-0421	pos	pos	MB-0138	MB-0421	3
MB-0138	MB-0474	0.9354261949057	MB-0138_MB-0474	pos	pos	MB-0138	MB-0474	3
MB-0138	MB-0487	0.890823123435152	MB-0138_MB-0487	pos	pos	MB-0138	MB-0487	5
MB-0138	MB-0492	0.823265261533612	MB-0138_MB-0492	pos	pos	MB-0138	MB-0492	4
MB-0138	MB-0404	0.919473939154289	MB-0138_MB-0404	pos	pos	MB-0138	MB-0404	2
MB-0138	MB-0449	0.818272536228877	MB-0138_MB-0449	pos	pos	MB-0138	MB-0449	3
MB-0138	MB-0425	0.757967031288282	MB-0138_MB-0425	pos	pos	MB-0138	MB-0425	1
MB-0138	MB-0291	0.847925802773073	MB-0138_MB-0291	pos	pos	MB-0138	MB-0291	3
MB-0138	MB-0904	0.915620870704016	MB-0138_MB-0904	pos	pos	MB-0138	MB-0904	1
MB-0138	MB-0385	0.898153209762874	MB-0138_MB-0385	pos	pos	MB-0138	MB-0385	2
MB-0138	MB-0528	0.895194011977616	MB-0138_MB-0528	pos	pos	MB-0138	MB-0528	5
MB-0138	MB-0891	0.896090641076177	MB-0138_MB-0891	pos	pos	MB-0138	MB-0891	1
MB-0138	MB-0535	0.935608443824849	MB-0138_MB-0535	pos	pos	MB-0138	MB-0535	3
MB-0138	MB-0584	0.934042372639187	MB-0138_MB-0584	pos	pos	MB-0138	MB-0584	6
MB-0138	MB-0542	0.901832892228592	MB-0138_MB-0542	pos	pos	MB-0138	MB-0542	5
MB-0138	MB-0579	0.901764956936117	MB-0138_MB-0579	pos	pos	MB-0138	MB-0579	3
MB-0138	MB-0348	0.869556355843667	MB-0138_MB-0348	pos	pos	MB-0138	MB-0348	4
MB-0138	MB-0465	0.8868743610724	MB-0138_MB-0465	pos	pos	MB-0138	MB-0465	3
MB-0138	MB-2616	0.881545937151268	MB-0138_MB-2616	pos	pos	MB-0138	MB-2616	4
MB-0138	MB-2971	0.922721574386071	MB-0138_MB-2971	pos	pos	MB-0138	MB-2971	2
MB-0138	MB-2556	0.709656606578641	MB-0138_MB-2556	pos	pos	MB-0138	MB-2556	2
MB-0138	MB-2752	0.925001267535464	MB-0138_MB-2752	pos	pos	MB-0138	MB-2752	6
MB-0138	MB-3479	0.911293243417645	MB-0138_MB-3479	pos	pos	MB-0138	MB-3479	2
MB-0138	MB-0521	0.929076380609316	MB-0138_MB-0521	pos	pos	MB-0138	MB-0521	6
MB-0138	MB-3412	0.910158618057373	MB-0138_MB-3412	pos	pos	MB-0138	MB-3412	3
MB-0138	MB-3181	0.888664967752216	MB-0138_MB-3181	pos	pos	MB-0138	MB-3181	2
MB-0138	MB-3035	0.886903054804978	MB-0138_MB-3035	pos	pos	MB-0138	MB-3035	2
MB-0138	MB-0455	0.851679974616976	MB-0138_MB-0455	pos	pos	MB-0138	MB-0455	3
MB-0138	MB-3104	0.860437572632497	MB-0138_MB-3104	pos	pos	MB-0138	MB-3104	6
MB-0138	MB-3506	0.869729611764549	MB-0138_MB-3506	pos	pos	MB-0138	MB-3506	2
MB-0138	MB-0486	0.789601575100458	MB-0138_MB-0486	pos	pos	MB-0138	MB-0486	4
MB-0138	MB-3363	0.834195127648562	MB-0138_MB-3363	pos	pos	MB-0138	MB-3363	4
MB-0145	MB-0068	0.86320816773768	MB-0145_MB-0068	pos	pos	MB-0145	MB-0068	2
MB-0138	MB-3600	0.906819597812358	MB-0138_MB-3600	pos	pos	MB-0138	MB-3600	3
MB-0145	MB-0066	0.847635592035375	MB-0145_MB-0066	pos	pos	MB-0145	MB-0066	2
MB-0145	MB-0010	0.701104371989487	MB-0145_MB-0010	pos	pos	MB-0145	MB-0010	2
MB-0145	MB-0202	0.782886405591017	MB-0145_MB-0202	pos	pos	MB-0145	MB-0202	4
MB-0145	MB-0123	0.862299174210553	MB-0145_MB-0123	pos	pos	MB-0145	MB-0123	4
MB-0145	MB-0138	0.864565479706407	MB-0145_MB-0138	pos	pos	MB-0145	MB-0138	2
MB-0145	MB-0117	0.818654693413265	MB-0145_MB-0117	pos	pos	MB-0145	MB-0117	4
MB-0145	MB-0181	0.738893202684652	MB-0145_MB-0181	pos	pos	MB-0145	MB-0181	1
MB-0145	MB-0362	0.696010770727659	MB-0145_MB-0362	pos	pos	MB-0145	MB-0362	2
MB-0145	MB-0282	0.821141561577632	MB-0145_MB-0282	pos	pos	MB-0145	MB-0282	2
MB-0145	MB-0134	0.779521938180475	MB-0145_MB-0134	pos	pos	MB-0145	MB-0134	3
MB-0145	MB-0421	0.742084655595832	MB-0145_MB-0421	pos	pos	MB-0145	MB-0421	4
MB-0145	MB-0322	0.85528308727923	MB-0145_MB-0322	pos	pos	MB-0145	MB-0322	1
MB-0145	MB-0301	0.856388886294868	MB-0145_MB-0301	pos	pos	MB-0145	MB-0301	2
MB-0145	MB-0492	0.821121321312803	MB-0145_MB-0492	pos	pos	MB-0145	MB-0492	2
MB-0145	MB-0425	0.610511488671082	MB-0145_MB-0425	pos	pos	MB-0145	MB-0425	3
MB-0145	MB-0487	0.782184761502494	MB-0145_MB-0487	pos	pos	MB-0145	MB-0487	4
MB-0145	MB-0521	0.884300210963996	MB-0145_MB-0521	pos	pos	MB-0145	MB-0521	3
MB-0145	MB-0528	0.87325403223364	MB-0145_MB-0528	pos	pos	MB-0145	MB-0528	3
MB-0145	MB-0449	0.712634040262825	MB-0145_MB-0449	pos	pos	MB-0145	MB-0449	5
MB-0145	MB-0512	0.860500444467865	MB-0145_MB-0512	pos	pos	MB-0145	MB-0512	4
MB-0145	MB-0291	0.855471252678134	MB-0145_MB-0291	pos	pos	MB-0145	MB-0291	2
MB-0145	MB-0324	0.662823115942494	MB-0145_MB-0324	pos	pos	MB-0145	MB-0324	3
MB-0145	MB-0542	0.887509646330404	MB-0145_MB-0542	pos	pos	MB-0145	MB-0542	1
MB-0145	MB-0474	0.860505699576643	MB-0145_MB-0474	pos	pos	MB-0145	MB-0474	3
MB-0145	MB-0535	0.890001331501184	MB-0145_MB-0535	pos	pos	MB-0145	MB-0535	1
MB-0145	MB-0891	0.88343551506842	MB-0145_MB-0891	pos	pos	MB-0145	MB-0891	2
MB-0145	MB-0486	0.864427071742183	MB-0145_MB-0486	pos	pos	MB-0145	MB-0486	5
MB-0145	MB-0584	0.841059705654691	MB-0145_MB-0584	pos	pos	MB-0145	MB-0584	1
MB-0145	MB-2616	0.876026761826077	MB-0145_MB-2616	pos	pos	MB-0145	MB-2616	3
MB-0145	MB-2556	0.760958107065823	MB-0145_MB-2556	pos	pos	MB-0145	MB-2556	6
MB-0145	MB-0404	0.916912518917105	MB-0145_MB-0404	pos	pos	MB-0145	MB-0404	5
MB-0145	MB-0904	0.820015567705446	MB-0145_MB-0904	pos	pos	MB-0145	MB-0904	3
MB-0145	MB-0385	0.818283828657993	MB-0145_MB-0385	pos	pos	MB-0145	MB-0385	4
MB-0145	MB-0203	0.79775877220273	MB-0145_MB-0203	pos	pos	MB-0145	MB-0203	3
MB-0145	MB-3181	0.877968611374979	MB-0145_MB-3181	pos	pos	MB-0145	MB-3181	4
MB-0145	MB-0348	0.880185522174461	MB-0145_MB-0348	pos	pos	MB-0145	MB-0348	2
MB-0145	MB-2752	0.879358424882356	MB-0145_MB-2752	pos	pos	MB-0145	MB-2752	2
MB-0145	MB-3035	0.862319657160101	MB-0145_MB-3035	pos	pos	MB-0145	MB-3035	6
MB-0145	MB-2971	0.837487277301842	MB-0145_MB-2971	pos	pos	MB-0145	MB-2971	2
MB-0145	MB-3506	0.892726208660115	MB-0145_MB-3506	pos	pos	MB-0145	MB-3506	6
MB-0145	MB-0455	0.841980646695834	MB-0145_MB-0455	pos	pos	MB-0145	MB-0455	3
MB-0145	MB-3104	0.804887377088734	MB-0145_MB-3104	pos	pos	MB-0145	MB-3104	2
MB-0145	MB-3412	0.870375784449093	MB-0145_MB-3412	pos	pos	MB-0145	MB-3412	2
MB-0145	MB-3479	0.881490424264256	MB-0145_MB-3479	pos	pos	MB-0145	MB-3479	3
MB-0145	MB-3363	0.79819739234951	MB-0145_MB-3363	pos	pos	MB-0145	MB-3363	6
MB-0145	MB-0465	0.791071023311122	MB-0145_MB-0465	pos	pos	MB-0145	MB-0465	2
MB-0145	MB-3600	0.83500298758803	MB-0145_MB-3600	pos	pos	MB-0145	MB-3600	4
MB-0145	MB-0579	0.779820278171202	MB-0145_MB-0579	pos	pos	MB-0145	MB-0579	4
MB-0181	MB-0010	0.891921943507256	MB-0181_MB-0010	pos	pos	MB-0181	MB-0010	2
MB-0181	MB-0117	0.919101464053251	MB-0181_MB-0117	pos	pos	MB-0181	MB-0117	3
MB-0181	MB-0138	0.876873552343278	MB-0181_MB-0138	pos	pos	MB-0181	MB-0138	2
MB-0181	MB-0202	0.892816899552457	MB-0181_MB-0202	pos	pos	MB-0181	MB-0202	2
MB-0181	MB-0068	0.82553810769173	MB-0181_MB-0068	pos	pos	MB-0181	MB-0068	4
MB-0181	MB-0322	0.844664852079834	MB-0181_MB-0322	pos	pos	MB-0181	MB-0322	4
MB-0181	MB-0123	0.863516555832965	MB-0181_MB-0123	pos	pos	MB-0181	MB-0123	2
MB-0181	MB-0066	0.829011646243995	MB-0181_MB-0066	pos	pos	MB-0181	MB-0066	4
MB-0181	MB-0282	0.910028400791928	MB-0181_MB-0282	pos	pos	MB-0181	MB-0282	1
MB-0181	MB-0362	0.849934857508391	MB-0181_MB-0362	pos	pos	MB-0181	MB-0362	2
MB-0181	MB-0134	0.899131765314834	MB-0181_MB-0134	pos	pos	MB-0181	MB-0134	2
MB-0181	MB-0203	0.877496838133952	MB-0181_MB-0203	pos	pos	MB-0181	MB-0203	3
MB-0181	MB-0301	0.890988335638333	MB-0181_MB-0301	pos	pos	MB-0181	MB-0301	4
MB-0181	MB-0324	0.85971968301007	MB-0181_MB-0324	pos	pos	MB-0181	MB-0324	1
MB-0181	MB-0421	0.814574129769548	MB-0181_MB-0421	pos	pos	MB-0181	MB-0421	2
MB-0181	MB-0145	0.738087194290491	MB-0181_MB-0145	pos	pos	MB-0181	MB-0145	2
MB-0181	MB-0449	0.838029841800531	MB-0181_MB-0449	pos	pos	MB-0181	MB-0449	3
MB-0181	MB-0512	0.886666775624598	MB-0181_MB-0512	pos	pos	MB-0181	MB-0512	4
MB-0181	MB-0579	0.915940172392445	MB-0181_MB-0579	pos	pos	MB-0181	MB-0579	3
MB-0181	MB-0487	0.855064754125098	MB-0181_MB-0487	pos	pos	MB-0181	MB-0487	3
MB-0181	MB-0404	0.826280849484195	MB-0181_MB-0404	pos	pos	MB-0181	MB-0404	5
MB-0181	MB-0584	0.779836121707719	MB-0181_MB-0584	pos	pos	MB-0181	MB-0584	4
MB-0181	MB-0385	0.919148996667327	MB-0181_MB-0385	pos	pos	MB-0181	MB-0385	2
MB-0181	MB-0291	0.806064890849665	MB-0181_MB-0291	pos	pos	MB-0181	MB-0291	3
MB-0181	MB-0474	0.907241988275618	MB-0181_MB-0474	pos	pos	MB-0181	MB-0474	1
MB-0181	MB-0465	0.824436946875519	MB-0181_MB-0465	pos	pos	MB-0181	MB-0465	3
MB-0181	MB-0535	0.820128227176389	MB-0181_MB-0535	pos	pos	MB-0181	MB-0535	1
MB-0181	MB-0492	0.878132741828044	MB-0181_MB-0492	pos	pos	MB-0181	MB-0492	2
MB-0181	MB-0904	0.916201705829455	MB-0181_MB-0904	pos	pos	MB-0181	MB-0904	5
MB-0181	MB-0542	0.812358347159907	MB-0181_MB-0542	pos	pos	MB-0181	MB-0542	1
MB-0181	MB-0521	0.816580397786794	MB-0181_MB-0521	pos	pos	MB-0181	MB-0521	3
MB-0181	MB-0891	0.850068320301896	MB-0181_MB-0891	pos	pos	MB-0181	MB-0891	6
MB-0181	MB-0528	0.759261864939165	MB-0181_MB-0528	pos	pos	MB-0181	MB-0528	5
MB-0181	MB-0348	0.901648848615587	MB-0181_MB-0348	pos	pos	MB-0181	MB-0348	3
MB-0181	MB-0425	0.872014101020108	MB-0181_MB-0425	pos	pos	MB-0181	MB-0425	4
MB-0181	MB-0486	0.780376868380266	MB-0181_MB-0486	pos	pos	MB-0181	MB-0486	3
MB-0181	MB-3104	0.76357237520098	MB-0181_MB-3104	pos	pos	MB-0181	MB-3104	4
MB-0181	MB-2971	0.920298291426349	MB-0181_MB-2971	pos	pos	MB-0181	MB-2971	2
MB-0181	MB-0455	0.661868929735703	MB-0181_MB-0455	pos	pos	MB-0181	MB-0455	2
MB-0181	MB-3035	0.734250195617389	MB-0181_MB-3035	pos	pos	MB-0181	MB-3035	6
MB-0181	MB-3363	0.661826422013914	MB-0181_MB-3363	pos	pos	MB-0181	MB-3363	2
MB-0181	MB-2556	0.609698332093473	MB-0181_MB-2556	pos	pos	MB-0181	MB-2556	6
MB-0181	MB-2752	0.833317396248568	MB-0181_MB-2752	pos	pos	MB-0181	MB-2752	3
MB-0181	MB-3600	0.835626340685842	MB-0181_MB-3600	pos	pos	MB-0181	MB-3600	2
MB-0181	MB-2616	0.728972524231451	MB-0181_MB-2616	pos	pos	MB-0181	MB-2616	2
MB-0181	MB-3412	0.854509131443278	MB-0181_MB-3412	pos	pos	MB-0181	MB-3412	3
MB-0181	MB-3479	0.824205934990549	MB-0181_MB-3479	pos	pos	MB-0181	MB-3479	6
MB-0181	MB-3506	0.709447886334129	MB-0181_MB-3506	pos	pos	MB-0181	MB-3506	2
MB-0181	MB-3181	0.70593259544298	MB-0181_MB-3181	pos	pos	MB-0181	MB-3181	4
MB-0202	MB-0010	0.839269461181368	MB-0202_MB-0010	pos	pos	MB-0202	MB-0010	4
MB-0202	MB-0066	0.799570372135838	MB-0202_MB-0066	pos	pos	MB-0202	MB-0066	2
MB-0202	MB-0134	0.919034502089115	MB-0202_MB-0134	pos	pos	MB-0202	MB-0134	3
MB-0202	MB-0181	0.892634959809767	MB-0202_MB-0181	pos	pos	MB-0202	MB-0181	2
MB-0202	MB-0117	0.891692053382621	MB-0202_MB-0117	pos	pos	MB-0202	MB-0117	2
MB-0202	MB-0068	0.816828034038338	MB-0202_MB-0068	pos	pos	MB-0202	MB-0068	4
MB-0202	MB-0138	0.887024388515153	MB-0202_MB-0138	pos	pos	MB-0202	MB-0138	4
MB-0202	MB-0123	0.895207594134032	MB-0202_MB-0123	pos	pos	MB-0202	MB-0123	2
MB-0202	MB-0282	0.898227193590088	MB-0202_MB-0282	pos	pos	MB-0202	MB-0282	4
MB-0202	MB-0145	0.783115676857048	MB-0202_MB-0145	pos	pos	MB-0202	MB-0145	1
MB-0202	MB-0301	0.895439079974386	MB-0202_MB-0301	pos	pos	MB-0202	MB-0301	2
MB-0202	MB-0362	0.792240874620505	MB-0202_MB-0362	pos	pos	MB-0202	MB-0362	2
MB-0202	MB-0203	0.887418841348635	MB-0202_MB-0203	pos	pos	MB-0202	MB-0203	3
MB-0202	MB-0322	0.861269983079149	MB-0202_MB-0322	pos	pos	MB-0202	MB-0322	4
MB-0202	MB-0324	0.837649440317532	MB-0202_MB-0324	pos	pos	MB-0202	MB-0324	1
MB-0202	MB-0385	0.940891914282029	MB-0202_MB-0385	pos	pos	MB-0202	MB-0385	2
MB-0202	MB-0421	0.798373188607426	MB-0202_MB-0421	pos	pos	MB-0202	MB-0421	2
MB-0202	MB-0474	0.905164929265532	MB-0202_MB-0474	pos	pos	MB-0202	MB-0474	3
MB-0202	MB-0425	0.867323060742827	MB-0202_MB-0425	pos	pos	MB-0202	MB-0425	4
MB-0202	MB-0348	0.896162428604482	MB-0202_MB-0348	pos	pos	MB-0202	MB-0348	3
MB-0202	MB-0521	0.847130127357957	MB-0202_MB-0521	pos	pos	MB-0202	MB-0521	3
MB-0202	MB-0291	0.863879466457966	MB-0202_MB-0291	pos	pos	MB-0202	MB-0291	5
MB-0202	MB-0404	0.826601714476178	MB-0202_MB-0404	pos	pos	MB-0202	MB-0404	4
MB-0202	MB-0486	0.795619727215324	MB-0202_MB-0486	pos	pos	MB-0202	MB-0486	2
MB-0202	MB-0542	0.859070410982625	MB-0202_MB-0542	pos	pos	MB-0202	MB-0542	3
MB-0202	MB-0449	0.824721778680881	MB-0202_MB-0449	pos	pos	MB-0202	MB-0449	1
MB-0202	MB-0528	0.83551890640383	MB-0202_MB-0528	pos	pos	MB-0202	MB-0528	3
MB-0202	MB-0487	0.791912221680415	MB-0202_MB-0487	pos	pos	MB-0202	MB-0487	1
MB-0202	MB-0512	0.884658035254557	MB-0202_MB-0512	pos	pos	MB-0202	MB-0512	2
MB-0202	MB-0535	0.849494232179809	MB-0202_MB-0535	pos	pos	MB-0202	MB-0535	5
MB-0202	MB-0904	0.911014830632197	MB-0202_MB-0904	pos	pos	MB-0202	MB-0904	1
MB-0202	MB-0891	0.854548388952455	MB-0202_MB-0891	pos	pos	MB-0202	MB-0891	3
MB-0202	MB-0584	0.8359284787465	MB-0202_MB-0584	pos	pos	MB-0202	MB-0584	6
MB-0202	MB-0492	0.850203276808881	MB-0202_MB-0492	pos	pos	MB-0202	MB-0492	5
MB-0202	MB-0455	0.723459181111527	MB-0202_MB-0455	pos	pos	MB-0202	MB-0455	3
MB-0202	MB-2556	0.68305346961607	MB-0202_MB-2556	pos	pos	MB-0202	MB-2556	4
MB-0202	MB-2971	0.882910033748544	MB-0202_MB-2971	pos	pos	MB-0202	MB-2971	3
MB-0202	MB-2752	0.84513867528267	MB-0202_MB-2752	pos	pos	MB-0202	MB-2752	4
MB-0202	MB-0579	0.892208422236022	MB-0202_MB-0579	pos	pos	MB-0202	MB-0579	2
MB-0202	MB-3506	0.766048636222904	MB-0202_MB-3506	pos	pos	MB-0202	MB-3506	2
MB-0202	MB-3035	0.764381264537952	MB-0202_MB-3035	pos	pos	MB-0202	MB-3035	6
MB-0202	MB-2616	0.779802392281473	MB-0202_MB-2616	pos	pos	MB-0202	MB-2616	2
MB-0202	MB-3479	0.84589720507775	MB-0202_MB-3479	pos	pos	MB-0202	MB-3479	6
MB-0202	MB-3181	0.736374690281715	MB-0202_MB-3181	pos	pos	MB-0202	MB-3181	3
MB-0202	MB-0465	0.849026439250573	MB-0202_MB-0465	pos	pos	MB-0202	MB-0465	2
MB-0202	MB-3412	0.87737598338939	MB-0202_MB-3412	pos	pos	MB-0202	MB-3412	2
MB-0202	MB-3363	0.749531279117396	MB-0202_MB-3363	pos	pos	MB-0202	MB-3363	3
MB-0202	MB-3600	0.879919505855423	MB-0202_MB-3600	pos	pos	MB-0202	MB-3600	6
MB-0203	MB-0117	0.892708380947727	MB-0203_MB-0117	pos	pos	MB-0203	MB-0117	2
MB-0203	MB-0068	0.787299428851207	MB-0203_MB-0068	pos	pos	MB-0203	MB-0068	4
MB-0203	MB-0010	0.684448345911193	MB-0203_MB-0010	pos	pos	MB-0203	MB-0010	4
MB-0203	MB-0066	0.808487289872894	MB-0203_MB-0066	pos	pos	MB-0203	MB-0066	2
MB-0203	MB-0123	0.807253925240284	MB-0203_MB-0123	pos	pos	MB-0203	MB-0123	3
MB-0203	MB-0138	0.847090921750013	MB-0203_MB-0138	pos	pos	MB-0203	MB-0138	2
MB-0202	MB-3104	0.780906181451124	MB-0202_MB-3104	pos	pos	MB-0202	MB-3104	2
MB-0203	MB-0181	0.879474308805979	MB-0203_MB-0181	pos	pos	MB-0203	MB-0181	4
MB-0203	MB-0202	0.887925907666318	MB-0203_MB-0202	pos	pos	MB-0203	MB-0202	4
MB-0203	MB-0362	0.876965100244049	MB-0203_MB-0362	pos	pos	MB-0203	MB-0362	2
MB-0203	MB-0134	0.813564433894398	MB-0203_MB-0134	pos	pos	MB-0203	MB-0134	4
MB-0203	MB-0282	0.896541537476284	MB-0203_MB-0282	pos	pos	MB-0203	MB-0282	1
MB-0203	MB-0324	0.906709346491177	MB-0203_MB-0324	pos	pos	MB-0203	MB-0324	2
MB-0203	MB-0322	0.862666945469809	MB-0203_MB-0322	pos	pos	MB-0203	MB-0322	2
MB-0203	MB-0301	0.847370538256715	MB-0203_MB-0301	pos	pos	MB-0203	MB-0301	3
MB-0203	MB-0421	0.864335203962974	MB-0203_MB-0421	pos	pos	MB-0203	MB-0421	4
MB-0203	MB-0449	0.893898598317302	MB-0203_MB-0449	pos	pos	MB-0203	MB-0449	1
MB-0203	MB-0487	0.86474418361979	MB-0203_MB-0487	pos	pos	MB-0203	MB-0487	2
MB-0203	MB-0492	0.750469442610842	MB-0203_MB-0492	pos	pos	MB-0203	MB-0492	2
MB-0203	MB-0425	0.810825016020025	MB-0203_MB-0425	pos	pos	MB-0203	MB-0425	3
MB-0203	MB-0385	0.839601202463046	MB-0203_MB-0385	pos	pos	MB-0203	MB-0385	4
MB-0203	MB-0528	0.738968414106236	MB-0203_MB-0528	pos	pos	MB-0203	MB-0528	3
MB-0203	MB-0512	0.844307801895867	MB-0203_MB-0512	pos	pos	MB-0203	MB-0512	3
MB-0203	MB-0542	0.797821711000364	MB-0203_MB-0542	pos	pos	MB-0203	MB-0542	5
MB-0203	MB-0584	0.81250723503765	MB-0203_MB-0584	pos	pos	MB-0203	MB-0584	4
MB-0203	MB-0904	0.899002663341258	MB-0203_MB-0904	pos	pos	MB-0203	MB-0904	2
MB-0203	MB-0521	0.835234646579597	MB-0203_MB-0521	pos	pos	MB-0203	MB-0521	3
MB-0203	MB-0891	0.763177703525359	MB-0203_MB-0891	pos	pos	MB-0203	MB-0891	1
MB-0203	MB-0535	0.805182492628036	MB-0203_MB-0535	pos	pos	MB-0203	MB-0535	3
MB-0203	MB-0474	0.857416693919734	MB-0203_MB-0474	pos	pos	MB-0203	MB-0474	1
MB-0203	MB-2556	0.584549522612933	MB-0203_MB-2556	pos	pos	MB-0203	MB-2556	2
MB-0203	MB-0348	0.889309034838082	MB-0203_MB-0348	pos	pos	MB-0203	MB-0348	5
MB-0203	MB-2616	0.671972060824254	MB-0203_MB-2616	pos	pos	MB-0203	MB-2616	1
MB-0203	MB-0291	0.820100611806568	MB-0203_MB-0291	pos	pos	MB-0203	MB-0291	3
MB-0203	MB-2971	0.855457775679567	MB-0203_MB-2971	pos	pos	MB-0203	MB-2971	6
MB-0203	MB-2752	0.796617775098901	MB-0203_MB-2752	pos	pos	MB-0203	MB-2752	5
MB-0203	MB-3035	0.708313460647114	MB-0203_MB-3035	pos	pos	MB-0203	MB-3035	3
MB-0203	MB-3412	0.810525757755082	MB-0203_MB-3412	pos	pos	MB-0203	MB-3412	4
MB-0203	MB-0486	0.718044832760155	MB-0203_MB-0486	pos	pos	MB-0203	MB-0486	3
MB-0203	MB-3181	0.693564544920215	MB-0203_MB-3181	pos	pos	MB-0203	MB-3181	4
MB-0203	MB-0145	0.799190374584808	MB-0203_MB-0145	pos	pos	MB-0203	MB-0145	2
MB-0203	MB-3506	0.705420883751461	MB-0203_MB-3506	pos	pos	MB-0203	MB-3506	2
MB-0203	MB-3104	0.838237983689491	MB-0203_MB-3104	pos	pos	MB-0203	MB-3104	6
MB-0203	MB-3479	0.79260798673829	MB-0203_MB-3479	pos	pos	MB-0203	MB-3479	2
MB-0203	MB-3600	0.766769723539903	MB-0203_MB-3600	pos	pos	MB-0203	MB-3600	6
MB-0203	MB-3363	0.634635000729599	MB-0203_MB-3363	pos	pos	MB-0203	MB-3363	3
MB-0203	MB-0579	0.912139838493266	MB-0203_MB-0579	pos	pos	MB-0203	MB-0579	2
MB-0203	MB-0404	0.874444515562699	MB-0203_MB-0404	pos	pos	MB-0203	MB-0404	2
MB-0203	MB-0455	0.597342985885791	MB-0203_MB-0455	pos	pos	MB-0203	MB-0455	3
MB-0203	MB-0465	0.869659108495898	MB-0203_MB-0465	pos	pos	MB-0203	MB-0465	6
MB-0282	MB-0066	0.895521472680745	MB-0282_MB-0066	pos	pos	MB-0282	MB-0066	2
MB-0282	MB-0068	0.884460437772199	MB-0282_MB-0068	pos	pos	MB-0282	MB-0068	4
MB-0282	MB-0181	0.911385540442147	MB-0282_MB-0181	pos	pos	MB-0282	MB-0181	4
MB-0282	MB-0138	0.91182739849161	MB-0282_MB-0138	pos	pos	MB-0282	MB-0138	2
MB-0282	MB-0123	0.878240939248078	MB-0282_MB-0123	pos	pos	MB-0282	MB-0123	3
MB-0282	MB-0117	0.919423960718175	MB-0282_MB-0117	pos	pos	MB-0282	MB-0117	2
MB-0282	MB-0202	0.898532645079523	MB-0282_MB-0202	pos	pos	MB-0282	MB-0202	2
MB-0282	MB-0010	0.727815339874446	MB-0282_MB-0010	pos	pos	MB-0282	MB-0010	4
MB-0282	MB-0134	0.853002302245399	MB-0282_MB-0134	pos	pos	MB-0282	MB-0134	4
MB-0282	MB-0322	0.912431259073227	MB-0282_MB-0322	pos	pos	MB-0282	MB-0322	2
MB-0282	MB-0301	0.901905123932205	MB-0282_MB-0301	pos	pos	MB-0282	MB-0301	4
MB-0282	MB-0362	0.875968074682972	MB-0282_MB-0362	pos	pos	MB-0282	MB-0362	1
MB-0282	MB-0203	0.8953281454608	MB-0282_MB-0203	pos	pos	MB-0282	MB-0203	2
MB-0282	MB-0421	0.895069039134272	MB-0282_MB-0421	pos	pos	MB-0282	MB-0421	2
MB-0282	MB-0145	0.821706515946499	MB-0282_MB-0145	pos	pos	MB-0282	MB-0145	3
MB-0282	MB-0324	0.858060793350629	MB-0282_MB-0324	pos	pos	MB-0282	MB-0324	4
MB-0282	MB-0474	0.93915776502458	MB-0282_MB-0474	pos	pos	MB-0282	MB-0474	1
MB-0282	MB-0385	0.920261116757571	MB-0282_MB-0385	pos	pos	MB-0282	MB-0385	2
MB-0282	MB-0449	0.865967510708521	MB-0282_MB-0449	pos	pos	MB-0282	MB-0449	2
MB-0282	MB-0492	0.831364522655976	MB-0282_MB-0492	pos	pos	MB-0282	MB-0492	3
MB-0282	MB-0512	0.912457079530276	MB-0282_MB-0512	pos	pos	MB-0282	MB-0512	4
MB-0282	MB-0425	0.827031685860228	MB-0282_MB-0425	pos	pos	MB-0282	MB-0425	3
MB-0282	MB-0487	0.890483697867159	MB-0282_MB-0487	pos	pos	MB-0282	MB-0487	3
MB-0282	MB-0465	0.885015926371658	MB-0282_MB-0465	pos	pos	MB-0282	MB-0465	5
MB-0282	MB-0291	0.83027194167983	MB-0282_MB-0291	pos	pos	MB-0282	MB-0291	4
MB-0282	MB-0528	0.855797181052748	MB-0282_MB-0528	pos	pos	MB-0282	MB-0528	2
MB-0282	MB-0348	0.887408195296951	MB-0282_MB-0348	pos	pos	MB-0282	MB-0348	3
MB-0282	MB-0404	0.891919639395638	MB-0282_MB-0404	pos	pos	MB-0282	MB-0404	1
MB-0282	MB-0584	0.881413285305181	MB-0282_MB-0584	pos	pos	MB-0282	MB-0584	3
MB-0282	MB-0542	0.875840801024847	MB-0282_MB-0542	pos	pos	MB-0282	MB-0542	1
MB-0282	MB-0904	0.926197009486848	MB-0282_MB-0904	pos	pos	MB-0282	MB-0904	2
MB-0282	MB-0891	0.873927716469579	MB-0282_MB-0891	pos	pos	MB-0282	MB-0891	5
MB-0282	MB-0579	0.921906794731816	MB-0282_MB-0579	pos	pos	MB-0282	MB-0579	1
MB-0282	MB-0535	0.894410736072867	MB-0282_MB-0535	pos	pos	MB-0282	MB-0535	3
MB-0282	MB-2556	0.662795435775622	MB-0282_MB-2556	pos	pos	MB-0282	MB-2556	6
MB-0282	MB-0521	0.89563697176467	MB-0282_MB-0521	pos	pos	MB-0282	MB-0521	5
MB-0282	MB-2971	0.920040235822571	MB-0282_MB-2971	pos	pos	MB-0282	MB-2971	3
MB-0282	MB-0455	0.792687742008302	MB-0282_MB-0455	pos	pos	MB-0282	MB-0455	4
MB-0282	MB-0486	0.803056427795515	MB-0282_MB-0486	pos	pos	MB-0282	MB-0486	3
MB-0282	MB-2752	0.886092614107238	MB-0282_MB-2752	pos	pos	MB-0282	MB-2752	4
MB-0282	MB-2616	0.791989399010104	MB-0282_MB-2616	pos	pos	MB-0282	MB-2616	2
MB-0282	MB-3035	0.813092794342728	MB-0282_MB-3035	pos	pos	MB-0282	MB-3035	2
MB-0282	MB-3104	0.852705275823403	MB-0282_MB-3104	pos	pos	MB-0282	MB-3104	6
MB-0282	MB-3412	0.89315276509412	MB-0282_MB-3412	pos	pos	MB-0282	MB-3412	2
MB-0282	MB-3363	0.810828474329561	MB-0282_MB-3363	pos	pos	MB-0282	MB-3363	6
MB-0282	MB-3506	0.803095001858812	MB-0282_MB-3506	pos	pos	MB-0282	MB-3506	3
MB-0282	MB-3479	0.862949683278433	MB-0282_MB-3479	pos	pos	MB-0282	MB-3479	2
MB-0282	MB-3600	0.88379476850998	MB-0282_MB-3600	pos	pos	MB-0282	MB-3600	2
MB-0291	MB-0138	0.848502397149565	MB-0291_MB-0138	pos	pos	MB-0291	MB-0138	3
MB-0291	MB-0202	0.865543100242646	MB-0291_MB-0202	pos	pos	MB-0291	MB-0202	6
MB-0282	MB-3181	0.814238112165221	MB-0282_MB-3181	pos	pos	MB-0282	MB-3181	2
MB-0291	MB-0068	0.845810356820362	MB-0291_MB-0068	pos	pos	MB-0291	MB-0068	4
MB-0291	MB-0123	0.864957985773727	MB-0291_MB-0123	pos	pos	MB-0291	MB-0123	4
MB-0291	MB-0066	0.818816411391093	MB-0291_MB-0066	pos	pos	MB-0291	MB-0066	2
MB-0291	MB-0421	0.805316278042698	MB-0291_MB-0421	pos	pos	MB-0291	MB-0421	3
MB-0291	MB-0322	0.889918483860097	MB-0291_MB-0322	pos	pos	MB-0291	MB-0322	2
MB-0291	MB-0362	0.762254676200557	MB-0291_MB-0362	pos	pos	MB-0291	MB-0362	2
MB-0291	MB-0324	0.756927463867516	MB-0291_MB-0324	pos	pos	MB-0291	MB-0324	4
MB-0291	MB-0181	0.807651082951644	MB-0291_MB-0181	pos	pos	MB-0291	MB-0181	4
MB-0291	MB-0117	0.821477503171495	MB-0291_MB-0117	pos	pos	MB-0291	MB-0117	2
MB-0291	MB-0010	0.769441138816364	MB-0291_MB-0010	pos	pos	MB-0291	MB-0010	4
MB-0291	MB-0301	0.911044295795215	MB-0291_MB-0301	pos	pos	MB-0291	MB-0301	1
MB-0291	MB-0282	0.831468900945315	MB-0291_MB-0282	pos	pos	MB-0291	MB-0282	2
MB-0291	MB-0487	0.750459908181478	MB-0291_MB-0487	pos	pos	MB-0291	MB-0487	2
MB-0291	MB-0203	0.818767260340873	MB-0291_MB-0203	pos	pos	MB-0291	MB-0203	3
MB-0291	MB-0521	0.839007517557344	MB-0291_MB-0521	pos	pos	MB-0291	MB-0521	4
MB-0291	MB-0465	0.907463905106739	MB-0291_MB-0465	pos	pos	MB-0291	MB-0465	1
MB-0291	MB-0449	0.765108734356356	MB-0291_MB-0449	pos	pos	MB-0291	MB-0449	2
MB-0291	MB-0512	0.851798108750281	MB-0291_MB-0512	pos	pos	MB-0291	MB-0512	2
MB-0291	MB-0891	0.851716993899039	MB-0291_MB-0891	pos	pos	MB-0291	MB-0891	3
MB-0291	MB-0528	0.818393289211702	MB-0291_MB-0528	pos	pos	MB-0291	MB-0528	4
MB-0291	MB-0404	0.872650990737352	MB-0291_MB-0404	pos	pos	MB-0291	MB-0404	3
MB-0291	MB-0425	0.708861858693826	MB-0291_MB-0425	pos	pos	MB-0291	MB-0425	3
MB-0291	MB-0542	0.893791470932707	MB-0291_MB-0542	pos	pos	MB-0291	MB-0542	5
MB-0291	MB-0492	0.812012108712022	MB-0291_MB-0492	pos	pos	MB-0291	MB-0492	4
MB-0291	MB-0145	0.856698713718612	MB-0291_MB-0145	pos	pos	MB-0291	MB-0145	2
MB-0291	MB-0134	0.848819589989982	MB-0291_MB-0134	pos	pos	MB-0291	MB-0134	3
MB-0291	MB-2556	0.704619812322524	MB-0291_MB-2556	pos	pos	MB-0291	MB-2556	1
MB-0291	MB-0904	0.865477960153388	MB-0291_MB-0904	pos	pos	MB-0291	MB-0904	3
MB-0291	MB-0584	0.83864537967836	MB-0291_MB-0584	pos	pos	MB-0291	MB-0584	1
MB-0291	MB-2616	0.811447299988267	MB-0291_MB-2616	pos	pos	MB-0291	MB-2616	2
MB-0291	MB-0348	0.871492509701794	MB-0291_MB-0348	pos	pos	MB-0291	MB-0348	5
MB-0291	MB-0474	0.862821377624598	MB-0291_MB-0474	pos	pos	MB-0291	MB-0474	1
MB-0291	MB-2971	0.870764616186425	MB-0291_MB-2971	pos	pos	MB-0291	MB-2971	3
MB-0291	MB-3035	0.844479707353061	MB-0291_MB-3035	pos	pos	MB-0291	MB-3035	6
MB-0291	MB-0535	0.855511832040826	MB-0291_MB-0535	pos	pos	MB-0291	MB-0535	5
MB-0291	MB-2752	0.883213201565419	MB-0291_MB-2752	pos	pos	MB-0291	MB-2752	3
MB-0291	MB-3506	0.826525830802078	MB-0291_MB-3506	pos	pos	MB-0291	MB-3506	4
MB-0291	MB-3181	0.821352880119509	MB-0291_MB-3181	pos	pos	MB-0291	MB-3181	3
MB-0291	MB-3412	0.876200344055389	MB-0291_MB-3412	pos	pos	MB-0291	MB-3412	4
MB-0301	MB-0068	0.934632149922739	MB-0301_MB-0068	pos	pos	MB-0301	MB-0068	2
MB-0301	MB-0123	0.922831878145137	MB-0301_MB-0123	pos	pos	MB-0301	MB-0123	2
MB-0301	MB-0066	0.915347302361441	MB-0301_MB-0066	pos	pos	MB-0301	MB-0066	6
MB-0301	MB-0010	0.814453781027795	MB-0301_MB-0010	pos	pos	MB-0301	MB-0010	2
MB-0301	MB-0202	0.894826598901817	MB-0301_MB-0202	pos	pos	MB-0301	MB-0202	6
MB-0291	MB-3363	0.776045910541496	MB-0291_MB-3363	pos	pos	MB-0291	MB-3363	3
MB-0301	MB-0138	0.930791784111563	MB-0301_MB-0138	pos	pos	MB-0301	MB-0138	2
MB-0301	MB-0117	0.895988486541374	MB-0301_MB-0117	pos	pos	MB-0301	MB-0117	2
MB-0291	MB-3479	0.906326159780889	MB-0291_MB-3479	pos	pos	MB-0291	MB-3479	3
MB-0301	MB-0181	0.891832060919183	MB-0301_MB-0181	pos	pos	MB-0301	MB-0181	6
MB-0301	MB-0134	0.868910099360682	MB-0301_MB-0134	pos	pos	MB-0301	MB-0134	2
MB-0301	MB-0282	0.903670910372818	MB-0301_MB-0282	pos	pos	MB-0301	MB-0282	4
MB-0301	MB-0362	0.812565813787756	MB-0301_MB-0362	pos	pos	MB-0301	MB-0362	4
MB-0291	MB-3600	0.866780500011694	MB-0291_MB-3600	pos	pos	MB-0291	MB-3600	2
MB-0291	MB-0385	0.918229148571736	MB-0291_MB-0385	pos	pos	MB-0291	MB-0385	3
MB-0301	MB-0324	0.808147922251959	MB-0301_MB-0324	pos	pos	MB-0301	MB-0324	2
MB-0291	MB-0455	0.818545795279269	MB-0291_MB-0455	pos	pos	MB-0291	MB-0455	2
MB-0291	MB-3104	0.760026911525582	MB-0291_MB-3104	pos	pos	MB-0291	MB-3104	4
MB-0301	MB-0322	0.910569387553963	MB-0301_MB-0322	pos	pos	MB-0301	MB-0322	4
MB-0301	MB-0421	0.871227989144222	MB-0301_MB-0421	pos	pos	MB-0301	MB-0421	2
MB-0301	MB-0203	0.848348820820095	MB-0301_MB-0203	pos	pos	MB-0301	MB-0203	4
MB-0301	MB-0492	0.894269615663626	MB-0301_MB-0492	pos	pos	MB-0301	MB-0492	1
MB-0301	MB-0487	0.833653528214749	MB-0301_MB-0487	pos	pos	MB-0301	MB-0487	2
MB-0291	MB-0486	0.825457327183229	MB-0291_MB-0486	pos	pos	MB-0291	MB-0486	2
MB-0291	MB-0579	0.830844344897042	MB-0291_MB-0579	pos	pos	MB-0291	MB-0579	3
MB-0301	MB-0449	0.802407872601637	MB-0301_MB-0449	pos	pos	MB-0301	MB-0449	4
MB-0301	MB-0474	0.93760588926515	MB-0301_MB-0474	pos	pos	MB-0301	MB-0474	1
MB-0301	MB-0385	0.926155688537105	MB-0301_MB-0385	pos	pos	MB-0301	MB-0385	2
MB-0301	MB-0528	0.903298688662947	MB-0301_MB-0528	pos	pos	MB-0301	MB-0528	2
MB-0301	MB-0512	0.936716011910972	MB-0301_MB-0512	pos	pos	MB-0301	MB-0512	3
MB-0301	MB-0535	0.913399099934635	MB-0301_MB-0535	pos	pos	MB-0301	MB-0535	4
MB-0301	MB-0542	0.918622582379887	MB-0301_MB-0542	pos	pos	MB-0301	MB-0542	3
MB-0301	MB-0348	0.900324714243012	MB-0301_MB-0348	pos	pos	MB-0301	MB-0348	3
MB-0301	MB-0404	0.896350051887556	MB-0301_MB-0404	pos	pos	MB-0301	MB-0404	5
MB-0301	MB-0291	0.910480372742428	MB-0301_MB-0291	pos	pos	MB-0301	MB-0291	4
MB-0301	MB-0521	0.8941585440595	MB-0301_MB-0521	pos	pos	MB-0301	MB-0521	2
MB-0301	MB-0584	0.903834049947049	MB-0301_MB-0584	pos	pos	MB-0301	MB-0584	3
MB-0301	MB-0891	0.920558902168494	MB-0301_MB-0891	pos	pos	MB-0301	MB-0891	1
MB-0301	MB-0145	0.857213195641598	MB-0301_MB-0145	pos	pos	MB-0301	MB-0145	3
MB-0301	MB-0425	0.733822413864794	MB-0301_MB-0425	pos	pos	MB-0301	MB-0425	1
MB-0301	MB-0904	0.933472385427291	MB-0301_MB-0904	pos	pos	MB-0301	MB-0904	2
MB-0301	MB-2556	0.747399674565971	MB-0301_MB-2556	pos	pos	MB-0301	MB-2556	5
MB-0301	MB-0579	0.889597344434814	MB-0301_MB-0579	pos	pos	MB-0301	MB-0579	1
MB-0301	MB-2971	0.933555514604416	MB-0301_MB-2971	pos	pos	MB-0301	MB-2971	3
MB-0301	MB-2752	0.930313500941258	MB-0301_MB-2752	pos	pos	MB-0301	MB-2752	6
MB-0301	MB-3035	0.8945890191427	MB-0301_MB-3035	pos	pos	MB-0301	MB-3035	5
MB-0301	MB-2616	0.875011067635397	MB-0301_MB-2616	pos	pos	MB-0301	MB-2616	3
MB-0301	MB-3104	0.811786819228891	MB-0301_MB-3104	pos	pos	MB-0301	MB-3104	4
MB-0301	MB-0486	0.88272552964506	MB-0301_MB-0486	pos	pos	MB-0301	MB-0486	3
MB-0301	MB-0465	0.905060971501348	MB-0301_MB-0465	pos	pos	MB-0301	MB-0465	4
MB-0301	MB-3181	0.882404736846498	MB-0301_MB-3181	pos	pos	MB-0301	MB-3181	2
MB-0301	MB-3412	0.932100930221894	MB-0301_MB-3412	pos	pos	MB-0301	MB-3412	2
MB-0322	MB-0068	0.923501902323985	MB-0322_MB-0068	pos	pos	MB-0322	MB-0068	6
MB-0301	MB-3506	0.861598434640478	MB-0301_MB-3506	pos	pos	MB-0301	MB-3506	2
MB-0322	MB-0066	0.918388402588696	MB-0322_MB-0066	pos	pos	MB-0322	MB-0066	6
MB-0301	MB-3363	0.845974222967788	MB-0301_MB-3363	pos	pos	MB-0301	MB-3363	3
MB-0322	MB-0117	0.895470679614708	MB-0322_MB-0117	pos	pos	MB-0322	MB-0117	2
MB-0301	MB-3479	0.926200946627489	MB-0301_MB-3479	pos	pos	MB-0301	MB-3479	2
MB-0322	MB-0138	0.936727668857767	MB-0322_MB-0138	pos	pos	MB-0322	MB-0138	3
MB-0322	MB-0181	0.845263559030376	MB-0322_MB-0181	pos	pos	MB-0322	MB-0181	6
MB-0322	MB-0123	0.883445867763357	MB-0322_MB-0123	pos	pos	MB-0322	MB-0123	2
MB-0301	MB-3600	0.926598737060251	MB-0301_MB-3600	pos	pos	MB-0301	MB-3600	4
MB-0322	MB-0202	0.860436990090951	MB-0322_MB-0202	pos	pos	MB-0322	MB-0202	4
MB-0322	MB-0282	0.912449943017863	MB-0322_MB-0282	pos	pos	MB-0322	MB-0282	2
MB-0322	MB-0010	0.658744709591875	MB-0322_MB-0010	pos	pos	MB-0322	MB-0010	3
MB-0322	MB-0362	0.882835204740194	MB-0322_MB-0362	pos	pos	MB-0322	MB-0362	2
MB-0322	MB-0301	0.910695801083432	MB-0322_MB-0301	pos	pos	MB-0322	MB-0301	2
MB-0322	MB-0324	0.810802411996884	MB-0322_MB-0324	pos	pos	MB-0322	MB-0324	4
MB-0301	MB-0455	0.834793717260678	MB-0301_MB-0455	pos	pos	MB-0301	MB-0455	4
MB-0322	MB-0203	0.863550520689401	MB-0322_MB-0203	pos	pos	MB-0322	MB-0203	2
MB-0322	MB-0487	0.890228780295685	MB-0322_MB-0487	pos	pos	MB-0322	MB-0487	4
MB-0322	MB-0449	0.841517544052138	MB-0322_MB-0449	pos	pos	MB-0322	MB-0449	1
MB-0322	MB-0421	0.908244004545862	MB-0322_MB-0421	pos	pos	MB-0322	MB-0421	2
MB-0322	MB-0145	0.852903494914348	MB-0322_MB-0145	pos	pos	MB-0322	MB-0145	2
MB-0322	MB-0512	0.91993592229751	MB-0322_MB-0512	pos	pos	MB-0322	MB-0512	3
MB-0322	MB-0134	0.789038695787129	MB-0322_MB-0134	pos	pos	MB-0322	MB-0134	4
MB-0322	MB-0492	0.788389525070847	MB-0322_MB-0492	pos	pos	MB-0322	MB-0492	1
MB-0322	MB-0404	0.913376141604072	MB-0322_MB-0404	pos	pos	MB-0322	MB-0404	2
MB-0322	MB-0535	0.928186467965605	MB-0322_MB-0535	pos	pos	MB-0322	MB-0535	2
MB-0322	MB-0474	0.917725469244395	MB-0322_MB-0474	pos	pos	MB-0322	MB-0474	3
MB-0322	MB-0584	0.923322875592631	MB-0322_MB-0584	pos	pos	MB-0322	MB-0584	4
MB-0322	MB-0891	0.872030212321867	MB-0322_MB-0891	pos	pos	MB-0322	MB-0891	3
MB-0322	MB-0528	0.884396376607842	MB-0322_MB-0528	pos	pos	MB-0322	MB-0528	3
MB-0322	MB-0904	0.910506219697385	MB-0322_MB-0904	pos	pos	MB-0322	MB-0904	5
MB-0322	MB-0542	0.905808673479296	MB-0322_MB-0542	pos	pos	MB-0322	MB-0542	4
MB-0322	MB-0521	0.920530600779452	MB-0322_MB-0521	pos	pos	MB-0322	MB-0521	2
MB-0322	MB-0486	0.796280638126681	MB-0322_MB-0486	pos	pos	MB-0322	MB-0486	3
MB-0322	MB-2971	0.90202522159588	MB-0322_MB-2971	pos	pos	MB-0322	MB-2971	1
MB-0322	MB-2616	0.849762681196632	MB-0322_MB-2616	pos	pos	MB-0322	MB-2616	3
MB-0322	MB-2556	0.681885465414014	MB-0322_MB-2556	pos	pos	MB-0322	MB-2556	1
MB-0322	MB-0579	0.885757453956826	MB-0322_MB-0579	pos	pos	MB-0322	MB-0579	2
MB-0322	MB-3104	0.903354903071485	MB-0322_MB-3104	pos	pos	MB-0322	MB-3104	5
MB-0322	MB-3035	0.88717415577125	MB-0322_MB-3035	pos	pos	MB-0322	MB-3035	1
MB-0322	MB-2752	0.911730766030941	MB-0322_MB-2752	pos	pos	MB-0322	MB-2752	3
MB-0322	MB-0291	0.888803534535503	MB-0322_MB-0291	pos	pos	MB-0322	MB-0291	6
MB-0322	MB-0465	0.924907652406316	MB-0322_MB-0465	pos	pos	MB-0322	MB-0465	5
MB-0322	MB-3181	0.890007658632329	MB-0322_MB-3181	pos	pos	MB-0322	MB-3181	3
MB-0322	MB-3506	0.848419860160159	MB-0322_MB-3506	pos	pos	MB-0322	MB-3506	4
MB-0322	MB-0425	0.655690226399223	MB-0322_MB-0425	pos	pos	MB-0322	MB-0425	3
MB-0322	MB-3412	0.897813481080387	MB-0322_MB-3412	pos	pos	MB-0322	MB-3412	4
MB-0322	MB-0348	0.843974052794283	MB-0322_MB-0348	pos	pos	MB-0322	MB-0348	2
MB-0324	MB-0010	0.591118203043999	MB-0324_MB-0010	pos	pos	MB-0324	MB-0010	2
MB-0322	MB-3479	0.904798834381799	MB-0322_MB-3479	pos	pos	MB-0322	MB-3479	6
MB-0322	MB-0385	0.86464983607352	MB-0322_MB-0385	pos	pos	MB-0322	MB-0385	2
MB-0322	MB-3363	0.812328410932892	MB-0322_MB-3363	pos	pos	MB-0322	MB-3363	6
MB-0322	MB-3600	0.885315167553994	MB-0322_MB-3600	pos	pos	MB-0322	MB-3600	3
MB-0324	MB-0202	0.836685019169675	MB-0324_MB-0202	pos	pos	MB-0324	MB-0202	2
MB-0324	MB-0362	0.915508980707067	MB-0324_MB-0362	pos	pos	MB-0324	MB-0362	2
MB-0324	MB-0068	0.697608454942753	MB-0324_MB-0068	pos	pos	MB-0324	MB-0068	3
MB-0324	MB-0117	0.888888406444117	MB-0324_MB-0117	pos	pos	MB-0324	MB-0117	6
MB-0324	MB-0066	0.705191035566679	MB-0324_MB-0066	pos	pos	MB-0324	MB-0066	2
MB-0324	MB-0421	0.844551676015059	MB-0324_MB-0421	pos	pos	MB-0324	MB-0421	4
MB-0324	MB-0181	0.860121427732901	MB-0324_MB-0181	pos	pos	MB-0324	MB-0181	4
MB-0324	MB-0138	0.792710065353367	MB-0324_MB-0138	pos	pos	MB-0324	MB-0138	2
MB-0324	MB-0301	0.80555198076269	MB-0324_MB-0301	pos	pos	MB-0324	MB-0301	3
MB-0324	MB-0123	0.688556670527295	MB-0324_MB-0123	pos	pos	MB-0324	MB-0123	2
MB-0324	MB-0385	0.789018229151441	MB-0324_MB-0385	pos	pos	MB-0324	MB-0385	2
MB-0324	MB-0145	0.662271382592491	MB-0324_MB-0145	pos	pos	MB-0324	MB-0145	4
MB-0324	MB-0449	0.903545937235238	MB-0324_MB-0449	pos	pos	MB-0324	MB-0449	4
MB-0324	MB-0203	0.907377462917172	MB-0324_MB-0203	pos	pos	MB-0324	MB-0203	2
MB-0322	MB-0455	0.873156507573492	MB-0322_MB-0455	pos	pos	MB-0322	MB-0455	4
MB-0324	MB-0282	0.859781430295256	MB-0324_MB-0282	pos	pos	MB-0324	MB-0282	1
MB-0324	MB-0322	0.812535869321118	MB-0324_MB-0322	pos	pos	MB-0324	MB-0322	2
MB-0324	MB-0134	0.785067620982018	MB-0324_MB-0134	pos	pos	MB-0324	MB-0134	2
MB-0324	MB-0487	0.856960834334783	MB-0324_MB-0487	pos	pos	MB-0324	MB-0487	3
MB-0324	MB-0891	0.661143482503318	MB-0324_MB-0891	pos	pos	MB-0324	MB-0891	4
MB-0324	MB-0404	0.745839588185511	MB-0324_MB-0404	pos	pos	MB-0324	MB-0404	1
MB-0324	MB-0291	0.757414427370837	MB-0324_MB-0291	pos	pos	MB-0324	MB-0291	2
MB-0324	MB-0348	0.783958640797592	MB-0324_MB-0348	pos	pos	MB-0324	MB-0348	2
MB-0324	MB-0512	0.766080672094405	MB-0324_MB-0512	pos	pos	MB-0324	MB-0512	3
MB-0324	MB-0904	0.851355491574508	MB-0324_MB-0904	pos	pos	MB-0324	MB-0904	4
MB-0324	MB-2556	0.480327671902242	MB-0324_MB-2556	pos	pos	MB-0324	MB-2556	3
MB-0324	MB-0521	0.738348212785245	MB-0324_MB-0521	pos	pos	MB-0324	MB-0521	3
MB-0324	MB-0474	0.771543551460316	MB-0324_MB-0474	pos	pos	MB-0324	MB-0474	5
MB-0324	MB-0528	0.627625864228142	MB-0324_MB-0528	pos	pos	MB-0324	MB-0528	4
MB-0324	MB-0579	0.936401790419821	MB-0324_MB-0579	pos	pos	MB-0324	MB-0579	2
MB-0324	MB-2971	0.776003205336508	MB-0324_MB-2971	pos	pos	MB-0324	MB-2971	3
MB-0324	MB-0535	0.742344785909117	MB-0324_MB-0535	pos	pos	MB-0324	MB-0535	1
MB-0324	MB-2752	0.698234929544393	MB-0324_MB-2752	pos	pos	MB-0324	MB-2752	3
MB-0324	MB-0584	0.714662327149201	MB-0324_MB-0584	pos	pos	MB-0324	MB-0584	1
MB-0324	MB-0492	0.649781460994396	MB-0324_MB-0492	pos	pos	MB-0324	MB-0492	2
MB-0324	MB-0425	0.800064498249217	MB-0324_MB-0425	pos	pos	MB-0324	MB-0425	5
MB-0324	MB-0542	0.722690993074295	MB-0324_MB-0542	pos	pos	MB-0324	MB-0542	1
MB-0324	MB-3035	0.598790887344242	MB-0324_MB-3035	pos	pos	MB-0324	MB-3035	3
MB-0324	MB-3506	0.611432105129587	MB-0324_MB-3506	pos	pos	MB-0324	MB-3506	6
MB-0324	MB-0486	0.670214585607413	MB-0324_MB-0486	pos	pos	MB-0324	MB-0486	5
MB-0324	MB-2616	0.551071919062807	MB-0324_MB-2616	pos	pos	MB-0324	MB-2616	3
MB-0324	MB-3181	0.572232213547667	MB-0324_MB-3181	pos	pos	MB-0324	MB-3181	4
MB-0348	MB-0010	0.845068452529196	MB-0348_MB-0010	pos	pos	MB-0348	MB-0010	3
MB-0324	MB-0465	0.842336204546451	MB-0324_MB-0465	pos	pos	MB-0324	MB-0465	4
MB-0348	MB-0068	0.848673853861028	MB-0348_MB-0068	pos	pos	MB-0348	MB-0068	2
MB-0324	MB-3479	0.73192777258941	MB-0324_MB-3479	pos	pos	MB-0324	MB-3479	2
MB-0324	MB-3363	0.580002053799622	MB-0324_MB-3363	pos	pos	MB-0324	MB-3363	6
MB-0348	MB-0123	0.893811271818109	MB-0348_MB-0123	pos	pos	MB-0348	MB-0123	2
MB-0324	MB-3600	0.760216173435933	MB-0324_MB-3600	pos	pos	MB-0324	MB-3600	6
MB-0348	MB-0066	0.819115843415049	MB-0348_MB-0066	pos	pos	MB-0348	MB-0066	3
MB-0348	MB-0138	0.869260127462481	MB-0348_MB-0138	pos	pos	MB-0348	MB-0138	2
MB-0348	MB-0117	0.872423111138076	MB-0348_MB-0117	pos	pos	MB-0348	MB-0117	2
MB-0348	MB-0202	0.895325633763925	MB-0348_MB-0202	pos	pos	MB-0348	MB-0202	3
MB-0348	MB-0181	0.901941052992713	MB-0348_MB-0181	pos	pos	MB-0348	MB-0181	6
MB-0348	MB-0134	0.899463395032273	MB-0348_MB-0134	pos	pos	MB-0348	MB-0134	2
MB-0324	MB-0455	0.584919495591525	MB-0324_MB-0455	pos	pos	MB-0324	MB-0455	4
MB-0348	MB-0282	0.887944101227179	MB-0348_MB-0282	pos	pos	MB-0348	MB-0282	4
MB-0324	MB-3104	0.816892263314641	MB-0324_MB-3104	pos	pos	MB-0324	MB-3104	2
MB-0348	MB-0362	0.759690417032059	MB-0348_MB-0362	pos	pos	MB-0348	MB-0362	3
MB-0348	MB-0421	0.757011667582755	MB-0348_MB-0421	pos	pos	MB-0348	MB-0421	2
MB-0348	MB-0301	0.899819471984088	MB-0348_MB-0301	pos	pos	MB-0348	MB-0301	2
MB-0348	MB-0322	0.845021131411739	MB-0348_MB-0322	pos	pos	MB-0348	MB-0322	4
MB-0324	MB-3412	0.703976798252981	MB-0324_MB-3412	pos	pos	MB-0324	MB-3412	4
MB-0348	MB-0425	0.815209152204554	MB-0348_MB-0425	pos	pos	MB-0348	MB-0425	2
MB-0348	MB-0385	0.900469193579233	MB-0348_MB-0385	pos	pos	MB-0348	MB-0385	4
MB-0348	MB-0474	0.911280402580589	MB-0348_MB-0474	pos	pos	MB-0348	MB-0474	1
MB-0348	MB-0324	0.784774929949088	MB-0348_MB-0324	pos	pos	MB-0348	MB-0324	2
MB-0348	MB-0449	0.795598195190588	MB-0348_MB-0449	pos	pos	MB-0348	MB-0449	2
MB-0348	MB-0487	0.782986332961594	MB-0348_MB-0487	pos	pos	MB-0348	MB-0487	3
MB-0348	MB-0291	0.871377306409655	MB-0348_MB-0291	pos	pos	MB-0348	MB-0291	4
MB-0348	MB-0492	0.892263077169791	MB-0348_MB-0492	pos	pos	MB-0348	MB-0492	1
MB-0348	MB-0521	0.834381046761649	MB-0348_MB-0521	pos	pos	MB-0348	MB-0521	2
MB-0348	MB-0528	0.826688136210061	MB-0348_MB-0528	pos	pos	MB-0348	MB-0528	2
MB-0348	MB-0512	0.880691581629785	MB-0348_MB-0512	pos	pos	MB-0348	MB-0512	3
MB-0348	MB-0891	0.892318792792655	MB-0348_MB-0891	pos	pos	MB-0348	MB-0891	4
MB-0348	MB-0904	0.899962098608022	MB-0348_MB-0904	pos	pos	MB-0348	MB-0904	3
MB-0348	MB-0542	0.874278251868663	MB-0348_MB-0542	pos	pos	MB-0348	MB-0542	3
MB-0348	MB-2556	0.689231577599307	MB-0348_MB-2556	pos	pos	MB-0348	MB-2556	5
MB-0348	MB-0535	0.852516519069528	MB-0348_MB-0535	pos	pos	MB-0348	MB-0535	4
MB-0348	MB-2752	0.879560063152457	MB-0348_MB-2752	pos	pos	MB-0348	MB-2752	2
MB-0348	MB-0584	0.801563049191096	MB-0348_MB-0584	pos	pos	MB-0348	MB-0584	3
MB-0348	MB-0579	0.853966981855449	MB-0348_MB-0579	pos	pos	MB-0348	MB-0579	1
MB-0348	MB-2971	0.924344604808639	MB-0348_MB-2971	pos	pos	MB-0348	MB-2971	3
MB-0348	MB-3035	0.78566701549347	MB-0348_MB-3035	pos	pos	MB-0348	MB-3035	1
MB-0348	MB-2616	0.790418454123551	MB-0348_MB-2616	pos	pos	MB-0348	MB-2616	2
MB-0348	MB-0486	0.869372948595584	MB-0348_MB-0486	pos	pos	MB-0348	MB-0486	5
MB-0348	MB-3181	0.780172652450119	MB-0348_MB-3181	pos	pos	MB-0348	MB-3181	1
MB-0348	MB-3412	0.885213661239827	MB-0348_MB-3412	pos	pos	MB-0348	MB-3412	3
MB-0348	MB-3363	0.715453669856603	MB-0348_MB-3363	pos	pos	MB-0348	MB-3363	6
MB-0348	MB-3506	0.796903014812977	MB-0348_MB-3506	pos	pos	MB-0348	MB-3506	5
MB-0348	MB-0404	0.885058454091413	MB-0348_MB-0404	pos	pos	MB-0348	MB-0404	3
MB-0348	MB-0465	0.809468916974506	MB-0348_MB-0465	pos	pos	MB-0348	MB-0465	4
MB-0348	MB-3600	0.876205847810338	MB-0348_MB-3600	pos	pos	MB-0348	MB-3600	3
MB-0348	MB-3479	0.87931163975672	MB-0348_MB-3479	pos	pos	MB-0348	MB-3479	4
MB-0348	MB-3104	0.721194693510987	MB-0348_MB-3104	pos	pos	MB-0348	MB-3104	2
MB-0348	MB-0145	0.880317224410759	MB-0348_MB-0145	pos	pos	MB-0348	MB-0145	2
MB-0348	MB-0455	0.713230169195637	MB-0348_MB-0455	pos	pos	MB-0348	MB-0455	6
MB-0348	MB-0203	0.890306648775081	MB-0348_MB-0203	pos	pos	MB-0348	MB-0203	2
MB-0362	MB-0010	0.695416705319951	MB-0362_MB-0010	pos	pos	MB-0362	MB-0010	6
MB-0362	MB-0117	0.908662965732444	MB-0362_MB-0117	pos	pos	MB-0362	MB-0117	3
MB-0362	MB-0181	0.846712286684044	MB-0362_MB-0181	pos	pos	MB-0362	MB-0181	2
MB-0362	MB-0068	0.782528619905466	MB-0362_MB-0068	pos	pos	MB-0362	MB-0068	2
MB-0362	MB-0066	0.797365462449181	MB-0362_MB-0066	pos	pos	MB-0362	MB-0066	3
MB-0362	MB-0202	0.794395860937942	MB-0362_MB-0202	pos	pos	MB-0362	MB-0202	6
MB-0362	MB-0138	0.878352376022953	MB-0362_MB-0138	pos	pos	MB-0362	MB-0138	2
MB-0362	MB-0145	0.700166479412848	MB-0362_MB-0145	pos	pos	MB-0362	MB-0145	4
MB-0362	MB-0203	0.878339578752804	MB-0362_MB-0203	pos	pos	MB-0362	MB-0203	4
MB-0362	MB-0301	0.810664760688343	MB-0362_MB-0301	pos	pos	MB-0362	MB-0301	2
MB-0362	MB-0324	0.916033797584922	MB-0362_MB-0324	pos	pos	MB-0362	MB-0324	3
MB-0362	MB-0322	0.883589065989653	MB-0362_MB-0322	pos	pos	MB-0362	MB-0322	2
MB-0362	MB-0134	0.719945115296733	MB-0362_MB-0134	pos	pos	MB-0362	MB-0134	2
MB-0362	MB-0282	0.876102799769913	MB-0362_MB-0282	pos	pos	MB-0362	MB-0282	4
MB-0362	MB-0123	0.76258842717048	MB-0362_MB-0123	pos	pos	MB-0362	MB-0123	4
MB-0362	MB-0421	0.881480960452994	MB-0362_MB-0421	pos	pos	MB-0362	MB-0421	2
MB-0362	MB-0579	0.930925142069166	MB-0362_MB-0579	pos	pos	MB-0362	MB-0579	4
MB-0362	MB-0487	0.910738305292995	MB-0362_MB-0487	pos	pos	MB-0362	MB-0487	1
MB-0362	MB-0385	0.754958158491232	MB-0362_MB-0385	pos	pos	MB-0362	MB-0385	2
MB-0362	MB-0449	0.895768741150697	MB-0362_MB-0449	pos	pos	MB-0362	MB-0449	2
MB-0362	MB-0404	0.822198582948886	MB-0362_MB-0404	pos	pos	MB-0362	MB-0404	3
MB-0362	MB-0512	0.861947942847206	MB-0362_MB-0512	pos	pos	MB-0362	MB-0512	4
MB-0362	MB-0348	0.759905031199573	MB-0362_MB-0348	pos	pos	MB-0362	MB-0348	1
MB-0362	MB-0542	0.767671992261655	MB-0362_MB-0542	pos	pos	MB-0362	MB-0542	2
MB-0362	MB-0584	0.820636090113288	MB-0362_MB-0584	pos	pos	MB-0362	MB-0584	2
MB-0362	MB-0535	0.826736849773718	MB-0362_MB-0535	pos	pos	MB-0362	MB-0535	3
MB-0362	MB-0474	0.820054018209091	MB-0362_MB-0474	pos	pos	MB-0362	MB-0474	4
MB-0362	MB-0528	0.721372167025283	MB-0362_MB-0528	pos	pos	MB-0362	MB-0528	3
MB-0362	MB-0465	0.874850007349731	MB-0362_MB-0465	pos	pos	MB-0362	MB-0465	3
MB-0362	MB-0291	0.762685320207644	MB-0362_MB-0291	pos	pos	MB-0362	MB-0291	5
MB-0362	MB-0891	0.701687229727665	MB-0362_MB-0891	pos	pos	MB-0362	MB-0891	4
MB-0362	MB-2556	0.499002511084123	MB-0362_MB-2556	pos	pos	MB-0362	MB-2556	2
MB-0362	MB-0455	0.635138390138197	MB-0362_MB-0455	pos	pos	MB-0362	MB-0455	3
MB-0362	MB-0492	0.657133286690131	MB-0362_MB-0492	pos	pos	MB-0362	MB-0492	1
MB-0362	MB-0486	0.644410243397095	MB-0362_MB-0486	pos	pos	MB-0362	MB-0486	3
MB-0362	MB-0521	0.811262780682581	MB-0362_MB-0521	pos	pos	MB-0362	MB-0521	1
MB-0362	MB-0904	0.871208723327452	MB-0362_MB-0904	pos	pos	MB-0362	MB-0904	2
MB-0362	MB-0425	0.70897630748022	MB-0362_MB-0425	pos	pos	MB-0362	MB-0425	5
MB-0362	MB-2971	0.807652243661144	MB-0362_MB-2971	pos	pos	MB-0362	MB-2971	1
MB-0362	MB-3363	0.645137820263268	MB-0362_MB-3363	pos	pos	MB-0362	MB-3363	3
MB-0362	MB-2616	0.710338812683055	MB-0362_MB-2616	pos	pos	MB-0362	MB-2616	6
MB-0362	MB-3479	0.743443373567655	MB-0362_MB-3479	pos	pos	MB-0362	MB-3479	5
MB-0362	MB-2752	0.761146320039042	MB-0362_MB-2752	pos	pos	MB-0362	MB-2752	3
MB-0362	MB-3600	0.746114966413846	MB-0362_MB-3600	pos	pos	MB-0362	MB-3600	4
MB-0362	MB-3506	0.683802094259551	MB-0362_MB-3506	pos	pos	MB-0362	MB-3506	3
MB-0362	MB-3104	0.89854600445262	MB-0362_MB-3104	pos	pos	MB-0362	MB-3104	4
MB-0362	MB-3181	0.716471929095347	MB-0362_MB-3181	pos	pos	MB-0362	MB-3181	2
MB-0362	MB-3412	0.766474224814697	MB-0362_MB-3412	pos	pos	MB-0362	MB-3412	2
MB-0362	MB-3035	0.717459292789388	MB-0362_MB-3035	pos	pos	MB-0362	MB-3035	6
MB-0385	MB-0066	0.861831740394374	MB-0385_MB-0066	pos	pos	MB-0385	MB-0066	2
MB-0385	MB-0123	0.94564155074202	MB-0385_MB-0123	pos	pos	MB-0385	MB-0123	6
MB-0385	MB-0181	0.918600267728912	MB-0385_MB-0181	pos	pos	MB-0385	MB-0181	3
MB-0385	MB-0068	0.887997207539939	MB-0385_MB-0068	pos	pos	MB-0385	MB-0068	2
MB-0385	MB-0010	0.918223629146814	MB-0385_MB-0010	pos	pos	MB-0385	MB-0010	2
MB-0385	MB-0138	0.898186604504552	MB-0385_MB-0138	pos	pos	MB-0385	MB-0138	3
MB-0385	MB-0202	0.941629119791856	MB-0385_MB-0202	pos	pos	MB-0385	MB-0202	6
MB-0385	MB-0282	0.919646783632653	MB-0385_MB-0282	pos	pos	MB-0385	MB-0282	2
MB-0385	MB-0117	0.892063219211647	MB-0385_MB-0117	pos	pos	MB-0385	MB-0117	4
MB-0385	MB-0362	0.753736197807452	MB-0385_MB-0362	pos	pos	MB-0385	MB-0362	4
MB-0385	MB-0134	0.94613859955674	MB-0385_MB-0134	pos	pos	MB-0385	MB-0134	2
MB-0385	MB-0421	0.797835961764104	MB-0385_MB-0421	pos	pos	MB-0385	MB-0421	3
MB-0385	MB-0301	0.925524171248683	MB-0385_MB-0301	pos	pos	MB-0385	MB-0301	2
MB-0385	MB-0425	0.818828438782072	MB-0385_MB-0425	pos	pos	MB-0385	MB-0425	2
MB-0385	MB-0492	0.928627089863626	MB-0385_MB-0492	pos	pos	MB-0385	MB-0492	4
MB-0385	MB-0322	0.861289742999231	MB-0385_MB-0322	pos	pos	MB-0385	MB-0322	4
MB-0385	MB-0203	0.838749814213276	MB-0385_MB-0203	pos	pos	MB-0385	MB-0203	2
MB-0385	MB-0528	0.895334534723068	MB-0385_MB-0528	pos	pos	MB-0385	MB-0528	4
MB-0385	MB-0324	0.785678003073853	MB-0385_MB-0324	pos	pos	MB-0385	MB-0324	1
MB-0385	MB-0348	0.900195127471975	MB-0385_MB-0348	pos	pos	MB-0385	MB-0348	2
MB-0385	MB-0487	0.765480642409986	MB-0385_MB-0487	pos	pos	MB-0385	MB-0487	2
MB-0385	MB-0449	0.791479378325917	MB-0385_MB-0449	pos	pos	MB-0385	MB-0449	3
MB-0385	MB-0512	0.909586064164118	MB-0385_MB-0512	pos	pos	MB-0385	MB-0512	4
MB-0385	MB-0535	0.881672392660212	MB-0385_MB-0535	pos	pos	MB-0385	MB-0535	1
MB-0385	MB-0584	0.847216217999703	MB-0385_MB-0584	pos	pos	MB-0385	MB-0584	2
MB-0385	MB-0891	0.930500957745815	MB-0385_MB-0891	pos	pos	MB-0385	MB-0891	2
MB-0385	MB-0145	0.817666143503457	MB-0385_MB-0145	pos	pos	MB-0385	MB-0145	3
MB-0385	MB-0486	0.903538044297493	MB-0385_MB-0486	pos	pos	MB-0385	MB-0486	4
MB-0385	MB-2556	0.752759803238186	MB-0385_MB-2556	pos	pos	MB-0385	MB-2556	3
MB-0385	MB-0404	0.850109330167907	MB-0385_MB-0404	pos	pos	MB-0385	MB-0404	3
MB-0385	MB-0521	0.868857000907448	MB-0385_MB-0521	pos	pos	MB-0385	MB-0521	5
MB-0385	MB-0904	0.936780263010029	MB-0385_MB-0904	pos	pos	MB-0385	MB-0904	4
MB-0385	MB-0474	0.944334285699319	MB-0385_MB-0474	pos	pos	MB-0385	MB-0474	2
MB-0385	MB-0542	0.920961662207808	MB-0385_MB-0542	pos	pos	MB-0385	MB-0542	3
MB-0385	MB-2971	0.955785524232365	MB-0385_MB-2971	pos	pos	MB-0385	MB-2971	1
MB-0385	MB-2616	0.846954082105761	MB-0385_MB-2616	pos	pos	MB-0385	MB-2616	3
MB-0385	MB-0291	0.918008212759116	MB-0385_MB-0291	pos	pos	MB-0385	MB-0291	1
MB-0385	MB-3035	0.8478164022771	MB-0385_MB-3035	pos	pos	MB-0385	MB-3035	2
MB-0385	MB-0455	0.804030483667139	MB-0385_MB-0455	pos	pos	MB-0385	MB-0455	5
MB-0385	MB-3104	0.739400023692418	MB-0385_MB-3104	pos	pos	MB-0385	MB-3104	1
MB-0385	MB-3412	0.935011643616953	MB-0385_MB-3412	pos	pos	MB-0385	MB-3412	3
MB-0385	MB-3506	0.843399945959867	MB-0385_MB-3506	pos	pos	MB-0385	MB-3506	6
MB-0385	MB-2752	0.920337371611707	MB-0385_MB-2752	pos	pos	MB-0385	MB-2752	5
MB-0385	MB-0465	0.816496521818872	MB-0385_MB-0465	pos	pos	MB-0385	MB-0465	3
MB-0385	MB-3181	0.826374842755705	MB-0385_MB-3181	pos	pos	MB-0385	MB-3181	4
MB-0385	MB-3363	0.806754926626927	MB-0385_MB-3363	pos	pos	MB-0385	MB-3363	3
MB-0385	MB-3600	0.933635068552516	MB-0385_MB-3600	pos	pos	MB-0385	MB-3600	4
MB-0385	MB-3479	0.894345566617534	MB-0385_MB-3479	pos	pos	MB-0385	MB-3479	2
MB-0385	MB-0579	0.844521330405187	MB-0385_MB-0579	pos	pos	MB-0385	MB-0579	2
MB-0404	MB-0068	0.917950747464842	MB-0404_MB-0068	pos	pos	MB-0404	MB-0068	6
MB-0404	MB-0066	0.915877143412534	MB-0404_MB-0066	pos	pos	MB-0404	MB-0066	2
MB-0404	MB-0123	0.876707978366637	MB-0404_MB-0123	pos	pos	MB-0404	MB-0123	6
MB-0404	MB-0138	0.918906853393407	MB-0404_MB-0138	pos	pos	MB-0404	MB-0138	3
MB-0404	MB-0117	0.882398145068391	MB-0404_MB-0117	pos	pos	MB-0404	MB-0117	2
MB-0404	MB-0202	0.8275909969153	MB-0404_MB-0202	pos	pos	MB-0404	MB-0202	2
MB-0404	MB-0010	0.669106825456939	MB-0404_MB-0010	pos	pos	MB-0404	MB-0010	3
MB-0404	MB-0181	0.827394501878423	MB-0404_MB-0181	pos	pos	MB-0404	MB-0181	6
MB-0404	MB-0282	0.891536844032121	MB-0404_MB-0282	pos	pos	MB-0404	MB-0282	2
MB-0404	MB-0322	0.912364397766754	MB-0404_MB-0322	pos	pos	MB-0404	MB-0322	4
MB-0404	MB-0134	0.795080237603427	MB-0404_MB-0134	pos	pos	MB-0404	MB-0134	4
MB-0404	MB-0362	0.822067277135352	MB-0404_MB-0362	pos	pos	MB-0404	MB-0362	2
MB-0404	MB-0301	0.896288965407917	MB-0404_MB-0301	pos	pos	MB-0404	MB-0301	3
MB-0404	MB-0324	0.744927713166097	MB-0404_MB-0324	pos	pos	MB-0404	MB-0324	2
MB-0404	MB-0421	0.850194574073609	MB-0404_MB-0421	pos	pos	MB-0404	MB-0421	2
MB-0404	MB-0449	0.790003902686894	MB-0404_MB-0449	pos	pos	MB-0404	MB-0449	4
MB-0404	MB-0492	0.803556184869073	MB-0404_MB-0492	pos	pos	MB-0404	MB-0492	4
MB-0404	MB-0474	0.906571509021904	MB-0404_MB-0474	pos	pos	MB-0404	MB-0474	2
MB-0404	MB-0512	0.914881860537715	MB-0404_MB-0512	pos	pos	MB-0404	MB-0512	4
MB-0404	MB-0521	0.908020175575622	MB-0404_MB-0521	pos	pos	MB-0404	MB-0521	1
MB-0404	MB-0487	0.861576360241645	MB-0404_MB-0487	pos	pos	MB-0404	MB-0487	2
MB-0404	MB-0528	0.884012428224563	MB-0404_MB-0528	pos	pos	MB-0404	MB-0528	2
MB-0404	MB-0535	0.917506512683885	MB-0404_MB-0535	pos	pos	MB-0404	MB-0535	3
MB-0404	MB-0542	0.895451299259502	MB-0404_MB-0542	pos	pos	MB-0404	MB-0542	4
MB-0404	MB-0291	0.873255698705258	MB-0404_MB-0291	pos	pos	MB-0404	MB-0291	1
MB-0404	MB-0425	0.64469519878383	MB-0404_MB-0425	pos	pos	MB-0404	MB-0425	2
MB-0404	MB-0145	0.916843828894503	MB-0404_MB-0145	pos	pos	MB-0404	MB-0145	2
MB-0404	MB-0891	0.888458052639475	MB-0404_MB-0891	pos	pos	MB-0404	MB-0891	3
MB-0404	MB-0465	0.87865603956978	MB-0404_MB-0465	pos	pos	MB-0404	MB-0465	4
MB-0404	MB-0584	0.900109659310283	MB-0404_MB-0584	pos	pos	MB-0404	MB-0584	3
MB-0404	MB-0904	0.879551136046959	MB-0404_MB-0904	pos	pos	MB-0404	MB-0904	3
MB-0404	MB-2556	0.700734941545554	MB-0404_MB-2556	pos	pos	MB-0404	MB-2556	5
MB-0404	MB-0579	0.834937007936533	MB-0404_MB-0579	pos	pos	MB-0404	MB-0579	4
MB-0404	MB-2616	0.868349081779985	MB-0404_MB-2616	pos	pos	MB-0404	MB-2616	2
MB-0404	MB-0203	0.873045077515648	MB-0404_MB-0203	pos	pos	MB-0404	MB-0203	3
MB-0404	MB-2752	0.908490426798007	MB-0404_MB-2752	pos	pos	MB-0404	MB-2752	1
MB-0404	MB-2971	0.888656329426986	MB-0404_MB-2971	pos	pos	MB-0404	MB-2971	3
MB-0404	MB-0486	0.831956164440762	MB-0404_MB-0486	pos	pos	MB-0404	MB-0486	1
MB-0404	MB-3035	0.881513228929488	MB-0404_MB-3035	pos	pos	MB-0404	MB-3035	2
MB-0404	MB-3181	0.883404768482109	MB-0404_MB-3181	pos	pos	MB-0404	MB-3181	5
MB-0404	MB-0385	0.850434433289767	MB-0404_MB-0385	pos	pos	MB-0404	MB-0385	1
MB-0404	MB-3506	0.861510013937452	MB-0404_MB-3506	pos	pos	MB-0404	MB-3506	3
MB-0404	MB-3104	0.854822407092802	MB-0404_MB-3104	pos	pos	MB-0404	MB-3104	6
MB-0404	MB-3412	0.887624192025434	MB-0404_MB-3412	pos	pos	MB-0404	MB-3412	5
MB-0404	MB-0455	0.818471013581864	MB-0404_MB-0455	pos	pos	MB-0404	MB-0455	3
MB-0404	MB-3479	0.893665039543894	MB-0404_MB-3479	pos	pos	MB-0404	MB-3479	4
MB-0404	MB-3363	0.809134258430408	MB-0404_MB-3363	pos	pos	MB-0404	MB-3363	3
MB-0404	MB-3600	0.867406969360781	MB-0404_MB-3600	pos	pos	MB-0404	MB-3600	4
MB-0404	MB-0348	0.884488000031054	MB-0404_MB-0348	pos	pos	MB-0404	MB-0348	2
MB-0421	MB-0010	0.623134683222539	MB-0421_MB-0010	pos	pos	MB-0421	MB-0010	2
MB-0421	MB-0066	0.888748098506457	MB-0421_MB-0066	pos	pos	MB-0421	MB-0066	6
MB-0421	MB-0117	0.884238557878056	MB-0421_MB-0117	pos	pos	MB-0421	MB-0117	2
MB-0421	MB-0068	0.859409820413363	MB-0421_MB-0068	pos	pos	MB-0421	MB-0068	6
MB-0421	MB-0138	0.881427141932333	MB-0421_MB-0138	pos	pos	MB-0421	MB-0138	3
MB-0421	MB-0123	0.815953199559497	MB-0421_MB-0123	pos	pos	MB-0421	MB-0123	2
MB-0421	MB-0134	0.697971054400127	MB-0421_MB-0134	pos	pos	MB-0421	MB-0134	2
MB-0421	MB-0202	0.796498893658714	MB-0421_MB-0202	pos	pos	MB-0421	MB-0202	3
MB-0421	MB-0181	0.813989530273209	MB-0421_MB-0181	pos	pos	MB-0421	MB-0181	6
MB-0421	MB-0203	0.86663408412061	MB-0421_MB-0203	pos	pos	MB-0421	MB-0203	2
MB-0421	MB-0301	0.869904265035773	MB-0421_MB-0301	pos	pos	MB-0421	MB-0301	4
MB-0421	MB-0362	0.879412558763989	MB-0421_MB-0362	pos	pos	MB-0421	MB-0362	4
MB-0421	MB-0282	0.897835196963892	MB-0421_MB-0282	pos	pos	MB-0421	MB-0282	2
MB-0421	MB-0322	0.907293411150861	MB-0421_MB-0322	pos	pos	MB-0421	MB-0322	3
MB-0421	MB-0145	0.743626680495449	MB-0421_MB-0145	pos	pos	MB-0421	MB-0145	2
MB-0421	MB-0324	0.844499351010948	MB-0421_MB-0324	pos	pos	MB-0421	MB-0324	2
MB-0421	MB-0291	0.804586988874703	MB-0421_MB-0291	pos	pos	MB-0421	MB-0291	4
MB-0421	MB-0465	0.931214561538091	MB-0421_MB-0465	pos	pos	MB-0421	MB-0465	4
MB-0421	MB-0487	0.871683294832392	MB-0421_MB-0487	pos	pos	MB-0421	MB-0487	2
MB-0421	MB-0385	0.799325410255762	MB-0421_MB-0385	pos	pos	MB-0421	MB-0385	4
MB-0421	MB-0449	0.835264951365922	MB-0421_MB-0449	pos	pos	MB-0421	MB-0449	1
MB-0421	MB-0455	0.721324175783539	MB-0421_MB-0455	pos	pos	MB-0421	MB-0455	2
MB-0421	MB-0348	0.757404212451949	MB-0421_MB-0348	pos	pos	MB-0421	MB-0348	2
MB-0421	MB-0474	0.853597759931127	MB-0421_MB-0474	pos	pos	MB-0421	MB-0474	3
MB-0421	MB-0425	0.611573497044964	MB-0421_MB-0425	pos	pos	MB-0421	MB-0425	4
MB-0421	MB-0512	0.867453610657925	MB-0421_MB-0512	pos	pos	MB-0421	MB-0512	1
MB-0421	MB-0528	0.79954729443507	MB-0421_MB-0528	pos	pos	MB-0421	MB-0528	2
MB-0421	MB-0404	0.850207187011415	MB-0421_MB-0404	pos	pos	MB-0421	MB-0404	2
MB-0421	MB-0492	0.701402675284486	MB-0421_MB-0492	pos	pos	MB-0421	MB-0492	3
MB-0421	MB-0521	0.823202893578193	MB-0421_MB-0521	pos	pos	MB-0421	MB-0521	4
MB-0421	MB-0584	0.902034562311572	MB-0421_MB-0584	pos	pos	MB-0421	MB-0584	3
MB-0421	MB-0542	0.801601904546246	MB-0421_MB-0542	pos	pos	MB-0421	MB-0542	3
MB-0421	MB-0535	0.858153671363511	MB-0421_MB-0535	pos	pos	MB-0421	MB-0535	5
MB-0421	MB-0579	0.895591819320772	MB-0421_MB-0579	pos	pos	MB-0421	MB-0579	4
MB-0421	MB-0486	0.667790045860935	MB-0421_MB-0486	pos	pos	MB-0421	MB-0486	2
MB-0421	MB-0904	0.875855504714239	MB-0421_MB-0904	pos	pos	MB-0421	MB-0904	3
MB-0421	MB-0891	0.759113598500404	MB-0421_MB-0891	pos	pos	MB-0421	MB-0891	1
MB-0421	MB-2616	0.732594394095941	MB-0421_MB-2616	pos	pos	MB-0421	MB-2616	3
MB-0421	MB-2752	0.811976829025007	MB-0421_MB-2752	pos	pos	MB-0421	MB-2752	1
MB-0421	MB-2971	0.816313564365895	MB-0421_MB-2971	pos	pos	MB-0421	MB-2971	2
MB-0421	MB-3363	0.772732337622201	MB-0421_MB-3363	pos	pos	MB-0421	MB-3363	5
MB-0421	MB-3035	0.806372545684315	MB-0421_MB-3035	pos	pos	MB-0421	MB-3035	1
MB-0421	MB-2556	0.579140393999769	MB-0421_MB-2556	pos	pos	MB-0421	MB-2556	3
MB-0421	MB-3181	0.768901534969495	MB-0421_MB-3181	pos	pos	MB-0421	MB-3181	6
MB-0421	MB-3479	0.818083496188991	MB-0421_MB-3479	pos	pos	MB-0421	MB-3479	5
MB-0421	MB-3412	0.81211992824139	MB-0421_MB-3412	pos	pos	MB-0421	MB-3412	3
MB-0421	MB-3104	0.891847475312463	MB-0421_MB-3104	pos	pos	MB-0421	MB-3104	4
MB-0421	MB-3506	0.716875962281938	MB-0421_MB-3506	pos	pos	MB-0421	MB-3506	3
MB-0421	MB-3600	0.809952503178835	MB-0421_MB-3600	pos	pos	MB-0421	MB-3600	4
MB-0425	MB-0010	0.813257601497284	MB-0425_MB-0010	pos	pos	MB-0425	MB-0010	2
MB-0425	MB-0202	0.867282080224131	MB-0425_MB-0202	pos	pos	MB-0425	MB-0202	2
MB-0425	MB-0068	0.673351909363337	MB-0425_MB-0068	pos	pos	MB-0425	MB-0068	6
MB-0425	MB-0138	0.759571793818541	MB-0425_MB-0138	pos	pos	MB-0425	MB-0138	2
MB-0425	MB-0117	0.818123333383415	MB-0425_MB-0117	pos	pos	MB-0425	MB-0117	6
MB-0425	MB-0181	0.873572712044342	MB-0425_MB-0181	pos	pos	MB-0425	MB-0181	3
MB-0425	MB-0123	0.789167476340202	MB-0425_MB-0123	pos	pos	MB-0425	MB-0123	2
MB-0425	MB-0066	0.631529867033721	MB-0425_MB-0066	pos	pos	MB-0425	MB-0066	2
MB-0425	MB-0362	0.707152925967107	MB-0425_MB-0362	pos	pos	MB-0425	MB-0362	3
MB-0425	MB-0134	0.881115210643483	MB-0425_MB-0134	pos	pos	MB-0425	MB-0134	6
MB-0425	MB-0301	0.734290496750776	MB-0425_MB-0301	pos	pos	MB-0425	MB-0301	2
MB-0425	MB-0421	0.61194402333349	MB-0425_MB-0421	pos	pos	MB-0425	MB-0421	4
MB-0425	MB-0322	0.654780483382579	MB-0425_MB-0322	pos	pos	MB-0425	MB-0322	4
MB-0425	MB-0282	0.82555769565752	MB-0425_MB-0282	pos	pos	MB-0425	MB-0282	2
MB-0425	MB-0348	0.816910049264822	MB-0425_MB-0348	pos	pos	MB-0425	MB-0348	3
MB-0425	MB-0487	0.706364996099876	MB-0425_MB-0487	pos	pos	MB-0425	MB-0487	2
MB-0425	MB-0449	0.79011868885008	MB-0425_MB-0449	pos	pos	MB-0425	MB-0449	2
MB-0425	MB-0385	0.819157779199359	MB-0425_MB-0385	pos	pos	MB-0425	MB-0385	4
MB-0425	MB-0324	0.797840776517885	MB-0425_MB-0324	pos	pos	MB-0425	MB-0324	4
MB-0425	MB-0203	0.80980353601242	MB-0425_MB-0203	pos	pos	MB-0425	MB-0203	2
MB-0425	MB-0404	0.642627097455863	MB-0425_MB-0404	pos	pos	MB-0425	MB-0404	4
MB-0425	MB-0492	0.816139626291996	MB-0425_MB-0492	pos	pos	MB-0425	MB-0492	1
MB-0425	MB-0465	0.663151562078243	MB-0425_MB-0465	pos	pos	MB-0425	MB-0465	2
MB-0425	MB-0904	0.861744726891235	MB-0425_MB-0904	pos	pos	MB-0425	MB-0904	2
MB-0425	MB-0891	0.736380909205451	MB-0425_MB-0891	pos	pos	MB-0425	MB-0891	3
MB-0425	MB-0521	0.725972204996368	MB-0425_MB-0521	pos	pos	MB-0425	MB-0521	4
MB-0425	MB-0512	0.780501695878088	MB-0425_MB-0512	pos	pos	MB-0425	MB-0512	1
MB-0425	MB-0291	0.709672648420906	MB-0425_MB-0291	pos	pos	MB-0425	MB-0291	2
MB-0425	MB-0528	0.643165487121238	MB-0425_MB-0528	pos	pos	MB-0425	MB-0528	2
MB-0425	MB-0535	0.630572361384416	MB-0425_MB-0535	pos	pos	MB-0425	MB-0535	3
MB-0425	MB-0542	0.639217444431372	MB-0425_MB-0542	pos	pos	MB-0425	MB-0542	4
MB-0425	MB-0474	0.773195036098094	MB-0425_MB-0474	pos	pos	MB-0425	MB-0474	3
MB-0425	MB-2971	0.834953043222596	MB-0425_MB-2971	pos	pos	MB-0425	MB-2971	3
MB-0425	MB-2556	0.492120273688566	MB-0425_MB-2556	pos	pos	MB-0425	MB-2556	5
MB-0425	MB-0584	0.583564104508012	MB-0425_MB-0584	pos	pos	MB-0425	MB-0584	4
MB-0425	MB-0145	0.610503199389125	MB-0425_MB-0145	pos	pos	MB-0425	MB-0145	2
MB-0425	MB-3035	0.59663637035058	MB-0425_MB-3035	pos	pos	MB-0425	MB-3035	3
MB-0425	MB-2752	0.720910410484888	MB-0425_MB-2752	pos	pos	MB-0425	MB-2752	1
MB-0425	MB-2616	0.584789287516226	MB-0425_MB-2616	pos	pos	MB-0425	MB-2616	3
MB-0425	MB-3506	0.630732803707574	MB-0425_MB-3506	pos	pos	MB-0425	MB-3506	1
MB-0425	MB-3412	0.763264101756326	MB-0425_MB-3412	pos	pos	MB-0425	MB-3412	2
MB-0425	MB-3181	0.578555698351314	MB-0425_MB-3181	pos	pos	MB-0425	MB-3181	5
MB-0425	MB-3600	0.683375966007297	MB-0425_MB-3600	pos	pos	MB-0425	MB-3600	1
MB-0425	MB-3479	0.626406277885706	MB-0425_MB-3479	pos	pos	MB-0425	MB-3479	3
MB-0425	MB-0579	0.805744021422197	MB-0425_MB-0579	pos	pos	MB-0425	MB-0579	6
MB-0425	MB-3363	0.438231503157597	MB-0425_MB-3363	pos	pos	MB-0425	MB-3363	5
MB-0425	MB-3104	0.619652727446229	MB-0425_MB-3104	pos	pos	MB-0425	MB-3104	3
MB-0425	MB-0486	0.746353068767674	MB-0425_MB-0486	pos	pos	MB-0425	MB-0486	4
MB-0425	MB-0455	0.440363819915986	MB-0425_MB-0455	pos	pos	MB-0425	MB-0455	3
MB-0449	MB-0181	0.840042167077462	MB-0449_MB-0181	pos	pos	MB-0449	MB-0181	4
MB-0449	MB-0138	0.816509938591005	MB-0449_MB-0138	pos	pos	MB-0449	MB-0138	2
MB-0449	MB-0117	0.902687581640083	MB-0449_MB-0117	pos	pos	MB-0449	MB-0117	2
MB-0449	MB-0202	0.823394792964061	MB-0449_MB-0202	pos	pos	MB-0449	MB-0202	6
MB-0449	MB-0123	0.768510060241968	MB-0449_MB-0123	pos	pos	MB-0449	MB-0123	2
MB-0449	MB-0068	0.728523831876771	MB-0449_MB-0068	pos	pos	MB-0449	MB-0068	6
MB-0449	MB-0066	0.745194182701409	MB-0449_MB-0066	pos	pos	MB-0449	MB-0066	3
MB-0449	MB-0134	0.768809213943822	MB-0449_MB-0134	pos	pos	MB-0449	MB-0134	2
MB-0449	MB-0324	0.903177318164234	MB-0449_MB-0324	pos	pos	MB-0449	MB-0324	2
MB-0449	MB-0301	0.8018837285706	MB-0449_MB-0301	pos	pos	MB-0449	MB-0301	3
MB-0449	MB-0010	0.570986765004694	MB-0449_MB-0010	pos	pos	MB-0449	MB-0010	6
MB-0449	MB-0282	0.866047265072321	MB-0449_MB-0282	pos	pos	MB-0449	MB-0282	2
MB-0449	MB-0421	0.833854415479038	MB-0449_MB-0421	pos	pos	MB-0449	MB-0421	4
MB-0449	MB-0322	0.840683429766642	MB-0449_MB-0322	pos	pos	MB-0449	MB-0322	4
MB-0449	MB-0203	0.893772858920039	MB-0449_MB-0203	pos	pos	MB-0449	MB-0203	2
MB-0449	MB-0145	0.714889244246595	MB-0449_MB-0145	pos	pos	MB-0449	MB-0145	3
MB-0449	MB-0474	0.826162333357996	MB-0449_MB-0474	pos	pos	MB-0449	MB-0474	2
MB-0449	MB-0362	0.896286132166783	MB-0449_MB-0362	pos	pos	MB-0449	MB-0362	2
MB-0449	MB-0465	0.866312054525904	MB-0449_MB-0465	pos	pos	MB-0449	MB-0465	4
MB-0449	MB-0404	0.793632166219628	MB-0449_MB-0404	pos	pos	MB-0449	MB-0404	4
MB-0449	MB-0579	0.922215314416012	MB-0449_MB-0579	pos	pos	MB-0449	MB-0579	2
MB-0449	MB-0904	0.856398442814748	MB-0449_MB-0904	pos	pos	MB-0449	MB-0904	4
MB-0449	MB-0385	0.790845773069658	MB-0449_MB-0385	pos	pos	MB-0449	MB-0385	1
MB-0449	MB-0348	0.79647473199806	MB-0449_MB-0348	pos	pos	MB-0449	MB-0348	2
MB-0449	MB-0291	0.764045571299165	MB-0449_MB-0291	pos	pos	MB-0449	MB-0291	2
MB-0449	MB-0487	0.860620031366746	MB-0449_MB-0487	pos	pos	MB-0449	MB-0487	3
MB-0449	MB-0492	0.679639715835452	MB-0449_MB-0492	pos	pos	MB-0449	MB-0492	4
MB-0449	MB-0891	0.694712047164639	MB-0449_MB-0891	pos	pos	MB-0449	MB-0891	1
MB-0449	MB-0425	0.78796658317248	MB-0449_MB-0425	pos	pos	MB-0449	MB-0425	2
MB-0449	MB-0486	0.73978720384683	MB-0449_MB-0486	pos	pos	MB-0449	MB-0486	2
MB-0449	MB-0542	0.732928308999997	MB-0449_MB-0542	pos	pos	MB-0449	MB-0542	3
MB-0449	MB-0584	0.790674393487459	MB-0449_MB-0584	pos	pos	MB-0449	MB-0584	4
MB-0449	MB-0528	0.704853293726354	MB-0449_MB-0528	pos	pos	MB-0449	MB-0528	3
MB-0449	MB-2971	0.784349490582943	MB-0449_MB-2971	pos	pos	MB-0449	MB-2971	3
MB-0449	MB-2752	0.725036885973066	MB-0449_MB-2752	pos	pos	MB-0449	MB-2752	5
MB-0449	MB-2556	0.509784817833516	MB-0449_MB-2556	pos	pos	MB-0449	MB-2556	4
MB-0449	MB-0535	0.78062106058196	MB-0449_MB-0535	pos	pos	MB-0449	MB-0535	2
MB-0449	MB-0521	0.776880151922504	MB-0449_MB-0521	pos	pos	MB-0449	MB-0521	3
MB-0449	MB-0512	0.826504422145024	MB-0449_MB-0512	pos	pos	MB-0449	MB-0512	1
MB-0449	MB-3181	0.635573766887188	MB-0449_MB-3181	pos	pos	MB-0449	MB-3181	3
MB-0449	MB-3506	0.673002383691259	MB-0449_MB-3506	pos	pos	MB-0449	MB-3506	1
MB-0449	MB-2616	0.681689610483947	MB-0449_MB-2616	pos	pos	MB-0449	MB-2616	2
MB-0449	MB-3600	0.771236390181498	MB-0449_MB-3600	pos	pos	MB-0449	MB-3600	5
MB-0449	MB-3035	0.660657703471681	MB-0449_MB-3035	pos	pos	MB-0449	MB-3035	1
MB-0449	MB-3479	0.72199582007635	MB-0449_MB-3479	pos	pos	MB-0449	MB-3479	3
MB-0449	MB-3363	0.622563520123002	MB-0449_MB-3363	pos	pos	MB-0449	MB-3363	6
MB-0449	MB-3104	0.840824657427768	MB-0449_MB-3104	pos	pos	MB-0449	MB-3104	5
MB-0449	MB-3412	0.767970297598741	MB-0449_MB-3412	pos	pos	MB-0449	MB-3412	3
MB-0455	MB-0066	0.890715016901936	MB-0455_MB-0066	pos	pos	MB-0455	MB-0066	4
MB-0449	MB-0455	0.6185986431467	MB-0449_MB-0455	pos	pos	MB-0449	MB-0455	3
MB-0455	MB-0010	0.642239986131392	MB-0455_MB-0010	pos	pos	MB-0455	MB-0010	4
MB-0455	MB-0068	0.877713261010623	MB-0455_MB-0068	pos	pos	MB-0455	MB-0068	2
MB-0455	MB-0421	0.721663105206018	MB-0455_MB-0421	pos	pos	MB-0455	MB-0421	2
MB-0455	MB-0202	0.721221275969344	MB-0455_MB-0202	pos	pos	MB-0455	MB-0202	6
MB-0455	MB-0123	0.856880019811618	MB-0455_MB-0123	pos	pos	MB-0455	MB-0123	2
MB-0455	MB-0181	0.660593066620687	MB-0455_MB-0181	pos	pos	MB-0455	MB-0181	6
MB-0455	MB-0138	0.850895659996353	MB-0455_MB-0138	pos	pos	MB-0455	MB-0138	3
MB-0455	MB-0528	0.923859533661663	MB-0455_MB-0528	pos	pos	MB-0455	MB-0528	2
MB-0455	MB-0492	0.762732896999557	MB-0455_MB-0492	pos	pos	MB-0455	MB-0492	2
MB-0455	MB-0362	0.633881063835699	MB-0455_MB-0362	pos	pos	MB-0455	MB-0362	3
MB-0455	MB-2556	0.83712699183143	MB-0455_MB-2556	pos	pos	MB-0455	MB-2556	6
MB-0455	MB-0521	0.853243813670107	MB-0455_MB-0521	pos	pos	MB-0455	MB-0521	2
MB-0455	MB-0282	0.790846766596937	MB-0455_MB-0282	pos	pos	MB-0455	MB-0282	4
MB-0455	MB-2616	0.93020960452533	MB-0455_MB-2616	pos	pos	MB-0455	MB-2616	4
MB-0455	MB-0301	0.834684398873495	MB-0455_MB-0301	pos	pos	MB-0455	MB-0301	2
MB-0455	MB-0891	0.839360305636679	MB-0455_MB-0891	pos	pos	MB-0455	MB-0891	3
MB-0455	MB-0117	0.775802955567413	MB-0455_MB-0117	pos	pos	MB-0455	MB-0117	2
MB-0455	MB-0542	0.913809297739869	MB-0455_MB-0542	pos	pos	MB-0455	MB-0542	2
MB-0455	MB-0512	0.852203886216359	MB-0455_MB-0512	pos	pos	MB-0455	MB-0512	4
MB-0455	MB-0385	0.805775663297587	MB-0455_MB-0385	pos	pos	MB-0455	MB-0385	4
MB-0455	MB-0134	0.696229602470256	MB-0455_MB-0134	pos	pos	MB-0455	MB-0134	2
MB-0455	MB-0487	0.70244110126325	MB-0455_MB-0487	pos	pos	MB-0455	MB-0487	4
MB-0455	MB-0474	0.859132170134989	MB-0455_MB-0474	pos	pos	MB-0455	MB-0474	1
MB-0455	MB-0535	0.89942380199006	MB-0455_MB-0535	pos	pos	MB-0455	MB-0535	2
MB-0455	MB-0324	0.583709127638341	MB-0455_MB-0324	pos	pos	MB-0455	MB-0324	2
MB-0455	MB-0465	0.787274004999649	MB-0455_MB-0465	pos	pos	MB-0455	MB-0465	3
MB-0455	MB-0584	0.905002083478883	MB-0455_MB-0584	pos	pos	MB-0455	MB-0584	4
MB-0455	MB-3035	0.908815851925623	MB-0455_MB-3035	pos	pos	MB-0455	MB-3035	1
MB-0455	MB-2752	0.903256166232104	MB-0455_MB-2752	pos	pos	MB-0455	MB-2752	2
MB-0455	MB-0486	0.781855799916505	MB-0455_MB-0486	pos	pos	MB-0455	MB-0486	2
MB-0455	MB-2971	0.809631683544283	MB-0455_MB-2971	pos	pos	MB-0455	MB-2971	3
MB-0455	MB-0449	0.615322431552565	MB-0455_MB-0449	pos	pos	MB-0455	MB-0449	4
MB-0455	MB-3363	0.927807792513677	MB-0455_MB-3363	pos	pos	MB-0455	MB-3363	3
MB-0455	MB-0904	0.760959457610734	MB-0455_MB-0904	pos	pos	MB-0455	MB-0904	3
MB-0455	MB-3181	0.925713019541806	MB-0455_MB-3181	pos	pos	MB-0455	MB-3181	5
MB-0455	MB-0291	0.818303053487867	MB-0455_MB-0291	pos	pos	MB-0455	MB-0291	4
MB-0455	MB-3506	0.87511944636555	MB-0455_MB-3506	pos	pos	MB-0455	MB-3506	2
MB-0455	MB-0404	0.817903841470218	MB-0455_MB-0404	pos	pos	MB-0455	MB-0404	3
MB-0465	MB-0010	0.622261934667603	MB-0465_MB-0010	pos	pos	MB-0465	MB-0010	1
MB-0455	MB-0203	0.595604666682337	MB-0455_MB-0203	pos	pos	MB-0455	MB-0203	3
MB-0455	MB-0322	0.870774807602831	MB-0455_MB-0322	pos	pos	MB-0455	MB-0322	1
MB-0465	MB-0068	0.859816952655483	MB-0465_MB-0068	pos	pos	MB-0465	MB-0068	2
MB-0455	MB-0145	0.842466283538345	MB-0455_MB-0145	pos	pos	MB-0455	MB-0145	5
MB-0465	MB-0181	0.82466994111194	MB-0465_MB-0181	pos	pos	MB-0465	MB-0181	1
MB-0465	MB-0202	0.848698744430345	MB-0465_MB-0202	pos	pos	MB-0465	MB-0202	3
MB-0465	MB-0066	0.866843642082577	MB-0465_MB-0066	pos	pos	MB-0465	MB-0066	6
MB-0465	MB-0138	0.886591934635505	MB-0465_MB-0138	pos	pos	MB-0465	MB-0138	5
MB-0465	MB-0324	0.842666437659834	MB-0465_MB-0324	pos	pos	MB-0465	MB-0324	3
MB-0455	MB-3479	0.919106815109158	MB-0455_MB-3479	pos	pos	MB-0455	MB-3479	4
MB-0465	MB-0123	0.829035726588926	MB-0465_MB-0123	pos	pos	MB-0465	MB-0123	3
MB-0465	MB-0117	0.878561388850769	MB-0465_MB-0117	pos	pos	MB-0465	MB-0117	4
MB-0455	MB-3104	0.736732769593698	MB-0455_MB-3104	pos	pos	MB-0455	MB-3104	2
MB-0455	MB-3412	0.880573897653877	MB-0455_MB-3412	pos	pos	MB-0455	MB-3412	2
MB-0465	MB-0421	0.931182502559364	MB-0465_MB-0421	pos	pos	MB-0465	MB-0421	6
MB-0465	MB-0301	0.9034410884557	MB-0465_MB-0301	pos	pos	MB-0465	MB-0301	2
MB-0455	MB-0579	0.741450574718448	MB-0455_MB-0579	pos	pos	MB-0455	MB-0579	6
MB-0465	MB-0449	0.865168446349719	MB-0465_MB-0449	pos	pos	MB-0465	MB-0449	3
MB-0465	MB-0282	0.885389198442133	MB-0465_MB-0282	pos	pos	MB-0465	MB-0282	2
MB-0465	MB-0362	0.874815911583317	MB-0465_MB-0362	pos	pos	MB-0465	MB-0362	2
MB-0465	MB-0134	0.761731483939649	MB-0465_MB-0134	pos	pos	MB-0465	MB-0134	3
MB-0465	MB-0579	0.894009027439523	MB-0465_MB-0579	pos	pos	MB-0465	MB-0579	6
MB-0455	MB-0348	0.714803690449122	MB-0455_MB-0348	pos	pos	MB-0455	MB-0348	2
MB-0465	MB-0487	0.852644261936235	MB-0465_MB-0487	pos	pos	MB-0465	MB-0487	4
MB-0455	MB-0425	0.441064370339091	MB-0455_MB-0425	pos	pos	MB-0455	MB-0425	4
MB-0465	MB-0322	0.925311624792665	MB-0465_MB-0322	pos	pos	MB-0465	MB-0322	2
MB-0465	MB-0291	0.908472116636573	MB-0465_MB-0291	pos	pos	MB-0465	MB-0291	3
MB-0465	MB-0203	0.869213192958113	MB-0465_MB-0203	pos	pos	MB-0465	MB-0203	2
MB-0465	MB-0492	0.732776231340278	MB-0465_MB-0492	pos	pos	MB-0465	MB-0492	2
MB-0465	MB-0891	0.791001007780015	MB-0465_MB-0891	pos	pos	MB-0465	MB-0891	4
MB-0455	MB-3600	0.87921272409877	MB-0455_MB-3600	pos	pos	MB-0455	MB-3600	4
MB-0465	MB-0474	0.880573093369394	MB-0465_MB-0474	pos	pos	MB-0465	MB-0474	2
MB-0465	MB-0904	0.890670705193621	MB-0465_MB-0904	pos	pos	MB-0465	MB-0904	4
MB-0465	MB-0528	0.799251782142424	MB-0465_MB-0528	pos	pos	MB-0465	MB-0528	1
MB-0465	MB-0425	0.661849262039581	MB-0465_MB-0425	pos	pos	MB-0465	MB-0425	2
MB-0465	MB-0145	0.790727047384013	MB-0465_MB-0145	pos	pos	MB-0465	MB-0145	2
MB-0465	MB-2971	0.84772329911047	MB-0465_MB-2971	pos	pos	MB-0465	MB-2971	3
MB-0465	MB-2556	0.624016542344866	MB-0465_MB-2556	pos	pos	MB-0465	MB-2556	4
MB-0465	MB-2752	0.861673380523906	MB-0465_MB-2752	pos	pos	MB-0465	MB-2752	1
MB-0465	MB-0521	0.847834609314124	MB-0465_MB-0521	pos	pos	MB-0465	MB-0521	2
MB-0465	MB-0385	0.817376731866214	MB-0465_MB-0385	pos	pos	MB-0465	MB-0385	2
MB-0465	MB-0512	0.869234125508147	MB-0465_MB-0512	pos	pos	MB-0465	MB-0512	3
MB-0465	MB-2616	0.756477469384903	MB-0465_MB-2616	pos	pos	MB-0465	MB-2616	4
MB-0465	MB-0535	0.869765091242215	MB-0465_MB-0535	pos	pos	MB-0465	MB-0535	3
MB-0465	MB-0404	0.878853305576869	MB-0465_MB-0404	pos	pos	MB-0465	MB-0404	3
MB-0465	MB-0348	0.809551021777459	MB-0465_MB-0348	pos	pos	MB-0465	MB-0348	5
MB-0465	MB-0542	0.842206340817949	MB-0465_MB-0542	pos	pos	MB-0465	MB-0542	4
MB-0465	MB-3035	0.830478630306062	MB-0465_MB-3035	pos	pos	MB-0465	MB-3035	2
MB-0465	MB-3104	0.877057786548535	MB-0465_MB-3104	pos	pos	MB-0465	MB-3104	3
MB-0465	MB-0584	0.899725863816135	MB-0465_MB-0584	pos	pos	MB-0465	MB-0584	1
MB-0465	MB-3181	0.793632209417519	MB-0465_MB-3181	pos	pos	MB-0465	MB-3181	3
MB-0465	MB-0486	0.748072449564518	MB-0465_MB-0486	pos	pos	MB-0465	MB-0486	1
MB-0465	MB-3506	0.770908895415518	MB-0465_MB-3506	pos	pos	MB-0465	MB-3506	2
MB-0465	MB-3363	0.757563266530981	MB-0465_MB-3363	pos	pos	MB-0465	MB-3363	5
MB-0465	MB-0455	0.789573790585705	MB-0465_MB-0455	pos	pos	MB-0465	MB-0455	1
MB-0465	MB-3412	0.841780401133244	MB-0465_MB-3412	pos	pos	MB-0465	MB-3412	3
MB-0465	MB-3600	0.842897318213149	MB-0465_MB-3600	pos	pos	MB-0465	MB-3600	6
MB-0465	MB-3479	0.868153926268945	MB-0465_MB-3479	pos	pos	MB-0465	MB-3479	5
MB-0474	MB-0066	0.92041361409489	MB-0474_MB-0066	pos	pos	MB-0474	MB-0066	3
MB-0474	MB-0010	0.825002573134018	MB-0474_MB-0010	pos	pos	MB-0474	MB-0010	4
MB-0474	MB-0068	0.93494100892507	MB-0474_MB-0068	pos	pos	MB-0474	MB-0068	3
MB-0474	MB-0123	0.939129789764972	MB-0474_MB-0123	pos	pos	MB-0474	MB-0123	4
MB-0474	MB-0202	0.906630999705182	MB-0474_MB-0202	pos	pos	MB-0474	MB-0202	2
MB-0474	MB-0138	0.936919902422102	MB-0474_MB-0138	pos	pos	MB-0474	MB-0138	2
MB-0474	MB-0117	0.917881488081719	MB-0474_MB-0117	pos	pos	MB-0474	MB-0117	6
MB-0474	MB-0181	0.908746268266119	MB-0474_MB-0181	pos	pos	MB-0474	MB-0181	2
MB-0474	MB-0134	0.897967898475628	MB-0474_MB-0134	pos	pos	MB-0474	MB-0134	6
MB-0474	MB-0282	0.938459124733514	MB-0474_MB-0282	pos	pos	MB-0474	MB-0282	3
MB-0474	MB-0421	0.853828038098374	MB-0474_MB-0421	pos	pos	MB-0474	MB-0421	2
MB-0474	MB-0362	0.82061300756652	MB-0474_MB-0362	pos	pos	MB-0474	MB-0362	2
MB-0474	MB-0322	0.918959980690286	MB-0474_MB-0322	pos	pos	MB-0474	MB-0322	3
MB-0474	MB-0492	0.896831478606158	MB-0474_MB-0492	pos	pos	MB-0474	MB-0492	6
MB-0474	MB-0301	0.936902995651834	MB-0474_MB-0301	pos	pos	MB-0474	MB-0301	2
MB-0474	MB-0449	0.828392832844848	MB-0474_MB-0449	pos	pos	MB-0474	MB-0449	4
MB-0474	MB-0203	0.857736423160882	MB-0474_MB-0203	pos	pos	MB-0474	MB-0203	4
MB-0474	MB-0528	0.908616382812438	MB-0474_MB-0528	pos	pos	MB-0474	MB-0528	2
MB-0474	MB-0512	0.939806572240965	MB-0474_MB-0512	pos	pos	MB-0474	MB-0512	3
MB-0474	MB-0385	0.943493451999727	MB-0474_MB-0385	pos	pos	MB-0474	MB-0385	2
MB-0474	MB-0487	0.830849251822639	MB-0474_MB-0487	pos	pos	MB-0474	MB-0487	2
MB-0474	MB-0584	0.900103848861873	MB-0474_MB-0584	pos	pos	MB-0474	MB-0584	4
MB-0474	MB-0348	0.910677816696445	MB-0474_MB-0348	pos	pos	MB-0474	MB-0348	4
MB-0474	MB-0542	0.901572817148567	MB-0474_MB-0542	pos	pos	MB-0474	MB-0542	2
MB-0474	MB-0891	0.930579546271017	MB-0474_MB-0891	pos	pos	MB-0474	MB-0891	4
MB-0474	MB-0291	0.862298777936593	MB-0474_MB-0291	pos	pos	MB-0474	MB-0291	1
MB-0474	MB-0425	0.771208584049692	MB-0474_MB-0425	pos	pos	MB-0474	MB-0425	2
MB-0474	MB-0521	0.90578866183691	MB-0474_MB-0521	pos	pos	MB-0474	MB-0521	2
MB-0474	MB-0404	0.906163926883424	MB-0474_MB-0404	pos	pos	MB-0474	MB-0404	3
MB-0474	MB-0579	0.886715278760976	MB-0474_MB-0579	pos	pos	MB-0474	MB-0579	4
MB-0474	MB-2556	0.751561434963518	MB-0474_MB-2556	pos	pos	MB-0474	MB-2556	1
MB-0474	MB-0465	0.88113416418308	MB-0474_MB-0465	pos	pos	MB-0474	MB-0465	2
MB-0474	MB-0904	0.93988212739272	MB-0474_MB-0904	pos	pos	MB-0474	MB-0904	2
MB-0474	MB-0535	0.915862690801203	MB-0474_MB-0535	pos	pos	MB-0474	MB-0535	3
MB-0474	MB-0324	0.77484778504554	MB-0474_MB-0324	pos	pos	MB-0474	MB-0324	4
MB-0474	MB-2971	0.941504061723237	MB-0474_MB-2971	pos	pos	MB-0474	MB-2971	3
MB-0474	MB-2616	0.871599655531581	MB-0474_MB-2616	pos	pos	MB-0474	MB-2616	3
MB-0474	MB-0145	0.860031906983756	MB-0474_MB-0145	pos	pos	MB-0474	MB-0145	5
MB-0474	MB-2752	0.93249364982405	MB-0474_MB-2752	pos	pos	MB-0474	MB-2752	4
MB-0474	MB-0455	0.858875087608058	MB-0474_MB-0455	pos	pos	MB-0474	MB-0455	2
MB-0474	MB-3035	0.883612059641446	MB-0474_MB-3035	pos	pos	MB-0474	MB-3035	3
MB-0474	MB-3363	0.8506373101506	MB-0474_MB-3363	pos	pos	MB-0474	MB-3363	1
MB-0474	MB-3412	0.939566293238524	MB-0474_MB-3412	pos	pos	MB-0474	MB-3412	3
MB-0486	MB-0068	0.790854485289058	MB-0486_MB-0068	pos	pos	MB-0486	MB-0068	1
MB-0474	MB-3181	0.871799393101792	MB-0474_MB-3181	pos	pos	MB-0474	MB-3181	2
MB-0474	MB-3506	0.860784715012806	MB-0474_MB-3506	pos	pos	MB-0474	MB-3506	5
MB-0474	MB-3479	0.918233803602908	MB-0474_MB-3479	pos	pos	MB-0474	MB-3479	1
MB-0474	MB-3600	0.942824968116317	MB-0474_MB-3600	pos	pos	MB-0474	MB-3600	3
MB-0486	MB-0123	0.839398579884116	MB-0486_MB-0123	pos	pos	MB-0486	MB-0123	6
MB-0486	MB-0138	0.789479874712358	MB-0486_MB-0138	pos	pos	MB-0486	MB-0138	5
MB-0486	MB-0066	0.747515227443256	MB-0486_MB-0066	pos	pos	MB-0486	MB-0066	3
MB-0486	MB-0181	0.778794825517595	MB-0486_MB-0181	pos	pos	MB-0486	MB-0181	4
MB-0474	MB-3104	0.802430685860159	MB-0474_MB-3104	pos	pos	MB-0474	MB-3104	3
MB-0486	MB-0421	0.666874803172597	MB-0486_MB-0421	pos	pos	MB-0486	MB-0421	4
MB-0486	MB-0202	0.796791838348166	MB-0486_MB-0202	pos	pos	MB-0486	MB-0202	2
MB-0486	MB-0010	0.780288160725548	MB-0486_MB-0010	pos	pos	MB-0486	MB-0010	2
MB-0486	MB-0291	0.824412716187563	MB-0486_MB-0291	pos	pos	MB-0486	MB-0291	6
MB-0474	MB-0486	0.839220383865218	MB-0474_MB-0486	pos	pos	MB-0474	MB-0486	2
MB-0486	MB-0282	0.803673536279063	MB-0486_MB-0282	pos	pos	MB-0486	MB-0282	6
MB-0486	MB-0117	0.782329071815149	MB-0486_MB-0117	pos	pos	MB-0486	MB-0117	3
MB-0486	MB-0301	0.882358447199031	MB-0486_MB-0301	pos	pos	MB-0486	MB-0301	2
MB-0486	MB-0492	0.877467533655786	MB-0486_MB-0492	pos	pos	MB-0486	MB-0492	2
MB-0486	MB-0362	0.649120357460331	MB-0486_MB-0362	pos	pos	MB-0486	MB-0362	3
MB-0486	MB-0145	0.865680182581897	MB-0486_MB-0145	pos	pos	MB-0486	MB-0145	6
MB-0486	MB-0465	0.753342360571335	MB-0486_MB-0465	pos	pos	MB-0486	MB-0465	2
MB-0486	MB-0322	0.795316607314683	MB-0486_MB-0322	pos	pos	MB-0486	MB-0322	4
MB-0486	MB-0449	0.739486141249748	MB-0486_MB-0449	pos	pos	MB-0486	MB-0449	4
MB-0486	MB-0474	0.839796240020696	MB-0486_MB-0474	pos	pos	MB-0486	MB-0474	2
MB-0486	MB-0404	0.832142443021536	MB-0486_MB-0404	pos	pos	MB-0486	MB-0404	3
MB-0486	MB-0512	0.802455330086885	MB-0486_MB-0512	pos	pos	MB-0486	MB-0512	2
MB-0486	MB-0528	0.806448781804369	MB-0486_MB-0528	pos	pos	MB-0486	MB-0528	2
MB-0486	MB-0487	0.693164544693713	MB-0486_MB-0487	pos	pos	MB-0486	MB-0487	4
MB-0486	MB-0535	0.803622252088508	MB-0486_MB-0535	pos	pos	MB-0486	MB-0535	4
MB-0486	MB-0134	0.899457829373458	MB-0486_MB-0134	pos	pos	MB-0486	MB-0134	2
MB-0486	MB-0891	0.846159512137458	MB-0486_MB-0891	pos	pos	MB-0486	MB-0891	4
MB-0486	MB-0521	0.805018601136148	MB-0486_MB-0521	pos	pos	MB-0486	MB-0521	1
MB-0486	MB-0542	0.86482276762714	MB-0486_MB-0542	pos	pos	MB-0486	MB-0542	2
MB-0486	MB-0324	0.672113008302295	MB-0486_MB-0324	pos	pos	MB-0486	MB-0324	2
MB-0486	MB-0579	0.736831916301688	MB-0486_MB-0579	pos	pos	MB-0486	MB-0579	3
MB-0486	MB-0203	0.720959862537317	MB-0486_MB-0203	pos	pos	MB-0486	MB-0203	4
MB-0486	MB-0904	0.818117954356853	MB-0486_MB-0904	pos	pos	MB-0486	MB-0904	1
MB-0486	MB-2971	0.840941380487855	MB-0486_MB-2971	pos	pos	MB-0486	MB-2971	2
MB-0486	MB-2752	0.833257334024379	MB-0486_MB-2752	pos	pos	MB-0486	MB-2752	2
MB-0486	MB-0425	0.748928646078733	MB-0486_MB-0425	pos	pos	MB-0486	MB-0425	3
MB-0486	MB-2556	0.706725277923823	MB-0486_MB-2556	pos	pos	MB-0486	MB-2556	4
MB-0486	MB-2616	0.788339652898243	MB-0486_MB-2616	pos	pos	MB-0486	MB-2616	3
MB-0486	MB-3181	0.80345719452192	MB-0486_MB-3181	pos	pos	MB-0486	MB-3181	3
MB-0486	MB-3035	0.779473837540386	MB-0486_MB-3035	pos	pos	MB-0486	MB-3035	5
MB-0486	MB-3506	0.817054515889885	MB-0486_MB-3506	pos	pos	MB-0486	MB-3506	4
MB-0486	MB-3104	0.679782982268583	MB-0486_MB-3104	pos	pos	MB-0486	MB-3104	2
MB-0487	MB-0181	0.856094669568147	MB-0487_MB-0181	pos	pos	MB-0487	MB-0181	3
MB-0486	MB-0584	0.725137551032609	MB-0486_MB-0584	pos	pos	MB-0486	MB-0584	1
MB-0487	MB-0138	0.889815093029772	MB-0487_MB-0138	pos	pos	MB-0487	MB-0138	3
MB-0487	MB-0117	0.90871872328529	MB-0487_MB-0117	pos	pos	MB-0487	MB-0117	1
MB-0487	MB-0068	0.834691327665707	MB-0487_MB-0068	pos	pos	MB-0487	MB-0068	2
MB-0487	MB-0202	0.789957612391977	MB-0487_MB-0202	pos	pos	MB-0487	MB-0202	5
MB-0486	MB-0348	0.869336880287151	MB-0486_MB-0348	pos	pos	MB-0486	MB-0348	1
MB-0486	MB-3412	0.850263416822633	MB-0486_MB-3412	pos	pos	MB-0486	MB-3412	3
MB-0487	MB-0203	0.863121106982879	MB-0487_MB-0203	pos	pos	MB-0487	MB-0203	6
MB-0486	MB-0455	0.783301493253301	MB-0486_MB-0455	pos	pos	MB-0486	MB-0455	5
MB-0486	MB-3479	0.866893572678282	MB-0486_MB-3479	pos	pos	MB-0486	MB-3479	3
MB-0486	MB-3363	0.738410173329966	MB-0486_MB-3363	pos	pos	MB-0486	MB-3363	4
MB-0487	MB-0066	0.858700919951748	MB-0487_MB-0066	pos	pos	MB-0487	MB-0066	3
MB-0487	MB-0282	0.890290627962556	MB-0487_MB-0282	pos	pos	MB-0487	MB-0282	4
MB-0487	MB-0322	0.889678197435522	MB-0487_MB-0322	pos	pos	MB-0487	MB-0322	2
MB-0487	MB-0324	0.858126078497191	MB-0487_MB-0324	pos	pos	MB-0487	MB-0324	2
MB-0487	MB-0362	0.911189867343221	MB-0487_MB-0362	pos	pos	MB-0487	MB-0362	6
MB-0487	MB-0134	0.712984195780659	MB-0487_MB-0134	pos	pos	MB-0487	MB-0134	2
MB-0487	MB-0145	0.780589509971217	MB-0487_MB-0145	pos	pos	MB-0487	MB-0145	6
MB-0487	MB-0123	0.790839669191175	MB-0487_MB-0123	pos	pos	MB-0487	MB-0123	3
MB-0486	MB-3600	0.895715989538269	MB-0486_MB-3600	pos	pos	MB-0486	MB-3600	2
MB-0486	MB-0385	0.905174556758394	MB-0486_MB-0385	pos	pos	MB-0486	MB-0385	2
MB-0487	MB-0010	0.66693169368713	MB-0487_MB-0010	pos	pos	MB-0487	MB-0010	3
MB-0487	MB-0474	0.827198676764965	MB-0487_MB-0474	pos	pos	MB-0487	MB-0474	6
MB-0487	MB-0449	0.860088740701477	MB-0487_MB-0449	pos	pos	MB-0487	MB-0449	2
MB-0487	MB-0301	0.833341046560808	MB-0487_MB-0301	pos	pos	MB-0487	MB-0301	4
MB-0487	MB-0421	0.870682513946522	MB-0487_MB-0421	pos	pos	MB-0487	MB-0421	4
MB-0487	MB-0512	0.904396956103944	MB-0487_MB-0512	pos	pos	MB-0487	MB-0512	2
MB-0487	MB-0404	0.861965516875301	MB-0487_MB-0404	pos	pos	MB-0487	MB-0404	3
MB-0487	MB-0492	0.696784785227884	MB-0487_MB-0492	pos	pos	MB-0487	MB-0492	2
MB-0487	MB-0579	0.900507409334576	MB-0487_MB-0579	pos	pos	MB-0487	MB-0579	2
MB-0487	MB-0385	0.767565829250048	MB-0487_MB-0385	pos	pos	MB-0487	MB-0385	4
MB-0487	MB-0521	0.857979889849683	MB-0487_MB-0521	pos	pos	MB-0487	MB-0521	4
MB-0487	MB-0904	0.872474342359455	MB-0487_MB-0904	pos	pos	MB-0487	MB-0904	2
MB-0487	MB-0465	0.852726335563357	MB-0487_MB-0465	pos	pos	MB-0487	MB-0465	4
MB-0487	MB-0528	0.798828689973108	MB-0487_MB-0528	pos	pos	MB-0487	MB-0528	1
MB-0487	MB-0584	0.825170161334548	MB-0487_MB-0584	pos	pos	MB-0487	MB-0584	2
MB-0487	MB-0425	0.705659773226007	MB-0487_MB-0425	pos	pos	MB-0487	MB-0425	2
MB-0487	MB-0535	0.861155559563561	MB-0487_MB-0535	pos	pos	MB-0487	MB-0535	3
MB-0487	MB-0891	0.763055454572322	MB-0487_MB-0891	pos	pos	MB-0487	MB-0891	4
MB-0487	MB-0291	0.750206360821885	MB-0487_MB-0291	pos	pos	MB-0487	MB-0291	1
MB-0487	MB-0348	0.785223721195962	MB-0487_MB-0348	pos	pos	MB-0487	MB-0348	2
MB-0487	MB-0542	0.787925961719161	MB-0487_MB-0542	pos	pos	MB-0487	MB-0542	2
MB-0487	MB-2616	0.778340863572165	MB-0487_MB-2616	pos	pos	MB-0487	MB-2616	3
MB-0487	MB-2971	0.825883392460283	MB-0487_MB-2971	pos	pos	MB-0487	MB-2971	4
MB-0487	MB-3181	0.782310332061892	MB-0487_MB-3181	pos	pos	MB-0487	MB-3181	3
MB-0492	MB-0010	0.928325793793943	MB-0492_MB-0010	pos	pos	MB-0492	MB-0010	3
MB-0487	MB-2556	0.549205081526754	MB-0487_MB-2556	pos	pos	MB-0487	MB-2556	5
MB-0487	MB-3506	0.746756991268214	MB-0487_MB-3506	pos	pos	MB-0487	MB-3506	4
MB-0487	MB-2752	0.791111954675947	MB-0487_MB-2752	pos	pos	MB-0487	MB-2752	2
MB-0487	MB-3104	0.901676479671803	MB-0487_MB-3104	pos	pos	MB-0487	MB-3104	3
MB-0487	MB-0455	0.701306625951685	MB-0487_MB-0455	pos	pos	MB-0487	MB-0455	1
MB-0492	MB-0068	0.828428297195708	MB-0492_MB-0068	pos	pos	MB-0492	MB-0068	3
MB-0492	MB-0066	0.802070386840198	MB-0492_MB-0066	pos	pos	MB-0492	MB-0066	1
MB-0492	MB-0123	0.915258944162695	MB-0492_MB-0123	pos	pos	MB-0492	MB-0123	2
MB-0487	MB-3035	0.766992451058688	MB-0487_MB-3035	pos	pos	MB-0487	MB-3035	5
MB-0487	MB-3363	0.708235088060847	MB-0487_MB-3363	pos	pos	MB-0487	MB-3363	1
MB-0492	MB-0134	0.922806241577744	MB-0492_MB-0134	pos	pos	MB-0492	MB-0134	3
MB-0492	MB-0202	0.850206696235458	MB-0492_MB-0202	pos	pos	MB-0492	MB-0202	6
MB-0492	MB-0138	0.823696261604727	MB-0492_MB-0138	pos	pos	MB-0492	MB-0138	5
MB-0492	MB-0181	0.879505073036307	MB-0492_MB-0181	pos	pos	MB-0492	MB-0181	3
MB-0487	MB-3479	0.785404259395404	MB-0487_MB-3479	pos	pos	MB-0487	MB-3479	4
MB-0492	MB-0117	0.800939716875779	MB-0492_MB-0117	pos	pos	MB-0492	MB-0117	3
MB-0487	MB-3412	0.793576793727752	MB-0487_MB-3412	pos	pos	MB-0487	MB-3412	4
MB-0492	MB-0301	0.893674829254313	MB-0492_MB-0301	pos	pos	MB-0492	MB-0301	2
MB-0487	MB-0486	0.699940383089665	MB-0487_MB-0486	pos	pos	MB-0487	MB-0486	2
MB-0492	MB-0322	0.78762911777144	MB-0492_MB-0322	pos	pos	MB-0492	MB-0322	6
MB-0492	MB-0362	0.656928181127577	MB-0492_MB-0362	pos	pos	MB-0492	MB-0362	2
MB-0492	MB-0385	0.928324324296457	MB-0492_MB-0385	pos	pos	MB-0492	MB-0385	6
MB-0492	MB-0282	0.830442432919747	MB-0492_MB-0282	pos	pos	MB-0492	MB-0282	3
MB-0492	MB-0203	0.752344225245952	MB-0492_MB-0203	pos	pos	MB-0492	MB-0203	2
MB-0492	MB-0145	0.82003366804062	MB-0492_MB-0145	pos	pos	MB-0492	MB-0145	2
MB-0487	MB-3600	0.775260487657212	MB-0487_MB-3600	pos	pos	MB-0487	MB-3600	3
MB-0492	MB-0324	0.652296703840133	MB-0492_MB-0324	pos	pos	MB-0492	MB-0324	6
MB-0492	MB-0425	0.813366613958799	MB-0492_MB-0425	pos	pos	MB-0492	MB-0425	2
MB-0492	MB-0449	0.680154482540985	MB-0492_MB-0449	pos	pos	MB-0492	MB-0449	4
MB-0492	MB-0465	0.734216985206644	MB-0492_MB-0465	pos	pos	MB-0492	MB-0465	4
MB-0492	MB-0474	0.895553223003587	MB-0492_MB-0474	pos	pos	MB-0492	MB-0474	2
MB-0492	MB-0348	0.891282853153209	MB-0492_MB-0348	pos	pos	MB-0492	MB-0348	3
MB-0492	MB-0512	0.853929767589415	MB-0492_MB-0512	pos	pos	MB-0492	MB-0512	2
MB-0492	MB-0421	0.701900398700592	MB-0492_MB-0421	pos	pos	MB-0492	MB-0421	2
MB-0492	MB-0291	0.813122703955482	MB-0492_MB-0291	pos	pos	MB-0492	MB-0291	4
MB-0492	MB-0528	0.843715898639216	MB-0492_MB-0528	pos	pos	MB-0492	MB-0528	4
MB-0492	MB-0404	0.802754900564088	MB-0492_MB-0404	pos	pos	MB-0492	MB-0404	2
MB-0492	MB-0521	0.794579918599212	MB-0492_MB-0521	pos	pos	MB-0492	MB-0521	4
MB-0492	MB-0487	0.696989435105638	MB-0492_MB-0487	pos	pos	MB-0492	MB-0487	1
MB-0492	MB-0542	0.854328557289956	MB-0492_MB-0542	pos	pos	MB-0492	MB-0542	2
MB-0492	MB-0891	0.904958246378772	MB-0492_MB-0891	pos	pos	MB-0492	MB-0891	2
MB-0492	MB-0584	0.78893751125569	MB-0492_MB-0584	pos	pos	MB-0492	MB-0584	3
MB-0492	MB-0455	0.762148759816543	MB-0492_MB-0455	pos	pos	MB-0492	MB-0455	4
MB-0492	MB-0579	0.763069846227814	MB-0492_MB-0579	pos	pos	MB-0492	MB-0579	1
MB-0492	MB-0535	0.83378315626635	MB-0492_MB-0535	pos	pos	MB-0492	MB-0535	2
MB-0492	MB-0904	0.853674477495888	MB-0492_MB-0904	pos	pos	MB-0492	MB-0904	2
MB-0492	MB-0486	0.879527558095281	MB-0492_MB-0486	pos	pos	MB-0492	MB-0486	3
MB-0492	MB-2556	0.757508734920861	MB-0492_MB-2556	pos	pos	MB-0492	MB-2556	4
MB-0492	MB-2616	0.815163626230292	MB-0492_MB-2616	pos	pos	MB-0492	MB-2616	3
MB-0492	MB-2971	0.926623636802238	MB-0492_MB-2971	pos	pos	MB-0492	MB-2971	3
MB-0492	MB-3412	0.906965983500617	MB-0492_MB-3412	pos	pos	MB-0492	MB-3412	5
MB-0492	MB-3506	0.825126355069603	MB-0492_MB-3506	pos	pos	MB-0492	MB-3506	4
MB-0492	MB-3035	0.79354006064655	MB-0492_MB-3035	pos	pos	MB-0492	MB-3035	2
MB-0492	MB-3104	0.629054693293047	MB-0492_MB-3104	pos	pos	MB-0492	MB-3104	3
MB-0492	MB-3479	0.866104629610794	MB-0492_MB-3479	pos	pos	MB-0492	MB-3479	1
MB-0492	MB-3363	0.758609798274703	MB-0492_MB-3363	pos	pos	MB-0492	MB-3363	3
MB-0492	MB-2752	0.872509878573927	MB-0492_MB-2752	pos	pos	MB-0492	MB-2752	1
MB-0492	MB-3600	0.904811721645997	MB-0492_MB-3600	pos	pos	MB-0492	MB-3600	2
MB-0492	MB-3181	0.791699182125655	MB-0492_MB-3181	pos	pos	MB-0492	MB-3181	5
MB-0512	MB-0068	0.933485882782167	MB-0512_MB-0068	pos	pos	MB-0512	MB-0068	1
MB-0512	MB-0066	0.928078720954157	MB-0512_MB-0066	pos	pos	MB-0512	MB-0066	3
MB-0512	MB-0138	0.941338394659181	MB-0512_MB-0138	pos	pos	MB-0512	MB-0138	6
MB-0512	MB-0123	0.912141813731963	MB-0512_MB-0123	pos	pos	MB-0512	MB-0123	5
MB-0512	MB-0117	0.907462351965075	MB-0512_MB-0117	pos	pos	MB-0512	MB-0117	3
MB-0512	MB-0181	0.888458030118096	MB-0512_MB-0181	pos	pos	MB-0512	MB-0181	4
MB-0512	MB-0202	0.883348104147421	MB-0512_MB-0202	pos	pos	MB-0512	MB-0202	3
MB-0512	MB-0145	0.861042769567031	MB-0512_MB-0145	pos	pos	MB-0512	MB-0145	4
MB-0512	MB-0010	0.744296025818875	MB-0512_MB-0010	pos	pos	MB-0512	MB-0010	2
MB-0512	MB-0301	0.936689520002864	MB-0512_MB-0301	pos	pos	MB-0512	MB-0301	2
MB-0512	MB-0282	0.912823931125952	MB-0512_MB-0282	pos	pos	MB-0512	MB-0282	6
MB-0512	MB-0322	0.920528290215653	MB-0512_MB-0322	pos	pos	MB-0512	MB-0322	2
MB-0512	MB-0362	0.862253302875606	MB-0512_MB-0362	pos	pos	MB-0512	MB-0362	6
MB-0512	MB-0203	0.844530620961534	MB-0512_MB-0203	pos	pos	MB-0512	MB-0203	3
MB-0512	MB-0421	0.86956182457747	MB-0512_MB-0421	pos	pos	MB-0512	MB-0421	2
MB-0512	MB-0324	0.768494208376916	MB-0512_MB-0324	pos	pos	MB-0512	MB-0324	2
MB-0512	MB-0487	0.904264627361009	MB-0512_MB-0487	pos	pos	MB-0512	MB-0487	3
MB-0512	MB-0492	0.854434605231208	MB-0512_MB-0492	pos	pos	MB-0512	MB-0492	6
MB-0512	MB-0134	0.835259159140981	MB-0512_MB-0134	pos	pos	MB-0512	MB-0134	2
MB-0512	MB-0404	0.915049831424646	MB-0512_MB-0404	pos	pos	MB-0512	MB-0404	4
MB-0512	MB-0291	0.851363265678301	MB-0512_MB-0291	pos	pos	MB-0512	MB-0291	4
MB-0512	MB-0465	0.869804865283236	MB-0512_MB-0465	pos	pos	MB-0512	MB-0465	2
MB-0512	MB-0535	0.933469221830498	MB-0512_MB-0535	pos	pos	MB-0512	MB-0535	3
MB-0512	MB-0449	0.826152386364918	MB-0512_MB-0449	pos	pos	MB-0512	MB-0449	2
MB-0512	MB-0474	0.938356577932434	MB-0512_MB-0474	pos	pos	MB-0512	MB-0474	2
MB-0512	MB-0528	0.900836734983229	MB-0512_MB-0528	pos	pos	MB-0512	MB-0528	4
MB-0512	MB-0891	0.917513124368364	MB-0512_MB-0891	pos	pos	MB-0512	MB-0891	4
MB-0512	MB-0521	0.92758416096049	MB-0512_MB-0521	pos	pos	MB-0512	MB-0521	2
MB-0512	MB-0542	0.890278121638621	MB-0512_MB-0542	pos	pos	MB-0512	MB-0542	4
MB-0512	MB-0904	0.924862604970413	MB-0512_MB-0904	pos	pos	MB-0512	MB-0904	1
MB-0512	MB-2556	0.701698025347094	MB-0512_MB-2556	pos	pos	MB-0512	MB-2556	2
MB-0512	MB-0486	0.803708161382543	MB-0512_MB-0486	pos	pos	MB-0512	MB-0486	2
MB-0512	MB-0425	0.777498590323211	MB-0512_MB-0425	pos	pos	MB-0512	MB-0425	3
MB-0512	MB-2616	0.852440454319285	MB-0512_MB-2616	pos	pos	MB-0512	MB-2616	4
MB-0512	MB-0584	0.919814200583674	MB-0512_MB-0584	pos	pos	MB-0512	MB-0584	1
MB-0512	MB-2971	0.935935944991727	MB-0512_MB-2971	pos	pos	MB-0512	MB-2971	2
MB-0512	MB-3035	0.887776544767041	MB-0512_MB-3035	pos	pos	MB-0512	MB-3035	2
MB-0512	MB-0348	0.882320273247088	MB-0512_MB-0348	pos	pos	MB-0512	MB-0348	3
MB-0512	MB-0455	0.850649700593918	MB-0512_MB-0455	pos	pos	MB-0512	MB-0455	4
MB-0512	MB-0385	0.910099281567349	MB-0512_MB-0385	pos	pos	MB-0512	MB-0385	3
MB-0512	MB-3104	0.869327084210611	MB-0512_MB-3104	pos	pos	MB-0512	MB-3104	3
MB-0512	MB-3181	0.883885487338618	MB-0512_MB-3181	pos	pos	MB-0512	MB-3181	5
MB-0512	MB-0579	0.886404867411557	MB-0512_MB-0579	pos	pos	MB-0512	MB-0579	4
MB-0512	MB-3479	0.917295217360087	MB-0512_MB-3479	pos	pos	MB-0512	MB-3479	2
MB-0512	MB-3506	0.878017299226185	MB-0512_MB-3506	pos	pos	MB-0512	MB-3506	3
MB-0512	MB-2752	0.925692308545113	MB-0512_MB-2752	pos	pos	MB-0512	MB-2752	1
MB-0512	MB-3412	0.913604376002032	MB-0512_MB-3412	pos	pos	MB-0512	MB-3412	3
MB-0521	MB-0010	0.670615780461658	MB-0521_MB-0010	pos	pos	MB-0521	MB-0010	1
MB-0521	MB-0202	0.846055501780206	MB-0521_MB-0202	pos	pos	MB-0521	MB-0202	2
MB-0521	MB-0068	0.890206336287352	MB-0521_MB-0068	pos	pos	MB-0521	MB-0068	5
MB-0521	MB-0138	0.927128941366016	MB-0521_MB-0138	pos	pos	MB-0521	MB-0138	1
MB-0521	MB-0066	0.86646939742711	MB-0521_MB-0066	pos	pos	MB-0521	MB-0066	3
MB-0521	MB-0123	0.890943986733281	MB-0521_MB-0123	pos	pos	MB-0521	MB-0123	6
MB-0521	MB-0117	0.878453557638778	MB-0521_MB-0117	pos	pos	MB-0521	MB-0117	5
MB-0512	MB-3363	0.819169193216482	MB-0512_MB-3363	pos	pos	MB-0512	MB-3363	3
MB-0521	MB-0145	0.883872524140881	MB-0521_MB-0145	pos	pos	MB-0521	MB-0145	4
MB-0512	MB-3600	0.918802726752533	MB-0512_MB-3600	pos	pos	MB-0512	MB-3600	3
MB-0521	MB-0301	0.890682368313765	MB-0521_MB-0301	pos	pos	MB-0521	MB-0301	4
MB-0521	MB-0322	0.922576399437088	MB-0521_MB-0322	pos	pos	MB-0521	MB-0322	2
MB-0521	MB-0324	0.74239538702096	MB-0521_MB-0324	pos	pos	MB-0521	MB-0324	2
MB-0521	MB-0421	0.822085198666249	MB-0521_MB-0421	pos	pos	MB-0521	MB-0421	6
MB-0521	MB-0282	0.894987468116829	MB-0521_MB-0282	pos	pos	MB-0521	MB-0282	2
MB-0521	MB-0181	0.816348472883651	MB-0521_MB-0181	pos	pos	MB-0521	MB-0181	6
MB-0521	MB-0449	0.774160698398948	MB-0521_MB-0449	pos	pos	MB-0521	MB-0449	3
MB-0521	MB-0404	0.907740716195715	MB-0521_MB-0404	pos	pos	MB-0521	MB-0404	2
MB-0521	MB-0291	0.839383779143466	MB-0521_MB-0291	pos	pos	MB-0521	MB-0291	2
MB-0521	MB-0203	0.835054180906005	MB-0521_MB-0203	pos	pos	MB-0521	MB-0203	3
MB-0521	MB-0528	0.887344634542636	MB-0521_MB-0528	pos	pos	MB-0521	MB-0528	6
MB-0521	MB-0134	0.794236155673135	MB-0521_MB-0134	pos	pos	MB-0521	MB-0134	2
MB-0521	MB-0535	0.925787756856594	MB-0521_MB-0535	pos	pos	MB-0521	MB-0535	4
MB-0521	MB-0512	0.927811291006304	MB-0521_MB-0512	pos	pos	MB-0521	MB-0512	4
MB-0521	MB-0348	0.834775223894917	MB-0521_MB-0348	pos	pos	MB-0521	MB-0348	2
MB-0521	MB-2556	0.69037370154499	MB-0521_MB-2556	pos	pos	MB-0521	MB-2556	3
MB-0521	MB-0474	0.90588399909871	MB-0521_MB-0474	pos	pos	MB-0521	MB-0474	2
MB-0521	MB-0455	0.857022147888299	MB-0521_MB-0455	pos	pos	MB-0521	MB-0455	2
MB-0521	MB-0542	0.883251046377801	MB-0521_MB-0542	pos	pos	MB-0521	MB-0542	4
MB-0521	MB-0492	0.794389181422604	MB-0521_MB-0492	pos	pos	MB-0521	MB-0492	4
MB-0521	MB-0362	0.810158554673393	MB-0521_MB-0362	pos	pos	MB-0521	MB-0362	2
MB-0521	MB-0487	0.857197872202817	MB-0521_MB-0487	pos	pos	MB-0521	MB-0487	4
MB-0521	MB-2616	0.875549979783481	MB-0521_MB-2616	pos	pos	MB-0521	MB-2616	1
MB-0521	MB-0891	0.874460315047861	MB-0521_MB-0891	pos	pos	MB-0521	MB-0891	2
MB-0521	MB-0579	0.850384231226476	MB-0521_MB-0579	pos	pos	MB-0521	MB-0579	2
MB-0521	MB-0425	0.724076231505911	MB-0521_MB-0425	pos	pos	MB-0521	MB-0425	3
MB-0521	MB-0904	0.897985434952796	MB-0521_MB-0904	pos	pos	MB-0521	MB-0904	4
MB-0521	MB-2971	0.869666549651981	MB-0521_MB-2971	pos	pos	MB-0521	MB-2971	1
MB-0521	MB-3035	0.848532333792923	MB-0521_MB-3035	pos	pos	MB-0521	MB-3035	2
MB-0521	MB-3363	0.814987104377107	MB-0521_MB-3363	pos	pos	MB-0521	MB-3363	2
MB-0521	MB-3181	0.850708155948799	MB-0521_MB-3181	pos	pos	MB-0521	MB-3181	3
MB-0521	MB-0385	0.868511498796049	MB-0521_MB-0385	pos	pos	MB-0521	MB-0385	4
MB-0521	MB-3506	0.872727238946314	MB-0521_MB-3506	pos	pos	MB-0521	MB-3506	3
MB-0521	MB-2752	0.889142740312196	MB-0521_MB-2752	pos	pos	MB-0521	MB-2752	3
MB-0521	MB-3479	0.887343024428865	MB-0521_MB-3479	pos	pos	MB-0521	MB-3479	5
MB-0521	MB-0465	0.846271603533824	MB-0521_MB-0465	pos	pos	MB-0521	MB-0465	4
MB-0521	MB-0584	0.922602221579265	MB-0521_MB-0584	pos	pos	MB-0521	MB-0584	2
MB-0521	MB-3412	0.886259384348849	MB-0521_MB-3412	pos	pos	MB-0521	MB-3412	3
MB-0521	MB-0486	0.804887514935644	MB-0521_MB-0486	pos	pos	MB-0521	MB-0486	1
MB-0521	MB-3600	0.892043809479248	MB-0521_MB-3600	pos	pos	MB-0521	MB-3600	3
MB-0521	MB-3104	0.853703620163297	MB-0521_MB-3104	pos	pos	MB-0521	MB-3104	1
MB-0528	MB-0066	0.910763293077581	MB-0528_MB-0066	pos	pos	MB-0528	MB-0066	2
MB-0528	MB-0123	0.910700976353515	MB-0528_MB-0123	pos	pos	MB-0528	MB-0123	5
MB-0528	MB-0068	0.902144109212614	MB-0528_MB-0068	pos	pos	MB-0528	MB-0068	1
MB-0528	MB-0202	0.83710487930996	MB-0528_MB-0202	pos	pos	MB-0528	MB-0202	3
MB-0528	MB-0138	0.893341982973806	MB-0528_MB-0138	pos	pos	MB-0528	MB-0138	6
MB-0528	MB-0010	0.742726520851788	MB-0528_MB-0010	pos	pos	MB-0528	MB-0010	5
MB-0528	MB-0181	0.76044401636238	MB-0528_MB-0181	pos	pos	MB-0528	MB-0181	3
MB-0528	MB-0117	0.802035394954821	MB-0528_MB-0117	pos	pos	MB-0528	MB-0117	4
MB-0528	MB-0282	0.856298281834117	MB-0528_MB-0282	pos	pos	MB-0528	MB-0282	3
MB-0528	MB-0301	0.903658425754651	MB-0528_MB-0301	pos	pos	MB-0528	MB-0301	4
MB-0528	MB-0421	0.800520137250909	MB-0528_MB-0421	pos	pos	MB-0528	MB-0421	2
MB-0528	MB-0145	0.87393482152311	MB-0528_MB-0145	pos	pos	MB-0528	MB-0145	2
MB-0528	MB-0322	0.885172754978603	MB-0528_MB-0322	pos	pos	MB-0528	MB-0322	6
MB-0528	MB-0362	0.716118770087265	MB-0528_MB-0362	pos	pos	MB-0528	MB-0362	2
MB-0528	MB-0455	0.92398896595039	MB-0528_MB-0455	pos	pos	MB-0528	MB-0455	6
MB-0528	MB-0203	0.740970770391565	MB-0528_MB-0203	pos	pos	MB-0528	MB-0203	3
MB-0528	MB-0492	0.843493575279992	MB-0528_MB-0492	pos	pos	MB-0528	MB-0492	2
MB-0528	MB-0542	0.910233011665787	MB-0528_MB-0542	pos	pos	MB-0528	MB-0542	2
MB-0528	MB-0324	0.628492817877095	MB-0528_MB-0324	pos	pos	MB-0528	MB-0324	3
MB-0528	MB-0535	0.91130876369357	MB-0528_MB-0535	pos	pos	MB-0528	MB-0535	6
MB-0528	MB-0404	0.883503734201181	MB-0528_MB-0404	pos	pos	MB-0528	MB-0404	2
MB-0528	MB-0521	0.886260826793478	MB-0528_MB-0521	pos	pos	MB-0528	MB-0521	4
MB-0528	MB-0487	0.799160235304179	MB-0528_MB-0487	pos	pos	MB-0528	MB-0487	4
MB-0528	MB-0134	0.814124487573639	MB-0528_MB-0134	pos	pos	MB-0528	MB-0134	2
MB-0528	MB-0891	0.903239766413692	MB-0528_MB-0891	pos	pos	MB-0528	MB-0891	3
MB-0528	MB-2556	0.807926628036964	MB-0528_MB-2556	pos	pos	MB-0528	MB-2556	2
MB-0528	MB-0512	0.902199669018868	MB-0528_MB-0512	pos	pos	MB-0528	MB-0512	2
MB-0528	MB-0449	0.705632625278449	MB-0528_MB-0449	pos	pos	MB-0528	MB-0449	4
MB-0528	MB-0474	0.908674770005615	MB-0528_MB-0474	pos	pos	MB-0528	MB-0474	4
MB-0528	MB-0291	0.818209099129666	MB-0528_MB-0291	pos	pos	MB-0528	MB-0291	2
MB-0528	MB-0584	0.91672047619007	MB-0528_MB-0584	pos	pos	MB-0528	MB-0584	4
MB-0528	MB-2616	0.905063158157206	MB-0528_MB-2616	pos	pos	MB-0528	MB-2616	1
MB-0528	MB-0486	0.805330590946186	MB-0528_MB-0486	pos	pos	MB-0528	MB-0486	2
MB-0528	MB-2971	0.877309755743132	MB-0528_MB-2971	pos	pos	MB-0528	MB-2971	2
MB-0528	MB-0904	0.846892104795391	MB-0528_MB-0904	pos	pos	MB-0528	MB-0904	3
MB-0528	MB-2752	0.91764663609309	MB-0528_MB-2752	pos	pos	MB-0528	MB-2752	4
MB-0528	MB-3035	0.903007852953498	MB-0528_MB-3035	pos	pos	MB-0528	MB-3035	1
MB-0528	MB-3181	0.901583736314642	MB-0528_MB-3181	pos	pos	MB-0528	MB-3181	2
MB-0528	MB-0348	0.828188232512553	MB-0528_MB-0348	pos	pos	MB-0528	MB-0348	2
MB-0528	MB-3506	0.873794887149373	MB-0528_MB-3506	pos	pos	MB-0528	MB-3506	3
MB-0528	MB-3479	0.927651274659051	MB-0528_MB-3479	pos	pos	MB-0528	MB-3479	4
MB-0528	MB-3363	0.911283065484076	MB-0528_MB-3363	pos	pos	MB-0528	MB-3363	3
MB-0528	MB-3412	0.922530568039445	MB-0528_MB-3412	pos	pos	MB-0528	MB-3412	3
MB-0528	MB-0465	0.798571821707727	MB-0528_MB-0465	pos	pos	MB-0528	MB-0465	5
MB-0528	MB-3104	0.769528479802085	MB-0528_MB-3104	pos	pos	MB-0528	MB-3104	4
MB-0528	MB-0385	0.896066070744925	MB-0528_MB-0385	pos	pos	MB-0528	MB-0385	2
MB-0528	MB-3600	0.932835521434018	MB-0528_MB-3600	pos	pos	MB-0528	MB-3600	3
MB-0528	MB-0579	0.750598329498983	MB-0528_MB-0579	pos	pos	MB-0528	MB-0579	1
MB-0528	MB-0425	0.642163852127637	MB-0528_MB-0425	pos	pos	MB-0528	MB-0425	3
MB-0535	MB-0068	0.934797186122892	MB-0535_MB-0068	pos	pos	MB-0535	MB-0068	1
MB-0535	MB-0066	0.92974465816419	MB-0535_MB-0066	pos	pos	MB-0535	MB-0066	2
MB-0535	MB-0123	0.909855110691318	MB-0535_MB-0123	pos	pos	MB-0535	MB-0123	5
MB-0535	MB-0138	0.935232543664548	MB-0535_MB-0138	pos	pos	MB-0535	MB-0138	1
MB-0535	MB-0202	0.848961233266221	MB-0535_MB-0202	pos	pos	MB-0535	MB-0202	3
MB-0535	MB-0181	0.818831133410586	MB-0535_MB-0181	pos	pos	MB-0535	MB-0181	6
MB-0535	MB-0117	0.896421323576461	MB-0535_MB-0117	pos	pos	MB-0535	MB-0117	5
MB-0535	MB-0421	0.855665421904414	MB-0535_MB-0421	pos	pos	MB-0535	MB-0421	3
MB-0535	MB-0322	0.928551688271495	MB-0535_MB-0322	pos	pos	MB-0535	MB-0322	4
MB-0535	MB-0010	0.708116757921984	MB-0535_MB-0010	pos	pos	MB-0535	MB-0010	3
MB-0535	MB-0282	0.890733056507758	MB-0535_MB-0282	pos	pos	MB-0535	MB-0282	4
MB-0535	MB-0291	0.856674595714738	MB-0535_MB-0291	pos	pos	MB-0535	MB-0291	2
MB-0535	MB-0301	0.914155298738547	MB-0535_MB-0301	pos	pos	MB-0535	MB-0301	2
MB-0535	MB-0362	0.822063757261629	MB-0535_MB-0362	pos	pos	MB-0535	MB-0362	6
MB-0535	MB-0145	0.888858051379028	MB-0535_MB-0145	pos	pos	MB-0535	MB-0145	2
MB-0535	MB-0474	0.914969878523424	MB-0535_MB-0474	pos	pos	MB-0535	MB-0474	6
MB-0535	MB-0512	0.933424618238985	MB-0535_MB-0512	pos	pos	MB-0535	MB-0512	3
MB-0535	MB-0487	0.863061813236523	MB-0535_MB-0487	pos	pos	MB-0535	MB-0487	2
MB-0535	MB-0449	0.780791032755501	MB-0535_MB-0449	pos	pos	MB-0535	MB-0449	2
MB-0535	MB-0492	0.831351763507541	MB-0535_MB-0492	pos	pos	MB-0535	MB-0492	3
MB-0535	MB-0404	0.918014980456303	MB-0535_MB-0404	pos	pos	MB-0535	MB-0404	6
MB-0535	MB-0324	0.742043396335474	MB-0535_MB-0324	pos	pos	MB-0535	MB-0324	2
MB-0535	MB-0521	0.925204272209269	MB-0535_MB-0521	pos	pos	MB-0535	MB-0521	4
MB-0535	MB-0203	0.803792031090367	MB-0535_MB-0203	pos	pos	MB-0535	MB-0203	4
MB-0535	MB-0465	0.869659238137534	MB-0535_MB-0465	pos	pos	MB-0535	MB-0465	2
MB-0535	MB-0528	0.91257659942641	MB-0535_MB-0528	pos	pos	MB-0535	MB-0528	3
MB-0535	MB-0425	0.627644463887417	MB-0535_MB-0425	pos	pos	MB-0535	MB-0425	2
MB-0535	MB-0891	0.907443707139353	MB-0535_MB-0891	pos	pos	MB-0535	MB-0891	2
MB-0535	MB-0542	0.904414033482982	MB-0535_MB-0542	pos	pos	MB-0535	MB-0542	4
MB-0535	MB-0134	0.795049817960283	MB-0535_MB-0134	pos	pos	MB-0535	MB-0134	4
MB-0535	MB-2556	0.741865022464485	MB-0535_MB-2556	pos	pos	MB-0535	MB-2556	2
MB-0535	MB-0904	0.893428575362992	MB-0535_MB-0904	pos	pos	MB-0535	MB-0904	4
MB-0535	MB-2971	0.902590902895951	MB-0535_MB-2971	pos	pos	MB-0535	MB-2971	1
MB-0535	MB-2616	0.901232805190011	MB-0535_MB-2616	pos	pos	MB-0535	MB-2616	2
MB-0535	MB-0584	0.931654568257184	MB-0535_MB-0584	pos	pos	MB-0535	MB-0584	2
MB-0535	MB-0579	0.840619734018156	MB-0535_MB-0579	pos	pos	MB-0535	MB-0579	3
MB-0535	MB-3035	0.915202778454641	MB-0535_MB-3035	pos	pos	MB-0535	MB-3035	4
MB-0535	MB-0348	0.853394488824065	MB-0535_MB-0348	pos	pos	MB-0535	MB-0348	1
MB-0535	MB-3181	0.919466646389186	MB-0535_MB-3181	pos	pos	MB-0535	MB-3181	2
MB-0535	MB-2752	0.933095406358044	MB-0535_MB-2752	pos	pos	MB-0535	MB-2752	2
MB-0535	MB-0455	0.899973468135761	MB-0535_MB-0455	pos	pos	MB-0535	MB-0455	3
MB-0535	MB-3506	0.897098964374956	MB-0535_MB-3506	pos	pos	MB-0535	MB-3506	4
MB-0535	MB-3412	0.924122229818095	MB-0535_MB-3412	pos	pos	MB-0535	MB-3412	3
MB-0542	MB-0123	0.902570961759086	MB-0542_MB-0123	pos	pos	MB-0542	MB-0123	3
MB-0535	MB-3104	0.870113986651168	MB-0535_MB-3104	pos	pos	MB-0535	MB-3104	5
MB-0542	MB-0068	0.904987731412962	MB-0542_MB-0068	pos	pos	MB-0542	MB-0068	4
MB-0542	MB-0010	0.772873865227717	MB-0542_MB-0010	pos	pos	MB-0542	MB-0010	2
MB-0535	MB-3479	0.919575916979265	MB-0535_MB-3479	pos	pos	MB-0535	MB-3479	3
MB-0542	MB-0066	0.893663151133787	MB-0542_MB-0066	pos	pos	MB-0542	MB-0066	1
MB-0542	MB-0202	0.860342981811299	MB-0542_MB-0202	pos	pos	MB-0542	MB-0202	3
MB-0542	MB-0134	0.842598297791006	MB-0542_MB-0134	pos	pos	MB-0542	MB-0134	1
MB-0542	MB-0138	0.900234101060688	MB-0542_MB-0138	pos	pos	MB-0542	MB-0138	2
MB-0542	MB-0117	0.856237831251427	MB-0542_MB-0117	pos	pos	MB-0542	MB-0117	5
MB-0542	MB-0301	0.917329944387582	MB-0542_MB-0301	pos	pos	MB-0542	MB-0301	1
MB-0542	MB-0291	0.893235117701916	MB-0542_MB-0291	pos	pos	MB-0542	MB-0291	3
MB-0542	MB-0181	0.815112817767441	MB-0542_MB-0181	pos	pos	MB-0542	MB-0181	6
MB-0542	MB-0282	0.875659955176367	MB-0542_MB-0282	pos	pos	MB-0542	MB-0282	5
MB-0535	MB-0486	0.802833813428234	MB-0535_MB-0486	pos	pos	MB-0535	MB-0486	3
MB-0535	MB-3600	0.922348339939285	MB-0535_MB-3600	pos	pos	MB-0535	MB-3600	4
MB-0542	MB-0421	0.800511699052529	MB-0542_MB-0421	pos	pos	MB-0542	MB-0421	3
MB-0535	MB-0385	0.882865556030073	MB-0535_MB-0385	pos	pos	MB-0535	MB-0385	4
MB-0542	MB-0362	0.765924551129334	MB-0542_MB-0362	pos	pos	MB-0542	MB-0362	2
MB-0542	MB-0322	0.905420439904518	MB-0542_MB-0322	pos	pos	MB-0542	MB-0322	2
MB-0542	MB-0203	0.799186826508937	MB-0542_MB-0203	pos	pos	MB-0542	MB-0203	6
MB-0542	MB-0385	0.920107225447058	MB-0542_MB-0385	pos	pos	MB-0542	MB-0385	2
MB-0535	MB-3363	0.861771343637254	MB-0535_MB-3363	pos	pos	MB-0535	MB-3363	6
MB-0542	MB-0492	0.854196177040013	MB-0542_MB-0492	pos	pos	MB-0542	MB-0492	3
MB-0542	MB-0404	0.895873417599088	MB-0542_MB-0404	pos	pos	MB-0542	MB-0404	2
MB-0542	MB-0528	0.910748343831803	MB-0542_MB-0528	pos	pos	MB-0542	MB-0528	2
MB-0542	MB-0521	0.882080766643755	MB-0542_MB-0521	pos	pos	MB-0542	MB-0521	3
MB-0542	MB-0474	0.9025172409597	MB-0542_MB-0474	pos	pos	MB-0542	MB-0474	6
MB-0542	MB-0145	0.887346736682649	MB-0542_MB-0145	pos	pos	MB-0542	MB-0145	2
MB-0542	MB-0425	0.638484817560823	MB-0542_MB-0425	pos	pos	MB-0542	MB-0425	4
MB-0542	MB-0449	0.731862262584673	MB-0542_MB-0449	pos	pos	MB-0542	MB-0449	4
MB-0542	MB-0348	0.87337259696642	MB-0542_MB-0348	pos	pos	MB-0542	MB-0348	2
MB-0542	MB-0455	0.913758537928657	MB-0542_MB-0455	pos	pos	MB-0542	MB-0455	3
MB-0542	MB-0487	0.78709875612634	MB-0542_MB-0487	pos	pos	MB-0542	MB-0487	2
MB-0542	MB-0891	0.914257184724032	MB-0542_MB-0891	pos	pos	MB-0542	MB-0891	2
MB-0542	MB-0535	0.905181681703044	MB-0542_MB-0535	pos	pos	MB-0542	MB-0535	4
MB-0542	MB-0584	0.889085125405294	MB-0542_MB-0584	pos	pos	MB-0542	MB-0584	4
MB-0542	MB-0512	0.890101496025646	MB-0542_MB-0512	pos	pos	MB-0542	MB-0512	2
MB-0542	MB-2556	0.809743805792064	MB-0542_MB-2556	pos	pos	MB-0542	MB-2556	4
MB-0542	MB-2616	0.90192744884521	MB-0542_MB-2616	pos	pos	MB-0542	MB-2616	1
MB-0542	MB-0465	0.842639226598594	MB-0542_MB-0465	pos	pos	MB-0542	MB-0465	2
MB-0542	MB-2752	0.925359600540052	MB-0542_MB-2752	pos	pos	MB-0542	MB-2752	2
MB-0542	MB-0904	0.862108214018147	MB-0542_MB-0904	pos	pos	MB-0542	MB-0904	3
MB-0542	MB-2971	0.894884283911339	MB-0542_MB-2971	pos	pos	MB-0542	MB-2971	4
MB-0542	MB-0324	0.721263332871246	MB-0542_MB-0324	pos	pos	MB-0542	MB-0324	1
MB-0542	MB-3035	0.881421384543166	MB-0542_MB-3035	pos	pos	MB-0542	MB-3035	2
MB-0542	MB-3412	0.904327549638961	MB-0542_MB-3412	pos	pos	MB-0542	MB-3412	2
MB-0542	MB-3181	0.898214081881094	MB-0542_MB-3181	pos	pos	MB-0542	MB-3181	3
MB-0542	MB-3506	0.873023604687451	MB-0542_MB-3506	pos	pos	MB-0542	MB-3506	4
MB-0542	MB-3363	0.868581112290283	MB-0542_MB-3363	pos	pos	MB-0542	MB-3363	3
MB-0542	MB-3479	0.929899354189878	MB-0542_MB-3479	pos	pos	MB-0542	MB-3479	3
MB-0542	MB-0579	0.82795690300355	MB-0542_MB-0579	pos	pos	MB-0542	MB-0579	5
MB-0542	MB-3600	0.896019487873455	MB-0542_MB-3600	pos	pos	MB-0542	MB-3600	4
MB-0579	MB-0181	0.915569777511331	MB-0579_MB-0181	pos	pos	MB-0579	MB-0181	2
MB-0579	MB-0117	0.949122811418654	MB-0579_MB-0117	pos	pos	MB-0579	MB-0117	3
MB-0579	MB-0202	0.891587143991352	MB-0579_MB-0202	pos	pos	MB-0579	MB-0202	1
MB-0579	MB-0362	0.929789130210188	MB-0579_MB-0362	pos	pos	MB-0579	MB-0362	3
MB-0579	MB-0068	0.832395878657714	MB-0579_MB-0068	pos	pos	MB-0579	MB-0068	1
MB-0579	MB-0324	0.936012128202042	MB-0579_MB-0324	pos	pos	MB-0579	MB-0324	2
MB-0579	MB-0010	0.680514522330227	MB-0579_MB-0010	pos	pos	MB-0579	MB-0010	5
MB-0542	MB-0486	0.86510908856694	MB-0542_MB-0486	pos	pos	MB-0542	MB-0486	1
MB-0579	MB-0066	0.843277893139806	MB-0579_MB-0066	pos	pos	MB-0579	MB-0066	3
MB-0579	MB-0138	0.901701954728232	MB-0579_MB-0138	pos	pos	MB-0579	MB-0138	6
MB-0542	MB-3104	0.78703021442487	MB-0542_MB-3104	pos	pos	MB-0542	MB-3104	5
MB-0579	MB-0301	0.888274954078403	MB-0579_MB-0301	pos	pos	MB-0579	MB-0301	3
MB-0579	MB-0123	0.825824108909164	MB-0579_MB-0123	pos	pos	MB-0579	MB-0123	4
MB-0579	MB-0322	0.885859476584896	MB-0579_MB-0322	pos	pos	MB-0579	MB-0322	3
MB-0579	MB-0421	0.897468138105012	MB-0579_MB-0421	pos	pos	MB-0579	MB-0421	4
MB-0579	MB-0449	0.921146784368103	MB-0579_MB-0449	pos	pos	MB-0579	MB-0449	2
MB-0579	MB-0282	0.92103500426332	MB-0579_MB-0282	pos	pos	MB-0579	MB-0282	2
MB-0579	MB-0487	0.900237443054667	MB-0579_MB-0487	pos	pos	MB-0579	MB-0487	6
MB-0579	MB-0203	0.91268336197431	MB-0579_MB-0203	pos	pos	MB-0579	MB-0203	2
MB-0579	MB-0891	0.782030880406826	MB-0579_MB-0891	pos	pos	MB-0579	MB-0891	6
MB-0579	MB-0134	0.811587548608778	MB-0579_MB-0134	pos	pos	MB-0579	MB-0134	3
MB-0579	MB-0904	0.935503392612482	MB-0579_MB-0904	pos	pos	MB-0579	MB-0904	2
MB-0579	MB-0474	0.887679854248076	MB-0579_MB-0474	pos	pos	MB-0579	MB-0474	2
MB-0579	MB-0492	0.764098946681314	MB-0579_MB-0492	pos	pos	MB-0579	MB-0492	3
MB-0579	MB-0528	0.748919658504254	MB-0579_MB-0528	pos	pos	MB-0579	MB-0528	6
MB-0579	MB-0535	0.83925225972367	MB-0579_MB-0535	pos	pos	MB-0579	MB-0535	2
MB-0579	MB-0512	0.88821405311278	MB-0579_MB-0512	pos	pos	MB-0579	MB-0512	4
MB-0579	MB-2556	0.573823160230538	MB-0579_MB-2556	pos	pos	MB-0579	MB-2556	4
MB-0579	MB-0404	0.835866409766435	MB-0579_MB-0404	pos	pos	MB-0579	MB-0404	2
MB-0579	MB-2971	0.870728078602564	MB-0579_MB-2971	pos	pos	MB-0579	MB-2971	3
MB-0579	MB-2752	0.829007881395396	MB-0579_MB-2752	pos	pos	MB-0579	MB-2752	2
MB-0579	MB-0542	0.823797101041582	MB-0579_MB-0542	pos	pos	MB-0579	MB-0542	2
MB-0579	MB-0584	0.852859283929611	MB-0579_MB-0584	pos	pos	MB-0579	MB-0584	4
MB-0579	MB-0145	0.780452301367496	MB-0579_MB-0145	pos	pos	MB-0579	MB-0145	4
MB-0579	MB-0521	0.850609831940752	MB-0579_MB-0521	pos	pos	MB-0579	MB-0521	2
MB-0579	MB-0385	0.844681829330896	MB-0579_MB-0385	pos	pos	MB-0579	MB-0385	4
MB-0579	MB-2616	0.684710576537483	MB-0579_MB-2616	pos	pos	MB-0579	MB-2616	1
MB-0579	MB-0486	0.734814985212303	MB-0579_MB-0486	pos	pos	MB-0579	MB-0486	2
MB-0579	MB-3035	0.74765402482509	MB-0579_MB-3035	pos	pos	MB-0579	MB-3035	2
MB-0579	MB-0291	0.830699566788603	MB-0579_MB-0291	pos	pos	MB-0579	MB-0291	3
MB-0579	MB-3181	0.712439757956979	MB-0579_MB-3181	pos	pos	MB-0579	MB-3181	4
MB-0579	MB-3104	0.879816286774543	MB-0579_MB-3104	pos	pos	MB-0579	MB-3104	1
MB-0579	MB-0465	0.893847634978961	MB-0579_MB-0465	pos	pos	MB-0579	MB-0465	2
MB-0579	MB-3506	0.730297644850937	MB-0579_MB-3506	pos	pos	MB-0579	MB-3506	2
MB-0579	MB-3363	0.646823943793933	MB-0579_MB-3363	pos	pos	MB-0579	MB-3363	3
MB-0579	MB-0348	0.853267213909602	MB-0579_MB-0348	pos	pos	MB-0579	MB-0348	4
MB-0579	MB-3412	0.82710075336616	MB-0579_MB-3412	pos	pos	MB-0579	MB-3412	3
MB-0579	MB-3600	0.812482487643906	MB-0579_MB-3600	pos	pos	MB-0579	MB-3600	3
MB-0579	MB-0425	0.804197644936643	MB-0579_MB-0425	pos	pos	MB-0579	MB-0425	5
MB-0579	MB-3479	0.820551797071404	MB-0579_MB-3479	pos	pos	MB-0579	MB-3479	4
MB-0579	MB-0455	0.740465513977042	MB-0579_MB-0455	pos	pos	MB-0579	MB-0455	2
MB-0584	MB-0066	0.93612715179526	MB-0584_MB-0066	pos	pos	MB-0584	MB-0066	3
MB-0584	MB-0068	0.942222108488276	MB-0584_MB-0068	pos	pos	MB-0584	MB-0068	1
MB-0584	MB-0123	0.90735963181382	MB-0584_MB-0123	pos	pos	MB-0584	MB-0123	3
MB-0584	MB-0138	0.934182810434743	MB-0584_MB-0138	pos	pos	MB-0584	MB-0138	1
MB-0584	MB-0117	0.854530840148338	MB-0584_MB-0117	pos	pos	MB-0584	MB-0117	2
MB-0584	MB-0181	0.777909647292039	MB-0584_MB-0181	pos	pos	MB-0584	MB-0181	5
MB-0584	MB-0010	0.664991369699332	MB-0584_MB-0010	pos	pos	MB-0584	MB-0010	1
MB-0584	MB-0202	0.837213605407655	MB-0584_MB-0202	pos	pos	MB-0584	MB-0202	3
MB-0584	MB-0322	0.923619289123095	MB-0584_MB-0322	pos	pos	MB-0584	MB-0322	6
MB-0584	MB-0282	0.881421626049971	MB-0584_MB-0282	pos	pos	MB-0584	MB-0282	5
MB-0584	MB-0145	0.840014623259836	MB-0584_MB-0145	pos	pos	MB-0584	MB-0145	3
MB-0584	MB-0134	0.752633203140218	MB-0584_MB-0134	pos	pos	MB-0584	MB-0134	4
MB-0584	MB-0203	0.81315473791107	MB-0584_MB-0203	pos	pos	MB-0584	MB-0203	3
MB-0584	MB-0362	0.819752897059438	MB-0584_MB-0362	pos	pos	MB-0584	MB-0362	4
MB-0584	MB-0421	0.902187275956935	MB-0584_MB-0421	pos	pos	MB-0584	MB-0421	2
MB-0584	MB-0301	0.905275075643692	MB-0584_MB-0301	pos	pos	MB-0584	MB-0301	2
MB-0584	MB-0324	0.713727531213659	MB-0584_MB-0324	pos	pos	MB-0584	MB-0324	6
MB-0584	MB-0487	0.825307694945748	MB-0584_MB-0487	pos	pos	MB-0584	MB-0487	2
MB-0584	MB-0449	0.791631876550724	MB-0584_MB-0449	pos	pos	MB-0584	MB-0449	6
MB-0584	MB-0512	0.921719941852197	MB-0584_MB-0512	pos	pos	MB-0584	MB-0512	3
MB-0584	MB-0404	0.899575832100745	MB-0584_MB-0404	pos	pos	MB-0584	MB-0404	2
MB-0584	MB-0528	0.916043838060747	MB-0584_MB-0528	pos	pos	MB-0584	MB-0528	2
MB-0584	MB-0492	0.791395914869716	MB-0584_MB-0492	pos	pos	MB-0584	MB-0492	3
MB-0584	MB-0535	0.931170362875862	MB-0584_MB-0535	pos	pos	MB-0584	MB-0535	6
MB-0584	MB-2556	0.746094921331683	MB-0584_MB-2556	pos	pos	MB-0584	MB-2556	2
MB-0584	MB-0891	0.869843424984052	MB-0584_MB-0891	pos	pos	MB-0584	MB-0891	4
MB-0584	MB-0455	0.90352575715078	MB-0584_MB-0455	pos	pos	MB-0584	MB-0455	4
MB-0584	MB-0542	0.889120796628635	MB-0584_MB-0542	pos	pos	MB-0584	MB-0542	2
MB-0584	MB-0904	0.889224398432821	MB-0584_MB-0904	pos	pos	MB-0584	MB-0904	3
MB-0584	MB-0291	0.838826768774063	MB-0584_MB-0291	pos	pos	MB-0584	MB-0291	2
MB-0584	MB-0474	0.899489946671732	MB-0584_MB-0474	pos	pos	MB-0584	MB-0474	2
MB-0584	MB-0521	0.92423189226936	MB-0584_MB-0521	pos	pos	MB-0584	MB-0521	4
MB-0584	MB-0465	0.899114036120398	MB-0584_MB-0465	pos	pos	MB-0584	MB-0465	4
MB-0584	MB-2616	0.903873642271697	MB-0584_MB-2616	pos	pos	MB-0584	MB-2616	2
MB-0584	MB-0385	0.84707368523161	MB-0584_MB-0385	pos	pos	MB-0584	MB-0385	4
MB-0584	MB-0486	0.724064300252851	MB-0584_MB-0486	pos	pos	MB-0584	MB-0486	1
MB-0584	MB-3035	0.944656071935113	MB-0584_MB-3035	pos	pos	MB-0584	MB-3035	2
MB-0584	MB-0348	0.803665716741444	MB-0584_MB-0348	pos	pos	MB-0584	MB-0348	2
MB-0584	MB-3412	0.923979778492276	MB-0584_MB-3412	pos	pos	MB-0584	MB-3412	3
MB-0584	MB-2971	0.886944922506474	MB-0584_MB-2971	pos	pos	MB-0584	MB-2971	4
MB-0584	MB-0579	0.852304321655346	MB-0584_MB-0579	pos	pos	MB-0584	MB-0579	1
MB-0584	MB-3181	0.929865666328855	MB-0584_MB-3181	pos	pos	MB-0584	MB-3181	2
MB-0584	MB-3363	0.903706644691172	MB-0584_MB-3363	pos	pos	MB-0584	MB-3363	2
MB-0584	MB-3104	0.886211403728336	MB-0584_MB-3104	pos	pos	MB-0584	MB-3104	3
MB-0584	MB-2752	0.934658832973785	MB-0584_MB-2752	pos	pos	MB-0584	MB-2752	4
MB-0584	MB-3506	0.884245436402096	MB-0584_MB-3506	pos	pos	MB-0584	MB-3506	3
MB-0584	MB-3479	0.913613130787914	MB-0584_MB-3479	pos	pos	MB-0584	MB-3479	3
MB-0584	MB-3600	0.915274624535459	MB-0584_MB-3600	pos	pos	MB-0584	MB-3600	5
MB-0584	MB-0425	0.582516342588764	MB-0584_MB-0425	pos	pos	MB-0584	MB-0425	4
MB-0891	MB-0068	0.913714156541168	MB-0891_MB-0068	pos	pos	MB-0891	MB-0068	2
MB-0891	MB-0123	0.932246017018481	MB-0891_MB-0123	pos	pos	MB-0891	MB-0123	3
MB-0891	MB-0010	0.867508092996555	MB-0891_MB-0010	pos	pos	MB-0891	MB-0010	1
MB-0891	MB-0138	0.895679149250642	MB-0891_MB-0138	pos	pos	MB-0891	MB-0138	3
MB-0891	MB-0202	0.854314982179747	MB-0891_MB-0202	pos	pos	MB-0891	MB-0202	1
MB-0891	MB-0066	0.882025087634379	MB-0891_MB-0066	pos	pos	MB-0891	MB-0066	2
MB-0891	MB-0145	0.883566523488737	MB-0891_MB-0145	pos	pos	MB-0891	MB-0145	5
MB-0891	MB-0181	0.849989323463047	MB-0891_MB-0181	pos	pos	MB-0891	MB-0181	1
MB-0891	MB-0301	0.920103280034807	MB-0891_MB-0301	pos	pos	MB-0891	MB-0301	3
MB-0891	MB-0117	0.835365248547889	MB-0891_MB-0117	pos	pos	MB-0891	MB-0117	6
MB-0891	MB-0282	0.873175270873778	MB-0891_MB-0282	pos	pos	MB-0891	MB-0282	5
MB-0891	MB-0322	0.870924034880602	MB-0891_MB-0322	pos	pos	MB-0891	MB-0322	3
MB-0891	MB-0134	0.879193677175589	MB-0891_MB-0134	pos	pos	MB-0891	MB-0134	4
MB-0891	MB-0324	0.65951556362087	MB-0891_MB-0324	pos	pos	MB-0891	MB-0324	3
MB-0891	MB-0362	0.703157568935298	MB-0891_MB-0362	pos	pos	MB-0891	MB-0362	4
MB-0891	MB-0291	0.852001463630716	MB-0891_MB-0291	pos	pos	MB-0891	MB-0291	2
MB-0891	MB-0421	0.759859961053558	MB-0891_MB-0421	pos	pos	MB-0891	MB-0421	2
MB-0891	MB-0203	0.763693839211626	MB-0891_MB-0203	pos	pos	MB-0891	MB-0203	6
MB-0891	MB-0528	0.904507076138394	MB-0891_MB-0528	pos	pos	MB-0891	MB-0528	2
MB-0891	MB-0486	0.848470388576111	MB-0891_MB-0486	pos	pos	MB-0891	MB-0486	6
MB-0891	MB-0455	0.837632832435688	MB-0891_MB-0455	pos	pos	MB-0891	MB-0455	3
MB-0891	MB-0492	0.905025567329749	MB-0891_MB-0492	pos	pos	MB-0891	MB-0492	2
MB-0891	MB-0521	0.874373891376532	MB-0891_MB-0521	pos	pos	MB-0891	MB-0521	2
MB-0891	MB-0404	0.887621735119747	MB-0891_MB-0404	pos	pos	MB-0891	MB-0404	3
MB-0891	MB-0542	0.913004969177265	MB-0891_MB-0542	pos	pos	MB-0891	MB-0542	6
MB-0891	MB-0449	0.6936640075321	MB-0891_MB-0449	pos	pos	MB-0891	MB-0449	2
MB-0891	MB-0425	0.73292521749239	MB-0891_MB-0425	pos	pos	MB-0891	MB-0425	4
MB-0891	MB-0535	0.908509116204554	MB-0891_MB-0535	pos	pos	MB-0891	MB-0535	4
MB-0891	MB-0512	0.915713580390138	MB-0891_MB-0512	pos	pos	MB-0891	MB-0512	2
MB-0891	MB-0348	0.891943656590849	MB-0891_MB-0348	pos	pos	MB-0891	MB-0348	3
MB-0891	MB-0474	0.930512382561182	MB-0891_MB-0474	pos	pos	MB-0891	MB-0474	2
MB-0891	MB-0487	0.764797588314785	MB-0891_MB-0487	pos	pos	MB-0891	MB-0487	2
MB-0891	MB-2556	0.766454904538219	MB-0891_MB-2556	pos	pos	MB-0891	MB-2556	4
MB-0891	MB-0904	0.879584726867276	MB-0891_MB-0904	pos	pos	MB-0891	MB-0904	4
MB-0891	MB-2616	0.892999202260708	MB-0891_MB-2616	pos	pos	MB-0891	MB-2616	2
MB-0891	MB-0385	0.931022691260153	MB-0891_MB-0385	pos	pos	MB-0891	MB-0385	4
MB-0891	MB-0465	0.788318943945301	MB-0891_MB-0465	pos	pos	MB-0891	MB-0465	1
MB-0891	MB-0584	0.870951696928628	MB-0891_MB-0584	pos	pos	MB-0891	MB-0584	2
MB-0891	MB-2971	0.919014196615572	MB-0891_MB-2971	pos	pos	MB-0891	MB-2971	2
MB-0891	MB-3506	0.857323315482022	MB-0891_MB-3506	pos	pos	MB-0891	MB-3506	3
MB-0891	MB-3035	0.870803878670623	MB-0891_MB-3035	pos	pos	MB-0891	MB-3035	4
MB-0891	MB-3363	0.824748972270115	MB-0891_MB-3363	pos	pos	MB-0891	MB-3363	1
MB-0891	MB-2752	0.926548576829818	MB-0891_MB-2752	pos	pos	MB-0891	MB-2752	2
MB-0891	MB-3479	0.930034556594893	MB-0891_MB-3479	pos	pos	MB-0891	MB-3479	2
MB-0891	MB-3181	0.879736155878414	MB-0891_MB-3181	pos	pos	MB-0891	MB-3181	3
MB-0891	MB-3412	0.931910767080698	MB-0891_MB-3412	pos	pos	MB-0891	MB-3412	4
MB-0904	MB-0010	0.793751882774254	MB-0904_MB-0010	pos	pos	MB-0904	MB-0010	3
MB-0891	MB-3104	0.726841866902912	MB-0891_MB-3104	pos	pos	MB-0891	MB-3104	3
MB-0891	MB-3600	0.942241411350055	MB-0891_MB-3600	pos	pos	MB-0891	MB-3600	5
MB-0904	MB-0123	0.922481241128432	MB-0904_MB-0123	pos	pos	MB-0904	MB-0123	4
MB-0891	MB-0579	0.784279927412715	MB-0891_MB-0579	pos	pos	MB-0891	MB-0579	2
MB-0904	MB-0138	0.916244398925331	MB-0904_MB-0138	pos	pos	MB-0904	MB-0138	3
MB-0904	MB-0068	0.900022654087989	MB-0904_MB-0068	pos	pos	MB-0904	MB-0068	1
MB-0904	MB-0202	0.911697278781743	MB-0904_MB-0202	pos	pos	MB-0904	MB-0202	3
MB-0904	MB-0181	0.916423671571845	MB-0904_MB-0181	pos	pos	MB-0904	MB-0181	1
MB-0904	MB-0322	0.910892646817061	MB-0904_MB-0322	pos	pos	MB-0904	MB-0322	2
MB-0904	MB-0134	0.892195764552513	MB-0904_MB-0134	pos	pos	MB-0904	MB-0134	5
MB-0904	MB-0324	0.850728496990569	MB-0904_MB-0324	pos	pos	MB-0904	MB-0324	1
MB-0904	MB-0066	0.876934430966215	MB-0904_MB-0066	pos	pos	MB-0904	MB-0066	3
MB-0904	MB-0117	0.932781994179583	MB-0904_MB-0117	pos	pos	MB-0904	MB-0117	6
MB-0904	MB-0301	0.934539287845379	MB-0904_MB-0301	pos	pos	MB-0904	MB-0301	5
MB-0904	MB-0385	0.936961173816262	MB-0904_MB-0385	pos	pos	MB-0904	MB-0385	3
MB-0904	MB-0282	0.927545332359012	MB-0904_MB-0282	pos	pos	MB-0904	MB-0282	4
MB-0904	MB-0362	0.871009791208493	MB-0904_MB-0362	pos	pos	MB-0904	MB-0362	3
MB-0904	MB-0203	0.899126124217991	MB-0904_MB-0203	pos	pos	MB-0904	MB-0203	4
MB-0904	MB-0425	0.860680444681712	MB-0904_MB-0425	pos	pos	MB-0904	MB-0425	2
MB-0904	MB-0421	0.875487669104976	MB-0904_MB-0421	pos	pos	MB-0904	MB-0421	2
MB-0904	MB-0449	0.857888368974129	MB-0904_MB-0449	pos	pos	MB-0904	MB-0449	6
MB-0904	MB-0348	0.900078281463082	MB-0904_MB-0348	pos	pos	MB-0904	MB-0348	2
MB-0904	MB-0145	0.819406358863134	MB-0904_MB-0145	pos	pos	MB-0904	MB-0145	6
MB-0904	MB-0512	0.926644737357574	MB-0904_MB-0512	pos	pos	MB-0904	MB-0512	3
MB-0904	MB-0404	0.879910731038898	MB-0904_MB-0404	pos	pos	MB-0904	MB-0404	2
MB-0904	MB-0465	0.890934089270014	MB-0904_MB-0465	pos	pos	MB-0904	MB-0465	2
MB-0904	MB-0487	0.873397617672498	MB-0904_MB-0487	pos	pos	MB-0904	MB-0487	3
MB-0904	MB-0492	0.855046191219507	MB-0904_MB-0492	pos	pos	MB-0904	MB-0492	6
MB-0904	MB-0542	0.862286011707344	MB-0904_MB-0542	pos	pos	MB-0904	MB-0542	2
MB-0904	MB-0584	0.88920210967316	MB-0904_MB-0584	pos	pos	MB-0904	MB-0584	4
MB-0904	MB-0891	0.878630022712789	MB-0904_MB-0891	pos	pos	MB-0904	MB-0891	4
MB-0904	MB-0535	0.892784192919115	MB-0904_MB-0535	pos	pos	MB-0904	MB-0535	2
MB-0904	MB-2971	0.934865637242303	MB-0904_MB-2971	pos	pos	MB-0904	MB-2971	3
MB-0904	MB-0528	0.847816745713596	MB-0904_MB-0528	pos	pos	MB-0904	MB-0528	2
MB-0904	MB-0474	0.939277375476109	MB-0904_MB-0474	pos	pos	MB-0904	MB-0474	2
MB-0904	MB-0291	0.864939907960764	MB-0904_MB-0291	pos	pos	MB-0904	MB-0291	4
MB-0904	MB-0521	0.898632958828175	MB-0904_MB-0521	pos	pos	MB-0904	MB-0521	4
MB-0904	MB-3035	0.83629392655464	MB-0904_MB-3035	pos	pos	MB-0904	MB-3035	2
MB-0904	MB-0579	0.935188350725685	MB-0904_MB-0579	pos	pos	MB-0904	MB-0579	4
MB-0904	MB-2556	0.671142285396435	MB-0904_MB-2556	pos	pos	MB-0904	MB-2556	1
MB-0904	MB-2616	0.81012465901245	MB-0904_MB-2616	pos	pos	MB-0904	MB-2616	2
MB-0904	MB-0486	0.820414538527088	MB-0904_MB-0486	pos	pos	MB-0904	MB-0486	2
MB-0904	MB-3412	0.917555011077741	MB-0904_MB-3412	pos	pos	MB-0904	MB-3412	3
MB-0904	MB-3479	0.888844071668134	MB-0904_MB-3479	pos	pos	MB-0904	MB-3479	4
MB-0904	MB-3600	0.914777592253799	MB-0904_MB-3600	pos	pos	MB-0904	MB-3600	1
MB-0904	MB-3104	0.843400191965028	MB-0904_MB-3104	pos	pos	MB-0904	MB-3104	2
MB-0904	MB-2752	0.896491578304219	MB-0904_MB-2752	pos	pos	MB-0904	MB-2752	2
MB-0904	MB-3506	0.819188909328779	MB-0904_MB-3506	pos	pos	MB-0904	MB-3506	3
MB-0904	MB-3363	0.76431716070735	MB-0904_MB-3363	pos	pos	MB-0904	MB-3363	4
MB-0904	MB-3181	0.819084159688318	MB-0904_MB-3181	pos	pos	MB-0904	MB-3181	3
MB-0904	MB-0455	0.760661217633008	MB-0904_MB-0455	pos	pos	MB-0904	MB-0455	3
MB-2556	MB-0066	0.740876746600164	MB-2556_MB-0066	pos	pos	MB-2556	MB-0066	5
MB-2556	MB-0068	0.74583573131707	MB-2556_MB-0068	pos	pos	MB-2556	MB-0068	4
MB-2556	MB-0202	0.678994765404916	MB-2556_MB-0202	pos	pos	MB-2556	MB-0202	2
MB-2556	MB-0282	0.663295027157452	MB-2556_MB-0282	pos	pos	MB-2556	MB-0282	3
MB-2556	MB-0138	0.707600628632902	MB-2556_MB-0138	pos	pos	MB-2556	MB-0138	1
MB-2556	MB-0123	0.786151795869782	MB-2556_MB-0123	pos	pos	MB-2556	MB-0123	3
MB-2556	MB-0117	0.623808743902401	MB-2556_MB-0117	pos	pos	MB-2556	MB-0117	1
MB-2556	MB-0181	0.613945715429383	MB-2556_MB-0181	pos	pos	MB-2556	MB-0181	2
MB-2556	MB-0010	0.690845787936383	MB-2556_MB-0010	pos	pos	MB-2556	MB-0010	5
MB-2556	MB-0301	0.746253236689115	MB-2556_MB-0301	pos	pos	MB-2556	MB-0301	1
MB-2556	MB-0324	0.481024599863316	MB-2556_MB-0324	pos	pos	MB-2556	MB-0324	3
MB-2556	MB-0455	0.838625583861134	MB-2556_MB-0455	pos	pos	MB-2556	MB-0455	6
MB-2556	MB-0145	0.759607534242777	MB-2556_MB-0145	pos	pos	MB-2556	MB-0145	5
MB-2556	MB-0492	0.751859900001642	MB-2556_MB-0492	pos	pos	MB-2556	MB-0492	3
MB-2556	MB-0528	0.811139923819198	MB-2556_MB-0528	pos	pos	MB-2556	MB-0528	4
MB-2556	MB-0291	0.701049690419343	MB-2556_MB-0291	pos	pos	MB-2556	MB-0291	3
MB-2556	MB-0322	0.682323939482575	MB-2556_MB-0322	pos	pos	MB-2556	MB-0322	4
MB-2556	MB-0203	0.584544968501673	MB-2556_MB-0203	pos	pos	MB-2556	MB-0203	2
MB-2556	MB-0134	0.699613426024024	MB-2556_MB-0134	pos	pos	MB-2556	MB-0134	2
MB-2556	MB-0421	0.579332167238825	MB-2556_MB-0421	pos	pos	MB-2556	MB-0421	6
MB-2556	MB-0542	0.808247183282438	MB-2556_MB-0542	pos	pos	MB-2556	MB-0542	2
MB-2556	MB-0521	0.690167684862113	MB-2556_MB-0521	pos	pos	MB-2556	MB-0521	6
MB-2556	MB-0512	0.702602287338476	MB-2556_MB-0512	pos	pos	MB-2556	MB-0512	3
MB-2556	MB-0891	0.766512462432991	MB-2556_MB-0891	pos	pos	MB-2556	MB-0891	2
MB-2556	MB-0404	0.702702492074852	MB-2556_MB-0404	pos	pos	MB-2556	MB-0404	2
MB-2556	MB-0486	0.705291326934677	MB-2556_MB-0486	pos	pos	MB-2556	MB-0486	3
MB-2556	MB-0474	0.753033008863899	MB-2556_MB-0474	pos	pos	MB-2556	MB-0474	6
MB-2556	MB-0449	0.509266256026691	MB-2556_MB-0449	pos	pos	MB-2556	MB-0449	2
MB-2556	MB-0487	0.547664745499321	MB-2556_MB-0487	pos	pos	MB-2556	MB-0487	4
MB-2556	MB-2616	0.845029854648524	MB-2556_MB-2616	pos	pos	MB-2556	MB-2616	4
MB-2556	MB-0348	0.686100878251784	MB-2556_MB-0348	pos	pos	MB-2556	MB-0348	2
MB-2556	MB-0385	0.7506181363593	MB-2556_MB-0385	pos	pos	MB-2556	MB-0385	3
MB-2556	MB-0584	0.74629645060107	MB-2556_MB-0584	pos	pos	MB-2556	MB-0584	2
MB-2556	MB-0535	0.741878921621848	MB-2556_MB-0535	pos	pos	MB-2556	MB-0535	2
MB-2556	MB-3363	0.794112357204143	MB-2556_MB-3363	pos	pos	MB-2556	MB-3363	4
MB-2556	MB-0362	0.496768174869185	MB-2556_MB-0362	pos	pos	MB-2556	MB-0362	4
MB-2556	MB-0425	0.489234779165442	MB-2556_MB-0425	pos	pos	MB-2556	MB-0425	2
MB-2556	MB-0904	0.66745280390439	MB-2556_MB-0904	pos	pos	MB-2556	MB-0904	4
MB-2556	MB-3181	0.787071946300228	MB-2556_MB-3181	pos	pos	MB-2556	MB-3181	1
MB-2556	MB-3035	0.770047361364354	MB-2556_MB-3035	pos	pos	MB-2556	MB-3035	2
MB-2556	MB-0465	0.623933480407532	MB-2556_MB-0465	pos	pos	MB-2556	MB-0465	2
MB-2556	MB-2752	0.7894240473934	MB-2556_MB-2752	pos	pos	MB-2556	MB-2752	3
MB-2556	MB-3479	0.809950333723684	MB-2556_MB-3479	pos	pos	MB-2556	MB-3479	4
MB-2556	MB-3412	0.803327043029419	MB-2556_MB-3412	pos	pos	MB-2556	MB-3412	1
MB-2556	MB-2971	0.745449161677518	MB-2556_MB-2971	pos	pos	MB-2556	MB-2971	2
MB-2556	MB-3506	0.767331592959088	MB-2556_MB-3506	pos	pos	MB-2556	MB-3506	2
MB-2556	MB-0579	0.574478961718203	MB-2556_MB-0579	pos	pos	MB-2556	MB-0579	3
MB-2556	MB-3104	0.55871761120407	MB-2556_MB-3104	pos	pos	MB-2556	MB-3104	4
MB-2556	MB-3600	0.795273943753812	MB-2556_MB-3600	pos	pos	MB-2556	MB-3600	3
MB-2616	MB-0068	0.873027107760092	MB-2616_MB-0068	pos	pos	MB-2616	MB-0068	3
MB-2616	MB-0010	0.703185549134047	MB-2616_MB-0010	pos	pos	MB-2616	MB-0010	5
MB-2616	MB-0123	0.89557138110989	MB-2616_MB-0123	pos	pos	MB-2616	MB-0123	4
MB-2616	MB-0202	0.77918136175821	MB-2616_MB-0202	pos	pos	MB-2616	MB-0202	2
MB-2616	MB-0138	0.882275572531572	MB-2616_MB-0138	pos	pos	MB-2616	MB-0138	3
MB-2616	MB-0066	0.882096450102139	MB-2616_MB-0066	pos	pos	MB-2616	MB-0066	1
MB-2616	MB-0145	0.877344738201364	MB-2616_MB-0145	pos	pos	MB-2616	MB-0145	3
MB-2616	MB-0301	0.876223216117389	MB-2616_MB-0301	pos	pos	MB-2616	MB-0301	1
MB-2616	MB-0421	0.730298130761552	MB-2616_MB-0421	pos	pos	MB-2616	MB-0421	2
MB-2616	MB-0492	0.812470281318306	MB-2616_MB-0492	pos	pos	MB-2616	MB-0492	5
MB-2616	MB-0117	0.756206285291575	MB-2616_MB-0117	pos	pos	MB-2616	MB-0117	1
MB-2616	MB-0528	0.906036476164765	MB-2616_MB-0528	pos	pos	MB-2616	MB-0528	3
MB-2616	MB-0134	0.76027600458795	MB-2616_MB-0134	pos	pos	MB-2616	MB-0134	6
MB-2616	MB-0291	0.81064564650426	MB-2616_MB-0291	pos	pos	MB-2616	MB-0291	5
MB-2616	MB-0521	0.874714918246374	MB-2616_MB-0521	pos	pos	MB-2616	MB-0521	3
MB-2616	MB-0455	0.931198192634205	MB-2616_MB-0455	pos	pos	MB-2616	MB-0455	4
MB-2616	MB-0322	0.851484286856483	MB-2616_MB-0322	pos	pos	MB-2616	MB-0322	3
MB-2616	MB-0542	0.901394602888609	MB-2616_MB-0542	pos	pos	MB-2616	MB-0542	4
MB-2616	MB-0362	0.712702691313833	MB-2616_MB-0362	pos	pos	MB-2616	MB-0362	2
MB-2616	MB-0404	0.866415574987799	MB-2616_MB-0404	pos	pos	MB-2616	MB-0404	2
MB-2616	MB-0385	0.84724766581415	MB-2616_MB-0385	pos	pos	MB-2616	MB-0385	6
MB-2616	MB-0181	0.729660042315447	MB-2616_MB-0181	pos	pos	MB-2616	MB-0181	2
MB-2616	MB-0535	0.901541914971157	MB-2616_MB-0535	pos	pos	MB-2616	MB-0535	6
MB-2616	MB-0348	0.789223646227204	MB-2616_MB-0348	pos	pos	MB-2616	MB-0348	3
MB-2616	MB-0891	0.892195000035807	MB-2616_MB-0891	pos	pos	MB-2616	MB-0891	2
MB-2616	MB-0487	0.780036806859688	MB-2616_MB-0487	pos	pos	MB-2616	MB-0487	2
MB-2616	MB-0425	0.592008870624606	MB-2616_MB-0425	pos	pos	MB-2616	MB-0425	3
MB-2616	MB-0474	0.871896076513112	MB-2616_MB-0474	pos	pos	MB-2616	MB-0474	6
MB-2616	MB-0203	0.67154876011952	MB-2616_MB-0203	pos	pos	MB-2616	MB-0203	2
MB-2616	MB-0282	0.791389810756363	MB-2616_MB-0282	pos	pos	MB-2616	MB-0282	4
MB-2616	MB-0512	0.852433154098614	MB-2616_MB-0512	pos	pos	MB-2616	MB-0512	4
MB-2616	MB-2556	0.845479723653741	MB-2616_MB-2556	pos	pos	MB-2616	MB-2556	2
MB-2616	MB-0465	0.755938047770781	MB-2616_MB-0465	pos	pos	MB-2616	MB-0465	3
MB-2616	MB-0324	0.55419907151773	MB-2616_MB-0324	pos	pos	MB-2616	MB-0324	2
MB-2616	MB-3035	0.895180736762531	MB-2616_MB-3035	pos	pos	MB-2616	MB-3035	2
MB-2616	MB-3363	0.89712830567443	MB-2616_MB-3363	pos	pos	MB-2616	MB-3363	4
MB-2616	MB-3181	0.91490939384366	MB-2616_MB-3181	pos	pos	MB-2616	MB-3181	4
MB-2616	MB-2971	0.861574994053375	MB-2616_MB-2971	pos	pos	MB-2616	MB-2971	2
MB-2616	MB-2752	0.921413921235882	MB-2616_MB-2752	pos	pos	MB-2616	MB-2752	4
MB-2616	MB-0584	0.904141624444515	MB-2616_MB-0584	pos	pos	MB-2616	MB-0584	1
MB-2616	MB-3506	0.897548901551264	MB-2616_MB-3506	pos	pos	MB-2616	MB-3506	2
MB-2616	MB-3479	0.926575650249737	MB-2616_MB-3479	pos	pos	MB-2616	MB-3479	2
MB-2616	MB-0904	0.811459367622484	MB-2616_MB-0904	pos	pos	MB-2616	MB-0904	3
MB-2616	MB-3412	0.907486323145366	MB-2616_MB-3412	pos	pos	MB-2616	MB-3412	4
MB-2616	MB-0449	0.68051806647859	MB-2616_MB-0449	pos	pos	MB-2616	MB-0449	1
MB-2616	MB-3600	0.916362264680719	MB-2616_MB-3600	pos	pos	MB-2616	MB-3600	2
MB-2616	MB-0486	0.785646950083568	MB-2616_MB-0486	pos	pos	MB-2616	MB-0486	2
MB-2616	MB-0579	0.684066530855729	MB-2616_MB-0579	pos	pos	MB-2616	MB-0579	3
MB-2616	MB-3104	0.785866224501815	MB-2616_MB-3104	pos	pos	MB-2616	MB-3104	4
MB-2752	MB-0123	0.940106886660769	MB-2752_MB-0123	pos	pos	MB-2752	MB-0123	3
MB-2752	MB-0068	0.924919958488663	MB-2752_MB-0068	pos	pos	MB-2752	MB-0068	3
MB-2752	MB-0138	0.924565128728188	MB-2752_MB-0138	pos	pos	MB-2752	MB-0138	5
MB-2752	MB-0181	0.832096171582926	MB-2752_MB-0181	pos	pos	MB-2752	MB-0181	4
MB-2752	MB-0066	0.90840765041417	MB-2752_MB-0066	pos	pos	MB-2752	MB-0066	2
MB-2752	MB-0202	0.844354674761567	MB-2752_MB-0202	pos	pos	MB-2752	MB-0202	3
MB-2752	MB-0010	0.779634720343214	MB-2752_MB-0010	pos	pos	MB-2752	MB-0010	1
MB-2752	MB-0117	0.856791158571609	MB-2752_MB-0117	pos	pos	MB-2752	MB-0117	3
MB-2752	MB-0134	0.858110147739081	MB-2752_MB-0134	pos	pos	MB-2752	MB-0134	1
MB-2752	MB-0301	0.930411532708135	MB-2752_MB-0301	pos	pos	MB-2752	MB-0301	2
MB-2752	MB-0282	0.885873248075764	MB-2752_MB-0282	pos	pos	MB-2752	MB-0282	5
MB-2752	MB-0291	0.882336320800428	MB-2752_MB-0291	pos	pos	MB-2752	MB-0291	1
MB-2752	MB-0421	0.813580249287813	MB-2752_MB-0421	pos	pos	MB-2752	MB-0421	3
MB-2752	MB-0322	0.911864517755837	MB-2752_MB-0322	pos	pos	MB-2752	MB-0322	6
MB-2752	MB-0203	0.797128820823487	MB-2752_MB-0203	pos	pos	MB-2752	MB-0203	5
MB-2752	MB-0385	0.918607325740507	MB-2752_MB-0385	pos	pos	MB-2752	MB-0385	3
MB-2752	MB-0324	0.695774596121895	MB-2752_MB-0324	pos	pos	MB-2752	MB-0324	4
MB-2752	MB-0465	0.861711099992544	MB-2752_MB-0465	pos	pos	MB-2752	MB-0465	3
MB-2752	MB-0492	0.872330631724943	MB-2752_MB-0492	pos	pos	MB-2752	MB-0492	4
MB-2752	MB-0425	0.719774960185596	MB-2752_MB-0425	pos	pos	MB-2752	MB-0425	2
MB-2752	MB-0474	0.932842925558443	MB-2752_MB-0474	pos	pos	MB-2752	MB-0474	2
MB-2752	MB-0362	0.763560385386486	MB-2752_MB-0362	pos	pos	MB-2752	MB-0362	6
MB-2752	MB-0348	0.88111213522839	MB-2752_MB-0348	pos	pos	MB-2752	MB-0348	2
MB-2752	MB-0449	0.723821399081498	MB-2752_MB-0449	pos	pos	MB-2752	MB-0449	6
MB-2752	MB-0404	0.907709220811656	MB-2752_MB-0404	pos	pos	MB-2752	MB-0404	3
MB-2752	MB-0512	0.926318914371152	MB-2752_MB-0512	pos	pos	MB-2752	MB-0512	2
MB-2752	MB-0145	0.878759001317676	MB-2752_MB-0145	pos	pos	MB-2752	MB-0145	2
MB-2752	MB-0487	0.794238271152667	MB-2752_MB-0487	pos	pos	MB-2752	MB-0487	3
MB-2752	MB-0542	0.925210387885051	MB-2752_MB-0542	pos	pos	MB-2752	MB-0542	6
MB-2752	MB-0891	0.925676430171391	MB-2752_MB-0891	pos	pos	MB-2752	MB-0891	2
MB-2752	MB-0521	0.886737467909842	MB-2752_MB-0521	pos	pos	MB-2752	MB-0521	4
MB-2752	MB-0528	0.918638100647383	MB-2752_MB-0528	pos	pos	MB-2752	MB-0528	4
MB-2752	MB-0535	0.933587229935743	MB-2752_MB-0535	pos	pos	MB-2752	MB-0535	2
MB-2752	MB-0584	0.935363018606591	MB-2752_MB-0584	pos	pos	MB-2752	MB-0584	3
MB-2752	MB-0904	0.896077808386718	MB-2752_MB-0904	pos	pos	MB-2752	MB-0904	2
MB-2752	MB-0579	0.82910003705817	MB-2752_MB-0579	pos	pos	MB-2752	MB-0579	2
MB-2752	MB-2971	0.908801001973664	MB-2752_MB-2971	pos	pos	MB-2752	MB-2971	4
MB-2752	MB-3035	0.905374252480135	MB-2752_MB-3035	pos	pos	MB-2752	MB-3035	4
MB-2752	MB-3181	0.91272753907158	MB-2752_MB-3181	pos	pos	MB-2752	MB-3181	2
[truncated: 451 more rows]
