# Supplementary material for: Multi-scale and multi-context interpretable mapping of cell states across heterogeneous spatial samples
Source: Nat Commun. 2025 Aug 21;16:7814. doi: 10.1038/s41467-025-62782-y (PMC12370880; doi:10.1038/s41467-025-62782-y)
Supplement: Supplementary file 9 — Source Data [file 41467_2025_62782_MOESM9_ESM.zip › SourceData/figure_s14_1.tsv]

barcodes	x	y	Cells
embryo1_Pos11_cell64_z2	72.5	63.92	Forebrain/Midbrain/Hindbrain
embryo1_Pos3_cell77_z2	79.65	52.48	Forebrain/Midbrain/Hindbrain
embryo1_Pos2_cell237_z5	19.59	32.46	Forebrain/Midbrain/Hindbrain
embryo1_Pos3_cell93_z5	81.08	51.05	Forebrain/Midbrain/Hindbrain
embryo1_Pos3_cell31_z2	76.79	63.92	Forebrain/Midbrain/Hindbrain
embryo1_Pos3_cell373_z2	71.07	62.49	Forebrain/Midbrain/Hindbrain
embryo1_Pos3_cell72_z2	79.65	59.63	Forebrain/Midbrain/Hindbrain
embryo1_Pos3_cell250_z2	81.08	51.05	Forebrain/Midbrain/Hindbrain
embryo1_Pos11_cell26_z2	83.94	51.05	Forebrain/Midbrain/Hindbrain
embryo1_Pos2_cell293_z2	32.46	13.87	Forebrain/Midbrain/Hindbrain
embryo1_Pos3_cell89_z2	78.22	62.49	Forebrain/Midbrain/Hindbrain
embryo1_Pos3_cell73_z2	81.08	51.05	Forebrain/Midbrain/Hindbrain
embryo1_Pos11_cell29_z2	83.94	51.05	Forebrain/Midbrain/Hindbrain
embryo1_Pos2_cell83_z5	45.33	25.31	Forebrain/Midbrain/Hindbrain
embryo1_Pos3_cell249_z5	78.22	53.91	Forebrain/Midbrain/Hindbrain
embryo1_Pos11_cell67_z2	79.65	66.78	Forebrain/Midbrain/Hindbrain
embryo1_Pos3_cell114_z5	82.51	53.91	Forebrain/Midbrain/Hindbrain
embryo1_Pos21_cell295_z2	81.08	93.95	Gut tube
embryo1_Pos2_cell305_z2	25.31	28.17	Forebrain/Midbrain/Hindbrain
embryo1_Pos2_cell193_z2	22.45	31.03	Forebrain/Midbrain/Hindbrain
embryo1_Pos11_cell63_z5	78.22	52.48	Forebrain/Midbrain/Hindbrain
embryo1_Pos1_cell141_z5	23.88	28.17	Forebrain/Midbrain/Hindbrain
embryo1_Pos3_cell65_z2	78.22	62.49	Forebrain/Midbrain/Hindbrain
embryo1_Pos2_cell281_z2	33.89	21.02	Forebrain/Midbrain/Hindbrain
embryo1_Pos11_cell53_z2	75.36	56.77	Forebrain/Midbrain/Hindbrain
embryo1_Pos3_cell130_z2	76.79	63.92	Forebrain/Midbrain/Hindbrain
embryo1_Pos3_cell25_z2	81.08	51.05	Forebrain/Midbrain/Hindbrain
embryo1_Pos1_cell14_z2	28.17	26.74	Forebrain/Midbrain/Hindbrain
embryo1_Pos3_cell290_z2	78.22	69.64	Forebrain/Midbrain/Hindbrain
embryo1_Pos1_cell90_z5	19.59	26.74	Forebrain/Midbrain/Hindbrain
embryo1_Pos2_cell251_z2	31.03	13.87	Forebrain/Midbrain/Hindbrain
embryo1_Pos1_cell144_z5	19.59	35.32	Forebrain/Midbrain/Hindbrain
embryo1_Pos2_cell250_z5	92.52	65.35	Forebrain/Midbrain/Hindbrain
embryo1_Pos3_cell75_z2	81.08	53.91	Forebrain/Midbrain/Hindbrain
embryo1_Pos3_cell335_z5	78.22	71.07	Forebrain/Midbrain/Hindbrain
embryo1_Pos3_cell401_z2	49.62	25.31	Forebrain/Midbrain/Hindbrain
embryo1_Pos2_cell269_z2	19.59	33.89	Forebrain/Midbrain/Hindbrain
embryo1_Pos3_cell142_z2	82.51	53.91	Forebrain/Midbrain/Hindbrain
embryo1_Pos1_cell91_z2	23.88	28.17	Forebrain/Midbrain/Hindbrain
embryo1_Pos3_cell217_z5	76.79	66.78	Forebrain/Midbrain/Hindbrain
embryo1_Pos3_cell69_z5	78.22	52.48	Forebrain/Midbrain/Hindbrain
embryo1_Pos2_cell71_z5	45.33	25.31	Forebrain/Midbrain/Hindbrain
embryo1_Pos3_cell369_z2	62.49	46.76	Forebrain/Midbrain/Hindbrain
embryo1_Pos3_cell6_z5	79.65	58.2	Forebrain/Midbrain/Hindbrain
embryo1_Pos3_cell112_z2	79.65	52.48	Forebrain/Midbrain/Hindbrain
embryo1_Pos2_cell270_z5	33.89	21.02	Forebrain/Midbrain/Hindbrain
embryo1_Pos2_cell259_z2	21.02	33.89	Forebrain/Midbrain/Hindbrain
embryo1_Pos11_cell38_z5	71.07	62.49	Forebrain/Midbrain/Hindbrain
embryo1_Pos11_cell201_z2	72.5	66.78	Forebrain/Midbrain/Hindbrain
embryo1_Pos3_cell58_z2	81.08	53.91	Forebrain/Midbrain/Hindbrain
embryo1_Pos2_cell263_z5	32.46	21.02	Forebrain/Midbrain/Hindbrain
embryo1_Pos3_cell234_z5	83.94	51.05	Forebrain/Midbrain/Hindbrain
embryo1_Pos21_cell306_z2	76.79	116.83	Gut tube
embryo1_Pos3_cell79_z2	79.65	52.48	Forebrain/Midbrain/Hindbrain
embryo1_Pos2_cell288_z2	18.16	28.17	Forebrain/Midbrain/Hindbrain
embryo1_Pos3_cell364_z2	62.49	53.91	Forebrain/Midbrain/Hindbrain
embryo1_Pos21_cell86_z2	78.22	62.49	Spinal cord
embryo1_Pos2_cell306_z2	21.02	33.89	Forebrain/Midbrain/Hindbrain
embryo1_Pos3_cell192_z5	79.65	59.63	Forebrain/Midbrain/Hindbrain
embryo1_Pos3_cell25_z5	79.65	58.2	Forebrain/Midbrain/Hindbrain
embryo1_Pos11_cell135_z2	73.93	63.92	Forebrain/Midbrain/Hindbrain
embryo1_Pos2_cell164_z5	51.05	28.17	Forebrain/Midbrain/Hindbrain
embryo1_Pos2_cell205_z5	33.89	22.45	Forebrain/Midbrain/Hindbrain
embryo1_Pos2_cell235_z2	26.74	28.17	Forebrain/Midbrain/Hindbrain
embryo1_Pos3_cell264_z2	72.5	66.78	Forebrain/Midbrain/Hindbrain
embryo1_Pos2_cell276_z5	31.03	13.87	Forebrain/Midbrain/Hindbrain
embryo1_Pos3_cell152_z5	83.94	51.05	Forebrain/Midbrain/Hindbrain
embryo1_Pos2_cell202_z5	23.88	28.17	Forebrain/Midbrain/Hindbrain
embryo1_Pos1_cell133_z5	31.03	18.16	Forebrain/Midbrain/Hindbrain
embryo1_Pos3_cell244_z2	81.08	51.05	Forebrain/Midbrain/Hindbrain
embryo1_Pos3_cell325_z2	79.65	66.78	Forebrain/Midbrain/Hindbrain
embryo1_Pos3_cell297_z5	72.5	66.78	Forebrain/Midbrain/Hindbrain
embryo1_Pos3_cell202_z5	81.08	62.49	Forebrain/Midbrain/Hindbrain
embryo1_Pos1_cell111_z5	23.88	28.17	Forebrain/Midbrain/Hindbrain
embryo1_Pos2_cell34_z2	49.62	25.31	Forebrain/Midbrain/Hindbrain
embryo1_Pos3_cell71_z2	81.08	51.05	Forebrain/Midbrain/Hindbrain
embryo1_Pos2_cell37_z5	48.19	25.31	Forebrain/Midbrain/Hindbrain
embryo1_Pos2_cell70_z5	45.33	25.31	Forebrain/Midbrain/Hindbrain
embryo1_Pos2_cell91_z5	41.04	21.02	Forebrain/Midbrain/Hindbrain
embryo1_Pos3_cell292_z2	59.63	38.1799999999999	Forebrain/Midbrain/Hindbrain
embryo1_Pos21_cell99_z2	79.65	62.49	Spinal cord
embryo1_Pos11_cell98_z5	71.07	62.49	Spinal cord
embryo1_Pos2_cell220_z2	23.88	28.17	Forebrain/Midbrain/Hindbrain
embryo1_Pos21_cell291_z2	82.51	93.95	Cranial mesoderm
embryo1_Pos5_cell382_z2	21.02	58.2	Forebrain/Midbrain/Hindbrain
embryo1_Pos1_cell139_z5	36.75	9.57999999999998	Forebrain/Midbrain/Hindbrain
embryo1_Pos3_cell13_z5	82.51	53.91	Forebrain/Midbrain/Hindbrain
embryo1_Pos11_cell73_z5	71.07	62.49	Forebrain/Midbrain/Hindbrain
embryo1_Pos3_cell11_z2	82.51	53.91	Forebrain/Midbrain/Hindbrain
embryo1_Pos21_cell276_z2	92.52	93.95	Anterior somitic tissues
embryo1_Pos11_cell44_z5	81.08	51.05	Forebrain/Midbrain/Hindbrain
embryo1_Pos2_cell249_z2	19.59	33.89	Forebrain/Midbrain/Hindbrain
embryo1_Pos1_cell56_z5	26.74	18.16	Forebrain/Midbrain/Hindbrain
embryo1_Pos3_cell77_z5	81.08	62.49	Forebrain/Midbrain/Hindbrain
embryo1_Pos1_cell86_z5	19.59	35.32	Forebrain/Midbrain/Hindbrain
embryo1_Pos2_cell256_z5	28.17	18.16	Forebrain/Midbrain/Hindbrain
embryo1_Pos3_cell276_z2	65.35	53.91	Forebrain/Midbrain/Hindbrain
embryo1_Pos2_cell218_z2	23.88	28.17	Forebrain/Midbrain/Hindbrain
embryo1_Pos2_cell216_z5	29.6	16.73	Forebrain/Midbrain/Hindbrain
embryo1_Pos1_cell71_z2	18.16	31.03	Forebrain/Midbrain/Hindbrain
embryo1_Pos3_cell180_z5	82.51	59.63	Forebrain/Midbrain/Hindbrain
embryo1_Pos3_cell355_z5	56.77	41.04	Forebrain/Midbrain/Hindbrain
embryo1_Pos21_cell102_z5	76.79	95.38	Gut tube
embryo1_Pos2_cell146_z2	33.89	22.45	Forebrain/Midbrain/Hindbrain
embryo1_Pos2_cell291_z2	31.03	16.73	Forebrain/Midbrain/Hindbrain
embryo1_Pos2_cell282_z5	58.2	35.32	Forebrain/Midbrain/Hindbrain
embryo1_Pos2_cell239_z5	79.65	53.91	Forebrain/Midbrain/Hindbrain
embryo1_Pos11_cell56_z5	81.08	63.92	Forebrain/Midbrain/Hindbrain
embryo1_Pos3_cell209_z2	82.51	59.63	Forebrain/Midbrain/Hindbrain
embryo1_Pos3_cell169_z5	81.08	52.48	Forebrain/Midbrain/Hindbrain
embryo1_Pos3_cell158_z5	81.08	51.05	Forebrain/Midbrain/Hindbrain
embryo1_Pos2_cell273_z5	19.59	33.89	Forebrain/Midbrain/Hindbrain
embryo1_Pos1_cell163_z5	19.59	33.89	Forebrain/Midbrain/Hindbrain
embryo1_Pos12_cell122_z2	76.79	95.38	Gut tube
embryo1_Pos1_cell97_z2	33.89	21.02	Forebrain/Midbrain/Hindbrain
embryo1_Pos11_cell86_z5	83.94	68.21	Forebrain/Midbrain/Hindbrain
embryo1_Pos2_cell175_z2	32.46	16.73	Forebrain/Midbrain/Hindbrain
embryo1_Pos3_cell107_z5	81.08	53.91	Forebrain/Midbrain/Hindbrain
embryo1_Pos1_cell9_z5	31.03	15.3	Forebrain/Midbrain/Hindbrain
embryo1_Pos2_cell204_z2	29.6	16.73	Forebrain/Midbrain/Hindbrain
embryo1_Pos3_cell365_z5	78.22	71.07	Forebrain/Midbrain/Hindbrain
embryo1_Pos3_cell60_z2	78.22	56.77	Forebrain/Midbrain/Hindbrain
embryo1_Pos3_cell366_z2	56.77	41.04	Forebrain/Midbrain/Hindbrain
embryo1_Pos2_cell228_z5	28.17	26.74	Forebrain/Midbrain/Hindbrain
embryo1_Pos2_cell200_z5	33.89	21.02	Forebrain/Midbrain/Hindbrain
embryo1_Pos11_cell38_z2	79.65	66.78	Forebrain/Midbrain/Hindbrain
embryo1_Pos2_cell141_z2	51.05	31.03	Forebrain/Midbrain/Hindbrain
embryo1_Pos2_cell195_z5	32.46	21.02	Forebrain/Midbrain/Hindbrain
embryo1_Pos3_cell242_z5	76.79	63.92	Forebrain/Midbrain/Hindbrain
embryo1_Pos3_cell193_z5	76.79	65.35	Forebrain/Midbrain/Hindbrain
embryo1_Pos1_cell125_z2	33.89	13.87	Forebrain/Midbrain/Hindbrain
embryo1_Pos3_cell408_z2	68.21	65.35	Forebrain/Midbrain/Hindbrain
embryo1_Pos3_cell60_z5	76.79	61.06	Forebrain/Midbrain/Hindbrain
embryo1_Pos2_cell215_z2	32.46	13.87	Forebrain/Midbrain/Hindbrain
embryo1_Pos3_cell161_z5	75.36	62.49	Forebrain/Midbrain/Hindbrain
embryo1_Pos12_cell125_z2	76.79	95.38	Gut tube
embryo1_Pos2_cell30_z5	35.32	21.02	Forebrain/Midbrain/Hindbrain
embryo1_Pos3_cell14_z5	79.65	53.91	Forebrain/Midbrain/Hindbrain
embryo1_Pos2_cell231_z5	33.89	13.87	Forebrain/Midbrain/Hindbrain
embryo1_Pos3_cell51_z2	78.22	62.49	Forebrain/Midbrain/Hindbrain
embryo1_Pos3_cell203_z5	79.65	56.77	Forebrain/Midbrain/Hindbrain
embryo1_Pos11_cell140_z2	72.5	63.92	Forebrain/Midbrain/Hindbrain
embryo1_Pos3_cell3_z2	76.79	65.35	Forebrain/Midbrain/Hindbrain
embryo1_Pos3_cell79_z5	81.08	62.49	Forebrain/Midbrain/Hindbrain
embryo1_Pos2_cell44_z2	45.33	28.17	Forebrain/Midbrain/Hindbrain
embryo1_Pos1_cell127_z2	33.89	12.44	Forebrain/Midbrain/Hindbrain
embryo1_Pos3_cell231_z5	79.65	56.77	Forebrain/Midbrain/Hindbrain
embryo1_Pos3_cell239_z5	82.51	51.05	Forebrain/Midbrain/Hindbrain
embryo1_Pos3_cell129_z5	79.65	61.06	Forebrain/Midbrain/Hindbrain
embryo1_Pos1_cell135_z5	19.59	35.32	Forebrain/Midbrain/Hindbrain
embryo1_Pos2_cell310_z2	23.88	36.75	Forebrain/Midbrain/Hindbrain
embryo1_Pos3_cell268_z5	79.65	72.5	Forebrain/Midbrain/Hindbrain
embryo1_Pos3_cell21_z5	81.08	52.48	Forebrain/Midbrain/Hindbrain
embryo1_Pos21_cell281_z2	91.09	95.38	Cranial mesoderm
embryo1_Pos3_cell213_z5	65.35	53.91	Forebrain/Midbrain/Hindbrain
embryo1_Pos2_cell278_z5	19.59	32.46	Forebrain/Midbrain/Hindbrain
embryo1_Pos3_cell343_z5	78.22	72.5	Forebrain/Midbrain/Hindbrain
embryo1_Pos3_cell173_z2	78.22	52.48	Forebrain/Midbrain/Hindbrain
embryo1_Pos2_cell232_z5	23.88	32.46	Forebrain/Midbrain/Hindbrain
embryo1_Pos11_cell37_z5	61.06	42.47	Forebrain/Midbrain/Hindbrain
embryo1_Pos2_cell187_z5	93.95	72.5	Forebrain/Midbrain/Hindbrain
embryo1_Pos3_cell171_z2	83.94	51.05	Forebrain/Midbrain/Hindbrain
embryo1_Pos2_cell207_z5	29.6	15.3	Forebrain/Midbrain/Hindbrain
embryo1_Pos3_cell159_z5	81.08	52.48	Forebrain/Midbrain/Hindbrain
embryo1_Pos3_cell399_z5	46.76	23.88	Forebrain/Midbrain/Hindbrain
embryo1_Pos2_cell240_z2	18.16	31.03	Forebrain/Midbrain/Hindbrain
embryo1_Pos2_cell290_z2	19.59	32.46	Forebrain/Midbrain/Hindbrain
embryo1_Pos11_cell61_z5	82.51	53.91	Forebrain/Midbrain/Hindbrain
embryo1_Pos2_cell189_z2	33.89	21.02	Forebrain/Midbrain/Hindbrain
embryo1_Pos21_cell181_z2	92.52	93.95	Cranial mesoderm
embryo1_Pos3_cell87_z2	79.65	55.34	Forebrain/Midbrain/Hindbrain
embryo1_Pos3_cell76_z5	76.79	53.91	Forebrain/Midbrain/Hindbrain
embryo1_Pos3_cell86_z5	79.65	59.63	Forebrain/Midbrain/Hindbrain
embryo1_Pos3_cell296_z2	55.34	42.47	Forebrain/Midbrain/Hindbrain
embryo1_Pos3_cell290_z5	61.06	48.19	Forebrain/Midbrain/Hindbrain
embryo1_Pos21_cell283_z2	95.38	103.96	Cranial mesoderm
embryo1_Pos3_cell143_z5	76.79	59.63	Forebrain/Midbrain/Hindbrain
embryo1_Pos3_cell178_z5	79.65	52.48	Forebrain/Midbrain/Hindbrain
embryo1_Pos3_cell195_z2	75.36	62.49	Forebrain/Midbrain/Hindbrain
embryo1_Pos2_cell38_z2	53.91	29.6	Forebrain/Midbrain/Hindbrain
embryo1_Pos2_cell244_z5	29.6	23.88	Forebrain/Midbrain/Hindbrain
embryo1_Pos21_cell101_z5	81.08	95.38	Gut tube
embryo1_Pos2_cell227_z5	16.73	33.89	Forebrain/Midbrain/Hindbrain
embryo1_Pos3_cell236_z5	82.51	52.48	Forebrain/Midbrain/Hindbrain
embryo1_Pos10_cell214_z5	51.05	81.08	Neural crest
embryo1_Pos3_cell248_z5	61.06	41.04	Forebrain/Midbrain/Hindbrain
embryo1_Pos3_cell67_z5	82.51	53.91	Forebrain/Midbrain/Hindbrain
embryo1_Pos2_cell46_z5	48.19	26.74	Forebrain/Midbrain/Hindbrain
embryo1_Pos2_cell273_z2	29.6	16.73	Forebrain/Midbrain/Hindbrain
embryo1_Pos3_cell232_z2	76.79	53.91	Forebrain/Midbrain/Hindbrain
embryo1_Pos3_cell134_z5	76.79	63.92	Forebrain/Midbrain/Hindbrain
embryo1_Pos2_cell245_z2	19.59	33.89	Forebrain/Midbrain/Hindbrain
embryo1_Pos3_cell263_z2	82.51	52.48	Forebrain/Midbrain/Hindbrain
embryo1_Pos1_cell99_z5	31.03	21.02	Forebrain/Midbrain/Hindbrain
embryo1_Pos2_cell180_z5	38.18	9.57999999999998	Forebrain/Midbrain/Hindbrain
embryo1_Pos3_cell165_z5	78.22	62.49	Forebrain/Midbrain/Hindbrain
embryo1_Pos3_cell233_z5	78.22	51.05	Forebrain/Midbrain/Hindbrain
embryo1_Pos3_cell181_z2	78.22	51.05	Forebrain/Midbrain/Hindbrain
embryo1_Pos3_cell26_z5	81.08	55.34	Forebrain/Midbrain/Hindbrain
embryo1_Pos3_cell89_z5	82.51	53.91	Forebrain/Midbrain/Hindbrain
embryo1_Pos3_cell420_z5	46.76	23.88	Forebrain/Midbrain/Hindbrain
embryo1_Pos11_cell26_z5	81.08	62.49	Forebrain/Midbrain/Hindbrain
embryo1_Pos3_cell163_z2	81.08	53.91	Forebrain/Midbrain/Hindbrain
embryo1_Pos1_cell159_z5	35.32	8.14999999999998	Forebrain/Midbrain/Hindbrain
embryo1_Pos2_cell258_z5	36.75	9.57999999999998	Forebrain/Midbrain/Hindbrain
embryo1_Pos3_cell375_z5	62.49	51.05	Forebrain/Midbrain/Hindbrain
embryo1_Pos11_cell45_z2	75.36	52.48	Forebrain/Midbrain/Hindbrain
embryo1_Pos3_cell363_z5	63.92	56.77	Forebrain/Midbrain/Hindbrain
embryo1_Pos1_cell77_z2	21.02	33.89	Forebrain/Midbrain/Hindbrain
embryo1_Pos21_cell288_z2	95.38	105.39	Cranial mesoderm
embryo1_Pos3_cell243_z2	81.08	52.48	Forebrain/Midbrain/Hindbrain
embryo1_Pos3_cell206_z5	76.79	65.35	Forebrain/Midbrain/Hindbrain
embryo1_Pos3_cell82_z5	78.22	56.77	Forebrain/Midbrain/Hindbrain
embryo1_Pos3_cell200_z2	75.36	62.49	Forebrain/Midbrain/Hindbrain
embryo1_Pos2_cell176_z5	19.59	28.17	Forebrain/Midbrain/Hindbrain
embryo1_Pos3_cell332_z5	75.36	63.92	Forebrain/Midbrain/Hindbrain
embryo1_Pos11_cell33_z5	91.09	51.05	Forebrain/Midbrain/Hindbrain
embryo1_Pos11_cell148_z2	71.07	62.49	Forebrain/Midbrain/Hindbrain
embryo1_Pos2_cell250_z2	36.75	8.14999999999998	Forebrain/Midbrain/Hindbrain
embryo1_Pos2_cell287_z2	32.46	19.59	Forebrain/Midbrain/Hindbrain
embryo1_Pos2_cell265_z2	25.31	28.17	Forebrain/Midbrain/Hindbrain
embryo1_Pos3_cell179_z2	76.79	63.92	Forebrain/Midbrain/Hindbrain
embryo1_Pos3_cell278_z2	61.06	49.62	Forebrain/Midbrain/Hindbrain
embryo1_Pos11_cell235_z2	82.51	91.09	Cranial mesoderm
embryo1_Pos11_cell40_z5	81.08	51.05	Forebrain/Midbrain/Hindbrain
embryo1_Pos11_cell6_z5	76.79	51.05	Forebrain/Midbrain/Hindbrain
embryo1_Pos3_cell283_z2	61.06	41.04	Forebrain/Midbrain/Hindbrain
embryo1_Pos11_cell64_z5	76.79	58.2	Forebrain/Midbrain/Hindbrain
embryo1_Pos2_cell219_z2	23.88	28.17	Forebrain/Midbrain/Hindbrain
embryo1_Pos3_cell280_z2	78.22	51.05	Forebrain/Midbrain/Hindbrain
embryo1_Pos21_cell287_z2	82.51	92.52	Neural crest
embryo1_Pos3_cell491_z2	45.33	23.88	Forebrain/Midbrain/Hindbrain
embryo1_Pos21_cell277_z2	82.51	92.52	Cranial mesoderm
embryo1_Pos11_cell49_z2	79.65	68.21	Forebrain/Midbrain/Hindbrain
embryo1_Pos3_cell81_z2	78.22	63.92	Forebrain/Midbrain/Hindbrain
embryo1_Pos1_cell130_z2	19.59	31.03	Forebrain/Midbrain/Hindbrain
embryo1_Pos2_cell63_z2	45.33	26.74	Definitive endoderm
embryo1_Pos1_cell175_z5	19.59	28.17	Forebrain/Midbrain/Hindbrain
embryo1_Pos3_cell309_z2	79.65	71.07	Forebrain/Midbrain/Hindbrain
embryo1_Pos21_cell249_z2	96.81	102.53	Cranial mesoderm
embryo1_Pos1_cell64_z5	32.46	13.87	Forebrain/Midbrain/Hindbrain
embryo1_Pos10_cell123_z5	59.63	82.51	Endothelium
embryo1_Pos11_cell81_z2	71.07	62.49	Forebrain/Midbrain/Hindbrain
embryo1_Pos21_cell90_z2	88.23	72.5	Spinal cord
embryo1_Pos3_cell408_z5	78.22	72.5	Forebrain/Midbrain/Hindbrain
embryo1_Pos2_cell93_z2	48.19	25.31	Forebrain/Midbrain/Hindbrain
embryo1_Pos3_cell144_z5	81.08	52.48	Forebrain/Midbrain/Hindbrain
embryo1_Pos11_cell27_z2	76.79	65.35	Forebrain/Midbrain/Hindbrain
embryo1_Pos3_cell153_z5	82.51	53.91	Forebrain/Midbrain/Hindbrain
embryo1_Pos2_cell56_z5	46.76	22.45	Forebrain/Midbrain/Hindbrain
embryo1_Pos3_cell222_z5	76.79	61.06	Forebrain/Midbrain/Hindbrain
embryo1_Pos3_cell102_z5	73.93	62.49	Forebrain/Midbrain/Hindbrain
embryo1_Pos1_cell146_z5	22.45	31.03	Forebrain/Midbrain/Hindbrain
embryo1_Pos2_cell285_z2	32.46	12.44	Forebrain/Midbrain/Hindbrain
embryo1_Pos11_cell49_z5	72.5	56.77	Spinal cord
embryo1_Pos21_cell299_z2	81.08	92.52	Gut tube
embryo1_Pos3_cell264_z5	79.65	66.78	Forebrain/Midbrain/Hindbrain
embryo1_Pos21_cell304_z2	76.79	95.38	Gut tube
embryo1_Pos3_cell146_z5	95.38	73.9299999999999	Forebrain/Midbrain/Hindbrain
embryo1_Pos5_cell335_z5	13.87	48.19	Neural crest
embryo1_Pos11_cell47_z5	71.07	58.2	Spinal cord
embryo1_Pos11_cell74_z2	76.79	51.05	Forebrain/Midbrain/Hindbrain
embryo1_Pos11_cell67_z5	71.07	63.92	Forebrain/Midbrain/Hindbrain
embryo1_Pos1_cell76_z2	31.03	21.02	Forebrain/Midbrain/Hindbrain
embryo1_Pos2_cell284_z2	29.6	22.45	Forebrain/Midbrain/Hindbrain
embryo1_Pos3_cell96_z5	81.08	59.63	Forebrain/Midbrain/Hindbrain
embryo1_Pos3_cell191_z2	78.22	65.35	Forebrain/Midbrain/Hindbrain
embryo1_Pos12_cell131_z2	78.22	93.95	Gut tube
embryo1_Pos3_cell322_z5	73.93	65.35	Forebrain/Midbrain/Hindbrain
embryo1_Pos3_cell184_z2	76.79	63.92	Forebrain/Midbrain/Hindbrain
embryo1_Pos3_cell4_z5	55.34	41.04	Forebrain/Midbrain/Hindbrain
embryo1_Pos2_cell270_z2	29.6	23.88	Forebrain/Midbrain/Hindbrain
embryo1_Pos1_cell143_z5	31.03	13.87	Forebrain/Midbrain/Hindbrain
embryo1_Pos1_cell162_z5	19.59	32.46	Forebrain/Midbrain/Hindbrain
embryo1_Pos2_cell233_z2	31.03	15.3	Forebrain/Midbrain/Hindbrain
embryo1_Pos3_cell286_z5	62.49	51.05	Forebrain/Midbrain/Hindbrain
embryo1_Pos1_cell37_z5	21.02	26.74	Forebrain/Midbrain/Hindbrain
embryo1_Pos3_cell142_z5	78.22	56.77	Forebrain/Midbrain/Hindbrain
embryo1_Pos2_cell262_z2	21.02	32.46	Forebrain/Midbrain/Hindbrain
embryo1_Pos21_cell208_z2	98.24	111.11	Cranial mesoderm
embryo1_Pos3_cell118_z5	76.79	61.06	Forebrain/Midbrain/Hindbrain
embryo1_Pos2_cell199_z5	56.77	9.57999999999998	Forebrain/Midbrain/Hindbrain
embryo1_Pos2_cell165_z5	35.32	22.45	Forebrain/Midbrain/Hindbrain
embryo1_Pos1_cell16_z5	26.74	32.46	Forebrain/Midbrain/Hindbrain
embryo1_Pos1_cell66_z2	23.88	35.32	Forebrain/Midbrain/Hindbrain
embryo1_Pos3_cell61_z2	82.51	53.91	Forebrain/Midbrain/Hindbrain
embryo1_Pos3_cell215_z2	75.36	62.49	Forebrain/Midbrain/Hindbrain
embryo1_Pos3_cell370_z2	59.63	45.33	Forebrain/Midbrain/Hindbrain
embryo1_Pos3_cell368_z5	52.48	38.1799999999999	Forebrain/Midbrain/Hindbrain
embryo1_Pos11_cell115_z2	89.66	49.62	Forebrain/Midbrain/Hindbrain
embryo1_Pos3_cell422_z5	45.33	28.17	Forebrain/Midbrain/Hindbrain
embryo1_Pos3_cell52_z2	82.51	52.48	Forebrain/Midbrain/Hindbrain
embryo1_Pos1_cell33_z2	33.89	13.87	Forebrain/Midbrain/Hindbrain
embryo1_Pos3_cell189_z2	78.22	62.49	Forebrain/Midbrain/Hindbrain
embryo1_Pos3_cell353_z2	82.51	59.63	Forebrain/Midbrain/Hindbrain
embryo1_Pos3_cell329_z2	61.06	46.76	Forebrain/Midbrain/Hindbrain
embryo1_Pos3_cell216_z5	79.65	59.63	Forebrain/Midbrain/Hindbrain
embryo1_Pos3_cell87_z5	78.22	59.63	Forebrain/Midbrain/Hindbrain
embryo1_Pos3_cell204_z2	76.79	58.2	Forebrain/Midbrain/Hindbrain
embryo1_Pos2_cell158_z5	26.74	26.74	Forebrain/Midbrain/Hindbrain
embryo1_Pos3_cell117_z2	79.65	62.49	Forebrain/Midbrain/Hindbrain
embryo1_Pos21_cell334_z2	79.65	93.95	Gut tube
embryo1_Pos21_cell248_z2	79.65	92.52	Gut tube
embryo1_Pos3_cell161_z2	79.65	59.63	Forebrain/Midbrain/Hindbrain
embryo1_Pos3_cell321_z2	73.93	66.78	Forebrain/Midbrain/Hindbrain
embryo1_Pos3_cell152_z2	83.94	51.05	Forebrain/Midbrain/Hindbrain
embryo1_Pos1_cell25_z5	29.6	16.73	Forebrain/Midbrain/Hindbrain
embryo1_Pos3_cell341_z2	76.79	51.05	Forebrain/Midbrain/Hindbrain
embryo1_Pos3_cell166_z5	81.08	61.06	Forebrain/Midbrain/Hindbrain
embryo1_Pos3_cell338_z5	58.2	43.9	Forebrain/Midbrain/Hindbrain
embryo1_Pos3_cell341_z5	56.77	43.9	Forebrain/Midbrain/Hindbrain
embryo1_Pos21_cell286_z2	83.94	96.81	Gut tube
embryo1_Pos2_cell313_z2	51.05	32.46	Forebrain/Midbrain/Hindbrain
embryo1_Pos2_cell208_z5	33.89	21.02	Forebrain/Midbrain/Hindbrain
embryo1_Pos21_cell179_z2	89.66	71.07	Spinal cord
embryo1_Pos11_cell90_z5	65.35	59.63	Forebrain/Midbrain/Hindbrain
embryo1_Pos2_cell175_z5	36.75	19.59	Forebrain/Midbrain/Hindbrain
embryo1_Pos2_cell138_z5	56.77	9.57999999999998	Forebrain/Midbrain/Hindbrain
embryo1_Pos2_cell183_z5	31.03	13.87	Forebrain/Midbrain/Hindbrain
embryo1_Pos1_cell63_z2	32.46	13.87	Forebrain/Midbrain/Hindbrain
embryo1_Pos21_cell315_z2	83.94	95.38	Gut tube
embryo1_Pos3_cell326_z2	58.2	43.9	Forebrain/Midbrain/Hindbrain
embryo1_Pos11_cell53_z5	75.36	51.05	Forebrain/Midbrain/Hindbrain
embryo1_Pos2_cell272_z5	33.89	19.59	Forebrain/Midbrain/Hindbrain
embryo1_Pos2_cell86_z2	48.19	25.31	Forebrain/Midbrain/Hindbrain
embryo1_Pos11_cell72_z2	73.93	66.78	Forebrain/Midbrain/Hindbrain
embryo1_Pos2_cell212_z5	78.22	58.2	Forebrain/Midbrain/Hindbrain
embryo1_Pos3_cell55_z2	81.08	62.49	Forebrain/Midbrain/Hindbrain
embryo1_Pos3_cell394_z2	51.05	26.74	Forebrain/Midbrain/Hindbrain
embryo1_Pos3_cell315_z5	76.79	66.78	Forebrain/Midbrain/Hindbrain
embryo1_Pos2_cell280_z2	23.88	36.75	Forebrain/Midbrain/Hindbrain
embryo1_Pos21_cell65_z2	81.08	71.07	Spinal cord
embryo1_Pos3_cell199_z2	81.08	53.91	Forebrain/Midbrain/Hindbrain
embryo1_Pos3_cell172_z2	76.79	66.78	Forebrain/Midbrain/Hindbrain
embryo1_Pos11_cell70_z5	71.07	61.06	Forebrain/Midbrain/Hindbrain
embryo1_Pos20_cell142_z5	75.36	103.96	Cardiomyocytes
embryo1_Pos3_cell284_z5	59.63	46.76	Forebrain/Midbrain/Hindbrain
embryo1_Pos2_cell229_z2	25.31	25.31	Forebrain/Midbrain/Hindbrain
embryo1_Pos2_cell216_z2	26.74	29.6	Forebrain/Midbrain/Hindbrain
embryo1_Pos2_cell213_z5	32.46	21.02	Forebrain/Midbrain/Hindbrain
embryo1_Pos3_cell68_z5	81.08	59.63	Forebrain/Midbrain/Hindbrain
embryo1_Pos2_cell254_z2	55.34	33.89	Forebrain/Midbrain/Hindbrain
embryo1_Pos2_cell286_z2	31.03	21.02	Forebrain/Midbrain/Hindbrain
embryo1_Pos3_cell348_z5	63.92	59.63	Forebrain/Midbrain/Hindbrain
embryo1_Pos2_cell39_z5	41.04	21.02	Forebrain/Midbrain/Hindbrain
embryo1_Pos3_cell141_z5	73.93	62.49	Forebrain/Midbrain/Hindbrain
embryo1_Pos21_cell263_z2	78.22	89.66	Gut tube
embryo1_Pos3_cell288_z2	78.22	52.48	Forebrain/Midbrain/Hindbrain
embryo1_Pos20_cell147_z2	75.36	103.96	Cardiomyocytes
embryo1_Pos3_cell227_z2	82.51	59.63	Forebrain/Midbrain/Hindbrain
embryo1_Pos3_cell296_z5	78.22	53.91	Forebrain/Midbrain/Hindbrain
embryo1_Pos11_cell212_z2	56.77	41.04	Forebrain/Midbrain/Hindbrain
embryo1_Pos2_cell166_z2	26.74	26.74	Forebrain/Midbrain/Hindbrain
embryo1_Pos3_cell83_z5	93.95	66.78	Forebrain/Midbrain/Hindbrain
embryo1_Pos3_cell162_z5	79.65	52.48	Forebrain/Midbrain/Hindbrain
embryo1_Pos2_cell152_z5	28.17	21.02	Forebrain/Midbrain/Hindbrain
embryo1_Pos3_cell273_z2	73.93	65.35	Forebrain/Midbrain/Hindbrain
embryo1_Pos2_cell141_z5	32.46	22.45	Forebrain/Midbrain/Hindbrain
embryo1_Pos3_cell214_z2	76.79	61.06	Forebrain/Midbrain/Hindbrain
embryo1_Pos3_cell224_z5	82.51	63.92	Forebrain/Midbrain/Hindbrain
embryo1_Pos2_cell272_z2	31.03	22.45	Forebrain/Midbrain/Hindbrain
embryo1_Pos21_cell318_z2	76.79	93.95	Gut tube
embryo1_Pos3_cell180_z2	78.22	52.48	Forebrain/Midbrain/Hindbrain
embryo1_Pos1_cell11_z2	18.16	31.03	Forebrain/Midbrain/Hindbrain
embryo1_Pos3_cell371_z2	73.93	66.78	Forebrain/Midbrain/Hindbrain
embryo1_Pos2_cell325_z2	36.75	22.45	Forebrain/Midbrain/Hindbrain
embryo1_Pos12_cell140_z2	79.65	91.09	Gut tube
embryo1_Pos21_cell275_z2	82.51	92.52	Cranial mesoderm
embryo1_Pos2_cell212_z2	36.75	12.44	Forebrain/Midbrain/Hindbrain
embryo1_Pos3_cell200_z5	73.93	58.2	Forebrain/Midbrain/Hindbrain
embryo1_Pos2_cell99_z5	49.62	29.6	Forebrain/Midbrain/Hindbrain
embryo1_Pos12_cell267_z2	65.35	89.66	Cardiomyocytes
embryo1_Pos5_cell366_z5	18.16	63.92	Forebrain/Midbrain/Hindbrain
embryo1_Pos3_cell270_z2	79.65	72.5	Forebrain/Midbrain/Hindbrain
embryo1_Pos21_cell314_z2	73.93	116.83	Gut tube
embryo1_Pos2_cell181_z5	36.75	11.01	Forebrain/Midbrain/Hindbrain
embryo1_Pos21_cell93_z2	85.37	59.63	Spinal cord
embryo1_Pos3_cell112_z5	23.88	32.46	Forebrain/Midbrain/Hindbrain
embryo1_Pos3_cell291_z5	76.79	68.21	Forebrain/Midbrain/Hindbrain
embryo1_Pos2_cell245_z5	31.03	15.3	Forebrain/Midbrain/Hindbrain
embryo1_Pos3_cell129_z2	76.79	63.92	Forebrain/Midbrain/Hindbrain
embryo1_Pos11_cell35_z2	78.22	68.21	Forebrain/Midbrain/Hindbrain
embryo1_Pos1_cell13_z5	16.73	29.6	Forebrain/Midbrain/Hindbrain
embryo1_Pos1_cell172_z2	13.87	32.46	Neural crest
embryo1_Pos3_cell122_z5	76.79	53.91	Forebrain/Midbrain/Hindbrain
embryo1_Pos11_cell59_z2	79.65	53.91	Forebrain/Midbrain/Hindbrain
embryo1_Pos12_cell292_z2	65.35	89.66	Cardiomyocytes
embryo1_Pos21_cell245_z2	89.66	103.96	Cranial mesoderm
embryo1_Pos1_cell8_z5	31.03	22.45	Forebrain/Midbrain/Hindbrain
embryo1_Pos2_cell268_z5	23.88	28.17	Forebrain/Midbrain/Hindbrain
embryo1_Pos2_cell88_z5	43.9	21.02	Forebrain/Midbrain/Hindbrain
embryo1_Pos3_cell434_z5	45.33	22.45	Forebrain/Midbrain/Hindbrain
embryo1_Pos3_cell189_z5	78.22	58.2	Forebrain/Midbrain/Hindbrain
embryo1_Pos2_cell74_z5	45.33	28.17	Forebrain/Midbrain/Hindbrain
embryo1_Pos12_cell30_z5	76.79	95.38	Gut tube
embryo1_Pos1_cell68_z2	29.6	18.16	Forebrain/Midbrain/Hindbrain
embryo1_Pos20_cell58_z2	76.79	102.53	Splanchnic mesoderm
embryo1_Pos2_cell292_z2	31.03	13.87	Forebrain/Midbrain/Hindbrain
embryo1_Pos21_cell44_z2	88.23	72.5	Spinal cord
embryo1_Pos20_cell194_z5	76.79	112.54	Splanchnic mesoderm
embryo1_Pos2_cell92_z5	46.76	22.45	Forebrain/Midbrain/Hindbrain
embryo1_Pos20_cell303_z5	72.5	105.39	Endothelium
embryo1_Pos3_cell136_z5	79.65	58.2	Forebrain/Midbrain/Hindbrain
embryo1_Pos2_cell307_z2	39.61	9.57999999999998	Forebrain/Midbrain/Hindbrain
embryo1_Pos11_cell299_z2	75.36	88.23	Gut tube
embryo1_Pos2_cell55_z5	45.33	28.17	Forebrain/Midbrain/Hindbrain
embryo1_Pos21_cell213_z2	88.23	91.09	Cranial mesoderm
embryo1_Pos1_cell115_z2	23.88	28.17	Forebrain/Midbrain/Hindbrain
embryo1_Pos3_cell5_z5	76.79	58.2	Forebrain/Midbrain/Hindbrain
embryo1_Pos3_cell244_z5	62.49	51.05	Forebrain/Midbrain/Hindbrain
embryo1_Pos3_cell383_z2	78.22	72.5	Forebrain/Midbrain/Hindbrain
embryo1_Pos2_cell265_z5	31.03	22.45	Forebrain/Midbrain/Hindbrain
embryo1_Pos23_cell363_z2	61.06	129.7	Splanchnic mesoderm
embryo1_Pos3_cell342_z5	62.49	51.05	Forebrain/Midbrain/Hindbrain
embryo1_Pos2_cell230_z5	33.89	12.44	Forebrain/Midbrain/Hindbrain
embryo1_Pos11_cell79_z2	73.93	55.34	Forebrain/Midbrain/Hindbrain
embryo1_Pos3_cell101_z5	52.48	28.17	Forebrain/Midbrain/Hindbrain
embryo1_Pos3_cell263_z5	62.49	55.34	Forebrain/Midbrain/Hindbrain
embryo1_Pos2_cell249_z5	18.16	29.6	Forebrain/Midbrain/Hindbrain
embryo1_Pos3_cell150_z2	75.36	63.92	Forebrain/Midbrain/Hindbrain
embryo1_Pos3_cell111_z2	82.51	62.49	Forebrain/Midbrain/Hindbrain
embryo1_Pos2_cell194_z5	36.75	12.44	Forebrain/Midbrain/Hindbrain
embryo1_Pos12_cell112_z2	81.08	92.52	Gut tube
embryo1_Pos5_cell275_z2	12.44	58.2	Forebrain/Midbrain/Hindbrain
embryo1_Pos1_cell104_z5	16.73	33.89	Forebrain/Midbrain/Hindbrain
embryo1_Pos2_cell296_z2	53.91	29.6	Forebrain/Midbrain/Hindbrain
embryo1_Pos2_cell156_z2	33.89	19.59	Forebrain/Midbrain/Hindbrain
embryo1_Pos2_cell244_z2	18.16	28.17	Forebrain/Midbrain/Hindbrain
embryo1_Pos2_cell222_z5	32.46	21.02	Forebrain/Midbrain/Hindbrain
embryo1_Pos3_cell67_z2	76.79	53.91	Forebrain/Midbrain/Hindbrain
embryo1_Pos2_cell197_z5	19.59	29.6	Forebrain/Midbrain/Hindbrain
embryo1_Pos3_cell59_z2	79.65	53.91	Forebrain/Midbrain/Hindbrain
embryo1_Pos1_cell133_z2	25.31	28.17	Forebrain/Midbrain/Hindbrain
embryo1_Pos11_cell196_z2	71.07	62.49	Forebrain/Midbrain/Hindbrain
embryo1_Pos2_cell152_z2	32.46	21.02	Forebrain/Midbrain/Hindbrain
embryo1_Pos1_cell49_z2	23.88	22.45	Forebrain/Midbrain/Hindbrain
embryo1_Pos3_cell397_z5	68.21	65.35	Forebrain/Midbrain/Hindbrain
embryo1_Pos20_cell172_z2	71.07	102.53	Cardiomyocytes
embryo1_Pos3_cell175_z5	76.79	61.06	Forebrain/Midbrain/Hindbrain
embryo1_Pos3_cell151_z5	78.22	63.92	Forebrain/Midbrain/Hindbrain
embryo1_Pos2_cell202_z2	31.03	18.16	Forebrain/Midbrain/Hindbrain
embryo1_Pos2_cell246_z5	28.17	18.16	Forebrain/Midbrain/Hindbrain
embryo1_Pos3_cell15_z2	81.08	51.05	Forebrain/Midbrain/Hindbrain
embryo1_Pos3_cell23_z2	79.65	62.49	Forebrain/Midbrain/Hindbrain
embryo1_Pos11_cell206_z2	73.93	68.21	Forebrain/Midbrain/Hindbrain
embryo1_Pos11_cell153_z2	65.35	56.77	Forebrain/Midbrain/Hindbrain
embryo1_Pos5_cell274_z2	23.88	39.61	Forebrain/Midbrain/Hindbrain
embryo1_Pos3_cell139_z2	82.51	53.91	Forebrain/Midbrain/Hindbrain
embryo1_Pos3_cell359_z2	75.36	66.78	Forebrain/Midbrain/Hindbrain
embryo1_Pos20_cell118_z2	73.93	102.53	Splanchnic mesoderm
embryo1_Pos2_cell198_z5	32.46	16.73	Forebrain/Midbrain/Hindbrain
embryo1_Pos2_cell264_z5	29.6	19.59	Forebrain/Midbrain/Hindbrain
embryo1_Pos9_cell309_z5	13.87	59.63	Forebrain/Midbrain/Hindbrain
embryo1_Pos3_cell27_z2	79.65	52.48	Forebrain/Midbrain/Hindbrain
embryo1_Pos3_cell232_z5	63.92	59.63	Forebrain/Midbrain/Hindbrain
embryo1_Pos3_cell90_z5	85.37	65.35	Forebrain/Midbrain/Hindbrain
embryo1_Pos2_cell201_z2	28.17	18.16	Forebrain/Midbrain/Hindbrain
embryo1_Pos1_cell44_z2	32.46	13.87	Forebrain/Midbrain/Hindbrain
embryo1_Pos28_cell216_z2	72.5	66.78	Spinal cord
embryo1_Pos3_cell386_z5	48.19	32.46	Forebrain/Midbrain/Hindbrain
embryo1_Pos3_cell81_z5	78.22	62.49	Forebrain/Midbrain/Hindbrain
embryo1_Pos2_cell246_z2	36.75	9.57999999999998	Forebrain/Midbrain/Hindbrain
embryo1_Pos3_cell63_z5	76.79	63.92	Forebrain/Midbrain/Hindbrain
embryo1_Pos12_cell148_z2	78.22	89.66	Gut tube
embryo1_Pos3_cell210_z5	58.2	41.04	Forebrain/Midbrain/Hindbrain
embryo1_Pos11_cell78_z5	81.08	69.64	Forebrain/Midbrain/Hindbrain
embryo1_Pos12_cell34_z5	79.65	89.66	Gut tube
embryo1_Pos11_cell71_z5	76.79	51.05	Forebrain/Midbrain/Hindbrain
embryo1_Pos2_cell247_z5	82.51	62.49	Forebrain/Midbrain/Hindbrain
embryo1_Pos20_cell377_z2	83.94	93.95	Mixed mesenchymal mesoderm
embryo1_Pos2_cell263_z2	25.31	32.46	Forebrain/Midbrain/Hindbrain
embryo1_Pos21_cell289_z2	81.08	95.38	Gut tube
embryo1_Pos1_cell106_z5	25.31	25.31	Forebrain/Midbrain/Hindbrain
embryo1_Pos2_cell237_z2	38.18	8.14999999999998	Forebrain/Midbrain/Hindbrain
embryo1_Pos3_cell170_z5	73.93	62.49	Forebrain/Midbrain/Hindbrain
embryo1_Pos3_cell301_z5	71.07	66.78	Forebrain/Midbrain/Hindbrain
embryo1_Pos3_cell162_z2	75.36	56.77	Forebrain/Midbrain/Hindbrain
embryo1_Pos1_cell48_z2	18.16	29.6	Forebrain/Midbrain/Hindbrain
embryo1_Pos3_cell38_z2	81.08	62.49	Spinal cord
embryo1_Pos1_cell73_z2	29.6	18.16	Forebrain/Midbrain/Hindbrain
embryo1_Pos3_cell274_z5	76.79	68.21	Forebrain/Midbrain/Hindbrain
embryo1_Pos12_cell79_z5	76.79	91.09	Gut tube
embryo1_Pos23_cell376_z2	61.06	129.7	Splanchnic mesoderm
embryo1_Pos2_cell209_z5	59.63	38.1799999999999	Forebrain/Midbrain/Hindbrain
embryo1_Pos21_cell1_z2	61.06	41.04	Forebrain/Midbrain/Hindbrain
embryo1_Pos3_cell108_z2	79.65	56.77	Forebrain/Midbrain/Hindbrain
embryo1_Pos3_cell125_z2	78.22	53.91	Forebrain/Midbrain/Hindbrain
embryo1_Pos1_cell158_z5	19.59	35.32	Forebrain/Midbrain/Hindbrain
embryo1_Pos3_cell66_z2	79.65	58.2	Forebrain/Midbrain/Hindbrain
embryo1_Pos3_cell28_z5	65.35	53.91	Forebrain/Midbrain/Hindbrain
embryo1_Pos12_cell141_z2	76.79	91.09	Gut tube
embryo1_Pos11_cell6_z2	78.22	52.48	Forebrain/Midbrain/Hindbrain
embryo1_Pos11_cell33_z2	76.79	66.78	Forebrain/Midbrain/Hindbrain
embryo1_Pos3_cell22_z2	69.64	53.91	Forebrain/Midbrain/Hindbrain
embryo1_Pos21_cell115_z5	81.08	95.38	Gut tube
embryo1_Pos20_cell83_z2	73.93	102.53	Splanchnic mesoderm
embryo1_Pos3_cell66_z5	76.79	58.2	Forebrain/Midbrain/Hindbrain
embryo1_Pos10_cell178_z5	53.91	81.08	Neural crest
embryo1_Pos1_cell72_z5	18.16	33.89	Forebrain/Midbrain/Hindbrain
embryo1_Pos1_cell108_z2	28.17	21.02	Forebrain/Midbrain/Hindbrain
embryo1_Pos2_cell41_z5	45.33	22.45	Forebrain/Midbrain/Hindbrain
embryo1_Pos2_cell69_z2	48.19	25.31	Forebrain/Midbrain/Hindbrain
embryo1_Pos11_cell82_z5	68.21	58.2	Forebrain/Midbrain/Hindbrain
embryo1_Pos3_cell113_z5	82.51	53.91	Forebrain/Midbrain/Hindbrain
embryo1_Pos3_cell238_z5	58.2	39.61	Forebrain/Midbrain/Hindbrain
embryo1_Pos2_cell283_z2	33.89	13.87	Forebrain/Midbrain/Hindbrain
embryo1_Pos2_cell8_z5	48.19	26.74	Forebrain/Midbrain/Hindbrain
embryo1_Pos20_cell133_z2	76.79	102.53	Splanchnic mesoderm
embryo1_Pos21_cell278_z2	83.94	89.66	Neural crest
embryo1_Pos1_cell46_z5	19.59	31.03	Forebrain/Midbrain/Hindbrain
embryo1_Pos11_cell84_z2	79.65	66.78	Forebrain/Midbrain/Hindbrain
embryo1_Pos2_cell58_z2	49.62	25.31	Forebrain/Midbrain/Hindbrain
embryo1_Pos10_cell182_z5	53.91	79.65	Neural crest
embryo1_Pos12_cell136_z2	76.79	93.95	Gut tube
embryo1_Pos21_cell174_z2	93.95	93.95	Haematoendothelial progenitors
embryo1_Pos3_cell365_z2	58.2	39.61	Forebrain/Midbrain/Hindbrain
embryo1_Pos1_cell113_z2	29.6	19.59	Forebrain/Midbrain/Hindbrain
embryo1_Pos3_cell229_z5	79.65	55.34	Forebrain/Midbrain/Hindbrain
embryo1_Pos3_cell306_z5	61.06	51.05	Forebrain/Midbrain/Hindbrain
embryo1_Pos21_cell329_z2	81.08	93.95	Gut tube
embryo1_Pos1_cell85_z2	28.17	19.59	Forebrain/Midbrain/Hindbrain
embryo1_Pos3_cell381_z2	72.5	66.78	Forebrain/Midbrain/Hindbrain
embryo1_Pos11_cell84_z5	76.79	51.05	Forebrain/Midbrain/Hindbrain
embryo1_Pos3_cell329_z5	59.63	46.76	Forebrain/Midbrain/Hindbrain
embryo1_Pos1_cell41_z5	31.03	13.87	Forebrain/Midbrain/Hindbrain
embryo1_Pos3_cell202_z2	76.79	65.35	Forebrain/Midbrain/Hindbrain
embryo1_Pos2_cell230_z2	28.17	25.31	Forebrain/Midbrain/Hindbrain
embryo1_Pos2_cell314_z2	52.48	29.6	Forebrain/Midbrain/Hindbrain
embryo1_Pos3_cell308_z2	78.22	69.64	Forebrain/Midbrain/Hindbrain
embryo1_Pos21_cell23_z2	99.67	102.53	Cranial mesoderm
embryo1_Pos3_cell147_z5	65.35	56.77	Forebrain/Midbrain/Hindbrain
embryo1_Pos3_cell209_z5	75.36	53.91	Forebrain/Midbrain/Hindbrain
embryo1_Pos3_cell90_z2	79.65	56.77	Forebrain/Midbrain/Hindbrain
embryo1_Pos20_cell274_z5	65.35	112.54	Cardiomyocytes
embryo1_Pos3_cell260_z5	62.49	48.19	Forebrain/Midbrain/Hindbrain
embryo1_Pos12_cell123_z2	76.79	91.09	Gut tube
embryo1_Pos20_cell108_z2	75.36	101.1	Splanchnic mesoderm
embryo1_Pos2_cell50_z5	73.93	65.35	Forebrain/Midbrain/Hindbrain
embryo1_Pos2_cell231_z2	29.6	19.59	Forebrain/Midbrain/Hindbrain
embryo1_Pos11_cell18_z5	73.93	62.49	Forebrain/Midbrain/Hindbrain
embryo1_Pos1_cell38_z5	23.88	36.75	Forebrain/Midbrain/Hindbrain
embryo1_Pos3_cell19_z2	81.08	61.06	Forebrain/Midbrain/Hindbrain
embryo1_Pos1_cell142_z5	38.18	9.57999999999998	Forebrain/Midbrain/Hindbrain
embryo1_Pos3_cell448_z2	51.05	26.74	Forebrain/Midbrain/Hindbrain
embryo1_Pos12_cell17_z5	73.93	86.8	Gut tube
embryo1_Pos10_cell206_z5	55.34	71.07	Neural crest
embryo1_Pos2_cell182_z5	31.03	22.45	Forebrain/Midbrain/Hindbrain
embryo1_Pos12_cell19_z5	75.36	89.66	Gut tube
embryo1_Pos3_cell185_z2	79.65	68.21	Forebrain/Midbrain/Hindbrain
embryo1_Pos3_cell222_z2	79.65	58.2	Forebrain/Midbrain/Hindbrain
embryo1_Pos11_cell314_z2	78.22	89.66	Gut tube
embryo1_Pos12_cell147_z2	76.79	92.52	Gut tube
embryo1_Pos3_cell104_z5	82.51	59.63	Forebrain/Midbrain/Hindbrain
embryo1_Pos2_cell105_z2	32.46	22.45	Forebrain/Midbrain/Hindbrain
embryo1_Pos3_cell130_z5	88.23	63.92	Forebrain/Midbrain/Hindbrain
embryo1_Pos2_cell300_z2	23.88	31.03	Forebrain/Midbrain/Hindbrain
embryo1_Pos21_cell230_z2	93.95	95.38	Cranial mesoderm
embryo1_Pos11_cell32_z5	71.07	65.35	Forebrain/Midbrain/Hindbrain
embryo1_Pos3_cell362_z5	75.36	69.64	Forebrain/Midbrain/Hindbrain
embryo1_Pos11_cell55_z5	81.08	71.07	Forebrain/Midbrain/Hindbrain
embryo1_Pos2_cell220_z5	31.03	13.87	Forebrain/Midbrain/Hindbrain
embryo1_Pos3_cell310_z5	61.06	52.48	Forebrain/Midbrain/Hindbrain
embryo1_Pos21_cell164_z2	93.95	102.53	Cranial mesoderm
embryo1_Pos11_cell94_z5	75.36	69.64	Forebrain/Midbrain/Hindbrain
embryo1_Pos2_cell255_z5	16.73	31.03	Forebrain/Midbrain/Hindbrain
embryo1_Pos11_cell279_z2	76.79	88.23	Gut tube
embryo1_Pos2_cell215_z5	39.61	12.44	Forebrain/Midbrain/Hindbrain
embryo1_Pos20_cell75_z5	81.08	105.39	Splanchnic mesoderm
embryo1_Pos2_cell309_z2	52.48	31.03	Forebrain/Midbrain/Hindbrain
embryo1_Pos2_cell104_z2	43.9	25.31	Forebrain/Midbrain/Hindbrain
embryo1_Pos1_cell134_z5	25.31	33.89	Forebrain/Midbrain/Hindbrain
embryo1_Pos3_cell76_z2	81.08	61.06	Forebrain/Midbrain/Hindbrain
embryo1_Pos2_cell15_z5	49.62	25.31	Forebrain/Midbrain/Hindbrain
embryo1_Pos3_cell317_z2	62.49	48.19	Forebrain/Midbrain/Hindbrain
embryo1_Pos3_cell404_z5	48.19	26.74	Forebrain/Midbrain/Hindbrain
embryo1_Pos3_cell2_z2	83.94	52.48	Forebrain/Midbrain/Hindbrain
embryo1_Pos3_cell56_z5	86.8	63.92	Forebrain/Midbrain/Hindbrain
embryo1_Pos2_cell234_z2	26.74	28.17	Forebrain/Midbrain/Hindbrain
embryo1_Pos20_cell246_z5	73.93	103.96	Splanchnic mesoderm
embryo1_Pos3_cell29_z5	76.79	53.91	Forebrain/Midbrain/Hindbrain
embryo1_Pos3_cell294_z2	81.08	65.35	Forebrain/Midbrain/Hindbrain
embryo1_Pos3_cell461_z2	68.21	65.35	Forebrain/Midbrain/Hindbrain
embryo1_Pos21_cell296_z2	89.66	96.81	Cranial mesoderm
embryo1_Pos2_cell277_z5	36.75	12.44	Forebrain/Midbrain/Hindbrain
embryo1_Pos3_cell27_z5	72.5	63.92	Forebrain/Midbrain/Hindbrain
embryo1_Pos21_cell180_z2	86.8	98.24	Cranial mesoderm
embryo1_Pos3_cell250_z5	78.22	69.64	Forebrain/Midbrain/Hindbrain
embryo1_Pos28_cell140_z5	105.39	109.68	Dermomyotome
embryo1_Pos1_cell167_z5	23.88	29.6	Forebrain/Midbrain/Hindbrain
embryo1_Pos3_cell248_z2	78.22	52.48	Forebrain/Midbrain/Hindbrain
embryo1_Pos12_cell102_z2	79.65	92.52	Gut tube
embryo1_Pos3_cell305_z5	62.49	48.19	Forebrain/Midbrain/Hindbrain
embryo1_Pos2_cell32_z5	42.47	22.45	Forebrain/Midbrain/Hindbrain
embryo1_Pos11_cell66_z5	75.36	51.05	Forebrain/Midbrain/Hindbrain
embryo1_Pos21_cell94_z2	86.8	72.5	Spinal cord
embryo1_Pos3_cell51_z5	82.51	55.34	Forebrain/Midbrain/Hindbrain
embryo1_Pos2_cell100_z5	26.74	28.17	Forebrain/Midbrain/Hindbrain
embryo1_Pos20_cell107_z5	76.79	102.53	Splanchnic mesoderm
embryo1_Pos3_cell488_z2	71.07	69.64	Cranial mesoderm
embryo1_Pos11_cell15_z5	91.09	51.05	Forebrain/Midbrain/Hindbrain
embryo1_Pos20_cell202_z5	75.36	103.96	Splanchnic mesoderm
embryo1_Pos3_cell374_z2	63.92	46.76	Forebrain/Midbrain/Hindbrain
embryo1_Pos3_cell210_z2	81.08	62.49	Forebrain/Midbrain/Hindbrain
embryo1_Pos12_cell22_z5	75.36	89.66	Gut tube
embryo1_Pos11_cell253_z2	88.23	133.99	Cranial mesoderm
embryo1_Pos10_cell168_z5	52.48	78.22	Neural crest
embryo1_Pos11_cell68_z2	65.35	59.63	Forebrain/Midbrain/Hindbrain
embryo1_Pos9_cell321_z5	11.01	58.2	Forebrain/Midbrain/Hindbrain
embryo1_Pos21_cell235_z2	82.51	96.81	Gut tube
embryo1_Pos3_cell160_z5	81.08	56.77	Forebrain/Midbrain/Hindbrain
embryo1_Pos3_cell382_z5	49.62	31.03	Forebrain/Midbrain/Hindbrain
embryo1_Pos3_cell186_z2	78.22	56.77	Forebrain/Midbrain/Hindbrain
embryo1_Pos3_cell274_z2	62.49	48.19	Forebrain/Midbrain/Hindbrain
embryo1_Pos2_cell7_z2	46.76	26.74	ExE endoderm
embryo1_Pos3_cell231_z2	79.65	65.35	Forebrain/Midbrain/Hindbrain
embryo1_Pos3_cell114_z2	83.94	52.48	Forebrain/Midbrain/Hindbrain
embryo1_Pos11_cell65_z5	63.92	59.63	Forebrain/Midbrain/Hindbrain
embryo1_Pos12_cell74_z5	76.79	92.52	Gut tube
embryo1_Pos21_cell76_z2	79.65	68.21	Spinal cord
embryo1_Pos3_cell275_z2	78.22	69.64	Forebrain/Midbrain/Hindbrain
embryo1_Pos2_cell64_z5	45.33	28.17	Forebrain/Midbrain/Hindbrain
embryo1_Pos3_cell285_z2	79.65	72.5	Forebrain/Midbrain/Hindbrain
embryo1_Pos11_cell59_z5	69.64	62.49	Forebrain/Midbrain/Hindbrain
embryo1_Pos1_cell83_z2	21.02	28.17	Forebrain/Midbrain/Hindbrain
embryo1_Pos12_cell25_z5	75.36	89.66	Gut tube
embryo1_Pos1_cell136_z5	19.59	31.03	Forebrain/Midbrain/Hindbrain
embryo1_Pos2_cell73_z5	53.91	28.17	Forebrain/Midbrain/Hindbrain
embryo1_Pos2_cell100_z2	33.89	22.45	Forebrain/Midbrain/Hindbrain
embryo1_Pos2_cell218_z5	53.91	32.46	Forebrain/Midbrain/Hindbrain
embryo1_Pos20_cell128_z2	73.93	102.53	Splanchnic mesoderm
embryo1_Pos1_cell100_z2	32.46	16.73	Forebrain/Midbrain/Hindbrain
embryo1_Pos21_cell198_z2	85.37	131.13	Cranial mesoderm
embryo1_Pos3_cell392_z5	52.48	38.1799999999999	Forebrain/Midbrain/Hindbrain
embryo1_Pos2_cell267_z5	32.46	21.02	Forebrain/Midbrain/Hindbrain
embryo1_Pos2_cell51_z2	32.46	19.59	Forebrain/Midbrain/Hindbrain
embryo1_Pos3_cell378_z2	61.06	43.9	Forebrain/Midbrain/Hindbrain
embryo1_Pos3_cell376_z5	62.49	53.91	Forebrain/Midbrain/Hindbrain
embryo1_Pos12_cell21_z5	79.65	91.09	Gut tube
embryo1_Pos3_cell121_z5	73.93	65.35	Forebrain/Midbrain/Hindbrain
embryo1_Pos1_cell13_z2	45.33	12.44	Forebrain/Midbrain/Hindbrain
embryo1_Pos1_cell180_z2	13.87	42.47	Cranial mesoderm
embryo1_Pos3_cell11_z5	85.37	65.35	Forebrain/Midbrain/Hindbrain
embryo1_Pos3_cell148_z2	76.79	61.06	Forebrain/Midbrain/Hindbrain
embryo1_Pos11_cell301_z2	76.79	91.09	Gut tube
embryo1_Pos11_cell46_z5	86.8	65.35	Forebrain/Midbrain/Hindbrain
embryo1_Pos2_cell89_z5	48.19	25.31	Forebrain/Midbrain/Hindbrain
embryo1_Pos3_cell188_z5	78.22	51.05	Forebrain/Midbrain/Hindbrain
embryo1_Pos3_cell71_z5	78.22	56.77	Forebrain/Midbrain/Hindbrain
embryo1_Pos5_cell343_z2	12.44	49.62	Forebrain/Midbrain/Hindbrain
embryo1_Pos2_cell177_z5	19.59	31.03	Forebrain/Midbrain/Hindbrain
embryo1_Pos21_cell114_z2	81.08	63.92	Spinal cord
embryo1_Pos3_cell70_z2	82.51	56.77	Forebrain/Midbrain/Hindbrain
embryo1_Pos21_cell322_z2	81.08	95.38	Gut tube
embryo1_Pos2_cell9_z5	46.76	28.17	Forebrain/Midbrain/Hindbrain
embryo1_Pos3_cell199_z5	73.93	68.21	Forebrain/Midbrain/Hindbrain
embryo1_Pos20_cell241_z2	75.36	108.25	Endothelium
embryo1_Pos1_cell85_z5	33.89	15.3	Forebrain/Midbrain/Hindbrain
embryo1_Pos3_cell193_z2	92.52	65.35	Forebrain/Midbrain/Hindbrain
embryo1_Pos2_cell59_z5	45.33	28.17	Forebrain/Midbrain/Hindbrain
embryo1_Pos5_cell307_z2	29.6	56.77	Forebrain/Midbrain/Hindbrain
embryo1_Pos10_cell202_z2	53.91	76.79	Neural crest
embryo1_Pos5_cell362_z2	29.6	56.77	Forebrain/Midbrain/Hindbrain
embryo1_Pos2_cell195_z2	59.63	16.73	Forebrain/Midbrain/Hindbrain
embryo1_Pos21_cell114_z5	79.65	92.52	Splanchnic mesoderm
embryo1_Pos5_cell319_z5	13.87	58.2	Forebrain/Midbrain/Hindbrain
embryo1_Pos2_cell261_z5	18.16	33.89	Forebrain/Midbrain/Hindbrain
embryo1_Pos2_cell284_z5	33.89	11.01	Forebrain/Midbrain/Hindbrain
embryo1_Pos3_cell234_z2	79.65	66.78	Forebrain/Midbrain/Hindbrain
embryo1_Pos5_cell353_z5	13.87	46.76	Forebrain/Midbrain/Hindbrain
embryo1_Pos3_cell327_z2	61.06	43.9	Forebrain/Midbrain/Hindbrain
embryo1_Pos2_cell34_z5	43.9	21.02	Forebrain/Midbrain/Hindbrain
embryo1_Pos2_cell201_z5	26.74	23.88	Forebrain/Midbrain/Hindbrain
embryo1_Pos21_cell243_z2	73.93	81.08	Gut tube
embryo1_Pos3_cell188_z2	76.79	51.05	Forebrain/Midbrain/Hindbrain
embryo1_Pos2_cell35_z5	45.33	25.31	Forebrain/Midbrain/Hindbrain
embryo1_Pos3_cell354_z2	59.63	46.76	Forebrain/Midbrain/Hindbrain
embryo1_Pos2_cell57_z5	43.9	22.45	Forebrain/Midbrain/Hindbrain
embryo1_Pos3_cell320_z5	78.22	72.5	Forebrain/Midbrain/Hindbrain
embryo1_Pos10_cell154_z5	55.34	82.51	Neural crest
embryo1_Pos3_cell237_z2	61.06	42.47	Forebrain/Midbrain/Hindbrain
embryo1_Pos1_cell103_z5	21.02	33.89	Forebrain/Midbrain/Hindbrain
embryo1_Pos2_cell236_z2	18.16	31.03	Forebrain/Midbrain/Hindbrain
embryo1_Pos2_cell253_z5	28.17	22.45	Forebrain/Midbrain/Hindbrain
embryo1_Pos21_cell255_z2	79.65	89.66	Gut tube
embryo1_Pos3_cell163_z5	68.21	59.63	Forebrain/Midbrain/Hindbrain
embryo1_Pos1_cell117_z5	19.59	33.89	Forebrain/Midbrain/Hindbrain
embryo1_Pos3_cell54_z2	76.79	53.91	Forebrain/Midbrain/Hindbrain
embryo1_Pos11_cell286_z2	82.51	91.09	Gut tube
embryo1_Pos2_cell41_z2	51.05	26.74	Forebrain/Midbrain/Hindbrain
embryo1_Pos3_cell303_z5	62.49	51.05	Forebrain/Midbrain/Hindbrain
embryo1_Pos1_cell165_z5	23.88	32.46	Forebrain/Midbrain/Hindbrain
embryo1_Pos9_cell238_z5	9.58	53.91	Forebrain/Midbrain/Hindbrain
embryo1_Pos3_cell214_z5	78.22	59.63	Forebrain/Midbrain/Hindbrain
embryo1_Pos12_cell142_z2	76.79	92.52	Gut tube
embryo1_Pos1_cell151_z5	32.46	13.87	Forebrain/Midbrain/Hindbrain
embryo1_Pos11_cell122_z5	81.08	93.95	Gut tube
embryo1_Pos2_cell282_z2	25.31	28.17	Forebrain/Midbrain/Hindbrain
embryo1_Pos3_cell138_z2	83.94	51.05	Forebrain/Midbrain/Hindbrain
embryo1_Pos3_cell135_z2	79.65	52.48	Forebrain/Midbrain/Hindbrain
embryo1_Pos3_cell351_z2	59.63	38.1799999999999	Forebrain/Midbrain/Hindbrain
embryo1_Pos3_cell265_z2	62.49	48.19	Forebrain/Midbrain/Hindbrain
embryo1_Pos3_cell35_z5	73.93	62.49	Forebrain/Midbrain/Hindbrain
embryo1_Pos3_cell282_z2	71.07	63.92	Forebrain/Midbrain/Hindbrain
embryo1_Pos2_cell163_z5	31.03	21.02	Forebrain/Midbrain/Hindbrain
embryo1_Pos11_cell105_z5	71.07	65.35	Forebrain/Midbrain/Hindbrain
embryo1_Pos3_cell201_z5	73.93	62.49	Forebrain/Midbrain/Hindbrain
embryo1_Pos1_cell187_z2	15.3	28.17	Neural crest
embryo1_Pos3_cell86_z2	81.08	53.91	Forebrain/Midbrain/Hindbrain
embryo1_Pos3_cell179_z5	81.08	56.77	Forebrain/Midbrain/Hindbrain
embryo1_Pos20_cell204_z2	75.36	101.1	Splanchnic mesoderm
embryo1_Pos20_cell129_z5	76.79	102.53	Splanchnic mesoderm
embryo1_Pos1_cell9_z2	18.16	35.32	Forebrain/Midbrain/Hindbrain
embryo1_Pos3_cell137_z5	79.65	51.05	Forebrain/Midbrain/Hindbrain
embryo1_Pos2_cell71_z2	46.76	29.6	Forebrain/Midbrain/Hindbrain
embryo1_Pos3_cell55_z5	86.8	62.49	Forebrain/Midbrain/Hindbrain
embryo1_Pos2_cell116_z5	36.75	21.02	Forebrain/Midbrain/Hindbrain
embryo1_Pos10_cell134_z5	53.91	76.79	Neural crest
embryo1_Pos2_cell130_z5	31.03	22.45	Forebrain/Midbrain/Hindbrain
embryo1_Pos2_cell242_z5	26.74	18.16	Forebrain/Midbrain/Hindbrain
embryo1_Pos11_cell251_z2	81.08	91.09	Gut tube
embryo1_Pos3_cell49_z5	81.08	56.77	Forebrain/Midbrain/Hindbrain
embryo1_Pos12_cell143_z2	76.79	91.09	Gut tube
embryo1_Pos20_cell201_z2	72.5	103.96	Cardiomyocytes
embryo1_Pos3_cell35_z2	79.65	65.35	Forebrain/Midbrain/Hindbrain
embryo1_Pos20_cell57_z5	76.79	102.53	Splanchnic mesoderm
embryo1_Pos2_cell66_z2	46.76	28.17	Forebrain/Midbrain/Hindbrain
embryo1_Pos3_cell245_z5	76.79	68.21	Forebrain/Midbrain/Hindbrain
embryo1_Pos11_cell171_z2	78.22	68.21	Forebrain/Midbrain/Hindbrain
embryo1_Pos3_cell34_z2	73.93	63.92	Forebrain/Midbrain/Hindbrain
embryo1_Pos12_cell121_z2	78.22	89.66	Gut tube
embryo1_Pos20_cell60_z5	71.07	102.53	Cardiomyocytes
embryo1_Pos5_cell39_z5	29.6	58.2	Forebrain/Midbrain/Hindbrain
embryo1_Pos3_cell424_z2	45.33	23.88	Forebrain/Midbrain/Hindbrain
embryo1_Pos2_cell184_z5	28.17	22.45	Forebrain/Midbrain/Hindbrain
embryo1_Pos11_cell42_z5	73.93	65.35	Forebrain/Midbrain/Hindbrain
embryo1_Pos3_cell155_z5	81.08	65.35	Forebrain/Midbrain/Hindbrain
embryo1_Pos2_cell31_z2	45.33	28.17	Forebrain/Midbrain/Hindbrain
embryo1_Pos21_cell70_z5	86.8	69.64	Spinal cord
embryo1_Pos2_cell311_z2	32.46	16.73	Forebrain/Midbrain/Hindbrain
embryo1_Pos3_cell157_z2	81.08	65.35	Forebrain/Midbrain/Hindbrain
embryo1_Pos1_cell67_z5	18.16	29.6	Forebrain/Midbrain/Hindbrain
embryo1_Pos3_cell226_z2	78.22	69.64	Forebrain/Midbrain/Hindbrain
embryo1_Pos11_cell24_z5	65.35	58.2	Forebrain/Midbrain/Hindbrain
embryo1_Pos1_cell92_z2	21.02	32.46	Forebrain/Midbrain/Hindbrain
embryo1_Pos2_cell61_z2	45.33	28.17	Forebrain/Midbrain/Hindbrain
embryo1_Pos10_cell131_z5	36.75	68.21	Neural crest
embryo1_Pos12_cell80_z5	63.92	86.8	Cardiomyocytes
embryo1_Pos3_cell184_z5	81.08	52.48	Forebrain/Midbrain/Hindbrain
embryo1_Pos1_cell83_z5	19.59	32.46	Forebrain/Midbrain/Hindbrain
embryo1_Pos23_cell297_z2	59.63	128.27	Splanchnic mesoderm
embryo1_Pos23_cell342_z2	81.08	119.69	Splanchnic mesoderm
embryo1_Pos21_cell19_z5	99.67	66.78	Spinal cord
embryo1_Pos2_cell239_z2	25.31	25.31	Forebrain/Midbrain/Hindbrain
embryo1_Pos3_cell240_z2	85.37	63.92	Forebrain/Midbrain/Hindbrain
embryo1_Pos6_cell111_z2	15.3	126.84	Lateral plate mesoderm
embryo1_Pos3_cell216_z2	71.07	63.92	Forebrain/Midbrain/Hindbrain
embryo1_Pos10_cell147_z5	52.48	78.22	Neural crest
embryo1_Pos3_cell282_z5	59.63	42.47	Forebrain/Midbrain/Hindbrain
embryo1_Pos3_cell94_z2	79.65	55.34	Forebrain/Midbrain/Hindbrain
embryo1_Pos1_cell10_z2	25.31	22.45	Forebrain/Midbrain/Hindbrain
embryo1_Pos3_cell302_z2	56.77	43.9	Forebrain/Midbrain/Hindbrain
embryo1_Pos3_cell126_z2	18.16	31.03	Forebrain/Midbrain/Hindbrain
embryo1_Pos21_cell9_z2	79.65	62.49	Spinal cord
embryo1_Pos11_cell92_z2	75.36	56.77	Forebrain/Midbrain/Hindbrain
embryo1_Pos2_cell173_z5	32.46	22.45	Forebrain/Midbrain/Hindbrain
embryo1_Pos21_cell332_z2	78.22	95.38	Gut tube
embryo1_Pos3_cell201_z2	76.79	52.48	Forebrain/Midbrain/Hindbrain
embryo1_Pos3_cell37_z5	76.79	62.49	Forebrain/Midbrain/Hindbrain
embryo1_Pos12_cell137_z2	75.36	88.23	Gut tube
embryo1_Pos20_cell159_z5	73.93	103.96	Cardiomyocytes
embryo1_Pos3_cell281_z2	79.65	63.92	Forebrain/Midbrain/Hindbrain
embryo1_Pos1_cell80_z5	31.03	22.45	Forebrain/Midbrain/Hindbrain
embryo1_Pos2_cell21_z2	39.61	19.59	Forebrain/Midbrain/Hindbrain
embryo1_Pos12_cell146_z2	75.36	88.23	Gut tube
embryo1_Pos5_cell170_z2	23.88	36.75	Forebrain/Midbrain/Hindbrain
embryo1_Pos12_cell133_z2	79.65	91.09	Gut tube
embryo1_Pos20_cell71_z5	76.79	102.53	Splanchnic mesoderm
embryo1_Pos20_cell278_z2	52.48	96.81	Cardiomyocytes
embryo1_Pos3_cell168_z5	76.79	53.91	Forebrain/Midbrain/Hindbrain
embryo1_Pos3_cell56_z2	75.36	63.92	Forebrain/Midbrain/Hindbrain
embryo1_Pos12_cell98_z2	83.94	95.38	Cranial mesoderm
embryo1_Pos3_cell423_z5	46.76	23.88	Forebrain/Midbrain/Hindbrain
embryo1_Pos2_cell252_z2	92.52	61.06	Forebrain/Midbrain/Hindbrain
embryo1_Pos3_cell121_z2	76.79	53.91	Forebrain/Midbrain/Hindbrain
embryo1_Pos3_cell177_z5	82.51	59.63	Forebrain/Midbrain/Hindbrain
embryo1_Pos2_cell16_z2	51.05	26.74	Forebrain/Midbrain/Hindbrain
embryo1_Pos3_cell172_z5	79.65	61.06	Forebrain/Midbrain/Hindbrain
embryo1_Pos12_cell151_z2	75.36	89.66	Gut tube
embryo1_Pos5_cell365_z2	16.73	56.77	Forebrain/Midbrain/Hindbrain
embryo1_Pos3_cell19_z5	88.23	58.2	Forebrain/Midbrain/Hindbrain
embryo1_Pos2_cell36_z2	48.19	25.31	Forebrain/Midbrain/Hindbrain
embryo1_Pos3_cell64_z2	79.65	62.49	Forebrain/Midbrain/Hindbrain
embryo1_Pos3_cell187_z5	81.08	61.06	Forebrain/Midbrain/Hindbrain
embryo1_Pos2_cell278_z2	31.03	22.45	Forebrain/Midbrain/Hindbrain
embryo1_Pos2_cell206_z2	21.02	29.6	Forebrain/Midbrain/Hindbrain
embryo1_Pos5_cell322_z5	12.44	48.19	Forebrain/Midbrain/Hindbrain
embryo1_Pos13_cell245_z2	49.62	91.09	Cardiomyocytes
embryo1_Pos3_cell328_z2	75.36	68.21	Forebrain/Midbrain/Hindbrain
embryo1_Pos3_cell357_z5	72.5	69.64	Forebrain/Midbrain/Hindbrain
embryo1_Pos3_cell252_z2	78.22	51.05	Forebrain/Midbrain/Hindbrain
embryo1_Pos3_cell125_z5	19.59	33.89	Forebrain/Midbrain/Hindbrain
embryo1_Pos3_cell236_z2	79.65	59.63	Forebrain/Midbrain/Hindbrain
embryo1_Pos3_cell314_z2	61.06	43.9	Forebrain/Midbrain/Hindbrain
embryo1_Pos21_cell152_z2	83.94	131.13	Cranial mesoderm
embryo1_Pos3_cell104_z2	81.08	53.91	Forebrain/Midbrain/Hindbrain
embryo1_Pos11_cell68_z5	78.22	49.62	Forebrain/Midbrain/Hindbrain
embryo1_Pos2_cell107_z2	41.04	21.02	Forebrain/Midbrain/Hindbrain
embryo1_Pos9_cell201_z5	16.73	59.63	Forebrain/Midbrain/Hindbrain
embryo1_Pos3_cell73_z5	76.79	63.92	Forebrain/Midbrain/Hindbrain
embryo1_Pos11_cell160_z2	71.07	65.35	Forebrain/Midbrain/Hindbrain
embryo1_Pos3_cell285_z5	62.49	52.48	Forebrain/Midbrain/Hindbrain
embryo1_Pos20_cell144_z5	71.07	102.53	Cardiomyocytes
embryo1_Pos20_cell140_z2	72.5	102.53	Cardiomyocytes
embryo1_Pos3_cell368_z2	61.06	49.62	Forebrain/Midbrain/Hindbrain
embryo1_Pos2_cell274_z5	91.09	66.78	Forebrain/Midbrain/Hindbrain
embryo1_Pos20_cell269_z2	65.35	112.54	Cardiomyocytes
embryo1_Pos3_cell182_z2	83.94	53.91	Forebrain/Midbrain/Hindbrain
embryo1_Pos2_cell222_z2	29.6	25.31	Forebrain/Midbrain/Hindbrain
embryo1_Pos2_cell207_z2	33.89	22.45	Forebrain/Midbrain/Hindbrain
embryo1_Pos21_cell246_z2	98.24	105.39	Cranial mesoderm
embryo1_Pos5_cell392_z5	9.58	51.05	Forebrain/Midbrain/Hindbrain
embryo1_Pos20_cell76_z5	76.79	102.53	Splanchnic mesoderm
embryo1_Pos3_cell14_z2	83.94	51.05	Forebrain/Midbrain/Hindbrain
embryo1_Pos3_cell346_z2	51.05	33.89	Forebrain/Midbrain/Hindbrain
embryo1_Pos11_cell30_z2	61.06	41.04	Forebrain/Midbrain/Hindbrain
embryo1_Pos1_cell168_z5	15.3	32.46	Forebrain/Midbrain/Hindbrain
embryo1_Pos3_cell420_z2	46.76	31.03	Forebrain/Midbrain/Hindbrain
embryo1_Pos1_cell156_z5	32.46	13.87	Forebrain/Midbrain/Hindbrain
embryo1_Pos2_cell91_z2	49.62	28.17	Forebrain/Midbrain/Hindbrain
embryo1_Pos3_cell257_z5	76.79	65.35	Forebrain/Midbrain/Hindbrain
embryo1_Pos12_cell38_z5	76.79	95.38	Gut tube
embryo1_Pos2_cell188_z5	32.46	22.45	Forebrain/Midbrain/Hindbrain
embryo1_Pos1_cell15_z5	29.6	15.3	Forebrain/Midbrain/Hindbrain
embryo1_Pos21_cell15_z2	91.09	73.9299999999999	Spinal cord
embryo1_Pos3_cell157_z5	81.08	52.48	Forebrain/Midbrain/Hindbrain
embryo1_Pos3_cell327_z5	56.77	36.75	Forebrain/Midbrain/Hindbrain
embryo1_Pos11_cell78_z2	71.07	61.06	Forebrain/Midbrain/Hindbrain
embryo1_Pos10_cell189_z5	52.48	81.08	Neural crest
embryo1_Pos12_cell167_z2	75.36	92.52	Splanchnic mesoderm
embryo1_Pos11_cell52_z5	82.51	73.9299999999999	Forebrain/Midbrain/Hindbrain
embryo1_Pos10_cell369_z2	35.32	59.63	Forebrain/Midbrain/Hindbrain
embryo1_Pos3_cell22_z5	78.22	53.91	Forebrain/Midbrain/Hindbrain
embryo1_Pos20_cell100_z5	78.22	109.68	Splanchnic mesoderm
embryo1_Pos20_cell96_z5	83.94	101.1	Splanchnic mesoderm
embryo1_Pos3_cell206_z2	75.36	53.91	Forebrain/Midbrain/Hindbrain
embryo1_Pos3_cell364_z5	68.21	65.35	Forebrain/Midbrain/Hindbrain
embryo1_Pos3_cell149_z5	79.65	51.05	Forebrain/Midbrain/Hindbrain
embryo1_Pos3_cell324_z2	62.49	51.05	Forebrain/Midbrain/Hindbrain
embryo1_Pos4_cell371_z2	32.46	19.59	Forebrain/Midbrain/Hindbrain
embryo1_Pos2_cell38_z5	45.33	23.88	Forebrain/Midbrain/Hindbrain
embryo1_Pos1_cell43_z2	23.88	32.46	Forebrain/Midbrain/Hindbrain
embryo1_Pos3_cell396_z2	68.21	65.35	Forebrain/Midbrain/Hindbrain
embryo1_Pos20_cell188_z2	71.07	103.96	Cardiomyocytes
embryo1_Pos3_cell378_z5	73.93	66.78	Forebrain/Midbrain/Hindbrain
embryo1_Pos1_cell102_z2	31.03	12.44	Forebrain/Midbrain/Hindbrain
embryo1_Pos12_cell204_z2	73.93	88.23	Cardiomyocytes
embryo1_Pos6_cell112_z5	15.3	129.7	Lateral plate mesoderm
embryo1_Pos21_cell280_z2	82.51	91.09	Gut tube
embryo1_Pos1_cell314_z2	21.02	128.27	Lateral plate mesoderm
embryo1_Pos5_cell363_z2	11.01	58.2	Forebrain/Midbrain/Hindbrain
embryo1_Pos3_cell65_z5	78.22	52.48	Forebrain/Midbrain/Hindbrain
embryo1_Pos2_cell234_z5	93.95	69.64	Forebrain/Midbrain/Hindbrain
embryo1_Pos2_cell10_z5	45.33	25.31	Forebrain/Midbrain/Hindbrain
embryo1_Pos2_cell52_z5	45.33	29.6	Forebrain/Midbrain/Hindbrain
embryo1_Pos12_cell23_z5	73.93	88.23	Gut tube
embryo1_Pos2_cell15_z2	36.75	18.16	Forebrain/Midbrain/Hindbrain
embryo1_Pos21_cell36_z5	88.23	68.21	Spinal cord
embryo1_Pos2_cell155_z2	51.05	31.03	Forebrain/Midbrain/Hindbrain
embryo1_Pos20_cell263_z5	51.05	93.95	Cardiomyocytes
embryo1_Pos12_cell134_z2	78.22	95.38	Gut tube
embryo1_Pos12_cell88_z5	69.64	79.65	Gut tube
embryo1_Pos2_cell289_z2	31.03	25.31	Forebrain/Midbrain/Hindbrain
embryo1_Pos20_cell151_z5	73.93	103.96	Splanchnic mesoderm
embryo1_Pos3_cell288_z5	81.08	52.48	Forebrain/Midbrain/Hindbrain
embryo1_Pos20_cell234_z2	75.36	108.25	Endothelium
embryo1_Pos1_cell92_z5	32.46	22.45	Forebrain/Midbrain/Hindbrain
embryo1_Pos20_cell108_z5	75.36	101.1	Splanchnic mesoderm
embryo1_Pos20_cell122_z2	82.51	116.83	Splanchnic mesoderm
embryo1_Pos20_cell75_z2	76.79	113.97	Splanchnic mesoderm
embryo1_Pos21_cell66_z2	91.09	61.06	Spinal cord
embryo1_Pos3_cell254_z2	79.65	51.05	Forebrain/Midbrain/Hindbrain
embryo1_Pos3_cell295_z2	78.22	69.64	Forebrain/Midbrain/Hindbrain
embryo1_Pos11_cell158_z2	65.35	56.77	Forebrain/Midbrain/Hindbrain
embryo1_Pos21_cell126_z2	92.52	86.8	Cranial mesoderm
embryo1_Pos20_cell301_z5	65.35	113.97	Cardiomyocytes
embryo1_Pos1_cell4_z5	28.17	13.87	Forebrain/Midbrain/Hindbrain
embryo1_Pos1_cell115_z5	18.16	28.17	Forebrain/Midbrain/Hindbrain
embryo1_Pos3_cell218_z2	82.51	48.19	Forebrain/Midbrain/Hindbrain
embryo1_Pos2_cell135_z5	26.74	28.17	Forebrain/Midbrain/Hindbrain
embryo1_Pos9_cell310_z2	13.87	61.06	Forebrain/Midbrain/Hindbrain
embryo1_Pos3_cell17_z2	79.65	58.2	Forebrain/Midbrain/Hindbrain
embryo1_Pos3_cell178_z2	83.94	63.92	Forebrain/Midbrain/Hindbrain
embryo1_Pos23_cell385_z2	76.79	123.98	Splanchnic mesoderm
embryo1_Pos3_cell375_z2	62.49	46.76	Forebrain/Midbrain/Hindbrain
embryo1_Pos5_cell335_z2	13.87	48.19	Forebrain/Midbrain/Hindbrain
embryo1_Pos2_cell106_z5	26.74	28.17	Forebrain/Midbrain/Hindbrain
embryo1_Pos3_cell3_z5	79.65	58.2	Forebrain/Midbrain/Hindbrain
embryo1_Pos1_cell173_z2	89.66	48.19	Neural crest
embryo1_Pos2_cell241_z5	19.59	35.32	Forebrain/Midbrain/Hindbrain
embryo1_Pos3_cell279_z5	62.49	46.76	Forebrain/Midbrain/Hindbrain
embryo1_Pos2_cell161_z2	31.03	25.31	Forebrain/Midbrain/Hindbrain
embryo1_Pos20_cell311_z2	73.93	106.82	Endothelium
embryo1_Pos12_cell18_z5	79.65	92.52	Gut tube
embryo1_Pos10_cell135_z5	53.91	81.08	Neural crest
embryo1_Pos2_cell40_z5	48.19	28.17	Forebrain/Midbrain/Hindbrain
embryo1_Pos21_cell268_z2	91.09	96.81	Cranial mesoderm
embryo1_Pos21_cell148_z5	78.22	105.39	Gut tube
embryo1_Pos20_cell174_z5	71.07	103.96	Cardiomyocytes
embryo1_Pos3_cell194_z2	83.94	53.91	Forebrain/Midbrain/Hindbrain
embryo1_Pos21_cell267_z2	83.94	86.8	Gut tube
embryo1_Pos20_cell346_z2	62.49	113.97	Cardiomyocytes
embryo1_Pos9_cell305_z5	13.87	59.63	Forebrain/Midbrain/Hindbrain
embryo1_Pos2_cell174_z5	31.03	23.88	Forebrain/Midbrain/Hindbrain
embryo1_Pos2_cell33_z5	55.34	31.03	Forebrain/Midbrain/Hindbrain
embryo1_Pos3_cell63_z2	81.08	52.48	Forebrain/Midbrain/Hindbrain
embryo1_Pos2_cell260_z2	31.03	13.87	Forebrain/Midbrain/Hindbrain
embryo1_Pos3_cell20_z2	79.65	59.63	Forebrain/Midbrain/Hindbrain
embryo1_Pos2_cell204_z5	25.31	31.03	Forebrain/Midbrain/Hindbrain
embryo1_Pos20_cell202_z2	75.36	103.96	Cardiomyocytes
embryo1_Pos2_cell301_z2	51.05	28.17	Forebrain/Midbrain/Hindbrain
embryo1_Pos2_cell190_z5	19.59	28.17	Forebrain/Midbrain/Hindbrain
embryo1_Pos3_cell217_z2	65.35	53.91	Forebrain/Midbrain/Hindbrain
embryo1_Pos21_cell107_z5	76.79	95.38	Gut tube
embryo1_Pos2_cell53_z5	49.62	26.74	Forebrain/Midbrain/Hindbrain
embryo1_Pos2_cell172_z2	32.46	19.59	Forebrain/Midbrain/Hindbrain
embryo1_Pos20_cell156_z5	73.93	101.1	Cardiomyocytes
embryo1_Pos3_cell109_z2	36.75	9.57999999999998	Forebrain/Midbrain/Hindbrain
embryo1_Pos3_cell412_z5	68.21	65.35	Forebrain/Midbrain/Hindbrain
embryo1_Pos1_cell70_z5	19.59	28.17	Forebrain/Midbrain/Hindbrain
embryo1_Pos21_cell300_z2	81.08	95.38	Gut tube
embryo1_Pos2_cell316_z2	19.59	26.74	Forebrain/Midbrain/Hindbrain
embryo1_Pos2_cell266_z5	25.31	25.31	Forebrain/Midbrain/Hindbrain
embryo1_Pos20_cell180_z2	75.36	103.96	Cardiomyocytes
embryo1_Pos3_cell212_z2	82.51	69.64	Forebrain/Midbrain/Hindbrain
embryo1_Pos21_cell264_z2	92.52	93.95	Cranial mesoderm
embryo1_Pos2_cell96_z2	45.33	28.17	Forebrain/Midbrain/Hindbrain
embryo1_Pos11_cell87_z2	72.5	66.78	Forebrain/Midbrain/Hindbrain
embryo1_Pos1_cell145_z5	18.16	33.89	Forebrain/Midbrain/Hindbrain
embryo1_Pos10_cell196_z5	31.03	73.9299999999999	Neural crest
embryo1_Pos4_cell338_z5	32.46	15.3	Forebrain/Midbrain/Hindbrain
embryo1_Pos9_cell252_z5	12.44	58.2	Forebrain/Midbrain/Hindbrain
embryo1_Pos9_cell313_z5	16.73	61.06	Forebrain/Midbrain/Hindbrain
embryo1_Pos3_cell466_z2	51.05	32.46	Forebrain/Midbrain/Hindbrain
embryo1_Pos3_cell421_z5	49.62	28.17	Forebrain/Midbrain/Hindbrain
embryo1_Pos3_cell258_z2	89.66	59.63	Forebrain/Midbrain/Hindbrain
embryo1_Pos11_cell85_z5	56.77	48.19	Forebrain/Midbrain/Hindbrain
embryo1_Pos21_cell210_z2	78.22	96.81	Gut tube
embryo1_Pos21_cell321_z2	79.65	91.09	Gut tube
embryo1_Pos3_cell32_z2	79.65	71.07	Forebrain/Midbrain/Hindbrain
embryo1_Pos13_cell217_z2	49.62	91.09	Cardiomyocytes
embryo1_Pos3_cell445_z2	45.33	26.74	Definitive endoderm
embryo1_Pos2_cell177_z2	23.88	25.31	Forebrain/Midbrain/Hindbrain
embryo1_Pos3_cell347_z2	62.49	46.76	Forebrain/Midbrain/Hindbrain
embryo1_Pos1_cell34_z5	92.52	61.06	Forebrain/Midbrain/Hindbrain
embryo1_Pos21_cell312_z2	81.08	93.95	Gut tube
embryo1_Pos21_cell290_z2	92.52	103.96	Cranial mesoderm
embryo1_Pos3_cell74_z5	78.22	61.06	Forebrain/Midbrain/Hindbrain
embryo1_Pos21_cell48_z5	91.09	69.64	Spinal cord
embryo1_Pos9_cell278_z5	21.02	65.35	Forebrain/Midbrain/Hindbrain
embryo1_Pos20_cell103_z5	75.36	101.1	Splanchnic mesoderm
embryo1_Pos3_cell255_z5	71.07	52.48	Neural crest
embryo1_Pos20_cell143_z2	82.51	116.83	Splanchnic mesoderm
embryo1_Pos2_cell22_z2	58.2	35.32	Forebrain/Midbrain/Hindbrain
embryo1_Pos2_cell72_z5	49.62	29.6	Forebrain/Midbrain/Hindbrain
embryo1_Pos1_cell57_z2	18.16	32.46	Forebrain/Midbrain/Hindbrain
embryo1_Pos1_cell122_z2	21.02	28.17	Forebrain/Midbrain/Hindbrain
embryo1_Pos3_cell166_z2	89.66	61.06	Forebrain/Midbrain/Hindbrain
embryo1_Pos11_cell34_z5	82.51	72.5	Forebrain/Midbrain/Hindbrain
embryo1_Pos12_cell225_z2	76.79	88.23	Gut tube
embryo1_Pos3_cell314_z5	59.63	42.47	Forebrain/Midbrain/Hindbrain
embryo1_Pos12_cell46_z5	76.79	93.95	Gut tube
embryo1_Pos5_cell154_z2	21.02	33.89	Forebrain/Midbrain/Hindbrain
embryo1_Pos3_cell57_z2	78.22	65.35	Forebrain/Midbrain/Hindbrain
embryo1_Pos6_cell130_z5	16.73	128.27	Lateral plate mesoderm
embryo1_Pos3_cell192_z2	81.08	62.49	Forebrain/Midbrain/Hindbrain
embryo1_Pos5_cell208_z2	23.88	36.75	Forebrain/Midbrain/Hindbrain
embryo1_Pos2_cell137_z5	33.89	19.59	Forebrain/Midbrain/Hindbrain
embryo1_Pos20_cell136_z2	73.93	102.53	Splanchnic mesoderm
embryo1_Pos11_cell132_z5	71.07	81.08	Gut tube
embryo1_Pos20_cell177_z2	71.07	102.53	Cardiomyocytes
embryo1_Pos3_cell343_z2	56.77	42.47	Forebrain/Midbrain/Hindbrain
embryo1_Pos9_cell273_z5	13.87	56.77	Forebrain/Midbrain/Hindbrain
embryo1_Pos11_cell119_z5	72.5	82.51	Gut tube
embryo1_Pos20_cell313_z2	52.48	96.81	Cardiomyocytes
embryo1_Pos3_cell437_z2	49.62	25.31	Forebrain/Midbrain/Hindbrain
embryo1_Pos3_cell183_z2	79.65	68.21	Forebrain/Midbrain/Hindbrain
embryo1_Pos5_cell318_z2	21.02	53.91	Forebrain/Midbrain/Hindbrain
embryo1_Pos5_cell199_z5	23.88	36.75	Forebrain/Midbrain/Hindbrain
embryo1_Pos2_cell192_z5	26.74	23.88	Forebrain/Midbrain/Hindbrain
embryo1_Pos12_cell83_z2	79.65	96.81	Gut tube
embryo1_Pos11_cell294_z2	81.08	92.52	Gut tube
embryo1_Pos20_cell84_z5	86.8	102.53	Splanchnic mesoderm
embryo1_Pos11_cell88_z5	62.49	45.33	Forebrain/Midbrain/Hindbrain
embryo1_Pos11_cell164_z2	63.92	53.91	Forebrain/Midbrain/Hindbrain
embryo1_Pos2_cell149_z5	35.32	22.45	Forebrain/Midbrain/Hindbrain
embryo1_Pos3_cell483_z2	69.64	65.35	Forebrain/Midbrain/Hindbrain
embryo1_Pos3_cell95_z5	79.65	49.62	Forebrain/Midbrain/Hindbrain
embryo1_Pos21_cell293_z2	73.93	116.83	Gut tube
embryo1_Pos1_cell74_z2	31.03	15.3	Forebrain/Midbrain/Hindbrain
embryo1_Pos20_cell232_z2	48.19	96.81	Endothelium
embryo1_Pos21_cell200_z2	91.09	103.96	Cranial mesoderm
embryo1_Pos3_cell294_z5	65.35	49.62	Forebrain/Midbrain/Hindbrain
embryo1_Pos3_cell336_z5	56.77	43.9	Forebrain/Midbrain/Hindbrain
embryo1_Pos3_cell103_z2	61.06	41.04	Forebrain/Midbrain/Hindbrain
embryo1_Pos2_cell88_z2	45.33	28.17	Forebrain/Midbrain/Hindbrain
embryo1_Pos10_cell140_z5	53.91	72.5	Neural crest
embryo1_Pos12_cell129_z2	76.79	91.09	Gut tube
embryo1_Pos1_cell107_z5	21.02	26.74	Forebrain/Midbrain/Hindbrain
embryo1_Pos21_cell42_z2	78.22	62.49	Spinal cord
embryo1_Pos3_cell205_z2	69.64	52.48	Forebrain/Midbrain/Hindbrain
embryo1_Pos2_cell224_z2	41.04	12.44	Forebrain/Midbrain/Hindbrain
embryo1_Pos12_cell210_z2	75.36	92.52	Splanchnic mesoderm
embryo1_Pos12_cell85_z5	76.79	91.09	Gut tube
embryo1_Pos3_cell476_z2	49.62	33.89	Definitive endoderm
embryo1_Pos11_cell25_z2	93.95	73.9299999999999	Forebrain/Midbrain/Hindbrain
embryo1_Pos1_cell54_z2	21.02	33.89	Forebrain/Midbrain/Hindbrain
embryo1_Pos3_cell54_z5	51.05	28.17	Forebrain/Midbrain/Hindbrain
embryo1_Pos21_cell38_z2	76.79	51.05	Forebrain/Midbrain/Hindbrain
embryo1_Pos2_cell242_z2	19.59	33.89	Forebrain/Midbrain/Hindbrain
embryo1_Pos12_cell233_z2	71.07	82.51	Gut tube
embryo1_Pos20_cell120_z2	69.64	115.4	Splanchnic mesoderm
embryo1_Pos1_cell189_z2	73.93	29.6	Neural crest
embryo1_Pos3_cell388_z5	49.62	26.74	Forebrain/Midbrain/Hindbrain
embryo1_Pos1_cell105_z5	41.04	9.57999999999998	Forebrain/Midbrain/Hindbrain
embryo1_Pos21_cell40_z2	23.88	32.46	Spinal cord
embryo1_Pos2_cell92_z2	46.76	26.74	Forebrain/Midbrain/Hindbrain
embryo1_Pos2_cell52_z2	45.33	28.17	Forebrain/Midbrain/Hindbrain
embryo1_Pos23_cell150_z2	86.8	103.96	Splanchnic mesoderm
embryo1_Pos10_cell160_z2	59.63	82.51	Cranial mesoderm
embryo1_Pos20_cell264_z2	71.07	103.96	Cardiomyocytes
embryo1_Pos2_cell275_z5	23.88	28.17	Forebrain/Midbrain/Hindbrain
embryo1_Pos3_cell174_z5	73.93	62.49	Forebrain/Midbrain/Hindbrain
embryo1_Pos20_cell82_z5	85.37	98.24	Splanchnic mesoderm
embryo1_Pos21_cell253_z2	86.8	93.95	Gut tube
embryo1_Pos3_cell103_z5	83.94	71.07	Forebrain/Midbrain/Hindbrain
embryo1_Pos3_cell270_z5	59.63	45.33	Forebrain/Midbrain/Hindbrain
embryo1_Pos20_cell340_z2	51.05	93.95	Cardiomyocytes
embryo1_Pos20_cell251_z5	71.07	96.81	Cardiomyocytes
embryo1_Pos12_cell39_z5	78.22	95.38	Gut tube
embryo1_Pos21_cell273_z2	93.95	102.53	Cranial mesoderm
embryo1_Pos20_cell113_z2	82.51	116.83	Splanchnic mesoderm
embryo1_Pos10_cell220_z2	58.2	71.07	Neural crest
embryo1_Pos3_cell26_z2	78.22	63.92	Forebrain/Midbrain/Hindbrain
embryo1_Pos2_cell302_z2	93.95	63.92	Forebrain/Midbrain/Hindbrain
embryo1_Pos2_cell205_z2	29.6	15.3	Forebrain/Midbrain/Hindbrain
embryo1_Pos3_cell33_z5	79.65	61.06	Forebrain/Midbrain/Hindbrain
embryo1_Pos12_cell59_z5	81.08	91.09	Cardiomyocytes
embryo1_Pos12_cell160_z2	75.36	92.52	Cardiomyocytes
embryo1_Pos3_cell145_z2	78.22	53.91	Forebrain/Midbrain/Hindbrain
embryo1_Pos2_cell255_z2	25.31	29.6	Forebrain/Midbrain/Hindbrain
embryo1_Pos6_cell107_z5	15.3	129.7	Intermediate mesoderm
embryo1_Pos11_cell187_z2	69.64	61.06	Forebrain/Midbrain/Hindbrain
embryo1_Pos3_cell98_z5	79.65	53.91	Forebrain/Midbrain/Hindbrain
embryo1_Pos3_cell134_z2	95.38	72.5	Forebrain/Midbrain/Hindbrain
embryo1_Pos9_cell209_z5	16.73	63.92	Forebrain/Midbrain/Hindbrain
embryo1_Pos3_cell173_z5	82.51	52.48	Forebrain/Midbrain/Hindbrain
embryo1_Pos23_cell286_z5	81.08	102.53	Splanchnic mesoderm
embryo1_Pos2_cell232_z2	28.17	26.74	Forebrain/Midbrain/Hindbrain
embryo1_Pos4_cell334_z5	36.75	21.02	Forebrain/Midbrain/Hindbrain
embryo1_Pos27_cell325_z5	81.08	61.06	Spinal cord
embryo1_Pos3_cell360_z2	61.06	41.04	Forebrain/Midbrain/Hindbrain
embryo1_Pos11_cell104_z5	62.49	59.63	Forebrain/Midbrain/Hindbrain
embryo1_Pos3_cell145_z5	91.09	66.78	Forebrain/Midbrain/Hindbrain
embryo1_Pos12_cell64_z2	83.94	92.52	Cranial mesoderm
embryo1_Pos12_cell135_z2	72.5	82.51	Gut tube
embryo1_Pos20_cell238_z2	75.36	108.25	Endothelium
embryo1_Pos12_cell178_z2	76.79	92.52	Gut tube
embryo1_Pos3_cell328_z5	61.06	52.48	Forebrain/Midbrain/Hindbrain
embryo1_Pos10_cell124_z2	59.63	85.3699999999999	Mixed mesenchymal mesoderm
embryo1_Pos3_cell428_z5	43.9	22.45	Forebrain/Midbrain/Hindbrain
embryo1_Pos3_cell313_z2	61.06	46.76	Forebrain/Midbrain/Hindbrain
embryo1_Pos2_cell103_z2	43.9	19.59	Forebrain/Midbrain/Hindbrain
embryo1_Pos3_cell32_z5	32.46	16.73	Forebrain/Midbrain/Hindbrain
embryo1_Pos10_cell184_z5	52.48	75.36	Neural crest
embryo1_Pos20_cell162_z2	73.93	101.1	Splanchnic mesoderm
embryo1_Pos2_cell79_z5	58.2	9.57999999999998	Forebrain/Midbrain/Hindbrain
embryo1_Pos3_cell219_z5	79.65	66.78	Forebrain/Midbrain/Hindbrain
embryo1_Pos3_cell68_z2	81.08	56.77	Forebrain/Midbrain/Hindbrain
embryo1_Pos2_cell5_z5	49.62	28.17	Forebrain/Midbrain/Hindbrain
embryo1_Pos3_cell369_z5	78.22	72.5	Forebrain/Midbrain/Hindbrain
embryo1_Pos20_cell184_z2	75.36	101.1	Splanchnic mesoderm
embryo1_Pos3_cell469_z2	45.33	23.88	Forebrain/Midbrain/Hindbrain
embryo1_Pos5_cell353_z2	25.31	32.46	Forebrain/Midbrain/Hindbrain
embryo1_Pos21_cell46_z2	76.79	66.78	Forebrain/Midbrain/Hindbrain
embryo1_Pos1_cell35_z2	31.03	16.73	Forebrain/Midbrain/Hindbrain
embryo1_Pos12_cell100_z2	81.08	88.23	Gut tube
embryo1_Pos3_cell249_z2	61.06	46.76	Forebrain/Midbrain/Hindbrain
embryo1_Pos2_cell217_z5	36.75	11.01	Forebrain/Midbrain/Hindbrain
embryo1_Pos21_cell337_z2	79.65	93.95	Gut tube
embryo1_Pos3_cell215_z5	78.22	59.63	Forebrain/Midbrain/Hindbrain
embryo1_Pos3_cell140_z2	75.36	63.92	Forebrain/Midbrain/Hindbrain
embryo1_Pos3_cell304_z2	78.22	65.35	Forebrain/Midbrain/Hindbrain
embryo1_Pos4_cell356_z2	23.88	35.32	Forebrain/Midbrain/Hindbrain
embryo1_Pos3_cell167_z2	86.8	63.92	Forebrain/Midbrain/Hindbrain
embryo1_Pos21_cell285_z2	83.94	95.38	Gut tube
embryo1_Pos12_cell20_z5	79.65	92.52	Gut tube
embryo1_Pos5_cell315_z2	21.02	56.77	Forebrain/Midbrain/Hindbrain
embryo1_Pos2_cell129_z2	31.03	23.88	Forebrain/Midbrain/Hindbrain
embryo1_Pos21_cell117_z5	79.65	93.95	Gut tube
embryo1_Pos23_cell261_z2	72.5	136.85	Splanchnic mesoderm
embryo1_Pos21_cell294_z2	79.65	93.95	Gut tube
embryo1_Pos11_cell143_z2	68.21	59.63	Forebrain/Midbrain/Hindbrain
embryo1_Pos3_cell373_z5	65.35	51.05	Forebrain/Midbrain/Hindbrain
embryo1_Pos3_cell131_z2	79.65	51.05	Forebrain/Midbrain/Hindbrain
embryo1_Pos11_cell43_z5	92.52	92.52	Cranial mesoderm
embryo1_Pos20_cell192_z2	73.93	103.96	Cardiomyocytes
embryo1_Pos20_cell107_z2	78.22	109.68	Splanchnic mesoderm
embryo1_Pos3_cell298_z5	63.92	56.77	Forebrain/Midbrain/Hindbrain
embryo1_Pos2_cell145_z2	32.46	22.45	Forebrain/Midbrain/Hindbrain
embryo1_Pos11_cell71_z2	88.23	95.38	Cranial mesoderm
embryo1_Pos3_cell391_z5	52.48	38.1799999999999	Forebrain/Midbrain/Hindbrain
embryo1_Pos3_cell333_z5	56.77	39.61	Forebrain/Midbrain/Hindbrain
embryo1_Pos20_cell291_z5	63.92	112.54	Cardiomyocytes
embryo1_Pos21_cell81_z2	79.65	62.49	Spinal cord
embryo1_Pos3_cell340_z5	62.49	52.48	Forebrain/Midbrain/Hindbrain
embryo1_Pos1_cell82_z5	16.73	32.46	Forebrain/Midbrain/Hindbrain
embryo1_Pos20_cell330_z2	65.35	112.54	Cardiomyocytes
embryo1_Pos11_cell282_z2	68.21	81.08	Gut tube
embryo1_Pos13_cell185_z2	56.77	88.23	Cardiomyocytes
embryo1_Pos3_cell72_z5	85.37	61.06	Forebrain/Midbrain/Hindbrain
embryo1_Pos5_cell302_z2	9.58	56.77	Forebrain/Midbrain/Hindbrain
embryo1_Pos5_cell362_z5	12.44	48.19	Forebrain/Midbrain/Hindbrain
embryo1_Pos3_cell412_z2	78.22	72.5	Forebrain/Midbrain/Hindbrain
embryo1_Pos21_cell157_z2	83.94	68.21	Spinal cord
embryo1_Pos21_cell141_z5	78.22	103.96	Gut tube
embryo1_Pos20_cell195_z2	65.35	112.54	Cardiomyocytes
embryo1_Pos10_cell236_z2	59.63	72.5	Neural crest
embryo1_Pos2_cell30_z2	39.61	12.44	Forebrain/Midbrain/Hindbrain
embryo1_Pos11_cell60_z2	71.07	63.92	Forebrain/Midbrain/Hindbrain
embryo1_Pos10_cell158_z5	55.34	82.51	Neural crest
embryo1_Pos12_cell52_z2	82.51	88.23	Cranial mesoderm
embryo1_Pos1_cell7_z5	21.02	36.75	Forebrain/Midbrain/Hindbrain
embryo1_Pos1_cell60_z5	23.88	32.46	Forebrain/Midbrain/Hindbrain
embryo1_Pos2_cell262_z5	89.66	62.49	Forebrain/Midbrain/Hindbrain
embryo1_Pos3_cell247_z5	62.49	46.76	Forebrain/Midbrain/Hindbrain
embryo1_Pos12_cell145_z2	76.79	89.66	Gut tube
embryo1_Pos3_cell275_z5	55.34	39.61	Forebrain/Midbrain/Hindbrain
embryo1_Pos21_cell324_z2	88.23	92.52	Cranial mesoderm
embryo1_Pos3_cell228_z2	59.63	41.04	Forebrain/Midbrain/Hindbrain
embryo1_Pos2_cell266_z2	25.31	29.6	Forebrain/Midbrain/Hindbrain
embryo1_Pos2_cell65_z5	46.76	22.45	Forebrain/Midbrain/Hindbrain
embryo1_Pos6_cell147_z2	15.3	126.84	Lateral plate mesoderm
embryo1_Pos2_cell315_z2	32.46	22.45	Forebrain/Midbrain/Hindbrain
embryo1_Pos2_cell235_z5	31.03	19.59	Forebrain/Midbrain/Hindbrain
embryo1_Pos1_cell98_z2	33.89	15.3	Forebrain/Midbrain/Hindbrain
embryo1_Pos3_cell59_z5	83.94	62.49	Forebrain/Midbrain/Hindbrain
embryo1_Pos5_cell218_z2	18.16	38.1799999999999	Forebrain/Midbrain/Hindbrain
embryo1_Pos20_cell78_z2	78.22	109.68	Splanchnic mesoderm
embryo1_Pos3_cell83_z2	85.37	62.49	Forebrain/Midbrain/Hindbrain
embryo1_Pos3_cell50_z2	78.22	65.35	Forebrain/Midbrain/Hindbrain
embryo1_Pos1_cell138_z2	36.75	8.14999999999998	Forebrain/Midbrain/Hindbrain
embryo1_Pos1_cell162_z2	36.75	5.28999999999996	Surface ectoderm
embryo1_Pos21_cell172_z2	92.52	92.52	Cranial mesoderm
embryo1_Pos1_cell69_z5	19.59	31.03	Forebrain/Midbrain/Hindbrain
embryo1_Pos20_cell244_z5	65.35	112.54	Cardiomyocytes
embryo1_Pos3_cell42_z5	72.5	69.64	Forebrain/Midbrain/Hindbrain
embryo1_Pos3_cell9_z2	79.65	52.48	Forebrain/Midbrain/Hindbrain
embryo1_Pos21_cell239_z2	92.52	92.52	Cranial mesoderm
embryo1_Pos1_cell55_z5	31.03	13.87	Forebrain/Midbrain/Hindbrain
embryo1_Pos20_cell252_z2	48.19	95.38	Cardiomyocytes
embryo1_Pos4_cell396_z2	22.45	39.61	Forebrain/Midbrain/Hindbrain
embryo1_Pos4_cell278_z2	22.45	39.61	Forebrain/Midbrain/Hindbrain
embryo1_Pos1_cell164_z2	13.87	42.47	Cranial mesoderm
embryo1_Pos20_cell9_z5	79.65	95.38	Gut tube
embryo1_Pos3_cell23_z5	73.93	58.2	Forebrain/Midbrain/Hindbrain
embryo1_Pos3_cell108_z5	79.65	65.35	Forebrain/Midbrain/Hindbrain
embryo1_Pos3_cell300_z5	61.06	46.76	Forebrain/Midbrain/Hindbrain
embryo1_Pos13_cell184_z5	55.34	95.38	Cardiomyocytes
embryo1_Pos2_cell221_z2	28.17	22.45	Forebrain/Midbrain/Hindbrain
embryo1_Pos3_cell299_z2	59.63	45.33	Forebrain/Midbrain/Hindbrain
embryo1_Pos21_cell251_z2	92.52	93.95	Cranial mesoderm
embryo1_Pos5_cell339_z5	21.02	51.05	Forebrain/Midbrain/Hindbrain
embryo1_Pos20_cell48_z2	72.5	102.53	Cardiomyocytes
embryo1_Pos20_cell70_z2	82.51	102.53	Splanchnic mesoderm
embryo1_Pos2_cell11_z5	49.62	28.17	Forebrain/Midbrain/Hindbrain
embryo1_Pos3_cell252_z5	75.36	62.49	Forebrain/Midbrain/Hindbrain
embryo1_Pos2_cell182_z2	26.74	28.17	Forebrain/Midbrain/Hindbrain
embryo1_Pos5_cell153_z2	31.03	16.73	Forebrain/Midbrain/Hindbrain
embryo1_Pos3_cell123_z5	51.05	28.17	Forebrain/Midbrain/Hindbrain
embryo1_Pos3_cell407_z5	45.33	22.45	Forebrain/Midbrain/Hindbrain
embryo1_Pos2_cell70_z2	43.9	26.74	Forebrain/Midbrain/Hindbrain
embryo1_Pos1_cell194_z2	73.93	29.6	Neural crest
embryo1_Pos3_cell229_z2	72.5	52.48	Forebrain/Midbrain/Hindbrain
embryo1_Pos3_cell454_z2	46.76	23.88	Forebrain/Midbrain/Hindbrain
embryo1_Pos3_cell272_z2	81.08	48.19	Forebrain/Midbrain/Hindbrain
embryo1_Pos2_cell243_z5	36.75	11.01	Forebrain/Midbrain/Hindbrain
embryo1_Pos1_cell50_z2	83.94	52.48	Forebrain/Midbrain/Hindbrain
embryo1_Pos10_cell165_z5	53.91	78.22	Neural crest
embryo1_Pos2_cell46_z2	43.9	21.02	Forebrain/Midbrain/Hindbrain
embryo1_Pos23_cell142_z2	61.06	129.7	Splanchnic mesoderm
embryo1_Pos2_cell225_z2	29.6	22.45	Forebrain/Midbrain/Hindbrain
embryo1_Pos2_cell198_z2	55.34	8.14999999999998	Forebrain/Midbrain/Hindbrain
embryo1_Pos9_cell262_z5	19.59	63.92	Forebrain/Midbrain/Hindbrain
embryo1_Pos2_cell259_z5	31.03	19.59	Forebrain/Midbrain/Hindbrain
embryo1_Pos2_cell7_z5	43.9	21.02	Forebrain/Midbrain/Hindbrain
embryo1_Pos10_cell153_z5	55.34	78.22	Neural crest
embryo1_Pos12_cell63_z5	76.79	95.38	Gut tube
embryo1_Pos2_cell154_z5	83.94	52.48	Forebrain/Midbrain/Hindbrain
embryo1_Pos6_cell140_z2	18.16	129.7	Intermediate mesoderm
embryo1_Pos21_cell106_z2	92.52	92.52	Endothelium
embryo1_Pos3_cell493_z2	49.62	28.17	Forebrain/Midbrain/Hindbrain
embryo1_Pos2_cell208_z2	33.89	12.44	Forebrain/Midbrain/Hindbrain
embryo1_Pos2_cell185_z2	28.17	26.74	Forebrain/Midbrain/Hindbrain
embryo1_Pos3_cell36_z2	76.79	52.48	Forebrain/Midbrain/Hindbrain
embryo1_Pos3_cell284_z2	71.07	51.05	Spinal cord
embryo1_Pos23_cell323_z2	82.51	116.83	Splanchnic mesoderm
embryo1_Pos12_cell195_z2	79.65	89.66	Gut tube
embryo1_Pos3_cell156_z2	82.51	62.49	Forebrain/Midbrain/Hindbrain
embryo1_Pos2_cell97_z2	45.33	22.45	Forebrain/Midbrain/Hindbrain
embryo1_Pos2_cell138_z2	31.03	21.02	Forebrain/Midbrain/Hindbrain
embryo1_Pos5_cell391_z5	25.31	56.77	Forebrain/Midbrain/Hindbrain
embryo1_Pos20_cell307_z5	51.05	86.8	Cardiomyocytes
embryo1_Pos3_cell176_z5	79.65	56.77	Forebrain/Midbrain/Hindbrain
embryo1_Pos21_cell18_z2	93.95	86.8	Cranial mesoderm
embryo1_Pos10_cell237_z2	56.77	76.79	Neural crest
embryo1_Pos10_cell77_z5	56.77	82.51	Neural crest
embryo1_Pos1_cell160_z2	15.3	41.04	Neural crest
embryo1_Pos1_cell183_z5	56.77	9.57999999999998	Forebrain/Midbrain/Hindbrain
embryo1_Pos4_cell241_z5	52.48	31.03	Forebrain/Midbrain/Hindbrain
embryo1_Pos5_cell336_z2	22.45	39.61	Forebrain/Midbrain/Hindbrain
embryo1_Pos5_cell384_z5	11.01	52.48	Forebrain/Midbrain/Hindbrain
embryo1_Pos20_cell285_z2	69.64	102.53	Endothelium
embryo1_Pos6_cell127_z5	18.16	125.41	Lateral plate mesoderm
embryo1_Pos11_cell126_z2	63.92	59.63	Forebrain/Midbrain/Hindbrain
embryo1_Pos20_cell266_z5	71.07	102.53	Cardiomyocytes
embryo1_Pos21_cell68_z5	91.09	68.21	Forebrain/Midbrain/Hindbrain
embryo1_Pos20_cell141_z2	76.79	103.96	Splanchnic mesoderm
embryo1_Pos3_cell405_z2	45.33	29.6	Forebrain/Midbrain/Hindbrain
embryo1_Pos2_cell49_z5	43.9	22.45	Forebrain/Midbrain/Hindbrain
embryo1_Pos20_cell98_z2	76.79	113.97	Splanchnic mesoderm
embryo1_Pos9_cell205_z5	13.87	61.06	Forebrain/Midbrain/Hindbrain
embryo1_Pos20_cell179_z2	71.07	115.4	Splanchnic mesoderm
embryo1_Pos3_cell267_z2	59.63	46.76	Forebrain/Midbrain/Hindbrain
embryo1_Pos2_cell36_z5	69.64	22.45	Forebrain/Midbrain/Hindbrain
embryo1_Pos2_cell62_z5	46.76	22.45	Forebrain/Midbrain/Hindbrain
embryo1_Pos20_cell305_z2	51.05	96.81	Cardiomyocytes
embryo1_Pos2_cell69_z5	51.05	26.74	Forebrain/Midbrain/Hindbrain
embryo1_Pos21_cell201_z2	81.08	92.52	Gut tube
embryo1_Pos2_cell32_z2	56.77	31.03	Forebrain/Midbrain/Hindbrain
embryo1_Pos3_cell334_z5	56.77	32.46	Forebrain/Midbrain/Hindbrain
embryo1_Pos20_cell135_z5	82.51	116.83	Splanchnic mesoderm
embryo1_Pos2_cell35_z2	48.19	32.46	Forebrain/Midbrain/Hindbrain
embryo1_Pos3_cell169_z2	78.22	51.05	Forebrain/Midbrain/Hindbrain
embryo1_Pos20_cell399_z2	48.19	91.09	Cardiomyocytes
embryo1_Pos2_cell31_z5	49.62	28.17	Forebrain/Midbrain/Hindbrain
embryo1_Pos2_cell114_z2	31.03	23.88	Forebrain/Midbrain/Hindbrain
embryo1_Pos2_cell6_z5	42.47	21.02	Forebrain/Midbrain/Hindbrain
embryo1_Pos12_cell254_z2	75.36	91.09	Cardiomyocytes
embryo1_Pos2_cell200_z2	35.32	9.57999999999998	Forebrain/Midbrain/Hindbrain
embryo1_Pos12_cell45_z5	68.21	81.08	Gut tube
embryo1_Pos10_cell73_z2	56.77	82.51	Neural crest
embryo1_Pos3_cell241_z5	79.65	72.5	Forebrain/Midbrain/Hindbrain
embryo1_Pos21_cell65_z5	83.94	66.78	Spinal cord
embryo1_Pos1_cell130_z5	32.46	16.73	Forebrain/Midbrain/Hindbrain
embryo1_Pos2_cell226_z5	62.49	16.73	Forebrain/Midbrain/Hindbrain
embryo1_Pos3_cell110_z5	25.31	21.02	Forebrain/Midbrain/Hindbrain
embryo1_Pos3_cell159_z2	81.08	58.2	Forebrain/Midbrain/Hindbrain
embryo1_Pos10_cell197_z2	56.77	76.79	Neural crest
embryo1_Pos2_cell322_z2	35.32	21.02	Forebrain/Midbrain/Hindbrain
embryo1_Pos3_cell422_z2	52.48	38.1799999999999	Forebrain/Midbrain/Hindbrain
embryo1_Pos3_cell165_z2	79.65	49.62	Forebrain/Midbrain/Hindbrain
embryo1_Pos3_cell196_z5	78.22	52.48	Forebrain/Midbrain/Hindbrain
embryo1_Pos12_cell161_z2	72.5	82.51	Gut tube
embryo1_Pos9_cell260_z5	15.3	59.63	Forebrain/Midbrain/Hindbrain
embryo1_Pos3_cell16_z2	75.36	63.92	Forebrain/Midbrain/Hindbrain
embryo1_Pos2_cell18_z2	49.62	33.89	Definitive endoderm
embryo1_Pos10_cell122_z5	62.49	79.65	Neural crest
embryo1_Pos21_cell165_z2	72.5	65.35	Forebrain/Midbrain/Hindbrain
embryo1_Pos4_cell458_z2	31.03	56.77	Forebrain/Midbrain/Hindbrain
embryo1_Pos1_cell89_z5	18.16	31.03	Forebrain/Midbrain/Hindbrain
embryo1_Pos2_cell304_z2	25.31	25.31	Forebrain/Midbrain/Hindbrain
embryo1_Pos21_cell307_z2	76.79	95.38	Gut tube
embryo1_Pos5_cell187_z2	95.38	72.5	Forebrain/Midbrain/Hindbrain
embryo1_Pos2_cell109_z2	53.91	26.74	Forebrain/Midbrain/Hindbrain
embryo1_Pos3_cell223_z2	69.64	52.48	Forebrain/Midbrain/Hindbrain
embryo1_Pos2_cell14_z5	51.05	32.46	Forebrain/Midbrain/Hindbrain
embryo1_Pos1_cell264_z2	23.88	129.7	Lateral plate mesoderm
embryo1_Pos11_cell37_z2	62.49	62.49	Cranial mesoderm
embryo1_Pos2_cell226_z2	39.61	9.57999999999998	Forebrain/Midbrain/Hindbrain
embryo1_Pos3_cell194_z5	98.24	75.36	Forebrain/Midbrain/Hindbrain
embryo1_Pos20_cell314_z5	51.05	86.8	Mixed mesenchymal mesoderm
embryo1_Pos3_cell398_z2	51.05	32.46	Forebrain/Midbrain/Hindbrain
embryo1_Pos3_cell481_z2	45.33	23.88	Forebrain/Midbrain/Hindbrain
embryo1_Pos12_cell52_z5	76.79	95.38	Gut tube
embryo1_Pos12_cell188_z2	75.36	92.52	Splanchnic mesoderm
embryo1_Pos3_cell414_z5	52.48	42.47	Forebrain/Midbrain/Hindbrain
embryo1_Pos2_cell253_z2	28.17	28.17	Forebrain/Midbrain/Hindbrain
embryo1_Pos2_cell171_z2	33.89	22.45	Forebrain/Midbrain/Hindbrain
embryo1_Pos18_cell141_z2	81.08	136.85	Intermediate mesoderm
embryo1_Pos3_cell221_z5	83.94	49.62	Forebrain/Midbrain/Hindbrain
embryo1_Pos9_cell246_z5	16.73	59.63	Forebrain/Midbrain/Hindbrain
embryo1_Pos3_cell118_z2	88.23	51.05	Forebrain/Midbrain/Hindbrain
embryo1_Pos3_cell322_z2	65.35	52.48	Forebrain/Midbrain/Hindbrain
embryo1_Pos3_cell345_z5	63.92	61.06	Forebrain/Midbrain/Hindbrain
embryo1_Pos3_cell195_z5	81.08	62.49	Forebrain/Midbrain/Hindbrain
embryo1_Pos1_cell17_z2	33.89	25.31	Forebrain/Midbrain/Hindbrain
embryo1_Pos11_cell127_z5	65.35	79.65	Gut tube
embryo1_Pos5_cell377_z2	21.02	51.05	Forebrain/Midbrain/Hindbrain
embryo1_Pos20_cell150_z5	76.79	102.53	Splanchnic mesoderm
embryo1_Pos12_cell94_z2	91.09	95.38	Neural crest
embryo1_Pos1_cell77_z5	32.46	21.02	Forebrain/Midbrain/Hindbrain
embryo1_Pos10_cell63_z2	81.08	91.09	Neural crest
embryo1_Pos12_cell75_z2	81.08	91.09	Gut tube
embryo1_Pos11_cell4_z5	78.22	65.35	Forebrain/Midbrain/Hindbrain
embryo1_Pos3_cell318_z2	61.06	49.62	Forebrain/Midbrain/Hindbrain
embryo1_Pos11_cell97_z2	81.08	91.09	Gut tube
embryo1_Pos10_cell111_z5	41.04	63.92	Neural crest
embryo1_Pos3_cell293_z5	72.5	51.05	Forebrain/Midbrain/Hindbrain
embryo1_Pos20_cell204_z5	65.35	106.82	Splanchnic mesoderm
embryo1_Pos1_cell124_z5	39.61	8.14999999999998	Forebrain/Midbrain/Hindbrain
embryo1_Pos11_cell45_z5	86.8	75.36	Forebrain/Midbrain/Hindbrain
embryo1_Pos3_cell186_z5	81.08	59.63	Forebrain/Midbrain/Hindbrain
embryo1_Pos21_cell317_z2	89.66	93.95	Cranial mesoderm
embryo1_Pos9_cell311_z2	13.87	59.63	Forebrain/Midbrain/Hindbrain
embryo1_Pos1_cell36_z2	32.46	16.73	Forebrain/Midbrain/Hindbrain
embryo1_Pos2_cell160_z2	23.88	31.03	Forebrain/Midbrain/Hindbrain
embryo1_Pos2_cell83_z2	48.19	25.31	Forebrain/Midbrain/Hindbrain
embryo1_Pos3_cell208_z5	58.2	43.9	Forebrain/Midbrain/Hindbrain
embryo1_Pos20_cell228_z5	73.93	105.39	Endothelium
embryo1_Pos2_cell264_z2	16.73	33.89	Forebrain/Midbrain/Hindbrain
embryo1_Pos3_cell156_z5	78.22	61.06	Forebrain/Midbrain/Hindbrain
embryo1_Pos3_cell119_z5	96.81	71.07	Forebrain/Midbrain/Hindbrain
embryo1_Pos3_cell366_z5	62.49	53.91	Forebrain/Midbrain/Hindbrain
embryo1_Pos2_cell189_z5	35.32	19.59	Forebrain/Midbrain/Hindbrain
embryo1_Pos20_cell73_z2	75.36	101.1	Splanchnic mesoderm
embryo1_Pos1_cell66_z5	31.03	21.02	Forebrain/Midbrain/Hindbrain
embryo1_Pos3_cell2_z5	93.95	72.5	Forebrain/Midbrain/Hindbrain
embryo1_Pos2_cell98_z2	48.19	28.17	Forebrain/Midbrain/Hindbrain
embryo1_Pos11_cell287_z2	71.07	82.51	Mixed mesenchymal mesoderm
embryo1_Pos20_cell131_z5	73.93	103.96	Splanchnic mesoderm
embryo1_Pos21_cell270_z2	82.51	95.38	Gut tube
embryo1_Pos12_cell33_z5	75.36	88.23	Gut tube
embryo1_Pos20_cell247_z5	72.5	101.1	Cardiomyocytes
embryo1_Pos11_cell21_z2	51.05	29.6	Forebrain/Midbrain/Hindbrain
embryo1_Pos20_cell125_z5	72.5	96.81	Cardiomyocytes
embryo1_Pos10_cell93_z5	79.65	82.51	Mixed mesenchymal mesoderm
embryo1_Pos5_cell39_z2	8.15000000000001	58.2	Forebrain/Midbrain/Hindbrain
embryo1_Pos6_cell157_z5	16.73	129.7	Lateral plate mesoderm
embryo1_Pos5_cell187_z5	25.31	32.46	Forebrain/Midbrain/Hindbrain
embryo1_Pos2_cell13_z5	49.62	23.88	Forebrain/Midbrain/Hindbrain
embryo1_Pos2_cell317_z2	36.75	15.3	Forebrain/Midbrain/Hindbrain
embryo1_Pos10_cell141_z5	49.62	76.79	Surface ectoderm
embryo1_Pos2_cell68_z5	29.6	25.31	Forebrain/Midbrain/Hindbrain
embryo1_Pos21_cell17_z2	91.09	122.55	Intermediate mesoderm
embryo1_Pos2_cell324_z2	29.6	26.74	Forebrain/Midbrain/Hindbrain
embryo1_Pos21_cell168_z2	83.94	93.95	Cranial mesoderm
embryo1_Pos3_cell235_z5	68.21	58.2	Forebrain/Midbrain/Hindbrain
embryo1_Pos1_cell95_z2	18.16	29.6	Forebrain/Midbrain/Hindbrain
embryo1_Pos11_cell106_z2	68.21	72.5	Cranial mesoderm
embryo1_Pos10_cell167_z5	52.48	78.22	Neural crest
embryo1_Pos3_cell385_z2	55.34	38.1799999999999	Forebrain/Midbrain/Hindbrain
embryo1_Pos21_cell132_z2	91.09	73.9299999999999	Spinal cord
embryo1_Pos9_cell331_z5	16.73	56.77	Forebrain/Midbrain/Hindbrain
embryo1_Pos2_cell135_z2	26.74	31.03	Definitive endoderm
embryo1_Pos2_cell82_z2	69.64	65.35	Forebrain/Midbrain/Hindbrain
embryo1_Pos6_cell134_z5	15.3	126.84	Lateral plate mesoderm
embryo1_Pos5_cell398_z2	11.01	46.76	Forebrain/Midbrain/Hindbrain
embryo1_Pos3_cell432_z2	48.19	31.03	Forebrain/Midbrain/Hindbrain
embryo1_Pos2_cell331_z2	31.03	22.45	Forebrain/Midbrain/Hindbrain
embryo1_Pos1_cell90_z2	16.73	36.75	Forebrain/Midbrain/Hindbrain
embryo1_Pos18_cell101_z2	93.95	102.53	Splanchnic mesoderm
embryo1_Pos21_cell313_z2	85.37	91.09	Gut tube
embryo1_Pos3_cell70_z5	82.51	65.35	Forebrain/Midbrain/Hindbrain
embryo1_Pos20_cell302_z2	68.21	102.53	Cardiomyocytes
embryo1_Pos21_cell247_z2	99.67	109.68	Endothelium
embryo1_Pos5_cell249_z5	19.59	36.75	Forebrain/Midbrain/Hindbrain
embryo1_Pos3_cell380_z2	52.48	35.32	Forebrain/Midbrain/Hindbrain
embryo1_Pos20_cell33_z2	79.65	106.82	Gut tube
embryo1_Pos3_cell213_z2	61.06	42.47	Forebrain/Midbrain/Hindbrain
embryo1_Pos20_cell149_z2	72.5	105.39	Endothelium
embryo1_Pos2_cell217_z2	41.04	12.44	Forebrain/Midbrain/Hindbrain
embryo1_Pos5_cell301_z2	33.89	59.63	Forebrain/Midbrain/Hindbrain
embryo1_Pos3_cell41_z2	76.79	51.05	Forebrain/Midbrain/Hindbrain
embryo1_Pos28_cell239_z5	88.23	56.77	Spinal cord
embryo1_Pos1_cell97_z5	29.6	25.31	Forebrain/Midbrain/Hindbrain
embryo1_Pos9_cell354_z5	19.59	58.2	Forebrain/Midbrain/Hindbrain
embryo1_Pos21_cell282_z2	79.65	95.38	Gut tube
embryo1_Pos11_cell298_z2	78.22	91.09	Gut tube
embryo1_Pos9_cell297_z5	9.58	58.2	Forebrain/Midbrain/Hindbrain
embryo1_Pos2_cell180_z2	38.18	9.57999999999998	Forebrain/Midbrain/Hindbrain
embryo1_Pos18_cell127_z2	31.03	138.28	Intermediate mesoderm
embryo1_Pos2_cell162_z2	32.46	22.45	Forebrain/Midbrain/Hindbrain
embryo1_Pos2_cell24_z5	51.05	33.89	Forebrain/Midbrain/Hindbrain
embryo1_Pos9_cell303_z5	13.87	61.06	Forebrain/Midbrain/Hindbrain
embryo1_Pos1_cell147_z2	15.3	28.17	Neural crest
embryo1_Pos3_cell53_z5	75.36	62.49	Forebrain/Midbrain/Hindbrain
embryo1_Pos2_cell178_z5	41.04	12.44	Forebrain/Midbrain/Hindbrain
embryo1_Pos5_cell134_z2	21.02	56.77	Forebrain/Midbrain/Hindbrain
embryo1_Pos3_cell149_z2	65.35	53.91	Forebrain/Midbrain/Hindbrain
embryo1_Pos21_cell28_z5	86.8	133.99	Spinal cord
embryo1_Pos1_cell112_z5	29.6	16.73	Forebrain/Midbrain/Hindbrain
embryo1_Pos11_cell96_z2	78.22	68.21	Forebrain/Midbrain/Hindbrain
embryo1_Pos10_cell146_z5	52.48	78.22	Neural crest
embryo1_Pos3_cell109_z5	29.6	18.16	Forebrain/Midbrain/Hindbrain
embryo1_Pos3_cell224_z2	73.93	65.35	Forebrain/Midbrain/Hindbrain
embryo1_Pos3_cell82_z2	95.38	52.48	Forebrain/Midbrain/Hindbrain
embryo1_Pos3_cell387_z2	51.05	33.89	Forebrain/Midbrain/Hindbrain
embryo1_Pos20_cell69_z2	79.65	101.1	Splanchnic mesoderm
embryo1_Pos4_cell125_z5	23.88	58.2	Forebrain/Midbrain/Hindbrain
embryo1_Pos1_cell4_z2	35.32	8.14999999999998	Forebrain/Midbrain/Hindbrain
embryo1_Pos20_cell385_z2	73.93	101.1	Cardiomyocytes
embryo1_Pos3_cell110_z2	75.36	53.91	Forebrain/Midbrain/Hindbrain
embryo1_Pos27_cell115_z5	91.09	59.63	Spinal cord
embryo1_Pos11_cell207_z2	68.21	62.49	Forebrain/Midbrain/Hindbrain
embryo1_Pos20_cell121_z5	73.93	101.1	Cardiomyocytes
embryo1_Pos20_cell2_z2	76.79	101.1	Splanchnic mesoderm
embryo1_Pos1_cell126_z2	18.16	32.46	Forebrain/Midbrain/Hindbrain
embryo1_Pos3_cell170_z2	79.65	53.91	Forebrain/Midbrain/Hindbrain
embryo1_Pos10_cell227_z5	51.05	73.9299999999999	Neural crest
embryo1_Pos3_cell326_z5	61.06	41.04	Forebrain/Midbrain/Hindbrain
embryo1_Pos3_cell46_z2	51.05	31.03	Forebrain/Midbrain/Hindbrain
embryo1_Pos2_cell67_z5	43.9	19.59	Forebrain/Midbrain/Hindbrain
embryo1_Pos9_cell338_z5	32.46	56.77	Forebrain/Midbrain/Hindbrain
embryo1_Pos20_cell370_z2	49.62	96.81	Cardiomyocytes
embryo1_Pos12_cell199_z2	75.36	88.23	Gut tube
embryo1_Pos3_cell432_z5	43.9	25.31	Forebrain/Midbrain/Hindbrain
embryo1_Pos3_cell269_z2	79.65	49.62	Forebrain/Midbrain/Hindbrain
embryo1_Pos3_cell440_z2	52.48	38.1799999999999	Definitive endoderm
embryo1_Pos12_cell196_z2	75.36	91.09	Cardiomyocytes
embryo1_Pos1_cell53_z2	93.95	68.21	Forebrain/Midbrain/Hindbrain
embryo1_Pos10_cell99_z5	32.46	71.07	Neural crest
embryo1_Pos20_cell129_z2	81.08	102.53	Splanchnic mesoderm
embryo1_Pos4_cell263_z5	35.32	59.63	Forebrain/Midbrain/Hindbrain
embryo1_Pos1_cell82_z2	32.46	13.87	Forebrain/Midbrain/Hindbrain
embryo1_Pos10_cell243_z5	42.47	65.35	Surface ectoderm
embryo1_Pos2_cell181_z2	36.75	19.59	Forebrain/Midbrain/Hindbrain
embryo1_Pos3_cell324_z5	63.92	48.19	Forebrain/Midbrain/Hindbrain
embryo1_Pos2_cell333_z2	52.48	28.17	Forebrain/Midbrain/Hindbrain
embryo1_Pos2_cell5_z2	45.33	26.74	Forebrain/Midbrain/Hindbrain
embryo1_Pos5_cell196_z2	12.44	56.77	Forebrain/Midbrain/Hindbrain
embryo1_Pos2_cell66_z5	46.76	29.6	Forebrain/Midbrain/Hindbrain
embryo1_Pos10_cell191_z5	31.03	73.9299999999999	Neural crest
embryo1_Pos20_cell160_z2	72.5	103.96	Cardiomyocytes
embryo1_Pos21_cell302_z2	78.22	95.38	Gut tube
embryo1_Pos20_cell255_z5	71.07	102.53	Cardiomyocytes
embryo1_Pos3_cell389_z5	55.34	43.9	Forebrain/Midbrain/Hindbrain
embryo1_Pos3_cell257_z2	75.36	51.05	Forebrain/Midbrain/Hindbrain
embryo1_Pos21_cell129_z5	82.51	92.52	Splanchnic mesoderm
embryo1_Pos3_cell361_z2	65.35	59.63	Forebrain/Midbrain/Hindbrain
embryo1_Pos3_cell105_z5	29.6	18.16	Forebrain/Midbrain/Hindbrain
embryo1_Pos10_cell230_z5	56.77	82.51	Neural crest
embryo1_Pos3_cell418_z2	49.62	25.31	Forebrain/Midbrain/Hindbrain
embryo1_Pos3_cell489_z2	49.62	26.74	Forebrain/Midbrain/Hindbrain
embryo1_Pos9_cell320_z2	16.73	61.06	Forebrain/Midbrain/Hindbrain
embryo1_Pos20_cell110_z5	75.36	102.53	Splanchnic mesoderm
embryo1_Pos2_cell157_z2	33.89	19.59	Forebrain/Midbrain/Hindbrain
embryo1_Pos2_cell10_z2	28.17	28.17	Forebrain/Midbrain/Hindbrain
embryo1_Pos1_cell36_z5	31.03	15.3	Forebrain/Midbrain/Hindbrain
embryo1_Pos20_cell235_z2	75.36	108.25	Endothelium
embryo1_Pos5_cell133_z5	22.45	36.75	Forebrain/Midbrain/Hindbrain
embryo1_Pos20_cell288_z5	61.06	113.97	Cardiomyocytes
embryo1_Pos2_cell42_z2	46.76	25.31	Forebrain/Midbrain/Hindbrain
embryo1_Pos20_cell132_z5	75.36	103.96	Splanchnic mesoderm
embryo1_Pos11_cell226_z2	81.08	92.52	Gut tube
embryo1_Pos2_cell248_z2	53.91	31.03	Forebrain/Midbrain/Hindbrain
embryo1_Pos2_cell144_z2	28.17	18.16	Forebrain/Midbrain/Hindbrain
embryo1_Pos20_cell176_z5	76.79	113.97	Splanchnic mesoderm
embryo1_Pos21_cell20_z5	88.23	122.55	Forebrain/Midbrain/Hindbrain
embryo1_Pos9_cell285_z5	11.01	61.06	Forebrain/Midbrain/Hindbrain
embryo1_Pos6_cell128_z2	16.73	129.7	Lateral plate mesoderm
embryo1_Pos3_cell40_z2	49.62	31.03	Forebrain/Midbrain/Hindbrain
embryo1_Pos20_cell279_z5	63.92	96.81	Cardiomyocytes
embryo1_Pos2_cell238_z5	16.73	35.32	Forebrain/Midbrain/Hindbrain
embryo1_Pos6_cell132_z5	12.44	125.41	Lateral plate mesoderm
embryo1_Pos20_cell310_z2	71.07	102.53	Cardiomyocytes
embryo1_Pos10_cell218_z5	42.47	66.78	Surface ectoderm
embryo1_Pos10_cell261_z5	55.34	69.64	Surface ectoderm
embryo1_Pos3_cell384_z2	63.92	48.19	Forebrain/Midbrain/Hindbrain
embryo1_Pos21_cell301_z2	81.08	86.8	Cranial mesoderm
embryo1_Pos3_cell286_z2	62.49	43.9	Forebrain/Midbrain/Hindbrain
embryo1_Pos3_cell295_z5	52.48	31.03	Forebrain/Midbrain/Hindbrain
embryo1_Pos3_cell62_z2	61.06	41.04	Forebrain/Midbrain/Hindbrain
embryo1_Pos9_cell211_z5	21.02	65.35	Forebrain/Midbrain/Hindbrain
embryo1_Pos1_cell49_z5	21.02	26.74	Forebrain/Midbrain/Hindbrain
embryo1_Pos5_cell410_z5	105.39	86.8	Neural crest
embryo1_Pos2_cell275_z2	33.89	13.87	Forebrain/Midbrain/Hindbrain
embryo1_Pos3_cell300_z2	75.36	65.35	Forebrain/Midbrain/Hindbrain
embryo1_Pos3_cell289_z2	62.49	43.9	Forebrain/Midbrain/Hindbrain
embryo1_Pos2_cell3_z2	32.46	19.59	Forebrain/Midbrain/Hindbrain
embryo1_Pos3_cell128_z5	33.89	16.73	Forebrain/Midbrain/Hindbrain
embryo1_Pos12_cell50_z5	83.94	95.38	Gut tube
embryo1_Pos9_cell290_z5	13.87	61.06	Forebrain/Midbrain/Hindbrain
embryo1_Pos20_cell215_z5	53.91	118.26	Splanchnic mesoderm
embryo1_Pos1_cell80_z2	25.31	22.45	Forebrain/Midbrain/Hindbrain
embryo1_Pos21_cell80_z2	83.94	68.21	Spinal cord
embryo1_Pos23_cell242_z2	91.09	125.41	Splanchnic mesoderm
embryo1_Pos20_cell216_z5	69.64	115.4	Splanchnic mesoderm
embryo1_Pos12_cell126_z2	76.79	93.95	Gut tube
embryo1_Pos3_cell135_z5	76.79	59.63	Forebrain/Midbrain/Hindbrain
embryo1_Pos2_cell85_z2	43.9	22.45	Forebrain/Midbrain/Hindbrain
embryo1_Pos20_cell174_z2	52.48	96.81	Cardiomyocytes
embryo1_Pos20_cell408_z2	81.08	89.66	Mixed mesenchymal mesoderm
embryo1_Pos3_cell460_z2	45.33	26.74	Forebrain/Midbrain/Hindbrain
embryo1_Pos5_cell291_z2	21.02	61.06	Forebrain/Midbrain/Hindbrain
embryo1_Pos13_cell203_z5	53.91	93.95	Cardiomyocytes
embryo1_Pos20_cell302_z5	51.05	86.8	Cardiomyocytes
embryo1_Pos11_cell217_z2	81.08	91.09	Gut tube
embryo1_Pos3_cell61_z5	86.8	52.48	Forebrain/Midbrain/Hindbrain
embryo1_Pos4_cell378_z2	35.32	13.87	Forebrain/Midbrain/Hindbrain
embryo1_Pos12_cell79_z2	81.08	91.09	Cranial mesoderm
embryo1_Pos20_cell253_z2	62.49	112.54	Cardiomyocytes
embryo1_Pos11_cell205_z2	63.92	53.91	Forebrain/Midbrain/Hindbrain
embryo1_Pos20_cell300_z5	48.19	95.38	Cardiomyocytes
embryo1_Pos1_cell76_z5	22.45	31.03	Forebrain/Midbrain/Hindbrain
embryo1_Pos12_cell97_z5	72.5	82.51	Gut tube
embryo1_Pos2_cell143_z2	51.05	33.89	Forebrain/Midbrain/Hindbrain
embryo1_Pos12_cell91_z5	76.79	88.23	Gut tube
embryo1_Pos2_cell323_z2	43.9	6.71999999999997	Forebrain/Midbrain/Hindbrain
embryo1_Pos3_cell205_z5	71.07	51.05	Forebrain/Midbrain/Hindbrain
embryo1_Pos20_cell264_z5	63.92	96.81	Cardiomyocytes
embryo1_Pos3_cell106_z2	23.88	32.46	Forebrain/Midbrain/Hindbrain
embryo1_Pos20_cell74_z5	82.51	102.53	Splanchnic mesoderm
embryo1_Pos5_cell327_z2	9.58	53.91	Forebrain/Midbrain/Hindbrain
embryo1_Pos21_cell137_z5	79.65	91.09	Gut tube
embryo1_Pos1_cell71_z5	56.77	8.14999999999998	Forebrain/Midbrain/Hindbrain
embryo1_Pos10_cell156_z2	55.34	71.07	Neural crest
embryo1_Pos6_cell115_z2	16.73	126.84	Lateral plate mesoderm
embryo1_Pos2_cell33_z2	48.19	28.17	Forebrain/Midbrain/Hindbrain
embryo1_Pos12_cell136_z5	73.93	88.23	Cardiomyocytes
embryo1_Pos6_cell102_z5	16.73	128.27	Lateral plate mesoderm
embryo1_Pos3_cell323_z5	73.93	66.78	Forebrain/Midbrain/Hindbrain
embryo1_Pos2_cell151_z2	35.32	19.59	Definitive endoderm
embryo1_Pos3_cell88_z2	35.32	13.87	Forebrain/Midbrain/Hindbrain
embryo1_Pos10_cell125_z5	59.63	78.22	Neural crest
embryo1_Pos10_cell213_z2	53.91	81.08	Neural crest
embryo1_Pos10_cell232_z2	15.3	71.07	Neural crest
embryo1_Pos12_cell206_z2	75.36	92.52	Cardiomyocytes
embryo1_Pos20_cell214_z5	73.93	102.53	Splanchnic mesoderm
embryo1_Pos11_cell101_z5	53.91	36.75	Forebrain/Midbrain/Hindbrain
embryo1_Pos10_cell83_z2	75.36	92.52	Mixed mesenchymal mesoderm
embryo1_Pos2_cell117_z5	38.18	21.02	Forebrain/Midbrain/Hindbrain
embryo1_Pos6_cell118_z2	18.16	125.41	Lateral plate mesoderm
embryo1_Pos5_cell383_z5	8.15000000000001	59.63	Forebrain/Midbrain/Hindbrain
embryo1_Pos10_cell296_z5	35.32	59.63	Forebrain/Midbrain/Hindbrain
embryo1_Pos20_cell164_z2	82.51	115.4	Splanchnic mesoderm
embryo1_Pos12_cell208_z2	75.36	88.23	Gut tube
embryo1_Pos20_cell242_z2	65.35	106.82	Splanchnic mesoderm
embryo1_Pos3_cell307_z5	65.35	51.05	Forebrain/Midbrain/Hindbrain
embryo1_Pos10_cell129_z2	62.49	78.22	Mixed mesenchymal mesoderm
embryo1_Pos20_cell243_z2	51.05	98.24	Endothelium
embryo1_Pos11_cell236_z2	81.08	86.8	Cranial mesoderm
embryo1_Pos6_cell118_z5	16.73	128.27	Lateral plate mesoderm
embryo1_Pos10_cell199_z5	59.63	71.07	Neural crest
embryo1_Pos23_cell185_z2	69.64	125.41	Splanchnic mesoderm
embryo1_Pos2_cell110_z2	39.61	22.45	Forebrain/Midbrain/Hindbrain
embryo1_Pos27_cell280_z2	78.22	62.49	Spinal cord
embryo1_Pos11_cell93_z2	71.07	65.35	Forebrain/Midbrain/Hindbrain
embryo1_Pos20_cell355_z2	62.49	113.97	Cardiomyocytes
embryo1_Pos1_cell176_z2	11.01	42.47	Neural crest
embryo1_Pos2_cell261_z2	35.32	13.87	Forebrain/Midbrain/Hindbrain
embryo1_Pos3_cell306_z2	51.05	31.03	Forebrain/Midbrain/Hindbrain
embryo1_Pos2_cell167_z2	36.75	19.59	Forebrain/Midbrain/Hindbrain
embryo1_Pos3_cell349_z5	61.06	49.62	Forebrain/Midbrain/Hindbrain
embryo1_Pos5_cell258_z2	8.15000000000001	58.2	Forebrain/Midbrain/Hindbrain
embryo1_Pos21_cell124_z5	82.51	92.52	Splanchnic mesoderm
embryo1_Pos5_cell385_z2	31.03	59.63	Forebrain/Midbrain/Hindbrain
embryo1_Pos12_cell26_z5	78.22	92.52	Gut tube
embryo1_Pos3_cell271_z5	72.5	63.92	Forebrain/Midbrain/Hindbrain
embryo1_Pos27_cell206_z2	79.65	62.49	Spinal cord
embryo1_Pos3_cell164_z2	82.51	62.49	Forebrain/Midbrain/Hindbrain
embryo1_Pos12_cell119_z2	81.08	92.52	Gut tube
embryo1_Pos20_cell216_z2	68.21	113.97	Splanchnic mesoderm
embryo1_Pos11_cell100_z2	89.66	91.09	Cranial mesoderm
embryo1_Pos2_cell257_z2	22.45	29.6	Forebrain/Midbrain/Hindbrain
embryo1_Pos21_cell27_z2	91.09	132.56	Forebrain/Midbrain/Hindbrain
embryo1_Pos3_cell146_z2	85.37	63.92	Forebrain/Midbrain/Hindbrain
embryo1_Pos1_cell40_z5	91.09	63.92	Forebrain/Midbrain/Hindbrain
embryo1_Pos3_cell10_z2	83.94	49.62	Forebrain/Midbrain/Hindbrain
embryo1_Pos1_cell302_z5	59.63	85.3699999999999	Lateral plate mesoderm
embryo1_Pos1_cell310_z2	53.91	81.08	Lateral plate mesoderm
embryo1_Pos2_cell143_z5	35.32	19.59	Forebrain/Midbrain/Hindbrain
embryo1_Pos1_cell131_z5	35.32	8.14999999999998	Forebrain/Midbrain/Hindbrain
embryo1_Pos11_cell57_z5	81.08	72.5	Forebrain/Midbrain/Hindbrain
embryo1_Pos11_cell209_z2	63.92	56.77	Forebrain/Midbrain/Hindbrain
embryo1_Pos11_cell170_z2	71.07	48.19	Forebrain/Midbrain/Hindbrain
embryo1_Pos2_cell170_z2	33.89	18.16	Forebrain/Midbrain/Hindbrain
embryo1_Pos3_cell394_z5	49.62	25.31	Forebrain/Midbrain/Hindbrain
embryo1_Pos20_cell44_z2	78.22	105.39	Gut tube
embryo1_Pos11_cell63_z2	95.38	103.96	Cranial mesoderm
embryo1_Pos9_cell183_z5	18.16	61.06	Forebrain/Midbrain/Hindbrain
embryo1_Pos2_cell60_z2	53.91	28.17	Forebrain/Midbrain/Hindbrain
embryo1_Pos20_cell366_z2	75.36	106.82	Endothelium
embryo1_Pos20_cell101_z5	76.79	112.54	Splanchnic mesoderm
embryo1_Pos3_cell30_z5	62.49	48.19	Spinal cord
embryo1_Pos1_cell12_z5	23.88	32.46	Forebrain/Midbrain/Hindbrain
embryo1_Pos21_cell325_z2	73.93	88.23	Gut tube
embryo1_Pos3_cell28_z2	75.36	58.2	Forebrain/Midbrain/Hindbrain
embryo1_Pos11_cell76_z5	71.07	63.92	Forebrain/Midbrain/Hindbrain
embryo1_Pos20_cell256_z5	48.19	96.81	Cardiomyocytes
embryo1_Pos10_cell157_z2	55.34	82.51	Haematoendothelial progenitors
embryo1_Pos3_cell258_z5	65.35	53.91	Forebrain/Midbrain/Hindbrain
embryo1_Pos3_cell93_z2	75.36	55.34	Forebrain/Midbrain/Hindbrain
embryo1_Pos2_cell19_z5	51.05	32.46	Forebrain/Midbrain/Hindbrain
embryo1_Pos4_cell408_z2	18.16	58.2	Forebrain/Midbrain/Hindbrain
embryo1_Pos21_cell261_z2	91.09	91.09	Haematoendothelial progenitors
embryo1_Pos1_cell150_z5	15.3	35.32	Forebrain/Midbrain/Hindbrain
embryo1_Pos20_cell187_z5	76.79	112.54	Splanchnic mesoderm
embryo1_Pos5_cell262_z2	12.44	58.2	Forebrain/Midbrain/Hindbrain
embryo1_Pos11_cell80_z5	79.65	51.05	Forebrain/Midbrain/Hindbrain
embryo1_Pos20_cell306_z5	52.48	96.81	Cardiomyocytes
embryo1_Pos2_cell156_z5	69.64	22.45	Forebrain/Midbrain/Hindbrain
embryo1_Pos1_cell157_z2	19.59	19.59	Neural crest
embryo1_Pos9_cell270_z5	11.01	58.2	Forebrain/Midbrain/Hindbrain
embryo1_Pos3_cell240_z5	59.63	43.9	Forebrain/Midbrain/Hindbrain
embryo1_Pos3_cell126_z5	92.52	65.35	Forebrain/Midbrain/Hindbrain
embryo1_Pos3_cell221_z2	78.22	52.48	Forebrain/Midbrain/Hindbrain
embryo1_Pos20_cell294_z2	65.35	103.96	Cardiomyocytes
embryo1_Pos3_cell316_z2	59.63	45.33	Forebrain/Midbrain/Hindbrain
embryo1_Pos3_cell120_z5	82.51	51.05	Forebrain/Midbrain/Hindbrain
embryo1_Pos12_cell58_z2	89.66	93.95	Cranial mesoderm
embryo1_Pos6_cell150_z5	19.59	123.98	Lateral plate mesoderm
embryo1_Pos3_cell207_z5	55.34	39.61	Forebrain/Midbrain/Hindbrain
embryo1_Pos2_cell228_z2	26.74	21.02	Forebrain/Midbrain/Hindbrain
embryo1_Pos5_cell278_z5	18.16	39.61	Forebrain/Midbrain/Hindbrain
embryo1_Pos5_cell359_z5	12.44	49.62	Forebrain/Midbrain/Hindbrain
embryo1_Pos12_cell75_z5	76.79	89.66	Gut tube
embryo1_Pos2_cell48_z5	41.04	21.02	Forebrain/Midbrain/Hindbrain
embryo1_Pos3_cell278_z5	78.22	68.21	Forebrain/Midbrain/Hindbrain
embryo1_Pos20_cell140_z5	73.93	101.1	Cardiomyocytes
embryo1_Pos1_cell303_z2	51.05	78.22	Lateral plate mesoderm
embryo1_Pos3_cell397_z2	53.91	43.9	Forebrain/Midbrain/Hindbrain
embryo1_Pos6_cell148_z5	13.87	125.41	Lateral plate mesoderm
embryo1_Pos23_cell219_z5	82.51	115.4	Splanchnic mesoderm
embryo1_Pos5_cell283_z2	12.44	49.62	Forebrain/Midbrain/Hindbrain
embryo1_Pos4_cell211_z2	39.61	39.61	Forebrain/Midbrain/Hindbrain
embryo1_Pos6_cell121_z5	15.3	128.27	Lateral plate mesoderm
embryo1_Pos3_cell45_z5	55.34	41.04	Forebrain/Midbrain/Hindbrain
embryo1_Pos21_cell279_z2	85.37	136.85	Cranial mesoderm
embryo1_Pos3_cell29_z2	73.93	65.35	Forebrain/Midbrain/Hindbrain
embryo1_Pos20_cell206_z5	72.5	102.53	Mixed mesenchymal mesoderm
embryo1_Pos2_cell56_z2	45.33	23.88	Forebrain/Midbrain/Hindbrain
embryo1_Pos3_cell223_z5	71.07	61.06	Forebrain/Midbrain/Hindbrain
embryo1_Pos23_cell337_z2	61.06	129.7	Splanchnic mesoderm
embryo1_Pos2_cell20_z5	48.19	28.17	Forebrain/Midbrain/Hindbrain
embryo1_Pos21_cell185_z2	92.52	86.8	Cranial mesoderm
embryo1_Pos3_cell307_z2	65.35	52.48	Forebrain/Midbrain/Hindbrain
embryo1_Pos11_cell79_z5	86.8	73.9299999999999	Forebrain/Midbrain/Hindbrain
embryo1_Pos11_cell315_z2	76.79	85.3699999999999	Gut tube
embryo1_Pos3_cell303_z2	73.93	59.63	Forebrain/Midbrain/Hindbrain
embryo1_Pos9_cell326_z5	9.58	58.2	Forebrain/Midbrain/Hindbrain
embryo1_Pos3_cell410_z5	48.19	26.74	Forebrain/Midbrain/Hindbrain
embryo1_Pos11_cell83_z2	75.36	52.48	Forebrain/Midbrain/Hindbrain
embryo1_Pos12_cell42_z2	88.23	92.52	Cranial mesoderm
embryo1_Pos12_cell165_z2	75.36	93.95	Splanchnic mesoderm
embryo1_Pos3_cell147_z2	76.79	66.78	Forebrain/Midbrain/Hindbrain
embryo1_Pos20_cell295_z5	63.92	112.54	Cardiomyocytes
embryo1_Pos20_cell386_z2	51.05	96.81	Cardiomyocytes
embryo1_Pos23_cell374_z2	82.51	118.26	Splanchnic mesoderm
embryo1_Pos12_cell60_z5	75.36	93.95	Splanchnic mesoderm
embryo1_Pos9_cell247_z5	19.59	56.77	Forebrain/Midbrain/Hindbrain
embryo1_Pos11_cell90_z2	69.64	63.92	Forebrain/Midbrain/Hindbrain
embryo1_Pos1_cell64_z2	29.6	22.45	Forebrain/Midbrain/Hindbrain
embryo1_Pos3_cell190_z2	92.52	65.35	Forebrain/Midbrain/Hindbrain
embryo1_Pos21_cell59_z2	72.5	55.34	Spinal cord
embryo1_Pos1_cell132_z5	39.61	6.71999999999997	Forebrain/Midbrain/Hindbrain
embryo1_Pos2_cell150_z5	32.46	22.45	Forebrain/Midbrain/Hindbrain
embryo1_Pos12_cell50_z2	78.22	81.08	Cranial mesoderm
embryo1_Pos11_cell5_z2	82.51	71.07	Spinal cord
embryo1_Pos3_cell37_z2	75.36	52.48	Forebrain/Midbrain/Hindbrain
embryo1_Pos3_cell5_z2	61.06	42.47	Forebrain/Midbrain/Hindbrain
embryo1_Pos10_cell238_z5	39.61	63.92	Neural crest
embryo1_Pos3_cell84_z2	73.93	55.34	Forebrain/Midbrain/Hindbrain
embryo1_Pos12_cell245_z2	52.48	96.81	Cardiomyocytes
embryo1_Pos23_cell182_z2	79.65	122.55	Splanchnic mesoderm
embryo1_Pos20_cell159_z2	73.93	105.39	Endothelium
embryo1_Pos3_cell131_z5	79.65	68.21	Forebrain/Midbrain/Hindbrain
embryo1_Pos20_cell155_z2	75.36	101.1	Splanchnic mesoderm
embryo1_Pos6_cell129_z5	15.3	128.27	Lateral plate mesoderm
embryo1_Pos1_cell185_z2	13.87	68.21	Neural crest
embryo1_Pos20_cell33_z5	83.94	93.95	Splanchnic mesoderm
embryo1_Pos21_cell236_z2	83.94	132.56	Anterior somitic tissues
embryo1_Pos20_cell89_z5	83.94	96.81	Splanchnic mesoderm
embryo1_Pos20_cell290_z5	55.34	98.24	Cardiomyocytes
embryo1_Pos3_cell53_z2	79.65	56.77	Forebrain/Midbrain/Hindbrain
embryo1_Pos27_cell162_z5	92.52	65.35	Spinal cord
embryo1_Pos2_cell303_z2	36.75	8.14999999999998	Forebrain/Midbrain/Hindbrain
embryo1_Pos2_cell103_z5	31.03	19.59	Forebrain/Midbrain/Hindbrain
embryo1_Pos3_cell85_z2	29.6	18.16	Forebrain/Midbrain/Hindbrain
embryo1_Pos3_cell168_z2	71.07	53.91	Forebrain/Midbrain/Hindbrain
embryo1_Pos1_cell127_z5	19.59	29.6	Forebrain/Midbrain/Hindbrain
embryo1_Pos2_cell122_z5	38.18	21.02	Forebrain/Midbrain/Hindbrain
embryo1_Pos11_cell134_z5	69.64	79.65	Gut tube
embryo1_Pos3_cell64_z5	22.45	31.03	Forebrain/Midbrain/Hindbrain
embryo1_Pos11_cell48_z5	99.67	78.22	Forebrain/Midbrain/Hindbrain
embryo1_Pos3_cell381_z5	68.21	66.78	Forebrain/Midbrain/Hindbrain
embryo1_Pos10_cell68_z5	33.89	71.07	Neural crest
embryo1_Pos10_cell87_z5	62.49	76.79	Gut tube
embryo1_Pos20_cell111_z5	76.79	102.53	Splanchnic mesoderm
embryo1_Pos12_cell71_z5	73.93	86.8	Gut tube
embryo1_Pos12_cell190_z2	81.08	103.96	Splanchnic mesoderm
embryo1_Pos2_cell251_z5	51.05	31.03	Forebrain/Midbrain/Hindbrain
embryo1_Pos20_cell65_z2	75.36	101.1	Splanchnic mesoderm
embryo1_Pos12_cell132_z5	52.48	96.81	Cardiomyocytes
embryo1_Pos28_cell140_z2	73.93	66.78	Spinal cord
embryo1_Pos20_cell166_z2	85.37	112.54	Splanchnic mesoderm
embryo1_Pos12_cell66_z2	83.94	91.09	Cranial mesoderm
embryo1_Pos5_cell276_z2	23.88	36.75	Forebrain/Midbrain/Hindbrain
embryo1_Pos9_cell146_z5	21.02	58.2	Forebrain/Midbrain/Hindbrain
embryo1_Pos3_cell350_z5	62.49	58.2	Forebrain/Midbrain/Hindbrain
embryo1_Pos20_cell165_z2	75.36	103.96	Cardiomyocytes
embryo1_Pos5_cell148_z5	19.59	35.32	Forebrain/Midbrain/Hindbrain
embryo1_Pos20_cell73_z5	83.94	101.1	Splanchnic mesoderm
embryo1_Pos1_cell33_z5	28.17	19.59	Forebrain/Midbrain/Hindbrain
embryo1_Pos20_cell228_z2	52.48	96.81	Splanchnic mesoderm
embryo1_Pos2_cell8_z2	52.48	36.75	Forebrain/Midbrain/Hindbrain
embryo1_Pos10_cell71_z5	53.91	79.65	Neural crest
embryo1_Pos2_cell102_z2	49.62	33.89	Definitive endoderm
embryo1_Pos21_cell266_z2	95.38	95.38	Cranial mesoderm
embryo1_Pos3_cell398_z5	46.76	32.46	Forebrain/Midbrain/Hindbrain
embryo1_Pos10_cell85_z2	63.92	85.3699999999999	Mixed mesenchymal mesoderm
embryo1_Pos11_cell73_z2	71.07	49.62	Forebrain/Midbrain/Hindbrain
embryo1_Pos12_cell191_z2	72.5	96.81	Splanchnic mesoderm
embryo1_Pos20_cell387_z2	72.5	102.53	Cardiomyocytes
embryo1_Pos22_cell10_z5	105.39	109.68	Cranial mesoderm
embryo1_Pos20_cell10_z5	78.22	105.39	Gut tube
embryo1_Pos4_cell448_z2	21.02	51.05	Forebrain/Midbrain/Hindbrain
embryo1_Pos3_cell49_z2	51.05	29.6	Forebrain/Midbrain/Hindbrain
embryo1_Pos4_cell112_z5	36.75	62.49	Forebrain/Midbrain/Hindbrain
embryo1_Pos5_cell42_z2	53.91	28.17	Forebrain/Midbrain/Hindbrain
embryo1_Pos20_cell287_z5	61.06	109.68	Cardiomyocytes
embryo1_Pos3_cell289_z5	76.79	68.21	Forebrain/Midbrain/Hindbrain
embryo1_Pos3_cell313_z5	61.06	43.9	Forebrain/Midbrain/Hindbrain
embryo1_Pos11_cell96_z5	62.49	59.63	Forebrain/Midbrain/Hindbrain
embryo1_Pos28_cell238_z5	71.07	62.49	Spinal cord
embryo1_Pos0_cell62_z5	29.6	128.27	Lateral plate mesoderm
embryo1_Pos2_cell64_z2	48.19	26.74	Forebrain/Midbrain/Hindbrain
embryo1_Pos3_cell100_z5	95.38	73.9299999999999	Forebrain/Midbrain/Hindbrain
embryo1_Pos1_cell99_z2	16.73	41.04	Forebrain/Midbrain/Hindbrain
embryo1_Pos2_cell214_z5	26.74	16.73	Forebrain/Midbrain/Hindbrain
embryo1_Pos4_cell407_z2	23.88	35.32	Forebrain/Midbrain/Hindbrain
embryo1_Pos3_cell102_z2	51.05	31.03	Forebrain/Midbrain/Hindbrain
embryo1_Pos3_cell442_z2	52.48	38.1799999999999	Forebrain/Midbrain/Hindbrain
embryo1_Pos3_cell132_z2	81.08	48.19	Forebrain/Midbrain/Hindbrain
embryo1_Pos2_cell50_z2	48.19	23.88	Forebrain/Midbrain/Hindbrain
embryo1_Pos2_cell227_z2	19.59	25.31	Forebrain/Midbrain/Hindbrain
embryo1_Pos23_cell53_z2	75.36	116.83	Gut tube
embryo1_Pos1_cell262_z5	61.06	79.65	Lateral plate mesoderm
embryo1_Pos2_cell73_z2	48.19	28.17	Forebrain/Midbrain/Hindbrain
embryo1_Pos2_cell37_z2	46.76	25.31	Forebrain/Midbrain/Hindbrain
embryo1_Pos21_cell2_z2	82.51	101.1	Forebrain/Midbrain/Hindbrain
embryo1_Pos5_cell406_z5	89.66	48.19	Forebrain/Midbrain/Hindbrain
embryo1_Pos2_cell170_z5	33.89	23.88	Forebrain/Midbrain/Hindbrain
embryo1_Pos5_cell144_z2	22.45	35.32	Forebrain/Midbrain/Hindbrain
embryo1_Pos9_cell335_z5	11.01	58.2	Forebrain/Midbrain/Hindbrain
embryo1_Pos20_cell138_z5	71.07	103.96	Cardiomyocytes
embryo1_Pos2_cell186_z2	28.17	15.3	Forebrain/Midbrain/Hindbrain
embryo1_Pos5_cell237_z5	31.03	52.48	Forebrain/Midbrain/Hindbrain
embryo1_Pos9_cell149_z5	19.59	63.92	Forebrain/Midbrain/Hindbrain
embryo1_Pos1_cell285_z2	16.73	128.27	Lateral plate mesoderm
embryo1_Pos2_cell268_z2	16.73	33.89	Forebrain/Midbrain/Hindbrain
embryo1_Pos20_cell188_z5	65.35	112.54	Cardiomyocytes
embryo1_Pos3_cell304_z5	75.36	68.21	Forebrain/Midbrain/Hindbrain
embryo1_Pos10_cell195_z5	51.05	81.08	Neural crest
embryo1_Pos5_cell404_z5	8.15000000000001	65.35	Neural crest
embryo1_Pos12_cell98_z5	71.07	91.09	Cardiomyocytes
embryo1_Pos3_cell395_z5	49.62	31.03	Forebrain/Midbrain/Hindbrain
embryo1_Pos20_cell286_z5	65.35	105.39	Cardiomyocytes
embryo1_Pos5_cell334_z5	9.58	55.34	Forebrain/Midbrain/Hindbrain
embryo1_Pos2_cell267_z2	16.73	35.32	Forebrain/Midbrain/Hindbrain
embryo1_Pos20_cell158_z2	63.92	112.54	Cardiomyocytes
embryo1_Pos2_cell164_z2	51.05	28.17	Forebrain/Midbrain/Hindbrain
embryo1_Pos3_cell242_z2	79.65	49.62	Forebrain/Midbrain/Hindbrain
embryo1_Pos21_cell339_z2	78.22	101.1	Splanchnic mesoderm
embryo1_Pos1_cell91_z5	32.46	18.16	Forebrain/Midbrain/Hindbrain
embryo1_Pos23_cell93_z2	78.22	98.24	Splanchnic mesoderm
embryo1_Pos5_cell97_z5	21.02	35.32	Forebrain/Midbrain/Hindbrain
embryo1_Pos9_cell256_z2	19.59	63.92	Forebrain/Midbrain/Hindbrain
embryo1_Pos3_cell277_z2	73.93	69.64	Forebrain/Midbrain/Hindbrain
embryo1_Pos11_cell120_z2	86.8	48.19	Forebrain/Midbrain/Hindbrain
embryo1_Pos3_cell361_z5	59.63	42.47	Forebrain/Midbrain/Hindbrain
embryo1_Pos10_cell208_z2	56.77	76.79	Neural crest
embryo1_Pos2_cell27_z5	55.34	38.1799999999999	Forebrain/Midbrain/Hindbrain
embryo1_Pos1_cell197_z2	11.01	41.04	Neural crest
embryo1_Pos20_cell249_z5	62.49	101.1	Cardiomyocytes
embryo1_Pos1_cell109_z2	36.75	11.01	Forebrain/Midbrain/Hindbrain
embryo1_Pos10_cell182_z2	55.34	72.5	Neural crest
embryo1_Pos21_cell149_z2	93.95	102.53	Cranial mesoderm
embryo1_Pos3_cell409_z2	71.07	69.64	Cranial mesoderm
embryo1_Pos4_cell261_z5	33.89	18.16	Forebrain/Midbrain/Hindbrain
embryo1_Pos6_cell162_z2	15.3	128.27	Lateral plate mesoderm
embryo1_Pos13_cell205_z5	52.48	93.95	Cardiomyocytes
embryo1_Pos4_cell155_z5	48.19	41.04	Forebrain/Midbrain/Hindbrain
embryo1_Pos2_cell191_z2	31.03	21.02	Forebrain/Midbrain/Hindbrain
embryo1_Pos3_cell411_z5	48.19	35.32	Forebrain/Midbrain/Hindbrain
embryo1_Pos3_cell251_z2	61.06	42.47	Forebrain/Midbrain/Hindbrain
embryo1_Pos21_cell224_z2	92.52	92.52	Endothelium
embryo1_Pos2_cell101_z2	41.04	19.59	Forebrain/Midbrain/Hindbrain
embryo1_Pos2_cell119_z5	39.61	22.45	Forebrain/Midbrain/Hindbrain
embryo1_Pos3_cell268_z2	73.93	53.91	Forebrain/Midbrain/Hindbrain
embryo1_Pos21_cell160_z2	79.65	75.36	Spinal cord
embryo1_Pos3_cell308_z5	62.49	46.76	Forebrain/Midbrain/Hindbrain
embryo1_Pos13_cell203_z2	51.05	93.95	Cardiomyocytes
embryo1_Pos9_cell281_z2	15.3	59.63	Forebrain/Midbrain/Hindbrain
embryo1_Pos2_cell18_z5	35.32	21.02	Forebrain/Midbrain/Hindbrain
embryo1_Pos10_cell100_z5	36.75	66.78	Neural crest
embryo1_Pos12_cell111_z5	76.79	89.66	Gut tube
embryo1_Pos2_cell162_z5	39.61	8.14999999999998	Forebrain/Midbrain/Hindbrain
embryo1_Pos3_cell116_z5	78.22	59.63	Forebrain/Midbrain/Hindbrain
embryo1_Pos10_cell264_z2	59.63	78.22	Neural crest
embryo1_Pos3_cell34_z5	86.8	51.05	Forebrain/Midbrain/Hindbrain
embryo1_Pos2_cell187_z2	29.6	28.17	Forebrain/Midbrain/Hindbrain
embryo1_Pos2_cell49_z2	43.9	28.17	Forebrain/Midbrain/Hindbrain
embryo1_Pos20_cell154_z5	73.93	102.53	Cardiomyocytes
embryo1_Pos12_cell139_z5	65.35	89.66	Cardiomyocytes
embryo1_Pos3_cell455_z2	48.19	35.32	Forebrain/Midbrain/Hindbrain
embryo1_Pos3_cell132_z5	75.36	65.35	Forebrain/Midbrain/Hindbrain
embryo1_Pos10_cell132_z2	55.34	85.3699999999999	Neural crest
embryo1_Pos12_cell175_z2	73.93	93.95	Cardiomyocytes
embryo1_Pos20_cell189_z2	69.64	115.4	Splanchnic mesoderm
embryo1_Pos20_cell214_z2	65.35	112.54	Splanchnic mesoderm
embryo1_Pos20_cell248_z2	85.37	106.82	Splanchnic mesoderm
embryo1_Pos3_cell319_z5	65.35	49.62	Forebrain/Midbrain/Hindbrain
embryo1_Pos6_cell95_z5	18.16	129.7	Intermediate mesoderm
embryo1_Pos10_cell252_z2	31.03	73.9299999999999	Surface ectoderm
embryo1_Pos21_cell271_z2	101.1	105.39	Cranial mesoderm
embryo1_Pos3_cell425_z2	48.19	26.74	Forebrain/Midbrain/Hindbrain
embryo1_Pos3_cell418_z5	46.76	26.74	Forebrain/Midbrain/Hindbrain
embryo1_Pos20_cell3_z5	73.93	103.96	Splanchnic mesoderm
embryo1_Pos5_cell400_z5	21.02	51.05	Forebrain/Midbrain/Hindbrain
embryo1_Pos23_cell158_z2	61.06	135.42	Splanchnic mesoderm
embryo1_Pos10_cell185_z5	49.62	79.65	Surface ectoderm
embryo1_Pos12_cell227_z2	65.35	89.66	Cardiomyocytes
embryo1_Pos20_cell134_z2	72.5	105.39	Cardiomyocytes
embryo1_Pos4_cell365_z2	32.46	55.34	Forebrain/Midbrain/Hindbrain
embryo1_Pos20_cell175_z2	65.35	106.82	Cardiomyocytes
embryo1_Pos3_cell417_z5	46.76	32.46	Forebrain/Midbrain/Hindbrain
embryo1_Pos20_cell185_z5	72.5	105.39	Cardiomyocytes
embryo1_Pos2_cell167_z5	51.05	8.14999999999998	Forebrain/Midbrain/Hindbrain
embryo1_Pos3_cell119_z2	85.37	66.78	Forebrain/Midbrain/Hindbrain
embryo1_Pos6_cell135_z5	21.02	128.27	Lateral plate mesoderm
embryo1_Pos12_cell118_z2	79.65	89.66	Gut tube
embryo1_Pos20_cell125_z2	82.51	103.96	Splanchnic mesoderm
embryo1_Pos3_cell139_z5	72.5	55.34	Forebrain/Midbrain/Hindbrain
embryo1_Pos20_cell200_z2	69.64	102.53	Endothelium
embryo1_Pos22_cell330_z2	92.52	103.96	Cranial mesoderm
embryo1_Pos5_cell316_z5	31.03	53.91	Forebrain/Midbrain/Hindbrain
embryo1_Pos3_cell395_z2	52.48	39.61	Forebrain/Midbrain/Hindbrain
embryo1_Pos23_cell390_z2	85.37	106.82	Splanchnic mesoderm
embryo1_Pos28_cell303_z2	82.51	71.07	Spinal cord
embryo1_Pos12_cell43_z5	78.22	92.52	Gut tube
embryo1_Pos10_cell55_z5	63.92	85.3699999999999	Mixed mesenchymal mesoderm
embryo1_Pos2_cell90_z5	42.47	22.45	Forebrain/Midbrain/Hindbrain
embryo1_Pos6_cell47_z2	15.3	126.84	Intermediate mesoderm
embryo1_Pos10_cell228_z2	32.46	68.21	Neural crest
embryo1_Pos1_cell63_z5	18.16	31.03	Forebrain/Midbrain/Hindbrain
embryo1_Pos3_cell332_z2	63.92	46.76	Forebrain/Midbrain/Hindbrain
embryo1_Pos11_cell178_z2	56.77	32.46	Forebrain/Midbrain/Hindbrain
embryo1_Pos10_cell212_z5	51.05	76.79	Neural crest
embryo1_Pos21_cell36_z2	61.06	51.05	Forebrain/Midbrain/Hindbrain
embryo1_Pos5_cell244_z2	21.02	32.46	Forebrain/Midbrain/Hindbrain
embryo1_Pos20_cell126_z5	71.07	102.53	Cardiomyocytes
embryo1_Pos20_cell137_z5	62.49	113.97	Cardiomyocytes
embryo1_Pos20_cell158_z5	82.51	103.96	Splanchnic mesoderm
embryo1_Pos10_cell218_z2	51.05	73.9299999999999	Neural crest
embryo1_Pos1_cell151_z2	15.3	28.17	Cranial mesoderm
embryo1_Pos9_cell186_z5	13.87	61.06	Forebrain/Midbrain/Hindbrain
embryo1_Pos3_cell78_z2	86.8	62.49	Forebrain/Midbrain/Hindbrain
embryo1_Pos11_cell115_z5	71.07	81.08	Gut tube
embryo1_Pos9_cell168_z5	21.02	58.2	Forebrain/Midbrain/Hindbrain
embryo1_Pos10_cell370_z5	19.59	56.77	Forebrain/Midbrain/Hindbrain
embryo1_Pos2_cell17_z5	45.33	25.31	Forebrain/Midbrain/Hindbrain
embryo1_Pos20_cell58_z5	76.79	113.97	Splanchnic mesoderm
embryo1_Pos11_cell19_z5	72.5	61.06	Forebrain/Midbrain/Hindbrain
embryo1_Pos5_cell151_z2	21.02	36.75	Forebrain/Midbrain/Hindbrain
embryo1_Pos3_cell299_z5	71.07	66.78	Forebrain/Midbrain/Hindbrain
embryo1_Pos3_cell436_z5	46.76	23.88	Forebrain/Midbrain/Hindbrain
embryo1_Pos5_cell44_z2	33.89	62.49	Forebrain/Midbrain/Hindbrain
embryo1_Pos4_cell383_z2	29.6	56.77	Forebrain/Midbrain/Hindbrain
embryo1_Pos10_cell176_z2	55.34	81.08	Haematoendothelial progenitors
embryo1_Pos23_cell163_z5	86.8	133.99	Splanchnic mesoderm
embryo1_Pos20_cell260_z2	75.36	103.96	Endothelium
embryo1_Pos21_cell331_z2	82.51	95.38	Gut tube
embryo1_Pos21_cell100_z2	86.8	48.19	Spinal cord
embryo1_Pos3_cell91_z2	89.66	51.05	Forebrain/Midbrain/Hindbrain
embryo1_Pos4_cell343_z2	22.45	35.32	Forebrain/Midbrain/Hindbrain
embryo1_Pos21_cell146_z5	78.22	105.39	Gut tube
embryo1_Pos3_cell96_z2	89.66	51.05	Forebrain/Midbrain/Hindbrain
embryo1_Pos11_cell23_z5	89.66	49.62	Forebrain/Midbrain/Hindbrain
embryo1_Pos1_cell106_z2	36.75	9.57999999999998	Forebrain/Midbrain/Hindbrain
embryo1_Pos1_cell51_z5	19.59	26.74	Forebrain/Midbrain/Hindbrain
embryo1_Pos10_cell177_z5	55.34	71.07	Neural crest
embryo1_Pos2_cell196_z2	35.32	12.44	Forebrain/Midbrain/Hindbrain
embryo1_Pos13_cell183_z5	61.06	91.09	Cardiomyocytes
embryo1_Pos2_cell174_z2	23.88	32.46	Forebrain/Midbrain/Hindbrain
embryo1_Pos13_cell219_z2	48.19	91.09	Cardiomyocytes
embryo1_Pos20_cell85_z2	81.08	98.24	Splanchnic mesoderm
embryo1_Pos20_cell315_z2	61.06	113.97	Cardiomyocytes
embryo1_Pos21_cell62_z2	82.51	62.49	Spinal cord
embryo1_Pos20_cell197_z5	75.36	111.11	Splanchnic mesoderm
embryo1_Pos3_cell404_z2	69.64	66.78	Forebrain/Midbrain/Hindbrain
embryo1_Pos10_cell295_z5	69.64	69.64	Forebrain/Midbrain/Hindbrain
embryo1_Pos22_cell21_z5	96.81	132.56	Cranial mesoderm
embryo1_Pos20_cell271_z2	91.09	92.52	Splanchnic mesoderm
embryo1_Pos12_cell115_z5	78.22	89.66	Gut tube
embryo1_Pos20_cell45_z5	76.79	112.54	Splanchnic mesoderm
embryo1_Pos20_cell93_z5	73.93	105.39	Cardiomyocytes
embryo1_Pos13_cell182_z2	55.34	95.38	Cardiomyocytes
embryo1_Pos2_cell294_z2	29.6	16.73	Forebrain/Midbrain/Hindbrain
embryo1_Pos3_cell261_z2	78.22	73.9299999999999	Forebrain/Midbrain/Hindbrain
embryo1_Pos3_cell204_z5	76.79	66.78	Forebrain/Midbrain/Hindbrain
embryo1_Pos1_cell94_z5	16.73	31.03	Forebrain/Midbrain/Hindbrain
embryo1_Pos20_cell235_z5	48.19	95.38	Cardiomyocytes
embryo1_Pos3_cell344_z5	59.63	43.9	Forebrain/Midbrain/Hindbrain
embryo1_Pos3_cell391_z2	76.79	71.07	Forebrain/Midbrain/Hindbrain
embryo1_Pos10_cell119_z5	72.5	33.89	Neural crest
embryo1_Pos1_cell176_z5	35.32	8.14999999999998	Forebrain/Midbrain/Hindbrain
embryo1_Pos11_cell125_z5	73.93	81.08	Gut tube
embryo1_Pos11_cell72_z5	73.93	51.05	Forebrain/Midbrain/Hindbrain
embryo1_Pos9_cell242_z5	32.46	56.77	Forebrain/Midbrain/Hindbrain
embryo1_Pos9_cell210_z5	19.59	63.92	Forebrain/Midbrain/Hindbrain
embryo1_Pos11_cell104_z2	89.66	49.62	Forebrain/Midbrain/Hindbrain
embryo1_Pos3_cell75_z5	95.38	53.91	Forebrain/Midbrain/Hindbrain
embryo1_Pos1_cell120_z5	45.33	12.44	Forebrain/Midbrain/Hindbrain
embryo1_Pos3_cell245_z2	75.36	65.35	Forebrain/Midbrain/Hindbrain
embryo1_Pos27_cell151_z5	71.07	55.34	Spinal cord
embryo1_Pos5_cell104_z2	19.59	56.77	Forebrain/Midbrain/Hindbrain
embryo1_Pos13_cell327_z2	52.48	89.66	Endothelium
embryo1_Pos9_cell275_z5	13.87	61.06	Forebrain/Midbrain/Hindbrain
embryo1_Pos3_cell311_z5	52.48	31.03	Forebrain/Midbrain/Hindbrain
embryo1_Pos11_cell69_z5	73.93	65.35	Forebrain/Midbrain/Hindbrain
embryo1_Pos9_cell234_z5	15.3	58.2	Forebrain/Midbrain/Hindbrain
embryo1_Pos9_cell317_z5	9.58	58.2	Forebrain/Midbrain/Hindbrain
embryo1_Pos5_cell214_z2	23.88	33.89	Forebrain/Midbrain/Hindbrain
embryo1_Pos18_cell34_z5	53.91	118.26	Mixed mesenchymal mesoderm
embryo1_Pos20_cell46_z2	81.08	96.81	Gut tube
embryo1_Pos23_cell291_z5	79.65	122.55	Splanchnic mesoderm
embryo1_Pos3_cell495_z2	48.19	26.74	Forebrain/Midbrain/Hindbrain
embryo1_Pos2_cell105_z5	33.89	23.88	Forebrain/Midbrain/Hindbrain
embryo1_Pos1_cell12_z2	28.17	22.45	Forebrain/Midbrain/Hindbrain
embryo1_Pos1_cell148_z2	19.59	19.59	Cranial mesoderm
embryo1_Pos21_cell186_z2	75.36	144	Forebrain/Midbrain/Hindbrain
embryo1_Pos2_cell53_z2	45.33	26.74	Forebrain/Midbrain/Hindbrain
embryo1_Pos12_cell40_z5	73.93	86.8	Gut tube
embryo1_Pos11_cell114_z5	68.21	81.08	Gut tube
embryo1_Pos3_cell267_z5	76.79	68.21	Forebrain/Midbrain/Hindbrain
embryo1_Pos9_cell283_z5	16.73	56.77	Forebrain/Midbrain/Hindbrain
embryo1_Pos12_cell242_z2	66.78	91.09	Cardiomyocytes
embryo1_Pos20_cell74_z2	79.65	98.24	Splanchnic mesoderm
embryo1_Pos4_cell281_z5	23.88	35.32	Forebrain/Midbrain/Hindbrain
embryo1_Pos4_cell328_z5	25.31	56.77	Forebrain/Midbrain/Hindbrain
embryo1_Pos3_cell48_z2	89.66	59.63	Forebrain/Midbrain/Hindbrain
embryo1_Pos1_cell52_z2	25.31	18.16	Forebrain/Midbrain/Hindbrain
embryo1_Pos11_cell180_z2	59.63	42.47	Forebrain/Midbrain/Hindbrain
embryo1_Pos2_cell147_z5	22.45	33.89	Forebrain/Midbrain/Hindbrain
embryo1_Pos11_cell56_z2	89.66	101.1	Cranial mesoderm
embryo1_Pos2_cell276_z2	26.74	23.88	Forebrain/Midbrain/Hindbrain
embryo1_Pos5_cell224_z5	11.01	58.2	Forebrain/Midbrain/Hindbrain
embryo1_Pos9_cell243_z2	16.73	62.49	Forebrain/Midbrain/Hindbrain
embryo1_Pos2_cell229_z5	35.32	21.02	Forebrain/Midbrain/Hindbrain
embryo1_Pos5_cell25_z5	11.01	59.63	Forebrain/Midbrain/Hindbrain
embryo1_Pos21_cell162_z2	95.38	76.79	Spinal cord
embryo1_Pos2_cell47_z5	59.63	15.3	Forebrain/Midbrain/Hindbrain
embryo1_Pos21_cell74_z2	79.65	68.21	Spinal cord
embryo1_Pos12_cell152_z2	75.36	88.23	Gut tube
embryo1_Pos12_cell35_z5	69.64	79.65	Gut tube
embryo1_Pos5_cell50_z2	19.59	26.74	Forebrain/Midbrain/Hindbrain
embryo1_Pos10_cell278_z5	15.3	59.63	Forebrain/Midbrain/Hindbrain
embryo1_Pos9_cell150_z5	16.73	61.06	Forebrain/Midbrain/Hindbrain
embryo1_Pos23_cell388_z2	98.24	113.97	Splanchnic mesoderm
embryo1_Pos20_cell180_z5	75.36	101.1	Splanchnic mesoderm
embryo1_Pos9_cell348_z2	31.03	58.2	Forebrain/Midbrain/Hindbrain
embryo1_Pos3_cell133_z2	75.36	61.06	Forebrain/Midbrain/Hindbrain
embryo1_Pos10_cell47_z5	56.77	79.65	Neural crest
embryo1_Pos10_cell255_z5	55.34	69.64	Surface ectoderm
embryo1_Pos11_cell218_z2	82.51	85.3699999999999	Forebrain/Midbrain/Hindbrain
embryo1_Pos20_cell299_z5	65.35	103.96	Cardiomyocytes
embryo1_Pos1_cell269_z2	59.63	83.94	Lateral plate mesoderm
embryo1_Pos20_cell114_z2	73.93	96.81	Splanchnic mesoderm
embryo1_Pos13_cell156_z2	65.35	89.66	Cardiomyocytes
embryo1_Pos21_cell338_z2	83.94	96.81	Gut tube
embryo1_Pos1_cell309_z5	53.91	81.08	Lateral plate mesoderm
embryo1_Pos5_cell422_z2	18.16	45.33	Forebrain/Midbrain/Hindbrain
embryo1_Pos11_cell121_z5	82.51	91.09	Mixed mesenchymal mesoderm
embryo1_Pos10_cell219_z5	62.49	76.79	Surface ectoderm
embryo1_Pos10_cell308_z5	36.75	65.35	Forebrain/Midbrain/Hindbrain
embryo1_Pos20_cell367_z2	49.62	96.81	Cardiomyocytes
embryo1_Pos5_cell311_z2	11.01	48.19	Forebrain/Midbrain/Hindbrain
embryo1_Pos20_cell233_z2	49.62	98.24	Endothelium
embryo1_Pos21_cell30_z5	103.96	96.81	Haematoendothelial progenitors
embryo1_Pos1_cell287_z2	18.16	131.13	Lateral plate mesoderm
embryo1_Pos11_cell112_z2	106.82	71.07	Forebrain/Midbrain/Hindbrain
embryo1_Pos10_cell231_z5	52.48	69.64	Surface ectoderm
embryo1_Pos12_cell78_z5	72.5	95.38	Cardiomyocytes
embryo1_Pos11_cell136_z2	63.92	51.05	Forebrain/Midbrain/Hindbrain
embryo1_Pos2_cell102_z5	33.89	19.59	Forebrain/Midbrain/Hindbrain
embryo1_Pos1_cell40_z2	56.77	9.57999999999998	Forebrain/Midbrain/Hindbrain
embryo1_Pos10_cell220_z5	33.89	71.07	Neural crest
embryo1_Pos2_cell210_z2	43.9	9.57999999999998	Forebrain/Midbrain/Hindbrain
embryo1_Pos23_cell296_z5	85.37	106.82	Splanchnic mesoderm
embryo1_Pos11_cell283_z2	73.93	93.95	Surface ectoderm
embryo1_Pos21_cell333_z2	78.22	98.24	Splanchnic mesoderm
embryo1_Pos20_cell94_z5	85.37	115.4	Splanchnic mesoderm
embryo1_Pos3_cell137_z2	76.79	66.78	Forebrain/Midbrain/Hindbrain
embryo1_Pos11_cell193_z2	82.51	72.5	Forebrain/Midbrain/Hindbrain
embryo1_Pos2_cell87_z2	49.62	23.88	Forebrain/Midbrain/Hindbrain
embryo1_Pos20_cell61_z2	83.94	92.52	Splanchnic mesoderm
embryo1_Pos12_cell70_z5	72.5	96.81	Cardiomyocytes
embryo1_Pos12_cell114_z5	73.93	95.38	Cardiomyocytes
embryo1_Pos20_cell261_z2	65.35	112.54	Cardiomyocytes
[truncated: 15,807 more rows]
