# Supplementary material for: Multi-scale and multi-context interpretable mapping of cell states across heterogeneous spatial samples
Source: Nat Commun. 2025 Aug 21;16:7814. doi: 10.1038/s41467-025-62782-y (PMC12370880; doi:10.1038/s41467-025-62782-y)
Supplement: Supplementary file 9 — Source Data [file 41467_2025_62782_MOESM9_ESM.zip › SourceData/figure_s16_3.tsv]

from	to	score	matched	erpos_to	erpos_from	row	col	trial
MB-0010	MB-0181	0.915917442444402	MB-0010_MB-0181	pos	pos	MB-0010	MB-0181	1
MB-0010	MB-0421	0.553139499401978	MB-0010_MB-0421	pos	pos	MB-0010	MB-0421	2
MB-0010	MB-0202	0.849351162952404	MB-0010_MB-0202	pos	pos	MB-0010	MB-0202	2
MB-0010	MB-0492	0.929282874594787	MB-0010_MB-0492	pos	pos	MB-0010	MB-0492	3
MB-0010	MB-0465	0.573562971990204	MB-0010_MB-0465	pos	pos	MB-0010	MB-0465	4
MB-0010	MB-0455	0.55027270485269	MB-0010_MB-0455	pos	pos	MB-0010	MB-0455	1
MB-0010	MB-0474	0.8134822955046	MB-0010_MB-0474	pos	pos	MB-0010	MB-0474	2
MB-0010	MB-0066	0.6550653601615	MB-0010_MB-0066	pos	pos	MB-0010	MB-0066	2
MB-0010	MB-0425	0.884389082805417	MB-0010_MB-0425	pos	pos	MB-0010	MB-0425	3
MB-0010	MB-0123	0.848964772211812	MB-0010_MB-0123	pos	pos	MB-0010	MB-0123	4
MB-0010	MB-0068	0.721683235534795	MB-0010_MB-0068	pos	pos	MB-0010	MB-0068	3
MB-0010	MB-0301	0.812365756012827	MB-0010_MB-0301	pos	pos	MB-0010	MB-0301	3
MB-0010	MB-0385	0.930437433524667	MB-0010_MB-0385	pos	pos	MB-0010	MB-0385	5
MB-0010	MB-0145	0.639336029940814	MB-0010_MB-0145	pos	pos	MB-0010	MB-0145	4
MB-0010	MB-0528	0.67877813904798	MB-0010_MB-0528	pos	pos	MB-0010	MB-0528	2
MB-0010	MB-0134	0.978218920326282	MB-0010_MB-0134	pos	pos	MB-0010	MB-0134	3
MB-0010	MB-0324	0.571000241858712	MB-0010_MB-0324	pos	pos	MB-0010	MB-0324	1
MB-0010	MB-0348	0.892485593104666	MB-0010_MB-0348	pos	pos	MB-0010	MB-0348	3
MB-0010	MB-0486	0.774425940160868	MB-0010_MB-0486	pos	pos	MB-0010	MB-0486	1
MB-0010	MB-0579	0.674415945760881	MB-0010_MB-0579	pos	pos	MB-0010	MB-0579	2
MB-0010	MB-0404	0.625685230432521	MB-0010_MB-0404	pos	pos	MB-0010	MB-0404	5
MB-0010	MB-0449	0.553027044390639	MB-0010_MB-0449	pos	pos	MB-0010	MB-0449	1
MB-0010	MB-0138	0.669973769133214	MB-0010_MB-0138	pos	pos	MB-0010	MB-0138	3
MB-0010	MB-0291	0.756617964525053	MB-0010_MB-0291	pos	pos	MB-0010	MB-0291	6
MB-0010	MB-0322	0.580398631578515	MB-0010_MB-0322	pos	pos	MB-0010	MB-0322	5
MB-0010	MB-0891	0.854198708425791	MB-0010_MB-0891	pos	pos	MB-0010	MB-0891	3
MB-0010	MB-0542	0.733095174952837	MB-0010_MB-0542	pos	pos	MB-0010	MB-0542	4
MB-0010	MB-0512	0.699051907081758	MB-0010_MB-0512	pos	pos	MB-0010	MB-0512	3
MB-0010	MB-0282	0.739166967112002	MB-0010_MB-0282	pos	pos	MB-0010	MB-0282	4
MB-0010	MB-2556	0.650102391817679	MB-0010_MB-2556	pos	pos	MB-0010	MB-2556	2
MB-0010	MB-0521	0.610949367597387	MB-0010_MB-0521	pos	pos	MB-0010	MB-0521	2
MB-0010	MB-0584	0.574167139132594	MB-0010_MB-0584	pos	pos	MB-0010	MB-0584	6
MB-0010	MB-2616	0.598260166410832	MB-0010_MB-2616	pos	pos	MB-0010	MB-2616	2
MB-0010	MB-0362	0.575238528536008	MB-0010_MB-0362	pos	pos	MB-0010	MB-0362	6
MB-0010	MB-0117	0.699308605240562	MB-0010_MB-0117	pos	pos	MB-0010	MB-0117	3
MB-0010	MB-0535	0.637052295436802	MB-0010_MB-0535	pos	pos	MB-0010	MB-0535	2
MB-0010	MB-2752	0.771030319874142	MB-0010_MB-2752	pos	pos	MB-0010	MB-2752	2
MB-0010	MB-3363	0.566171893209123	MB-0010_MB-3363	pos	pos	MB-0010	MB-3363	3
MB-0010	MB-0203	0.697274869423747	MB-0010_MB-0203	pos	pos	MB-0010	MB-0203	6
MB-0010	MB-2971	0.919480568102233	MB-0010_MB-2971	pos	pos	MB-0010	MB-2971	2
MB-0010	MB-3181	0.592980789122062	MB-0010_MB-3181	pos	pos	MB-0010	MB-3181	4
MB-0010	MB-0487	0.491419133391327	MB-0010_MB-0487	pos	pos	MB-0010	MB-0487	4
MB-0010	MB-0904	0.807490839080496	MB-0010_MB-0904	pos	pos	MB-0010	MB-0904	2
MB-0010	MB-3035	0.620770275229882	MB-0010_MB-3035	pos	pos	MB-0010	MB-3035	3
MB-0010	MB-3506	0.678021154977531	MB-0010_MB-3506	pos	pos	MB-0010	MB-3506	2
MB-0010	MB-3412	0.842536049485903	MB-0010_MB-3412	pos	pos	MB-0010	MB-3412	2
MB-0010	MB-3479	0.741592341059762	MB-0010_MB-3479	pos	pos	MB-0010	MB-3479	4
MB-0010	MB-3600	0.828573312841819	MB-0010_MB-3600	pos	pos	MB-0010	MB-3600	4
MB-0010	MB-3104	0.400109306197473	MB-0010_MB-3104	pos	pos	MB-0010	MB-3104	2
MB-0066	MB-0010	0.655264309108428	MB-0066_MB-0010	pos	pos	MB-0066	MB-0010	4
MB-0066	MB-0068	0.962153207459761	MB-0066_MB-0068	pos	pos	MB-0066	MB-0068	1
MB-0066	MB-0138	0.952358954597746	MB-0066_MB-0138	pos	pos	MB-0066	MB-0138	2
MB-0066	MB-0123	0.905118218529477	MB-0066_MB-0123	pos	pos	MB-0066	MB-0123	2
MB-0066	MB-0181	0.816755863585399	MB-0066_MB-0181	pos	pos	MB-0066	MB-0181	3
MB-0066	MB-0202	0.818678010597593	MB-0066_MB-0202	pos	pos	MB-0066	MB-0202	4
MB-0066	MB-0117	0.864824326516888	MB-0066_MB-0117	pos	pos	MB-0066	MB-0117	1
MB-0066	MB-0282	0.913070728736264	MB-0066_MB-0282	pos	pos	MB-0066	MB-0282	2
MB-0066	MB-0301	0.933569666425809	MB-0066_MB-0301	pos	pos	MB-0066	MB-0301	2
MB-0066	MB-0322	0.952258104327237	MB-0066_MB-0322	pos	pos	MB-0066	MB-0322	3
MB-0066	MB-0203	0.825175996702359	MB-0066_MB-0203	pos	pos	MB-0066	MB-0203	4
MB-0066	MB-0324	0.719025994723286	MB-0066_MB-0324	pos	pos	MB-0066	MB-0324	3
MB-0066	MB-0134	0.727216503615866	MB-0066_MB-0134	pos	pos	MB-0066	MB-0134	3
MB-0066	MB-0145	0.892913915135075	MB-0066_MB-0145	pos	pos	MB-0066	MB-0145	5
MB-0066	MB-0421	0.915919743136638	MB-0066_MB-0421	pos	pos	MB-0066	MB-0421	4
MB-0066	MB-0362	0.798931733418155	MB-0066_MB-0362	pos	pos	MB-0066	MB-0362	2
MB-0066	MB-0291	0.857263572137467	MB-0066_MB-0291	pos	pos	MB-0066	MB-0291	3
MB-0066	MB-0455	0.920107116770036	MB-0066_MB-0455	pos	pos	MB-0066	MB-0455	1
MB-0066	MB-0512	0.943858712180968	MB-0066_MB-0512	pos	pos	MB-0066	MB-0512	3
MB-0066	MB-0528	0.940274241692857	MB-0066_MB-0528	pos	pos	MB-0066	MB-0528	1
MB-0066	MB-0404	0.944259149710337	MB-0066_MB-0404	pos	pos	MB-0066	MB-0404	2
MB-0066	MB-0474	0.924889979758738	MB-0066_MB-0474	pos	pos	MB-0066	MB-0474	5
MB-0066	MB-0542	0.93033139928382	MB-0066_MB-0542	pos	pos	MB-0066	MB-0542	1
MB-0066	MB-0492	0.795624791516512	MB-0066_MB-0492	pos	pos	MB-0066	MB-0492	3
MB-0066	MB-0487	0.751799263060093	MB-0066_MB-0487	pos	pos	MB-0066	MB-0487	6
MB-0066	MB-0465	0.891947997634818	MB-0066_MB-0465	pos	pos	MB-0066	MB-0465	5
MB-0066	MB-0449	0.759274769236644	MB-0066_MB-0449	pos	pos	MB-0066	MB-0449	3
MB-0066	MB-0584	0.95613616892672	MB-0066_MB-0584	pos	pos	MB-0066	MB-0584	4
MB-0066	MB-0348	0.813991857998998	MB-0066_MB-0348	pos	pos	MB-0066	MB-0348	3
MB-0066	MB-0535	0.961156841365457	MB-0066_MB-0535	pos	pos	MB-0066	MB-0535	4
MB-0066	MB-0891	0.909875978938246	MB-0066_MB-0891	pos	pos	MB-0066	MB-0891	2
MB-0066	MB-0486	0.746701933846012	MB-0066_MB-0486	pos	pos	MB-0066	MB-0486	2
MB-0066	MB-0521	0.91665222407221	MB-0066_MB-0521	pos	pos	MB-0066	MB-0521	6
MB-0066	MB-0425	0.564087322817347	MB-0066_MB-0425	pos	pos	MB-0066	MB-0425	2
MB-0066	MB-2556	0.819824560877304	MB-0066_MB-2556	pos	pos	MB-0066	MB-2556	6
MB-0066	MB-0904	0.893992716814954	MB-0066_MB-0904	pos	pos	MB-0066	MB-0904	3
MB-0066	MB-0385	0.853717453527116	MB-0066_MB-0385	pos	pos	MB-0066	MB-0385	2
MB-0066	MB-2616	0.929323263466358	MB-0066_MB-2616	pos	pos	MB-0066	MB-2616	2
MB-0066	MB-2971	0.884757225995858	MB-0066_MB-2971	pos	pos	MB-0066	MB-2971	3
MB-0066	MB-3035	0.926653576751994	MB-0066_MB-3035	pos	pos	MB-0066	MB-3035	6
MB-0066	MB-3363	0.898582426761252	MB-0066_MB-3363	pos	pos	MB-0066	MB-3363	2
MB-0066	MB-2752	0.926856713516574	MB-0066_MB-2752	pos	pos	MB-0066	MB-2752	4
MB-0066	MB-3104	0.858857051662679	MB-0066_MB-3104	pos	pos	MB-0066	MB-3104	4
MB-0066	MB-3479	0.92747167160785	MB-0066_MB-3479	pos	pos	MB-0066	MB-3479	2
MB-0068	MB-0123	0.942431252548304	MB-0068_MB-0123	pos	pos	MB-0068	MB-0123	3
MB-0068	MB-0138	0.960074734828734	MB-0068_MB-0138	pos	pos	MB-0068	MB-0138	2
MB-0068	MB-0010	0.720274595442337	MB-0068_MB-0010	pos	pos	MB-0068	MB-0010	2
MB-0066	MB-3412	0.906775150691794	MB-0066_MB-3412	pos	pos	MB-0066	MB-3412	4
MB-0066	MB-3506	0.885978127416876	MB-0066_MB-3506	pos	pos	MB-0066	MB-3506	4
MB-0068	MB-0202	0.854167070044824	MB-0068_MB-0202	pos	pos	MB-0068	MB-0202	2
MB-0068	MB-0117	0.88384039135477	MB-0068_MB-0117	pos	pos	MB-0068	MB-0117	4
MB-0066	MB-3181	0.922837821548635	MB-0066_MB-3181	pos	pos	MB-0066	MB-3181	1
MB-0068	MB-0066	0.963182206031112	MB-0068_MB-0066	pos	pos	MB-0068	MB-0066	2
MB-0068	MB-0134	0.786397576102726	MB-0068_MB-0134	pos	pos	MB-0068	MB-0134	2
MB-0068	MB-0181	0.840249236734187	MB-0068_MB-0181	pos	pos	MB-0068	MB-0181	3
MB-0068	MB-0282	0.918649192844412	MB-0068_MB-0282	pos	pos	MB-0068	MB-0282	4
MB-0068	MB-0322	0.952138433089623	MB-0068_MB-0322	pos	pos	MB-0068	MB-0322	1
MB-0066	MB-3600	0.916382333737815	MB-0066_MB-3600	pos	pos	MB-0066	MB-3600	2
MB-0068	MB-0301	0.960857888853541	MB-0068_MB-0301	pos	pos	MB-0068	MB-0301	2
MB-0066	MB-0579	0.860965079465027	MB-0066_MB-0579	pos	pos	MB-0066	MB-0579	3
MB-0068	MB-0324	0.715687138265599	MB-0068_MB-0324	pos	pos	MB-0068	MB-0324	4
MB-0068	MB-0362	0.787523428894378	MB-0068_MB-0362	pos	pos	MB-0068	MB-0362	3
MB-0068	MB-0145	0.911728143704983	MB-0068_MB-0145	pos	pos	MB-0068	MB-0145	3
MB-0068	MB-0385	0.89559815403457	MB-0068_MB-0385	pos	pos	MB-0068	MB-0385	5
MB-0068	MB-0425	0.633558417216869	MB-0068_MB-0425	pos	pos	MB-0068	MB-0425	4
MB-0068	MB-0512	0.944156490045209	MB-0068_MB-0512	pos	pos	MB-0068	MB-0512	2
MB-0068	MB-0203	0.823385716362972	MB-0068_MB-0203	pos	pos	MB-0068	MB-0203	3
MB-0068	MB-0492	0.830585477005626	MB-0068_MB-0492	pos	pos	MB-0068	MB-0492	1
MB-0068	MB-0421	0.897340643095528	MB-0068_MB-0421	pos	pos	MB-0068	MB-0421	3
MB-0068	MB-0291	0.889544664986424	MB-0068_MB-0291	pos	pos	MB-0068	MB-0291	1
MB-0068	MB-0404	0.948226574853402	MB-0068_MB-0404	pos	pos	MB-0068	MB-0404	2
MB-0068	MB-0348	0.86368979654927	MB-0068_MB-0348	pos	pos	MB-0068	MB-0348	5
MB-0068	MB-0465	0.88580103325688	MB-0068_MB-0465	pos	pos	MB-0068	MB-0465	1
MB-0068	MB-0528	0.931507791670992	MB-0068_MB-0528	pos	pos	MB-0068	MB-0528	3
MB-0068	MB-0487	0.724784409472827	MB-0068_MB-0487	pos	pos	MB-0068	MB-0487	6
MB-0068	MB-0521	0.918700913699357	MB-0068_MB-0521	pos	pos	MB-0068	MB-0521	5
MB-0068	MB-0449	0.74405093973875	MB-0068_MB-0449	pos	pos	MB-0068	MB-0449	3
MB-0068	MB-0535	0.962053957664169	MB-0068_MB-0535	pos	pos	MB-0068	MB-0535	4
MB-0068	MB-0542	0.943777639328683	MB-0068_MB-0542	pos	pos	MB-0068	MB-0542	3
MB-0068	MB-0891	0.93582372421305	MB-0068_MB-0891	pos	pos	MB-0068	MB-0891	4
MB-0068	MB-0455	0.896564318753115	MB-0068_MB-0455	pos	pos	MB-0068	MB-0455	2
MB-0068	MB-0584	0.957250359808634	MB-0068_MB-0584	pos	pos	MB-0068	MB-0584	2
MB-0068	MB-0904	0.925440694604601	MB-0068_MB-0904	pos	pos	MB-0068	MB-0904	6
MB-0068	MB-2616	0.922752611170662	MB-0068_MB-2616	pos	pos	MB-0068	MB-2616	2
MB-0068	MB-0486	0.791011025263725	MB-0068_MB-0486	pos	pos	MB-0068	MB-0486	6
MB-0068	MB-0474	0.945764388722021	MB-0068_MB-0474	pos	pos	MB-0068	MB-0474	3
MB-0068	MB-2556	0.833022290378783	MB-0068_MB-2556	pos	pos	MB-0068	MB-2556	2
MB-0068	MB-2971	0.914278708016417	MB-0068_MB-2971	pos	pos	MB-0068	MB-2971	2
MB-0068	MB-3412	0.943494214180195	MB-0068_MB-3412	pos	pos	MB-0068	MB-3412	3
MB-0068	MB-3035	0.941795637493604	MB-0068_MB-3035	pos	pos	MB-0068	MB-3035	6
MB-0068	MB-3181	0.929519404313781	MB-0068_MB-3181	pos	pos	MB-0068	MB-3181	2
MB-0068	MB-3363	0.883508650340451	MB-0068_MB-3363	pos	pos	MB-0068	MB-3363	4
MB-0068	MB-3479	0.953593610344496	MB-0068_MB-3479	pos	pos	MB-0068	MB-3479	4
MB-0068	MB-3104	0.838023583281715	MB-0068_MB-3104	pos	pos	MB-0068	MB-3104	2
MB-0068	MB-3506	0.912254968042132	MB-0068_MB-3506	pos	pos	MB-0068	MB-3506	3
MB-0068	MB-2752	0.952364581269372	MB-0068_MB-2752	pos	pos	MB-0068	MB-2752	2
MB-0068	MB-3600	0.951322881127885	MB-0068_MB-3600	pos	pos	MB-0068	MB-3600	2
MB-0068	MB-0579	0.858558953250989	MB-0068_MB-0579	pos	pos	MB-0068	MB-0579	4
MB-0117	MB-0068	0.88279221955802	MB-0117_MB-0068	pos	pos	MB-0117	MB-0068	4
MB-0117	MB-0066	0.864239547574489	MB-0117_MB-0066	pos	pos	MB-0117	MB-0066	2
MB-0117	MB-0138	0.930755113049881	MB-0117_MB-0138	pos	pos	MB-0117	MB-0138	4
MB-0117	MB-0181	0.918857562864564	MB-0117_MB-0181	pos	pos	MB-0117	MB-0181	1
MB-0117	MB-0123	0.836697543558386	MB-0117_MB-0123	pos	pos	MB-0117	MB-0123	2
MB-0117	MB-0202	0.914351441542205	MB-0117_MB-0202	pos	pos	MB-0117	MB-0202	2
MB-0117	MB-0010	0.700560514815152	MB-0117_MB-0010	pos	pos	MB-0117	MB-0010	3
MB-0117	MB-0322	0.895712028365386	MB-0117_MB-0322	pos	pos	MB-0117	MB-0322	4
MB-0117	MB-0282	0.947688636191079	MB-0117_MB-0282	pos	pos	MB-0117	MB-0282	1
MB-0117	MB-0301	0.90911068308091	MB-0117_MB-0301	pos	pos	MB-0117	MB-0301	2
MB-0117	MB-0145	0.803266275374266	MB-0117_MB-0145	pos	pos	MB-0117	MB-0145	2
MB-0117	MB-0362	0.924316356899505	MB-0117_MB-0362	pos	pos	MB-0117	MB-0362	3
MB-0117	MB-0203	0.933037874998484	MB-0117_MB-0203	pos	pos	MB-0117	MB-0203	4
MB-0117	MB-0324	0.918194490084883	MB-0117_MB-0324	pos	pos	MB-0117	MB-0324	3
MB-0117	MB-0134	0.839776616254912	MB-0117_MB-0134	pos	pos	MB-0117	MB-0134	3
MB-0117	MB-0487	0.892220163468233	MB-0117_MB-0487	pos	pos	MB-0117	MB-0487	5
MB-0117	MB-0421	0.904063983868385	MB-0117_MB-0421	pos	pos	MB-0117	MB-0421	4
MB-0117	MB-0449	0.912987175099936	MB-0117_MB-0449	pos	pos	MB-0117	MB-0449	2
MB-0117	MB-0512	0.941676654036819	MB-0117_MB-0512	pos	pos	MB-0117	MB-0512	3
MB-0117	MB-0404	0.884913914271131	MB-0117_MB-0404	pos	pos	MB-0117	MB-0404	1
MB-0117	MB-0492	0.785077299346629	MB-0117_MB-0492	pos	pos	MB-0117	MB-0492	3
MB-0117	MB-0521	0.888134643320263	MB-0117_MB-0521	pos	pos	MB-0117	MB-0521	1
MB-0117	MB-0535	0.865437710022654	MB-0117_MB-0535	pos	pos	MB-0117	MB-0535	2
MB-0117	MB-0528	0.81377065028112	MB-0117_MB-0528	pos	pos	MB-0117	MB-0528	5
MB-0117	MB-0584	0.822809888772809	MB-0117_MB-0584	pos	pos	MB-0117	MB-0584	1
MB-0117	MB-0904	0.950717471232734	MB-0117_MB-0904	pos	pos	MB-0117	MB-0904	3
MB-0117	MB-0385	0.896325043010935	MB-0117_MB-0385	pos	pos	MB-0117	MB-0385	6
MB-0117	MB-0542	0.829781942379671	MB-0117_MB-0542	pos	pos	MB-0117	MB-0542	5
MB-0117	MB-0891	0.854219329197766	MB-0117_MB-0891	pos	pos	MB-0117	MB-0891	3
MB-0117	MB-0291	0.833438221642118	MB-0117_MB-0291	pos	pos	MB-0117	MB-0291	4
MB-0117	MB-0348	0.88433422245723	MB-0117_MB-0348	pos	pos	MB-0117	MB-0348	3
MB-0117	MB-0474	0.919968580852175	MB-0117_MB-0474	pos	pos	MB-0117	MB-0474	4
MB-0117	MB-2556	0.637852623137002	MB-0117_MB-2556	pos	pos	MB-0117	MB-2556	2
MB-0117	MB-0486	0.751651825278228	MB-0117_MB-0486	pos	pos	MB-0117	MB-0486	2
MB-0117	MB-2616	0.755933445830321	MB-0117_MB-2616	pos	pos	MB-0117	MB-2616	6
MB-0117	MB-2971	0.902810581143677	MB-0117_MB-2971	pos	pos	MB-0117	MB-2971	2
MB-0117	MB-0425	0.810747166710385	MB-0117_MB-0425	pos	pos	MB-0117	MB-0425	6
MB-0117	MB-2752	0.844606487906164	MB-0117_MB-2752	pos	pos	MB-0117	MB-2752	3
MB-0117	MB-3181	0.735088657472551	MB-0117_MB-3181	pos	pos	MB-0117	MB-3181	2
MB-0123	MB-0068	0.942017634670255	MB-0123_MB-0068	pos	pos	MB-0123	MB-0068	2
MB-0117	MB-3104	0.853515043249834	MB-0117_MB-3104	pos	pos	MB-0117	MB-3104	3
MB-0117	MB-0579	0.966076489402713	MB-0117_MB-0579	pos	pos	MB-0117	MB-0579	6
MB-0117	MB-3506	0.767357184998115	MB-0117_MB-3506	pos	pos	MB-0117	MB-3506	2
MB-0117	MB-3035	0.742157708104585	MB-0117_MB-3035	pos	pos	MB-0117	MB-3035	4
MB-0123	MB-0010	0.849047485857256	MB-0123_MB-0010	pos	pos	MB-0123	MB-0010	4
MB-0123	MB-0066	0.905499012933837	MB-0123_MB-0066	pos	pos	MB-0123	MB-0066	2
MB-0117	MB-3412	0.873902102914926	MB-0117_MB-3412	pos	pos	MB-0117	MB-3412	3
MB-0123	MB-0134	0.91918302958534	MB-0123_MB-0134	pos	pos	MB-0123	MB-0134	2
MB-0123	MB-0138	0.920991698506648	MB-0123_MB-0138	pos	pos	MB-0123	MB-0138	2
MB-0123	MB-0181	0.88464806189455	MB-0123_MB-0181	pos	pos	MB-0123	MB-0181	4
MB-0117	MB-3479	0.854811202720276	MB-0117_MB-3479	pos	pos	MB-0117	MB-3479	4
MB-0123	MB-0202	0.916357244724634	MB-0123_MB-0202	pos	pos	MB-0123	MB-0202	2
MB-0117	MB-3600	0.842610561477397	MB-0117_MB-3600	pos	pos	MB-0117	MB-3600	4
MB-0123	MB-0117	0.83672671194774	MB-0123_MB-0117	pos	pos	MB-0123	MB-0117	1
MB-0117	MB-3363	0.697794414585554	MB-0117_MB-3363	pos	pos	MB-0117	MB-3363	2
MB-0117	MB-0455	0.698033520130828	MB-0117_MB-0455	pos	pos	MB-0117	MB-0455	2
MB-0117	MB-0465	0.881631806673679	MB-0117_MB-0465	pos	pos	MB-0117	MB-0465	3
MB-0123	MB-0301	0.963210388619757	MB-0123_MB-0301	pos	pos	MB-0123	MB-0301	4
MB-0123	MB-0282	0.885737835993908	MB-0123_MB-0282	pos	pos	MB-0123	MB-0282	1
MB-0123	MB-0322	0.877994555814063	MB-0123_MB-0322	pos	pos	MB-0123	MB-0322	2
MB-0123	MB-0385	0.965173444402552	MB-0123_MB-0385	pos	pos	MB-0123	MB-0385	2
MB-0123	MB-0145	0.88956047262618	MB-0123_MB-0145	pos	pos	MB-0123	MB-0145	3
MB-0123	MB-0362	0.705871921574707	MB-0123_MB-0362	pos	pos	MB-0123	MB-0362	4
MB-0123	MB-0203	0.800559368736021	MB-0123_MB-0203	pos	pos	MB-0123	MB-0203	3
MB-0123	MB-0492	0.920047778025191	MB-0123_MB-0492	pos	pos	MB-0123	MB-0492	3
MB-0123	MB-0474	0.952080932466706	MB-0123_MB-0474	pos	pos	MB-0123	MB-0474	5
MB-0123	MB-0449	0.734598938789633	MB-0123_MB-0449	pos	pos	MB-0123	MB-0449	4
MB-0123	MB-0425	0.751944669020378	MB-0123_MB-0425	pos	pos	MB-0123	MB-0425	2
MB-0123	MB-0404	0.897346976078408	MB-0123_MB-0404	pos	pos	MB-0123	MB-0404	3
MB-0123	MB-0421	0.81831138821506	MB-0123_MB-0421	pos	pos	MB-0123	MB-0421	1
MB-0123	MB-0512	0.89892411372354	MB-0123_MB-0512	pos	pos	MB-0123	MB-0512	3
MB-0123	MB-0528	0.931448255532728	MB-0123_MB-0528	pos	pos	MB-0123	MB-0528	1
MB-0123	MB-0324	0.652761692753255	MB-0123_MB-0324	pos	pos	MB-0123	MB-0324	2
MB-0123	MB-0348	0.923044845833633	MB-0123_MB-0348	pos	pos	MB-0123	MB-0348	5
MB-0123	MB-0579	0.815829186426728	MB-0123_MB-0579	pos	pos	MB-0123	MB-0579	1
MB-0123	MB-0542	0.943119113812257	MB-0123_MB-0542	pos	pos	MB-0123	MB-0542	3
MB-0123	MB-0487	0.663040746880508	MB-0123_MB-0487	pos	pos	MB-0123	MB-0487	6
MB-0123	MB-0535	0.914449645229628	MB-0123_MB-0535	pos	pos	MB-0123	MB-0535	5
MB-0123	MB-0584	0.901032935781876	MB-0123_MB-0584	pos	pos	MB-0123	MB-0584	3
MB-0123	MB-0904	0.940622924536309	MB-0123_MB-0904	pos	pos	MB-0123	MB-0904	4
MB-0123	MB-0891	0.954441915823038	MB-0123_MB-0891	pos	pos	MB-0123	MB-0891	3
MB-0123	MB-0486	0.847083308893103	MB-0123_MB-0486	pos	pos	MB-0123	MB-0486	4
MB-0123	MB-0521	0.889418350168006	MB-0123_MB-0521	pos	pos	MB-0123	MB-0521	2
MB-0123	MB-0291	0.906137618632217	MB-0123_MB-0291	pos	pos	MB-0123	MB-0291	2
MB-0123	MB-0465	0.824313038954882	MB-0123_MB-0465	pos	pos	MB-0123	MB-0465	6
MB-0123	MB-2752	0.964747777139699	MB-0123_MB-2752	pos	pos	MB-0123	MB-2752	2
MB-0123	MB-2971	0.960112753210875	MB-0123_MB-2971	pos	pos	MB-0123	MB-2971	6
MB-0123	MB-2616	0.901115781593102	MB-0123_MB-2616	pos	pos	MB-0123	MB-2616	3
MB-0123	MB-3035	0.909823017145591	MB-0123_MB-3035	pos	pos	MB-0123	MB-3035	2
MB-0123	MB-3412	0.978795048998338	MB-0123_MB-3412	pos	pos	MB-0123	MB-3412	2
MB-0123	MB-2556	0.859916115524592	MB-0123_MB-2556	pos	pos	MB-0123	MB-2556	3
MB-0123	MB-3104	0.75965165573532	MB-0123_MB-3104	pos	pos	MB-0123	MB-3104	6
MB-0123	MB-3506	0.899869634676232	MB-0123_MB-3506	pos	pos	MB-0123	MB-3506	2
MB-0123	MB-3181	0.890833177165222	MB-0123_MB-3181	pos	pos	MB-0123	MB-3181	4
MB-0123	MB-3600	0.976811688326165	MB-0123_MB-3600	pos	pos	MB-0123	MB-3600	4
MB-0123	MB-3479	0.956356381605373	MB-0123_MB-3479	pos	pos	MB-0123	MB-3479	2
MB-0123	MB-3363	0.873525728782018	MB-0123_MB-3363	pos	pos	MB-0123	MB-3363	3
MB-0123	MB-0455	0.873676502598394	MB-0123_MB-0455	pos	pos	MB-0123	MB-0455	2
MB-0134	MB-0123	0.919518340270051	MB-0134_MB-0123	pos	pos	MB-0134	MB-0123	2
MB-0134	MB-0202	0.931647958221529	MB-0134_MB-0202	pos	pos	MB-0134	MB-0202	4
MB-0134	MB-0010	0.978404127799162	MB-0134_MB-0010	pos	pos	MB-0134	MB-0010	4
MB-0134	MB-0181	0.934630549186435	MB-0134_MB-0181	pos	pos	MB-0134	MB-0181	2
MB-0134	MB-0138	0.789257932911169	MB-0134_MB-0138	pos	pos	MB-0134	MB-0138	4
MB-0134	MB-0117	0.840829564844296	MB-0134_MB-0117	pos	pos	MB-0134	MB-0117	1
MB-0134	MB-0066	0.724968039405352	MB-0134_MB-0066	pos	pos	MB-0134	MB-0066	2
MB-0134	MB-0301	0.877389037899626	MB-0134_MB-0301	pos	pos	MB-0134	MB-0301	2
MB-0134	MB-0362	0.643515449110944	MB-0134_MB-0362	pos	pos	MB-0134	MB-0362	3
MB-0134	MB-0322	0.698277199449327	MB-0134_MB-0322	pos	pos	MB-0134	MB-0322	4
MB-0134	MB-0421	0.65171467086607	MB-0134_MB-0421	pos	pos	MB-0134	MB-0421	1
MB-0134	MB-0068	0.785900607498687	MB-0134_MB-0068	pos	pos	MB-0134	MB-0068	2
MB-0134	MB-0425	0.909055812059763	MB-0134_MB-0425	pos	pos	MB-0134	MB-0425	2
MB-0134	MB-0348	0.931846618867901	MB-0134_MB-0348	pos	pos	MB-0134	MB-0348	3
MB-0134	MB-0282	0.864186477973071	MB-0134_MB-0282	pos	pos	MB-0134	MB-0282	4
MB-0134	MB-0385	0.962760058685998	MB-0134_MB-0385	pos	pos	MB-0134	MB-0385	3
MB-0134	MB-0203	0.786093609318464	MB-0134_MB-0203	pos	pos	MB-0134	MB-0203	3
MB-0134	MB-0449	0.736933204227377	MB-0134_MB-0449	pos	pos	MB-0134	MB-0449	5
MB-0134	MB-0487	0.565236561050043	MB-0134_MB-0487	pos	pos	MB-0134	MB-0487	4
MB-0134	MB-0404	0.735770503929765	MB-0134_MB-0404	pos	pos	MB-0134	MB-0404	2
MB-0134	MB-0584	0.694403201341629	MB-0134_MB-0584	pos	pos	MB-0134	MB-0584	3
MB-0134	MB-0904	0.902491055249312	MB-0134_MB-0904	pos	pos	MB-0134	MB-0904	1
MB-0134	MB-0891	0.889769430739137	MB-0134_MB-0891	pos	pos	MB-0134	MB-0891	3
MB-0134	MB-0492	0.940304505987128	MB-0134_MB-0492	pos	pos	MB-0134	MB-0492	1
MB-0134	MB-0324	0.737776641939896	MB-0134_MB-0324	pos	pos	MB-0134	MB-0324	2
MB-0134	MB-0512	0.820410672458641	MB-0134_MB-0512	pos	pos	MB-0134	MB-0512	5
MB-0134	MB-0542	0.817129667664428	MB-0134_MB-0542	pos	pos	MB-0134	MB-0542	1
MB-0134	MB-2556	0.703354026504882	MB-0134_MB-2556	pos	pos	MB-0134	MB-2556	3
MB-0134	MB-0145	0.735061045480807	MB-0134_MB-0145	pos	pos	MB-0134	MB-0145	6
MB-0134	MB-0455	0.644878529982992	MB-0134_MB-0455	pos	pos	MB-0134	MB-0455	5
MB-0134	MB-0528	0.797396417884964	MB-0134_MB-0528	pos	pos	MB-0134	MB-0528	3
MB-0134	MB-0521	0.750104170906171	MB-0134_MB-0521	pos	pos	MB-0134	MB-0521	4
MB-0134	MB-0579	0.775436894187439	MB-0134_MB-0579	pos	pos	MB-0134	MB-0579	3
MB-0134	MB-2752	0.863384446680638	MB-0134_MB-2752	pos	pos	MB-0134	MB-2752	4
MB-0134	MB-2971	0.943824136330569	MB-0134_MB-2971	pos	pos	MB-0134	MB-2971	2
MB-0134	MB-0474	0.908480036069088	MB-0134_MB-0474	pos	pos	MB-0134	MB-0474	2
MB-0134	MB-0535	0.757141206985012	MB-0134_MB-0535	pos	pos	MB-0134	MB-0535	6
MB-0138	MB-0068	0.959851684921806	MB-0138_MB-0068	pos	pos	MB-0138	MB-0068	2
MB-0134	MB-3035	0.696969639037804	MB-0134_MB-3035	pos	pos	MB-0134	MB-3035	6
MB-0138	MB-0066	0.95201047562757	MB-0138_MB-0066	pos	pos	MB-0138	MB-0066	3
MB-0134	MB-0486	0.915791196416989	MB-0134_MB-0486	pos	pos	MB-0134	MB-0486	2
MB-0134	MB-0291	0.834874618425596	MB-0134_MB-0291	pos	pos	MB-0134	MB-0291	2
MB-0134	MB-3412	0.910858286992901	MB-0134_MB-3412	pos	pos	MB-0134	MB-3412	3
MB-0138	MB-0123	0.920999751638168	MB-0138_MB-0123	pos	pos	MB-0138	MB-0123	6
MB-0138	MB-0117	0.930123215598851	MB-0138_MB-0117	pos	pos	MB-0138	MB-0117	2
MB-0134	MB-2616	0.701123002777043	MB-0134_MB-2616	pos	pos	MB-0134	MB-2616	4
MB-0134	MB-3600	0.874816909820618	MB-0134_MB-3600	pos	pos	MB-0134	MB-3600	4
MB-0138	MB-0181	0.867017135707991	MB-0138_MB-0181	pos	pos	MB-0138	MB-0181	2
MB-0138	MB-0202	0.890323620139309	MB-0138_MB-0202	pos	pos	MB-0138	MB-0202	3
MB-0134	MB-3104	0.568191777534397	MB-0134_MB-3104	pos	pos	MB-0134	MB-3104	2
MB-0134	MB-3506	0.724309762726691	MB-0134_MB-3506	pos	pos	MB-0134	MB-3506	2
MB-0134	MB-0465	0.70027941831298	MB-0134_MB-0465	pos	pos	MB-0134	MB-0465	4
MB-0138	MB-0322	0.965256128499382	MB-0138_MB-0322	pos	pos	MB-0138	MB-0322	4
MB-0138	MB-0010	0.670097925483932	MB-0138_MB-0010	pos	pos	MB-0138	MB-0010	2
MB-0138	MB-0282	0.930715869653401	MB-0138_MB-0282	pos	pos	MB-0138	MB-0282	4
MB-0134	MB-3363	0.667715552435464	MB-0134_MB-3363	pos	pos	MB-0134	MB-3363	1
MB-0138	MB-0301	0.952993898646637	MB-0138_MB-0301	pos	pos	MB-0138	MB-0301	2
MB-0138	MB-0362	0.867177525175132	MB-0138_MB-0362	pos	pos	MB-0138	MB-0362	2
MB-0138	MB-0203	0.875941849690425	MB-0138_MB-0203	pos	pos	MB-0138	MB-0203	3
MB-0138	MB-0134	0.788447490314632	MB-0138_MB-0134	pos	pos	MB-0138	MB-0134	4
MB-0138	MB-0324	0.804995613264256	MB-0138_MB-0324	pos	pos	MB-0138	MB-0324	1
MB-0134	MB-3479	0.814628321249271	MB-0134_MB-3479	pos	pos	MB-0134	MB-3479	2
MB-0138	MB-0145	0.89741085154163	MB-0138_MB-0145	pos	pos	MB-0138	MB-0145	2
MB-0134	MB-3181	0.664165547271457	MB-0134_MB-3181	pos	pos	MB-0134	MB-3181	3
MB-0138	MB-0512	0.967988586464236	MB-0138_MB-0512	pos	pos	MB-0138	MB-0512	4
MB-0138	MB-0421	0.934645391368568	MB-0138_MB-0421	pos	pos	MB-0138	MB-0421	3
MB-0138	MB-0474	0.94442047290671	MB-0138_MB-0474	pos	pos	MB-0138	MB-0474	3
MB-0138	MB-0487	0.843116237345425	MB-0138_MB-0487	pos	pos	MB-0138	MB-0487	5
MB-0138	MB-0492	0.798516085420597	MB-0138_MB-0492	pos	pos	MB-0138	MB-0492	4
MB-0138	MB-0404	0.95196803048163	MB-0138_MB-0404	pos	pos	MB-0138	MB-0404	2
MB-0138	MB-0449	0.830155637462934	MB-0138_MB-0449	pos	pos	MB-0138	MB-0449	3
MB-0138	MB-0425	0.671536382973868	MB-0138_MB-0425	pos	pos	MB-0138	MB-0425	1
MB-0138	MB-0291	0.887378235992757	MB-0138_MB-0291	pos	pos	MB-0138	MB-0291	3
MB-0138	MB-0904	0.938237640924834	MB-0138_MB-0904	pos	pos	MB-0138	MB-0904	1
MB-0138	MB-0385	0.891454232184686	MB-0138_MB-0385	pos	pos	MB-0138	MB-0385	2
MB-0138	MB-0528	0.917576186082262	MB-0138_MB-0528	pos	pos	MB-0138	MB-0528	5
MB-0138	MB-0891	0.913082452576416	MB-0138_MB-0891	pos	pos	MB-0138	MB-0891	1
MB-0138	MB-0535	0.955696238130898	MB-0138_MB-0535	pos	pos	MB-0138	MB-0535	3
MB-0138	MB-0584	0.943202069626348	MB-0138_MB-0584	pos	pos	MB-0138	MB-0584	6
MB-0138	MB-0542	0.926334344204028	MB-0138_MB-0542	pos	pos	MB-0138	MB-0542	5
MB-0138	MB-0579	0.924085592918664	MB-0138_MB-0579	pos	pos	MB-0138	MB-0579	3
MB-0138	MB-0348	0.862485218014868	MB-0138_MB-0348	pos	pos	MB-0138	MB-0348	4
MB-0138	MB-0465	0.91303634162154	MB-0138_MB-0465	pos	pos	MB-0138	MB-0465	3
MB-0138	MB-2616	0.904202701365377	MB-0138_MB-2616	pos	pos	MB-0138	MB-2616	4
MB-0138	MB-2971	0.916654958471304	MB-0138_MB-2971	pos	pos	MB-0138	MB-2971	2
MB-0138	MB-2556	0.779378495903191	MB-0138_MB-2556	pos	pos	MB-0138	MB-2556	2
MB-0138	MB-2752	0.932212973503145	MB-0138_MB-2752	pos	pos	MB-0138	MB-2752	6
MB-0138	MB-3479	0.932363843076249	MB-0138_MB-3479	pos	pos	MB-0138	MB-3479	2
MB-0138	MB-0521	0.941781618685484	MB-0138_MB-0521	pos	pos	MB-0138	MB-0521	6
MB-0138	MB-3412	0.92578726122591	MB-0138_MB-3412	pos	pos	MB-0138	MB-3412	3
MB-0138	MB-3181	0.893921210657241	MB-0138_MB-3181	pos	pos	MB-0138	MB-3181	2
MB-0138	MB-3035	0.902607363644827	MB-0138_MB-3035	pos	pos	MB-0138	MB-3035	2
MB-0138	MB-0455	0.870609133857312	MB-0138_MB-0455	pos	pos	MB-0138	MB-0455	3
MB-0138	MB-3104	0.885796861647756	MB-0138_MB-3104	pos	pos	MB-0138	MB-3104	6
MB-0138	MB-3506	0.895062095971366	MB-0138_MB-3506	pos	pos	MB-0138	MB-3506	2
MB-0138	MB-0486	0.773285178803681	MB-0138_MB-0486	pos	pos	MB-0138	MB-0486	4
MB-0138	MB-3363	0.853692048455869	MB-0138_MB-3363	pos	pos	MB-0138	MB-3363	4
MB-0145	MB-0068	0.911208590175345	MB-0145_MB-0068	pos	pos	MB-0145	MB-0068	2
MB-0138	MB-3600	0.914763617820157	MB-0138_MB-3600	pos	pos	MB-0138	MB-3600	3
MB-0145	MB-0066	0.893178350763176	MB-0145_MB-0066	pos	pos	MB-0145	MB-0066	2
MB-0145	MB-0010	0.638090413500556	MB-0145_MB-0010	pos	pos	MB-0145	MB-0010	2
MB-0145	MB-0202	0.793806005090399	MB-0145_MB-0202	pos	pos	MB-0145	MB-0202	4
MB-0145	MB-0123	0.888373474815967	MB-0145_MB-0123	pos	pos	MB-0145	MB-0123	4
MB-0145	MB-0138	0.896529837945233	MB-0145_MB-0138	pos	pos	MB-0145	MB-0138	2
MB-0145	MB-0117	0.802563712154008	MB-0145_MB-0117	pos	pos	MB-0145	MB-0117	4
MB-0145	MB-0181	0.758749496100168	MB-0145_MB-0181	pos	pos	MB-0145	MB-0181	1
MB-0145	MB-0362	0.679580964252887	MB-0145_MB-0362	pos	pos	MB-0145	MB-0362	2
MB-0145	MB-0282	0.851022798995078	MB-0145_MB-0282	pos	pos	MB-0145	MB-0282	2
MB-0145	MB-0134	0.734758838505519	MB-0145_MB-0134	pos	pos	MB-0145	MB-0134	3
MB-0145	MB-0421	0.803857509826689	MB-0145_MB-0421	pos	pos	MB-0145	MB-0421	4
MB-0145	MB-0322	0.875917499703604	MB-0145_MB-0322	pos	pos	MB-0145	MB-0322	1
MB-0145	MB-0301	0.901358745193155	MB-0145_MB-0301	pos	pos	MB-0145	MB-0301	2
MB-0145	MB-0492	0.810717562770672	MB-0145_MB-0492	pos	pos	MB-0145	MB-0492	2
MB-0145	MB-0425	0.543088356301607	MB-0145_MB-0425	pos	pos	MB-0145	MB-0425	3
MB-0145	MB-0487	0.67595672605006	MB-0145_MB-0487	pos	pos	MB-0145	MB-0487	4
MB-0145	MB-0521	0.904335304518543	MB-0145_MB-0521	pos	pos	MB-0145	MB-0521	3
MB-0145	MB-0528	0.909748091660027	MB-0145_MB-0528	pos	pos	MB-0145	MB-0528	3
MB-0145	MB-0449	0.699910022989353	MB-0145_MB-0449	pos	pos	MB-0145	MB-0449	5
MB-0145	MB-0512	0.887703921558359	MB-0145_MB-0512	pos	pos	MB-0145	MB-0512	4
MB-0145	MB-0291	0.883818628272532	MB-0145_MB-0291	pos	pos	MB-0145	MB-0291	2
MB-0145	MB-0324	0.633404399027895	MB-0145_MB-0324	pos	pos	MB-0145	MB-0324	3
MB-0145	MB-0542	0.915035934876898	MB-0145_MB-0542	pos	pos	MB-0145	MB-0542	1
MB-0145	MB-0474	0.889278655460484	MB-0145_MB-0474	pos	pos	MB-0145	MB-0474	3
MB-0145	MB-0535	0.931978728290755	MB-0145_MB-0535	pos	pos	MB-0145	MB-0535	1
MB-0145	MB-0891	0.900613879264568	MB-0145_MB-0891	pos	pos	MB-0145	MB-0891	2
MB-0145	MB-0486	0.862767935196278	MB-0145_MB-0486	pos	pos	MB-0145	MB-0486	5
MB-0145	MB-0584	0.89056534190051	MB-0145_MB-0584	pos	pos	MB-0145	MB-0584	1
MB-0145	MB-2616	0.909035747085145	MB-0145_MB-2616	pos	pos	MB-0145	MB-2616	3
MB-0145	MB-2556	0.832264012602585	MB-0145_MB-2556	pos	pos	MB-0145	MB-2556	6
MB-0145	MB-0404	0.943160955007183	MB-0145_MB-0404	pos	pos	MB-0145	MB-0404	5
MB-0145	MB-0904	0.853103050423597	MB-0145_MB-0904	pos	pos	MB-0145	MB-0904	3
MB-0145	MB-0385	0.830368406680036	MB-0145_MB-0385	pos	pos	MB-0145	MB-0385	4
MB-0145	MB-0203	0.82963090487953	MB-0145_MB-0203	pos	pos	MB-0145	MB-0203	3
MB-0145	MB-3181	0.906519898262676	MB-0145_MB-3181	pos	pos	MB-0145	MB-3181	4
MB-0145	MB-0348	0.873835246793941	MB-0145_MB-0348	pos	pos	MB-0145	MB-0348	2
MB-0145	MB-2752	0.907467014061671	MB-0145_MB-2752	pos	pos	MB-0145	MB-2752	2
MB-0145	MB-3035	0.907043513844966	MB-0145_MB-3035	pos	pos	MB-0145	MB-3035	6
MB-0145	MB-2971	0.847582960627326	MB-0145_MB-2971	pos	pos	MB-0145	MB-2971	2
MB-0145	MB-3506	0.915479647299959	MB-0145_MB-3506	pos	pos	MB-0145	MB-3506	6
MB-0145	MB-0455	0.871939330502181	MB-0145_MB-0455	pos	pos	MB-0145	MB-0455	3
MB-0145	MB-3104	0.843610035776419	MB-0145_MB-3104	pos	pos	MB-0145	MB-3104	2
MB-0145	MB-3412	0.893539803842889	MB-0145_MB-3412	pos	pos	MB-0145	MB-3412	2
MB-0145	MB-3479	0.912473511703641	MB-0145_MB-3479	pos	pos	MB-0145	MB-3479	3
MB-0145	MB-3363	0.847742043907211	MB-0145_MB-3363	pos	pos	MB-0145	MB-3363	6
MB-0145	MB-0465	0.829616389601709	MB-0145_MB-0465	pos	pos	MB-0145	MB-0465	2
MB-0145	MB-3600	0.885036810490264	MB-0145_MB-3600	pos	pos	MB-0145	MB-3600	4
MB-0145	MB-0579	0.784133216859284	MB-0145_MB-0579	pos	pos	MB-0145	MB-0579	4
MB-0181	MB-0010	0.91747877962439	MB-0181_MB-0010	pos	pos	MB-0181	MB-0010	2
MB-0181	MB-0117	0.918339814107443	MB-0181_MB-0117	pos	pos	MB-0181	MB-0117	3
MB-0181	MB-0138	0.866036957469205	MB-0181_MB-0138	pos	pos	MB-0181	MB-0138	2
MB-0181	MB-0202	0.928960678706412	MB-0181_MB-0202	pos	pos	MB-0181	MB-0202	2
MB-0181	MB-0068	0.838319877180897	MB-0181_MB-0068	pos	pos	MB-0181	MB-0068	4
MB-0181	MB-0322	0.811592813409292	MB-0181_MB-0322	pos	pos	MB-0181	MB-0322	4
MB-0181	MB-0123	0.886042360689432	MB-0181_MB-0123	pos	pos	MB-0181	MB-0123	2
MB-0181	MB-0066	0.815733420230262	MB-0181_MB-0066	pos	pos	MB-0181	MB-0066	4
MB-0181	MB-0282	0.931558697718411	MB-0181_MB-0282	pos	pos	MB-0181	MB-0282	1
MB-0181	MB-0362	0.795047197792981	MB-0181_MB-0362	pos	pos	MB-0181	MB-0362	2
MB-0181	MB-0134	0.933258654384383	MB-0181_MB-0134	pos	pos	MB-0181	MB-0134	2
MB-0181	MB-0203	0.895603783265244	MB-0181_MB-0203	pos	pos	MB-0181	MB-0203	3
MB-0181	MB-0301	0.902623807788832	MB-0181_MB-0301	pos	pos	MB-0181	MB-0301	4
MB-0181	MB-0324	0.854697890538987	MB-0181_MB-0324	pos	pos	MB-0181	MB-0324	1
MB-0181	MB-0421	0.792269583950277	MB-0181_MB-0421	pos	pos	MB-0181	MB-0421	2
MB-0181	MB-0145	0.758274154971385	MB-0181_MB-0145	pos	pos	MB-0181	MB-0145	2
MB-0181	MB-0449	0.826082044800123	MB-0181_MB-0449	pos	pos	MB-0181	MB-0449	3
MB-0181	MB-0512	0.895716226485468	MB-0181_MB-0512	pos	pos	MB-0181	MB-0512	4
MB-0181	MB-0579	0.91395814006183	MB-0181_MB-0579	pos	pos	MB-0181	MB-0579	3
MB-0181	MB-0487	0.741509430938297	MB-0181_MB-0487	pos	pos	MB-0181	MB-0487	3
MB-0181	MB-0404	0.82273226357676	MB-0181_MB-0404	pos	pos	MB-0181	MB-0404	5
MB-0181	MB-0584	0.735271998277799	MB-0181_MB-0584	pos	pos	MB-0181	MB-0584	4
MB-0181	MB-0385	0.946412039137332	MB-0181_MB-0385	pos	pos	MB-0181	MB-0385	2
MB-0181	MB-0291	0.830240593054604	MB-0181_MB-0291	pos	pos	MB-0181	MB-0291	3
MB-0181	MB-0474	0.921774240219005	MB-0181_MB-0474	pos	pos	MB-0181	MB-0474	1
MB-0181	MB-0465	0.806779044961172	MB-0181_MB-0465	pos	pos	MB-0181	MB-0465	3
MB-0181	MB-0535	0.803800538093127	MB-0181_MB-0535	pos	pos	MB-0181	MB-0535	1
MB-0181	MB-0492	0.909081564683579	MB-0181_MB-0492	pos	pos	MB-0181	MB-0492	2
MB-0181	MB-0904	0.938391428686433	MB-0181_MB-0904	pos	pos	MB-0181	MB-0904	5
MB-0181	MB-0542	0.817242952061877	MB-0181_MB-0542	pos	pos	MB-0181	MB-0542	1
MB-0181	MB-0521	0.818250993300568	MB-0181_MB-0521	pos	pos	MB-0181	MB-0521	3
MB-0181	MB-0891	0.888928687377054	MB-0181_MB-0891	pos	pos	MB-0181	MB-0891	6
MB-0181	MB-0528	0.771728317590024	MB-0181_MB-0528	pos	pos	MB-0181	MB-0528	5
MB-0181	MB-0348	0.936804393248701	MB-0181_MB-0348	pos	pos	MB-0181	MB-0348	3
MB-0181	MB-0425	0.898418618235632	MB-0181_MB-0425	pos	pos	MB-0181	MB-0425	4
MB-0181	MB-0486	0.796863215495057	MB-0181_MB-0486	pos	pos	MB-0181	MB-0486	3
MB-0181	MB-3104	0.703714632652599	MB-0181_MB-3104	pos	pos	MB-0181	MB-3104	4
MB-0181	MB-2971	0.949325092009551	MB-0181_MB-2971	pos	pos	MB-0181	MB-2971	2
MB-0181	MB-0455	0.642928847257454	MB-0181_MB-0455	pos	pos	MB-0181	MB-0455	2
MB-0181	MB-3035	0.701165715615935	MB-0181_MB-3035	pos	pos	MB-0181	MB-3035	6
MB-0181	MB-3363	0.654010086149648	MB-0181_MB-3363	pos	pos	MB-0181	MB-3363	2
MB-0181	MB-2556	0.65343803903546	MB-0181_MB-2556	pos	pos	MB-0181	MB-2556	6
MB-0181	MB-2752	0.85478181459119	MB-0181_MB-2752	pos	pos	MB-0181	MB-2752	3
MB-0181	MB-3600	0.850176650381279	MB-0181_MB-3600	pos	pos	MB-0181	MB-3600	2
MB-0181	MB-2616	0.720599535377102	MB-0181_MB-2616	pos	pos	MB-0181	MB-2616	2
MB-0181	MB-3412	0.880112952282913	MB-0181_MB-3412	pos	pos	MB-0181	MB-3412	3
MB-0181	MB-3479	0.827629772307182	MB-0181_MB-3479	pos	pos	MB-0181	MB-3479	6
MB-0181	MB-3506	0.729273414890696	MB-0181_MB-3506	pos	pos	MB-0181	MB-3506	2
MB-0181	MB-3181	0.684720386711034	MB-0181_MB-3181	pos	pos	MB-0181	MB-3181	4
MB-0202	MB-0010	0.849574227117877	MB-0202_MB-0010	pos	pos	MB-0202	MB-0010	4
MB-0202	MB-0066	0.819763659777533	MB-0202_MB-0066	pos	pos	MB-0202	MB-0066	2
MB-0202	MB-0134	0.931851286989655	MB-0202_MB-0134	pos	pos	MB-0202	MB-0134	3
MB-0202	MB-0181	0.929668805175994	MB-0202_MB-0181	pos	pos	MB-0202	MB-0181	2
MB-0202	MB-0117	0.914014923319067	MB-0202_MB-0117	pos	pos	MB-0202	MB-0117	2
MB-0202	MB-0068	0.855701849117475	MB-0202_MB-0068	pos	pos	MB-0202	MB-0068	4
MB-0202	MB-0138	0.890525685522255	MB-0202_MB-0138	pos	pos	MB-0202	MB-0138	4
MB-0202	MB-0123	0.915553638879111	MB-0202_MB-0123	pos	pos	MB-0202	MB-0123	2
MB-0202	MB-0282	0.923925236161119	MB-0202_MB-0282	pos	pos	MB-0202	MB-0282	4
MB-0202	MB-0145	0.794452415808609	MB-0202_MB-0145	pos	pos	MB-0202	MB-0145	1
MB-0202	MB-0301	0.923255279589936	MB-0202_MB-0301	pos	pos	MB-0202	MB-0301	2
MB-0202	MB-0362	0.799922451608758	MB-0202_MB-0362	pos	pos	MB-0202	MB-0362	2
MB-0202	MB-0203	0.913167192594305	MB-0202_MB-0203	pos	pos	MB-0202	MB-0203	3
MB-0202	MB-0322	0.852932990466052	MB-0202_MB-0322	pos	pos	MB-0202	MB-0322	4
MB-0202	MB-0324	0.848993515496046	MB-0202_MB-0324	pos	pos	MB-0202	MB-0324	1
MB-0202	MB-0385	0.952562170440906	MB-0202_MB-0385	pos	pos	MB-0202	MB-0385	2
MB-0202	MB-0421	0.816567670401117	MB-0202_MB-0421	pos	pos	MB-0202	MB-0421	2
MB-0202	MB-0474	0.924380393606932	MB-0202_MB-0474	pos	pos	MB-0202	MB-0474	3
MB-0202	MB-0425	0.871532739253746	MB-0202_MB-0425	pos	pos	MB-0202	MB-0425	4
MB-0202	MB-0348	0.929116527400985	MB-0202_MB-0348	pos	pos	MB-0202	MB-0348	3
MB-0202	MB-0521	0.857724565475971	MB-0202_MB-0521	pos	pos	MB-0202	MB-0521	3
MB-0202	MB-0291	0.886703754514013	MB-0202_MB-0291	pos	pos	MB-0202	MB-0291	5
MB-0202	MB-0404	0.849819330915072	MB-0202_MB-0404	pos	pos	MB-0202	MB-0404	4
MB-0202	MB-0486	0.795791343005672	MB-0202_MB-0486	pos	pos	MB-0202	MB-0486	2
MB-0202	MB-0542	0.861025752584447	MB-0202_MB-0542	pos	pos	MB-0202	MB-0542	3
MB-0202	MB-0449	0.835954939365387	MB-0202_MB-0449	pos	pos	MB-0202	MB-0449	1
MB-0202	MB-0528	0.833212885299412	MB-0202_MB-0528	pos	pos	MB-0202	MB-0528	3
MB-0202	MB-0487	0.748177927424749	MB-0202_MB-0487	pos	pos	MB-0202	MB-0487	1
MB-0202	MB-0512	0.906810996417076	MB-0202_MB-0512	pos	pos	MB-0202	MB-0512	2
MB-0202	MB-0535	0.842561972941829	MB-0202_MB-0535	pos	pos	MB-0202	MB-0535	5
MB-0202	MB-0904	0.948713666544511	MB-0202_MB-0904	pos	pos	MB-0202	MB-0904	1
MB-0202	MB-0891	0.893325488798352	MB-0202_MB-0891	pos	pos	MB-0202	MB-0891	3
MB-0202	MB-0584	0.817083277235686	MB-0202_MB-0584	pos	pos	MB-0202	MB-0584	6
MB-0202	MB-0492	0.867672010170773	MB-0202_MB-0492	pos	pos	MB-0202	MB-0492	5
MB-0202	MB-0455	0.701608088569771	MB-0202_MB-0455	pos	pos	MB-0202	MB-0455	3
MB-0202	MB-2556	0.717563167836153	MB-0202_MB-2556	pos	pos	MB-0202	MB-2556	4
MB-0202	MB-2971	0.92780132252391	MB-0202_MB-2971	pos	pos	MB-0202	MB-2971	3
MB-0202	MB-2752	0.882948578861858	MB-0202_MB-2752	pos	pos	MB-0202	MB-2752	4
MB-0202	MB-0579	0.914500794149075	MB-0202_MB-0579	pos	pos	MB-0202	MB-0579	2
MB-0202	MB-3506	0.775851283849466	MB-0202_MB-3506	pos	pos	MB-0202	MB-3506	2
MB-0202	MB-3035	0.748620008225151	MB-0202_MB-3035	pos	pos	MB-0202	MB-3035	6
MB-0202	MB-2616	0.77050040480978	MB-0202_MB-2616	pos	pos	MB-0202	MB-2616	2
MB-0202	MB-3479	0.862780217217619	MB-0202_MB-3479	pos	pos	MB-0202	MB-3479	6
MB-0202	MB-3181	0.723878182597258	MB-0202_MB-3181	pos	pos	MB-0202	MB-3181	3
MB-0202	MB-0465	0.852901866316907	MB-0202_MB-0465	pos	pos	MB-0202	MB-0465	2
MB-0202	MB-3412	0.915436352194052	MB-0202_MB-3412	pos	pos	MB-0202	MB-3412	2
MB-0202	MB-3363	0.737863928638598	MB-0202_MB-3363	pos	pos	MB-0202	MB-3363	3
MB-0202	MB-3600	0.901909288369821	MB-0202_MB-3600	pos	pos	MB-0202	MB-3600	6
MB-0203	MB-0117	0.933664396190892	MB-0203_MB-0117	pos	pos	MB-0203	MB-0117	2
MB-0203	MB-0068	0.821605183872078	MB-0203_MB-0068	pos	pos	MB-0203	MB-0068	4
MB-0203	MB-0010	0.697163321882894	MB-0203_MB-0010	pos	pos	MB-0203	MB-0010	4
MB-0203	MB-0066	0.826166411031926	MB-0203_MB-0066	pos	pos	MB-0203	MB-0066	2
MB-0203	MB-0123	0.799754049544581	MB-0203_MB-0123	pos	pos	MB-0203	MB-0123	3
MB-0203	MB-0138	0.876391644681027	MB-0203_MB-0138	pos	pos	MB-0203	MB-0138	2
MB-0202	MB-3104	0.765932592872098	MB-0202_MB-3104	pos	pos	MB-0202	MB-3104	2
MB-0203	MB-0181	0.894406094308423	MB-0203_MB-0181	pos	pos	MB-0203	MB-0181	4
MB-0203	MB-0202	0.913304697310955	MB-0203_MB-0202	pos	pos	MB-0203	MB-0202	4
MB-0203	MB-0362	0.894870066714561	MB-0203_MB-0362	pos	pos	MB-0203	MB-0362	2
MB-0203	MB-0134	0.786423627660884	MB-0203_MB-0134	pos	pos	MB-0203	MB-0134	4
MB-0203	MB-0282	0.931972719554805	MB-0203_MB-0282	pos	pos	MB-0203	MB-0282	1
MB-0203	MB-0324	0.923316601426727	MB-0203_MB-0324	pos	pos	MB-0203	MB-0324	2
MB-0203	MB-0322	0.869145658666905	MB-0203_MB-0322	pos	pos	MB-0203	MB-0322	2
MB-0203	MB-0301	0.852118294333777	MB-0203_MB-0301	pos	pos	MB-0203	MB-0301	3
MB-0203	MB-0421	0.872581575681822	MB-0203_MB-0421	pos	pos	MB-0203	MB-0421	4
MB-0203	MB-0449	0.907512255401459	MB-0203_MB-0449	pos	pos	MB-0203	MB-0449	1
MB-0203	MB-0487	0.857939114502783	MB-0203_MB-0487	pos	pos	MB-0203	MB-0487	2
MB-0203	MB-0492	0.751178488912947	MB-0203_MB-0492	pos	pos	MB-0203	MB-0492	2
MB-0203	MB-0425	0.796710299338016	MB-0203_MB-0425	pos	pos	MB-0203	MB-0425	3
MB-0203	MB-0385	0.8366279808288	MB-0203_MB-0385	pos	pos	MB-0203	MB-0385	4
MB-0203	MB-0528	0.759790626313994	MB-0203_MB-0528	pos	pos	MB-0203	MB-0528	3
MB-0203	MB-0512	0.9115788608693	MB-0203_MB-0512	pos	pos	MB-0203	MB-0512	3
MB-0203	MB-0542	0.792881134735385	MB-0203_MB-0542	pos	pos	MB-0203	MB-0542	5
MB-0203	MB-0584	0.793786104405496	MB-0203_MB-0584	pos	pos	MB-0203	MB-0584	4
MB-0203	MB-0904	0.928187077308421	MB-0203_MB-0904	pos	pos	MB-0203	MB-0904	2
MB-0203	MB-0521	0.861565096757258	MB-0203_MB-0521	pos	pos	MB-0203	MB-0521	3
MB-0203	MB-0891	0.808111061479898	MB-0203_MB-0891	pos	pos	MB-0203	MB-0891	1
MB-0203	MB-0535	0.824993818198625	MB-0203_MB-0535	pos	pos	MB-0203	MB-0535	3
MB-0203	MB-0474	0.882914961678375	MB-0203_MB-0474	pos	pos	MB-0203	MB-0474	1
MB-0203	MB-2556	0.593908394081887	MB-0203_MB-2556	pos	pos	MB-0203	MB-2556	2
MB-0203	MB-0348	0.915612730482753	MB-0203_MB-0348	pos	pos	MB-0203	MB-0348	5
MB-0203	MB-2616	0.696363305049442	MB-0203_MB-2616	pos	pos	MB-0203	MB-2616	1
MB-0203	MB-0291	0.805789035219526	MB-0203_MB-0291	pos	pos	MB-0203	MB-0291	3
MB-0203	MB-2971	0.864929252372119	MB-0203_MB-2971	pos	pos	MB-0203	MB-2971	6
MB-0203	MB-2752	0.799264825840341	MB-0203_MB-2752	pos	pos	MB-0203	MB-2752	5
MB-0203	MB-3035	0.67983077376738	MB-0203_MB-3035	pos	pos	MB-0203	MB-3035	3
MB-0203	MB-3412	0.793116683354055	MB-0203_MB-3412	pos	pos	MB-0203	MB-3412	4
MB-0203	MB-0486	0.71712017305568	MB-0203_MB-0486	pos	pos	MB-0203	MB-0486	3
MB-0203	MB-3181	0.670800174409989	MB-0203_MB-3181	pos	pos	MB-0203	MB-3181	4
MB-0203	MB-0145	0.830401502783567	MB-0203_MB-0145	pos	pos	MB-0203	MB-0145	2
MB-0203	MB-3506	0.70721634607747	MB-0203_MB-3506	pos	pos	MB-0203	MB-3506	2
MB-0203	MB-3104	0.812845227436833	MB-0203_MB-3104	pos	pos	MB-0203	MB-3104	6
MB-0203	MB-3479	0.779578066679138	MB-0203_MB-3479	pos	pos	MB-0203	MB-3479	2
MB-0203	MB-3600	0.769132310647152	MB-0203_MB-3600	pos	pos	MB-0203	MB-3600	6
MB-0203	MB-3363	0.609292158238785	MB-0203_MB-3363	pos	pos	MB-0203	MB-3363	3
MB-0203	MB-0579	0.941434007214368	MB-0203_MB-0579	pos	pos	MB-0203	MB-0579	2
MB-0203	MB-0404	0.856094948325003	MB-0203_MB-0404	pos	pos	MB-0203	MB-0404	2
MB-0203	MB-0455	0.576497374581363	MB-0203_MB-0455	pos	pos	MB-0203	MB-0455	3
MB-0203	MB-0465	0.855106223946593	MB-0203_MB-0465	pos	pos	MB-0203	MB-0465	6
MB-0282	MB-0066	0.913726941007992	MB-0282_MB-0066	pos	pos	MB-0282	MB-0066	2
MB-0282	MB-0068	0.91816759898598	MB-0282_MB-0068	pos	pos	MB-0282	MB-0068	4
MB-0282	MB-0181	0.930638314724849	MB-0282_MB-0181	pos	pos	MB-0282	MB-0181	4
MB-0282	MB-0138	0.931802197226456	MB-0282_MB-0138	pos	pos	MB-0282	MB-0138	2
MB-0282	MB-0123	0.884882608180857	MB-0282_MB-0123	pos	pos	MB-0282	MB-0123	3
MB-0282	MB-0117	0.946375725689927	MB-0282_MB-0117	pos	pos	MB-0282	MB-0117	2
MB-0282	MB-0202	0.924089522564352	MB-0282_MB-0202	pos	pos	MB-0282	MB-0202	2
MB-0282	MB-0010	0.739642730046963	MB-0282_MB-0010	pos	pos	MB-0282	MB-0010	4
MB-0282	MB-0134	0.864201257478402	MB-0282_MB-0134	pos	pos	MB-0282	MB-0134	4
MB-0282	MB-0322	0.917447444639708	MB-0282_MB-0322	pos	pos	MB-0282	MB-0322	2
MB-0282	MB-0301	0.935175915137402	MB-0282_MB-0301	pos	pos	MB-0282	MB-0301	4
MB-0282	MB-0362	0.880209720381559	MB-0282_MB-0362	pos	pos	MB-0282	MB-0362	1
MB-0282	MB-0203	0.930589092587962	MB-0282_MB-0203	pos	pos	MB-0282	MB-0203	2
MB-0282	MB-0421	0.910660785554078	MB-0282_MB-0421	pos	pos	MB-0282	MB-0421	2
MB-0282	MB-0145	0.849250303292459	MB-0282_MB-0145	pos	pos	MB-0282	MB-0145	3
MB-0282	MB-0324	0.879033387977569	MB-0282_MB-0324	pos	pos	MB-0282	MB-0324	4
MB-0282	MB-0474	0.954116174759084	MB-0282_MB-0474	pos	pos	MB-0282	MB-0474	1
MB-0282	MB-0385	0.931273232330786	MB-0282_MB-0385	pos	pos	MB-0282	MB-0385	2
MB-0282	MB-0449	0.874384017505229	MB-0282_MB-0449	pos	pos	MB-0282	MB-0449	2
MB-0282	MB-0492	0.845000366492224	MB-0282_MB-0492	pos	pos	MB-0282	MB-0492	3
MB-0282	MB-0512	0.949361470238916	MB-0282_MB-0512	pos	pos	MB-0282	MB-0512	4
MB-0282	MB-0425	0.809018326386557	MB-0282_MB-0425	pos	pos	MB-0282	MB-0425	3
MB-0282	MB-0487	0.851289829762258	MB-0282_MB-0487	pos	pos	MB-0282	MB-0487	3
MB-0282	MB-0465	0.891423766185589	MB-0282_MB-0465	pos	pos	MB-0282	MB-0465	5
MB-0282	MB-0291	0.869003901691928	MB-0282_MB-0291	pos	pos	MB-0282	MB-0291	4
MB-0282	MB-0528	0.868968069333161	MB-0282_MB-0528	pos	pos	MB-0282	MB-0528	2
MB-0282	MB-0348	0.914060615638905	MB-0282_MB-0348	pos	pos	MB-0282	MB-0348	3
MB-0282	MB-0404	0.915604972607336	MB-0282_MB-0404	pos	pos	MB-0282	MB-0404	1
MB-0282	MB-0584	0.868498482254278	MB-0282_MB-0584	pos	pos	MB-0282	MB-0584	3
MB-0282	MB-0542	0.896658369944957	MB-0282_MB-0542	pos	pos	MB-0282	MB-0542	1
MB-0282	MB-0904	0.953580246146383	MB-0282_MB-0904	pos	pos	MB-0282	MB-0904	2
MB-0282	MB-0891	0.90380512996407	MB-0282_MB-0891	pos	pos	MB-0282	MB-0891	5
MB-0282	MB-0579	0.945265572702531	MB-0282_MB-0579	pos	pos	MB-0282	MB-0579	1
MB-0282	MB-0535	0.901714888083799	MB-0282_MB-0535	pos	pos	MB-0282	MB-0535	3
MB-0282	MB-2556	0.714957653145705	MB-0282_MB-2556	pos	pos	MB-0282	MB-2556	6
MB-0282	MB-0521	0.903823933357676	MB-0282_MB-0521	pos	pos	MB-0282	MB-0521	5
MB-0282	MB-2971	0.925071144889435	MB-0282_MB-2971	pos	pos	MB-0282	MB-2971	3
MB-0282	MB-0455	0.787564323597615	MB-0282_MB-0455	pos	pos	MB-0282	MB-0455	4
MB-0282	MB-0486	0.807933226750173	MB-0282_MB-0486	pos	pos	MB-0282	MB-0486	3
MB-0282	MB-2752	0.891304615022514	MB-0282_MB-2752	pos	pos	MB-0282	MB-2752	4
MB-0282	MB-2616	0.809461642735697	MB-0282_MB-2616	pos	pos	MB-0282	MB-2616	2
MB-0282	MB-3035	0.801210537552834	MB-0282_MB-3035	pos	pos	MB-0282	MB-3035	2
MB-0282	MB-3104	0.845837360275496	MB-0282_MB-3104	pos	pos	MB-0282	MB-3104	6
MB-0282	MB-3412	0.910688795671563	MB-0282_MB-3412	pos	pos	MB-0282	MB-3412	2
MB-0282	MB-3363	0.799727397812141	MB-0282_MB-3363	pos	pos	MB-0282	MB-3363	6
MB-0282	MB-3506	0.815204250896946	MB-0282_MB-3506	pos	pos	MB-0282	MB-3506	3
MB-0282	MB-3479	0.888510595428189	MB-0282_MB-3479	pos	pos	MB-0282	MB-3479	2
MB-0282	MB-3600	0.896837287651513	MB-0282_MB-3600	pos	pos	MB-0282	MB-3600	2
MB-0291	MB-0138	0.886971210316931	MB-0291_MB-0138	pos	pos	MB-0291	MB-0138	3
MB-0291	MB-0202	0.887648535628385	MB-0291_MB-0202	pos	pos	MB-0291	MB-0202	6
MB-0282	MB-3181	0.799199480563402	MB-0282_MB-3181	pos	pos	MB-0282	MB-3181	2
MB-0291	MB-0068	0.889596414666464	MB-0291_MB-0068	pos	pos	MB-0291	MB-0068	4
MB-0291	MB-0123	0.905911332935951	MB-0291_MB-0123	pos	pos	MB-0291	MB-0123	4
MB-0291	MB-0066	0.857734440516669	MB-0291_MB-0066	pos	pos	MB-0291	MB-0066	2
MB-0291	MB-0421	0.835984170835602	MB-0291_MB-0421	pos	pos	MB-0291	MB-0421	3
MB-0291	MB-0322	0.873846792137092	MB-0291_MB-0322	pos	pos	MB-0291	MB-0322	2
MB-0291	MB-0362	0.724414485732852	MB-0291_MB-0362	pos	pos	MB-0291	MB-0362	2
MB-0291	MB-0324	0.734202696204304	MB-0291_MB-0324	pos	pos	MB-0291	MB-0324	4
MB-0291	MB-0181	0.830694080521496	MB-0291_MB-0181	pos	pos	MB-0291	MB-0181	4
MB-0291	MB-0117	0.834771615662589	MB-0291_MB-0117	pos	pos	MB-0291	MB-0117	2
MB-0291	MB-0010	0.756693870227921	MB-0291_MB-0010	pos	pos	MB-0291	MB-0010	4
MB-0291	MB-0301	0.935798331790563	MB-0291_MB-0301	pos	pos	MB-0291	MB-0301	1
MB-0291	MB-0282	0.870031790997984	MB-0291_MB-0282	pos	pos	MB-0291	MB-0282	2
MB-0291	MB-0487	0.676287675820978	MB-0291_MB-0487	pos	pos	MB-0291	MB-0487	2
MB-0291	MB-0203	0.80446179374029	MB-0291_MB-0203	pos	pos	MB-0291	MB-0203	3
MB-0291	MB-0521	0.861933606186636	MB-0291_MB-0521	pos	pos	MB-0291	MB-0521	4
MB-0291	MB-0465	0.918751785122936	MB-0291_MB-0465	pos	pos	MB-0291	MB-0465	1
MB-0291	MB-0449	0.761977780473717	MB-0291_MB-0449	pos	pos	MB-0291	MB-0449	2
MB-0291	MB-0512	0.886903287722878	MB-0291_MB-0512	pos	pos	MB-0291	MB-0512	2
MB-0291	MB-0891	0.892360945995546	MB-0291_MB-0891	pos	pos	MB-0291	MB-0891	3
MB-0291	MB-0528	0.870899982816873	MB-0291_MB-0528	pos	pos	MB-0291	MB-0528	4
MB-0291	MB-0404	0.88709673112794	MB-0291_MB-0404	pos	pos	MB-0291	MB-0404	3
MB-0291	MB-0425	0.665559878168541	MB-0291_MB-0425	pos	pos	MB-0291	MB-0425	3
MB-0291	MB-0542	0.921177936315767	MB-0291_MB-0542	pos	pos	MB-0291	MB-0542	5
MB-0291	MB-0492	0.840142810545544	MB-0291_MB-0492	pos	pos	MB-0291	MB-0492	4
MB-0291	MB-0145	0.883954260706551	MB-0291_MB-0145	pos	pos	MB-0291	MB-0145	2
MB-0291	MB-0134	0.835129597053537	MB-0291_MB-0134	pos	pos	MB-0291	MB-0134	3
MB-0291	MB-2556	0.793812086859236	MB-0291_MB-2556	pos	pos	MB-0291	MB-2556	1
MB-0291	MB-0904	0.900233222217815	MB-0291_MB-0904	pos	pos	MB-0291	MB-0904	3
MB-0291	MB-0584	0.867349378860623	MB-0291_MB-0584	pos	pos	MB-0291	MB-0584	1
MB-0291	MB-2616	0.851958945467404	MB-0291_MB-2616	pos	pos	MB-0291	MB-2616	2
MB-0291	MB-0348	0.881280647009591	MB-0291_MB-0348	pos	pos	MB-0291	MB-0348	5
MB-0291	MB-0474	0.904687947867765	MB-0291_MB-0474	pos	pos	MB-0291	MB-0474	1
MB-0291	MB-2971	0.895389030160469	MB-0291_MB-2971	pos	pos	MB-0291	MB-2971	3
MB-0291	MB-3035	0.868039669688677	MB-0291_MB-3035	pos	pos	MB-0291	MB-3035	6
MB-0291	MB-0535	0.887489181532496	MB-0291_MB-0535	pos	pos	MB-0291	MB-0535	5
MB-0291	MB-2752	0.917999548204354	MB-0291_MB-2752	pos	pos	MB-0291	MB-2752	3
MB-0291	MB-3506	0.858781753741094	MB-0291_MB-3506	pos	pos	MB-0291	MB-3506	4
MB-0291	MB-3181	0.847181219101779	MB-0291_MB-3181	pos	pos	MB-0291	MB-3181	3
MB-0291	MB-3412	0.910813827019617	MB-0291_MB-3412	pos	pos	MB-0291	MB-3412	4
MB-0301	MB-0068	0.960372214088416	MB-0301_MB-0068	pos	pos	MB-0301	MB-0068	2
MB-0301	MB-0123	0.963295068076384	MB-0301_MB-0123	pos	pos	MB-0301	MB-0123	2
MB-0301	MB-0066	0.932999107945687	MB-0301_MB-0066	pos	pos	MB-0301	MB-0066	6
MB-0301	MB-0010	0.812683123064304	MB-0301_MB-0010	pos	pos	MB-0301	MB-0010	2
MB-0301	MB-0202	0.923727966563882	MB-0301_MB-0202	pos	pos	MB-0301	MB-0202	6
MB-0291	MB-3363	0.8218566598103	MB-0291_MB-3363	pos	pos	MB-0291	MB-3363	3
MB-0301	MB-0138	0.953280615848753	MB-0301_MB-0138	pos	pos	MB-0301	MB-0138	2
MB-0301	MB-0117	0.909222023760748	MB-0301_MB-0117	pos	pos	MB-0301	MB-0117	2
MB-0291	MB-3479	0.929144812384608	MB-0291_MB-3479	pos	pos	MB-0291	MB-3479	3
MB-0301	MB-0181	0.902989336763913	MB-0301_MB-0181	pos	pos	MB-0301	MB-0181	6
MB-0301	MB-0134	0.877253562001125	MB-0301_MB-0134	pos	pos	MB-0301	MB-0134	2
MB-0301	MB-0282	0.933494050735198	MB-0301_MB-0282	pos	pos	MB-0301	MB-0282	4
MB-0301	MB-0362	0.780280687231219	MB-0301_MB-0362	pos	pos	MB-0301	MB-0362	4
MB-0291	MB-3600	0.910501653570368	MB-0291_MB-3600	pos	pos	MB-0291	MB-3600	2
MB-0291	MB-0385	0.916623245388548	MB-0291_MB-0385	pos	pos	MB-0291	MB-0385	3
MB-0301	MB-0324	0.782549433656177	MB-0301_MB-0324	pos	pos	MB-0301	MB-0324	2
MB-0291	MB-0455	0.856971438887096	MB-0291_MB-0455	pos	pos	MB-0291	MB-0455	2
MB-0291	MB-3104	0.764805751333034	MB-0291_MB-3104	pos	pos	MB-0291	MB-3104	4
MB-0301	MB-0322	0.923310898525535	MB-0301_MB-0322	pos	pos	MB-0301	MB-0322	4
MB-0301	MB-0421	0.877576479342702	MB-0301_MB-0421	pos	pos	MB-0301	MB-0421	2
MB-0301	MB-0203	0.852465188919062	MB-0301_MB-0203	pos	pos	MB-0301	MB-0203	4
MB-0301	MB-0492	0.898674965092221	MB-0301_MB-0492	pos	pos	MB-0301	MB-0492	1
MB-0301	MB-0487	0.743397220934056	MB-0301_MB-0487	pos	pos	MB-0301	MB-0487	2
MB-0291	MB-0486	0.849689776818125	MB-0291_MB-0486	pos	pos	MB-0291	MB-0486	2
MB-0291	MB-0579	0.822483935912844	MB-0291_MB-0579	pos	pos	MB-0291	MB-0579	3
MB-0301	MB-0449	0.785628892165029	MB-0301_MB-0449	pos	pos	MB-0301	MB-0449	4
MB-0301	MB-0474	0.962419663819502	MB-0301_MB-0474	pos	pos	MB-0301	MB-0474	1
MB-0301	MB-0385	0.948327525676984	MB-0301_MB-0385	pos	pos	MB-0301	MB-0385	2
MB-0301	MB-0528	0.933166070882254	MB-0301_MB-0528	pos	pos	MB-0301	MB-0528	2
MB-0301	MB-0512	0.950501777301982	MB-0301_MB-0512	pos	pos	MB-0301	MB-0512	3
MB-0301	MB-0535	0.93876108892098	MB-0301_MB-0535	pos	pos	MB-0301	MB-0535	4
MB-0301	MB-0542	0.952566787366222	MB-0301_MB-0542	pos	pos	MB-0301	MB-0542	3
MB-0301	MB-0348	0.921362059351302	MB-0301_MB-0348	pos	pos	MB-0301	MB-0348	3
MB-0301	MB-0404	0.926654868821126	MB-0301_MB-0404	pos	pos	MB-0301	MB-0404	5
MB-0301	MB-0291	0.936238408416697	MB-0301_MB-0291	pos	pos	MB-0301	MB-0291	4
MB-0301	MB-0521	0.908048363613351	MB-0301_MB-0521	pos	pos	MB-0301	MB-0521	2
MB-0301	MB-0584	0.918589007367128	MB-0301_MB-0584	pos	pos	MB-0301	MB-0584	3
MB-0301	MB-0891	0.952570326134281	MB-0301_MB-0891	pos	pos	MB-0301	MB-0891	1
MB-0301	MB-0145	0.901226239338475	MB-0301_MB-0145	pos	pos	MB-0301	MB-0145	3
MB-0301	MB-0425	0.704993930680431	MB-0301_MB-0425	pos	pos	MB-0301	MB-0425	1
MB-0301	MB-0904	0.959273036885655	MB-0301_MB-0904	pos	pos	MB-0301	MB-0904	2
MB-0301	MB-2556	0.834400065032379	MB-0301_MB-2556	pos	pos	MB-0301	MB-2556	5
MB-0301	MB-0579	0.893707148566748	MB-0301_MB-0579	pos	pos	MB-0301	MB-0579	1
MB-0301	MB-2971	0.958655361531291	MB-0301_MB-2971	pos	pos	MB-0301	MB-2971	3
MB-0301	MB-2752	0.965805386620685	MB-0301_MB-2752	pos	pos	MB-0301	MB-2752	6
MB-0301	MB-3035	0.905274002080631	MB-0301_MB-3035	pos	pos	MB-0301	MB-3035	5
MB-0301	MB-2616	0.901109165225014	MB-0301_MB-2616	pos	pos	MB-0301	MB-2616	3
MB-0301	MB-3104	0.805684392545489	MB-0301_MB-3104	pos	pos	MB-0301	MB-3104	4
MB-0301	MB-0486	0.893772405367227	MB-0301_MB-0486	pos	pos	MB-0301	MB-0486	3
MB-0301	MB-0465	0.900688673926037	MB-0301_MB-0465	pos	pos	MB-0301	MB-0465	4
MB-0301	MB-3181	0.893025761938789	MB-0301_MB-3181	pos	pos	MB-0301	MB-3181	2
MB-0301	MB-3412	0.965694236282095	MB-0301_MB-3412	pos	pos	MB-0301	MB-3412	2
MB-0322	MB-0068	0.951355949261411	MB-0322_MB-0068	pos	pos	MB-0322	MB-0068	6
MB-0301	MB-3506	0.905416430401727	MB-0301_MB-3506	pos	pos	MB-0301	MB-3506	2
MB-0322	MB-0066	0.951703818413893	MB-0322_MB-0066	pos	pos	MB-0322	MB-0066	6
MB-0301	MB-3363	0.856023380860874	MB-0301_MB-3363	pos	pos	MB-0301	MB-3363	3
MB-0322	MB-0117	0.895760034694363	MB-0322_MB-0117	pos	pos	MB-0322	MB-0117	2
MB-0301	MB-3479	0.961154870981784	MB-0301_MB-3479	pos	pos	MB-0301	MB-3479	2
MB-0322	MB-0138	0.965500156527106	MB-0322_MB-0138	pos	pos	MB-0322	MB-0138	3
MB-0322	MB-0181	0.811596295358198	MB-0322_MB-0181	pos	pos	MB-0322	MB-0181	6
MB-0322	MB-0123	0.877886239792171	MB-0322_MB-0123	pos	pos	MB-0322	MB-0123	2
MB-0301	MB-3600	0.963971574140607	MB-0301_MB-3600	pos	pos	MB-0301	MB-3600	4
MB-0322	MB-0202	0.852769969711419	MB-0322_MB-0202	pos	pos	MB-0322	MB-0202	4
MB-0322	MB-0282	0.917370656313684	MB-0322_MB-0282	pos	pos	MB-0322	MB-0282	2
MB-0322	MB-0010	0.580680274716032	MB-0322_MB-0010	pos	pos	MB-0322	MB-0010	3
MB-0322	MB-0362	0.875239070562216	MB-0322_MB-0362	pos	pos	MB-0322	MB-0362	2
MB-0322	MB-0301	0.924286231258005	MB-0322_MB-0301	pos	pos	MB-0322	MB-0301	2
MB-0322	MB-0324	0.802873047655411	MB-0322_MB-0324	pos	pos	MB-0322	MB-0324	4
MB-0301	MB-0455	0.858181034185508	MB-0301_MB-0455	pos	pos	MB-0301	MB-0455	4
MB-0322	MB-0203	0.869738860750361	MB-0322_MB-0203	pos	pos	MB-0322	MB-0203	2
MB-0322	MB-0487	0.843364931214676	MB-0322_MB-0487	pos	pos	MB-0322	MB-0487	4
MB-0322	MB-0449	0.813572604176004	MB-0322_MB-0449	pos	pos	MB-0322	MB-0449	1
MB-0322	MB-0421	0.948128292797065	MB-0322_MB-0421	pos	pos	MB-0322	MB-0421	2
MB-0322	MB-0145	0.876385692533733	MB-0322_MB-0145	pos	pos	MB-0322	MB-0145	2
MB-0322	MB-0512	0.943991644517613	MB-0322_MB-0512	pos	pos	MB-0322	MB-0512	3
MB-0322	MB-0134	0.697136715874981	MB-0322_MB-0134	pos	pos	MB-0322	MB-0134	4
MB-0322	MB-0492	0.747685055114962	MB-0322_MB-0492	pos	pos	MB-0322	MB-0492	1
MB-0322	MB-0404	0.944667850143961	MB-0322_MB-0404	pos	pos	MB-0322	MB-0404	2
MB-0322	MB-0535	0.954979915295535	MB-0322_MB-0535	pos	pos	MB-0322	MB-0535	2
MB-0322	MB-0474	0.916023329491557	MB-0322_MB-0474	pos	pos	MB-0322	MB-0474	3
MB-0322	MB-0584	0.954631255524844	MB-0322_MB-0584	pos	pos	MB-0322	MB-0584	4
MB-0322	MB-0891	0.876240407057137	MB-0322_MB-0891	pos	pos	MB-0322	MB-0891	3
MB-0322	MB-0528	0.902467736469107	MB-0322_MB-0528	pos	pos	MB-0322	MB-0528	3
MB-0322	MB-0904	0.91226982623942	MB-0322_MB-0904	pos	pos	MB-0322	MB-0904	5
MB-0322	MB-0542	0.914035992788882	MB-0322_MB-0542	pos	pos	MB-0322	MB-0542	4
MB-0322	MB-0521	0.927088542916031	MB-0322_MB-0521	pos	pos	MB-0322	MB-0521	2
MB-0322	MB-0486	0.751458761430824	MB-0322_MB-0486	pos	pos	MB-0322	MB-0486	3
MB-0322	MB-2971	0.880939070753723	MB-0322_MB-2971	pos	pos	MB-0322	MB-2971	1
MB-0322	MB-2616	0.8908313382975	MB-0322_MB-2616	pos	pos	MB-0322	MB-2616	3
MB-0322	MB-2556	0.762934912367147	MB-0322_MB-2556	pos	pos	MB-0322	MB-2556	1
MB-0322	MB-0579	0.883631313305635	MB-0322_MB-0579	pos	pos	MB-0322	MB-0579	2
MB-0322	MB-3104	0.908657852140998	MB-0322_MB-3104	pos	pos	MB-0322	MB-3104	5
MB-0322	MB-3035	0.904495857589641	MB-0322_MB-3035	pos	pos	MB-0322	MB-3035	1
MB-0322	MB-2752	0.910518931859901	MB-0322_MB-2752	pos	pos	MB-0322	MB-2752	3
MB-0322	MB-0291	0.87366542360078	MB-0322_MB-0291	pos	pos	MB-0322	MB-0291	6
MB-0322	MB-0465	0.933638526408779	MB-0322_MB-0465	pos	pos	MB-0322	MB-0465	5
MB-0322	MB-3181	0.896529739166078	MB-0322_MB-3181	pos	pos	MB-0322	MB-3181	3
MB-0322	MB-3506	0.884197396214916	MB-0322_MB-3506	pos	pos	MB-0322	MB-3506	4
MB-0322	MB-0425	0.543954101120412	MB-0322_MB-0425	pos	pos	MB-0322	MB-0425	3
MB-0322	MB-3412	0.877955791535165	MB-0322_MB-3412	pos	pos	MB-0322	MB-3412	4
MB-0322	MB-0348	0.821160653419422	MB-0322_MB-0348	pos	pos	MB-0322	MB-0348	2
MB-0324	MB-0010	0.570580654090545	MB-0324_MB-0010	pos	pos	MB-0324	MB-0010	2
MB-0322	MB-3479	0.910255047739276	MB-0322_MB-3479	pos	pos	MB-0322	MB-3479	6
MB-0322	MB-0385	0.831266870189775	MB-0322_MB-0385	pos	pos	MB-0322	MB-0385	2
MB-0322	MB-3363	0.823253674087254	MB-0322_MB-3363	pos	pos	MB-0322	MB-3363	6
MB-0322	MB-3600	0.88540064924159	MB-0322_MB-3600	pos	pos	MB-0322	MB-3600	3
MB-0324	MB-0202	0.848494846426724	MB-0324_MB-0202	pos	pos	MB-0324	MB-0202	2
MB-0324	MB-0362	0.938775256618125	MB-0324_MB-0362	pos	pos	MB-0324	MB-0362	2
MB-0324	MB-0068	0.714959869879843	MB-0324_MB-0068	pos	pos	MB-0324	MB-0068	3
MB-0324	MB-0117	0.918477061846869	MB-0324_MB-0117	pos	pos	MB-0324	MB-0117	6
MB-0324	MB-0066	0.720254313709632	MB-0324_MB-0066	pos	pos	MB-0324	MB-0066	2
MB-0324	MB-0421	0.851392435457537	MB-0324_MB-0421	pos	pos	MB-0324	MB-0421	4
MB-0324	MB-0181	0.852152893044909	MB-0324_MB-0181	pos	pos	MB-0324	MB-0181	4
MB-0324	MB-0138	0.807133355101601	MB-0324_MB-0138	pos	pos	MB-0324	MB-0138	2
MB-0324	MB-0301	0.782934773174472	MB-0324_MB-0301	pos	pos	MB-0324	MB-0301	3
MB-0324	MB-0123	0.652446704760927	MB-0324_MB-0123	pos	pos	MB-0324	MB-0123	2
MB-0324	MB-0385	0.756913799089249	MB-0324_MB-0385	pos	pos	MB-0324	MB-0385	2
MB-0324	MB-0145	0.632343905167277	MB-0324_MB-0145	pos	pos	MB-0324	MB-0145	4
MB-0324	MB-0449	0.935409665449721	MB-0324_MB-0449	pos	pos	MB-0324	MB-0449	4
MB-0324	MB-0203	0.924070702171163	MB-0324_MB-0203	pos	pos	MB-0324	MB-0203	2
MB-0322	MB-0455	0.882514970715683	MB-0322_MB-0455	pos	pos	MB-0322	MB-0455	4
MB-0324	MB-0282	0.879930794385613	MB-0324_MB-0282	pos	pos	MB-0324	MB-0282	1
MB-0324	MB-0322	0.803770827342141	MB-0324_MB-0322	pos	pos	MB-0324	MB-0322	2
MB-0324	MB-0134	0.739259916950703	MB-0324_MB-0134	pos	pos	MB-0324	MB-0134	2
MB-0324	MB-0487	0.912889143254588	MB-0324_MB-0487	pos	pos	MB-0324	MB-0487	3
MB-0324	MB-0891	0.682100123110039	MB-0324_MB-0891	pos	pos	MB-0324	MB-0891	4
MB-0324	MB-0404	0.756843769779165	MB-0324_MB-0404	pos	pos	MB-0324	MB-0404	1
MB-0324	MB-0291	0.733273071919017	MB-0324_MB-0291	pos	pos	MB-0324	MB-0291	2
MB-0324	MB-0348	0.764859660414765	MB-0324_MB-0348	pos	pos	MB-0324	MB-0348	2
MB-0324	MB-0512	0.840515869009039	MB-0324_MB-0512	pos	pos	MB-0324	MB-0512	3
MB-0324	MB-0904	0.857879304869579	MB-0324_MB-0904	pos	pos	MB-0324	MB-0904	4
MB-0324	MB-2556	0.45478477131555	MB-0324_MB-2556	pos	pos	MB-0324	MB-2556	3
MB-0324	MB-0521	0.777801491702841	MB-0324_MB-0521	pos	pos	MB-0324	MB-0521	3
MB-0324	MB-0474	0.777284273521496	MB-0324_MB-0474	pos	pos	MB-0324	MB-0474	5
MB-0324	MB-0528	0.620042550775523	MB-0324_MB-0528	pos	pos	MB-0324	MB-0528	4
MB-0324	MB-0579	0.945008200436535	MB-0324_MB-0579	pos	pos	MB-0324	MB-0579	2
MB-0324	MB-2971	0.759881699101521	MB-0324_MB-2971	pos	pos	MB-0324	MB-2971	3
MB-0324	MB-0535	0.7042167237542	MB-0324_MB-0535	pos	pos	MB-0324	MB-0535	1
MB-0324	MB-2752	0.669128793510583	MB-0324_MB-2752	pos	pos	MB-0324	MB-2752	3
MB-0324	MB-0584	0.663058022625459	MB-0324_MB-0584	pos	pos	MB-0324	MB-0584	1
MB-0324	MB-0492	0.627782319689709	MB-0324_MB-0492	pos	pos	MB-0324	MB-0492	2
MB-0324	MB-0425	0.770203153764615	MB-0324_MB-0425	pos	pos	MB-0324	MB-0425	5
MB-0324	MB-0542	0.670573132997965	MB-0324_MB-0542	pos	pos	MB-0324	MB-0542	1
MB-0324	MB-3035	0.534236325633005	MB-0324_MB-3035	pos	pos	MB-0324	MB-3035	3
MB-0324	MB-3506	0.577986501800558	MB-0324_MB-3506	pos	pos	MB-0324	MB-3506	6
MB-0324	MB-0486	0.623186506838758	MB-0324_MB-0486	pos	pos	MB-0324	MB-0486	5
MB-0324	MB-2616	0.54183042992741	MB-0324_MB-2616	pos	pos	MB-0324	MB-2616	3
MB-0324	MB-3181	0.533841732661418	MB-0324_MB-3181	pos	pos	MB-0324	MB-3181	4
MB-0348	MB-0010	0.892503382798529	MB-0348_MB-0010	pos	pos	MB-0348	MB-0010	3
MB-0324	MB-0465	0.832090273791668	MB-0324_MB-0465	pos	pos	MB-0324	MB-0465	4
MB-0348	MB-0068	0.864308104258549	MB-0348_MB-0068	pos	pos	MB-0348	MB-0068	2
MB-0324	MB-3479	0.687478814250018	MB-0324_MB-3479	pos	pos	MB-0324	MB-3479	2
MB-0324	MB-3363	0.500015109466011	MB-0324_MB-3363	pos	pos	MB-0324	MB-3363	6
MB-0348	MB-0123	0.923090140933854	MB-0348_MB-0123	pos	pos	MB-0348	MB-0123	2
MB-0324	MB-3600	0.702806864075646	MB-0324_MB-3600	pos	pos	MB-0324	MB-3600	6
MB-0348	MB-0066	0.815765668335275	MB-0348_MB-0066	pos	pos	MB-0348	MB-0066	3
MB-0348	MB-0138	0.862302246240883	MB-0348_MB-0138	pos	pos	MB-0348	MB-0138	2
MB-0348	MB-0117	0.883589932658693	MB-0348_MB-0117	pos	pos	MB-0348	MB-0117	2
MB-0348	MB-0202	0.928567500441139	MB-0348_MB-0202	pos	pos	MB-0348	MB-0202	3
MB-0348	MB-0181	0.937280769944983	MB-0348_MB-0181	pos	pos	MB-0348	MB-0181	6
MB-0348	MB-0134	0.931837126365464	MB-0348_MB-0134	pos	pos	MB-0348	MB-0134	2
MB-0324	MB-0455	0.475746644046342	MB-0324_MB-0455	pos	pos	MB-0324	MB-0455	4
MB-0348	MB-0282	0.914141805176317	MB-0348_MB-0282	pos	pos	MB-0348	MB-0282	4
MB-0324	MB-3104	0.805292211741698	MB-0324_MB-3104	pos	pos	MB-0324	MB-3104	2
MB-0348	MB-0362	0.72046098295394	MB-0348_MB-0362	pos	pos	MB-0348	MB-0362	3
MB-0348	MB-0421	0.75259846825725	MB-0348_MB-0421	pos	pos	MB-0348	MB-0421	2
MB-0348	MB-0301	0.921620942961719	MB-0348_MB-0301	pos	pos	MB-0348	MB-0301	2
MB-0348	MB-0322	0.821803774092873	MB-0348_MB-0322	pos	pos	MB-0348	MB-0322	4
MB-0324	MB-3412	0.651035249522312	MB-0324_MB-3412	pos	pos	MB-0324	MB-3412	4
MB-0348	MB-0425	0.841457052812643	MB-0348_MB-0425	pos	pos	MB-0348	MB-0425	2
MB-0348	MB-0385	0.945872212506401	MB-0348_MB-0385	pos	pos	MB-0348	MB-0385	4
MB-0348	MB-0474	0.936188676237427	MB-0348_MB-0474	pos	pos	MB-0348	MB-0474	1
MB-0348	MB-0324	0.766401146031921	MB-0348_MB-0324	pos	pos	MB-0348	MB-0324	2
MB-0348	MB-0449	0.775043562511458	MB-0348_MB-0449	pos	pos	MB-0348	MB-0449	2
MB-0348	MB-0487	0.664469176730034	MB-0348_MB-0487	pos	pos	MB-0348	MB-0487	3
MB-0348	MB-0291	0.881080712303865	MB-0348_MB-0291	pos	pos	MB-0348	MB-0291	4
MB-0348	MB-0492	0.927224361250943	MB-0348_MB-0492	pos	pos	MB-0348	MB-0492	1
MB-0348	MB-0521	0.822676662609288	MB-0348_MB-0521	pos	pos	MB-0348	MB-0521	2
MB-0348	MB-0528	0.837046210779286	MB-0348_MB-0528	pos	pos	MB-0348	MB-0528	2
MB-0348	MB-0512	0.890169682369061	MB-0348_MB-0512	pos	pos	MB-0348	MB-0512	3
MB-0348	MB-0891	0.919578997712177	MB-0348_MB-0891	pos	pos	MB-0348	MB-0891	4
MB-0348	MB-0904	0.92946145872486	MB-0348_MB-0904	pos	pos	MB-0348	MB-0904	3
MB-0348	MB-0542	0.877334822485917	MB-0348_MB-0542	pos	pos	MB-0348	MB-0542	3
MB-0348	MB-2556	0.722453265079444	MB-0348_MB-2556	pos	pos	MB-0348	MB-2556	5
MB-0348	MB-0535	0.840685488547643	MB-0348_MB-0535	pos	pos	MB-0348	MB-0535	4
MB-0348	MB-2752	0.897365578827118	MB-0348_MB-2752	pos	pos	MB-0348	MB-2752	2
MB-0348	MB-0584	0.783990255164325	MB-0348_MB-0584	pos	pos	MB-0348	MB-0584	3
MB-0348	MB-0579	0.869512766771706	MB-0348_MB-0579	pos	pos	MB-0348	MB-0579	1
MB-0348	MB-2971	0.951973974081553	MB-0348_MB-2971	pos	pos	MB-0348	MB-2971	3
MB-0348	MB-3035	0.761461290978167	MB-0348_MB-3035	pos	pos	MB-0348	MB-3035	1
MB-0348	MB-2616	0.780237306289587	MB-0348_MB-2616	pos	pos	MB-0348	MB-2616	2
MB-0348	MB-0486	0.885040464952919	MB-0348_MB-0486	pos	pos	MB-0348	MB-0486	5
MB-0348	MB-3181	0.746106154616494	MB-0348_MB-3181	pos	pos	MB-0348	MB-3181	1
MB-0348	MB-3412	0.910371842282295	MB-0348_MB-3412	pos	pos	MB-0348	MB-3412	3
MB-0348	MB-3363	0.710726272929324	MB-0348_MB-3363	pos	pos	MB-0348	MB-3363	6
MB-0348	MB-3506	0.789569917709518	MB-0348_MB-3506	pos	pos	MB-0348	MB-3506	5
MB-0348	MB-0404	0.882025645043412	MB-0348_MB-0404	pos	pos	MB-0348	MB-0404	3
MB-0348	MB-0465	0.791811231405591	MB-0348_MB-0465	pos	pos	MB-0348	MB-0465	4
MB-0348	MB-3600	0.900678133531446	MB-0348_MB-3600	pos	pos	MB-0348	MB-3600	3
MB-0348	MB-3479	0.886977703326494	MB-0348_MB-3479	pos	pos	MB-0348	MB-3479	4
MB-0348	MB-3104	0.683409276401949	MB-0348_MB-3104	pos	pos	MB-0348	MB-3104	2
MB-0348	MB-0145	0.8736834125995	MB-0348_MB-0145	pos	pos	MB-0348	MB-0145	2
MB-0348	MB-0455	0.696965109155956	MB-0348_MB-0455	pos	pos	MB-0348	MB-0455	6
MB-0348	MB-0203	0.915958975011257	MB-0348_MB-0203	pos	pos	MB-0348	MB-0203	2
MB-0362	MB-0010	0.579444116563203	MB-0362_MB-0010	pos	pos	MB-0362	MB-0010	6
MB-0362	MB-0117	0.924947142716228	MB-0362_MB-0117	pos	pos	MB-0362	MB-0117	3
MB-0362	MB-0181	0.79729513247501	MB-0362_MB-0181	pos	pos	MB-0362	MB-0181	2
MB-0362	MB-0068	0.787145703144976	MB-0362_MB-0068	pos	pos	MB-0362	MB-0068	2
MB-0362	MB-0066	0.799759572433689	MB-0362_MB-0066	pos	pos	MB-0362	MB-0066	3
MB-0362	MB-0202	0.799715817944164	MB-0362_MB-0202	pos	pos	MB-0362	MB-0202	6
MB-0362	MB-0138	0.866865402841435	MB-0362_MB-0138	pos	pos	MB-0362	MB-0138	2
MB-0362	MB-0145	0.681080952696048	MB-0362_MB-0145	pos	pos	MB-0362	MB-0145	4
MB-0362	MB-0203	0.89431281489076	MB-0362_MB-0203	pos	pos	MB-0362	MB-0203	4
MB-0362	MB-0301	0.781846661641959	MB-0362_MB-0301	pos	pos	MB-0362	MB-0301	2
MB-0362	MB-0324	0.938794696526449	MB-0362_MB-0324	pos	pos	MB-0362	MB-0324	3
MB-0362	MB-0322	0.874892234947035	MB-0362_MB-0322	pos	pos	MB-0362	MB-0322	2
MB-0362	MB-0134	0.645282232987691	MB-0362_MB-0134	pos	pos	MB-0362	MB-0134	2
MB-0362	MB-0282	0.881602670433082	MB-0362_MB-0282	pos	pos	MB-0362	MB-0282	4
MB-0362	MB-0123	0.708494353477681	MB-0362_MB-0123	pos	pos	MB-0362	MB-0123	4
MB-0362	MB-0421	0.909129547589534	MB-0362_MB-0421	pos	pos	MB-0362	MB-0421	2
MB-0362	MB-0579	0.936107297123659	MB-0362_MB-0579	pos	pos	MB-0362	MB-0579	4
MB-0362	MB-0487	0.953132657148663	MB-0362_MB-0487	pos	pos	MB-0362	MB-0487	1
MB-0362	MB-0385	0.709072885502165	MB-0362_MB-0385	pos	pos	MB-0362	MB-0385	2
MB-0362	MB-0449	0.909918731232484	MB-0362_MB-0449	pos	pos	MB-0362	MB-0449	2
MB-0362	MB-0404	0.815556056001593	MB-0362_MB-0404	pos	pos	MB-0362	MB-0404	3
MB-0362	MB-0512	0.864408925944759	MB-0362_MB-0512	pos	pos	MB-0362	MB-0512	4
MB-0362	MB-0348	0.719819931146761	MB-0362_MB-0348	pos	pos	MB-0362	MB-0348	1
MB-0362	MB-0542	0.708529431376487	MB-0362_MB-0542	pos	pos	MB-0362	MB-0542	2
MB-0362	MB-0584	0.778288761931141	MB-0362_MB-0584	pos	pos	MB-0362	MB-0584	2
MB-0362	MB-0535	0.772179832628332	MB-0362_MB-0535	pos	pos	MB-0362	MB-0535	3
MB-0362	MB-0474	0.789680697257743	MB-0362_MB-0474	pos	pos	MB-0362	MB-0474	4
MB-0362	MB-0528	0.671181027091287	MB-0362_MB-0528	pos	pos	MB-0362	MB-0528	3
MB-0362	MB-0465	0.861993971450322	MB-0362_MB-0465	pos	pos	MB-0362	MB-0465	3
MB-0362	MB-0291	0.72098717264041	MB-0362_MB-0291	pos	pos	MB-0362	MB-0291	5
MB-0362	MB-0891	0.692740683689081	MB-0362_MB-0891	pos	pos	MB-0362	MB-0891	4
MB-0362	MB-2556	0.484093702581628	MB-0362_MB-2556	pos	pos	MB-0362	MB-2556	2
MB-0362	MB-0455	0.56205776358595	MB-0362_MB-0455	pos	pos	MB-0362	MB-0455	3
MB-0362	MB-0492	0.577117285385555	MB-0362_MB-0492	pos	pos	MB-0362	MB-0492	1
MB-0362	MB-0486	0.578290597551035	MB-0362_MB-0486	pos	pos	MB-0362	MB-0486	3
MB-0362	MB-0521	0.804174763422746	MB-0362_MB-0521	pos	pos	MB-0362	MB-0521	1
MB-0362	MB-0904	0.862916706498344	MB-0362_MB-0904	pos	pos	MB-0362	MB-0904	2
MB-0362	MB-0425	0.649399592758993	MB-0362_MB-0425	pos	pos	MB-0362	MB-0425	5
MB-0362	MB-2971	0.759961348380822	MB-0362_MB-2971	pos	pos	MB-0362	MB-2971	1
MB-0362	MB-3363	0.573502754886402	MB-0362_MB-3363	pos	pos	MB-0362	MB-3363	3
MB-0362	MB-2616	0.644372396646662	MB-0362_MB-2616	pos	pos	MB-0362	MB-2616	6
MB-0362	MB-3479	0.705355931418213	MB-0362_MB-3479	pos	pos	MB-0362	MB-3479	5
MB-0362	MB-2752	0.723385377187649	MB-0362_MB-2752	pos	pos	MB-0362	MB-2752	3
MB-0362	MB-3600	0.699737414956571	MB-0362_MB-3600	pos	pos	MB-0362	MB-3600	4
MB-0362	MB-3506	0.657050379226883	MB-0362_MB-3506	pos	pos	MB-0362	MB-3506	3
MB-0362	MB-3104	0.883289160493089	MB-0362_MB-3104	pos	pos	MB-0362	MB-3104	4
MB-0362	MB-3181	0.639001435344869	MB-0362_MB-3181	pos	pos	MB-0362	MB-3181	2
MB-0362	MB-3412	0.716001516538803	MB-0362_MB-3412	pos	pos	MB-0362	MB-3412	2
MB-0362	MB-3035	0.662024435681293	MB-0362_MB-3035	pos	pos	MB-0362	MB-3035	6
MB-0385	MB-0066	0.851891129470874	MB-0385_MB-0066	pos	pos	MB-0385	MB-0066	2
MB-0385	MB-0123	0.964374569559766	MB-0385_MB-0123	pos	pos	MB-0385	MB-0123	6
MB-0385	MB-0181	0.945362355441691	MB-0385_MB-0181	pos	pos	MB-0385	MB-0181	3
MB-0385	MB-0068	0.89595151953051	MB-0385_MB-0068	pos	pos	MB-0385	MB-0068	2
MB-0385	MB-0010	0.930167202414753	MB-0385_MB-0010	pos	pos	MB-0385	MB-0010	2
MB-0385	MB-0138	0.890934049247581	MB-0385_MB-0138	pos	pos	MB-0385	MB-0138	3
MB-0385	MB-0202	0.95226899424446	MB-0385_MB-0202	pos	pos	MB-0385	MB-0202	6
MB-0385	MB-0282	0.930450466052394	MB-0385_MB-0282	pos	pos	MB-0385	MB-0282	2
MB-0385	MB-0117	0.894804184375522	MB-0385_MB-0117	pos	pos	MB-0385	MB-0117	4
MB-0385	MB-0362	0.708837510520053	MB-0385_MB-0362	pos	pos	MB-0385	MB-0362	4
MB-0385	MB-0134	0.962666545181631	MB-0385_MB-0134	pos	pos	MB-0385	MB-0134	2
MB-0385	MB-0421	0.77362663712457	MB-0385_MB-0421	pos	pos	MB-0385	MB-0421	3
MB-0385	MB-0301	0.948207288746189	MB-0385_MB-0301	pos	pos	MB-0385	MB-0301	2
MB-0385	MB-0425	0.821690271088035	MB-0385_MB-0425	pos	pos	MB-0385	MB-0425	2
MB-0385	MB-0492	0.94284167470776	MB-0385_MB-0492	pos	pos	MB-0385	MB-0492	4
MB-0385	MB-0322	0.831806953305658	MB-0385_MB-0322	pos	pos	MB-0385	MB-0322	4
MB-0385	MB-0203	0.836213005190271	MB-0385_MB-0203	pos	pos	MB-0385	MB-0203	2
MB-0385	MB-0528	0.893600070532237	MB-0385_MB-0528	pos	pos	MB-0385	MB-0528	4
MB-0385	MB-0324	0.756730726180233	MB-0385_MB-0324	pos	pos	MB-0385	MB-0324	1
MB-0385	MB-0348	0.946010718643468	MB-0385_MB-0348	pos	pos	MB-0385	MB-0348	2
MB-0385	MB-0487	0.635242300473641	MB-0385_MB-0487	pos	pos	MB-0385	MB-0487	2
MB-0385	MB-0449	0.763129326144111	MB-0385_MB-0449	pos	pos	MB-0385	MB-0449	3
MB-0385	MB-0512	0.907070649060133	MB-0385_MB-0512	pos	pos	MB-0385	MB-0512	4
MB-0385	MB-0535	0.8709275562351	MB-0385_MB-0535	pos	pos	MB-0385	MB-0535	1
MB-0385	MB-0584	0.824881322556567	MB-0385_MB-0584	pos	pos	MB-0385	MB-0584	2
MB-0385	MB-0891	0.947822814232835	MB-0385_MB-0891	pos	pos	MB-0385	MB-0891	2
MB-0385	MB-0145	0.830095878565003	MB-0385_MB-0145	pos	pos	MB-0385	MB-0145	3
MB-0385	MB-0486	0.919687242234979	MB-0385_MB-0486	pos	pos	MB-0385	MB-0486	4
MB-0385	MB-2556	0.792845816339288	MB-0385_MB-2556	pos	pos	MB-0385	MB-2556	3
MB-0385	MB-0404	0.848185776313386	MB-0385_MB-0404	pos	pos	MB-0385	MB-0404	3
MB-0385	MB-0521	0.851410390422723	MB-0385_MB-0521	pos	pos	MB-0385	MB-0521	5
MB-0385	MB-0904	0.951598240504755	MB-0385_MB-0904	pos	pos	MB-0385	MB-0904	4
MB-0385	MB-0474	0.959790065522506	MB-0385_MB-0474	pos	pos	MB-0385	MB-0474	2
MB-0385	MB-0542	0.920104325291152	MB-0385_MB-0542	pos	pos	MB-0385	MB-0542	3
MB-0385	MB-2971	0.979175469808489	MB-0385_MB-2971	pos	pos	MB-0385	MB-2971	1
MB-0385	MB-2616	0.824622964566556	MB-0385_MB-2616	pos	pos	MB-0385	MB-2616	3
MB-0385	MB-0291	0.916815961967005	MB-0385_MB-0291	pos	pos	MB-0385	MB-0291	1
MB-0385	MB-3035	0.820927558407605	MB-0385_MB-3035	pos	pos	MB-0385	MB-3035	2
MB-0385	MB-0455	0.78871965667989	MB-0385_MB-0455	pos	pos	MB-0385	MB-0455	5
MB-0385	MB-3104	0.700233814273482	MB-0385_MB-3104	pos	pos	MB-0385	MB-3104	1
MB-0385	MB-3412	0.962987768399381	MB-0385_MB-3412	pos	pos	MB-0385	MB-3412	3
MB-0385	MB-3506	0.837175138461813	MB-0385_MB-3506	pos	pos	MB-0385	MB-3506	6
MB-0385	MB-2752	0.936788470165752	MB-0385_MB-2752	pos	pos	MB-0385	MB-2752	5
MB-0385	MB-0465	0.796113341545858	MB-0385_MB-0465	pos	pos	MB-0385	MB-0465	3
MB-0385	MB-3181	0.801548138330473	MB-0385_MB-3181	pos	pos	MB-0385	MB-3181	4
MB-0385	MB-3363	0.786991294744973	MB-0385_MB-3363	pos	pos	MB-0385	MB-3363	3
MB-0385	MB-3600	0.952220605466967	MB-0385_MB-3600	pos	pos	MB-0385	MB-3600	4
MB-0385	MB-3479	0.908622655602195	MB-0385_MB-3479	pos	pos	MB-0385	MB-3479	2
MB-0385	MB-0579	0.835338011851208	MB-0385_MB-0579	pos	pos	MB-0385	MB-0579	2
MB-0404	MB-0068	0.94793923132469	MB-0404_MB-0068	pos	pos	MB-0404	MB-0068	6
MB-0404	MB-0066	0.944258149402064	MB-0404_MB-0066	pos	pos	MB-0404	MB-0066	2
MB-0404	MB-0123	0.897395089575925	MB-0404_MB-0123	pos	pos	MB-0404	MB-0123	6
MB-0404	MB-0138	0.952102904981072	MB-0404_MB-0138	pos	pos	MB-0404	MB-0138	3
MB-0404	MB-0117	0.885485308323621	MB-0404_MB-0117	pos	pos	MB-0404	MB-0117	2
MB-0404	MB-0202	0.849578865235317	MB-0404_MB-0202	pos	pos	MB-0404	MB-0202	2
MB-0404	MB-0010	0.625657829149122	MB-0404_MB-0010	pos	pos	MB-0404	MB-0010	3
MB-0404	MB-0181	0.823711111261953	MB-0404_MB-0181	pos	pos	MB-0404	MB-0181	6
MB-0404	MB-0282	0.915523880567578	MB-0404_MB-0282	pos	pos	MB-0404	MB-0282	2
MB-0404	MB-0322	0.944726531205443	MB-0404_MB-0322	pos	pos	MB-0404	MB-0322	4
MB-0404	MB-0134	0.735815142956422	MB-0404_MB-0134	pos	pos	MB-0404	MB-0134	4
MB-0404	MB-0362	0.816319000525509	MB-0404_MB-0362	pos	pos	MB-0404	MB-0362	2
MB-0404	MB-0301	0.926734180026448	MB-0404_MB-0301	pos	pos	MB-0404	MB-0301	3
MB-0404	MB-0324	0.754919439906482	MB-0404_MB-0324	pos	pos	MB-0404	MB-0324	2
MB-0404	MB-0421	0.907743622596188	MB-0404_MB-0421	pos	pos	MB-0404	MB-0421	2
MB-0404	MB-0449	0.789358316072145	MB-0404_MB-0449	pos	pos	MB-0404	MB-0449	4
MB-0404	MB-0492	0.784342557117687	MB-0404_MB-0492	pos	pos	MB-0404	MB-0492	4
MB-0404	MB-0474	0.9243325688027	MB-0404_MB-0474	pos	pos	MB-0404	MB-0474	2
MB-0404	MB-0512	0.937410451866451	MB-0404_MB-0512	pos	pos	MB-0404	MB-0512	4
MB-0404	MB-0521	0.929339223285396	MB-0404_MB-0521	pos	pos	MB-0404	MB-0521	1
MB-0404	MB-0487	0.79793651307838	MB-0404_MB-0487	pos	pos	MB-0404	MB-0487	2
MB-0404	MB-0528	0.914185992258323	MB-0404_MB-0528	pos	pos	MB-0404	MB-0528	2
MB-0404	MB-0535	0.944377950034106	MB-0404_MB-0535	pos	pos	MB-0404	MB-0535	3
MB-0404	MB-0542	0.919509231223146	MB-0404_MB-0542	pos	pos	MB-0404	MB-0542	4
MB-0404	MB-0291	0.886626093202412	MB-0404_MB-0291	pos	pos	MB-0404	MB-0291	1
MB-0404	MB-0425	0.56547308127322	MB-0404_MB-0425	pos	pos	MB-0404	MB-0425	2
MB-0404	MB-0145	0.943346360570546	MB-0404_MB-0145	pos	pos	MB-0404	MB-0145	2
MB-0404	MB-0891	0.904102910951818	MB-0404_MB-0891	pos	pos	MB-0404	MB-0891	3
MB-0404	MB-0465	0.904791546935845	MB-0404_MB-0465	pos	pos	MB-0404	MB-0465	4
MB-0404	MB-0584	0.933857004820686	MB-0404_MB-0584	pos	pos	MB-0404	MB-0584	3
MB-0404	MB-0904	0.90764650913307	MB-0404_MB-0904	pos	pos	MB-0404	MB-0904	3
MB-0404	MB-2556	0.795539999037371	MB-0404_MB-2556	pos	pos	MB-0404	MB-2556	5
MB-0404	MB-0579	0.86763816547487	MB-0404_MB-0579	pos	pos	MB-0404	MB-0579	4
MB-0404	MB-2616	0.904540666848834	MB-0404_MB-2616	pos	pos	MB-0404	MB-2616	2
MB-0404	MB-0203	0.85626409197252	MB-0404_MB-0203	pos	pos	MB-0404	MB-0203	3
MB-0404	MB-2752	0.922506377715425	MB-0404_MB-2752	pos	pos	MB-0404	MB-2752	1
MB-0404	MB-2971	0.88274818606386	MB-0404_MB-2971	pos	pos	MB-0404	MB-2971	3
MB-0404	MB-0486	0.803501460736984	MB-0404_MB-0486	pos	pos	MB-0404	MB-0486	1
MB-0404	MB-3035	0.904841139213368	MB-0404_MB-3035	pos	pos	MB-0404	MB-3035	2
MB-0404	MB-3181	0.900262861220259	MB-0404_MB-3181	pos	pos	MB-0404	MB-3181	5
MB-0404	MB-0385	0.848345476428131	MB-0404_MB-0385	pos	pos	MB-0404	MB-0385	1
MB-0404	MB-3506	0.899248456244065	MB-0404_MB-3506	pos	pos	MB-0404	MB-3506	3
MB-0404	MB-3104	0.887924437662418	MB-0404_MB-3104	pos	pos	MB-0404	MB-3104	6
MB-0404	MB-3412	0.895786527050292	MB-0404_MB-3412	pos	pos	MB-0404	MB-3412	5
MB-0404	MB-0455	0.845947323939765	MB-0404_MB-0455	pos	pos	MB-0404	MB-0455	3
MB-0404	MB-3479	0.917604553124212	MB-0404_MB-3479	pos	pos	MB-0404	MB-3479	4
MB-0404	MB-3363	0.839108704355235	MB-0404_MB-3363	pos	pos	MB-0404	MB-3363	3
MB-0404	MB-3600	0.896365951657973	MB-0404_MB-3600	pos	pos	MB-0404	MB-3600	4
MB-0404	MB-0348	0.880971143090654	MB-0404_MB-0348	pos	pos	MB-0404	MB-0348	2
MB-0421	MB-0010	0.554141306539832	MB-0421_MB-0010	pos	pos	MB-0421	MB-0010	2
MB-0421	MB-0066	0.915172772693327	MB-0421_MB-0066	pos	pos	MB-0421	MB-0066	6
MB-0421	MB-0117	0.90434461835887	MB-0421_MB-0117	pos	pos	MB-0421	MB-0117	2
MB-0421	MB-0068	0.897869751633318	MB-0421_MB-0068	pos	pos	MB-0421	MB-0068	6
MB-0421	MB-0138	0.934427327568408	MB-0421_MB-0138	pos	pos	MB-0421	MB-0138	3
MB-0421	MB-0123	0.81854716146355	MB-0421_MB-0123	pos	pos	MB-0421	MB-0123	2
MB-0421	MB-0134	0.650888384183656	MB-0421_MB-0134	pos	pos	MB-0421	MB-0134	2
MB-0421	MB-0202	0.815519317563049	MB-0421_MB-0202	pos	pos	MB-0421	MB-0202	3
MB-0421	MB-0181	0.792342014586339	MB-0421_MB-0181	pos	pos	MB-0421	MB-0181	6
MB-0421	MB-0203	0.873128432222703	MB-0421_MB-0203	pos	pos	MB-0421	MB-0203	2
MB-0421	MB-0301	0.878030353723644	MB-0421_MB-0301	pos	pos	MB-0421	MB-0301	4
MB-0421	MB-0362	0.90912842393842	MB-0421_MB-0362	pos	pos	MB-0421	MB-0362	4
MB-0421	MB-0282	0.911003395144282	MB-0421_MB-0282	pos	pos	MB-0421	MB-0282	2
MB-0421	MB-0322	0.948632030544976	MB-0421_MB-0322	pos	pos	MB-0421	MB-0322	3
MB-0421	MB-0145	0.805086184086213	MB-0421_MB-0145	pos	pos	MB-0421	MB-0145	2
MB-0421	MB-0324	0.852739702661832	MB-0421_MB-0324	pos	pos	MB-0421	MB-0324	2
MB-0421	MB-0291	0.834965308221764	MB-0421_MB-0291	pos	pos	MB-0421	MB-0291	4
MB-0421	MB-0465	0.95178148175488	MB-0421_MB-0465	pos	pos	MB-0421	MB-0465	4
MB-0421	MB-0487	0.879311774584796	MB-0421_MB-0487	pos	pos	MB-0421	MB-0487	2
MB-0421	MB-0385	0.774218220869514	MB-0421_MB-0385	pos	pos	MB-0421	MB-0385	4
MB-0421	MB-0449	0.85491668732961	MB-0421_MB-0449	pos	pos	MB-0421	MB-0449	1
MB-0421	MB-0455	0.757138407206771	MB-0421_MB-0455	pos	pos	MB-0421	MB-0455	2
MB-0421	MB-0348	0.75264118552641	MB-0421_MB-0348	pos	pos	MB-0421	MB-0348	2
MB-0421	MB-0474	0.866396417766141	MB-0421_MB-0474	pos	pos	MB-0421	MB-0474	3
MB-0421	MB-0425	0.553903420620972	MB-0421_MB-0425	pos	pos	MB-0421	MB-0425	4
MB-0421	MB-0512	0.919077644732691	MB-0421_MB-0512	pos	pos	MB-0421	MB-0512	1
MB-0421	MB-0528	0.825320234127852	MB-0421_MB-0528	pos	pos	MB-0421	MB-0528	2
MB-0421	MB-0404	0.90848689687252	MB-0421_MB-0404	pos	pos	MB-0421	MB-0404	2
MB-0421	MB-0492	0.68764730753586	MB-0421_MB-0492	pos	pos	MB-0421	MB-0492	3
MB-0421	MB-0521	0.886214491526981	MB-0421_MB-0521	pos	pos	MB-0421	MB-0521	4
MB-0421	MB-0584	0.914690744437705	MB-0421_MB-0584	pos	pos	MB-0421	MB-0584	3
MB-0421	MB-0542	0.836365223305962	MB-0421_MB-0542	pos	pos	MB-0421	MB-0542	3
MB-0421	MB-0535	0.890403440427754	MB-0421_MB-0535	pos	pos	MB-0421	MB-0535	5
MB-0421	MB-0579	0.913309109535548	MB-0421_MB-0579	pos	pos	MB-0421	MB-0579	4
MB-0421	MB-0486	0.656953917837842	MB-0421_MB-0486	pos	pos	MB-0421	MB-0486	2
MB-0421	MB-0904	0.893067266955808	MB-0421_MB-0904	pos	pos	MB-0421	MB-0904	3
MB-0421	MB-0891	0.792870312553268	MB-0421_MB-0891	pos	pos	MB-0421	MB-0891	1
MB-0421	MB-2616	0.800808658466694	MB-0421_MB-2616	pos	pos	MB-0421	MB-2616	3
MB-0421	MB-2752	0.839048600838286	MB-0421_MB-2752	pos	pos	MB-0421	MB-2752	1
MB-0421	MB-2971	0.813789536183786	MB-0421_MB-2971	pos	pos	MB-0421	MB-2971	2
MB-0421	MB-3363	0.771017704618194	MB-0421_MB-3363	pos	pos	MB-0421	MB-3363	5
MB-0421	MB-3035	0.827226497709705	MB-0421_MB-3035	pos	pos	MB-0421	MB-3035	1
MB-0421	MB-2556	0.673246605585845	MB-0421_MB-2556	pos	pos	MB-0421	MB-2556	3
MB-0421	MB-3181	0.803996063178236	MB-0421_MB-3181	pos	pos	MB-0421	MB-3181	6
MB-0421	MB-3479	0.838000981768195	MB-0421_MB-3479	pos	pos	MB-0421	MB-3479	5
MB-0421	MB-3412	0.817985304831484	MB-0421_MB-3412	pos	pos	MB-0421	MB-3412	3
MB-0421	MB-3104	0.917613698264981	MB-0421_MB-3104	pos	pos	MB-0421	MB-3104	4
MB-0421	MB-3506	0.789964978476066	MB-0421_MB-3506	pos	pos	MB-0421	MB-3506	3
MB-0421	MB-3600	0.817042038232864	MB-0421_MB-3600	pos	pos	MB-0421	MB-3600	4
MB-0425	MB-0010	0.884432242524489	MB-0425_MB-0010	pos	pos	MB-0425	MB-0010	2
MB-0425	MB-0202	0.869249786544949	MB-0425_MB-0202	pos	pos	MB-0425	MB-0202	2
MB-0425	MB-0068	0.632924290624379	MB-0425_MB-0068	pos	pos	MB-0425	MB-0068	6
MB-0425	MB-0138	0.671110434661814	MB-0425_MB-0138	pos	pos	MB-0425	MB-0138	2
MB-0425	MB-0117	0.811653211468694	MB-0425_MB-0117	pos	pos	MB-0425	MB-0117	6
MB-0425	MB-0181	0.898335745892787	MB-0425_MB-0181	pos	pos	MB-0425	MB-0181	3
MB-0425	MB-0123	0.75083119104811	MB-0425_MB-0123	pos	pos	MB-0425	MB-0123	2
MB-0425	MB-0066	0.567665868723965	MB-0425_MB-0066	pos	pos	MB-0425	MB-0066	2
MB-0425	MB-0362	0.648959443829743	MB-0425_MB-0362	pos	pos	MB-0425	MB-0362	3
MB-0425	MB-0134	0.910371234779055	MB-0425_MB-0134	pos	pos	MB-0425	MB-0134	6
MB-0425	MB-0301	0.705411001158375	MB-0425_MB-0301	pos	pos	MB-0425	MB-0301	2
MB-0425	MB-0421	0.55244119868398	MB-0425_MB-0421	pos	pos	MB-0425	MB-0421	4
MB-0425	MB-0322	0.542942126345659	MB-0425_MB-0322	pos	pos	MB-0425	MB-0322	4
MB-0425	MB-0282	0.810217223707902	MB-0425_MB-0282	pos	pos	MB-0425	MB-0282	2
MB-0425	MB-0348	0.841763506527167	MB-0425_MB-0348	pos	pos	MB-0425	MB-0348	3
MB-0425	MB-0487	0.584697362426984	MB-0425_MB-0487	pos	pos	MB-0425	MB-0487	2
MB-0425	MB-0449	0.761823018762351	MB-0425_MB-0449	pos	pos	MB-0425	MB-0449	2
MB-0425	MB-0385	0.822028404697079	MB-0425_MB-0385	pos	pos	MB-0425	MB-0385	4
MB-0425	MB-0324	0.771371038591927	MB-0425_MB-0324	pos	pos	MB-0425	MB-0324	4
MB-0425	MB-0203	0.797445558489751	MB-0425_MB-0203	pos	pos	MB-0425	MB-0203	2
MB-0425	MB-0404	0.565784000562172	MB-0425_MB-0404	pos	pos	MB-0425	MB-0404	4
MB-0425	MB-0492	0.845503143604192	MB-0425_MB-0492	pos	pos	MB-0425	MB-0492	1
MB-0425	MB-0465	0.58582555617438	MB-0425_MB-0465	pos	pos	MB-0425	MB-0465	2
MB-0425	MB-0904	0.830269275007948	MB-0425_MB-0904	pos	pos	MB-0425	MB-0904	2
MB-0425	MB-0891	0.739309963969103	MB-0425_MB-0891	pos	pos	MB-0425	MB-0891	3
MB-0425	MB-0521	0.635139736221672	MB-0425_MB-0521	pos	pos	MB-0425	MB-0521	4
MB-0425	MB-0512	0.728051456194476	MB-0425_MB-0512	pos	pos	MB-0425	MB-0512	1
MB-0425	MB-0291	0.665511337997774	MB-0425_MB-0291	pos	pos	MB-0425	MB-0291	2
MB-0425	MB-0528	0.589187343927932	MB-0425_MB-0528	pos	pos	MB-0425	MB-0528	2
MB-0425	MB-0535	0.53834469754972	MB-0425_MB-0535	pos	pos	MB-0425	MB-0535	3
MB-0425	MB-0542	0.568383388452066	MB-0425_MB-0542	pos	pos	MB-0425	MB-0542	4
MB-0425	MB-0474	0.739629704538616	MB-0425_MB-0474	pos	pos	MB-0425	MB-0474	3
MB-0425	MB-2971	0.839539184513907	MB-0425_MB-2971	pos	pos	MB-0425	MB-2971	3
MB-0425	MB-2556	0.458765600002923	MB-0425_MB-2556	pos	pos	MB-0425	MB-2556	5
MB-0425	MB-0584	0.451260980884927	MB-0425_MB-0584	pos	pos	MB-0425	MB-0584	4
MB-0425	MB-0145	0.543263514031658	MB-0425_MB-0145	pos	pos	MB-0425	MB-0145	2
MB-0425	MB-3035	0.47892726105822	MB-0425_MB-3035	pos	pos	MB-0425	MB-3035	3
MB-0425	MB-2752	0.685841286514944	MB-0425_MB-2752	pos	pos	MB-0425	MB-2752	1
MB-0425	MB-2616	0.48530244065375	MB-0425_MB-2616	pos	pos	MB-0425	MB-2616	3
MB-0425	MB-3506	0.539539098461806	MB-0425_MB-3506	pos	pos	MB-0425	MB-3506	1
MB-0425	MB-3412	0.720817331893969	MB-0425_MB-3412	pos	pos	MB-0425	MB-3412	2
MB-0425	MB-3181	0.449815269736415	MB-0425_MB-3181	pos	pos	MB-0425	MB-3181	5
MB-0425	MB-3600	0.656284679865879	MB-0425_MB-3600	pos	pos	MB-0425	MB-3600	1
MB-0425	MB-3479	0.583540411535338	MB-0425_MB-3479	pos	pos	MB-0425	MB-3479	3
MB-0425	MB-0579	0.777497362619014	MB-0425_MB-0579	pos	pos	MB-0425	MB-0579	6
MB-0425	MB-3363	0.347312135845503	MB-0425_MB-3363	pos	pos	MB-0425	MB-3363	5
MB-0425	MB-3104	0.510652478165546	MB-0425_MB-3104	pos	pos	MB-0425	MB-3104	3
MB-0425	MB-0486	0.725036759962421	MB-0425_MB-0486	pos	pos	MB-0425	MB-0486	4
MB-0425	MB-0455	0.317503263935594	MB-0425_MB-0455	pos	pos	MB-0425	MB-0455	3
MB-0449	MB-0181	0.82863888557752	MB-0449_MB-0181	pos	pos	MB-0449	MB-0181	4
MB-0449	MB-0138	0.828286174535751	MB-0449_MB-0138	pos	pos	MB-0449	MB-0138	2
MB-0449	MB-0117	0.912251374386635	MB-0449_MB-0117	pos	pos	MB-0449	MB-0117	2
MB-0449	MB-0202	0.836613997499148	MB-0449_MB-0202	pos	pos	MB-0449	MB-0202	6
MB-0449	MB-0123	0.737050907479392	MB-0449_MB-0123	pos	pos	MB-0449	MB-0123	2
MB-0449	MB-0068	0.745860146482786	MB-0449_MB-0068	pos	pos	MB-0449	MB-0068	6
MB-0449	MB-0066	0.758142813891172	MB-0449_MB-0066	pos	pos	MB-0449	MB-0066	3
MB-0449	MB-0134	0.734396581851011	MB-0449_MB-0134	pos	pos	MB-0449	MB-0134	2
MB-0449	MB-0324	0.935784539840912	MB-0449_MB-0324	pos	pos	MB-0449	MB-0324	2
MB-0449	MB-0301	0.786498497398395	MB-0449_MB-0301	pos	pos	MB-0449	MB-0301	3
MB-0449	MB-0010	0.553365688557426	MB-0449_MB-0010	pos	pos	MB-0449	MB-0010	6
MB-0449	MB-0282	0.87477194178354	MB-0449_MB-0282	pos	pos	MB-0449	MB-0282	2
MB-0449	MB-0421	0.854819288094838	MB-0449_MB-0421	pos	pos	MB-0449	MB-0421	4
MB-0449	MB-0322	0.81401681430668	MB-0449_MB-0322	pos	pos	MB-0449	MB-0322	4
MB-0449	MB-0203	0.907590490109155	MB-0449_MB-0203	pos	pos	MB-0449	MB-0203	2
MB-0449	MB-0145	0.701681270219721	MB-0449_MB-0145	pos	pos	MB-0449	MB-0145	3
MB-0449	MB-0474	0.811224075410131	MB-0449_MB-0474	pos	pos	MB-0449	MB-0474	2
MB-0449	MB-0362	0.909853132625421	MB-0449_MB-0362	pos	pos	MB-0449	MB-0362	2
MB-0449	MB-0465	0.855664339845254	MB-0449_MB-0465	pos	pos	MB-0449	MB-0465	4
MB-0449	MB-0404	0.790926376685442	MB-0449_MB-0404	pos	pos	MB-0449	MB-0404	4
MB-0449	MB-0579	0.938328438466138	MB-0449_MB-0579	pos	pos	MB-0449	MB-0579	2
MB-0449	MB-0904	0.866113551080227	MB-0449_MB-0904	pos	pos	MB-0449	MB-0904	4
MB-0449	MB-0385	0.76329198042366	MB-0449_MB-0385	pos	pos	MB-0449	MB-0385	1
MB-0449	MB-0348	0.776934783292196	MB-0449_MB-0348	pos	pos	MB-0449	MB-0348	2
MB-0449	MB-0291	0.760582621553608	MB-0449_MB-0291	pos	pos	MB-0449	MB-0291	2
MB-0449	MB-0487	0.882832859357198	MB-0449_MB-0487	pos	pos	MB-0449	MB-0487	3
MB-0449	MB-0492	0.640973101168871	MB-0449_MB-0492	pos	pos	MB-0449	MB-0492	4
MB-0449	MB-0891	0.706598343352477	MB-0449_MB-0891	pos	pos	MB-0449	MB-0891	1
MB-0449	MB-0425	0.761301427406106	MB-0449_MB-0425	pos	pos	MB-0449	MB-0425	2
MB-0449	MB-0486	0.707187671661912	MB-0449_MB-0486	pos	pos	MB-0449	MB-0486	2
MB-0449	MB-0542	0.70269522262739	MB-0449_MB-0542	pos	pos	MB-0449	MB-0542	3
MB-0449	MB-0584	0.736375141180675	MB-0449_MB-0584	pos	pos	MB-0449	MB-0584	4
MB-0449	MB-0528	0.667790692753435	MB-0449_MB-0528	pos	pos	MB-0449	MB-0528	3
MB-0449	MB-2971	0.757624353746573	MB-0449_MB-2971	pos	pos	MB-0449	MB-2971	3
MB-0449	MB-2752	0.704633690079053	MB-0449_MB-2752	pos	pos	MB-0449	MB-2752	5
MB-0449	MB-2556	0.5059221297279	MB-0449_MB-2556	pos	pos	MB-0449	MB-2556	4
MB-0449	MB-0535	0.746324363903483	MB-0449_MB-0535	pos	pos	MB-0449	MB-0535	2
MB-0449	MB-0521	0.809246917307377	MB-0449_MB-0521	pos	pos	MB-0449	MB-0521	3
MB-0449	MB-0512	0.84383785716949	MB-0449_MB-0512	pos	pos	MB-0449	MB-0512	1
MB-0449	MB-3181	0.609574263073504	MB-0449_MB-3181	pos	pos	MB-0449	MB-3181	3
MB-0449	MB-3506	0.650865684072177	MB-0449_MB-3506	pos	pos	MB-0449	MB-3506	1
MB-0449	MB-2616	0.620816143903327	MB-0449_MB-2616	pos	pos	MB-0449	MB-2616	2
MB-0449	MB-3600	0.718467754761657	MB-0449_MB-3600	pos	pos	MB-0449	MB-3600	5
MB-0449	MB-3035	0.612041099896034	MB-0449_MB-3035	pos	pos	MB-0449	MB-3035	1
MB-0449	MB-3479	0.695232168048479	MB-0449_MB-3479	pos	pos	MB-0449	MB-3479	3
MB-0449	MB-3363	0.563085878876788	MB-0449_MB-3363	pos	pos	MB-0449	MB-3363	6
MB-0449	MB-3104	0.836624184936285	MB-0449_MB-3104	pos	pos	MB-0449	MB-3104	5
MB-0449	MB-3412	0.736195030091243	MB-0449_MB-3412	pos	pos	MB-0449	MB-3412	3
MB-0455	MB-0066	0.92126046969749	MB-0455_MB-0066	pos	pos	MB-0455	MB-0066	4
MB-0449	MB-0455	0.544176970525543	MB-0449_MB-0455	pos	pos	MB-0449	MB-0455	3
MB-0455	MB-0010	0.550296468357048	MB-0455_MB-0010	pos	pos	MB-0455	MB-0010	4
MB-0455	MB-0068	0.898098486729778	MB-0455_MB-0068	pos	pos	MB-0455	MB-0068	2
MB-0455	MB-0421	0.754536565247149	MB-0455_MB-0421	pos	pos	MB-0455	MB-0421	2
MB-0455	MB-0202	0.701053296447095	MB-0455_MB-0202	pos	pos	MB-0455	MB-0202	6
MB-0455	MB-0123	0.873653258451141	MB-0455_MB-0123	pos	pos	MB-0455	MB-0123	2
MB-0455	MB-0181	0.642545644688134	MB-0455_MB-0181	pos	pos	MB-0455	MB-0181	6
MB-0455	MB-0138	0.870146102397749	MB-0455_MB-0138	pos	pos	MB-0455	MB-0138	3
MB-0455	MB-0528	0.953123659178762	MB-0455_MB-0528	pos	pos	MB-0455	MB-0528	2
MB-0455	MB-0492	0.757110923027048	MB-0455_MB-0492	pos	pos	MB-0455	MB-0492	2
MB-0455	MB-0362	0.559743361481936	MB-0455_MB-0362	pos	pos	MB-0455	MB-0362	3
MB-0455	MB-2556	0.918478750987808	MB-0455_MB-2556	pos	pos	MB-0455	MB-2556	6
MB-0455	MB-0521	0.873197779053509	MB-0455_MB-0521	pos	pos	MB-0455	MB-0521	2
MB-0455	MB-0282	0.788062539915047	MB-0455_MB-0282	pos	pos	MB-0455	MB-0282	4
MB-0455	MB-2616	0.962763612028396	MB-0455_MB-2616	pos	pos	MB-0455	MB-2616	4
MB-0455	MB-0301	0.858594378456473	MB-0455_MB-0301	pos	pos	MB-0455	MB-0301	2
MB-0455	MB-0891	0.852538409758322	MB-0455_MB-0891	pos	pos	MB-0455	MB-0891	3
MB-0455	MB-0117	0.697565038711718	MB-0455_MB-0117	pos	pos	MB-0455	MB-0117	2
MB-0455	MB-0542	0.942885744559883	MB-0455_MB-0542	pos	pos	MB-0455	MB-0542	2
MB-0455	MB-0512	0.85562761934677	MB-0455_MB-0512	pos	pos	MB-0455	MB-0512	4
MB-0455	MB-0385	0.789792907314725	MB-0455_MB-0385	pos	pos	MB-0455	MB-0385	4
MB-0455	MB-0134	0.646197790078597	MB-0455_MB-0134	pos	pos	MB-0455	MB-0134	2
MB-0455	MB-0487	0.550781038433018	MB-0455_MB-0487	pos	pos	MB-0455	MB-0487	4
MB-0455	MB-0474	0.855645258314539	MB-0455_MB-0474	pos	pos	MB-0455	MB-0474	1
MB-0455	MB-0535	0.932654522810832	MB-0455_MB-0535	pos	pos	MB-0455	MB-0535	2
MB-0455	MB-0324	0.479163161482256	MB-0455_MB-0324	pos	pos	MB-0455	MB-0324	2
MB-0455	MB-0465	0.808927178524508	MB-0455_MB-0465	pos	pos	MB-0455	MB-0465	3
MB-0455	MB-0584	0.9433209087589	MB-0455_MB-0584	pos	pos	MB-0455	MB-0584	4
MB-0455	MB-3035	0.954928140829105	MB-0455_MB-3035	pos	pos	MB-0455	MB-3035	1
MB-0455	MB-2752	0.91527974779358	MB-0455_MB-2752	pos	pos	MB-0455	MB-2752	2
MB-0455	MB-0486	0.768153364032802	MB-0455_MB-0486	pos	pos	MB-0455	MB-0486	2
MB-0455	MB-2971	0.786385531897592	MB-0455_MB-2971	pos	pos	MB-0455	MB-2971	3
MB-0455	MB-0449	0.544728750580608	MB-0455_MB-0449	pos	pos	MB-0455	MB-0449	4
MB-0455	MB-3363	0.964029962095884	MB-0455_MB-3363	pos	pos	MB-0455	MB-3363	3
MB-0455	MB-0904	0.767424857244633	MB-0455_MB-0904	pos	pos	MB-0455	MB-0904	3
MB-0455	MB-3181	0.958927065311092	MB-0455_MB-3181	pos	pos	MB-0455	MB-3181	5
MB-0455	MB-0291	0.856891079527317	MB-0455_MB-0291	pos	pos	MB-0455	MB-0291	4
MB-0455	MB-3506	0.915626721559185	MB-0455_MB-3506	pos	pos	MB-0455	MB-3506	2
MB-0455	MB-0404	0.846228828911272	MB-0455_MB-0404	pos	pos	MB-0455	MB-0404	3
MB-0465	MB-0010	0.574361580398793	MB-0465_MB-0010	pos	pos	MB-0465	MB-0010	1
MB-0455	MB-0203	0.576216408628562	MB-0455_MB-0203	pos	pos	MB-0455	MB-0203	3
MB-0455	MB-0322	0.881600004068696	MB-0455_MB-0322	pos	pos	MB-0455	MB-0322	1
MB-0465	MB-0068	0.88629696890364	MB-0465_MB-0068	pos	pos	MB-0465	MB-0068	2
MB-0455	MB-0145	0.872418671979291	MB-0455_MB-0145	pos	pos	MB-0455	MB-0145	5
MB-0465	MB-0181	0.807370558061074	MB-0465_MB-0181	pos	pos	MB-0465	MB-0181	1
MB-0465	MB-0202	0.854467321566396	MB-0465_MB-0202	pos	pos	MB-0465	MB-0202	3
MB-0465	MB-0066	0.891773130796871	MB-0465_MB-0066	pos	pos	MB-0465	MB-0066	6
MB-0465	MB-0138	0.91241786011906	MB-0465_MB-0138	pos	pos	MB-0465	MB-0138	5
MB-0465	MB-0324	0.831923082290021	MB-0465_MB-0324	pos	pos	MB-0465	MB-0324	3
MB-0455	MB-3479	0.927692850155405	MB-0455_MB-3479	pos	pos	MB-0455	MB-3479	4
MB-0465	MB-0123	0.824128269050079	MB-0465_MB-0123	pos	pos	MB-0465	MB-0123	3
MB-0465	MB-0117	0.882388483715547	MB-0465_MB-0117	pos	pos	MB-0465	MB-0117	4
MB-0455	MB-3104	0.758420533912607	MB-0455_MB-3104	pos	pos	MB-0455	MB-3104	2
MB-0455	MB-3412	0.884249160207144	MB-0455_MB-3412	pos	pos	MB-0455	MB-3412	2
MB-0465	MB-0421	0.951905601721407	MB-0465_MB-0421	pos	pos	MB-0465	MB-0421	6
MB-0465	MB-0301	0.901003596261612	MB-0465_MB-0301	pos	pos	MB-0465	MB-0301	2
MB-0455	MB-0579	0.689242664942942	MB-0455_MB-0579	pos	pos	MB-0455	MB-0579	6
MB-0465	MB-0449	0.85440574718568	MB-0465_MB-0449	pos	pos	MB-0465	MB-0449	3
MB-0465	MB-0282	0.89161915842002	MB-0465_MB-0282	pos	pos	MB-0465	MB-0282	2
MB-0465	MB-0362	0.862252301417368	MB-0465_MB-0362	pos	pos	MB-0465	MB-0362	2
MB-0465	MB-0134	0.700933796490163	MB-0465_MB-0134	pos	pos	MB-0465	MB-0134	3
MB-0465	MB-0579	0.888460252925803	MB-0465_MB-0579	pos	pos	MB-0465	MB-0579	6
MB-0455	MB-0348	0.698338483040627	MB-0455_MB-0348	pos	pos	MB-0455	MB-0348	2
MB-0465	MB-0487	0.816907141180266	MB-0465_MB-0487	pos	pos	MB-0465	MB-0487	4
MB-0455	MB-0425	0.317188143668198	MB-0455_MB-0425	pos	pos	MB-0455	MB-0425	4
MB-0465	MB-0322	0.934161166044382	MB-0465_MB-0322	pos	pos	MB-0465	MB-0322	2
MB-0465	MB-0291	0.919519375101859	MB-0465_MB-0291	pos	pos	MB-0465	MB-0291	3
MB-0465	MB-0203	0.855173217091831	MB-0465_MB-0203	pos	pos	MB-0465	MB-0203	2
MB-0465	MB-0492	0.713411984629546	MB-0465_MB-0492	pos	pos	MB-0465	MB-0492	2
MB-0465	MB-0891	0.818711207569146	MB-0465_MB-0891	pos	pos	MB-0465	MB-0891	4
MB-0455	MB-3600	0.900543294248014	MB-0455_MB-3600	pos	pos	MB-0455	MB-3600	4
MB-0465	MB-0474	0.887423792278288	MB-0465_MB-0474	pos	pos	MB-0465	MB-0474	2
MB-0465	MB-0904	0.893184932646186	MB-0465_MB-0904	pos	pos	MB-0465	MB-0904	4
MB-0465	MB-0528	0.823767058043475	MB-0465_MB-0528	pos	pos	MB-0465	MB-0528	1
MB-0465	MB-0425	0.585132424856156	MB-0465_MB-0425	pos	pos	MB-0465	MB-0425	2
MB-0465	MB-0145	0.83000997983619	MB-0465_MB-0145	pos	pos	MB-0465	MB-0145	2
MB-0465	MB-2971	0.836202731082976	MB-0465_MB-2971	pos	pos	MB-0465	MB-2971	3
MB-0465	MB-2556	0.70251539341208	MB-0465_MB-2556	pos	pos	MB-0465	MB-2556	4
MB-0465	MB-2752	0.866146435340246	MB-0465_MB-2752	pos	pos	MB-0465	MB-2752	1
MB-0465	MB-0521	0.880465643635206	MB-0465_MB-0521	pos	pos	MB-0465	MB-0521	2
MB-0465	MB-0385	0.796767872852994	MB-0465_MB-0385	pos	pos	MB-0465	MB-0385	2
MB-0465	MB-0512	0.900397095359674	MB-0465_MB-0512	pos	pos	MB-0465	MB-0512	3
MB-0465	MB-2616	0.800405410707108	MB-0465_MB-2616	pos	pos	MB-0465	MB-2616	4
MB-0465	MB-0535	0.89249053281618	MB-0465_MB-0535	pos	pos	MB-0465	MB-0535	3
MB-0465	MB-0404	0.905547985281971	MB-0465_MB-0404	pos	pos	MB-0465	MB-0404	3
MB-0465	MB-0348	0.792385938936658	MB-0465_MB-0348	pos	pos	MB-0465	MB-0348	5
MB-0465	MB-0542	0.854815251812214	MB-0465_MB-0542	pos	pos	MB-0465	MB-0542	4
MB-0465	MB-3035	0.828081427070718	MB-0465_MB-3035	pos	pos	MB-0465	MB-3035	2
MB-0465	MB-3104	0.885101671875859	MB-0465_MB-3104	pos	pos	MB-0465	MB-3104	3
MB-0465	MB-0584	0.907737371745675	MB-0465_MB-0584	pos	pos	MB-0465	MB-0584	1
MB-0465	MB-3181	0.812798426424811	MB-0465_MB-3181	pos	pos	MB-0465	MB-3181	3
MB-0465	MB-0486	0.726558870542881	MB-0465_MB-0486	pos	pos	MB-0465	MB-0486	1
MB-0465	MB-3506	0.812333461001557	MB-0465_MB-3506	pos	pos	MB-0465	MB-3506	2
MB-0465	MB-3363	0.760675824211648	MB-0465_MB-3363	pos	pos	MB-0465	MB-3363	5
MB-0465	MB-0455	0.809510640448863	MB-0465_MB-0455	pos	pos	MB-0465	MB-0455	1
MB-0465	MB-3412	0.83003269664658	MB-0465_MB-3412	pos	pos	MB-0465	MB-3412	3
MB-0465	MB-3600	0.831095552828465	MB-0465_MB-3600	pos	pos	MB-0465	MB-3600	6
MB-0465	MB-3479	0.870139311792211	MB-0465_MB-3479	pos	pos	MB-0465	MB-3479	5
MB-0474	MB-0066	0.92413644582835	MB-0474_MB-0066	pos	pos	MB-0474	MB-0066	3
MB-0474	MB-0010	0.812508955831752	MB-0474_MB-0010	pos	pos	MB-0474	MB-0010	4
MB-0474	MB-0068	0.945691797364453	MB-0474_MB-0068	pos	pos	MB-0474	MB-0068	3
MB-0474	MB-0123	0.952028455321297	MB-0474_MB-0123	pos	pos	MB-0474	MB-0123	4
MB-0474	MB-0202	0.923650584079225	MB-0474_MB-0202	pos	pos	MB-0474	MB-0202	2
MB-0474	MB-0138	0.943384000638943	MB-0474_MB-0138	pos	pos	MB-0474	MB-0138	2
MB-0474	MB-0117	0.920794906671004	MB-0474_MB-0117	pos	pos	MB-0474	MB-0117	6
MB-0474	MB-0181	0.922059145710126	MB-0474_MB-0181	pos	pos	MB-0474	MB-0181	2
MB-0474	MB-0134	0.910355280031602	MB-0474_MB-0134	pos	pos	MB-0474	MB-0134	6
MB-0474	MB-0282	0.953544762637049	MB-0474_MB-0282	pos	pos	MB-0474	MB-0282	3
MB-0474	MB-0421	0.867679099598273	MB-0474_MB-0421	pos	pos	MB-0474	MB-0421	2
MB-0474	MB-0362	0.7878888445685	MB-0474_MB-0362	pos	pos	MB-0474	MB-0362	2
MB-0474	MB-0322	0.916099365520091	MB-0474_MB-0322	pos	pos	MB-0474	MB-0322	3
MB-0474	MB-0492	0.901196651127306	MB-0474_MB-0492	pos	pos	MB-0474	MB-0492	6
MB-0474	MB-0301	0.961545996695944	MB-0474_MB-0301	pos	pos	MB-0474	MB-0301	2
MB-0474	MB-0449	0.811688536886677	MB-0474_MB-0449	pos	pos	MB-0474	MB-0449	4
MB-0474	MB-0203	0.882239146828544	MB-0474_MB-0203	pos	pos	MB-0474	MB-0203	4
MB-0474	MB-0528	0.922314079018986	MB-0474_MB-0528	pos	pos	MB-0474	MB-0528	2
MB-0474	MB-0512	0.951030840554312	MB-0474_MB-0512	pos	pos	MB-0474	MB-0512	3
MB-0474	MB-0385	0.959276683113285	MB-0474_MB-0385	pos	pos	MB-0474	MB-0385	2
MB-0474	MB-0487	0.745188377672314	MB-0474_MB-0487	pos	pos	MB-0474	MB-0487	2
MB-0474	MB-0584	0.902912551010938	MB-0474_MB-0584	pos	pos	MB-0474	MB-0584	4
MB-0474	MB-0348	0.935964934426028	MB-0474_MB-0348	pos	pos	MB-0474	MB-0348	4
MB-0474	MB-0542	0.935683248465428	MB-0474_MB-0542	pos	pos	MB-0474	MB-0542	2
MB-0474	MB-0891	0.948257737897437	MB-0474_MB-0891	pos	pos	MB-0474	MB-0891	4
MB-0474	MB-0291	0.904583158087801	MB-0474_MB-0291	pos	pos	MB-0474	MB-0291	1
MB-0474	MB-0425	0.740184152031092	MB-0474_MB-0425	pos	pos	MB-0474	MB-0425	2
MB-0474	MB-0521	0.906961721756533	MB-0474_MB-0521	pos	pos	MB-0474	MB-0521	2
MB-0474	MB-0404	0.924041095568835	MB-0474_MB-0404	pos	pos	MB-0474	MB-0404	3
MB-0474	MB-0579	0.894917172518107	MB-0474_MB-0579	pos	pos	MB-0474	MB-0579	4
MB-0474	MB-2556	0.816841029599643	MB-0474_MB-2556	pos	pos	MB-0474	MB-2556	1
MB-0474	MB-0465	0.887211281434049	MB-0474_MB-0465	pos	pos	MB-0474	MB-0465	2
MB-0474	MB-0904	0.956995983729181	MB-0474_MB-0904	pos	pos	MB-0474	MB-0904	2
MB-0474	MB-0535	0.927116043934555	MB-0474_MB-0535	pos	pos	MB-0474	MB-0535	3
MB-0474	MB-0324	0.778353879735118	MB-0474_MB-0324	pos	pos	MB-0474	MB-0324	4
MB-0474	MB-2971	0.955893612061648	MB-0474_MB-2971	pos	pos	MB-0474	MB-2971	3
MB-0474	MB-2616	0.879345579899747	MB-0474_MB-2616	pos	pos	MB-0474	MB-2616	3
MB-0474	MB-0145	0.887668537230032	MB-0474_MB-0145	pos	pos	MB-0474	MB-0145	5
MB-0474	MB-2752	0.947151078738172	MB-0474_MB-2752	pos	pos	MB-0474	MB-2752	4
MB-0474	MB-0455	0.856141105176199	MB-0474_MB-0455	pos	pos	MB-0474	MB-0455	2
MB-0474	MB-3035	0.877658545904095	MB-0474_MB-3035	pos	pos	MB-0474	MB-3035	3
MB-0474	MB-3363	0.853030047999318	MB-0474_MB-3363	pos	pos	MB-0474	MB-3363	1
MB-0474	MB-3412	0.949954795195917	MB-0474_MB-3412	pos	pos	MB-0474	MB-3412	3
MB-0486	MB-0068	0.790112955284569	MB-0486_MB-0068	pos	pos	MB-0486	MB-0068	1
MB-0474	MB-3181	0.866439808644521	MB-0474_MB-3181	pos	pos	MB-0474	MB-3181	2
MB-0474	MB-3506	0.882856077510413	MB-0474_MB-3506	pos	pos	MB-0474	MB-3506	5
MB-0474	MB-3479	0.932072086858688	MB-0474_MB-3479	pos	pos	MB-0474	MB-3479	1
MB-0474	MB-3600	0.954686036329709	MB-0474_MB-3600	pos	pos	MB-0474	MB-3600	3
MB-0486	MB-0123	0.846485195339456	MB-0486_MB-0123	pos	pos	MB-0486	MB-0123	6
MB-0486	MB-0138	0.772210365176169	MB-0486_MB-0138	pos	pos	MB-0486	MB-0138	5
MB-0486	MB-0066	0.746736292341182	MB-0486_MB-0066	pos	pos	MB-0486	MB-0066	3
MB-0486	MB-0181	0.796067015874953	MB-0486_MB-0181	pos	pos	MB-0486	MB-0181	4
MB-0474	MB-3104	0.799245377810413	MB-0474_MB-3104	pos	pos	MB-0474	MB-3104	3
MB-0486	MB-0421	0.654382662139109	MB-0486_MB-0421	pos	pos	MB-0486	MB-0421	4
MB-0486	MB-0202	0.79497703144643	MB-0486_MB-0202	pos	pos	MB-0486	MB-0202	2
MB-0486	MB-0010	0.775466998106244	MB-0486_MB-0010	pos	pos	MB-0486	MB-0010	2
MB-0486	MB-0291	0.849851171882053	MB-0486_MB-0291	pos	pos	MB-0486	MB-0291	6
MB-0474	MB-0486	0.852182767099685	MB-0474_MB-0486	pos	pos	MB-0474	MB-0486	2
MB-0486	MB-0282	0.80829909064982	MB-0486_MB-0282	pos	pos	MB-0486	MB-0282	6
MB-0486	MB-0117	0.749788405110008	MB-0486_MB-0117	pos	pos	MB-0486	MB-0117	3
MB-0486	MB-0301	0.894460854887869	MB-0486_MB-0301	pos	pos	MB-0486	MB-0301	2
MB-0486	MB-0492	0.877790068361974	MB-0486_MB-0492	pos	pos	MB-0486	MB-0492	2
MB-0486	MB-0362	0.579868305334251	MB-0486_MB-0362	pos	pos	MB-0486	MB-0362	3
MB-0486	MB-0145	0.862964660968175	MB-0486_MB-0145	pos	pos	MB-0486	MB-0145	6
MB-0486	MB-0465	0.730400293710686	MB-0486_MB-0465	pos	pos	MB-0486	MB-0465	2
MB-0486	MB-0322	0.74894928982866	MB-0486_MB-0322	pos	pos	MB-0486	MB-0322	4
MB-0486	MB-0449	0.704886668296298	MB-0486_MB-0449	pos	pos	MB-0486	MB-0449	4
MB-0486	MB-0474	0.851913429927547	MB-0486_MB-0474	pos	pos	MB-0486	MB-0474	2
MB-0486	MB-0404	0.802276322973705	MB-0486_MB-0404	pos	pos	MB-0486	MB-0404	3
MB-0486	MB-0512	0.793539280469364	MB-0486_MB-0512	pos	pos	MB-0486	MB-0512	2
MB-0486	MB-0528	0.812017311007498	MB-0486_MB-0528	pos	pos	MB-0486	MB-0528	2
MB-0486	MB-0487	0.549345262478248	MB-0486_MB-0487	pos	pos	MB-0486	MB-0487	4
MB-0486	MB-0535	0.800977803711215	MB-0486_MB-0535	pos	pos	MB-0486	MB-0535	4
MB-0486	MB-0134	0.916339453609862	MB-0486_MB-0134	pos	pos	MB-0486	MB-0134	2
MB-0486	MB-0891	0.854850051701545	MB-0486_MB-0891	pos	pos	MB-0486	MB-0891	4
MB-0486	MB-0521	0.791066596316602	MB-0486_MB-0521	pos	pos	MB-0486	MB-0521	1
MB-0486	MB-0542	0.870570717121602	MB-0486_MB-0542	pos	pos	MB-0486	MB-0542	2
MB-0486	MB-0324	0.62271676849556	MB-0486_MB-0324	pos	pos	MB-0486	MB-0324	2
MB-0486	MB-0579	0.73351864619242	MB-0486_MB-0579	pos	pos	MB-0486	MB-0579	3
MB-0486	MB-0203	0.719410396048306	MB-0486_MB-0203	pos	pos	MB-0486	MB-0203	4
MB-0486	MB-0904	0.817620901493014	MB-0486_MB-0904	pos	pos	MB-0486	MB-0904	1
MB-0486	MB-2971	0.837773661392366	MB-0486_MB-2971	pos	pos	MB-0486	MB-2971	2
MB-0486	MB-2752	0.834447443365313	MB-0486_MB-2752	pos	pos	MB-0486	MB-2752	2
MB-0486	MB-0425	0.727312084095094	MB-0486_MB-0425	pos	pos	MB-0486	MB-0425	3
MB-0486	MB-2556	0.746382966570203	MB-0486_MB-2556	pos	pos	MB-0486	MB-2556	4
MB-0486	MB-2616	0.765908632857676	MB-0486_MB-2616	pos	pos	MB-0486	MB-2616	3
MB-0486	MB-3181	0.772715448349825	MB-0486_MB-3181	pos	pos	MB-0486	MB-3181	3
MB-0486	MB-3035	0.756894748275302	MB-0486_MB-3035	pos	pos	MB-0486	MB-3035	5
MB-0486	MB-3506	0.810131731948172	MB-0486_MB-3506	pos	pos	MB-0486	MB-3506	4
MB-0486	MB-3104	0.658706900832442	MB-0486_MB-3104	pos	pos	MB-0486	MB-3104	2
MB-0487	MB-0181	0.741949279916492	MB-0487_MB-0181	pos	pos	MB-0487	MB-0181	3
MB-0486	MB-0584	0.716286905153499	MB-0486_MB-0584	pos	pos	MB-0486	MB-0584	1
MB-0487	MB-0138	0.84571812489434	MB-0487_MB-0138	pos	pos	MB-0487	MB-0138	3
MB-0487	MB-0117	0.892632809880468	MB-0487_MB-0117	pos	pos	MB-0487	MB-0117	1
MB-0487	MB-0068	0.724483477593005	MB-0487_MB-0068	pos	pos	MB-0487	MB-0068	2
MB-0487	MB-0202	0.745376818872661	MB-0487_MB-0202	pos	pos	MB-0487	MB-0202	5
MB-0486	MB-0348	0.885180088437787	MB-0486_MB-0348	pos	pos	MB-0486	MB-0348	1
MB-0486	MB-3412	0.848021661247136	MB-0486_MB-3412	pos	pos	MB-0486	MB-3412	3
MB-0487	MB-0203	0.857067431240513	MB-0487_MB-0203	pos	pos	MB-0487	MB-0203	6
MB-0486	MB-0455	0.770215850997679	MB-0486_MB-0455	pos	pos	MB-0486	MB-0455	5
MB-0486	MB-3479	0.869010411481943	MB-0486_MB-3479	pos	pos	MB-0486	MB-3479	3
MB-0486	MB-3363	0.728830972049007	MB-0486_MB-3363	pos	pos	MB-0486	MB-3363	4
MB-0487	MB-0066	0.751904342131156	MB-0487_MB-0066	pos	pos	MB-0487	MB-0066	3
MB-0487	MB-0282	0.850678889108409	MB-0487_MB-0282	pos	pos	MB-0487	MB-0282	4
MB-0487	MB-0322	0.845124878924385	MB-0487_MB-0322	pos	pos	MB-0487	MB-0322	2
MB-0487	MB-0324	0.913852453248097	MB-0487_MB-0324	pos	pos	MB-0487	MB-0324	2
MB-0487	MB-0362	0.952500301392382	MB-0487_MB-0362	pos	pos	MB-0487	MB-0362	6
MB-0487	MB-0134	0.566562207181555	MB-0487_MB-0134	pos	pos	MB-0487	MB-0134	2
MB-0487	MB-0145	0.676331240392047	MB-0487_MB-0145	pos	pos	MB-0487	MB-0145	6
MB-0487	MB-0123	0.661538249995343	MB-0487_MB-0123	pos	pos	MB-0487	MB-0123	3
MB-0486	MB-3600	0.902764159745587	MB-0486_MB-3600	pos	pos	MB-0486	MB-3600	2
MB-0486	MB-0385	0.918672653043939	MB-0486_MB-0385	pos	pos	MB-0486	MB-0385	2
MB-0487	MB-0010	0.496920868364779	MB-0487_MB-0010	pos	pos	MB-0487	MB-0010	3
MB-0487	MB-0474	0.741927631516761	MB-0487_MB-0474	pos	pos	MB-0487	MB-0474	6
MB-0487	MB-0449	0.882626228253047	MB-0487_MB-0449	pos	pos	MB-0487	MB-0449	2
MB-0487	MB-0301	0.742355246682587	MB-0487_MB-0301	pos	pos	MB-0487	MB-0301	4
MB-0487	MB-0421	0.880312979337942	MB-0487_MB-0421	pos	pos	MB-0487	MB-0421	4
MB-0487	MB-0512	0.844259028617413	MB-0487_MB-0512	pos	pos	MB-0487	MB-0512	2
MB-0487	MB-0404	0.792726040248012	MB-0487_MB-0404	pos	pos	MB-0487	MB-0404	3
MB-0487	MB-0492	0.492664249750883	MB-0487_MB-0492	pos	pos	MB-0487	MB-0492	2
MB-0487	MB-0579	0.903927815543248	MB-0487_MB-0579	pos	pos	MB-0487	MB-0579	2
MB-0487	MB-0385	0.639064900604921	MB-0487_MB-0385	pos	pos	MB-0487	MB-0385	4
MB-0487	MB-0521	0.808859627240604	MB-0487_MB-0521	pos	pos	MB-0487	MB-0521	4
MB-0487	MB-0904	0.821303863528666	MB-0487_MB-0904	pos	pos	MB-0487	MB-0904	2
MB-0487	MB-0465	0.816523227913707	MB-0487_MB-0465	pos	pos	MB-0487	MB-0465	4
MB-0487	MB-0528	0.655458383271865	MB-0487_MB-0528	pos	pos	MB-0487	MB-0528	1
MB-0487	MB-0584	0.733246411260791	MB-0487_MB-0584	pos	pos	MB-0487	MB-0584	2
MB-0487	MB-0425	0.583940504327164	MB-0487_MB-0425	pos	pos	MB-0487	MB-0425	2
MB-0487	MB-0535	0.766641442958203	MB-0487_MB-0535	pos	pos	MB-0487	MB-0535	3
MB-0487	MB-0891	0.619268442240306	MB-0487_MB-0891	pos	pos	MB-0487	MB-0891	4
MB-0487	MB-0291	0.673601570122896	MB-0487_MB-0291	pos	pos	MB-0487	MB-0291	1
MB-0487	MB-0348	0.663976806045509	MB-0487_MB-0348	pos	pos	MB-0487	MB-0348	2
MB-0487	MB-0542	0.665889118606944	MB-0487_MB-0542	pos	pos	MB-0487	MB-0542	2
MB-0487	MB-2616	0.631148031838436	MB-0487_MB-2616	pos	pos	MB-0487	MB-2616	3
MB-0487	MB-2971	0.678482805759134	MB-0487_MB-2971	pos	pos	MB-0487	MB-2971	4
MB-0487	MB-3181	0.633058649851517	MB-0487_MB-3181	pos	pos	MB-0487	MB-3181	3
MB-0492	MB-0010	0.927090387908811	MB-0492_MB-0010	pos	pos	MB-0492	MB-0010	3
MB-0487	MB-2556	0.403474667969	MB-0487_MB-2556	pos	pos	MB-0487	MB-2556	5
MB-0487	MB-3506	0.580301927287476	MB-0487_MB-3506	pos	pos	MB-0487	MB-3506	4
MB-0487	MB-2752	0.685678068415674	MB-0487_MB-2752	pos	pos	MB-0487	MB-2752	2
MB-0487	MB-3104	0.885863471344475	MB-0487_MB-3104	pos	pos	MB-0487	MB-3104	3
MB-0487	MB-0455	0.548653051620073	MB-0487_MB-0455	pos	pos	MB-0487	MB-0455	1
MB-0492	MB-0068	0.830611925083691	MB-0492_MB-0068	pos	pos	MB-0492	MB-0068	3
MB-0492	MB-0066	0.795337364571919	MB-0492_MB-0066	pos	pos	MB-0492	MB-0066	1
MB-0492	MB-0123	0.920063883736335	MB-0492_MB-0123	pos	pos	MB-0492	MB-0123	2
MB-0487	MB-3035	0.625702634913331	MB-0487_MB-3035	pos	pos	MB-0487	MB-3035	5
MB-0487	MB-3363	0.557179814314376	MB-0487_MB-3363	pos	pos	MB-0487	MB-3363	1
MB-0492	MB-0134	0.941150524131208	MB-0492_MB-0134	pos	pos	MB-0492	MB-0134	3
MB-0492	MB-0202	0.86757624158807	MB-0492_MB-0202	pos	pos	MB-0492	MB-0202	6
MB-0492	MB-0138	0.798766482087767	MB-0492_MB-0138	pos	pos	MB-0492	MB-0138	5
MB-0492	MB-0181	0.910596155465873	MB-0492_MB-0181	pos	pos	MB-0492	MB-0181	3
MB-0487	MB-3479	0.678466361764942	MB-0487_MB-3479	pos	pos	MB-0487	MB-3479	4
MB-0492	MB-0117	0.785685506793334	MB-0492_MB-0117	pos	pos	MB-0492	MB-0117	3
MB-0487	MB-3412	0.67042343549117	MB-0487_MB-3412	pos	pos	MB-0487	MB-3412	4
MB-0492	MB-0301	0.897614862793272	MB-0492_MB-0301	pos	pos	MB-0492	MB-0301	2
MB-0487	MB-0486	0.550589534369276	MB-0487_MB-0486	pos	pos	MB-0487	MB-0486	2
MB-0492	MB-0322	0.74714705468672	MB-0492_MB-0322	pos	pos	MB-0492	MB-0322	6
MB-0492	MB-0362	0.577355788124574	MB-0492_MB-0362	pos	pos	MB-0492	MB-0362	2
MB-0492	MB-0385	0.941855543656884	MB-0492_MB-0385	pos	pos	MB-0492	MB-0385	6
MB-0492	MB-0282	0.843836962571138	MB-0492_MB-0282	pos	pos	MB-0492	MB-0282	3
MB-0492	MB-0203	0.752109593662565	MB-0492_MB-0203	pos	pos	MB-0492	MB-0203	2
MB-0492	MB-0145	0.810335428005642	MB-0492_MB-0145	pos	pos	MB-0492	MB-0145	2
MB-0487	MB-3600	0.645437861522118	MB-0487_MB-3600	pos	pos	MB-0487	MB-3600	3
MB-0492	MB-0324	0.628372256294951	MB-0492_MB-0324	pos	pos	MB-0492	MB-0324	6
MB-0492	MB-0425	0.845573075502942	MB-0492_MB-0425	pos	pos	MB-0492	MB-0425	2
MB-0492	MB-0449	0.640258796403805	MB-0492_MB-0449	pos	pos	MB-0492	MB-0449	4
MB-0492	MB-0465	0.712340901629264	MB-0492_MB-0465	pos	pos	MB-0492	MB-0465	4
MB-0492	MB-0474	0.901342246263818	MB-0492_MB-0474	pos	pos	MB-0492	MB-0474	2
MB-0492	MB-0348	0.926929331008559	MB-0492_MB-0348	pos	pos	MB-0492	MB-0348	3
MB-0492	MB-0512	0.824183058469526	MB-0492_MB-0512	pos	pos	MB-0492	MB-0512	2
MB-0492	MB-0421	0.686539569148709	MB-0492_MB-0421	pos	pos	MB-0492	MB-0421	2
MB-0492	MB-0291	0.839139336710879	MB-0492_MB-0291	pos	pos	MB-0492	MB-0291	4
MB-0492	MB-0528	0.848916105028084	MB-0492_MB-0528	pos	pos	MB-0492	MB-0528	4
MB-0492	MB-0404	0.782943880478541	MB-0492_MB-0404	pos	pos	MB-0492	MB-0404	2
MB-0492	MB-0521	0.766864010128942	MB-0492_MB-0521	pos	pos	MB-0492	MB-0521	4
MB-0492	MB-0487	0.493092995335192	MB-0492_MB-0487	pos	pos	MB-0492	MB-0487	1
MB-0492	MB-0542	0.866753291760617	MB-0492_MB-0542	pos	pos	MB-0492	MB-0542	2
MB-0492	MB-0891	0.913436237104696	MB-0492_MB-0891	pos	pos	MB-0492	MB-0891	2
MB-0492	MB-0584	0.756652976668055	MB-0492_MB-0584	pos	pos	MB-0492	MB-0584	3
MB-0492	MB-0455	0.755401650735057	MB-0492_MB-0455	pos	pos	MB-0492	MB-0455	4
MB-0492	MB-0579	0.746133727799154	MB-0492_MB-0579	pos	pos	MB-0492	MB-0579	1
MB-0492	MB-0535	0.818923575616259	MB-0492_MB-0535	pos	pos	MB-0492	MB-0535	2
MB-0492	MB-0904	0.86588603421882	MB-0492_MB-0904	pos	pos	MB-0492	MB-0904	2
MB-0492	MB-0486	0.878297289598489	MB-0492_MB-0486	pos	pos	MB-0492	MB-0486	3
MB-0492	MB-2556	0.771056936697749	MB-0492_MB-2556	pos	pos	MB-0492	MB-2556	4
MB-0492	MB-2616	0.813191143795848	MB-0492_MB-2616	pos	pos	MB-0492	MB-2616	3
MB-0492	MB-2971	0.935629443628905	MB-0492_MB-2971	pos	pos	MB-0492	MB-2971	3
MB-0492	MB-3412	0.916856358611138	MB-0492_MB-3412	pos	pos	MB-0492	MB-3412	5
MB-0492	MB-3506	0.795792402108134	MB-0492_MB-3506	pos	pos	MB-0492	MB-3506	4
MB-0492	MB-3035	0.764276385238378	MB-0492_MB-3035	pos	pos	MB-0492	MB-3035	2
MB-0492	MB-3104	0.581554462460455	MB-0492_MB-3104	pos	pos	MB-0492	MB-3104	3
MB-0492	MB-3479	0.870044720260121	MB-0492_MB-3479	pos	pos	MB-0492	MB-3479	1
MB-0492	MB-3363	0.753120266995118	MB-0492_MB-3363	pos	pos	MB-0492	MB-3363	3
MB-0492	MB-2752	0.881027676815923	MB-0492_MB-2752	pos	pos	MB-0492	MB-2752	1
MB-0492	MB-3600	0.907756795655033	MB-0492_MB-3600	pos	pos	MB-0492	MB-3600	2
MB-0492	MB-3181	0.773791096232154	MB-0492_MB-3181	pos	pos	MB-0492	MB-3181	5
MB-0512	MB-0068	0.945149886031305	MB-0512_MB-0068	pos	pos	MB-0512	MB-0068	1
MB-0512	MB-0066	0.944708895952471	MB-0512_MB-0066	pos	pos	MB-0512	MB-0066	3
MB-0512	MB-0138	0.967737100662724	MB-0512_MB-0138	pos	pos	MB-0512	MB-0138	6
MB-0512	MB-0123	0.896911621228341	MB-0512_MB-0123	pos	pos	MB-0512	MB-0123	5
MB-0512	MB-0117	0.941946585998707	MB-0512_MB-0117	pos	pos	MB-0512	MB-0117	3
MB-0512	MB-0181	0.896713946711633	MB-0512_MB-0181	pos	pos	MB-0512	MB-0181	4
MB-0512	MB-0202	0.90620617874207	MB-0512_MB-0202	pos	pos	MB-0512	MB-0202	3
MB-0512	MB-0145	0.888341777875925	MB-0512_MB-0145	pos	pos	MB-0512	MB-0145	4
MB-0512	MB-0010	0.699261354900175	MB-0512_MB-0010	pos	pos	MB-0512	MB-0010	2
MB-0512	MB-0301	0.950225159010422	MB-0512_MB-0301	pos	pos	MB-0512	MB-0301	2
MB-0512	MB-0282	0.949199837857279	MB-0512_MB-0282	pos	pos	MB-0512	MB-0282	6
MB-0512	MB-0322	0.944327629915616	MB-0512_MB-0322	pos	pos	MB-0512	MB-0322	2
MB-0512	MB-0362	0.863492348444077	MB-0512_MB-0362	pos	pos	MB-0512	MB-0362	6
MB-0512	MB-0203	0.910894394429928	MB-0512_MB-0203	pos	pos	MB-0512	MB-0203	3
MB-0512	MB-0421	0.919347263843783	MB-0512_MB-0421	pos	pos	MB-0512	MB-0421	2
MB-0512	MB-0324	0.84084720445461	MB-0512_MB-0324	pos	pos	MB-0512	MB-0324	2
MB-0512	MB-0487	0.843268609133459	MB-0512_MB-0487	pos	pos	MB-0512	MB-0487	3
MB-0512	MB-0492	0.823842289640057	MB-0512_MB-0492	pos	pos	MB-0512	MB-0492	6
MB-0512	MB-0134	0.819506051633345	MB-0512_MB-0134	pos	pos	MB-0512	MB-0134	2
MB-0512	MB-0404	0.936806870029145	MB-0512_MB-0404	pos	pos	MB-0512	MB-0404	4
MB-0512	MB-0291	0.886918924992574	MB-0512_MB-0291	pos	pos	MB-0512	MB-0291	4
MB-0512	MB-0465	0.900858245616088	MB-0512_MB-0465	pos	pos	MB-0512	MB-0465	2
MB-0512	MB-0535	0.948300729924534	MB-0512_MB-0535	pos	pos	MB-0512	MB-0535	3
MB-0512	MB-0449	0.842683785596201	MB-0512_MB-0449	pos	pos	MB-0512	MB-0449	2
MB-0512	MB-0474	0.950704029757078	MB-0512_MB-0474	pos	pos	MB-0512	MB-0474	2
MB-0512	MB-0528	0.890767860701007	MB-0512_MB-0528	pos	pos	MB-0512	MB-0528	4
MB-0512	MB-0891	0.918379707278744	MB-0512_MB-0891	pos	pos	MB-0512	MB-0891	4
MB-0512	MB-0521	0.940948002376864	MB-0512_MB-0521	pos	pos	MB-0512	MB-0521	2
MB-0512	MB-0542	0.912147736445516	MB-0512_MB-0542	pos	pos	MB-0512	MB-0542	4
MB-0512	MB-0904	0.946488329595135	MB-0512_MB-0904	pos	pos	MB-0512	MB-0904	1
MB-0512	MB-2556	0.739147321274204	MB-0512_MB-2556	pos	pos	MB-0512	MB-2556	2
MB-0512	MB-0486	0.79485901297249	MB-0512_MB-0486	pos	pos	MB-0512	MB-0486	2
MB-0512	MB-0425	0.727244785672191	MB-0512_MB-0425	pos	pos	MB-0512	MB-0425	3
MB-0512	MB-2616	0.866898333161108	MB-0512_MB-2616	pos	pos	MB-0512	MB-2616	4
MB-0512	MB-0584	0.919441837092487	MB-0512_MB-0584	pos	pos	MB-0512	MB-0584	1
MB-0512	MB-2971	0.922611196118016	MB-0512_MB-2971	pos	pos	MB-0512	MB-2971	2
MB-0512	MB-3035	0.86226317132673	MB-0512_MB-3035	pos	pos	MB-0512	MB-3035	2
MB-0512	MB-0348	0.890179511265954	MB-0512_MB-0348	pos	pos	MB-0512	MB-0348	3
MB-0512	MB-0455	0.851597022490926	MB-0512_MB-0455	pos	pos	MB-0512	MB-0455	4
MB-0512	MB-0385	0.907723384482838	MB-0512_MB-0385	pos	pos	MB-0512	MB-0385	3
MB-0512	MB-3104	0.895617633634998	MB-0512_MB-3104	pos	pos	MB-0512	MB-3104	3
MB-0512	MB-3181	0.857544723999116	MB-0512_MB-3181	pos	pos	MB-0512	MB-3181	5
MB-0512	MB-0579	0.936695109524152	MB-0512_MB-0579	pos	pos	MB-0512	MB-0579	4
MB-0512	MB-3479	0.922729452686273	MB-0512_MB-3479	pos	pos	MB-0512	MB-3479	2
MB-0512	MB-3506	0.865995881240214	MB-0512_MB-3506	pos	pos	MB-0512	MB-3506	3
MB-0512	MB-2752	0.915838894074963	MB-0512_MB-2752	pos	pos	MB-0512	MB-2752	1
MB-0512	MB-3412	0.921592547723623	MB-0512_MB-3412	pos	pos	MB-0512	MB-3412	3
MB-0521	MB-0010	0.610858863977702	MB-0521_MB-0010	pos	pos	MB-0521	MB-0010	1
MB-0521	MB-0202	0.857639701070485	MB-0521_MB-0202	pos	pos	MB-0521	MB-0202	2
MB-0521	MB-0068	0.919333527638362	MB-0521_MB-0068	pos	pos	MB-0521	MB-0068	5
MB-0521	MB-0138	0.941247033082229	MB-0521_MB-0138	pos	pos	MB-0521	MB-0138	1
MB-0521	MB-0066	0.917212902165793	MB-0521_MB-0066	pos	pos	MB-0521	MB-0066	3
MB-0521	MB-0123	0.888989315225334	MB-0521_MB-0123	pos	pos	MB-0521	MB-0123	6
MB-0521	MB-0117	0.888007525546649	MB-0521_MB-0117	pos	pos	MB-0521	MB-0117	5
MB-0512	MB-3363	0.822924651341295	MB-0512_MB-3363	pos	pos	MB-0512	MB-3363	3
MB-0521	MB-0145	0.903957470544436	MB-0521_MB-0145	pos	pos	MB-0521	MB-0145	4
MB-0512	MB-3600	0.916683338507861	MB-0512_MB-3600	pos	pos	MB-0512	MB-3600	3
MB-0521	MB-0301	0.908165295438478	MB-0521_MB-0301	pos	pos	MB-0521	MB-0301	4
MB-0521	MB-0322	0.926868449724638	MB-0521_MB-0322	pos	pos	MB-0521	MB-0322	2
MB-0521	MB-0324	0.778014794757457	MB-0521_MB-0324	pos	pos	MB-0521	MB-0324	2
MB-0521	MB-0421	0.885016823221337	MB-0521_MB-0421	pos	pos	MB-0521	MB-0421	6
MB-0521	MB-0282	0.9048759032206	MB-0521_MB-0282	pos	pos	MB-0521	MB-0282	2
MB-0521	MB-0181	0.819378818258956	MB-0521_MB-0181	pos	pos	MB-0521	MB-0181	6
MB-0521	MB-0449	0.808853384832541	MB-0521_MB-0449	pos	pos	MB-0521	MB-0449	3
MB-0521	MB-0404	0.930096269517321	MB-0521_MB-0404	pos	pos	MB-0521	MB-0404	2
MB-0521	MB-0291	0.862584650206377	MB-0521_MB-0291	pos	pos	MB-0521	MB-0291	2
MB-0521	MB-0203	0.86211060548013	MB-0521_MB-0203	pos	pos	MB-0521	MB-0203	3
MB-0521	MB-0528	0.916473867761196	MB-0521_MB-0528	pos	pos	MB-0521	MB-0528	6
MB-0521	MB-0134	0.751059585913687	MB-0521_MB-0134	pos	pos	MB-0521	MB-0134	2
MB-0521	MB-0535	0.944049568718189	MB-0521_MB-0535	pos	pos	MB-0521	MB-0535	4
MB-0521	MB-0512	0.940551510780088	MB-0521_MB-0512	pos	pos	MB-0521	MB-0512	4
MB-0521	MB-0348	0.822818357581007	MB-0521_MB-0348	pos	pos	MB-0521	MB-0348	2
MB-0521	MB-2556	0.756993983279575	MB-0521_MB-2556	pos	pos	MB-0521	MB-2556	3
MB-0521	MB-0474	0.906655692716751	MB-0521_MB-0474	pos	pos	MB-0521	MB-0474	2
MB-0521	MB-0455	0.873442609912098	MB-0521_MB-0455	pos	pos	MB-0521	MB-0455	2
MB-0521	MB-0542	0.903722004328439	MB-0521_MB-0542	pos	pos	MB-0521	MB-0542	4
MB-0521	MB-0492	0.766355738835735	MB-0521_MB-0492	pos	pos	MB-0521	MB-0492	4
MB-0521	MB-0362	0.80423169100618	MB-0521_MB-0362	pos	pos	MB-0521	MB-0362	2
MB-0521	MB-0487	0.807616237337356	MB-0521_MB-0487	pos	pos	MB-0521	MB-0487	4
MB-0521	MB-2616	0.899877777937403	MB-0521_MB-2616	pos	pos	MB-0521	MB-2616	1
MB-0521	MB-0891	0.887503926549758	MB-0521_MB-0891	pos	pos	MB-0521	MB-0891	2
MB-0521	MB-0579	0.880647632560813	MB-0521_MB-0579	pos	pos	MB-0521	MB-0579	2
MB-0521	MB-0425	0.634752290817977	MB-0521_MB-0425	pos	pos	MB-0521	MB-0425	3
MB-0521	MB-0904	0.909062335001571	MB-0521_MB-0904	pos	pos	MB-0521	MB-0904	4
MB-0521	MB-2971	0.863370693167606	MB-0521_MB-2971	pos	pos	MB-0521	MB-2971	1
MB-0521	MB-3035	0.866351711875075	MB-0521_MB-3035	pos	pos	MB-0521	MB-3035	2
MB-0521	MB-3363	0.836670762249383	MB-0521_MB-3363	pos	pos	MB-0521	MB-3363	2
MB-0521	MB-3181	0.858264046969947	MB-0521_MB-3181	pos	pos	MB-0521	MB-3181	3
MB-0521	MB-0385	0.852712478676689	MB-0521_MB-0385	pos	pos	MB-0521	MB-0385	4
MB-0521	MB-3506	0.887656000162755	MB-0521_MB-3506	pos	pos	MB-0521	MB-3506	3
MB-0521	MB-2752	0.903714060783386	MB-0521_MB-2752	pos	pos	MB-0521	MB-2752	3
MB-0521	MB-3479	0.901737943246762	MB-0521_MB-3479	pos	pos	MB-0521	MB-3479	5
MB-0521	MB-0465	0.880317741164974	MB-0521_MB-0465	pos	pos	MB-0521	MB-0465	4
MB-0521	MB-0584	0.933192987309264	MB-0521_MB-0584	pos	pos	MB-0521	MB-0584	2
MB-0521	MB-3412	0.890113077169963	MB-0521_MB-3412	pos	pos	MB-0521	MB-3412	3
MB-0521	MB-0486	0.791439007830292	MB-0521_MB-0486	pos	pos	MB-0521	MB-0486	1
MB-0521	MB-3600	0.894131311075482	MB-0521_MB-3600	pos	pos	MB-0521	MB-3600	3
MB-0521	MB-3104	0.894583454009176	MB-0521_MB-3104	pos	pos	MB-0521	MB-3104	1
MB-0528	MB-0066	0.939806465955045	MB-0528_MB-0066	pos	pos	MB-0528	MB-0066	2
MB-0528	MB-0123	0.931113531263333	MB-0528_MB-0123	pos	pos	MB-0528	MB-0123	5
MB-0528	MB-0068	0.93080998287333	MB-0528_MB-0068	pos	pos	MB-0528	MB-0068	1
MB-0528	MB-0202	0.834261474556954	MB-0528_MB-0202	pos	pos	MB-0528	MB-0202	3
MB-0528	MB-0138	0.916594681988322	MB-0528_MB-0138	pos	pos	MB-0528	MB-0138	6
MB-0528	MB-0010	0.677874780477841	MB-0528_MB-0010	pos	pos	MB-0528	MB-0010	5
MB-0528	MB-0181	0.771714265804726	MB-0528_MB-0181	pos	pos	MB-0528	MB-0181	3
MB-0528	MB-0117	0.815374089788991	MB-0528_MB-0117	pos	pos	MB-0528	MB-0117	4
MB-0528	MB-0282	0.869346199511307	MB-0528_MB-0282	pos	pos	MB-0528	MB-0282	3
MB-0528	MB-0301	0.933534674639316	MB-0528_MB-0301	pos	pos	MB-0528	MB-0301	4
MB-0528	MB-0421	0.824361461517477	MB-0528_MB-0421	pos	pos	MB-0528	MB-0421	2
MB-0528	MB-0145	0.909786483323558	MB-0528_MB-0145	pos	pos	MB-0528	MB-0145	2
MB-0528	MB-0322	0.901934488992459	MB-0528_MB-0322	pos	pos	MB-0528	MB-0322	6
MB-0528	MB-0362	0.667733959780842	MB-0528_MB-0362	pos	pos	MB-0528	MB-0362	2
MB-0528	MB-0455	0.953104623697772	MB-0528_MB-0455	pos	pos	MB-0528	MB-0455	6
MB-0528	MB-0203	0.760466565199515	MB-0528_MB-0203	pos	pos	MB-0528	MB-0203	3
MB-0528	MB-0492	0.849067940541121	MB-0528_MB-0492	pos	pos	MB-0528	MB-0492	2
MB-0528	MB-0542	0.952969079500016	MB-0528_MB-0542	pos	pos	MB-0528	MB-0542	2
MB-0528	MB-0324	0.622311910302913	MB-0528_MB-0324	pos	pos	MB-0528	MB-0324	3
MB-0528	MB-0535	0.943672626351714	MB-0528_MB-0535	pos	pos	MB-0528	MB-0535	6
MB-0528	MB-0404	0.913762045481897	MB-0528_MB-0404	pos	pos	MB-0528	MB-0404	2
MB-0528	MB-0521	0.914419341087341	MB-0528_MB-0521	pos	pos	MB-0528	MB-0521	4
MB-0528	MB-0487	0.654235149653028	MB-0528_MB-0487	pos	pos	MB-0528	MB-0487	4
MB-0528	MB-0134	0.7975602960085	MB-0528_MB-0134	pos	pos	MB-0528	MB-0134	2
MB-0528	MB-0891	0.923769143000488	MB-0528_MB-0891	pos	pos	MB-0528	MB-0891	3
MB-0528	MB-2556	0.891446864274892	MB-0528_MB-2556	pos	pos	MB-0528	MB-2556	2
MB-0528	MB-0512	0.892049969838512	MB-0528_MB-0512	pos	pos	MB-0528	MB-0512	2
MB-0528	MB-0449	0.665033286839044	MB-0528_MB-0449	pos	pos	MB-0528	MB-0449	4
MB-0528	MB-0474	0.92265338240183	MB-0528_MB-0474	pos	pos	MB-0528	MB-0474	4
MB-0528	MB-0291	0.871107760473451	MB-0528_MB-0291	pos	pos	MB-0528	MB-0291	2
MB-0528	MB-0584	0.938761130360838	MB-0528_MB-0584	pos	pos	MB-0528	MB-0584	4
MB-0528	MB-2616	0.943167815107476	MB-0528_MB-2616	pos	pos	MB-0528	MB-2616	1
MB-0528	MB-0486	0.81263257106325	MB-0528_MB-0486	pos	pos	MB-0528	MB-0486	2
MB-0528	MB-2971	0.877838747819782	MB-0528_MB-2971	pos	pos	MB-0528	MB-2971	2
MB-0528	MB-0904	0.85825163747278	MB-0528_MB-0904	pos	pos	MB-0528	MB-0904	3
MB-0528	MB-2752	0.943189361157557	MB-0528_MB-2752	pos	pos	MB-0528	MB-2752	4
MB-0528	MB-3035	0.935014677669016	MB-0528_MB-3035	pos	pos	MB-0528	MB-3035	1
MB-0528	MB-3181	0.933091044814268	MB-0528_MB-3181	pos	pos	MB-0528	MB-3181	2
MB-0528	MB-0348	0.837998009455782	MB-0528_MB-0348	pos	pos	MB-0528	MB-0348	2
MB-0528	MB-3506	0.915882316823891	MB-0528_MB-3506	pos	pos	MB-0528	MB-3506	3
MB-0528	MB-3479	0.949466209715931	MB-0528_MB-3479	pos	pos	MB-0528	MB-3479	4
MB-0528	MB-3363	0.936442150212305	MB-0528_MB-3363	pos	pos	MB-0528	MB-3363	3
MB-0528	MB-3412	0.941412864514043	MB-0528_MB-3412	pos	pos	MB-0528	MB-3412	3
MB-0528	MB-0465	0.823860837798826	MB-0528_MB-0465	pos	pos	MB-0528	MB-0465	5
MB-0528	MB-3104	0.800623473568732	MB-0528_MB-3104	pos	pos	MB-0528	MB-3104	4
MB-0528	MB-0385	0.893622337685567	MB-0528_MB-0385	pos	pos	MB-0528	MB-0385	2
MB-0528	MB-3600	0.94653024242254	MB-0528_MB-3600	pos	pos	MB-0528	MB-3600	3
MB-0528	MB-0579	0.774018244688759	MB-0528_MB-0579	pos	pos	MB-0528	MB-0579	1
MB-0528	MB-0425	0.588814470024601	MB-0528_MB-0425	pos	pos	MB-0528	MB-0425	3
MB-0535	MB-0068	0.962640025973515	MB-0535_MB-0068	pos	pos	MB-0535	MB-0068	1
MB-0535	MB-0066	0.960810540226765	MB-0535_MB-0066	pos	pos	MB-0535	MB-0066	2
MB-0535	MB-0123	0.914759701655701	MB-0535_MB-0123	pos	pos	MB-0535	MB-0123	5
MB-0535	MB-0138	0.955257284181023	MB-0535_MB-0138	pos	pos	MB-0535	MB-0138	1
MB-0535	MB-0202	0.841283631768805	MB-0535_MB-0202	pos	pos	MB-0535	MB-0202	3
MB-0535	MB-0181	0.800391784694417	MB-0535_MB-0181	pos	pos	MB-0535	MB-0181	6
MB-0535	MB-0117	0.865989539190892	MB-0535_MB-0117	pos	pos	MB-0535	MB-0117	5
MB-0535	MB-0421	0.891075321842368	MB-0535_MB-0421	pos	pos	MB-0535	MB-0421	3
MB-0535	MB-0322	0.955196391570906	MB-0535_MB-0322	pos	pos	MB-0535	MB-0322	4
MB-0535	MB-0010	0.636852930945634	MB-0535_MB-0010	pos	pos	MB-0535	MB-0010	3
MB-0535	MB-0282	0.900915335675437	MB-0535_MB-0282	pos	pos	MB-0535	MB-0282	4
MB-0535	MB-0291	0.887021494543824	MB-0535_MB-0291	pos	pos	MB-0535	MB-0291	2
MB-0535	MB-0301	0.938705317459344	MB-0535_MB-0301	pos	pos	MB-0535	MB-0301	2
MB-0535	MB-0362	0.773454323613559	MB-0535_MB-0362	pos	pos	MB-0535	MB-0362	6
MB-0535	MB-0145	0.931624323844404	MB-0535_MB-0145	pos	pos	MB-0535	MB-0145	2
MB-0535	MB-0474	0.927287779971268	MB-0535_MB-0474	pos	pos	MB-0535	MB-0474	6
MB-0535	MB-0512	0.948193763701277	MB-0535_MB-0512	pos	pos	MB-0535	MB-0512	3
MB-0535	MB-0487	0.764893324244534	MB-0535_MB-0487	pos	pos	MB-0535	MB-0487	2
MB-0535	MB-0449	0.747007760455778	MB-0535_MB-0449	pos	pos	MB-0535	MB-0449	2
MB-0535	MB-0492	0.818680105519204	MB-0535_MB-0492	pos	pos	MB-0535	MB-0492	3
MB-0535	MB-0404	0.944726690559933	MB-0535_MB-0404	pos	pos	MB-0535	MB-0404	6
MB-0535	MB-0324	0.704144123651983	MB-0535_MB-0324	pos	pos	MB-0535	MB-0324	2
MB-0535	MB-0521	0.942630330373114	MB-0535_MB-0521	pos	pos	MB-0535	MB-0521	4
MB-0535	MB-0203	0.823472901500952	MB-0535_MB-0203	pos	pos	MB-0535	MB-0203	4
MB-0535	MB-0465	0.891874415366923	MB-0535_MB-0465	pos	pos	MB-0535	MB-0465	2
MB-0535	MB-0528	0.944487392416203	MB-0535_MB-0528	pos	pos	MB-0535	MB-0528	3
MB-0535	MB-0425	0.537536894508585	MB-0535_MB-0425	pos	pos	MB-0535	MB-0425	2
MB-0535	MB-0891	0.92623393988726	MB-0535_MB-0891	pos	pos	MB-0535	MB-0891	2
MB-0535	MB-0542	0.943479240979253	MB-0535_MB-0542	pos	pos	MB-0535	MB-0542	4
MB-0535	MB-0134	0.757924023623831	MB-0535_MB-0134	pos	pos	MB-0535	MB-0134	4
MB-0535	MB-2556	0.834047044811202	MB-0535_MB-2556	pos	pos	MB-0535	MB-2556	2
MB-0535	MB-0904	0.895739512057198	MB-0535_MB-0904	pos	pos	MB-0535	MB-0904	4
MB-0535	MB-2971	0.887004196546595	MB-0535_MB-2971	pos	pos	MB-0535	MB-2971	1
MB-0535	MB-2616	0.937187829602342	MB-0535_MB-2616	pos	pos	MB-0535	MB-2616	2
MB-0535	MB-0584	0.955834663744009	MB-0535_MB-0584	pos	pos	MB-0535	MB-0584	2
MB-0535	MB-0579	0.849820676330391	MB-0535_MB-0579	pos	pos	MB-0535	MB-0579	3
MB-0535	MB-3035	0.936261684302081	MB-0535_MB-3035	pos	pos	MB-0535	MB-3035	4
MB-0535	MB-0348	0.84081914447243	MB-0535_MB-0348	pos	pos	MB-0535	MB-0348	1
MB-0535	MB-3181	0.938034552086171	MB-0535_MB-3181	pos	pos	MB-0535	MB-3181	2
MB-0535	MB-2752	0.94833020933171	MB-0535_MB-2752	pos	pos	MB-0535	MB-2752	2
MB-0535	MB-0455	0.93171350642006	MB-0535_MB-0455	pos	pos	MB-0535	MB-0455	3
MB-0535	MB-3506	0.931830491479679	MB-0535_MB-3506	pos	pos	MB-0535	MB-3506	4
MB-0535	MB-3412	0.922399188267789	MB-0535_MB-3412	pos	pos	MB-0535	MB-3412	3
MB-0542	MB-0123	0.943206638213164	MB-0542_MB-0123	pos	pos	MB-0542	MB-0123	3
MB-0535	MB-3104	0.882655561521301	MB-0535_MB-3104	pos	pos	MB-0535	MB-3104	5
MB-0542	MB-0068	0.943871937151223	MB-0542_MB-0068	pos	pos	MB-0542	MB-0068	4
MB-0542	MB-0010	0.731416969770153	MB-0542_MB-0010	pos	pos	MB-0542	MB-0010	2
MB-0535	MB-3479	0.940053741492129	MB-0535_MB-3479	pos	pos	MB-0535	MB-3479	3
MB-0542	MB-0066	0.930697182025706	MB-0542_MB-0066	pos	pos	MB-0542	MB-0066	1
MB-0542	MB-0202	0.863308326650451	MB-0542_MB-0202	pos	pos	MB-0542	MB-0202	3
MB-0542	MB-0134	0.81545274924678	MB-0542_MB-0134	pos	pos	MB-0542	MB-0134	1
MB-0542	MB-0138	0.926260327626406	MB-0542_MB-0138	pos	pos	MB-0542	MB-0138	2
MB-0542	MB-0117	0.82973070159944	MB-0542_MB-0117	pos	pos	MB-0542	MB-0117	5
MB-0542	MB-0301	0.951935129322159	MB-0542_MB-0301	pos	pos	MB-0542	MB-0301	1
MB-0542	MB-0291	0.921494132666943	MB-0542_MB-0291	pos	pos	MB-0542	MB-0291	3
MB-0542	MB-0181	0.817646880045403	MB-0542_MB-0181	pos	pos	MB-0542	MB-0181	6
MB-0542	MB-0282	0.894600085315492	MB-0542_MB-0282	pos	pos	MB-0542	MB-0282	5
MB-0535	MB-0486	0.80074686438892	MB-0535_MB-0486	pos	pos	MB-0535	MB-0486	3
MB-0535	MB-3600	0.926885259892038	MB-0535_MB-3600	pos	pos	MB-0535	MB-3600	4
MB-0542	MB-0421	0.835880878746567	MB-0542_MB-0421	pos	pos	MB-0542	MB-0421	3
MB-0535	MB-0385	0.871290768975409	MB-0535_MB-0385	pos	pos	MB-0535	MB-0385	4
MB-0542	MB-0362	0.706963400296066	MB-0542_MB-0362	pos	pos	MB-0542	MB-0362	2
MB-0542	MB-0322	0.913690620335007	MB-0542_MB-0322	pos	pos	MB-0542	MB-0322	2
MB-0542	MB-0203	0.79304957036726	MB-0542_MB-0203	pos	pos	MB-0542	MB-0203	6
MB-0542	MB-0385	0.920230410060036	MB-0542_MB-0385	pos	pos	MB-0542	MB-0385	2
MB-0535	MB-3363	0.897737552035532	MB-0535_MB-3363	pos	pos	MB-0535	MB-3363	6
MB-0542	MB-0492	0.865467664406122	MB-0542_MB-0492	pos	pos	MB-0542	MB-0492	3
MB-0542	MB-0404	0.918642014927217	MB-0542_MB-0404	pos	pos	MB-0542	MB-0404	2
MB-0542	MB-0528	0.952940150302008	MB-0542_MB-0528	pos	pos	MB-0542	MB-0528	2
MB-0542	MB-0521	0.903966875211313	MB-0542_MB-0521	pos	pos	MB-0542	MB-0521	3
MB-0542	MB-0474	0.9360047672575	MB-0542_MB-0474	pos	pos	MB-0542	MB-0474	6
MB-0542	MB-0145	0.91524541455493	MB-0542_MB-0145	pos	pos	MB-0542	MB-0145	2
MB-0542	MB-0425	0.568570002257132	MB-0542_MB-0425	pos	pos	MB-0542	MB-0425	4
MB-0542	MB-0449	0.701693906817524	MB-0542_MB-0449	pos	pos	MB-0542	MB-0449	4
MB-0542	MB-0348	0.876891784380822	MB-0542_MB-0348	pos	pos	MB-0542	MB-0348	2
MB-0542	MB-0455	0.942487183053895	MB-0542_MB-0455	pos	pos	MB-0542	MB-0455	3
MB-0542	MB-0487	0.663658724571258	MB-0542_MB-0487	pos	pos	MB-0542	MB-0487	2
MB-0542	MB-0891	0.936978021901667	MB-0542_MB-0891	pos	pos	MB-0542	MB-0891	2
MB-0542	MB-0535	0.94364498032028	MB-0542_MB-0535	pos	pos	MB-0542	MB-0535	4
MB-0542	MB-0584	0.933967068805815	MB-0542_MB-0584	pos	pos	MB-0542	MB-0584	4
MB-0542	MB-0512	0.912920709948226	MB-0542_MB-0512	pos	pos	MB-0542	MB-0512	2
MB-0542	MB-2556	0.889381460924809	MB-0542_MB-2556	pos	pos	MB-0542	MB-2556	4
MB-0542	MB-2616	0.933397652449705	MB-0542_MB-2616	pos	pos	MB-0542	MB-2616	1
MB-0542	MB-0465	0.85392547851684	MB-0542_MB-0465	pos	pos	MB-0542	MB-0465	2
MB-0542	MB-2752	0.957066136171603	MB-0542_MB-2752	pos	pos	MB-0542	MB-2752	2
MB-0542	MB-0904	0.891836480965111	MB-0542_MB-0904	pos	pos	MB-0542	MB-0904	3
MB-0542	MB-2971	0.908423972326004	MB-0542_MB-2971	pos	pos	MB-0542	MB-2971	4
MB-0542	MB-0324	0.670303737472415	MB-0542_MB-0324	pos	pos	MB-0542	MB-0324	1
MB-0542	MB-3035	0.926743128638992	MB-0542_MB-3035	pos	pos	MB-0542	MB-3035	2
MB-0542	MB-3412	0.943312099342309	MB-0542_MB-3412	pos	pos	MB-0542	MB-3412	2
MB-0542	MB-3181	0.92686567899103	MB-0542_MB-3181	pos	pos	MB-0542	MB-3181	3
MB-0542	MB-3506	0.91949054572843	MB-0542_MB-3506	pos	pos	MB-0542	MB-3506	4
MB-0542	MB-3363	0.910727642079868	MB-0542_MB-3363	pos	pos	MB-0542	MB-3363	3
MB-0542	MB-3479	0.957467841386179	MB-0542_MB-3479	pos	pos	MB-0542	MB-3479	3
MB-0542	MB-0579	0.821074719549996	MB-0542_MB-0579	pos	pos	MB-0542	MB-0579	5
MB-0542	MB-3600	0.94618542254375	MB-0542_MB-3600	pos	pos	MB-0542	MB-3600	4
MB-0579	MB-0181	0.912965460111796	MB-0579_MB-0181	pos	pos	MB-0579	MB-0181	2
MB-0579	MB-0117	0.965555995628975	MB-0579_MB-0117	pos	pos	MB-0579	MB-0117	3
MB-0579	MB-0202	0.914102822443833	MB-0579_MB-0202	pos	pos	MB-0579	MB-0202	1
MB-0579	MB-0362	0.935897951656737	MB-0579_MB-0362	pos	pos	MB-0579	MB-0362	3
MB-0579	MB-0068	0.858205397997556	MB-0579_MB-0068	pos	pos	MB-0579	MB-0068	1
MB-0579	MB-0324	0.944762013164094	MB-0579_MB-0324	pos	pos	MB-0579	MB-0324	2
MB-0579	MB-0010	0.674852074286824	MB-0579_MB-0010	pos	pos	MB-0579	MB-0010	5
MB-0542	MB-0486	0.869281233208108	MB-0542_MB-0486	pos	pos	MB-0542	MB-0486	1
MB-0579	MB-0066	0.859292979250745	MB-0579_MB-0066	pos	pos	MB-0579	MB-0066	3
MB-0579	MB-0138	0.924879719469413	MB-0579_MB-0138	pos	pos	MB-0579	MB-0138	6
MB-0542	MB-3104	0.802662058698242	MB-0542_MB-3104	pos	pos	MB-0542	MB-3104	5
MB-0579	MB-0301	0.893451945071325	MB-0579_MB-0301	pos	pos	MB-0579	MB-0301	3
MB-0579	MB-0123	0.816750188287434	MB-0579_MB-0123	pos	pos	MB-0579	MB-0123	4
MB-0579	MB-0322	0.883554134750173	MB-0579_MB-0322	pos	pos	MB-0579	MB-0322	3
MB-0579	MB-0421	0.913875214792419	MB-0579_MB-0421	pos	pos	MB-0579	MB-0421	4
MB-0579	MB-0449	0.937895402140153	MB-0579_MB-0449	pos	pos	MB-0579	MB-0449	2
MB-0579	MB-0282	0.944124660488501	MB-0579_MB-0282	pos	pos	MB-0579	MB-0282	2
MB-0579	MB-0487	0.903719367201228	MB-0579_MB-0487	pos	pos	MB-0579	MB-0487	6
MB-0579	MB-0203	0.942040913666979	MB-0579_MB-0203	pos	pos	MB-0579	MB-0203	2
MB-0579	MB-0891	0.821459605773487	MB-0579_MB-0891	pos	pos	MB-0579	MB-0891	6
MB-0579	MB-0134	0.775138734972025	MB-0579_MB-0134	pos	pos	MB-0579	MB-0134	3
MB-0579	MB-0904	0.946782193389466	MB-0579_MB-0904	pos	pos	MB-0579	MB-0904	2
MB-0579	MB-0474	0.895674267445657	MB-0579_MB-0474	pos	pos	MB-0579	MB-0474	2
MB-0579	MB-0492	0.746323887541546	MB-0579_MB-0492	pos	pos	MB-0579	MB-0492	3
MB-0579	MB-0528	0.775000244428222	MB-0579_MB-0528	pos	pos	MB-0579	MB-0528	6
MB-0579	MB-0535	0.848680308795605	MB-0579_MB-0535	pos	pos	MB-0579	MB-0535	2
MB-0579	MB-0512	0.9366644624092	MB-0579_MB-0512	pos	pos	MB-0579	MB-0512	4
MB-0579	MB-2556	0.615285073935666	MB-0579_MB-2556	pos	pos	MB-0579	MB-2556	4
MB-0579	MB-0404	0.867726971331416	MB-0579_MB-0404	pos	pos	MB-0579	MB-0404	2
MB-0579	MB-2971	0.871620384945531	MB-0579_MB-2971	pos	pos	MB-0579	MB-2971	3
MB-0579	MB-2752	0.825633645340456	MB-0579_MB-2752	pos	pos	MB-0579	MB-2752	2
MB-0579	MB-0542	0.820533824881705	MB-0579_MB-0542	pos	pos	MB-0579	MB-0542	2
MB-0579	MB-0584	0.83698185302145	MB-0579_MB-0584	pos	pos	MB-0579	MB-0584	4
MB-0579	MB-0145	0.784199537027425	MB-0579_MB-0145	pos	pos	MB-0579	MB-0145	4
MB-0579	MB-0521	0.881140316231023	MB-0579_MB-0521	pos	pos	MB-0579	MB-0521	2
MB-0579	MB-0385	0.835019886296968	MB-0579_MB-0385	pos	pos	MB-0579	MB-0385	4
MB-0579	MB-2616	0.719696616772378	MB-0579_MB-2616	pos	pos	MB-0579	MB-2616	1
MB-0579	MB-0486	0.732235024280526	MB-0579_MB-0486	pos	pos	MB-0579	MB-0486	2
MB-0579	MB-3035	0.723605037202733	MB-0579_MB-3035	pos	pos	MB-0579	MB-3035	2
MB-0579	MB-0291	0.82269945494806	MB-0579_MB-0291	pos	pos	MB-0579	MB-0291	3
MB-0579	MB-3181	0.708631823257399	MB-0579_MB-3181	pos	pos	MB-0579	MB-3181	4
MB-0579	MB-3104	0.876902213154158	MB-0579_MB-3104	pos	pos	MB-0579	MB-3104	1
MB-0579	MB-0465	0.888547555079358	MB-0579_MB-0465	pos	pos	MB-0579	MB-0465	2
MB-0579	MB-3506	0.740997241988237	MB-0579_MB-3506	pos	pos	MB-0579	MB-3506	2
MB-0579	MB-3363	0.626866553894708	MB-0579_MB-3363	pos	pos	MB-0579	MB-3363	3
MB-0579	MB-0348	0.870403852060131	MB-0579_MB-0348	pos	pos	MB-0579	MB-0348	4
MB-0579	MB-3412	0.806230039806059	MB-0579_MB-3412	pos	pos	MB-0579	MB-3412	3
MB-0579	MB-3600	0.790880114676142	MB-0579_MB-3600	pos	pos	MB-0579	MB-3600	3
MB-0579	MB-0425	0.778295899234196	MB-0579_MB-0425	pos	pos	MB-0579	MB-0425	5
MB-0579	MB-3479	0.803107909169724	MB-0579_MB-3479	pos	pos	MB-0579	MB-3479	4
MB-0579	MB-0455	0.689880962697881	MB-0579_MB-0455	pos	pos	MB-0579	MB-0455	2
MB-0584	MB-0066	0.95603425895504	MB-0584_MB-0066	pos	pos	MB-0584	MB-0066	3
MB-0584	MB-0068	0.956127416061738	MB-0584_MB-0068	pos	pos	MB-0584	MB-0068	1
MB-0584	MB-0123	0.902499660497575	MB-0584_MB-0123	pos	pos	MB-0584	MB-0123	3
MB-0584	MB-0138	0.944846056845915	MB-0584_MB-0138	pos	pos	MB-0584	MB-0138	1
MB-0584	MB-0117	0.823132988807187	MB-0584_MB-0117	pos	pos	MB-0584	MB-0117	2
MB-0584	MB-0181	0.736806129075009	MB-0584_MB-0181	pos	pos	MB-0584	MB-0181	5
MB-0584	MB-0010	0.576278087728069	MB-0584_MB-0010	pos	pos	MB-0584	MB-0010	1
MB-0584	MB-0202	0.817447324588275	MB-0584_MB-0202	pos	pos	MB-0584	MB-0202	3
MB-0584	MB-0322	0.954261489870095	MB-0584_MB-0322	pos	pos	MB-0584	MB-0322	6
MB-0584	MB-0282	0.866538748061295	MB-0584_MB-0282	pos	pos	MB-0584	MB-0282	5
MB-0584	MB-0145	0.890999302824755	MB-0584_MB-0145	pos	pos	MB-0584	MB-0145	3
MB-0584	MB-0134	0.695432118127259	MB-0584_MB-0134	pos	pos	MB-0584	MB-0134	4
MB-0584	MB-0203	0.793389256664507	MB-0584_MB-0203	pos	pos	MB-0584	MB-0203	3
MB-0584	MB-0362	0.775379063559464	MB-0584_MB-0362	pos	pos	MB-0584	MB-0362	4
MB-0584	MB-0421	0.915218200035921	MB-0584_MB-0421	pos	pos	MB-0584	MB-0421	2
MB-0584	MB-0301	0.918759371452736	MB-0584_MB-0301	pos	pos	MB-0584	MB-0301	2
MB-0584	MB-0324	0.664165692251237	MB-0584_MB-0324	pos	pos	MB-0584	MB-0324	6
MB-0584	MB-0487	0.73524200629665	MB-0584_MB-0487	pos	pos	MB-0584	MB-0487	2
MB-0584	MB-0449	0.737642154231651	MB-0584_MB-0449	pos	pos	MB-0584	MB-0449	6
MB-0584	MB-0512	0.919958836081594	MB-0584_MB-0512	pos	pos	MB-0584	MB-0512	3
MB-0584	MB-0404	0.934214634522186	MB-0584_MB-0404	pos	pos	MB-0584	MB-0404	2
MB-0584	MB-0528	0.939216196469971	MB-0584_MB-0528	pos	pos	MB-0584	MB-0528	2
MB-0584	MB-0492	0.759842097926864	MB-0584_MB-0492	pos	pos	MB-0584	MB-0492	3
MB-0584	MB-0535	0.956003800431563	MB-0584_MB-0535	pos	pos	MB-0584	MB-0535	6
MB-0584	MB-2556	0.844021065858338	MB-0584_MB-2556	pos	pos	MB-0584	MB-2556	2
MB-0584	MB-0891	0.882142586568611	MB-0584_MB-0891	pos	pos	MB-0584	MB-0891	4
MB-0584	MB-0455	0.943886425046638	MB-0584_MB-0455	pos	pos	MB-0584	MB-0455	4
MB-0584	MB-0542	0.933391154764467	MB-0584_MB-0542	pos	pos	MB-0584	MB-0542	2
MB-0584	MB-0904	0.875120315797149	MB-0584_MB-0904	pos	pos	MB-0584	MB-0904	3
MB-0584	MB-0291	0.867372520851309	MB-0584_MB-0291	pos	pos	MB-0584	MB-0291	2
MB-0584	MB-0474	0.902484472256338	MB-0584_MB-0474	pos	pos	MB-0584	MB-0474	2
MB-0584	MB-0521	0.934251358893913	MB-0584_MB-0521	pos	pos	MB-0584	MB-0521	4
MB-0584	MB-0465	0.907747078314771	MB-0584_MB-0465	pos	pos	MB-0584	MB-0465	4
MB-0584	MB-2616	0.945362223481971	MB-0584_MB-2616	pos	pos	MB-0584	MB-2616	2
MB-0584	MB-0385	0.825377005199406	MB-0584_MB-0385	pos	pos	MB-0584	MB-0385	4
MB-0584	MB-0486	0.716476641222636	MB-0584_MB-0486	pos	pos	MB-0584	MB-0486	1
MB-0584	MB-3035	0.961582748741079	MB-0584_MB-3035	pos	pos	MB-0584	MB-3035	2
MB-0584	MB-0348	0.782805619822406	MB-0584_MB-0348	pos	pos	MB-0584	MB-0348	2
MB-0584	MB-3412	0.909814141933776	MB-0584_MB-3412	pos	pos	MB-0584	MB-3412	3
MB-0584	MB-2971	0.861090573839449	MB-0584_MB-2971	pos	pos	MB-0584	MB-2971	4
MB-0584	MB-0579	0.835365691753996	MB-0584_MB-0579	pos	pos	MB-0584	MB-0579	1
MB-0584	MB-3181	0.954678644714259	MB-0584_MB-3181	pos	pos	MB-0584	MB-3181	2
MB-0584	MB-3363	0.924816596785926	MB-0584_MB-3363	pos	pos	MB-0584	MB-3363	2
MB-0584	MB-3104	0.894601171025409	MB-0584_MB-3104	pos	pos	MB-0584	MB-3104	3
MB-0584	MB-2752	0.943093872915103	MB-0584_MB-2752	pos	pos	MB-0584	MB-2752	4
MB-0584	MB-3506	0.935099788873349	MB-0584_MB-3506	pos	pos	MB-0584	MB-3506	3
MB-0584	MB-3479	0.935789205881218	MB-0584_MB-3479	pos	pos	MB-0584	MB-3479	3
MB-0584	MB-3600	0.916383011188201	MB-0584_MB-3600	pos	pos	MB-0584	MB-3600	5
MB-0584	MB-0425	0.451516849976724	MB-0584_MB-0425	pos	pos	MB-0584	MB-0425	4
MB-0891	MB-0068	0.933723811122662	MB-0891_MB-0068	pos	pos	MB-0891	MB-0068	2
MB-0891	MB-0123	0.955138986545896	MB-0891_MB-0123	pos	pos	MB-0891	MB-0123	3
MB-0891	MB-0010	0.853189177704404	MB-0891_MB-0010	pos	pos	MB-0891	MB-0010	1
MB-0891	MB-0138	0.913255241384758	MB-0891_MB-0138	pos	pos	MB-0891	MB-0138	3
MB-0891	MB-0202	0.892508339700638	MB-0891_MB-0202	pos	pos	MB-0891	MB-0202	1
MB-0891	MB-0066	0.908424974974374	MB-0891_MB-0066	pos	pos	MB-0891	MB-0066	2
MB-0891	MB-0145	0.900908853190816	MB-0891_MB-0145	pos	pos	MB-0891	MB-0145	5
MB-0891	MB-0181	0.889181825762889	MB-0891_MB-0181	pos	pos	MB-0891	MB-0181	1
MB-0891	MB-0301	0.952433383291435	MB-0891_MB-0301	pos	pos	MB-0891	MB-0301	3
MB-0891	MB-0117	0.855940106776111	MB-0891_MB-0117	pos	pos	MB-0891	MB-0117	6
MB-0891	MB-0282	0.903269813235464	MB-0891_MB-0282	pos	pos	MB-0891	MB-0282	5
MB-0891	MB-0322	0.877133417298437	MB-0891_MB-0322	pos	pos	MB-0891	MB-0322	3
MB-0891	MB-0134	0.889946451977377	MB-0891_MB-0134	pos	pos	MB-0891	MB-0134	4
MB-0891	MB-0324	0.682081734604849	MB-0891_MB-0324	pos	pos	MB-0891	MB-0324	3
MB-0891	MB-0362	0.6938850352893	MB-0891_MB-0362	pos	pos	MB-0891	MB-0362	4
MB-0891	MB-0291	0.892348885240829	MB-0891_MB-0291	pos	pos	MB-0891	MB-0291	2
MB-0891	MB-0421	0.79356347220438	MB-0891_MB-0421	pos	pos	MB-0891	MB-0421	2
MB-0891	MB-0203	0.810850797388505	MB-0891_MB-0203	pos	pos	MB-0891	MB-0203	6
MB-0891	MB-0528	0.923445171137198	MB-0891_MB-0528	pos	pos	MB-0891	MB-0528	2
MB-0891	MB-0486	0.855521466414493	MB-0891_MB-0486	pos	pos	MB-0891	MB-0486	6
MB-0891	MB-0455	0.852025084908646	MB-0891_MB-0455	pos	pos	MB-0891	MB-0455	3
MB-0891	MB-0492	0.914331551976678	MB-0891_MB-0492	pos	pos	MB-0891	MB-0492	2
MB-0891	MB-0521	0.886912000054246	MB-0891_MB-0521	pos	pos	MB-0891	MB-0521	2
MB-0891	MB-0404	0.904059833424983	MB-0891_MB-0404	pos	pos	MB-0891	MB-0404	3
MB-0891	MB-0542	0.937236235454491	MB-0891_MB-0542	pos	pos	MB-0891	MB-0542	6
MB-0891	MB-0449	0.706285570422808	MB-0891_MB-0449	pos	pos	MB-0891	MB-0449	2
MB-0891	MB-0425	0.73468257232364	MB-0891_MB-0425	pos	pos	MB-0891	MB-0425	4
MB-0891	MB-0535	0.925703549235978	MB-0891_MB-0535	pos	pos	MB-0891	MB-0535	4
MB-0891	MB-0512	0.918020673221157	MB-0891_MB-0512	pos	pos	MB-0891	MB-0512	2
MB-0891	MB-0348	0.92005559011114	MB-0891_MB-0348	pos	pos	MB-0891	MB-0348	3
MB-0891	MB-0474	0.947775729702193	MB-0891_MB-0474	pos	pos	MB-0891	MB-0474	2
MB-0891	MB-0487	0.621636359752717	MB-0891_MB-0487	pos	pos	MB-0891	MB-0487	2
MB-0891	MB-2556	0.827885538903443	MB-0891_MB-2556	pos	pos	MB-0891	MB-2556	4
MB-0891	MB-0904	0.918287595713532	MB-0891_MB-0904	pos	pos	MB-0891	MB-0904	4
MB-0891	MB-2616	0.900364185346568	MB-0891_MB-2616	pos	pos	MB-0891	MB-2616	2
MB-0891	MB-0385	0.946778825176096	MB-0891_MB-0385	pos	pos	MB-0891	MB-0385	4
MB-0891	MB-0465	0.817822858343383	MB-0891_MB-0465	pos	pos	MB-0891	MB-0465	1
MB-0891	MB-0584	0.883699693414304	MB-0891_MB-0584	pos	pos	MB-0891	MB-0584	2
MB-0891	MB-2971	0.947399606008274	MB-0891_MB-2971	pos	pos	MB-0891	MB-2971	2
MB-0891	MB-3506	0.891316469206307	MB-0891_MB-3506	pos	pos	MB-0891	MB-3506	3
MB-0891	MB-3035	0.874369809075144	MB-0891_MB-3035	pos	pos	MB-0891	MB-3035	4
MB-0891	MB-3363	0.842019824289177	MB-0891_MB-3363	pos	pos	MB-0891	MB-3363	1
MB-0891	MB-2752	0.947436477861398	MB-0891_MB-2752	pos	pos	MB-0891	MB-2752	2
MB-0891	MB-3479	0.938461878191434	MB-0891_MB-3479	pos	pos	MB-0891	MB-3479	2
MB-0891	MB-3181	0.883788128050891	MB-0891_MB-3181	pos	pos	MB-0891	MB-3181	3
MB-0891	MB-3412	0.952568216928255	MB-0891_MB-3412	pos	pos	MB-0891	MB-3412	4
MB-0904	MB-0010	0.807856732078797	MB-0904_MB-0010	pos	pos	MB-0904	MB-0010	3
MB-0891	MB-3104	0.747330925274249	MB-0891_MB-3104	pos	pos	MB-0891	MB-3104	3
MB-0891	MB-3600	0.95359882679516	MB-0891_MB-3600	pos	pos	MB-0891	MB-3600	5
MB-0904	MB-0123	0.9402989170381	MB-0904_MB-0123	pos	pos	MB-0904	MB-0123	4
MB-0891	MB-0579	0.821090211114376	MB-0891_MB-0579	pos	pos	MB-0891	MB-0579	2
MB-0904	MB-0138	0.938010007675205	MB-0904_MB-0138	pos	pos	MB-0904	MB-0138	3
MB-0904	MB-0068	0.925510853406165	MB-0904_MB-0068	pos	pos	MB-0904	MB-0068	1
MB-0904	MB-0202	0.949360996648505	MB-0904_MB-0202	pos	pos	MB-0904	MB-0202	3
MB-0904	MB-0181	0.939075915163362	MB-0904_MB-0181	pos	pos	MB-0904	MB-0181	1
MB-0904	MB-0322	0.912104388021747	MB-0904_MB-0322	pos	pos	MB-0904	MB-0322	2
MB-0904	MB-0134	0.902888150506291	MB-0904_MB-0134	pos	pos	MB-0904	MB-0134	5
MB-0904	MB-0324	0.857768324799225	MB-0904_MB-0324	pos	pos	MB-0904	MB-0324	1
MB-0904	MB-0066	0.894542060157919	MB-0904_MB-0066	pos	pos	MB-0904	MB-0066	3
MB-0904	MB-0117	0.950007388694692	MB-0904_MB-0117	pos	pos	MB-0904	MB-0117	6
MB-0904	MB-0301	0.960718877871269	MB-0904_MB-0301	pos	pos	MB-0904	MB-0301	5
MB-0904	MB-0385	0.951288485499186	MB-0904_MB-0385	pos	pos	MB-0904	MB-0385	3
MB-0904	MB-0282	0.953936245017157	MB-0904_MB-0282	pos	pos	MB-0904	MB-0282	4
MB-0904	MB-0362	0.860968416966089	MB-0904_MB-0362	pos	pos	MB-0904	MB-0362	3
MB-0904	MB-0203	0.928876684793077	MB-0904_MB-0203	pos	pos	MB-0904	MB-0203	4
MB-0904	MB-0425	0.831589499688418	MB-0904_MB-0425	pos	pos	MB-0904	MB-0425	2
MB-0904	MB-0421	0.892582063982775	MB-0904_MB-0421	pos	pos	MB-0904	MB-0421	2
MB-0904	MB-0449	0.864703110992909	MB-0904_MB-0449	pos	pos	MB-0904	MB-0449	6
MB-0904	MB-0348	0.929718759808227	MB-0904_MB-0348	pos	pos	MB-0904	MB-0348	2
MB-0904	MB-0145	0.853550349447892	MB-0904_MB-0145	pos	pos	MB-0904	MB-0145	6
MB-0904	MB-0512	0.948195833121577	MB-0904_MB-0512	pos	pos	MB-0904	MB-0512	3
MB-0904	MB-0404	0.907509487912912	MB-0904_MB-0404	pos	pos	MB-0904	MB-0404	2
MB-0904	MB-0465	0.893225701777986	MB-0904_MB-0465	pos	pos	MB-0904	MB-0465	2
MB-0904	MB-0487	0.821983756026724	MB-0904_MB-0487	pos	pos	MB-0904	MB-0487	3
MB-0904	MB-0492	0.866212455699077	MB-0904_MB-0492	pos	pos	MB-0904	MB-0492	6
MB-0904	MB-0542	0.89048125961974	MB-0904_MB-0542	pos	pos	MB-0904	MB-0542	2
MB-0904	MB-0584	0.87590866858565	MB-0904_MB-0584	pos	pos	MB-0904	MB-0584	4
MB-0904	MB-0891	0.9183930366167	MB-0904_MB-0891	pos	pos	MB-0904	MB-0891	4
MB-0904	MB-0535	0.896978038883261	MB-0904_MB-0535	pos	pos	MB-0904	MB-0535	2
MB-0904	MB-2971	0.95408084601737	MB-0904_MB-2971	pos	pos	MB-0904	MB-2971	3
MB-0904	MB-0528	0.858686253807055	MB-0904_MB-0528	pos	pos	MB-0904	MB-0528	2
MB-0904	MB-0474	0.9571457958609	MB-0904_MB-0474	pos	pos	MB-0904	MB-0474	2
MB-0904	MB-0291	0.899774303107833	MB-0904_MB-0291	pos	pos	MB-0904	MB-0291	4
MB-0904	MB-0521	0.909578306211548	MB-0904_MB-0521	pos	pos	MB-0904	MB-0521	4
MB-0904	MB-3035	0.828891065421995	MB-0904_MB-3035	pos	pos	MB-0904	MB-3035	2
MB-0904	MB-0579	0.947319205567585	MB-0904_MB-0579	pos	pos	MB-0904	MB-0579	4
MB-0904	MB-2556	0.738987989662277	MB-0904_MB-2556	pos	pos	MB-0904	MB-2556	1
MB-0904	MB-2616	0.820430608010514	MB-0904_MB-2616	pos	pos	MB-0904	MB-2616	2
MB-0904	MB-0486	0.819369005175142	MB-0904_MB-0486	pos	pos	MB-0904	MB-0486	2
MB-0904	MB-3412	0.943155264951915	MB-0904_MB-3412	pos	pos	MB-0904	MB-3412	3
MB-0904	MB-3479	0.911045025891391	MB-0904_MB-3479	pos	pos	MB-0904	MB-3479	4
MB-0904	MB-3600	0.928484384007827	MB-0904_MB-3600	pos	pos	MB-0904	MB-3600	1
MB-0904	MB-3104	0.834698005888179	MB-0904_MB-3104	pos	pos	MB-0904	MB-3104	2
MB-0904	MB-2752	0.916286146165905	MB-0904_MB-2752	pos	pos	MB-0904	MB-2752	2
MB-0904	MB-3506	0.83943492216621	MB-0904_MB-3506	pos	pos	MB-0904	MB-3506	3
MB-0904	MB-3363	0.763486869193989	MB-0904_MB-3363	pos	pos	MB-0904	MB-3363	4
MB-0904	MB-3181	0.814443596055383	MB-0904_MB-3181	pos	pos	MB-0904	MB-3181	3
MB-0904	MB-0455	0.767746731821853	MB-0904_MB-0455	pos	pos	MB-0904	MB-0455	3
MB-2556	MB-0066	0.821934945204041	MB-2556_MB-0066	pos	pos	MB-2556	MB-0066	5
MB-2556	MB-0068	0.830444913900014	MB-2556_MB-0068	pos	pos	MB-2556	MB-0068	4
MB-2556	MB-0202	0.716458511287202	MB-2556_MB-0202	pos	pos	MB-2556	MB-0202	2
MB-2556	MB-0282	0.715416270335723	MB-2556_MB-0282	pos	pos	MB-2556	MB-0282	3
MB-2556	MB-0138	0.778952447404782	MB-2556_MB-0138	pos	pos	MB-2556	MB-0138	1
MB-2556	MB-0123	0.860017490174089	MB-2556_MB-0123	pos	pos	MB-2556	MB-0123	3
MB-2556	MB-0117	0.636725049840344	MB-2556_MB-0117	pos	pos	MB-2556	MB-0117	1
MB-2556	MB-0181	0.654286870125254	MB-2556_MB-0181	pos	pos	MB-2556	MB-0181	2
MB-2556	MB-0010	0.648762289722874	MB-2556_MB-0010	pos	pos	MB-2556	MB-0010	5
MB-2556	MB-0301	0.834390241418432	MB-2556_MB-0301	pos	pos	MB-2556	MB-0301	1
MB-2556	MB-0324	0.456123901191142	MB-2556_MB-0324	pos	pos	MB-2556	MB-0324	3
MB-2556	MB-0455	0.918528901273661	MB-2556_MB-0455	pos	pos	MB-2556	MB-0455	6
MB-2556	MB-0145	0.832409526572423	MB-2556_MB-0145	pos	pos	MB-2556	MB-0145	5
MB-2556	MB-0492	0.772206146452476	MB-2556_MB-0492	pos	pos	MB-2556	MB-0492	3
MB-2556	MB-0528	0.891620685689224	MB-2556_MB-0528	pos	pos	MB-2556	MB-0528	4
MB-2556	MB-0291	0.793425337469613	MB-2556_MB-0291	pos	pos	MB-2556	MB-0291	3
MB-2556	MB-0322	0.762859960497632	MB-2556_MB-0322	pos	pos	MB-2556	MB-0322	4
MB-2556	MB-0203	0.595300508177107	MB-2556_MB-0203	pos	pos	MB-2556	MB-0203	2
MB-2556	MB-0134	0.705626730416725	MB-2556_MB-0134	pos	pos	MB-2556	MB-0134	2
MB-2556	MB-0421	0.672642713648554	MB-2556_MB-0421	pos	pos	MB-2556	MB-0421	6
MB-2556	MB-0542	0.889699429605383	MB-2556_MB-0542	pos	pos	MB-2556	MB-0542	2
MB-2556	MB-0521	0.755633724392294	MB-2556_MB-0521	pos	pos	MB-2556	MB-0521	6
MB-2556	MB-0512	0.741313336025323	MB-2556_MB-0512	pos	pos	MB-2556	MB-0512	3
MB-2556	MB-0891	0.826992023957742	MB-2556_MB-0891	pos	pos	MB-2556	MB-0891	2
MB-2556	MB-0404	0.795752001349248	MB-2556_MB-0404	pos	pos	MB-2556	MB-0404	2
MB-2556	MB-0486	0.747613093474242	MB-2556_MB-0486	pos	pos	MB-2556	MB-0486	3
MB-2556	MB-0474	0.819103702986321	MB-2556_MB-0474	pos	pos	MB-2556	MB-0474	6
MB-2556	MB-0449	0.506065130097171	MB-2556_MB-0449	pos	pos	MB-2556	MB-0449	2
MB-2556	MB-0487	0.40301697506285	MB-2556_MB-0487	pos	pos	MB-2556	MB-0487	4
MB-2556	MB-2616	0.901976862312988	MB-2556_MB-2616	pos	pos	MB-2556	MB-2616	4
MB-2556	MB-0348	0.719714485183469	MB-2556_MB-0348	pos	pos	MB-2556	MB-0348	2
MB-2556	MB-0385	0.793456992896918	MB-2556_MB-0385	pos	pos	MB-2556	MB-0385	3
MB-2556	MB-0584	0.845345653828204	MB-2556_MB-0584	pos	pos	MB-2556	MB-0584	2
MB-2556	MB-0535	0.833588871863823	MB-2556_MB-0535	pos	pos	MB-2556	MB-0535	2
MB-2556	MB-3363	0.895936310722514	MB-2556_MB-3363	pos	pos	MB-2556	MB-3363	4
MB-2556	MB-0362	0.484363150987846	MB-2556_MB-0362	pos	pos	MB-2556	MB-0362	4
MB-2556	MB-0425	0.457938900354218	MB-2556_MB-0425	pos	pos	MB-2556	MB-0425	2
MB-2556	MB-0904	0.738602604809125	MB-2556_MB-0904	pos	pos	MB-2556	MB-0904	4
MB-2556	MB-3181	0.879873418970541	MB-2556_MB-3181	pos	pos	MB-2556	MB-3181	1
MB-2556	MB-3035	0.882828061649132	MB-2556_MB-3035	pos	pos	MB-2556	MB-3035	2
MB-2556	MB-0465	0.700816699582823	MB-2556_MB-0465	pos	pos	MB-2556	MB-0465	2
MB-2556	MB-2752	0.873634427379762	MB-2556_MB-2752	pos	pos	MB-2556	MB-2752	3
MB-2556	MB-3479	0.887656255793171	MB-2556_MB-3479	pos	pos	MB-2556	MB-3479	4
MB-2556	MB-3412	0.867705632314504	MB-2556_MB-3412	pos	pos	MB-2556	MB-3412	1
MB-2556	MB-2971	0.790255259701253	MB-2556_MB-2971	pos	pos	MB-2556	MB-2971	2
MB-2556	MB-3506	0.876048211655288	MB-2556_MB-3506	pos	pos	MB-2556	MB-3506	2
MB-2556	MB-0579	0.614808903622868	MB-2556_MB-0579	pos	pos	MB-2556	MB-0579	3
MB-2556	MB-3104	0.619966926607944	MB-2556_MB-3104	pos	pos	MB-2556	MB-3104	4
MB-2556	MB-3600	0.87450334985175	MB-2556_MB-3600	pos	pos	MB-2556	MB-3600	3
MB-2616	MB-0068	0.922034639201345	MB-2616_MB-0068	pos	pos	MB-2616	MB-0068	3
MB-2616	MB-0010	0.600148685940323	MB-2616_MB-0010	pos	pos	MB-2616	MB-0010	5
MB-2616	MB-0123	0.900171410430361	MB-2616_MB-0123	pos	pos	MB-2616	MB-0123	4
MB-2616	MB-0202	0.769436845159594	MB-2616_MB-0202	pos	pos	MB-2616	MB-0202	2
MB-2616	MB-0138	0.904054969152872	MB-2616_MB-0138	pos	pos	MB-2616	MB-0138	3
MB-2616	MB-0066	0.928916896237655	MB-2616_MB-0066	pos	pos	MB-2616	MB-0066	1
MB-2616	MB-0145	0.908480164888101	MB-2616_MB-0145	pos	pos	MB-2616	MB-0145	3
MB-2616	MB-0301	0.901538849720415	MB-2616_MB-0301	pos	pos	MB-2616	MB-0301	1
MB-2616	MB-0421	0.80085190407377	MB-2616_MB-0421	pos	pos	MB-2616	MB-0421	2
MB-2616	MB-0492	0.809377967657402	MB-2616_MB-0492	pos	pos	MB-2616	MB-0492	5
MB-2616	MB-0117	0.75936607903196	MB-2616_MB-0117	pos	pos	MB-2616	MB-0117	1
MB-2616	MB-0528	0.942659865994407	MB-2616_MB-0528	pos	pos	MB-2616	MB-0528	3
MB-2616	MB-0134	0.700285890810058	MB-2616_MB-0134	pos	pos	MB-2616	MB-0134	6
MB-2616	MB-0291	0.852254446983574	MB-2616_MB-0291	pos	pos	MB-2616	MB-0291	5
MB-2616	MB-0521	0.900054676121378	MB-2616_MB-0521	pos	pos	MB-2616	MB-0521	3
MB-2616	MB-0455	0.962935615718955	MB-2616_MB-0455	pos	pos	MB-2616	MB-0455	4
MB-2616	MB-0322	0.892862689036589	MB-2616_MB-0322	pos	pos	MB-2616	MB-0322	3
MB-2616	MB-0542	0.933884711775637	MB-2616_MB-0542	pos	pos	MB-2616	MB-0542	4
MB-2616	MB-0362	0.644244124667045	MB-2616_MB-0362	pos	pos	MB-2616	MB-0362	2
MB-2616	MB-0404	0.904267339166313	MB-2616_MB-0404	pos	pos	MB-2616	MB-0404	2
MB-2616	MB-0385	0.826021619739934	MB-2616_MB-0385	pos	pos	MB-2616	MB-0385	6
MB-2616	MB-0181	0.718467910793868	MB-2616_MB-0181	pos	pos	MB-2616	MB-0181	2
MB-2616	MB-0535	0.937772760156577	MB-2616_MB-0535	pos	pos	MB-2616	MB-0535	6
MB-2616	MB-0348	0.778919522579965	MB-2616_MB-0348	pos	pos	MB-2616	MB-0348	3
MB-2616	MB-0891	0.901204122151149	MB-2616_MB-0891	pos	pos	MB-2616	MB-0891	2
MB-2616	MB-0487	0.637224197276234	MB-2616_MB-0487	pos	pos	MB-2616	MB-0487	2
MB-2616	MB-0425	0.481378088011748	MB-2616_MB-0425	pos	pos	MB-2616	MB-0425	3
MB-2616	MB-0474	0.878616311508043	MB-2616_MB-0474	pos	pos	MB-2616	MB-0474	6
MB-2616	MB-0203	0.695045070207642	MB-2616_MB-0203	pos	pos	MB-2616	MB-0203	2
MB-2616	MB-0282	0.808892117565489	MB-2616_MB-0282	pos	pos	MB-2616	MB-0282	4
MB-2616	MB-0512	0.866728241347497	MB-2616_MB-0512	pos	pos	MB-2616	MB-0512	4
MB-2616	MB-2556	0.901553972649011	MB-2616_MB-2556	pos	pos	MB-2616	MB-2556	2
MB-2616	MB-0465	0.798755249758116	MB-2616_MB-0465	pos	pos	MB-2616	MB-0465	3
MB-2616	MB-0324	0.542660998219186	MB-2616_MB-0324	pos	pos	MB-2616	MB-0324	2
MB-2616	MB-3035	0.951614638215842	MB-2616_MB-3035	pos	pos	MB-2616	MB-3035	2
MB-2616	MB-3363	0.931347523695147	MB-2616_MB-3363	pos	pos	MB-2616	MB-3363	4
MB-2616	MB-3181	0.956912808873235	MB-2616_MB-3181	pos	pos	MB-2616	MB-3181	4
MB-2616	MB-2971	0.842530089014388	MB-2616_MB-2971	pos	pos	MB-2616	MB-2971	2
MB-2616	MB-2752	0.939306774632411	MB-2616_MB-2752	pos	pos	MB-2616	MB-2752	4
MB-2616	MB-0584	0.945820624534673	MB-2616_MB-0584	pos	pos	MB-2616	MB-0584	1
MB-2616	MB-3506	0.937563566015439	MB-2616_MB-3506	pos	pos	MB-2616	MB-3506	2
MB-2616	MB-3479	0.942678149589115	MB-2616_MB-3479	pos	pos	MB-2616	MB-3479	2
MB-2616	MB-0904	0.820423234452275	MB-2616_MB-0904	pos	pos	MB-2616	MB-0904	3
MB-2616	MB-3412	0.912338659323961	MB-2616_MB-3412	pos	pos	MB-2616	MB-3412	4
MB-2616	MB-0449	0.620807916659148	MB-2616_MB-0449	pos	pos	MB-2616	MB-0449	1
MB-2616	MB-3600	0.923506959287342	MB-2616_MB-3600	pos	pos	MB-2616	MB-3600	2
MB-2616	MB-0486	0.766009082402112	MB-2616_MB-0486	pos	pos	MB-2616	MB-0486	2
MB-2616	MB-0579	0.718159152459193	MB-2616_MB-0579	pos	pos	MB-2616	MB-0579	3
MB-2616	MB-3104	0.822940404447628	MB-2616_MB-3104	pos	pos	MB-2616	MB-3104	4
MB-2752	MB-0123	0.96509212555078	MB-2752_MB-0123	pos	pos	MB-2752	MB-0123	3
MB-2752	MB-0068	0.951643411759977	MB-2752_MB-0068	pos	pos	MB-2752	MB-0068	3
MB-2752	MB-0138	0.931726985415431	MB-2752_MB-0138	pos	pos	MB-2752	MB-0138	5
MB-2752	MB-0181	0.853072604959782	MB-2752_MB-0181	pos	pos	MB-2752	MB-0181	4
MB-2752	MB-0066	0.925767486075435	MB-2752_MB-0066	pos	pos	MB-2752	MB-0066	2
MB-2752	MB-0202	0.883521681790748	MB-2752_MB-0202	pos	pos	MB-2752	MB-0202	3
MB-2752	MB-0010	0.770755109068066	MB-2752_MB-0010	pos	pos	MB-2752	MB-0010	1
MB-2752	MB-0117	0.845050439737814	MB-2752_MB-0117	pos	pos	MB-2752	MB-0117	3
MB-2752	MB-0134	0.86468971124241	MB-2752_MB-0134	pos	pos	MB-2752	MB-0134	1
MB-2752	MB-0301	0.966099039610452	MB-2752_MB-0301	pos	pos	MB-2752	MB-0301	2
MB-2752	MB-0282	0.892424575470645	MB-2752_MB-0282	pos	pos	MB-2752	MB-0282	5
MB-2752	MB-0291	0.917974564524661	MB-2752_MB-0291	pos	pos	MB-2752	MB-0291	1
MB-2752	MB-0421	0.839889885952721	MB-2752_MB-0421	pos	pos	MB-2752	MB-0421	3
MB-2752	MB-0322	0.910154491083825	MB-2752_MB-0322	pos	pos	MB-2752	MB-0322	6
MB-2752	MB-0203	0.799009470454612	MB-2752_MB-0203	pos	pos	MB-2752	MB-0203	5
MB-2752	MB-0385	0.937814485915353	MB-2752_MB-0385	pos	pos	MB-2752	MB-0385	3
MB-2752	MB-0324	0.668202454193694	MB-2752_MB-0324	pos	pos	MB-2752	MB-0324	4
MB-2752	MB-0465	0.866479376019661	MB-2752_MB-0465	pos	pos	MB-2752	MB-0465	3
MB-2752	MB-0492	0.881723346950123	MB-2752_MB-0492	pos	pos	MB-2752	MB-0492	4
MB-2752	MB-0425	0.68497903675767	MB-2752_MB-0425	pos	pos	MB-2752	MB-0425	2
MB-2752	MB-0474	0.948275277232375	MB-2752_MB-0474	pos	pos	MB-2752	MB-0474	2
MB-2752	MB-0362	0.722306403869686	MB-2752_MB-0362	pos	pos	MB-2752	MB-0362	6
MB-2752	MB-0348	0.897407294539877	MB-2752_MB-0348	pos	pos	MB-2752	MB-0348	2
MB-2752	MB-0449	0.704804770072301	MB-2752_MB-0449	pos	pos	MB-2752	MB-0449	6
MB-2752	MB-0404	0.922963139783476	MB-2752_MB-0404	pos	pos	MB-2752	MB-0404	3
MB-2752	MB-0512	0.915533331401887	MB-2752_MB-0512	pos	pos	MB-2752	MB-0512	2
MB-2752	MB-0145	0.907511559249993	MB-2752_MB-0145	pos	pos	MB-2752	MB-0145	2
MB-2752	MB-0487	0.682870852382845	MB-2752_MB-0487	pos	pos	MB-2752	MB-0487	3
MB-2752	MB-0542	0.956925883038116	MB-2752_MB-0542	pos	pos	MB-2752	MB-0542	6
MB-2752	MB-0891	0.947559486228548	MB-2752_MB-0891	pos	pos	MB-2752	MB-0891	2
MB-2752	MB-0521	0.904475371584369	MB-2752_MB-0521	pos	pos	MB-2752	MB-0521	4
MB-2752	MB-0528	0.942931504319467	MB-2752_MB-0528	pos	pos	MB-2752	MB-0528	4
MB-2752	MB-0535	0.947652705406741	MB-2752_MB-0535	pos	pos	MB-2752	MB-0535	2
MB-2752	MB-0584	0.943099813852187	MB-2752_MB-0584	pos	pos	MB-2752	MB-0584	3
MB-2752	MB-0904	0.916129898893964	MB-2752_MB-0904	pos	pos	MB-2752	MB-0904	2
MB-2752	MB-0579	0.826411873680038	MB-2752_MB-0579	pos	pos	MB-2752	MB-0579	2
MB-2752	MB-2971	0.933436852622749	MB-2752_MB-2971	pos	pos	MB-2752	MB-2971	4
MB-2752	MB-3035	0.930014276112984	MB-2752_MB-3035	pos	pos	MB-2752	MB-3035	4
MB-2752	MB-3181	0.921327202720795	MB-2752_MB-3181	pos	pos	MB-2752	MB-3181	2
[truncated: 451 more rows]
