# Supplementary material for: Multi-scale and multi-context interpretable mapping of cell states across heterogeneous spatial samples
Source: Nat Commun. 2025 Aug 21;16:7814. doi: 10.1038/s41467-025-62782-y (PMC12370880; doi:10.1038/s41467-025-62782-y)
Supplement: Supplementary file 9 — Source Data [file 41467_2025_62782_MOESM9_ESM.zip › SourceData/figure_s16_1.tsv]

from	to	score	erpos_to	erpos_from	row	col	trial
MB-0010	MB-0181	2.02694954642263	pos	pos	MB-0010	MB-0181	1
MB-0010	MB-0421	3.01190684938518	pos	pos	MB-0010	MB-0421	2
MB-0010	MB-0202	1.81198851501535	pos	pos	MB-0010	MB-0202	2
MB-0010	MB-0492	1.81092362151212	pos	pos	MB-0010	MB-0492	3
MB-0010	MB-0465	2.99505639174322	pos	pos	MB-0010	MB-0465	4
MB-0010	MB-0455	2.8320046081003	pos	pos	MB-0010	MB-0455	1
MB-0010	MB-0474	2.04511779845972	pos	pos	MB-0010	MB-0474	2
MB-0010	MB-0066	2.67320903062682	pos	pos	MB-0010	MB-0066	2
MB-0010	MB-0425	1.14038998294559	pos	pos	MB-0010	MB-0425	3
MB-0010	MB-0123	1.83546773971566	pos	pos	MB-0010	MB-0123	4
MB-0010	MB-0068	2.42805250679119	pos	pos	MB-0010	MB-0068	3
MB-0010	MB-0301	1.98657072423599	pos	pos	MB-0010	MB-0301	3
MB-0010	MB-0385	1.11634403798102	pos	pos	MB-0010	MB-0385	5
MB-0010	MB-0145	2.4799932497374	pos	pos	MB-0010	MB-0145	4
MB-0010	MB-0528	2.25585840856019	pos	pos	MB-0010	MB-0528	2
MB-0010	MB-0134	1.0156170877854	pos	pos	MB-0010	MB-0134	3
MB-0010	MB-0324	2.94562996387522	pos	pos	MB-0010	MB-0324	1
MB-0010	MB-0348	1.31257629942267	pos	pos	MB-0010	MB-0348	3
MB-0010	MB-0486	2.17069589448057	pos	pos	MB-0010	MB-0486	1
MB-0010	MB-0579	2.63677385046758	pos	pos	MB-0010	MB-0579	2
MB-0010	MB-0404	2.53047717832063	pos	pos	MB-0010	MB-0404	5
MB-0010	MB-0449	2.93172617682101	pos	pos	MB-0010	MB-0449	1
MB-0010	MB-0138	2.41653516762974	pos	pos	MB-0010	MB-0138	3
MB-0010	MB-0291	2.25451282411814	pos	pos	MB-0010	MB-0291	6
MB-0010	MB-0322	2.66957245839888	pos	pos	MB-0010	MB-0322	5
MB-0010	MB-0891	2.18957655995892	pos	pos	MB-0010	MB-0891	3
MB-0010	MB-0542	2.09690222437137	pos	pos	MB-0010	MB-0542	4
MB-0010	MB-0512	2.34996790505225	pos	pos	MB-0010	MB-0512	3
MB-0010	MB-0282	2.33390880478953	pos	pos	MB-0010	MB-0282	4
MB-0010	MB-2556	2.70290381715936	pos	pos	MB-0010	MB-2556	2
MB-0010	MB-0521	2.57344340386221	pos	pos	MB-0010	MB-0521	2
MB-0010	MB-0584	2.7802547220983	pos	pos	MB-0010	MB-0584	6
MB-0010	MB-2616	2.36746075293582	pos	pos	MB-0010	MB-2616	2
MB-0010	MB-0362	2.95240812810848	pos	pos	MB-0010	MB-0362	6
MB-0010	MB-0117	2.47625653205209	pos	pos	MB-0010	MB-0117	3
MB-0010	MB-0535	2.43562400107165	pos	pos	MB-0010	MB-0535	2
MB-0010	MB-2752	2.18247405122146	pos	pos	MB-0010	MB-2752	2
MB-0010	MB-3363	2.70955313905866	pos	pos	MB-0010	MB-3363	3
MB-0010	MB-0203	2.50114589727031	pos	pos	MB-0010	MB-0203	6
MB-0010	MB-2971	1.98208608550092	pos	pos	MB-0010	MB-2971	2
MB-0010	MB-3181	2.75221158232124	pos	pos	MB-0010	MB-3181	4
MB-0010	MB-0487	3.05498540804764	pos	pos	MB-0010	MB-0487	4
MB-0010	MB-0904	2.14894852575534	pos	pos	MB-0010	MB-0904	2
MB-0010	MB-3035	2.76356158723366	pos	pos	MB-0010	MB-3035	3
MB-0010	MB-3506	2.47036606536639	pos	pos	MB-0010	MB-3506	2
MB-0010	MB-3412	1.64857569059235	pos	pos	MB-0010	MB-3412	2
MB-0010	MB-3479	2.19665135854097	pos	pos	MB-0010	MB-3479	4
MB-0010	MB-3600	1.8872030709118	pos	pos	MB-0010	MB-3600	4
MB-0010	MB-3104	3.4833478990013	pos	pos	MB-0010	MB-3104	2
MB-0066	MB-0010	2.66855547862677	pos	pos	MB-0066	MB-0010	4
MB-0066	MB-0068	1.07624566007169	pos	pos	MB-0066	MB-0068	1
MB-0066	MB-0138	1.04371746814964	pos	pos	MB-0066	MB-0138	2
MB-0066	MB-0123	1.53089917022193	pos	pos	MB-0066	MB-0123	2
MB-0066	MB-0181	1.56511632836786	pos	pos	MB-0066	MB-0181	3
MB-0066	MB-0202	1.78588012085577	pos	pos	MB-0066	MB-0202	4
MB-0066	MB-0117	1.23319727320526	pos	pos	MB-0066	MB-0117	1
MB-0066	MB-0282	0.885208791461337	pos	pos	MB-0066	MB-0282	2
MB-0066	MB-0301	1.52529059707498	pos	pos	MB-0066	MB-0301	2
MB-0066	MB-0322	1.03566296300757	pos	pos	MB-0066	MB-0322	3
MB-0066	MB-0203	1.25563973990542	pos	pos	MB-0066	MB-0203	4
MB-0066	MB-0324	2.32624716171639	pos	pos	MB-0066	MB-0324	3
MB-0066	MB-0134	2.35996613213042	pos	pos	MB-0066	MB-0134	3
MB-0066	MB-0145	1.43483624881372	pos	pos	MB-0066	MB-0145	5
MB-0066	MB-0421	1.83443997545904	pos	pos	MB-0066	MB-0421	4
MB-0066	MB-0362	1.49357094908543	pos	pos	MB-0066	MB-0362	2
MB-0066	MB-0291	1.95897396345973	pos	pos	MB-0066	MB-0291	3
MB-0066	MB-0455	1.18563898623949	pos	pos	MB-0066	MB-0455	1
MB-0066	MB-0512	1.04469334088747	pos	pos	MB-0066	MB-0512	3
MB-0066	MB-0528	1.17478328904908	pos	pos	MB-0066	MB-0528	1
MB-0066	MB-0404	1.43143047171059	pos	pos	MB-0066	MB-0404	2
MB-0066	MB-0474	1.44959068778122	pos	pos	MB-0066	MB-0474	5
MB-0066	MB-0542	1.26381881843571	pos	pos	MB-0066	MB-0542	1
MB-0066	MB-0492	1.56436655035987	pos	pos	MB-0066	MB-0492	3
MB-0066	MB-0487	1.5022909119769	pos	pos	MB-0066	MB-0487	6
MB-0066	MB-0465	2.10583432679292	pos	pos	MB-0066	MB-0465	5
MB-0066	MB-0449	2.22693244566893	pos	pos	MB-0066	MB-0449	3
MB-0066	MB-0584	0.81659778192455	pos	pos	MB-0066	MB-0584	4
MB-0066	MB-0348	2.16351124458072	pos	pos	MB-0066	MB-0348	3
MB-0066	MB-0535	0.949813523056829	pos	pos	MB-0066	MB-0535	4
MB-0066	MB-0891	1.5292561727779	pos	pos	MB-0066	MB-0891	2
MB-0066	MB-0486	1.83781256083193	pos	pos	MB-0066	MB-0486	2
MB-0066	MB-0521	1.58188599791716	pos	pos	MB-0066	MB-0521	6
MB-0066	MB-0425	2.83310168209159	pos	pos	MB-0066	MB-0425	2
MB-0066	MB-2556	1.96838363664869	pos	pos	MB-0066	MB-2556	6
MB-0066	MB-0904	1.64756733578487	pos	pos	MB-0066	MB-0904	3
MB-0066	MB-0385	1.66061438294215	pos	pos	MB-0066	MB-0385	2
MB-0066	MB-2616	1.30678519729941	pos	pos	MB-0066	MB-2616	2
MB-0066	MB-2971	1.87364102006618	pos	pos	MB-0066	MB-2971	3
MB-0066	MB-3035	1.61732375406952	pos	pos	MB-0066	MB-3035	6
MB-0066	MB-3363	1.9940294231341	pos	pos	MB-0066	MB-3363	2
MB-0066	MB-2752	1.69554327938063	pos	pos	MB-0066	MB-2752	4
MB-0066	MB-3104	1.59409635860694	pos	pos	MB-0066	MB-3104	4
MB-0066	MB-3479	1.47159976326651	pos	pos	MB-0066	MB-3479	2
MB-0068	MB-0123	1.24979641469117	pos	pos	MB-0068	MB-0123	3
MB-0068	MB-0138	0.66818922409407	pos	pos	MB-0068	MB-0138	2
MB-0068	MB-0010	2.43263018147534	pos	pos	MB-0068	MB-0010	2
MB-0066	MB-3412	1.59880819907368	pos	pos	MB-0066	MB-3412	4
MB-0066	MB-3506	1.68556317574677	pos	pos	MB-0066	MB-3506	4
MB-0068	MB-0202	1.5910854843594	pos	pos	MB-0068	MB-0202	2
MB-0068	MB-0117	1.08033672977748	pos	pos	MB-0068	MB-0117	4
MB-0066	MB-3181	1.54127329677784	pos	pos	MB-0066	MB-3181	1
MB-0068	MB-0066	1.07581555136657	pos	pos	MB-0068	MB-0066	2
MB-0068	MB-0134	2.10198465409785	pos	pos	MB-0068	MB-0134	2
MB-0068	MB-0181	1.11628387243044	pos	pos	MB-0068	MB-0181	3
MB-0068	MB-0282	0.908816823632608	pos	pos	MB-0068	MB-0282	4
MB-0068	MB-0322	0.938321256041828	pos	pos	MB-0068	MB-0322	1
MB-0066	MB-3600	1.79091134519206	pos	pos	MB-0066	MB-3600	2
MB-0068	MB-0301	1.497495581108	pos	pos	MB-0068	MB-0301	2
MB-0066	MB-0579	2.07762916772334	pos	pos	MB-0066	MB-0579	3
MB-0068	MB-0324	2.36391399466726	pos	pos	MB-0068	MB-0324	4
MB-0068	MB-0362	1.57738384442785	pos	pos	MB-0068	MB-0362	3
MB-0068	MB-0145	1.1325319543229	pos	pos	MB-0068	MB-0145	3
MB-0068	MB-0385	1.56251976354587	pos	pos	MB-0068	MB-0385	5
MB-0068	MB-0425	2.51592223479249	pos	pos	MB-0068	MB-0425	4
MB-0068	MB-0512	0.558245696699427	pos	pos	MB-0068	MB-0512	2
MB-0068	MB-0203	1.48396850431988	pos	pos	MB-0068	MB-0203	3
MB-0068	MB-0492	1.08677115105755	pos	pos	MB-0068	MB-0492	1
MB-0068	MB-0421	1.95614330918715	pos	pos	MB-0068	MB-0421	3
MB-0068	MB-0291	1.63771348870825	pos	pos	MB-0068	MB-0291	1
MB-0068	MB-0404	1.07501299248659	pos	pos	MB-0068	MB-0404	2
MB-0068	MB-0348	1.92054480660542	pos	pos	MB-0068	MB-0348	5
MB-0068	MB-0465	2.07250627371927	pos	pos	MB-0068	MB-0465	1
MB-0068	MB-0528	1.36108602875607	pos	pos	MB-0068	MB-0528	3
MB-0068	MB-0487	1.31527720370471	pos	pos	MB-0068	MB-0487	6
MB-0068	MB-0521	1.55939806226146	pos	pos	MB-0068	MB-0521	5
MB-0068	MB-0449	2.14837493630731	pos	pos	MB-0068	MB-0449	3
MB-0068	MB-0535	0.740759982528441	pos	pos	MB-0068	MB-0535	4
MB-0068	MB-0542	1.416688664343	pos	pos	MB-0068	MB-0542	3
MB-0068	MB-0891	1.17227374669575	pos	pos	MB-0068	MB-0891	4
MB-0068	MB-0455	1.97632699605151	pos	pos	MB-0068	MB-0455	2
MB-0068	MB-0584	1.16532439833006	pos	pos	MB-0068	MB-0584	2
MB-0068	MB-0904	1.40231725682279	pos	pos	MB-0068	MB-0904	6
MB-0068	MB-2616	1.10733798756314	pos	pos	MB-0068	MB-2616	2
MB-0068	MB-0486	1.5215027638362	pos	pos	MB-0068	MB-0486	6
MB-0068	MB-0474	1.5459260406503	pos	pos	MB-0068	MB-0474	3
MB-0068	MB-2556	2.14846673366508	pos	pos	MB-0068	MB-2556	2
MB-0068	MB-2971	1.5267853248437	pos	pos	MB-0068	MB-2971	2
MB-0068	MB-3412	1.23909170411867	pos	pos	MB-0068	MB-3412	3
MB-0068	MB-3035	1.45649414602595	pos	pos	MB-0068	MB-3035	6
MB-0068	MB-3181	1.18462467590787	pos	pos	MB-0068	MB-3181	2
MB-0068	MB-3363	2.00078164044636	pos	pos	MB-0068	MB-3363	4
MB-0068	MB-3479	1.42897369552707	pos	pos	MB-0068	MB-3479	4
MB-0068	MB-3104	1.49571311283063	pos	pos	MB-0068	MB-3104	2
MB-0068	MB-3506	1.28572537493283	pos	pos	MB-0068	MB-3506	3
MB-0068	MB-2752	1.39494129840693	pos	pos	MB-0068	MB-2752	2
MB-0068	MB-3600	1.57241750203954	pos	pos	MB-0068	MB-3600	2
MB-0068	MB-0579	2.08870355331642	pos	pos	MB-0068	MB-0579	4
MB-0117	MB-0068	1.08422352852223	pos	pos	MB-0117	MB-0068	4
MB-0117	MB-0066	1.23525687404092	pos	pos	MB-0117	MB-0066	2
MB-0117	MB-0138	0.764386318311979	pos	pos	MB-0117	MB-0138	4
MB-0117	MB-0181	0.861659188053964	pos	pos	MB-0117	MB-0181	1
MB-0117	MB-0123	1.38995211216688	pos	pos	MB-0117	MB-0123	2
MB-0117	MB-0202	1.25075270033912	pos	pos	MB-0117	MB-0202	2
MB-0117	MB-0010	2.48331740517745	pos	pos	MB-0117	MB-0010	3
MB-0117	MB-0322	0.737298823025847	pos	pos	MB-0117	MB-0322	4
MB-0117	MB-0282	0.767017191698032	pos	pos	MB-0117	MB-0282	1
MB-0117	MB-0301	1.29403301901345	pos	pos	MB-0117	MB-0301	2
MB-0117	MB-0145	1.39296316211939	pos	pos	MB-0117	MB-0145	2
MB-0117	MB-0362	1.07206448411435	pos	pos	MB-0117	MB-0362	3
MB-0117	MB-0203	0.779409973309418	pos	pos	MB-0117	MB-0203	4
MB-0117	MB-0324	1.2670446443061	pos	pos	MB-0117	MB-0324	3
MB-0117	MB-0134	1.77142642074102	pos	pos	MB-0117	MB-0134	3
MB-0117	MB-0487	1.05246711119808	pos	pos	MB-0117	MB-0487	5
MB-0117	MB-0421	1.94442179517943	pos	pos	MB-0117	MB-0421	4
MB-0117	MB-0449	1.51859083331008	pos	pos	MB-0117	MB-0449	2
MB-0117	MB-0512	0.976025172305226	pos	pos	MB-0117	MB-0512	3
MB-0117	MB-0404	1.05907410648219	pos	pos	MB-0117	MB-0404	1
MB-0117	MB-0492	1.72772393005746	pos	pos	MB-0117	MB-0492	3
MB-0117	MB-0521	1.5184579481438	pos	pos	MB-0117	MB-0521	1
MB-0117	MB-0535	0.935517813262893	pos	pos	MB-0117	MB-0535	2
MB-0117	MB-0528	1.57958105540692	pos	pos	MB-0117	MB-0528	5
MB-0117	MB-0584	1.15792050583475	pos	pos	MB-0117	MB-0584	1
MB-0117	MB-0904	1.11870325196381	pos	pos	MB-0117	MB-0904	3
MB-0117	MB-0385	1.54692115033411	pos	pos	MB-0117	MB-0385	6
MB-0117	MB-0542	1.53765509187064	pos	pos	MB-0117	MB-0542	5
MB-0117	MB-0891	1.46303693659708	pos	pos	MB-0117	MB-0891	3
MB-0117	MB-0291	1.83066231694822	pos	pos	MB-0117	MB-0291	4
MB-0117	MB-0348	1.76879520555383	pos	pos	MB-0117	MB-0348	3
MB-0117	MB-0474	1.52605394601003	pos	pos	MB-0117	MB-0474	4
MB-0117	MB-2556	2.69149033578257	pos	pos	MB-0117	MB-2556	2
MB-0117	MB-0486	1.82501669916333	pos	pos	MB-0117	MB-0486	2
MB-0117	MB-2616	1.84822318713516	pos	pos	MB-0117	MB-2616	6
MB-0117	MB-2971	1.49569034731476	pos	pos	MB-0117	MB-2971	2
MB-0117	MB-0425	2.08798402774721	pos	pos	MB-0117	MB-0425	6
MB-0117	MB-2752	1.68396225750456	pos	pos	MB-0117	MB-2752	3
MB-0117	MB-3181	1.91553587243969	pos	pos	MB-0117	MB-3181	2
MB-0123	MB-0068	1.25273214904936	pos	pos	MB-0123	MB-0068	2
MB-0117	MB-3104	1.43291933834793	pos	pos	MB-0117	MB-3104	3
MB-0117	MB-0579	1.65305328437991	pos	pos	MB-0117	MB-0579	6
MB-0117	MB-3506	1.75543982160911	pos	pos	MB-0117	MB-3506	2
MB-0117	MB-3035	1.88227197827445	pos	pos	MB-0117	MB-3035	4
MB-0123	MB-0010	1.83771671840142	pos	pos	MB-0123	MB-0010	4
MB-0123	MB-0066	1.52995182785684	pos	pos	MB-0123	MB-0066	2
MB-0117	MB-3412	1.3275818432394	pos	pos	MB-0117	MB-3412	3
MB-0123	MB-0134	0.99363889714551	pos	pos	MB-0123	MB-0134	2
MB-0123	MB-0138	1.01065167218999	pos	pos	MB-0123	MB-0138	2
MB-0123	MB-0181	1.5651996023337	pos	pos	MB-0123	MB-0181	4
MB-0117	MB-3479	1.3251415797755	pos	pos	MB-0117	MB-3479	4
MB-0123	MB-0202	1.05402191346708	pos	pos	MB-0123	MB-0202	2
MB-0117	MB-3600	1.55744384300852	pos	pos	MB-0117	MB-3600	4
MB-0123	MB-0117	1.38922562963838	pos	pos	MB-0123	MB-0117	1
MB-0117	MB-3363	2.3583334596504	pos	pos	MB-0117	MB-3363	2
MB-0117	MB-0455	2.39070236194756	pos	pos	MB-0117	MB-0455	2
MB-0117	MB-0465	2.11086829306504	pos	pos	MB-0117	MB-0465	3
MB-0123	MB-0301	0.700544898907812	pos	pos	MB-0123	MB-0301	4
MB-0123	MB-0282	1.15731474007778	pos	pos	MB-0123	MB-0282	1
MB-0123	MB-0322	1.09949970227414	pos	pos	MB-0123	MB-0322	2
MB-0123	MB-0385	1.23570397591271	pos	pos	MB-0123	MB-0385	2
MB-0123	MB-0145	1.54457799303318	pos	pos	MB-0123	MB-0145	3
MB-0123	MB-0362	2.10148227761534	pos	pos	MB-0123	MB-0362	4
MB-0123	MB-0203	1.5725892525473	pos	pos	MB-0123	MB-0203	3
MB-0123	MB-0492	1.37655276686406	pos	pos	MB-0123	MB-0492	3
MB-0123	MB-0474	1.33018707145724	pos	pos	MB-0123	MB-0474	5
MB-0123	MB-0449	1.77473500660724	pos	pos	MB-0123	MB-0449	4
MB-0123	MB-0425	1.75499669741523	pos	pos	MB-0123	MB-0425	2
MB-0123	MB-0404	1.15487468850314	pos	pos	MB-0123	MB-0404	3
MB-0123	MB-0421	2.22697070905219	pos	pos	MB-0123	MB-0421	1
MB-0123	MB-0512	1.09744651164018	pos	pos	MB-0123	MB-0512	3
MB-0123	MB-0528	1.3240660747046	pos	pos	MB-0123	MB-0528	1
MB-0123	MB-0324	1.8323646115989	pos	pos	MB-0123	MB-0324	2
MB-0123	MB-0348	1.37436525728421	pos	pos	MB-0123	MB-0348	5
MB-0123	MB-0579	1.94238179251429	pos	pos	MB-0123	MB-0579	1
MB-0123	MB-0542	0.969213603293417	pos	pos	MB-0123	MB-0542	3
MB-0123	MB-0487	2.03652439448273	pos	pos	MB-0123	MB-0487	6
MB-0123	MB-0535	1.10099792313752	pos	pos	MB-0123	MB-0535	5
MB-0123	MB-0584	1.15868484523017	pos	pos	MB-0123	MB-0584	3
MB-0123	MB-0904	0.807689025502888	pos	pos	MB-0123	MB-0904	4
MB-0123	MB-0891	1.46576370859873	pos	pos	MB-0123	MB-0891	3
MB-0123	MB-0486	1.61463001702019	pos	pos	MB-0123	MB-0486	4
MB-0123	MB-0521	1.60363249685467	pos	pos	MB-0123	MB-0521	2
MB-0123	MB-0291	1.63361029216338	pos	pos	MB-0123	MB-0291	2
MB-0123	MB-0465	2.20231939205269	pos	pos	MB-0123	MB-0465	6
MB-0123	MB-2752	1.21951394146013	pos	pos	MB-0123	MB-2752	2
MB-0123	MB-2971	1.1962492555779	pos	pos	MB-0123	MB-2971	6
MB-0123	MB-2616	1.42210426319282	pos	pos	MB-0123	MB-2616	3
MB-0123	MB-3035	1.10312343151777	pos	pos	MB-0123	MB-3035	2
MB-0123	MB-3412	0.568987655462088	pos	pos	MB-0123	MB-3412	2
MB-0123	MB-2556	2.10089373024594	pos	pos	MB-0123	MB-2556	3
MB-0123	MB-3104	1.88407957555835	pos	pos	MB-0123	MB-3104	6
MB-0123	MB-3506	1.29978108668217	pos	pos	MB-0123	MB-3506	2
MB-0123	MB-3181	1.38969108806036	pos	pos	MB-0123	MB-3181	4
MB-0123	MB-3600	0.70217219533731	pos	pos	MB-0123	MB-3600	4
MB-0123	MB-3479	1.01828202731776	pos	pos	MB-0123	MB-3479	2
MB-0123	MB-3363	1.60735912773547	pos	pos	MB-0123	MB-3363	3
MB-0123	MB-0455	2.00219104833244	pos	pos	MB-0123	MB-0455	2
MB-0134	MB-0123	0.989801153418283	pos	pos	MB-0134	MB-0123	2
MB-0134	MB-0202	1.25529176068648	pos	pos	MB-0134	MB-0202	4
MB-0134	MB-0010	1.01900126948463	pos	pos	MB-0134	MB-0010	4
MB-0134	MB-0181	1.6333980207136	pos	pos	MB-0134	MB-0181	2
MB-0134	MB-0138	1.81680842049385	pos	pos	MB-0134	MB-0138	4
MB-0134	MB-0117	1.77426676333463	pos	pos	MB-0134	MB-0117	1
MB-0134	MB-0066	2.36715005650704	pos	pos	MB-0134	MB-0066	2
MB-0134	MB-0301	1.10854213785617	pos	pos	MB-0134	MB-0301	2
MB-0134	MB-0362	2.50075176398744	pos	pos	MB-0134	MB-0362	3
MB-0134	MB-0322	1.80080746069309	pos	pos	MB-0134	MB-0322	4
MB-0134	MB-0421	2.75969992414033	pos	pos	MB-0134	MB-0421	1
MB-0134	MB-0068	2.10070318497981	pos	pos	MB-0134	MB-0068	2
MB-0134	MB-0425	0.967993861034688	pos	pos	MB-0134	MB-0425	2
MB-0134	MB-0348	0.797691824085214	pos	pos	MB-0134	MB-0348	3
MB-0134	MB-0282	1.72189486999468	pos	pos	MB-0134	MB-0282	4
MB-0134	MB-0385	0.902364242196988	pos	pos	MB-0134	MB-0385	3
MB-0134	MB-0203	1.8419389622142	pos	pos	MB-0134	MB-0203	3
MB-0134	MB-0449	1.99500757408615	pos	pos	MB-0134	MB-0449	5
MB-0134	MB-0487	2.73176578998689	pos	pos	MB-0134	MB-0487	4
MB-0134	MB-0404	1.66280703221034	pos	pos	MB-0134	MB-0404	2
MB-0134	MB-0584	2.02784712573446	pos	pos	MB-0134	MB-0584	3
MB-0134	MB-0904	1.28110147272741	pos	pos	MB-0134	MB-0904	1
MB-0134	MB-0891	1.83303604721488	pos	pos	MB-0134	MB-0891	3
MB-0134	MB-0492	1.68860531022429	pos	pos	MB-0134	MB-0492	1
MB-0134	MB-0324	1.94982692540235	pos	pos	MB-0134	MB-0324	2
MB-0134	MB-0512	1.94825322550839	pos	pos	MB-0134	MB-0512	5
MB-0134	MB-0542	1.49859351335708	pos	pos	MB-0134	MB-0542	1
MB-0134	MB-2556	2.5930808024847	pos	pos	MB-0134	MB-2556	3
MB-0134	MB-0145	2.04893938140044	pos	pos	MB-0134	MB-0145	6
MB-0134	MB-0455	2.81884450863641	pos	pos	MB-0134	MB-0455	5
MB-0134	MB-0528	1.81173864930004	pos	pos	MB-0134	MB-0528	3
MB-0134	MB-0521	2.17171157484997	pos	pos	MB-0134	MB-0521	4
MB-0134	MB-0579	2.0912127591356	pos	pos	MB-0134	MB-0579	3
MB-0134	MB-2752	1.64806896286814	pos	pos	MB-0134	MB-2752	4
MB-0134	MB-2971	1.49313509714464	pos	pos	MB-0134	MB-2971	2
MB-0134	MB-0474	1.60551427869177	pos	pos	MB-0134	MB-0474	2
MB-0134	MB-0535	1.89219628315727	pos	pos	MB-0134	MB-0535	6
MB-0138	MB-0068	0.657239462973055	pos	pos	MB-0138	MB-0068	2
MB-0134	MB-3035	2.10821316852829	pos	pos	MB-0134	MB-3035	6
MB-0138	MB-0066	1.05443648891381	pos	pos	MB-0138	MB-0066	3
MB-0134	MB-0486	1.66232000751293	pos	pos	MB-0134	MB-0486	2
MB-0134	MB-0291	1.90664362869197	pos	pos	MB-0134	MB-0291	2
MB-0134	MB-3412	0.720529759626715	pos	pos	MB-0134	MB-3412	3
MB-0138	MB-0123	1.00213755745066	pos	pos	MB-0138	MB-0123	6
MB-0138	MB-0117	0.766002474362319	pos	pos	MB-0138	MB-0117	2
MB-0134	MB-2616	2.31380443928669	pos	pos	MB-0134	MB-2616	4
MB-0134	MB-3600	0.872685696175677	pos	pos	MB-0134	MB-3600	4
MB-0138	MB-0181	1.02095740835891	pos	pos	MB-0138	MB-0181	2
MB-0138	MB-0202	1.14401307578234	pos	pos	MB-0138	MB-0202	3
MB-0134	MB-3104	2.57275473558391	pos	pos	MB-0134	MB-3104	2
MB-0134	MB-3506	2.03836370607396	pos	pos	MB-0134	MB-3506	2
MB-0134	MB-0465	2.59920012053662	pos	pos	MB-0134	MB-0465	4
MB-0138	MB-0322	0.534797378176982	pos	pos	MB-0138	MB-0322	4
MB-0138	MB-0010	2.42318138773443	pos	pos	MB-0138	MB-0010	2
MB-0138	MB-0282	0.838382477702325	pos	pos	MB-0138	MB-0282	4
MB-0134	MB-3363	2.41249382504099	pos	pos	MB-0134	MB-3363	1
MB-0138	MB-0301	1.12502131217113	pos	pos	MB-0138	MB-0301	2
MB-0138	MB-0362	1.22973503766423	pos	pos	MB-0138	MB-0362	2
MB-0138	MB-0203	1.11159817955449	pos	pos	MB-0138	MB-0203	3
MB-0138	MB-0134	1.81206714088005	pos	pos	MB-0138	MB-0134	4
MB-0138	MB-0324	1.52784150674751	pos	pos	MB-0138	MB-0324	1
MB-0134	MB-3479	1.57810927507336	pos	pos	MB-0134	MB-3479	2
MB-0138	MB-0145	1.13260560974302	pos	pos	MB-0138	MB-0145	2
MB-0134	MB-3181	2.38505864981514	pos	pos	MB-0134	MB-3181	3
MB-0138	MB-0512	0.458011392419857	pos	pos	MB-0138	MB-0512	4
MB-0138	MB-0421	1.85974626474585	pos	pos	MB-0138	MB-0421	3
MB-0138	MB-0474	1.42514723451441	pos	pos	MB-0138	MB-0474	3
MB-0138	MB-0487	1.08471082292901	pos	pos	MB-0138	MB-0487	5
MB-0138	MB-0492	1.48128716881039	pos	pos	MB-0138	MB-0492	4
MB-0138	MB-0404	0.737894318365004	pos	pos	MB-0138	MB-0404	2
MB-0138	MB-0449	1.44776430763475	pos	pos	MB-0138	MB-0449	3
MB-0138	MB-0425	2.37316791560648	pos	pos	MB-0138	MB-0425	1
MB-0138	MB-0291	1.59339619478408	pos	pos	MB-0138	MB-0291	3
MB-0138	MB-0904	0.841033579692101	pos	pos	MB-0138	MB-0904	1
MB-0138	MB-0385	1.5773120693671	pos	pos	MB-0138	MB-0385	2
MB-0138	MB-0528	1.28099192762414	pos	pos	MB-0138	MB-0528	5
MB-0138	MB-0891	1.10631317658799	pos	pos	MB-0138	MB-0891	1
MB-0138	MB-0535	0.627530464439644	pos	pos	MB-0138	MB-0535	3
MB-0138	MB-0584	0.871454237292953	pos	pos	MB-0138	MB-0584	6
MB-0138	MB-0542	1.21832421453379	pos	pos	MB-0138	MB-0542	5
MB-0138	MB-0579	1.75304286555224	pos	pos	MB-0138	MB-0579	3
MB-0138	MB-0348	1.82104141565837	pos	pos	MB-0138	MB-0348	4
MB-0138	MB-0465	1.98354620099621	pos	pos	MB-0138	MB-0465	3
MB-0138	MB-2616	1.1673218534122	pos	pos	MB-0138	MB-2616	4
MB-0138	MB-2971	1.27541823187255	pos	pos	MB-0138	MB-2971	2
MB-0138	MB-2556	2.23847730953748	pos	pos	MB-0138	MB-2556	2
MB-0138	MB-2752	1.28838057803594	pos	pos	MB-0138	MB-2752	6
MB-0138	MB-3479	1.16234773687386	pos	pos	MB-0138	MB-3479	2
MB-0138	MB-0521	1.34783356270581	pos	pos	MB-0138	MB-0521	6
MB-0138	MB-3412	1.04387039086503	pos	pos	MB-0138	MB-3412	3
MB-0138	MB-3181	1.33281119000193	pos	pos	MB-0138	MB-3181	2
MB-0138	MB-3035	1.37272430554302	pos	pos	MB-0138	MB-3035	2
MB-0138	MB-0455	2.04716811624973	pos	pos	MB-0138	MB-0455	3
MB-0138	MB-3104	1.25592226292336	pos	pos	MB-0138	MB-3104	6
MB-0138	MB-3506	1.20700136428247	pos	pos	MB-0138	MB-3506	2
MB-0138	MB-0486	1.63045784656083	pos	pos	MB-0138	MB-0486	4
MB-0138	MB-3363	1.97062010991852	pos	pos	MB-0138	MB-3363	4
MB-0145	MB-0068	1.13190549147805	pos	pos	MB-0145	MB-0068	2
MB-0138	MB-3600	1.15282945121398	pos	pos	MB-0138	MB-3600	3
MB-0145	MB-0066	1.44361569600638	pos	pos	MB-0145	MB-0066	2
MB-0145	MB-0010	2.48887308429181	pos	pos	MB-0145	MB-0010	2
MB-0145	MB-0202	1.59206503779756	pos	pos	MB-0145	MB-0202	4
MB-0145	MB-0123	1.54662307538943	pos	pos	MB-0145	MB-0123	4
MB-0145	MB-0138	1.12989408381504	pos	pos	MB-0145	MB-0138	2
MB-0145	MB-0117	1.39675396621376	pos	pos	MB-0145	MB-0117	4
MB-0145	MB-0181	1.85786340197166	pos	pos	MB-0145	MB-0181	1
MB-0145	MB-0362	2.08762780870787	pos	pos	MB-0145	MB-0362	2
MB-0145	MB-0282	1.47407122084339	pos	pos	MB-0145	MB-0282	2
MB-0145	MB-0134	2.0539223691381	pos	pos	MB-0145	MB-0134	3
MB-0145	MB-0421	2.29906219050925	pos	pos	MB-0145	MB-0421	4
MB-0145	MB-0322	1.19707915399171	pos	pos	MB-0145	MB-0322	1
MB-0145	MB-0301	1.39934618740079	pos	pos	MB-0145	MB-0301	2
MB-0145	MB-0492	1.5995738940074	pos	pos	MB-0145	MB-0492	2
MB-0145	MB-0425	2.65598297465262	pos	pos	MB-0145	MB-0425	3
MB-0145	MB-0487	1.64365735255929	pos	pos	MB-0145	MB-0487	4
MB-0145	MB-0521	1.21245378144534	pos	pos	MB-0145	MB-0521	3
MB-0145	MB-0528	0.97143980197277	pos	pos	MB-0145	MB-0528	3
MB-0145	MB-0449	2.26812882022714	pos	pos	MB-0145	MB-0449	5
MB-0145	MB-0512	1.13627209797727	pos	pos	MB-0145	MB-0512	4
MB-0145	MB-0291	1.41280255419674	pos	pos	MB-0145	MB-0291	2
MB-0145	MB-0324	2.37999372684026	pos	pos	MB-0145	MB-0324	3
MB-0145	MB-0542	1.00551852531955	pos	pos	MB-0145	MB-0542	1
MB-0145	MB-0474	1.4432265051	pos	pos	MB-0145	MB-0474	3
MB-0145	MB-0535	0.75142985546209	pos	pos	MB-0145	MB-0535	1
MB-0145	MB-0891	1.04855288734321	pos	pos	MB-0145	MB-0891	2
MB-0145	MB-0486	1.3860971678161	pos	pos	MB-0145	MB-0486	5
MB-0145	MB-0584	1.50862753908193	pos	pos	MB-0145	MB-0584	1
MB-0145	MB-2616	1.04904738891232	pos	pos	MB-0145	MB-2616	3
MB-0145	MB-2556	1.88244755313224	pos	pos	MB-0145	MB-2556	6
MB-0145	MB-0404	0.632014567864787	pos	pos	MB-0145	MB-0404	5
MB-0145	MB-0904	1.64657946292192	pos	pos	MB-0145	MB-0904	3
MB-0145	MB-0385	1.84495743955764	pos	pos	MB-0145	MB-0385	4
MB-0145	MB-0203	1.35105362367793	pos	pos	MB-0145	MB-0203	3
MB-0145	MB-3181	1.2280475072401	pos	pos	MB-0145	MB-3181	4
MB-0145	MB-0348	1.64792912839213	pos	pos	MB-0145	MB-0348	2
MB-0145	MB-2752	1.43251656863183	pos	pos	MB-0145	MB-2752	2
MB-0145	MB-3035	1.54929295578217	pos	pos	MB-0145	MB-3035	6
MB-0145	MB-2971	1.64392591061635	pos	pos	MB-0145	MB-2971	2
MB-0145	MB-3506	0.927160032431856	pos	pos	MB-0145	MB-3506	6
MB-0145	MB-0455	1.62185272677768	pos	pos	MB-0145	MB-0455	3
MB-0145	MB-3104	1.63974876416315	pos	pos	MB-0145	MB-3104	2
MB-0145	MB-3412	1.42537599888241	pos	pos	MB-0145	MB-3412	2
MB-0145	MB-3479	1.09331049597973	pos	pos	MB-0145	MB-3479	3
MB-0145	MB-3363	1.80774066871013	pos	pos	MB-0145	MB-3363	6
MB-0145	MB-0465	2.18615140669962	pos	pos	MB-0145	MB-0465	2
MB-0145	MB-3600	1.56690085789281	pos	pos	MB-0145	MB-3600	4
MB-0145	MB-0579	2.11124974049083	pos	pos	MB-0145	MB-0579	4
MB-0181	MB-0010	2.01850055379094	pos	pos	MB-0181	MB-0010	2
MB-0181	MB-0117	0.874345113228066	pos	pos	MB-0181	MB-0117	3
MB-0181	MB-0138	1.03016421414124	pos	pos	MB-0181	MB-0138	2
MB-0181	MB-0202	1.32259476927005	pos	pos	MB-0181	MB-0202	2
MB-0181	MB-0068	1.1262007309643	pos	pos	MB-0181	MB-0068	4
MB-0181	MB-0322	1.2327130689478	pos	pos	MB-0181	MB-0322	4
MB-0181	MB-0123	1.57002121959098	pos	pos	MB-0181	MB-0123	2
MB-0181	MB-0066	1.57251203257054	pos	pos	MB-0181	MB-0066	4
MB-0181	MB-0282	0.86394886533716	pos	pos	MB-0181	MB-0282	1
MB-0181	MB-0362	1.44582249182762	pos	pos	MB-0181	MB-0362	2
MB-0181	MB-0134	1.63389253346637	pos	pos	MB-0181	MB-0134	2
MB-0181	MB-0203	1.21246182149814	pos	pos	MB-0181	MB-0203	3
MB-0181	MB-0301	1.55678045200422	pos	pos	MB-0181	MB-0301	4
MB-0181	MB-0324	1.61157092222425	pos	pos	MB-0181	MB-0324	1
MB-0181	MB-0421	2.31605133271059	pos	pos	MB-0181	MB-0421	2
MB-0181	MB-0145	1.8525302584631	pos	pos	MB-0181	MB-0145	2
MB-0181	MB-0449	1.71525999909888	pos	pos	MB-0181	MB-0449	3
MB-0181	MB-0512	1.24975420098391	pos	pos	MB-0181	MB-0512	4
MB-0181	MB-0579	1.81311318012747	pos	pos	MB-0181	MB-0579	3
MB-0181	MB-0487	1.57267231447549	pos	pos	MB-0181	MB-0487	3
MB-0181	MB-0404	1.53699064865004	pos	pos	MB-0181	MB-0404	5
MB-0181	MB-0584	1.65432949317672	pos	pos	MB-0181	MB-0584	4
MB-0181	MB-0385	1.42737197271748	pos	pos	MB-0181	MB-0385	2
MB-0181	MB-0291	2.03641534158549	pos	pos	MB-0181	MB-0291	3
MB-0181	MB-0474	1.65902314732904	pos	pos	MB-0181	MB-0474	1
MB-0181	MB-0465	2.35284604111305	pos	pos	MB-0181	MB-0465	3
MB-0181	MB-0535	1.43811635626657	pos	pos	MB-0181	MB-0535	1
MB-0181	MB-0492	1.05214715884347	pos	pos	MB-0181	MB-0492	2
MB-0181	MB-0904	1.26743207419046	pos	pos	MB-0181	MB-0904	5
MB-0181	MB-0542	1.83351816502576	pos	pos	MB-0181	MB-0542	1
MB-0181	MB-0521	2.00291212320171	pos	pos	MB-0181	MB-0521	3
MB-0181	MB-0891	1.58302633142038	pos	pos	MB-0181	MB-0891	6
MB-0181	MB-0528	1.95172728882945	pos	pos	MB-0181	MB-0528	5
MB-0181	MB-0348	1.73526974110174	pos	pos	MB-0181	MB-0348	3
MB-0181	MB-0425	1.9294974315217	pos	pos	MB-0181	MB-0425	4
MB-0181	MB-0486	1.73055863264534	pos	pos	MB-0181	MB-0486	3
MB-0181	MB-3104	1.41195395590004	pos	pos	MB-0181	MB-3104	4
MB-0181	MB-2971	1.45757575739293	pos	pos	MB-0181	MB-2971	2
MB-0181	MB-0455	2.83686095346505	pos	pos	MB-0181	MB-0455	2
MB-0181	MB-3035	2.33097739035728	pos	pos	MB-0181	MB-3035	6
MB-0181	MB-3363	2.71516016499893	pos	pos	MB-0181	MB-3363	2
MB-0181	MB-2556	2.8550572576383	pos	pos	MB-0181	MB-2556	6
MB-0181	MB-2752	1.72558799764151	pos	pos	MB-0181	MB-2752	3
MB-0181	MB-3600	1.69629628747657	pos	pos	MB-0181	MB-3600	2
MB-0181	MB-2616	2.15996934408588	pos	pos	MB-0181	MB-2616	2
MB-0181	MB-3412	1.6111386216498	pos	pos	MB-0181	MB-3412	3
MB-0181	MB-3479	1.78208771990223	pos	pos	MB-0181	MB-3479	6
MB-0181	MB-3506	2.04792798486277	pos	pos	MB-0181	MB-3506	2
MB-0181	MB-3181	2.33500359276445	pos	pos	MB-0181	MB-3181	4
MB-0202	MB-0010	1.81112974417914	pos	pos	MB-0202	MB-0010	4
MB-0202	MB-0066	1.78007379807321	pos	pos	MB-0202	MB-0066	2
MB-0202	MB-0134	1.25148001005285	pos	pos	MB-0202	MB-0134	3
MB-0202	MB-0181	1.32113362425119	pos	pos	MB-0202	MB-0181	2
MB-0202	MB-0117	1.25467251816563	pos	pos	MB-0202	MB-0117	2
MB-0202	MB-0068	1.59586210995702	pos	pos	MB-0202	MB-0068	4
MB-0202	MB-0138	1.14199357560379	pos	pos	MB-0202	MB-0138	4
MB-0202	MB-0123	1.04761101971701	pos	pos	MB-0202	MB-0123	2
MB-0202	MB-0282	1.38695694106801	pos	pos	MB-0202	MB-0282	4
MB-0202	MB-0145	1.59275450266262	pos	pos	MB-0202	MB-0145	1
MB-0202	MB-0301	0.784067448902196	pos	pos	MB-0202	MB-0301	2
MB-0202	MB-0362	1.67731576410545	pos	pos	MB-0202	MB-0362	2
MB-0202	MB-0203	1.3871119882787	pos	pos	MB-0202	MB-0203	3
MB-0202	MB-0322	1.35453262980349	pos	pos	MB-0202	MB-0322	4
MB-0202	MB-0324	1.15220046818379	pos	pos	MB-0202	MB-0324	1
MB-0202	MB-0385	1.57377313019307	pos	pos	MB-0202	MB-0385	2
MB-0202	MB-0421	2.17794947585426	pos	pos	MB-0202	MB-0421	2
MB-0202	MB-0474	1.26297344226023	pos	pos	MB-0202	MB-0474	3
MB-0202	MB-0425	1.71189884373808	pos	pos	MB-0202	MB-0425	4
MB-0202	MB-0348	1.43579190776114	pos	pos	MB-0202	MB-0348	3
MB-0202	MB-0521	1.55404625511826	pos	pos	MB-0202	MB-0521	3
MB-0202	MB-0291	1.6472541970091	pos	pos	MB-0202	MB-0291	5
MB-0202	MB-0404	1.19397449027946	pos	pos	MB-0202	MB-0404	4
MB-0202	MB-0486	1.78488352449307	pos	pos	MB-0202	MB-0486	2
MB-0202	MB-0542	1.30518698824672	pos	pos	MB-0202	MB-0542	3
MB-0202	MB-0449	1.46716189004729	pos	pos	MB-0202	MB-0449	1
MB-0202	MB-0528	1.35565896859386	pos	pos	MB-0202	MB-0528	3
MB-0202	MB-0487	1.74775060766035	pos	pos	MB-0202	MB-0487	1
MB-0202	MB-0512	1.28204266411568	pos	pos	MB-0202	MB-0512	2
MB-0202	MB-0535	1.30800804495001	pos	pos	MB-0202	MB-0535	5
MB-0202	MB-0904	0.782272197840899	pos	pos	MB-0202	MB-0904	1
MB-0202	MB-0891	1.39901079556245	pos	pos	MB-0202	MB-0891	3
MB-0202	MB-0584	1.71117272276821	pos	pos	MB-0202	MB-0584	6
MB-0202	MB-0492	1.56759788852264	pos	pos	MB-0202	MB-0492	5
MB-0202	MB-0455	2.43448544419029	pos	pos	MB-0202	MB-0455	3
MB-0202	MB-2556	2.30115458274799	pos	pos	MB-0202	MB-2556	4
MB-0202	MB-2971	0.895128715324941	pos	pos	MB-0202	MB-2971	3
MB-0202	MB-2752	1.03286564570365	pos	pos	MB-0202	MB-2752	4
MB-0202	MB-0579	1.55384065176701	pos	pos	MB-0202	MB-0579	2
MB-0202	MB-3506	1.46557001895607	pos	pos	MB-0202	MB-3506	2
MB-0202	MB-3035	1.64587229790095	pos	pos	MB-0202	MB-3035	6
MB-0202	MB-2616	1.5915185130558	pos	pos	MB-0202	MB-2616	2
MB-0202	MB-3479	1.042363184499	pos	pos	MB-0202	MB-3479	6
MB-0202	MB-3181	1.71374337755202	pos	pos	MB-0202	MB-3181	3
MB-0202	MB-0465	2.18622034578215	pos	pos	MB-0202	MB-0465	2
MB-0202	MB-3412	1.08048110727491	pos	pos	MB-0202	MB-3412	2
MB-0202	MB-3363	2.05358034673986	pos	pos	MB-0202	MB-3363	3
MB-0202	MB-3600	1.31730769516038	pos	pos	MB-0202	MB-3600	6
MB-0203	MB-0117	0.777786527312917	pos	pos	MB-0203	MB-0117	2
MB-0203	MB-0068	1.48715433960783	pos	pos	MB-0203	MB-0068	4
MB-0203	MB-0010	2.50397410184313	pos	pos	MB-0203	MB-0010	4
MB-0203	MB-0066	1.2515935855182	pos	pos	MB-0203	MB-0066	2
MB-0203	MB-0123	1.57287533989016	pos	pos	MB-0203	MB-0123	3
MB-0203	MB-0138	1.10914468231465	pos	pos	MB-0203	MB-0138	2
MB-0202	MB-3104	1.89211210859764	pos	pos	MB-0202	MB-3104	2
MB-0203	MB-0181	1.209903162437	pos	pos	MB-0203	MB-0181	4
MB-0203	MB-0202	1.39009203970895	pos	pos	MB-0203	MB-0202	4
MB-0203	MB-0362	0.86350785121382	pos	pos	MB-0203	MB-0362	2
MB-0203	MB-0134	1.84303790016461	pos	pos	MB-0203	MB-0134	4
MB-0203	MB-0282	0.885323649229038	pos	pos	MB-0203	MB-0282	1
MB-0203	MB-0324	1.5164391670912	pos	pos	MB-0203	MB-0324	2
MB-0203	MB-0322	0.787403355675747	pos	pos	MB-0203	MB-0322	2
MB-0203	MB-0301	1.487258336472	pos	pos	MB-0203	MB-0301	3
MB-0203	MB-0421	2.08313555062757	pos	pos	MB-0203	MB-0421	4
MB-0203	MB-0449	1.61737838068274	pos	pos	MB-0203	MB-0449	1
MB-0203	MB-0487	1.15070116558306	pos	pos	MB-0203	MB-0487	2
MB-0203	MB-0492	2.00365636993788	pos	pos	MB-0203	MB-0492	2
MB-0203	MB-0425	1.99031293322257	pos	pos	MB-0203	MB-0425	3
MB-0203	MB-0385	1.69505107110846	pos	pos	MB-0203	MB-0385	4
MB-0203	MB-0528	1.93728612093743	pos	pos	MB-0203	MB-0528	3
MB-0203	MB-0512	1.12242712793756	pos	pos	MB-0203	MB-0512	3
MB-0203	MB-0542	1.49604548619747	pos	pos	MB-0203	MB-0542	5
MB-0203	MB-0584	1.07961522141865	pos	pos	MB-0203	MB-0584	4
MB-0203	MB-0904	1.26680873795063	pos	pos	MB-0203	MB-0904	2
MB-0203	MB-0521	1.85941752355682	pos	pos	MB-0203	MB-0521	3
MB-0203	MB-0891	1.73080203151434	pos	pos	MB-0203	MB-0891	1
MB-0203	MB-0535	1.25482189034792	pos	pos	MB-0203	MB-0535	3
MB-0203	MB-0474	1.48100603317858	pos	pos	MB-0203	MB-0474	1
MB-0203	MB-2556	2.79458506825351	pos	pos	MB-0203	MB-2556	2
MB-0203	MB-0348	1.51074325250052	pos	pos	MB-0203	MB-0348	5
MB-0203	MB-2616	2.24333138905058	pos	pos	MB-0203	MB-2616	1
MB-0203	MB-0291	1.99313409634714	pos	pos	MB-0203	MB-0291	3
MB-0203	MB-2971	1.68108694830455	pos	pos	MB-0203	MB-2971	6
MB-0203	MB-2752	1.8930951464792	pos	pos	MB-0203	MB-2752	5
MB-0203	MB-3035	2.24793864922644	pos	pos	MB-0203	MB-3035	3
MB-0203	MB-3412	1.74854717526705	pos	pos	MB-0203	MB-3412	4
MB-0203	MB-0486	2.1666854335497	pos	pos	MB-0203	MB-0486	3
MB-0203	MB-3181	2.33996265655739	pos	pos	MB-0203	MB-3181	4
MB-0203	MB-0145	1.34981321008162	pos	pos	MB-0203	MB-0145	2
MB-0203	MB-3506	2.13973833025618	pos	pos	MB-0203	MB-3506	2
MB-0203	MB-3104	1.77632992587639	pos	pos	MB-0203	MB-3104	6
MB-0203	MB-3479	1.78465769016102	pos	pos	MB-0203	MB-3479	2
MB-0203	MB-3600	1.78359380549025	pos	pos	MB-0203	MB-3600	6
MB-0203	MB-3363	2.72230928814399	pos	pos	MB-0203	MB-3363	3
MB-0203	MB-0579	1.59692533219438	pos	pos	MB-0203	MB-0579	2
MB-0203	MB-0404	1.18156614436441	pos	pos	MB-0203	MB-0404	2
MB-0203	MB-0455	2.77921669493594	pos	pos	MB-0203	MB-0455	3
MB-0203	MB-0465	2.11190239029291	pos	pos	MB-0203	MB-0465	6
MB-0282	MB-0066	0.881313017525898	pos	pos	MB-0282	MB-0066	2
MB-0282	MB-0068	0.912066020690859	pos	pos	MB-0282	MB-0068	4
MB-0282	MB-0181	0.853224265971794	pos	pos	MB-0282	MB-0181	4
MB-0282	MB-0138	0.836875157160088	pos	pos	MB-0282	MB-0138	2
MB-0282	MB-0123	1.15710936153418	pos	pos	MB-0282	MB-0123	3
MB-0282	MB-0117	0.772908753921906	pos	pos	MB-0282	MB-0117	2
MB-0282	MB-0202	1.38294360962389	pos	pos	MB-0282	MB-0202	2
MB-0282	MB-0010	2.33212842046706	pos	pos	MB-0282	MB-0010	4
MB-0282	MB-0134	1.72449361173586	pos	pos	MB-0282	MB-0134	4
MB-0282	MB-0322	0.850879406481076	pos	pos	MB-0282	MB-0322	2
MB-0282	MB-0301	1.16512070601636	pos	pos	MB-0282	MB-0301	4
MB-0282	MB-0362	1.46751967380557	pos	pos	MB-0282	MB-0362	1
MB-0282	MB-0203	0.891677947453712	pos	pos	MB-0282	MB-0203	2
MB-0282	MB-0421	1.81641668141498	pos	pos	MB-0282	MB-0421	2
MB-0282	MB-0145	1.48640384605618	pos	pos	MB-0282	MB-0145	3
MB-0282	MB-0324	1.47365015307085	pos	pos	MB-0282	MB-0324	4
MB-0282	MB-0474	1.28526652289446	pos	pos	MB-0282	MB-0474	1
MB-0282	MB-0385	1.30075183364728	pos	pos	MB-0282	MB-0385	2
MB-0282	MB-0449	1.70579747757714	pos	pos	MB-0282	MB-0449	2
MB-0282	MB-0492	1.28852030691081	pos	pos	MB-0282	MB-0492	3
MB-0282	MB-0512	1.12747404472031	pos	pos	MB-0282	MB-0512	4
MB-0282	MB-0425	2.02340692281933	pos	pos	MB-0282	MB-0425	3
MB-0282	MB-0487	1.35139072095067	pos	pos	MB-0282	MB-0487	3
MB-0282	MB-0465	2.02290635833901	pos	pos	MB-0282	MB-0465	5
MB-0282	MB-0291	1.75300768784518	pos	pos	MB-0282	MB-0291	4
MB-0282	MB-0528	1.46928862479327	pos	pos	MB-0282	MB-0528	2
MB-0282	MB-0348	1.76631043233044	pos	pos	MB-0282	MB-0348	3
MB-0282	MB-0404	1.17910473054609	pos	pos	MB-0282	MB-0404	1
MB-0282	MB-0584	1.02417888241968	pos	pos	MB-0282	MB-0584	3
MB-0282	MB-0542	1.27151715013425	pos	pos	MB-0282	MB-0542	1
MB-0282	MB-0904	1.21155834711372	pos	pos	MB-0282	MB-0904	2
MB-0282	MB-0891	1.50987725902313	pos	pos	MB-0282	MB-0891	5
MB-0282	MB-0579	1.66010349477786	pos	pos	MB-0282	MB-0579	1
MB-0282	MB-0535	0.960089056746039	pos	pos	MB-0282	MB-0535	3
MB-0282	MB-2556	2.41746569313768	pos	pos	MB-0282	MB-2556	6
MB-0282	MB-0521	1.67350301427969	pos	pos	MB-0282	MB-0521	5
MB-0282	MB-2971	1.53476147959238	pos	pos	MB-0282	MB-2971	3
MB-0282	MB-0455	2.01479573607251	pos	pos	MB-0282	MB-0455	4
MB-0282	MB-0486	1.40518055061116	pos	pos	MB-0282	MB-0486	3
MB-0282	MB-2752	1.71101021851078	pos	pos	MB-0282	MB-2752	4
MB-0282	MB-2616	1.83066301788272	pos	pos	MB-0282	MB-2616	2
MB-0282	MB-3035	1.84716865029461	pos	pos	MB-0282	MB-3035	2
MB-0282	MB-3104	1.33977651378149	pos	pos	MB-0282	MB-3104	6
MB-0282	MB-3412	1.21745177050269	pos	pos	MB-0282	MB-3412	2
MB-0282	MB-3363	2.11695340795404	pos	pos	MB-0282	MB-3363	6
MB-0282	MB-3506	1.80565191699313	pos	pos	MB-0282	MB-3506	3
MB-0282	MB-3479	1.36576205403418	pos	pos	MB-0282	MB-3479	2
MB-0282	MB-3600	1.50640640502986	pos	pos	MB-0282	MB-3600	2
MB-0291	MB-0138	1.59626190263568	pos	pos	MB-0291	MB-0138	3
MB-0291	MB-0202	1.64783879198001	pos	pos	MB-0291	MB-0202	6
MB-0282	MB-3181	1.9059966446607	pos	pos	MB-0282	MB-3181	2
MB-0291	MB-0068	1.64138977826417	pos	pos	MB-0291	MB-0068	4
MB-0291	MB-0123	1.63754515562897	pos	pos	MB-0291	MB-0123	4
MB-0291	MB-0066	1.95233884419253	pos	pos	MB-0291	MB-0066	2
MB-0291	MB-0421	1.22419090819341	pos	pos	MB-0291	MB-0421	3
MB-0291	MB-0322	1.60449006117971	pos	pos	MB-0291	MB-0322	2
MB-0291	MB-0362	2.24304502609909	pos	pos	MB-0291	MB-0362	2
MB-0291	MB-0324	2.26936700116064	pos	pos	MB-0291	MB-0324	4
MB-0291	MB-0181	2.03455313851635	pos	pos	MB-0291	MB-0181	4
MB-0291	MB-0117	1.829034254601	pos	pos	MB-0291	MB-0117	2
MB-0291	MB-0010	2.26765421748981	pos	pos	MB-0291	MB-0010	4
MB-0291	MB-0301	1.36457267949217	pos	pos	MB-0291	MB-0301	1
MB-0291	MB-0282	1.7485816620366	pos	pos	MB-0291	MB-0282	2
MB-0291	MB-0487	2.16168632146804	pos	pos	MB-0291	MB-0487	2
MB-0291	MB-0203	1.99978207554479	pos	pos	MB-0291	MB-0203	3
MB-0291	MB-0521	1.69082905702123	pos	pos	MB-0291	MB-0521	4
MB-0291	MB-0465	0.585334529924571	pos	pos	MB-0291	MB-0465	1
MB-0291	MB-0449	2.0604744940531	pos	pos	MB-0291	MB-0449	2
MB-0291	MB-0512	1.59064212482795	pos	pos	MB-0291	MB-0512	2
MB-0291	MB-0891	1.7568180339062	pos	pos	MB-0291	MB-0891	3
MB-0291	MB-0528	1.70004586619071	pos	pos	MB-0291	MB-0528	4
MB-0291	MB-0404	1.23864110978838	pos	pos	MB-0291	MB-0404	3
MB-0291	MB-0425	2.281121280192	pos	pos	MB-0291	MB-0425	3
MB-0291	MB-0542	1.42047068144358	pos	pos	MB-0291	MB-0542	5
MB-0291	MB-0492	1.77615134993142	pos	pos	MB-0291	MB-0492	4
MB-0291	MB-0145	1.40225011496201	pos	pos	MB-0291	MB-0145	2
MB-0291	MB-0134	1.90263590229005	pos	pos	MB-0291	MB-0134	3
MB-0291	MB-2556	2.30093535031389	pos	pos	MB-0291	MB-2556	1
MB-0291	MB-0904	1.63457052285503	pos	pos	MB-0291	MB-0904	3
MB-0291	MB-0584	1.89751474991278	pos	pos	MB-0291	MB-0584	1
MB-0291	MB-2616	1.65805199061039	pos	pos	MB-0291	MB-2616	2
MB-0291	MB-0348	1.77388175024812	pos	pos	MB-0291	MB-0348	5
MB-0291	MB-0474	1.60315892474432	pos	pos	MB-0291	MB-0474	1
MB-0291	MB-2971	1.70992742228341	pos	pos	MB-0291	MB-2971	3
MB-0291	MB-3035	1.61825410995127	pos	pos	MB-0291	MB-3035	6
MB-0291	MB-0535	1.47441220781014	pos	pos	MB-0291	MB-0535	5
MB-0291	MB-2752	1.60937960143686	pos	pos	MB-0291	MB-2752	3
MB-0291	MB-3506	1.66630906411121	pos	pos	MB-0291	MB-3506	4
MB-0291	MB-3181	1.63325755293707	pos	pos	MB-0291	MB-3181	3
MB-0291	MB-3412	1.51109128118455	pos	pos	MB-0291	MB-3412	4
MB-0301	MB-0068	1.49561726223328	pos	pos	MB-0301	MB-0068	2
MB-0301	MB-0123	0.695732938260449	pos	pos	MB-0301	MB-0123	2
MB-0301	MB-0066	1.53525440542814	pos	pos	MB-0301	MB-0066	6
MB-0301	MB-0010	1.98547499242448	pos	pos	MB-0301	MB-0010	2
MB-0301	MB-0202	0.787822524989141	pos	pos	MB-0301	MB-0202	6
MB-0291	MB-3363	2.00513402279928	pos	pos	MB-0291	MB-3363	3
MB-0301	MB-0138	1.10477874419687	pos	pos	MB-0301	MB-0138	2
MB-0301	MB-0117	1.29520310358029	pos	pos	MB-0301	MB-0117	2
MB-0291	MB-3479	1.21301099140779	pos	pos	MB-0291	MB-3479	3
MB-0301	MB-0181	1.55841433481147	pos	pos	MB-0301	MB-0181	6
MB-0301	MB-0134	1.10026505525054	pos	pos	MB-0301	MB-0134	2
MB-0301	MB-0282	1.16249262076567	pos	pos	MB-0301	MB-0282	4
MB-0301	MB-0362	1.96056555084073	pos	pos	MB-0301	MB-0362	4
MB-0291	MB-3600	1.76776627006103	pos	pos	MB-0291	MB-3600	2
MB-0291	MB-0385	1.88914398519827	pos	pos	MB-0291	MB-0385	3
MB-0301	MB-0324	1.28527391930081	pos	pos	MB-0301	MB-0324	2
MB-0291	MB-0455	2.19231929387787	pos	pos	MB-0291	MB-0455	2
MB-0291	MB-3104	2.13758691976343	pos	pos	MB-0291	MB-3104	4
MB-0301	MB-0322	1.00225118672879	pos	pos	MB-0301	MB-0322	4
MB-0301	MB-0421	2.06762448046979	pos	pos	MB-0301	MB-0421	2
MB-0301	MB-0203	1.48366909185499	pos	pos	MB-0301	MB-0203	4
MB-0301	MB-0492	1.68237255359766	pos	pos	MB-0301	MB-0492	1
MB-0301	MB-0487	2.08095701488903	pos	pos	MB-0301	MB-0487	2
MB-0291	MB-0486	1.75142217512133	pos	pos	MB-0291	MB-0486	2
MB-0291	MB-0579	2.12819091428268	pos	pos	MB-0291	MB-0579	3
MB-0301	MB-0449	1.60277515326404	pos	pos	MB-0301	MB-0449	4
MB-0301	MB-0474	0.99836925732458	pos	pos	MB-0301	MB-0474	1
MB-0301	MB-0385	1.15459685087473	pos	pos	MB-0301	MB-0385	2
MB-0301	MB-0528	1.22811923389991	pos	pos	MB-0301	MB-0528	2
MB-0301	MB-0512	1.37297010517997	pos	pos	MB-0301	MB-0512	3
MB-0301	MB-0535	1.03544779769262	pos	pos	MB-0301	MB-0535	4
MB-0301	MB-0542	0.906755243718724	pos	pos	MB-0301	MB-0542	3
MB-0301	MB-0348	1.4641809381798	pos	pos	MB-0301	MB-0348	3
MB-0301	MB-0404	0.985361908504212	pos	pos	MB-0301	MB-0404	5
MB-0301	MB-0291	1.37486833754529	pos	pos	MB-0301	MB-0291	4
MB-0301	MB-0521	1.55915999961995	pos	pos	MB-0301	MB-0521	2
MB-0301	MB-0584	1.16334829892126	pos	pos	MB-0301	MB-0584	3
MB-0301	MB-0891	1.47500689483962	pos	pos	MB-0301	MB-0891	1
MB-0301	MB-0145	1.39160092804777	pos	pos	MB-0301	MB-0145	3
MB-0301	MB-0425	2.08257946968496	pos	pos	MB-0301	MB-0425	1
MB-0301	MB-0904	0.666296359928345	pos	pos	MB-0301	MB-0904	2
MB-0301	MB-2556	2.16134696795734	pos	pos	MB-0301	MB-2556	5
MB-0301	MB-0579	1.28211096752839	pos	pos	MB-0301	MB-0579	1
MB-0301	MB-2971	0.798180834255503	pos	pos	MB-0301	MB-2971	3
MB-0301	MB-2752	0.915382556242937	pos	pos	MB-0301	MB-2752	6
MB-0301	MB-3035	0.939363442881197	pos	pos	MB-0301	MB-3035	5
MB-0301	MB-2616	1.64528939778969	pos	pos	MB-0301	MB-2616	3
MB-0301	MB-3104	1.58866086503368	pos	pos	MB-0301	MB-3104	4
MB-0301	MB-0486	1.42197153942349	pos	pos	MB-0301	MB-0486	3
MB-0301	MB-0465	1.97285658708457	pos	pos	MB-0301	MB-0465	4
MB-0301	MB-3181	1.50735631890876	pos	pos	MB-0301	MB-3181	2
MB-0301	MB-3412	0.726258764061023	pos	pos	MB-0301	MB-3412	2
MB-0322	MB-0068	0.93553196974702	pos	pos	MB-0322	MB-0068	6
MB-0301	MB-3506	1.34364029088538	pos	pos	MB-0301	MB-3506	2
MB-0322	MB-0066	1.03431100418512	pos	pos	MB-0322	MB-0066	6
MB-0301	MB-3363	1.71857943810353	pos	pos	MB-0301	MB-3363	3
MB-0322	MB-0117	0.73818974159658	pos	pos	MB-0322	MB-0117	2
MB-0301	MB-3479	0.563682547168595	pos	pos	MB-0301	MB-3479	2
MB-0322	MB-0138	0.533770782385881	pos	pos	MB-0322	MB-0138	3
MB-0322	MB-0181	1.22118721988188	pos	pos	MB-0322	MB-0181	6
MB-0322	MB-0123	1.09408261153832	pos	pos	MB-0322	MB-0123	2
MB-0301	MB-3600	0.741540804692784	pos	pos	MB-0301	MB-3600	4
MB-0322	MB-0202	1.35554542002166	pos	pos	MB-0322	MB-0202	4
MB-0322	MB-0282	0.851210079253142	pos	pos	MB-0322	MB-0282	2
MB-0322	MB-0010	2.67069848533795	pos	pos	MB-0322	MB-0010	3
MB-0322	MB-0362	0.993225268916291	pos	pos	MB-0322	MB-0362	2
MB-0322	MB-0301	1.00398063335023	pos	pos	MB-0322	MB-0301	2
MB-0322	MB-0324	1.59930109956758	pos	pos	MB-0322	MB-0324	4
MB-0301	MB-0455	2.06352136803955	pos	pos	MB-0301	MB-0455	4
MB-0322	MB-0203	0.784981112612237	pos	pos	MB-0322	MB-0203	2
MB-0322	MB-0487	1.06981452884914	pos	pos	MB-0322	MB-0487	4
MB-0322	MB-0449	1.53043687290207	pos	pos	MB-0322	MB-0449	1
MB-0322	MB-0421	1.84495977735946	pos	pos	MB-0322	MB-0421	2
MB-0322	MB-0145	1.20221456180287	pos	pos	MB-0322	MB-0145	2
MB-0322	MB-0512	0.811023866726078	pos	pos	MB-0322	MB-0512	3
MB-0322	MB-0134	1.80123644288976	pos	pos	MB-0322	MB-0134	4
MB-0322	MB-0492	1.90780011704456	pos	pos	MB-0322	MB-0492	1
MB-0322	MB-0404	0.734099695095153	pos	pos	MB-0322	MB-0404	2
MB-0322	MB-0535	0.702703726505823	pos	pos	MB-0322	MB-0535	2
MB-0322	MB-0474	1.29041991470465	pos	pos	MB-0322	MB-0474	3
MB-0322	MB-0584	0.641993865829248	pos	pos	MB-0322	MB-0584	4
MB-0322	MB-0891	1.29845026088195	pos	pos	MB-0322	MB-0891	3
MB-0322	MB-0528	1.35867420326134	pos	pos	MB-0322	MB-0528	3
MB-0322	MB-0904	0.950225869662728	pos	pos	MB-0322	MB-0904	5
MB-0322	MB-0542	0.944340172108368	pos	pos	MB-0322	MB-0542	4
MB-0322	MB-0521	1.51715152438293	pos	pos	MB-0322	MB-0521	2
MB-0322	MB-0486	1.91984136778487	pos	pos	MB-0322	MB-0486	3
MB-0322	MB-2971	1.46582628031099	pos	pos	MB-0322	MB-2971	1
MB-0322	MB-2616	1.55526292027485	pos	pos	MB-0322	MB-2616	3
MB-0322	MB-2556	2.34798538280792	pos	pos	MB-0322	MB-2556	1
MB-0322	MB-0579	1.50316406661562	pos	pos	MB-0322	MB-0579	2
MB-0322	MB-3104	1.3700208004466	pos	pos	MB-0322	MB-3104	5
MB-0322	MB-3035	1.48835078241371	pos	pos	MB-0322	MB-3035	1
MB-0322	MB-2752	1.4475150828706	pos	pos	MB-0322	MB-2752	3
MB-0322	MB-0291	1.60159016161524	pos	pos	MB-0322	MB-0291	6
MB-0322	MB-0465	1.83467357226078	pos	pos	MB-0322	MB-0465	5
MB-0322	MB-3181	1.53204046342039	pos	pos	MB-0322	MB-3181	3
MB-0322	MB-3506	1.43143962049981	pos	pos	MB-0322	MB-3506	4
MB-0322	MB-0425	2.51208453774603	pos	pos	MB-0322	MB-0425	3
MB-0322	MB-3412	1.23801654304872	pos	pos	MB-0322	MB-3412	4
MB-0322	MB-0348	1.91254956517233	pos	pos	MB-0322	MB-0348	2
MB-0324	MB-0010	2.94575073205474	pos	pos	MB-0324	MB-0010	2
MB-0322	MB-3479	1.28300055384576	pos	pos	MB-0322	MB-3479	6
MB-0322	MB-0385	1.72032585630593	pos	pos	MB-0322	MB-0385	2
MB-0322	MB-3363	1.98063340924137	pos	pos	MB-0322	MB-3363	6
MB-0322	MB-3600	1.16598991135414	pos	pos	MB-0322	MB-3600	3
MB-0324	MB-0202	1.16937623553059	pos	pos	MB-0324	MB-0202	2
MB-0324	MB-0362	1.43628528401093	pos	pos	MB-0324	MB-0362	2
MB-0324	MB-0068	2.36550111583758	pos	pos	MB-0324	MB-0068	3
MB-0324	MB-0117	1.24889989937019	pos	pos	MB-0324	MB-0117	6
MB-0324	MB-0066	2.33841643648558	pos	pos	MB-0324	MB-0066	2
MB-0324	MB-0421	2.19544060270154	pos	pos	MB-0324	MB-0421	4
MB-0324	MB-0181	1.60249447284338	pos	pos	MB-0324	MB-0181	4
MB-0324	MB-0138	1.54184666895002	pos	pos	MB-0324	MB-0138	2
MB-0324	MB-0301	1.28332604351014	pos	pos	MB-0324	MB-0301	3
MB-0324	MB-0123	1.84035488767346	pos	pos	MB-0324	MB-0123	2
MB-0324	MB-0385	2.30821685570458	pos	pos	MB-0324	MB-0385	2
MB-0324	MB-0145	2.39077240003269	pos	pos	MB-0324	MB-0145	4
MB-0324	MB-0449	0.759921399361449	pos	pos	MB-0324	MB-0449	4
MB-0324	MB-0203	1.51127358139129	pos	pos	MB-0324	MB-0203	2
MB-0322	MB-0455	1.96923259198313	pos	pos	MB-0322	MB-0455	4
MB-0324	MB-0282	1.46928820712034	pos	pos	MB-0324	MB-0282	1
MB-0324	MB-0322	1.59247614639823	pos	pos	MB-0324	MB-0322	2
MB-0324	MB-0134	1.94547048867659	pos	pos	MB-0324	MB-0134	2
MB-0324	MB-0487	1.79395461355646	pos	pos	MB-0324	MB-0487	3
MB-0324	MB-0891	2.40068735670606	pos	pos	MB-0324	MB-0891	4
MB-0324	MB-0404	1.71182880596014	pos	pos	MB-0324	MB-0404	1
MB-0324	MB-0291	2.27052566998364	pos	pos	MB-0324	MB-0291	2
MB-0324	MB-0348	2.13963934895139	pos	pos	MB-0324	MB-0348	2
MB-0324	MB-0512	2.0126147768679	pos	pos	MB-0324	MB-0512	3
MB-0324	MB-0904	0.722289015259085	pos	pos	MB-0324	MB-0904	4
MB-0324	MB-2556	3.2942736610632	pos	pos	MB-0324	MB-2556	3
MB-0324	MB-0521	2.22820030442068	pos	pos	MB-0324	MB-0521	3
MB-0324	MB-0474	1.79439604764835	pos	pos	MB-0324	MB-0474	5
MB-0324	MB-0528	2.40991743631926	pos	pos	MB-0324	MB-0528	4
MB-0324	MB-0579	1.68076298858436	pos	pos	MB-0324	MB-0579	2
MB-0324	MB-2971	1.60683149685625	pos	pos	MB-0324	MB-2971	3
MB-0324	MB-0535	2.02922258197111	pos	pos	MB-0324	MB-0535	1
MB-0324	MB-2752	2.02757125248613	pos	pos	MB-0324	MB-2752	3
MB-0324	MB-0584	1.86378960929037	pos	pos	MB-0324	MB-0584	1
MB-0324	MB-0492	2.64043617713942	pos	pos	MB-0324	MB-0492	2
MB-0324	MB-0425	1.97857402539278	pos	pos	MB-0324	MB-0425	5
MB-0324	MB-0542	2.18008959192029	pos	pos	MB-0324	MB-0542	1
MB-0324	MB-3035	2.46564136526542	pos	pos	MB-0324	MB-3035	3
MB-0324	MB-3506	2.52932093431327	pos	pos	MB-0324	MB-3506	6
MB-0324	MB-0486	2.57818928838084	pos	pos	MB-0324	MB-0486	5
MB-0324	MB-2616	2.83374233249752	pos	pos	MB-0324	MB-2616	3
MB-0324	MB-3181	2.7996682010647	pos	pos	MB-0324	MB-3181	4
MB-0348	MB-0010	1.3102546197623	pos	pos	MB-0348	MB-0010	3
MB-0324	MB-0465	2.30010541311763	pos	pos	MB-0324	MB-0465	4
MB-0348	MB-0068	1.91819466271144	pos	pos	MB-0348	MB-0068	2
MB-0324	MB-3479	1.66034445119681	pos	pos	MB-0324	MB-3479	2
MB-0324	MB-3363	2.94588409699607	pos	pos	MB-0324	MB-3363	6
MB-0348	MB-0123	1.39625546821488	pos	pos	MB-0348	MB-0123	2
MB-0324	MB-3600	1.65637359689951	pos	pos	MB-0324	MB-3600	6
MB-0348	MB-0066	2.15749313713981	pos	pos	MB-0348	MB-0066	3
MB-0348	MB-0138	1.81807421246777	pos	pos	MB-0348	MB-0138	2
MB-0348	MB-0117	1.77089998690293	pos	pos	MB-0348	MB-0117	2
MB-0348	MB-0202	1.44038889967415	pos	pos	MB-0348	MB-0202	3
MB-0348	MB-0181	1.73626249610492	pos	pos	MB-0348	MB-0181	6
MB-0348	MB-0134	0.797364911828104	pos	pos	MB-0348	MB-0134	2
MB-0324	MB-0455	3.24014101320998	pos	pos	MB-0324	MB-0455	4
MB-0348	MB-0282	1.76390977267685	pos	pos	MB-0348	MB-0282	4
MB-0324	MB-3104	1.55574062848006	pos	pos	MB-0324	MB-3104	2
MB-0348	MB-0362	2.312831275823	pos	pos	MB-0348	MB-0362	3
MB-0348	MB-0421	2.49483919212006	pos	pos	MB-0348	MB-0421	2
MB-0348	MB-0301	1.45590917538041	pos	pos	MB-0348	MB-0301	2
MB-0348	MB-0322	1.91110822908289	pos	pos	MB-0348	MB-0322	4
MB-0324	MB-3412	1.71470489262354	pos	pos	MB-0324	MB-3412	4
MB-0348	MB-0425	0.944047825405632	pos	pos	MB-0348	MB-0425	2
MB-0348	MB-0385	1.06077329428374	pos	pos	MB-0348	MB-0385	4
MB-0348	MB-0474	1.62845643377506	pos	pos	MB-0348	MB-0474	1
MB-0348	MB-0324	2.13511312704307	pos	pos	MB-0348	MB-0324	2
MB-0348	MB-0449	2.10780439857541	pos	pos	MB-0348	MB-0449	2
MB-0348	MB-0487	2.33048798249878	pos	pos	MB-0348	MB-0487	3
MB-0348	MB-0291	1.77579389828274	pos	pos	MB-0348	MB-0291	4
MB-0348	MB-0492	1.67977850891962	pos	pos	MB-0348	MB-0492	1
MB-0348	MB-0521	1.92641930659938	pos	pos	MB-0348	MB-0521	2
MB-0348	MB-0528	1.83324707386806	pos	pos	MB-0348	MB-0528	2
MB-0348	MB-0512	1.81629999284821	pos	pos	MB-0348	MB-0512	3
MB-0348	MB-0891	1.72297211930293	pos	pos	MB-0348	MB-0891	4
MB-0348	MB-0904	1.55551080697926	pos	pos	MB-0348	MB-0904	3
MB-0348	MB-0542	1.48635315748356	pos	pos	MB-0348	MB-0542	3
MB-0348	MB-2556	2.55843601218055	pos	pos	MB-0348	MB-2556	5
MB-0348	MB-0535	1.8085921704627	pos	pos	MB-0348	MB-0535	4
MB-0348	MB-2752	1.64527714405785	pos	pos	MB-0348	MB-2752	2
MB-0348	MB-0584	2.16101894998464	pos	pos	MB-0348	MB-0584	3
MB-0348	MB-0579	1.96599860112328	pos	pos	MB-0348	MB-0579	1
MB-0348	MB-2971	1.57451719250507	pos	pos	MB-0348	MB-2971	3
MB-0348	MB-3035	2.14594563084896	pos	pos	MB-0348	MB-3035	1
MB-0348	MB-2616	2.05370006760633	pos	pos	MB-0348	MB-2616	2
MB-0348	MB-0486	1.80565797607779	pos	pos	MB-0348	MB-0486	5
MB-0348	MB-3181	2.09635208234013	pos	pos	MB-0348	MB-3181	1
MB-0348	MB-3412	1.01074203419503	pos	pos	MB-0348	MB-3412	3
MB-0348	MB-3363	2.39086153980112	pos	pos	MB-0348	MB-3363	6
MB-0348	MB-3506	1.89765108571782	pos	pos	MB-0348	MB-3506	5
MB-0348	MB-0404	1.66837499474324	pos	pos	MB-0348	MB-0404	3
MB-0348	MB-0465	2.37513771645775	pos	pos	MB-0348	MB-0465	4
MB-0348	MB-3600	1.15569289939128	pos	pos	MB-0348	MB-3600	3
MB-0348	MB-3479	1.65467742740734	pos	pos	MB-0348	MB-3479	4
MB-0348	MB-3104	2.39709637752211	pos	pos	MB-0348	MB-3104	2
MB-0348	MB-0145	1.64980938332569	pos	pos	MB-0348	MB-0145	2
MB-0348	MB-0455	2.6045602555505	pos	pos	MB-0348	MB-0455	6
MB-0348	MB-0203	1.51279278093317	pos	pos	MB-0348	MB-0203	2
MB-0362	MB-0010	2.94843084840131	pos	pos	MB-0362	MB-0010	6
MB-0362	MB-0117	1.0638245503831	pos	pos	MB-0362	MB-0117	3
MB-0362	MB-0181	1.45499740731417	pos	pos	MB-0362	MB-0181	2
MB-0362	MB-0068	1.57240685522556	pos	pos	MB-0362	MB-0068	2
MB-0362	MB-0066	1.50091160714741	pos	pos	MB-0362	MB-0066	3
MB-0362	MB-0202	1.66579011295523	pos	pos	MB-0362	MB-0202	6
MB-0362	MB-0138	1.22625207906117	pos	pos	MB-0362	MB-0138	2
MB-0362	MB-0145	2.07293396938895	pos	pos	MB-0362	MB-0145	4
MB-0362	MB-0203	0.859832987872547	pos	pos	MB-0362	MB-0203	4
MB-0362	MB-0301	1.96137969489004	pos	pos	MB-0362	MB-0301	2
MB-0362	MB-0324	1.43772407084133	pos	pos	MB-0362	MB-0324	3
MB-0362	MB-0322	0.988686108161594	pos	pos	MB-0362	MB-0322	2
MB-0362	MB-0134	2.49746365457574	pos	pos	MB-0362	MB-0134	2
MB-0362	MB-0282	1.4640513341828	pos	pos	MB-0362	MB-0282	4
MB-0362	MB-0123	2.10038046299593	pos	pos	MB-0362	MB-0123	4
MB-0362	MB-0421	1.99119109346254	pos	pos	MB-0362	MB-0421	2
MB-0362	MB-0579	1.77404072337781	pos	pos	MB-0362	MB-0579	4
MB-0362	MB-0487	0.78053000252622	pos	pos	MB-0362	MB-0487	1
MB-0362	MB-0385	2.50040805562982	pos	pos	MB-0362	MB-0385	2
MB-0362	MB-0449	1.51879838699599	pos	pos	MB-0362	MB-0449	2
MB-0362	MB-0404	1.61661947481573	pos	pos	MB-0362	MB-0404	3
MB-0362	MB-0512	1.11332438267046	pos	pos	MB-0362	MB-0512	4
MB-0362	MB-0348	2.31418781290253	pos	pos	MB-0362	MB-0348	1
MB-0362	MB-0542	2.10010663189115	pos	pos	MB-0362	MB-0542	2
MB-0362	MB-0584	1.43701429805049	pos	pos	MB-0362	MB-0584	2
MB-0362	MB-0535	1.46364967268752	pos	pos	MB-0362	MB-0535	3
MB-0362	MB-0474	2.00012129090305	pos	pos	MB-0362	MB-0474	4
MB-0362	MB-0528	2.25168841327161	pos	pos	MB-0362	MB-0528	3
MB-0362	MB-0465	2.16201921930688	pos	pos	MB-0362	MB-0465	3
MB-0362	MB-0291	2.25061574390405	pos	pos	MB-0362	MB-0291	5
MB-0362	MB-0891	1.99898889012919	pos	pos	MB-0362	MB-0891	4
MB-0362	MB-2556	3.23913994182268	pos	pos	MB-0362	MB-2556	2
MB-0362	MB-0455	3.05446421115244	pos	pos	MB-0362	MB-0455	3
MB-0362	MB-0492	2.60991474524442	pos	pos	MB-0362	MB-0492	1
MB-0362	MB-0486	2.69960783027216	pos	pos	MB-0362	MB-0486	3
MB-0362	MB-0521	2.0535317317752	pos	pos	MB-0362	MB-0521	1
MB-0362	MB-0904	1.54345407015081	pos	pos	MB-0362	MB-0904	2
MB-0362	MB-0425	2.52794190255805	pos	pos	MB-0362	MB-0425	5
MB-0362	MB-2971	1.96497996968422	pos	pos	MB-0362	MB-2971	1
MB-0362	MB-3363	2.94442406079103	pos	pos	MB-0362	MB-3363	3
MB-0362	MB-2616	2.28542325549085	pos	pos	MB-0362	MB-2616	6
MB-0362	MB-3479	2.11583421949166	pos	pos	MB-0362	MB-3479	5
MB-0362	MB-2752	2.01768441272071	pos	pos	MB-0362	MB-2752	3
MB-0362	MB-3600	2.25469832612343	pos	pos	MB-0362	MB-3600	4
MB-0362	MB-3506	2.29350634278814	pos	pos	MB-0362	MB-3506	3
MB-0362	MB-3104	1.77915714037193	pos	pos	MB-0362	MB-3104	4
MB-0362	MB-3181	2.31304430071027	pos	pos	MB-0362	MB-3181	2
MB-0362	MB-3412	2.11431003012205	pos	pos	MB-0362	MB-3412	2
MB-0362	MB-3035	2.39925375287676	pos	pos	MB-0362	MB-3035	6
MB-0385	MB-0066	1.65779380952574	pos	pos	MB-0385	MB-0066	2
MB-0385	MB-0123	1.23766742303062	pos	pos	MB-0385	MB-0123	6
MB-0385	MB-0181	1.43338445773714	pos	pos	MB-0385	MB-0181	3
MB-0385	MB-0068	1.55930234569812	pos	pos	MB-0385	MB-0068	2
MB-0385	MB-0010	1.1187874660923	pos	pos	MB-0385	MB-0010	2
MB-0385	MB-0138	1.57958768148706	pos	pos	MB-0385	MB-0138	3
MB-0385	MB-0202	1.57266819989744	pos	pos	MB-0385	MB-0202	6
MB-0385	MB-0282	1.30184747901197	pos	pos	MB-0385	MB-0282	2
MB-0385	MB-0117	1.55101171588508	pos	pos	MB-0385	MB-0117	4
MB-0385	MB-0362	2.50585889611219	pos	pos	MB-0385	MB-0362	4
MB-0385	MB-0134	0.899745510636925	pos	pos	MB-0385	MB-0134	2
MB-0385	MB-0421	2.37860792526784	pos	pos	MB-0385	MB-0421	3
MB-0385	MB-0301	1.1676317819366	pos	pos	MB-0385	MB-0301	2
MB-0385	MB-0425	1.40662482094594	pos	pos	MB-0385	MB-0425	2
MB-0385	MB-0492	1.36173801628577	pos	pos	MB-0385	MB-0492	4
MB-0385	MB-0322	1.72690977507275	pos	pos	MB-0385	MB-0322	4
MB-0385	MB-0203	1.69605905256552	pos	pos	MB-0385	MB-0203	2
MB-0385	MB-0528	1.75270789384354	pos	pos	MB-0385	MB-0528	4
MB-0385	MB-0324	2.3116285617559	pos	pos	MB-0385	MB-0324	1
MB-0385	MB-0348	1.05834599077533	pos	pos	MB-0385	MB-0348	2
MB-0385	MB-0487	2.49333908407205	pos	pos	MB-0385	MB-0487	2
MB-0385	MB-0449	2.3197192068029	pos	pos	MB-0385	MB-0449	3
MB-0385	MB-0512	1.81967936623493	pos	pos	MB-0385	MB-0512	4
MB-0385	MB-0535	1.72643127299532	pos	pos	MB-0385	MB-0535	1
MB-0385	MB-0584	1.81128080473325	pos	pos	MB-0385	MB-0584	2
MB-0385	MB-0891	1.7628227592855	pos	pos	MB-0385	MB-0891	2
MB-0385	MB-0145	1.8432405169321	pos	pos	MB-0385	MB-0145	3
MB-0385	MB-0486	1.44892976525214	pos	pos	MB-0385	MB-0486	4
MB-0385	MB-2556	2.31628947607699	pos	pos	MB-0385	MB-2556	3
MB-0385	MB-0404	1.74814383447511	pos	pos	MB-0385	MB-0404	3
MB-0385	MB-0521	2.04453334507541	pos	pos	MB-0385	MB-0521	5
MB-0385	MB-0904	1.54515209008426	pos	pos	MB-0385	MB-0904	4
MB-0385	MB-0474	1.41949316099565	pos	pos	MB-0385	MB-0474	2
MB-0385	MB-0542	1.62596393346473	pos	pos	MB-0385	MB-0542	3
MB-0385	MB-2971	1.68955198738062	pos	pos	MB-0385	MB-2971	1
MB-0385	MB-2616	2.02984561564175	pos	pos	MB-0385	MB-2616	3
MB-0385	MB-0291	1.89205448329623	pos	pos	MB-0385	MB-0291	1
MB-0385	MB-3035	2.03761469312012	pos	pos	MB-0385	MB-3035	2
MB-0385	MB-0455	2.01828029295042	pos	pos	MB-0385	MB-0455	5
MB-0385	MB-3104	2.0619599061535	pos	pos	MB-0385	MB-3104	1
MB-0385	MB-3412	1.02065164634836	pos	pos	MB-0385	MB-3412	3
MB-0385	MB-3506	1.99941356544357	pos	pos	MB-0385	MB-3506	6
MB-0385	MB-2752	1.77202971878279	pos	pos	MB-0385	MB-2752	5
MB-0385	MB-0465	2.39683255253588	pos	pos	MB-0385	MB-0465	3
MB-0385	MB-3181	2.16011639668249	pos	pos	MB-0385	MB-3181	4
MB-0385	MB-3363	2.30079810739121	pos	pos	MB-0385	MB-3363	3
MB-0385	MB-3600	1.14678659454406	pos	pos	MB-0385	MB-3600	4
MB-0385	MB-3479	1.30813910324147	pos	pos	MB-0385	MB-3479	2
MB-0385	MB-0579	2.06697975796657	pos	pos	MB-0385	MB-0579	2
MB-0404	MB-0068	1.08707996225416	pos	pos	MB-0404	MB-0068	6
MB-0404	MB-0066	1.42605250539928	pos	pos	MB-0404	MB-0066	2
MB-0404	MB-0123	1.15750127490909	pos	pos	MB-0404	MB-0123	6
MB-0404	MB-0138	0.741236733017907	pos	pos	MB-0404	MB-0138	3
MB-0404	MB-0117	1.04714379864627	pos	pos	MB-0404	MB-0117	2
MB-0404	MB-0202	1.18125600482871	pos	pos	MB-0404	MB-0202	2
MB-0404	MB-0010	2.52899878252606	pos	pos	MB-0404	MB-0010	3
MB-0404	MB-0181	1.52518282281261	pos	pos	MB-0404	MB-0181	6
MB-0404	MB-0282	1.17441136583457	pos	pos	MB-0404	MB-0282	2
MB-0404	MB-0322	0.737133860907233	pos	pos	MB-0404	MB-0322	4
MB-0404	MB-0134	1.66299279051321	pos	pos	MB-0404	MB-0134	4
MB-0404	MB-0362	1.61896168013672	pos	pos	MB-0404	MB-0362	2
MB-0404	MB-0301	0.995220060717517	pos	pos	MB-0404	MB-0301	3
MB-0404	MB-0324	1.71686631629235	pos	pos	MB-0404	MB-0324	2
MB-0404	MB-0421	2.01620067446518	pos	pos	MB-0404	MB-0421	2
MB-0404	MB-0449	1.55899789001593	pos	pos	MB-0404	MB-0449	4
MB-0404	MB-0492	1.68595464045326	pos	pos	MB-0404	MB-0492	4
MB-0404	MB-0474	1.2135287665024	pos	pos	MB-0404	MB-0474	2
MB-0404	MB-0512	0.95312912899728	pos	pos	MB-0404	MB-0512	4
MB-0404	MB-0521	1.15655367418467	pos	pos	MB-0404	MB-0521	1
MB-0404	MB-0487	1.39432430010401	pos	pos	MB-0404	MB-0487	2
MB-0404	MB-0528	1.02268610763573	pos	pos	MB-0404	MB-0528	2
MB-0404	MB-0535	0.674415217469841	pos	pos	MB-0404	MB-0535	3
MB-0404	MB-0542	0.838595850294515	pos	pos	MB-0404	MB-0542	4
MB-0404	MB-0291	1.23682158211411	pos	pos	MB-0404	MB-0291	1
MB-0404	MB-0425	2.43739581537237	pos	pos	MB-0404	MB-0425	2
MB-0404	MB-0145	0.634014511147863	pos	pos	MB-0404	MB-0145	2
MB-0404	MB-0891	1.18784100080728	pos	pos	MB-0404	MB-0891	3
MB-0404	MB-0465	1.89115514652412	pos	pos	MB-0404	MB-0465	4
MB-0404	MB-0584	1.21898217681283	pos	pos	MB-0404	MB-0584	3
MB-0404	MB-0904	1.10499053066656	pos	pos	MB-0404	MB-0904	3
MB-0404	MB-2556	2.237299478895	pos	pos	MB-0404	MB-2556	5
MB-0404	MB-0579	1.57444955509585	pos	pos	MB-0404	MB-0579	4
MB-0404	MB-2616	1.16870206000583	pos	pos	MB-0404	MB-2616	2
MB-0404	MB-0203	1.17421064614241	pos	pos	MB-0404	MB-0203	3
MB-0404	MB-2752	1.20250082857724	pos	pos	MB-0404	MB-2752	1
MB-0404	MB-2971	1.34226042725668	pos	pos	MB-0404	MB-2971	3
MB-0404	MB-0486	1.58408155334833	pos	pos	MB-0404	MB-0486	1
MB-0404	MB-3035	1.26624476420486	pos	pos	MB-0404	MB-3035	2
MB-0404	MB-3181	1.12900577901346	pos	pos	MB-0404	MB-3181	5
MB-0404	MB-0385	1.75071484366332	pos	pos	MB-0404	MB-0385	1
MB-0404	MB-3506	0.992833415695454	pos	pos	MB-0404	MB-3506	3
MB-0404	MB-3104	1.40355192091214	pos	pos	MB-0404	MB-3104	6
MB-0404	MB-3412	1.0692647893142	pos	pos	MB-0404	MB-3412	5
MB-0404	MB-0455	1.9132954424729	pos	pos	MB-0404	MB-0455	3
MB-0404	MB-3479	0.963062548401212	pos	pos	MB-0404	MB-3479	4
MB-0404	MB-3363	1.76332672516969	pos	pos	MB-0404	MB-3363	3
MB-0404	MB-3600	1.16335283464033	pos	pos	MB-0404	MB-3600	4
MB-0404	MB-0348	1.67051641197792	pos	pos	MB-0404	MB-0348	2
MB-0421	MB-0010	3.00830672474786	pos	pos	MB-0421	MB-0010	2
MB-0421	MB-0066	1.8354411191567	pos	pos	MB-0421	MB-0066	6
MB-0421	MB-0117	1.94176005845237	pos	pos	MB-0421	MB-0117	2
MB-0421	MB-0068	1.95632765985966	pos	pos	MB-0421	MB-0068	6
MB-0421	MB-0138	1.86155386253031	pos	pos	MB-0421	MB-0138	3
MB-0421	MB-0123	2.23200649753331	pos	pos	MB-0421	MB-0123	2
MB-0421	MB-0134	2.75666450714074	pos	pos	MB-0421	MB-0134	2
MB-0421	MB-0202	2.17862951171438	pos	pos	MB-0421	MB-0202	3
MB-0421	MB-0181	2.31619861218315	pos	pos	MB-0421	MB-0181	6
MB-0421	MB-0203	2.08777707583862	pos	pos	MB-0421	MB-0203	2
MB-0421	MB-0301	2.06955112628353	pos	pos	MB-0421	MB-0301	4
MB-0421	MB-0362	1.98326325822463	pos	pos	MB-0421	MB-0362	4
MB-0421	MB-0282	1.8111545381439	pos	pos	MB-0421	MB-0282	2
MB-0421	MB-0322	1.8394350960945	pos	pos	MB-0421	MB-0322	3
MB-0421	MB-0145	2.28353487031891	pos	pos	MB-0421	MB-0145	2
MB-0421	MB-0324	2.18890006573759	pos	pos	MB-0421	MB-0324	2
MB-0421	MB-0291	1.22478685903892	pos	pos	MB-0421	MB-0291	4
MB-0421	MB-0465	0.447034050360058	pos	pos	MB-0421	MB-0465	4
MB-0421	MB-0487	1.97484879350036	pos	pos	MB-0421	MB-0487	2
MB-0421	MB-0385	2.38449310574541	pos	pos	MB-0421	MB-0385	4
MB-0421	MB-0449	2.15466363462286	pos	pos	MB-0421	MB-0449	1
MB-0421	MB-0455	2.37544038773623	pos	pos	MB-0421	MB-0455	2
MB-0421	MB-0348	2.50221293534212	pos	pos	MB-0421	MB-0348	2
MB-0421	MB-0474	2.0217479846269	pos	pos	MB-0421	MB-0474	3
MB-0421	MB-0425	2.97746035726162	pos	pos	MB-0421	MB-0425	4
MB-0421	MB-0512	2.00507825163463	pos	pos	MB-0421	MB-0512	1
MB-0421	MB-0528	2.11809634505877	pos	pos	MB-0421	MB-0528	2
MB-0421	MB-0404	2.01556195486921	pos	pos	MB-0421	MB-0404	2
MB-0421	MB-0492	2.53217068605223	pos	pos	MB-0421	MB-0492	3
MB-0421	MB-0521	2.05994974406814	pos	pos	MB-0421	MB-0521	4
MB-0421	MB-0584	1.84486305406076	pos	pos	MB-0421	MB-0584	3
MB-0421	MB-0542	2.11549130911218	pos	pos	MB-0421	MB-0542	3
MB-0421	MB-0535	1.93891603949056	pos	pos	MB-0421	MB-0535	5
MB-0421	MB-0579	2.05366484952396	pos	pos	MB-0421	MB-0579	4
MB-0421	MB-0486	2.64532276972361	pos	pos	MB-0421	MB-0486	2
MB-0421	MB-0904	2.02006310138053	pos	pos	MB-0421	MB-0904	3
MB-0421	MB-0891	2.34409954959384	pos	pos	MB-0421	MB-0891	1
MB-0421	MB-2616	2.09224304592452	pos	pos	MB-0421	MB-2616	3
MB-0421	MB-2752	2.24533169891992	pos	pos	MB-0421	MB-2752	1
MB-0421	MB-2971	2.26431813903617	pos	pos	MB-0421	MB-2971	2
MB-0421	MB-3363	2.50083715993412	pos	pos	MB-0421	MB-3363	5
MB-0421	MB-3035	2.26567945047838	pos	pos	MB-0421	MB-3035	1
MB-0421	MB-2556	2.74358393560368	pos	pos	MB-0421	MB-2556	3
MB-0421	MB-3181	2.15297065040435	pos	pos	MB-0421	MB-3181	6
MB-0421	MB-3479	2.1560367427023	pos	pos	MB-0421	MB-3479	5
MB-0421	MB-3412	2.20400639684277	pos	pos	MB-0421	MB-3412	3
MB-0421	MB-3104	1.97918074367071	pos	pos	MB-0421	MB-3104	4
MB-0421	MB-3506	2.31580109982497	pos	pos	MB-0421	MB-3506	3
MB-0421	MB-3600	2.35871871604077	pos	pos	MB-0421	MB-3600	4
MB-0425	MB-0010	1.14475488248518	pos	pos	MB-0425	MB-0010	2
MB-0425	MB-0202	1.7125881285675	pos	pos	MB-0425	MB-0202	2
MB-0425	MB-0068	2.51816583162142	pos	pos	MB-0425	MB-0068	6
MB-0425	MB-0138	2.37125781483654	pos	pos	MB-0425	MB-0138	2
MB-0425	MB-0117	2.0903017104998	pos	pos	MB-0425	MB-0117	6
MB-0425	MB-0181	1.9337556111379	pos	pos	MB-0425	MB-0181	3
MB-0425	MB-0123	1.75834444158916	pos	pos	MB-0425	MB-0123	2
MB-0425	MB-0066	2.81517238898839	pos	pos	MB-0425	MB-0066	2
MB-0425	MB-0362	2.53385700049631	pos	pos	MB-0425	MB-0362	3
MB-0425	MB-0134	0.965670341573247	pos	pos	MB-0425	MB-0134	6
MB-0425	MB-0301	2.0909948939891	pos	pos	MB-0425	MB-0301	2
MB-0425	MB-0421	2.97787291839782	pos	pos	MB-0425	MB-0421	4
MB-0425	MB-0322	2.51611727689283	pos	pos	MB-0425	MB-0322	4
MB-0425	MB-0282	2.02239300639574	pos	pos	MB-0425	MB-0282	2
MB-0425	MB-0348	0.943094749925763	pos	pos	MB-0425	MB-0348	3
MB-0425	MB-0487	2.62002469600299	pos	pos	MB-0425	MB-0487	2
MB-0425	MB-0449	2.1285108755369	pos	pos	MB-0425	MB-0449	2
MB-0425	MB-0385	1.40326471310457	pos	pos	MB-0425	MB-0385	4
MB-0425	MB-0324	1.97556497839844	pos	pos	MB-0425	MB-0324	4
MB-0425	MB-0203	1.98833460028682	pos	pos	MB-0425	MB-0203	2
MB-0425	MB-0404	2.44005262305486	pos	pos	MB-0425	MB-0404	4
MB-0425	MB-0492	1.87865772660727	pos	pos	MB-0425	MB-0492	1
MB-0425	MB-0465	2.88171692299687	pos	pos	MB-0425	MB-0465	2
MB-0425	MB-0904	1.75030165101049	pos	pos	MB-0425	MB-0904	2
MB-0425	MB-0891	2.42172336152276	pos	pos	MB-0425	MB-0891	3
MB-0425	MB-0521	2.56613237910857	pos	pos	MB-0425	MB-0521	4
MB-0425	MB-0512	2.29361138807894	pos	pos	MB-0425	MB-0512	1
MB-0425	MB-0291	2.27802289586341	pos	pos	MB-0425	MB-0291	2
MB-0425	MB-0528	2.70723636650356	pos	pos	MB-0425	MB-0528	2
MB-0425	MB-0535	2.49328781193798	pos	pos	MB-0425	MB-0535	3
MB-0425	MB-0542	2.48591756875314	pos	pos	MB-0425	MB-0542	4
MB-0425	MB-0474	2.15670079345953	pos	pos	MB-0425	MB-0474	3
MB-0425	MB-2971	2.03782186304656	pos	pos	MB-0425	MB-2971	3
MB-0425	MB-2556	3.35506735912203	pos	pos	MB-0425	MB-2556	5
MB-0425	MB-0584	3.04863588335959	pos	pos	MB-0425	MB-0584	4
MB-0425	MB-0145	2.6577488996503	pos	pos	MB-0425	MB-0145	2
MB-0425	MB-3035	2.96765250379672	pos	pos	MB-0425	MB-3035	3
MB-0425	MB-2752	2.46334852362551	pos	pos	MB-0425	MB-2752	1
MB-0425	MB-2616	2.88274184190694	pos	pos	MB-0425	MB-2616	3
MB-0425	MB-3506	2.71691317877359	pos	pos	MB-0425	MB-3506	1
MB-0425	MB-3412	1.44712961334419	pos	pos	MB-0425	MB-3412	2
MB-0425	MB-3181	3.00046421091446	pos	pos	MB-0425	MB-3181	5
MB-0425	MB-3600	2.17849972224113	pos	pos	MB-0425	MB-3600	1
MB-0425	MB-3479	2.50269048302557	pos	pos	MB-0425	MB-3479	3
MB-0425	MB-0579	2.25031975255816	pos	pos	MB-0425	MB-0579	6
MB-0425	MB-3363	3.47397466754955	pos	pos	MB-0425	MB-3363	5
MB-0425	MB-3104	2.96582925195916	pos	pos	MB-0425	MB-3104	3
MB-0425	MB-0486	2.13914015709198	pos	pos	MB-0425	MB-0486	4
MB-0425	MB-0455	3.75432970623015	pos	pos	MB-0425	MB-0455	3
MB-0449	MB-0181	1.71308312179397	pos	pos	MB-0449	MB-0181	4
MB-0449	MB-0138	1.46065519989949	pos	pos	MB-0449	MB-0138	2
MB-0449	MB-0117	1.52055848172155	pos	pos	MB-0449	MB-0117	2
MB-0449	MB-0202	1.4625537149633	pos	pos	MB-0449	MB-0202	6
MB-0449	MB-0123	1.76974864521867	pos	pos	MB-0449	MB-0123	2
MB-0449	MB-0068	2.14992892735436	pos	pos	MB-0449	MB-0068	6
MB-0449	MB-0066	2.23307279383639	pos	pos	MB-0449	MB-0066	3
MB-0449	MB-0134	2.00005247270934	pos	pos	MB-0449	MB-0134	2
MB-0449	MB-0324	0.751057345798758	pos	pos	MB-0449	MB-0324	2
MB-0449	MB-0301	1.59615955818175	pos	pos	MB-0449	MB-0301	3
MB-0449	MB-0010	2.92762673070282	pos	pos	MB-0449	MB-0010	6
MB-0449	MB-0282	1.70614811116738	pos	pos	MB-0449	MB-0282	2
MB-0449	MB-0421	2.15286446822908	pos	pos	MB-0449	MB-0421	4
MB-0449	MB-0322	1.52914819619072	pos	pos	MB-0449	MB-0322	4
MB-0449	MB-0203	1.61669014080761	pos	pos	MB-0449	MB-0203	2
MB-0449	MB-0145	2.26132574398309	pos	pos	MB-0449	MB-0145	3
MB-0449	MB-0474	1.28435146393705	pos	pos	MB-0449	MB-0474	2
MB-0449	MB-0362	1.51299977787832	pos	pos	MB-0449	MB-0362	2
MB-0449	MB-0465	2.12735452329571	pos	pos	MB-0449	MB-0465	4
MB-0449	MB-0404	1.55422799202302	pos	pos	MB-0449	MB-0404	4
MB-0449	MB-0579	0.811136186127505	pos	pos	MB-0449	MB-0579	2
MB-0449	MB-0904	1.18315686797599	pos	pos	MB-0449	MB-0904	4
MB-0449	MB-0385	2.32010714550476	pos	pos	MB-0449	MB-0385	1
MB-0449	MB-0348	2.10093014931903	pos	pos	MB-0449	MB-0348	2
MB-0449	MB-0291	2.06375683184318	pos	pos	MB-0449	MB-0291	2
MB-0449	MB-0487	1.52492606578022	pos	pos	MB-0449	MB-0487	3
MB-0449	MB-0492	2.42620289224386	pos	pos	MB-0449	MB-0492	4
MB-0449	MB-0891	2.35249144340555	pos	pos	MB-0449	MB-0891	1
MB-0449	MB-0425	2.13296340042673	pos	pos	MB-0449	MB-0425	2
MB-0449	MB-0486	2.11270168058537	pos	pos	MB-0449	MB-0486	2
MB-0449	MB-0542	2.12167334371397	pos	pos	MB-0449	MB-0542	3
MB-0449	MB-0584	2.09204368285952	pos	pos	MB-0449	MB-0584	4
MB-0449	MB-0528	2.26660928427976	pos	pos	MB-0449	MB-0528	3
MB-0449	MB-2971	1.61434718799343	pos	pos	MB-0449	MB-2971	3
MB-0449	MB-2752	1.81462152925755	pos	pos	MB-0449	MB-2752	5
MB-0449	MB-2556	3.17948786331831	pos	pos	MB-0449	MB-2556	4
MB-0449	MB-0535	1.90442267589194	pos	pos	MB-0449	MB-0535	2
MB-0449	MB-0521	2.06083684482177	pos	pos	MB-0449	MB-0521	3
MB-0449	MB-0512	1.72362216238774	pos	pos	MB-0449	MB-0512	1
MB-0449	MB-3181	2.14399306820085	pos	pos	MB-0449	MB-3181	3
MB-0449	MB-3506	2.13251565635235	pos	pos	MB-0449	MB-3506	1
MB-0449	MB-2616	2.35306137322457	pos	pos	MB-0449	MB-2616	2
MB-0449	MB-3600	1.67722147046019	pos	pos	MB-0449	MB-3600	5
MB-0449	MB-3035	2.43045768263936	pos	pos	MB-0449	MB-3035	1
MB-0449	MB-3479	2.00725778294324	pos	pos	MB-0449	MB-3479	3
MB-0449	MB-3363	2.8355647779538	pos	pos	MB-0449	MB-3363	6
MB-0449	MB-3104	1.47522444994251	pos	pos	MB-0449	MB-3104	5
MB-0449	MB-3412	1.73238010793298	pos	pos	MB-0449	MB-3412	3
MB-0455	MB-0066	1.17492110870926	pos	pos	MB-0455	MB-0066	4
MB-0449	MB-0455	3.11935094111108	pos	pos	MB-0449	MB-0455	3
MB-0455	MB-0010	2.82084785322004	pos	pos	MB-0455	MB-0010	4
MB-0455	MB-0068	1.97209964391766	pos	pos	MB-0455	MB-0068	2
MB-0455	MB-0421	2.38044684258724	pos	pos	MB-0455	MB-0421	2
MB-0455	MB-0202	2.43889588252798	pos	pos	MB-0455	MB-0202	6
MB-0455	MB-0123	2.00117546763612	pos	pos	MB-0455	MB-0123	2
MB-0455	MB-0181	2.8398171975506	pos	pos	MB-0455	MB-0181	6
MB-0455	MB-0138	2.05045168106163	pos	pos	MB-0455	MB-0138	3
MB-0455	MB-0528	0.925361904051929	pos	pos	MB-0455	MB-0528	2
MB-0455	MB-0492	2.23064109782034	pos	pos	MB-0455	MB-0492	2
MB-0455	MB-0362	3.06059652592026	pos	pos	MB-0455	MB-0362	3
MB-0455	MB-2556	1.04681811252443	pos	pos	MB-0455	MB-2556	6
MB-0455	MB-0521	1.61459757332264	pos	pos	MB-0455	MB-0521	2
MB-0455	MB-0282	2.01841898958964	pos	pos	MB-0455	MB-0282	4
MB-0455	MB-2616	1.19421855737225	pos	pos	MB-0455	MB-2616	4
MB-0455	MB-0301	2.0679418016734	pos	pos	MB-0455	MB-0301	2
MB-0455	MB-0891	2.18733134998912	pos	pos	MB-0455	MB-0891	3
MB-0455	MB-0117	2.38606991826557	pos	pos	MB-0455	MB-0117	2
MB-0455	MB-0542	1.08805891511021	pos	pos	MB-0455	MB-0542	2
MB-0455	MB-0512	2.116819144628	pos	pos	MB-0455	MB-0512	4
MB-0455	MB-0385	2.01323392780442	pos	pos	MB-0455	MB-0385	4
MB-0455	MB-0134	2.81984572726164	pos	pos	MB-0455	MB-0134	2
MB-0455	MB-0487	2.81939648454419	pos	pos	MB-0455	MB-0487	4
MB-0455	MB-0474	1.63515696961322	pos	pos	MB-0455	MB-0474	1
MB-0455	MB-0535	1.55975069314868	pos	pos	MB-0455	MB-0535	2
MB-0455	MB-0324	3.24364754230872	pos	pos	MB-0455	MB-0324	2
MB-0455	MB-0465	2.31029015895932	pos	pos	MB-0455	MB-0465	3
MB-0455	MB-0584	1.40501002355525	pos	pos	MB-0455	MB-0584	4
MB-0455	MB-3035	1.90971233324102	pos	pos	MB-0455	MB-3035	1
MB-0455	MB-2752	2.05004637360278	pos	pos	MB-0455	MB-2752	2
MB-0455	MB-0486	2.26243844502854	pos	pos	MB-0455	MB-0486	2
MB-0455	MB-2971	2.4454726519668	pos	pos	MB-0455	MB-2971	3
MB-0455	MB-0449	3.12492199065274	pos	pos	MB-0455	MB-0449	4
MB-0455	MB-3363	1.77410135144792	pos	pos	MB-0455	MB-3363	3
MB-0455	MB-0904	2.50570796063608	pos	pos	MB-0455	MB-0904	3
MB-0455	MB-3181	1.61417052282887	pos	pos	MB-0455	MB-3181	5
MB-0455	MB-0291	2.19642796819642	pos	pos	MB-0455	MB-0291	4
MB-0455	MB-3506	1.86320763885532	pos	pos	MB-0455	MB-3506	2
MB-0455	MB-0404	1.91360661200487	pos	pos	MB-0455	MB-0404	3
MB-0465	MB-0010	2.9956047574213	pos	pos	MB-0465	MB-0010	1
MB-0455	MB-0203	2.77956008176946	pos	pos	MB-0455	MB-0203	3
MB-0455	MB-0322	1.97203624300105	pos	pos	MB-0455	MB-0322	1
MB-0465	MB-0068	2.06959146903576	pos	pos	MB-0465	MB-0068	2
MB-0455	MB-0145	1.62244895669821	pos	pos	MB-0455	MB-0145	5
MB-0465	MB-0181	2.34913712256805	pos	pos	MB-0465	MB-0181	1
MB-0465	MB-0202	2.18308328320972	pos	pos	MB-0465	MB-0202	3
MB-0465	MB-0066	2.10812268200236	pos	pos	MB-0465	MB-0066	6
MB-0465	MB-0138	1.98352086634213	pos	pos	MB-0465	MB-0138	5
MB-0465	MB-0324	2.29742415676313	pos	pos	MB-0465	MB-0324	3
MB-0455	MB-3479	1.64401029390274	pos	pos	MB-0455	MB-3479	4
MB-0465	MB-0123	2.20181424519087	pos	pos	MB-0465	MB-0123	3
MB-0465	MB-0117	2.1102387874755	pos	pos	MB-0465	MB-0117	4
MB-0455	MB-3104	2.4634790106487	pos	pos	MB-0455	MB-3104	2
MB-0455	MB-3412	1.9502862820944	pos	pos	MB-0455	MB-3412	2
MB-0465	MB-0421	0.450055478264192	pos	pos	MB-0465	MB-0421	6
MB-0465	MB-0301	1.9721996719003	pos	pos	MB-0465	MB-0301	2
MB-0455	MB-0579	2.6185426844772	pos	pos	MB-0455	MB-0579	6
MB-0465	MB-0449	2.12996382200021	pos	pos	MB-0465	MB-0449	3
MB-0465	MB-0282	2.0212475661011	pos	pos	MB-0465	MB-0282	2
MB-0465	MB-0362	2.15815843686628	pos	pos	MB-0465	MB-0362	2
MB-0465	MB-0134	2.60196423887107	pos	pos	MB-0465	MB-0134	3
MB-0465	MB-0579	2.01675584987144	pos	pos	MB-0465	MB-0579	6
MB-0455	MB-0348	2.59733547816543	pos	pos	MB-0455	MB-0348	2
MB-0465	MB-0487	2.19324061423053	pos	pos	MB-0465	MB-0487	4
MB-0455	MB-0425	3.75459801689122	pos	pos	MB-0455	MB-0425	4
MB-0465	MB-0322	1.83574228068655	pos	pos	MB-0465	MB-0322	2
MB-0465	MB-0291	0.585239601231951	pos	pos	MB-0465	MB-0291	3
MB-0465	MB-0203	2.11124340048866	pos	pos	MB-0465	MB-0203	2
MB-0465	MB-0492	2.52038643197143	pos	pos	MB-0465	MB-0492	2
MB-0465	MB-0891	2.3901035318692	pos	pos	MB-0465	MB-0891	4
MB-0455	MB-3600	2.11444425166834	pos	pos	MB-0455	MB-3600	4
MB-0465	MB-0474	2.01732949879678	pos	pos	MB-0465	MB-0474	2
MB-0465	MB-0904	2.0369711245378	pos	pos	MB-0465	MB-0904	4
MB-0465	MB-0528	2.30478672951005	pos	pos	MB-0465	MB-0528	1
MB-0465	MB-0425	2.88174023924993	pos	pos	MB-0465	MB-0425	2
MB-0465	MB-0145	2.18906820502849	pos	pos	MB-0465	MB-0145	2
MB-0465	MB-2971	2.24836151695086	pos	pos	MB-0465	MB-2971	3
MB-0465	MB-2556	2.81936821535885	pos	pos	MB-0465	MB-2556	4
MB-0465	MB-2752	2.22268413183437	pos	pos	MB-0465	MB-2752	1
MB-0465	MB-0521	2.11574564132332	pos	pos	MB-0465	MB-0521	2
MB-0465	MB-0385	2.39859765006471	pos	pos	MB-0465	MB-0385	2
MB-0465	MB-0512	2.04912004209742	pos	pos	MB-0465	MB-0512	3
MB-0465	MB-2616	2.2921366332091	pos	pos	MB-0465	MB-2616	4
MB-0465	MB-0535	1.98592069906284	pos	pos	MB-0465	MB-0535	3
MB-0465	MB-0404	1.88851556976311	pos	pos	MB-0465	MB-0404	3
MB-0465	MB-0348	2.37416058979797	pos	pos	MB-0465	MB-0348	5
MB-0465	MB-0542	2.11823885936297	pos	pos	MB-0465	MB-0542	4
MB-0465	MB-3035	2.20548066329194	pos	pos	MB-0465	MB-3035	2
MB-0465	MB-3104	2.0981673709446	pos	pos	MB-0465	MB-3104	3
MB-0465	MB-0584	2.0300565720975	pos	pos	MB-0465	MB-0584	1
MB-0465	MB-3181	2.25539562068045	pos	pos	MB-0465	MB-3181	3
MB-0465	MB-0486	2.46602094095551	pos	pos	MB-0465	MB-0486	1
MB-0465	MB-3506	2.33397717529746	pos	pos	MB-0465	MB-3506	2
MB-0465	MB-3363	2.53236974585005	pos	pos	MB-0465	MB-3363	5
MB-0465	MB-0455	2.30721738739202	pos	pos	MB-0465	MB-0455	1
MB-0465	MB-3412	2.19074253129915	pos	pos	MB-0465	MB-3412	3
MB-0465	MB-3600	2.31798215240177	pos	pos	MB-0465	MB-3600	6
MB-0465	MB-3479	2.06772499692675	pos	pos	MB-0465	MB-3479	5
MB-0474	MB-0066	1.44853411876673	pos	pos	MB-0474	MB-0066	3
MB-0474	MB-0010	2.04449414525123	pos	pos	MB-0474	MB-0010	4
MB-0474	MB-0068	1.55189930516892	pos	pos	MB-0474	MB-0068	3
MB-0474	MB-0123	1.33783229695834	pos	pos	MB-0474	MB-0123	4
MB-0474	MB-0202	1.26425186997998	pos	pos	MB-0474	MB-0202	2
MB-0474	MB-0138	1.42387307918894	pos	pos	MB-0474	MB-0138	2
MB-0474	MB-0117	1.52404502602795	pos	pos	MB-0474	MB-0117	6
MB-0474	MB-0181	1.65825804663538	pos	pos	MB-0474	MB-0181	2
MB-0474	MB-0134	1.5954196418422	pos	pos	MB-0474	MB-0134	6
MB-0474	MB-0282	1.28575884634545	pos	pos	MB-0474	MB-0282	3
MB-0474	MB-0421	2.01738693423657	pos	pos	MB-0474	MB-0421	2
MB-0474	MB-0362	2.00745609321009	pos	pos	MB-0474	MB-0362	2
MB-0474	MB-0322	1.27794311851233	pos	pos	MB-0474	MB-0322	3
MB-0474	MB-0492	1.57564088976378	pos	pos	MB-0474	MB-0492	6
MB-0474	MB-0301	0.993956000569025	pos	pos	MB-0474	MB-0301	2
MB-0474	MB-0449	1.28587205786333	pos	pos	MB-0474	MB-0449	4
MB-0474	MB-0203	1.48020094630021	pos	pos	MB-0474	MB-0203	4
MB-0474	MB-0528	1.42780810424582	pos	pos	MB-0474	MB-0528	2
MB-0474	MB-0512	1.53149501974966	pos	pos	MB-0474	MB-0512	3
MB-0474	MB-0385	1.42264887606812	pos	pos	MB-0474	MB-0385	2
MB-0474	MB-0487	1.69055244521417	pos	pos	MB-0474	MB-0487	2
MB-0474	MB-0584	1.48192255640185	pos	pos	MB-0474	MB-0584	4
MB-0474	MB-0348	1.63483111847306	pos	pos	MB-0474	MB-0348	4
MB-0474	MB-0542	1.09767464937107	pos	pos	MB-0474	MB-0542	2
MB-0474	MB-0891	1.57090717403953	pos	pos	MB-0474	MB-0891	4
MB-0474	MB-0291	1.60020332787476	pos	pos	MB-0474	MB-0291	1
MB-0474	MB-0425	2.16045092082386	pos	pos	MB-0474	MB-0425	2
MB-0474	MB-0521	1.60639033992169	pos	pos	MB-0474	MB-0521	2
MB-0474	MB-0404	1.21453616808927	pos	pos	MB-0474	MB-0404	3
MB-0474	MB-0579	0.751281827417734	pos	pos	MB-0474	MB-0579	4
MB-0474	MB-2556	2.07845084138962	pos	pos	MB-0474	MB-2556	1
MB-0474	MB-0465	2.02160130265011	pos	pos	MB-0474	MB-0465	2
MB-0474	MB-0904	1.457582215766	pos	pos	MB-0474	MB-0904	2
MB-0474	MB-0535	1.09936773779034	pos	pos	MB-0474	MB-0535	3
MB-0474	MB-0324	1.7926501553241	pos	pos	MB-0474	MB-0324	4
MB-0474	MB-2971	1.00514021115545	pos	pos	MB-0474	MB-2971	3
MB-0474	MB-2616	1.64487453972328	pos	pos	MB-0474	MB-2616	3
MB-0474	MB-0145	1.43802776765212	pos	pos	MB-0474	MB-0145	5
MB-0474	MB-2752	0.944261148619996	pos	pos	MB-0474	MB-2752	4
MB-0474	MB-0455	1.63763226306306	pos	pos	MB-0474	MB-0455	2
MB-0474	MB-3035	1.69545574919133	pos	pos	MB-0474	MB-3035	3
MB-0474	MB-3363	1.92376794468707	pos	pos	MB-0474	MB-3363	1
MB-0474	MB-3412	1.40606264846458	pos	pos	MB-0474	MB-3412	3
MB-0486	MB-0068	1.52923650948113	pos	pos	MB-0486	MB-0068	1
MB-0474	MB-3181	1.16415058846289	pos	pos	MB-0474	MB-3181	2
MB-0474	MB-3506	1.53929174022129	pos	pos	MB-0474	MB-3506	5
MB-0474	MB-3479	1.08693525951085	pos	pos	MB-0474	MB-3479	1
MB-0474	MB-3600	1.39346375646917	pos	pos	MB-0474	MB-3600	3
MB-0486	MB-0123	1.62256509433696	pos	pos	MB-0486	MB-0123	6
MB-0486	MB-0138	1.63598752766302	pos	pos	MB-0486	MB-0138	5
MB-0486	MB-0066	1.85039619817362	pos	pos	MB-0486	MB-0066	3
MB-0486	MB-0181	1.72619739877247	pos	pos	MB-0486	MB-0181	4
MB-0474	MB-3104	1.78908577657017	pos	pos	MB-0474	MB-3104	3
MB-0486	MB-0421	2.66292349979871	pos	pos	MB-0486	MB-0421	4
MB-0486	MB-0202	1.79975111916528	pos	pos	MB-0486	MB-0202	2
MB-0486	MB-0010	2.16223848096634	pos	pos	MB-0486	MB-0010	2
MB-0486	MB-0291	1.76091009569636	pos	pos	MB-0486	MB-0291	6
MB-0474	MB-0486	1.46882332841003	pos	pos	MB-0474	MB-0486	2
MB-0486	MB-0282	1.40434291410052	pos	pos	MB-0486	MB-0282	6
MB-0486	MB-0117	1.82260470884797	pos	pos	MB-0486	MB-0117	3
MB-0486	MB-0301	1.40811547326106	pos	pos	MB-0486	MB-0301	2
MB-0486	MB-0492	1.13455488009972	pos	pos	MB-0486	MB-0492	2
MB-0486	MB-0362	2.69068438863872	pos	pos	MB-0486	MB-0362	3
MB-0486	MB-0145	1.39101289549708	pos	pos	MB-0486	MB-0145	6
MB-0486	MB-0465	2.45583721446629	pos	pos	MB-0486	MB-0465	2
MB-0486	MB-0322	1.92050658564312	pos	pos	MB-0486	MB-0322	4
MB-0486	MB-0449	2.11331331610044	pos	pos	MB-0486	MB-0449	4
MB-0486	MB-0474	1.46605258676491	pos	pos	MB-0486	MB-0474	2
MB-0486	MB-0404	1.57863421172948	pos	pos	MB-0486	MB-0404	3
MB-0486	MB-0512	1.75620804364982	pos	pos	MB-0486	MB-0512	2
MB-0486	MB-0528	1.69465470225999	pos	pos	MB-0486	MB-0528	2
MB-0486	MB-0487	2.27221254037702	pos	pos	MB-0486	MB-0487	4
MB-0486	MB-0535	1.39222033177599	pos	pos	MB-0486	MB-0535	4
MB-0486	MB-0134	1.64393169614335	pos	pos	MB-0486	MB-0134	2
MB-0486	MB-0891	1.5853036649321	pos	pos	MB-0486	MB-0891	4
MB-0486	MB-0521	1.81994113960067	pos	pos	MB-0486	MB-0521	1
MB-0486	MB-0542	1.52597418085682	pos	pos	MB-0486	MB-0542	2
MB-0486	MB-0324	2.57225698048787	pos	pos	MB-0486	MB-0324	2
MB-0486	MB-0579	1.9010007323478	pos	pos	MB-0486	MB-0579	3
MB-0486	MB-0203	2.1527347682811	pos	pos	MB-0486	MB-0203	4
MB-0486	MB-0904	1.90228820134533	pos	pos	MB-0486	MB-0904	1
MB-0486	MB-2971	1.80470012843821	pos	pos	MB-0486	MB-2971	2
MB-0486	MB-2752	1.7891344568122	pos	pos	MB-0486	MB-2752	2
MB-0486	MB-0425	2.1327742044182	pos	pos	MB-0486	MB-0425	3
MB-0486	MB-2556	2.35147822421156	pos	pos	MB-0486	MB-2556	4
MB-0486	MB-2616	1.89607631542015	pos	pos	MB-0486	MB-2616	3
MB-0486	MB-3181	1.65193912925961	pos	pos	MB-0486	MB-3181	3
MB-0486	MB-3035	2.01401572821621	pos	pos	MB-0486	MB-3035	5
MB-0486	MB-3506	1.57111934425548	pos	pos	MB-0486	MB-3506	4
MB-0486	MB-3104	1.79383937000113	pos	pos	MB-0486	MB-3104	2
MB-0487	MB-0181	1.57713398462707	pos	pos	MB-0487	MB-0181	3
MB-0486	MB-0584	2.11940037333389	pos	pos	MB-0486	MB-0584	1
MB-0487	MB-0138	1.08680317463335	pos	pos	MB-0487	MB-0138	3
MB-0487	MB-0117	1.05554394687996	pos	pos	MB-0487	MB-0117	1
MB-0487	MB-0068	1.31603158648667	pos	pos	MB-0487	MB-0068	2
MB-0487	MB-0202	1.75591212877796	pos	pos	MB-0487	MB-0202	5
MB-0486	MB-0348	1.80239219911382	pos	pos	MB-0486	MB-0348	1
MB-0486	MB-3412	1.65822324053865	pos	pos	MB-0486	MB-3412	3
MB-0487	MB-0203	1.15028079491174	pos	pos	MB-0487	MB-0203	6
MB-0486	MB-0455	2.25083935449693	pos	pos	MB-0486	MB-0455	5
MB-0486	MB-3479	1.54687209251516	pos	pos	MB-0486	MB-3479	3
MB-0486	MB-3363	2.34316490961912	pos	pos	MB-0486	MB-3363	4
MB-0487	MB-0066	1.50681339702183	pos	pos	MB-0487	MB-0066	3
MB-0487	MB-0282	1.35139047008999	pos	pos	MB-0487	MB-0282	4
MB-0487	MB-0322	1.06188884964024	pos	pos	MB-0487	MB-0322	2
MB-0487	MB-0324	1.78877455153263	pos	pos	MB-0487	MB-0324	2
MB-0487	MB-0362	0.78306866952984	pos	pos	MB-0487	MB-0362	6
MB-0487	MB-0134	2.71966216740356	pos	pos	MB-0487	MB-0134	2
MB-0487	MB-0145	1.64169932479222	pos	pos	MB-0487	MB-0145	6
MB-0487	MB-0123	2.04654386575043	pos	pos	MB-0487	MB-0123	3
MB-0486	MB-3600	1.71227400692437	pos	pos	MB-0486	MB-3600	2
MB-0486	MB-0385	1.45074210419607	pos	pos	MB-0486	MB-0385	2
MB-0487	MB-0010	3.05396630928604	pos	pos	MB-0487	MB-0010	3
MB-0487	MB-0474	1.6919323909869	pos	pos	MB-0487	MB-0474	6
MB-0487	MB-0449	1.53199133889129	pos	pos	MB-0487	MB-0449	2
MB-0487	MB-0301	2.06906756555073	pos	pos	MB-0487	MB-0301	4
MB-0487	MB-0421	1.97089657871124	pos	pos	MB-0487	MB-0421	4
MB-0487	MB-0512	0.813875513430084	pos	pos	MB-0487	MB-0512	2
MB-0487	MB-0404	1.41148617738723	pos	pos	MB-0487	MB-0404	3
MB-0487	MB-0492	2.30610496618653	pos	pos	MB-0487	MB-0492	2
MB-0487	MB-0579	1.63414139979252	pos	pos	MB-0487	MB-0579	2
MB-0487	MB-0385	2.48494082364911	pos	pos	MB-0487	MB-0385	4
MB-0487	MB-0521	1.77003291583509	pos	pos	MB-0487	MB-0521	4
MB-0487	MB-0904	1.71494264166628	pos	pos	MB-0487	MB-0904	2
MB-0487	MB-0465	2.19569550797928	pos	pos	MB-0487	MB-0465	4
MB-0487	MB-0528	1.95611985943877	pos	pos	MB-0487	MB-0528	1
MB-0487	MB-0584	1.5850855256457	pos	pos	MB-0487	MB-0584	2
MB-0487	MB-0425	2.62074985680312	pos	pos	MB-0487	MB-0425	2
MB-0487	MB-0535	1.18482464017846	pos	pos	MB-0487	MB-0535	3
MB-0487	MB-0891	1.80230341025618	pos	pos	MB-0487	MB-0891	4
MB-0487	MB-0291	2.17302239924066	pos	pos	MB-0487	MB-0291	1
MB-0487	MB-0348	2.32932098187286	pos	pos	MB-0487	MB-0348	2
MB-0487	MB-0542	2.06773740760222	pos	pos	MB-0487	MB-0542	2
MB-0487	MB-2616	1.8348058462064	pos	pos	MB-0487	MB-2616	3
MB-0487	MB-2971	1.7410504140706	pos	pos	MB-0487	MB-2971	4
MB-0487	MB-3181	1.6832077058994	pos	pos	MB-0487	MB-3181	3
MB-0492	MB-0010	1.81536979443076	pos	pos	MB-0492	MB-0010	3
MB-0487	MB-2556	3.16992869462572	pos	pos	MB-0487	MB-2556	5
MB-0487	MB-3506	1.9305508113049	pos	pos	MB-0487	MB-3506	4
MB-0487	MB-2752	1.77375107441569	pos	pos	MB-0487	MB-2752	2
MB-0487	MB-3104	1.60058903649218	pos	pos	MB-0487	MB-3104	3
MB-0487	MB-0455	2.82350985683097	pos	pos	MB-0487	MB-0455	1
MB-0492	MB-0068	1.08299952908506	pos	pos	MB-0492	MB-0068	3
MB-0492	MB-0066	1.57759790745156	pos	pos	MB-0492	MB-0066	1
MB-0492	MB-0123	1.37211012143504	pos	pos	MB-0492	MB-0123	2
MB-0487	MB-3035	2.22889865727761	pos	pos	MB-0487	MB-3035	5
MB-0487	MB-3363	2.75988579640285	pos	pos	MB-0487	MB-3363	1
MB-0492	MB-0134	1.6915170089951	pos	pos	MB-0492	MB-0134	3
MB-0492	MB-0202	1.57234871426136	pos	pos	MB-0492	MB-0202	6
MB-0492	MB-0138	1.47905766959425	pos	pos	MB-0492	MB-0138	5
MB-0492	MB-0181	1.059356503854	pos	pos	MB-0492	MB-0181	3
MB-0487	MB-3479	2.07346502930983	pos	pos	MB-0487	MB-3479	4
MB-0492	MB-0117	1.73361001979168	pos	pos	MB-0492	MB-0117	3
MB-0487	MB-3412	2.04224356648155	pos	pos	MB-0487	MB-3412	4
MB-0492	MB-0301	1.68439970155534	pos	pos	MB-0492	MB-0301	2
MB-0487	MB-0486	2.26423577929677	pos	pos	MB-0487	MB-0486	2
MB-0492	MB-0322	1.90170986644532	pos	pos	MB-0492	MB-0322	6
MB-0492	MB-0362	2.59923046917644	pos	pos	MB-0492	MB-0362	2
MB-0492	MB-0385	1.36893909320792	pos	pos	MB-0492	MB-0385	6
MB-0492	MB-0282	1.28022888968263	pos	pos	MB-0492	MB-0282	3
MB-0492	MB-0203	1.99464716822486	pos	pos	MB-0492	MB-0203	2
MB-0492	MB-0145	1.6061173623741	pos	pos	MB-0492	MB-0145	2
MB-0487	MB-3600	2.39682781368584	pos	pos	MB-0487	MB-3600	3
MB-0492	MB-0324	2.63187013153251	pos	pos	MB-0492	MB-0324	6
MB-0492	MB-0425	1.88553215481136	pos	pos	MB-0492	MB-0425	2
MB-0492	MB-0449	2.42041898716489	pos	pos	MB-0492	MB-0449	4
MB-0492	MB-0465	2.52033135014909	pos	pos	MB-0492	MB-0465	4
MB-0492	MB-0474	1.58028404681104	pos	pos	MB-0492	MB-0474	2
MB-0492	MB-0348	1.6700065004421	pos	pos	MB-0492	MB-0348	3
MB-0492	MB-0512	1.35502523759921	pos	pos	MB-0492	MB-0512	2
MB-0492	MB-0421	2.54047679557376	pos	pos	MB-0492	MB-0421	2
MB-0492	MB-0291	1.77618034500343	pos	pos	MB-0492	MB-0291	4
MB-0492	MB-0528	1.54182581239978	pos	pos	MB-0492	MB-0528	4
MB-0492	MB-0404	1.69377007889814	pos	pos	MB-0492	MB-0404	2
MB-0492	MB-0521	1.91774770362446	pos	pos	MB-0492	MB-0521	4
MB-0492	MB-0487	2.30965535773166	pos	pos	MB-0492	MB-0487	1
MB-0492	MB-0542	1.57894344919065	pos	pos	MB-0492	MB-0542	2
MB-0492	MB-0891	1.62173547266466	pos	pos	MB-0492	MB-0891	2
MB-0492	MB-0584	2.03181790790957	pos	pos	MB-0492	MB-0584	3
MB-0492	MB-0455	2.24333598427401	pos	pos	MB-0492	MB-0455	4
MB-0492	MB-0579	2.37067464159697	pos	pos	MB-0492	MB-0579	1
MB-0492	MB-0535	1.44923621920495	pos	pos	MB-0492	MB-0535	2
MB-0492	MB-0904	1.68714331365497	pos	pos	MB-0492	MB-0904	2
MB-0492	MB-0486	1.14340718260046	pos	pos	MB-0492	MB-0486	3
MB-0492	MB-2556	2.28307349153016	pos	pos	MB-0492	MB-2556	4
MB-0492	MB-2616	1.47796313483342	pos	pos	MB-0492	MB-2616	3
MB-0492	MB-2971	1.65479978349201	pos	pos	MB-0492	MB-2971	3
MB-0492	MB-3412	1.37945212415968	pos	pos	MB-0492	MB-3412	5
MB-0492	MB-3506	1.79332633258843	pos	pos	MB-0492	MB-3506	4
MB-0492	MB-3035	1.93345206226283	pos	pos	MB-0492	MB-3035	2
MB-0492	MB-3104	1.96001873240302	pos	pos	MB-0492	MB-3104	3
MB-0492	MB-3479	1.67913932072619	pos	pos	MB-0492	MB-3479	1
MB-0492	MB-3363	2.32331281656645	pos	pos	MB-0492	MB-3363	3
MB-0492	MB-2752	1.7183636594811	pos	pos	MB-0492	MB-2752	1
MB-0492	MB-3600	1.77330283942317	pos	pos	MB-0492	MB-3600	2
MB-0492	MB-3181	1.66942326929352	pos	pos	MB-0492	MB-3181	5
MB-0512	MB-0068	0.553926216193265	pos	pos	MB-0512	MB-0068	1
MB-0512	MB-0066	1.04630013096477	pos	pos	MB-0512	MB-0066	3
MB-0512	MB-0138	0.454867207489667	pos	pos	MB-0512	MB-0138	6
MB-0512	MB-0123	1.10153332577357	pos	pos	MB-0512	MB-0123	5
MB-0512	MB-0117	0.975784484179422	pos	pos	MB-0512	MB-0117	3
MB-0512	MB-0181	1.25721765011309	pos	pos	MB-0512	MB-0181	4
MB-0512	MB-0202	1.29383568293505	pos	pos	MB-0512	MB-0202	3
MB-0512	MB-0145	1.14154251414309	pos	pos	MB-0512	MB-0145	4
MB-0512	MB-0010	2.35237677813297	pos	pos	MB-0512	MB-0010	2
MB-0512	MB-0301	1.377729921713	pos	pos	MB-0512	MB-0301	2
MB-0512	MB-0282	1.12634771472999	pos	pos	MB-0512	MB-0282	6
MB-0512	MB-0322	0.800567237615042	pos	pos	MB-0512	MB-0322	2
MB-0512	MB-0362	1.11104954135604	pos	pos	MB-0512	MB-0362	6
MB-0512	MB-0203	1.11996324459694	pos	pos	MB-0512	MB-0203	3
MB-0512	MB-0421	2.00863661316133	pos	pos	MB-0512	MB-0421	2
MB-0512	MB-0324	2.01437064185128	pos	pos	MB-0512	MB-0324	2
MB-0512	MB-0487	0.812980214749132	pos	pos	MB-0512	MB-0487	3
MB-0512	MB-0492	1.36155601969169	pos	pos	MB-0512	MB-0492	6
MB-0512	MB-0134	1.95511520736153	pos	pos	MB-0512	MB-0134	2
MB-0512	MB-0404	0.95828231654358	pos	pos	MB-0512	MB-0404	4
MB-0512	MB-0291	1.59542721443107	pos	pos	MB-0512	MB-0291	4
MB-0512	MB-0465	2.05132852226016	pos	pos	MB-0512	MB-0465	2
MB-0512	MB-0535	0.661378883384472	pos	pos	MB-0512	MB-0535	3
MB-0512	MB-0449	1.74268608104798	pos	pos	MB-0512	MB-0449	2
MB-0512	MB-0474	1.52763829985633	pos	pos	MB-0512	MB-0474	2
MB-0512	MB-0528	1.2569962851583	pos	pos	MB-0512	MB-0528	4
MB-0512	MB-0891	1.03953198758345	pos	pos	MB-0512	MB-0891	4
MB-0512	MB-0521	1.28908034072768	pos	pos	MB-0512	MB-0521	2
MB-0512	MB-0542	1.367524971329	pos	pos	MB-0512	MB-0542	4
MB-0512	MB-0904	1.03619516474826	pos	pos	MB-0512	MB-0904	1
MB-0512	MB-2556	2.36498135940698	pos	pos	MB-0512	MB-2556	2
MB-0512	MB-0486	1.74854569014077	pos	pos	MB-0512	MB-0486	2
MB-0512	MB-0425	2.29860021562058	pos	pos	MB-0512	MB-0425	3
MB-0512	MB-2616	1.18913082377212	pos	pos	MB-0512	MB-2616	4
MB-0512	MB-0584	1.12783967964225	pos	pos	MB-0512	MB-0584	1
MB-0512	MB-2971	1.29715447180934	pos	pos	MB-0512	MB-2971	2
MB-0512	MB-3035	1.37767395252662	pos	pos	MB-0512	MB-3035	2
MB-0512	MB-0348	1.81755170301814	pos	pos	MB-0512	MB-0348	3
MB-0512	MB-0455	2.11937596232162	pos	pos	MB-0512	MB-0455	4
MB-0512	MB-0385	1.82059421253121	pos	pos	MB-0512	MB-0385	3
MB-0512	MB-3104	1.71981596792658	pos	pos	MB-0512	MB-3104	3
MB-0512	MB-3181	1.28170384823179	pos	pos	MB-0512	MB-3181	5
MB-0512	MB-0579	1.85904032578569	pos	pos	MB-0512	MB-0579	4
MB-0512	MB-3479	1.39721193429832	pos	pos	MB-0512	MB-3479	2
MB-0512	MB-3506	1.27187775940619	pos	pos	MB-0512	MB-3506	3
MB-0512	MB-2752	1.41754438735545	pos	pos	MB-0512	MB-2752	1
MB-0512	MB-3412	1.22095637965869	pos	pos	MB-0512	MB-3412	3
MB-0521	MB-0010	2.55722270146716	pos	pos	MB-0521	MB-0010	1
MB-0521	MB-0202	1.56195215441651	pos	pos	MB-0521	MB-0202	2
MB-0521	MB-0068	1.56419881594765	pos	pos	MB-0521	MB-0068	5
MB-0521	MB-0138	1.34855386383588	pos	pos	MB-0521	MB-0138	1
MB-0521	MB-0066	1.58714250883908	pos	pos	MB-0521	MB-0066	3
MB-0521	MB-0123	1.6039214566148	pos	pos	MB-0521	MB-0123	6
MB-0521	MB-0117	1.5113565493231	pos	pos	MB-0521	MB-0117	5
MB-0512	MB-3363	1.98757649854948	pos	pos	MB-0512	MB-3363	3
MB-0521	MB-0145	1.2192222900666	pos	pos	MB-0521	MB-0145	4
MB-0512	MB-3600	1.55344452995822	pos	pos	MB-0512	MB-3600	3
MB-0521	MB-0301	1.55884074470989	pos	pos	MB-0521	MB-0301	4
MB-0521	MB-0322	1.51721275447291	pos	pos	MB-0521	MB-0322	2
MB-0521	MB-0324	2.22694832829077	pos	pos	MB-0521	MB-0324	2
MB-0521	MB-0421	2.05846156725933	pos	pos	MB-0521	MB-0421	6
MB-0521	MB-0282	1.67239604699953	pos	pos	MB-0521	MB-0282	2
MB-0521	MB-0181	1.99755999091361	pos	pos	MB-0521	MB-0181	6
MB-0521	MB-0449	2.06825729370862	pos	pos	MB-0521	MB-0449	3
MB-0521	MB-0404	1.15786897569333	pos	pos	MB-0521	MB-0404	2
MB-0521	MB-0291	1.68785411809323	pos	pos	MB-0521	MB-0291	2
MB-0521	MB-0203	1.85809099755268	pos	pos	MB-0521	MB-0203	3
MB-0521	MB-0528	1.09503128681004	pos	pos	MB-0521	MB-0528	6
MB-0521	MB-0134	2.1745680121962	pos	pos	MB-0521	MB-0134	2
MB-0521	MB-0535	1.1027234277023	pos	pos	MB-0521	MB-0535	4
MB-0521	MB-0512	1.2818630553061	pos	pos	MB-0521	MB-0512	4
MB-0521	MB-0348	1.9291419512105	pos	pos	MB-0521	MB-0348	2
MB-0521	MB-2556	2.11044770881942	pos	pos	MB-0521	MB-2556	3
MB-0521	MB-0474	1.60852687884615	pos	pos	MB-0521	MB-0474	2
MB-0521	MB-0455	1.60155408584983	pos	pos	MB-0521	MB-0455	2
MB-0521	MB-0542	1.3371446345088	pos	pos	MB-0521	MB-0542	4
MB-0521	MB-0492	1.91460950894581	pos	pos	MB-0521	MB-0492	4
MB-0521	MB-0362	2.05426611513171	pos	pos	MB-0521	MB-0362	2
MB-0521	MB-0487	1.77351364229734	pos	pos	MB-0521	MB-0487	4
MB-0521	MB-2616	1.2032345298726	pos	pos	MB-0521	MB-2616	1
MB-0521	MB-0891	1.67037967852988	pos	pos	MB-0521	MB-0891	2
MB-0521	MB-0579	1.99247984162289	pos	pos	MB-0521	MB-0579	2
MB-0521	MB-0425	2.5743891031455	pos	pos	MB-0521	MB-0425	3
MB-0521	MB-0904	1.68372507854672	pos	pos	MB-0521	MB-0904	4
MB-0521	MB-2971	1.78425867195417	pos	pos	MB-0521	MB-2971	1
MB-0521	MB-3035	1.45957416402814	pos	pos	MB-0521	MB-3035	2
MB-0521	MB-3363	1.73369762181761	pos	pos	MB-0521	MB-3363	2
MB-0521	MB-3181	1.30633360094853	pos	pos	MB-0521	MB-3181	3
MB-0521	MB-0385	2.04515892596759	pos	pos	MB-0521	MB-0385	4
MB-0521	MB-3506	1.36184802991957	pos	pos	MB-0521	MB-3506	3
MB-0521	MB-2752	1.44400424174938	pos	pos	MB-0521	MB-2752	3
MB-0521	MB-3479	1.37521486674498	pos	pos	MB-0521	MB-3479	5
MB-0521	MB-0465	2.11893934100032	pos	pos	MB-0521	MB-0465	4
MB-0521	MB-0584	1.73065512677229	pos	pos	MB-0521	MB-0584	2
MB-0521	MB-3412	1.53793634243405	pos	pos	MB-0521	MB-3412	3
MB-0521	MB-0486	1.81353799169354	pos	pos	MB-0521	MB-0486	1
MB-0521	MB-3600	1.84052329160691	pos	pos	MB-0521	MB-3600	3
MB-0521	MB-3104	1.84159305069415	pos	pos	MB-0521	MB-3104	1
MB-0528	MB-0066	1.17283674034651	pos	pos	MB-0528	MB-0066	2
MB-0528	MB-0123	1.33163589201989	pos	pos	MB-0528	MB-0123	5
MB-0528	MB-0068	1.36391072054105	pos	pos	MB-0528	MB-0068	1
MB-0528	MB-0202	1.3471854795899	pos	pos	MB-0528	MB-0202	3
MB-0528	MB-0138	1.28086084405306	pos	pos	MB-0528	MB-0138	6
MB-0528	MB-0010	2.25737607773721	pos	pos	MB-0528	MB-0010	5
MB-0528	MB-0181	1.95197718232197	pos	pos	MB-0528	MB-0181	3
MB-0528	MB-0117	1.57971614812894	pos	pos	MB-0528	MB-0117	4
MB-0528	MB-0282	1.46898765992281	pos	pos	MB-0528	MB-0282	3
MB-0528	MB-0301	1.21807381019154	pos	pos	MB-0528	MB-0301	4
MB-0528	MB-0421	2.11974253172255	pos	pos	MB-0528	MB-0421	2
MB-0528	MB-0145	0.971816488803008	pos	pos	MB-0528	MB-0145	2
MB-0528	MB-0322	1.36508795677379	pos	pos	MB-0528	MB-0322	6
MB-0528	MB-0362	2.26860412984225	pos	pos	MB-0528	MB-0362	2
MB-0528	MB-0455	0.911333219397186	pos	pos	MB-0528	MB-0455	6
MB-0528	MB-0203	1.93101146581966	pos	pos	MB-0528	MB-0203	3
MB-0528	MB-0492	1.54063549100722	pos	pos	MB-0528	MB-0492	2
MB-0528	MB-0542	0.91168194219095	pos	pos	MB-0528	MB-0542	2
MB-0528	MB-0324	2.40420982146361	pos	pos	MB-0528	MB-0324	3
MB-0528	MB-0535	0.906663256567204	pos	pos	MB-0528	MB-0535	6
MB-0528	MB-0404	1.03135213675838	pos	pos	MB-0528	MB-0404	2
MB-0528	MB-0521	1.1096753985709	pos	pos	MB-0528	MB-0521	4
MB-0528	MB-0487	1.96341150632425	pos	pos	MB-0528	MB-0487	4
MB-0528	MB-0134	1.80551053493022	pos	pos	MB-0528	MB-0134	2
MB-0528	MB-0891	1.31620469966278	pos	pos	MB-0528	MB-0891	3
MB-0528	MB-2556	1.46050686066461	pos	pos	MB-0528	MB-2556	2
MB-0528	MB-0512	1.24314853984983	pos	pos	MB-0528	MB-0512	2
MB-0528	MB-0449	2.26024994653732	pos	pos	MB-0528	MB-0449	4
MB-0528	MB-0474	1.43171414946135	pos	pos	MB-0528	MB-0474	4
MB-0528	MB-0291	1.70410816248357	pos	pos	MB-0528	MB-0291	2
MB-0528	MB-0584	1.37531733438498	pos	pos	MB-0528	MB-0584	4
MB-0528	MB-2616	0.901681589556051	pos	pos	MB-0528	MB-2616	1
MB-0528	MB-0486	1.68910537815557	pos	pos	MB-0528	MB-0486	2
MB-0528	MB-2971	1.53646386310895	pos	pos	MB-0528	MB-2971	2
MB-0528	MB-0904	1.65116507792026	pos	pos	MB-0528	MB-0904	3
MB-0528	MB-2752	1.2394296150788	pos	pos	MB-0528	MB-2752	4
MB-0528	MB-3035	1.3215148926388	pos	pos	MB-0528	MB-3035	1
MB-0528	MB-3181	1.1392535117021	pos	pos	MB-0528	MB-3181	2
MB-0528	MB-0348	1.83312734828751	pos	pos	MB-0528	MB-0348	2
MB-0528	MB-3506	1.18443320711729	pos	pos	MB-0528	MB-3506	3
MB-0528	MB-3479	1.04092173221081	pos	pos	MB-0528	MB-3479	4
MB-0528	MB-3363	1.19336130534921	pos	pos	MB-0528	MB-3363	3
MB-0528	MB-3412	1.18756747226857	pos	pos	MB-0528	MB-3412	3
MB-0528	MB-0465	2.30348394440157	pos	pos	MB-0528	MB-0465	5
MB-0528	MB-3104	1.89823500122496	pos	pos	MB-0528	MB-3104	4
MB-0528	MB-0385	1.74555041001431	pos	pos	MB-0528	MB-0385	2
MB-0528	MB-3600	1.36537728004367	pos	pos	MB-0528	MB-3600	3
MB-0528	MB-0579	2.19904908890722	pos	pos	MB-0528	MB-0579	1
MB-0528	MB-0425	2.70686345589005	pos	pos	MB-0528	MB-0425	3
MB-0535	MB-0068	0.744652188506105	pos	pos	MB-0535	MB-0068	1
MB-0535	MB-0066	0.948491510410974	pos	pos	MB-0535	MB-0066	2
MB-0535	MB-0123	1.10760378208601	pos	pos	MB-0535	MB-0123	5
MB-0535	MB-0138	0.622800842675017	pos	pos	MB-0535	MB-0138	1
MB-0535	MB-0202	1.30966175400843	pos	pos	MB-0535	MB-0202	3
MB-0535	MB-0181	1.44433887636106	pos	pos	MB-0535	MB-0181	6
MB-0535	MB-0117	0.937322827770115	pos	pos	MB-0535	MB-0117	5
MB-0535	MB-0421	1.94239114340174	pos	pos	MB-0535	MB-0421	3
MB-0535	MB-0322	0.698507565308196	pos	pos	MB-0535	MB-0322	4
MB-0535	MB-0010	2.43385950873984	pos	pos	MB-0535	MB-0010	3
MB-0535	MB-0282	0.956351708290595	pos	pos	MB-0535	MB-0282	4
MB-0535	MB-0291	1.47302432665814	pos	pos	MB-0535	MB-0291	2
MB-0535	MB-0301	1.03488850920262	pos	pos	MB-0535	MB-0301	2
MB-0535	MB-0362	1.47619966504252	pos	pos	MB-0535	MB-0362	6
MB-0535	MB-0145	0.755918667267798	pos	pos	MB-0535	MB-0145	2
MB-0535	MB-0474	1.09719838514162	pos	pos	MB-0535	MB-0474	6
MB-0535	MB-0512	0.666608409116439	pos	pos	MB-0535	MB-0512	3
MB-0535	MB-0487	1.19167265096753	pos	pos	MB-0535	MB-0487	2
MB-0535	MB-0449	1.90038966497507	pos	pos	MB-0535	MB-0449	2
MB-0535	MB-0492	1.44836417187356	pos	pos	MB-0535	MB-0492	3
MB-0535	MB-0404	0.670252375900971	pos	pos	MB-0535	MB-0404	6
MB-0535	MB-0324	2.03709723843771	pos	pos	MB-0535	MB-0324	2
MB-0535	MB-0521	1.09106874912613	pos	pos	MB-0535	MB-0521	4
MB-0535	MB-0203	1.26409717936925	pos	pos	MB-0535	MB-0203	4
MB-0535	MB-0465	1.98744593274081	pos	pos	MB-0535	MB-0465	2
MB-0535	MB-0528	0.907155542538713	pos	pos	MB-0535	MB-0528	3
MB-0535	MB-0425	2.50418093638285	pos	pos	MB-0535	MB-0425	2
MB-0535	MB-0891	0.934306602927088	pos	pos	MB-0535	MB-0891	2
MB-0535	MB-0542	0.947492652355413	pos	pos	MB-0535	MB-0542	4
MB-0535	MB-0134	1.89378099011237	pos	pos	MB-0535	MB-0134	4
MB-0535	MB-2556	1.92730779576056	pos	pos	MB-0535	MB-2556	2
MB-0535	MB-0904	1.19435349976631	pos	pos	MB-0535	MB-0904	4
MB-0535	MB-2971	1.35105116931137	pos	pos	MB-0535	MB-2971	1
MB-0535	MB-2616	1.05889781673879	pos	pos	MB-0535	MB-2616	2
MB-0535	MB-0584	0.921928333652334	pos	pos	MB-0535	MB-0584	2
MB-0535	MB-0579	1.84333627888619	pos	pos	MB-0535	MB-0579	3
MB-0535	MB-3035	1.2269949586034	pos	pos	MB-0535	MB-3035	4
MB-0535	MB-0348	1.80702202940284	pos	pos	MB-0535	MB-0348	1
MB-0535	MB-3181	1.0237668412026	pos	pos	MB-0535	MB-3181	2
MB-0535	MB-2752	1.18577628207351	pos	pos	MB-0535	MB-2752	2
MB-0535	MB-0455	1.56113953468973	pos	pos	MB-0535	MB-0455	3
MB-0535	MB-3506	0.962610970512073	pos	pos	MB-0535	MB-3506	4
MB-0535	MB-3412	1.11814725732045	pos	pos	MB-0535	MB-3412	3
MB-0542	MB-0123	0.966483600493539	pos	pos	MB-0542	MB-0123	3
MB-0535	MB-3104	1.39841317232088	pos	pos	MB-0535	MB-3104	5
MB-0542	MB-0068	1.42089505085049	pos	pos	MB-0542	MB-0068	4
MB-0542	MB-0010	2.10223172774353	pos	pos	MB-0542	MB-0010	2
MB-0535	MB-3479	0.967153918681232	pos	pos	MB-0535	MB-3479	3
MB-0542	MB-0066	1.26001241334352	pos	pos	MB-0542	MB-0066	1
MB-0542	MB-0202	1.29498588445255	pos	pos	MB-0542	MB-0202	3
MB-0542	MB-0134	1.50423875076215	pos	pos	MB-0542	MB-0134	1
MB-0542	MB-0138	1.2177919955962	pos	pos	MB-0542	MB-0138	2
MB-0542	MB-0117	1.53530518709982	pos	pos	MB-0542	MB-0117	5
MB-0542	MB-0301	0.912621556235032	pos	pos	MB-0542	MB-0301	1
MB-0542	MB-0291	1.41625949481479	pos	pos	MB-0542	MB-0291	3
MB-0542	MB-0181	1.8227957105778	pos	pos	MB-0542	MB-0181	6
MB-0542	MB-0282	1.27423582549026	pos	pos	MB-0542	MB-0282	5
MB-0535	MB-0486	1.39507159790591	pos	pos	MB-0535	MB-0486	3
MB-0535	MB-3600	1.24642448383897	pos	pos	MB-0535	MB-3600	4
MB-0542	MB-0421	2.11214075377811	pos	pos	MB-0542	MB-0421	3
MB-0535	MB-0385	1.72212743892674	pos	pos	MB-0535	MB-0385	4
MB-0542	MB-0362	2.09950138009915	pos	pos	MB-0542	MB-0362	2
MB-0542	MB-0322	0.932196438571943	pos	pos	MB-0542	MB-0322	2
MB-0542	MB-0203	1.49528815971985	pos	pos	MB-0542	MB-0203	6
MB-0542	MB-0385	1.62037532819766	pos	pos	MB-0542	MB-0385	2
MB-0535	MB-3363	1.58859634252279	pos	pos	MB-0535	MB-3363	6
MB-0542	MB-0492	1.59489695229437	pos	pos	MB-0542	MB-0492	3
MB-0542	MB-0404	0.840050568975643	pos	pos	MB-0542	MB-0404	2
MB-0542	MB-0528	0.914238194409408	pos	pos	MB-0542	MB-0528	2
MB-0542	MB-0521	1.33355117518552	pos	pos	MB-0542	MB-0521	3
MB-0542	MB-0474	1.0916171492585	pos	pos	MB-0542	MB-0474	6
MB-0542	MB-0145	1.00919236975972	pos	pos	MB-0542	MB-0145	2
MB-0542	MB-0425	2.48845192979361	pos	pos	MB-0542	MB-0425	4
MB-0542	MB-0449	2.1158875291536	pos	pos	MB-0542	MB-0449	4
MB-0542	MB-0348	1.49317681197665	pos	pos	MB-0542	MB-0348	2
MB-0542	MB-0455	1.08490800789087	pos	pos	MB-0542	MB-0455	3
MB-0542	MB-0487	2.07193724115283	pos	pos	MB-0542	MB-0487	2
MB-0542	MB-0891	1.3943650313443	pos	pos	MB-0542	MB-0891	2
MB-0542	MB-0535	0.940191430994467	pos	pos	MB-0542	MB-0535	4
MB-0542	MB-0584	1.10370067813382	pos	pos	MB-0542	MB-0584	4
MB-0542	MB-0512	1.36650210096783	pos	pos	MB-0542	MB-0512	2
MB-0542	MB-2556	1.64257089870225	pos	pos	MB-0542	MB-2556	4
MB-0542	MB-2616	1.18241581507388	pos	pos	MB-0542	MB-2616	1
MB-0542	MB-0465	2.11429887822195	pos	pos	MB-0542	MB-0465	2
MB-0542	MB-2752	1.27153500284556	pos	pos	MB-0542	MB-2752	2
MB-0542	MB-0904	1.37310462279673	pos	pos	MB-0542	MB-0904	3
MB-0542	MB-2971	1.4727706984551	pos	pos	MB-0542	MB-2971	4
MB-0542	MB-0324	2.17800687425495	pos	pos	MB-0542	MB-0324	1
MB-0542	MB-3035	1.29735623392216	pos	pos	MB-0542	MB-3035	2
MB-0542	MB-3412	1.10503735074851	pos	pos	MB-0542	MB-3412	2
MB-0542	MB-3181	1.26950298467721	pos	pos	MB-0542	MB-3181	3
MB-0542	MB-3506	1.16648227692783	pos	pos	MB-0542	MB-3506	4
MB-0542	MB-3363	1.52882590620902	pos	pos	MB-0542	MB-3363	3
MB-0542	MB-3479	0.94466434518261	pos	pos	MB-0542	MB-3479	3
MB-0542	MB-0579	1.91427309559535	pos	pos	MB-0542	MB-0579	5
MB-0542	MB-3600	1.17155578333636	pos	pos	MB-0542	MB-3600	4
MB-0579	MB-0181	1.81894964607826	pos	pos	MB-0579	MB-0181	2
MB-0579	MB-0117	1.65187345191424	pos	pos	MB-0579	MB-0117	3
MB-0579	MB-0202	1.55688562303038	pos	pos	MB-0579	MB-0202	1
MB-0579	MB-0362	1.77515567856205	pos	pos	MB-0579	MB-0362	3
MB-0579	MB-0068	2.08845735979981	pos	pos	MB-0579	MB-0068	1
MB-0579	MB-0324	1.68327366142986	pos	pos	MB-0579	MB-0324	2
MB-0579	MB-0010	2.6374049606232	pos	pos	MB-0579	MB-0010	5
MB-0542	MB-0486	1.52731598970964	pos	pos	MB-0542	MB-0486	1
MB-0579	MB-0066	2.08816269331492	pos	pos	MB-0579	MB-0066	3
MB-0579	MB-0138	1.75397960727008	pos	pos	MB-0579	MB-0138	6
MB-0542	MB-3104	1.84637154225036	pos	pos	MB-0542	MB-3104	5
MB-0579	MB-0301	1.28633002030411	pos	pos	MB-0579	MB-0301	3
MB-0579	MB-0123	1.94303167955919	pos	pos	MB-0579	MB-0123	4
MB-0579	MB-0322	1.50669868436118	pos	pos	MB-0579	MB-0322	3
MB-0579	MB-0421	2.04630541969736	pos	pos	MB-0579	MB-0421	4
MB-0579	MB-0449	0.815485904180743	pos	pos	MB-0579	MB-0449	2
MB-0579	MB-0282	1.66543446109775	pos	pos	MB-0579	MB-0282	2
MB-0579	MB-0487	1.63113651124195	pos	pos	MB-0579	MB-0487	6
MB-0579	MB-0203	1.59767508815223	pos	pos	MB-0579	MB-0203	2
MB-0579	MB-0891	2.21015347371615	pos	pos	MB-0579	MB-0891	6
MB-0579	MB-0134	2.09354249817986	pos	pos	MB-0579	MB-0134	3
MB-0579	MB-0904	1.66341964581908	pos	pos	MB-0579	MB-0904	2
MB-0579	MB-0474	0.739416785847101	pos	pos	MB-0579	MB-0474	2
MB-0579	MB-0492	2.37166030974382	pos	pos	MB-0579	MB-0492	3
MB-0579	MB-0528	2.20358133097502	pos	pos	MB-0579	MB-0528	6
MB-0579	MB-0535	1.84127788943094	pos	pos	MB-0579	MB-0535	2
MB-0579	MB-0512	1.85430585620495	pos	pos	MB-0579	MB-0512	4
MB-0579	MB-2556	2.912337814487	pos	pos	MB-0579	MB-2556	4
MB-0579	MB-0404	1.56771282184408	pos	pos	MB-0579	MB-0404	2
MB-0579	MB-2971	1.37208041693192	pos	pos	MB-0579	MB-2971	3
MB-0579	MB-2752	1.38396151655695	pos	pos	MB-0579	MB-2752	2
MB-0579	MB-0542	1.92220628886559	pos	pos	MB-0579	MB-0542	2
MB-0579	MB-0584	1.97945830006331	pos	pos	MB-0579	MB-0584	4
MB-0579	MB-0145	2.11312622723109	pos	pos	MB-0579	MB-0145	4
MB-0579	MB-0521	1.98781352731009	pos	pos	MB-0579	MB-0521	2
MB-0579	MB-0385	2.06420257180413	pos	pos	MB-0579	MB-0385	4
MB-0579	MB-2616	2.45503322379902	pos	pos	MB-0579	MB-2616	1
MB-0579	MB-0486	1.90884824472947	pos	pos	MB-0579	MB-0486	2
MB-0579	MB-3035	2.37645210154514	pos	pos	MB-0579	MB-3035	2
MB-0579	MB-0291	2.12927656405738	pos	pos	MB-0579	MB-0291	3
MB-0579	MB-3181	1.83839704839301	pos	pos	MB-0579	MB-3181	4
MB-0579	MB-3104	1.69063620062287	pos	pos	MB-0579	MB-3104	1
MB-0579	MB-0465	2.01101965588447	pos	pos	MB-0579	MB-0465	2
MB-0579	MB-3506	2.11507280170217	pos	pos	MB-0579	MB-3506	2
MB-0579	MB-3363	2.76612499848672	pos	pos	MB-0579	MB-3363	3
MB-0579	MB-0348	1.96494579269281	pos	pos	MB-0579	MB-0348	4
MB-0579	MB-3412	2.0306662451691	pos	pos	MB-0579	MB-3412	3
MB-0579	MB-3600	2.08231661291701	pos	pos	MB-0579	MB-3600	3
MB-0579	MB-0425	2.25169920398302	pos	pos	MB-0579	MB-0425	5
MB-0579	MB-3479	2.03965981158492	pos	pos	MB-0579	MB-3479	4
MB-0579	MB-0455	2.61366761703572	pos	pos	MB-0579	MB-0455	2
MB-0584	MB-0066	0.818417169241689	pos	pos	MB-0584	MB-0066	3
MB-0584	MB-0068	1.17300579612876	pos	pos	MB-0584	MB-0068	1
MB-0584	MB-0123	1.15893058363386	pos	pos	MB-0584	MB-0123	3
MB-0584	MB-0138	0.862071364759745	pos	pos	MB-0584	MB-0138	1
MB-0584	MB-0117	1.15148463523847	pos	pos	MB-0584	MB-0117	2
MB-0584	MB-0181	1.65689636989213	pos	pos	MB-0584	MB-0181	5
MB-0584	MB-0010	2.77521137661679	pos	pos	MB-0584	MB-0010	1
MB-0584	MB-0202	1.70710163805906	pos	pos	MB-0584	MB-0202	3
MB-0584	MB-0322	0.647216824252113	pos	pos	MB-0584	MB-0322	6
MB-0584	MB-0282	1.02853540569142	pos	pos	MB-0584	MB-0282	5
MB-0584	MB-0145	1.50965170998069	pos	pos	MB-0584	MB-0145	3
MB-0584	MB-0134	2.03318401275651	pos	pos	MB-0584	MB-0134	4
MB-0584	MB-0203	1.08022483975991	pos	pos	MB-0584	MB-0203	3
MB-0584	MB-0362	1.44405773785741	pos	pos	MB-0584	MB-0362	4
MB-0584	MB-0421	1.84460762611834	pos	pos	MB-0584	MB-0421	2
MB-0584	MB-0301	1.15320155916607	pos	pos	MB-0584	MB-0301	2
MB-0584	MB-0324	1.87015608265955	pos	pos	MB-0584	MB-0324	6
MB-0584	MB-0487	1.57973186578916	pos	pos	MB-0584	MB-0487	2
MB-0584	MB-0449	2.09482863024548	pos	pos	MB-0584	MB-0449	6
MB-0584	MB-0512	1.13499348558678	pos	pos	MB-0584	MB-0512	3
MB-0584	MB-0404	1.22293040638762	pos	pos	MB-0584	MB-0404	2
MB-0584	MB-0528	1.37254044906151	pos	pos	MB-0584	MB-0528	2
MB-0584	MB-0492	2.02911131356972	pos	pos	MB-0584	MB-0492	3
MB-0584	MB-0535	0.917985806828076	pos	pos	MB-0584	MB-0535	6
MB-0584	MB-2556	2.06723936249479	pos	pos	MB-0584	MB-2556	2
MB-0584	MB-0891	1.56754301174536	pos	pos	MB-0584	MB-0891	4
MB-0584	MB-0455	1.40854863585665	pos	pos	MB-0584	MB-0455	4
MB-0584	MB-0542	1.09938319588021	pos	pos	MB-0584	MB-0542	2
MB-0584	MB-0904	1.38243130592187	pos	pos	MB-0584	MB-0904	3
MB-0584	MB-0291	1.90066734469164	pos	pos	MB-0584	MB-0291	2
MB-0584	MB-0474	1.47997632611234	pos	pos	MB-0584	MB-0474	2
MB-0584	MB-0521	1.73210432601902	pos	pos	MB-0584	MB-0521	4
MB-0584	MB-0465	2.03215684240334	pos	pos	MB-0584	MB-0465	4
MB-0584	MB-2616	1.59090624807279	pos	pos	MB-0584	MB-2616	2
MB-0584	MB-0385	1.81943794335543	pos	pos	MB-0584	MB-0385	4
MB-0584	MB-0486	2.11128617735419	pos	pos	MB-0584	MB-0486	1
MB-0584	MB-3035	1.58382003470685	pos	pos	MB-0584	MB-3035	2
MB-0584	MB-0348	2.15929902082268	pos	pos	MB-0584	MB-0348	2
MB-0584	MB-3412	1.41297458732004	pos	pos	MB-0584	MB-3412	3
MB-0584	MB-2971	1.87822740316743	pos	pos	MB-0584	MB-2971	4
MB-0584	MB-0579	1.98381293613292	pos	pos	MB-0584	MB-0579	1
MB-0584	MB-3181	1.59666546188815	pos	pos	MB-0584	MB-3181	2
MB-0584	MB-3363	1.80227897321757	pos	pos	MB-0584	MB-3363	2
MB-0584	MB-3104	1.58158226381187	pos	pos	MB-0584	MB-3104	3
MB-0584	MB-2752	1.68055623290375	pos	pos	MB-0584	MB-2752	4
MB-0584	MB-3506	1.6038782357354	pos	pos	MB-0584	MB-3506	3
MB-0584	MB-3479	1.27512611853848	pos	pos	MB-0584	MB-3479	3
MB-0584	MB-3600	1.19992025141307	pos	pos	MB-0584	MB-3600	5
MB-0584	MB-0425	3.04630022792798	pos	pos	MB-0584	MB-0425	4
MB-0891	MB-0068	1.15928109232846	pos	pos	MB-0891	MB-0068	2
MB-0891	MB-0123	1.46477743740336	pos	pos	MB-0891	MB-0123	3
MB-0891	MB-0010	2.1962795137297	pos	pos	MB-0891	MB-0010	1
MB-0891	MB-0138	1.10801536647389	pos	pos	MB-0891	MB-0138	3
MB-0891	MB-0202	1.40709236971349	pos	pos	MB-0891	MB-0202	1
MB-0891	MB-0066	1.53262252664779	pos	pos	MB-0891	MB-0066	2
MB-0891	MB-0145	1.04632804179329	pos	pos	MB-0891	MB-0145	5
MB-0891	MB-0181	1.59142511059057	pos	pos	MB-0891	MB-0181	1
MB-0891	MB-0301	1.46788687407297	pos	pos	MB-0891	MB-0301	3
MB-0891	MB-0117	1.44460424123969	pos	pos	MB-0891	MB-0117	6
MB-0891	MB-0282	1.50217604038439	pos	pos	MB-0891	MB-0282	5
MB-0891	MB-0322	1.29682315018948	pos	pos	MB-0891	MB-0322	3
MB-0891	MB-0134	1.82973056366087	pos	pos	MB-0891	MB-0134	4
MB-0891	MB-0324	2.39568292092026	pos	pos	MB-0891	MB-0324	3
MB-0891	MB-0362	2.00105674856587	pos	pos	MB-0891	MB-0362	4
MB-0891	MB-0291	1.76024992205387	pos	pos	MB-0891	MB-0291	2
MB-0891	MB-0421	2.35449388468814	pos	pos	MB-0891	MB-0421	2
MB-0891	MB-0203	1.71753755897762	pos	pos	MB-0891	MB-0203	6
MB-0891	MB-0528	1.31447559002945	pos	pos	MB-0891	MB-0528	2
MB-0891	MB-0486	1.58632913485027	pos	pos	MB-0891	MB-0486	6
MB-0891	MB-0455	2.18944479484369	pos	pos	MB-0891	MB-0455	3
MB-0891	MB-0492	1.62797830502486	pos	pos	MB-0891	MB-0492	2
MB-0891	MB-0521	1.67371656713369	pos	pos	MB-0891	MB-0521	2
MB-0891	MB-0404	1.18419875826748	pos	pos	MB-0891	MB-0404	3
MB-0891	MB-0542	1.39287464995215	pos	pos	MB-0891	MB-0542	6
MB-0891	MB-0449	2.34790714940925	pos	pos	MB-0891	MB-0449	2
MB-0891	MB-0425	2.43400041878244	pos	pos	MB-0891	MB-0425	4
MB-0891	MB-0535	0.93278613345026	pos	pos	MB-0891	MB-0535	4
MB-0891	MB-0512	1.03897616762788	pos	pos	MB-0891	MB-0512	2
MB-0891	MB-0348	1.72449097484136	pos	pos	MB-0891	MB-0348	3
MB-0891	MB-0474	1.57088086306172	pos	pos	MB-0891	MB-0474	2
MB-0891	MB-0487	1.79094070294385	pos	pos	MB-0891	MB-0487	2
MB-0891	MB-2556	2.14373087932834	pos	pos	MB-0891	MB-2556	4
MB-0891	MB-0904	1.55205943588689	pos	pos	MB-0891	MB-0904	4
MB-0891	MB-2616	1.52854763347893	pos	pos	MB-0891	MB-2616	2
MB-0891	MB-0385	1.75614758484657	pos	pos	MB-0891	MB-0385	4
MB-0891	MB-0465	2.39878564015607	pos	pos	MB-0891	MB-0465	1
MB-0891	MB-0584	1.55450195914053	pos	pos	MB-0891	MB-0584	2
MB-0891	MB-2971	1.23701472631053	pos	pos	MB-0891	MB-2971	2
MB-0891	MB-3506	1.17945249347957	pos	pos	MB-0891	MB-3506	3
MB-0891	MB-3035	1.69870265348654	pos	pos	MB-0891	MB-3035	4
MB-0891	MB-3363	2.01463315558359	pos	pos	MB-0891	MB-3363	1
MB-0891	MB-2752	1.07386134796308	pos	pos	MB-0891	MB-2752	2
MB-0891	MB-3479	1.34065480983455	pos	pos	MB-0891	MB-3479	2
MB-0891	MB-3181	1.56581500021436	pos	pos	MB-0891	MB-3181	3
MB-0891	MB-3412	1.42795339948498	pos	pos	MB-0891	MB-3412	4
MB-0904	MB-0010	2.15559411842688	pos	pos	MB-0904	MB-0010	3
MB-0891	MB-3104	2.15166792257644	pos	pos	MB-0891	MB-3104	3
MB-0891	MB-3600	1.52018207845228	pos	pos	MB-0891	MB-3600	5
MB-0904	MB-0123	0.810847774680172	pos	pos	MB-0904	MB-0123	4
MB-0891	MB-0579	2.2106802067631	pos	pos	MB-0891	MB-0579	2
MB-0904	MB-0138	0.843334072361608	pos	pos	MB-0904	MB-0138	3
MB-0904	MB-0068	1.41454400750553	pos	pos	MB-0904	MB-0068	1
MB-0904	MB-0202	0.777206415919444	pos	pos	MB-0904	MB-0202	3
MB-0904	MB-0181	1.27551533743627	pos	pos	MB-0904	MB-0181	1
MB-0904	MB-0322	0.950714931695869	pos	pos	MB-0904	MB-0322	2
MB-0904	MB-0134	1.27846941067476	pos	pos	MB-0904	MB-0134	5
MB-0904	MB-0324	0.72328059029628	pos	pos	MB-0904	MB-0324	1
MB-0904	MB-0066	1.63822591182479	pos	pos	MB-0904	MB-0066	3
MB-0904	MB-0117	1.12550327815019	pos	pos	MB-0904	MB-0117	6
MB-0904	MB-0301	0.653599372005391	pos	pos	MB-0904	MB-0301	5
MB-0904	MB-0385	1.54363169375737	pos	pos	MB-0904	MB-0385	3
MB-0904	MB-0282	1.20939301686554	pos	pos	MB-0904	MB-0282	4
MB-0904	MB-0362	1.54205955604634	pos	pos	MB-0904	MB-0362	3
MB-0904	MB-0203	1.26936264148271	pos	pos	MB-0904	MB-0203	4
MB-0904	MB-0425	1.75499897542604	pos	pos	MB-0904	MB-0425	2
MB-0904	MB-0421	2.03005581547168	pos	pos	MB-0904	MB-0421	2
MB-0904	MB-0449	1.18538828869661	pos	pos	MB-0904	MB-0449	6
MB-0904	MB-0348	1.55263114101399	pos	pos	MB-0904	MB-0348	2
MB-0904	MB-0145	1.64616971441201	pos	pos	MB-0904	MB-0145	6
MB-0904	MB-0512	1.0425379401878	pos	pos	MB-0904	MB-0512	3
MB-0904	MB-0404	1.09937998508737	pos	pos	MB-0904	MB-0404	2
MB-0904	MB-0465	2.03792953575213	pos	pos	MB-0904	MB-0465	2
MB-0904	MB-0487	1.70944133681593	pos	pos	MB-0904	MB-0487	3
MB-0904	MB-0492	1.68689515550396	pos	pos	MB-0904	MB-0492	6
MB-0904	MB-0542	1.38290235999203	pos	pos	MB-0904	MB-0542	2
MB-0904	MB-0584	1.37433668858549	pos	pos	MB-0904	MB-0584	4
MB-0904	MB-0891	1.55554353214473	pos	pos	MB-0904	MB-0891	4
MB-0904	MB-0535	1.19904435834989	pos	pos	MB-0904	MB-0535	2
MB-0904	MB-2971	0.992625848216179	pos	pos	MB-0904	MB-2971	3
MB-0904	MB-0528	1.65051762572572	pos	pos	MB-0904	MB-0528	2
MB-0904	MB-0474	1.46524075877063	pos	pos	MB-0904	MB-0474	2
MB-0904	MB-0291	1.63615394017047	pos	pos	MB-0904	MB-0291	4
MB-0904	MB-0521	1.68255083592721	pos	pos	MB-0904	MB-0521	4
MB-0904	MB-3035	1.39595798468013	pos	pos	MB-0904	MB-3035	2
MB-0904	MB-0579	1.65800656065216	pos	pos	MB-0904	MB-0579	4
MB-0904	MB-2556	2.52147265262345	pos	pos	MB-0904	MB-2556	1
MB-0904	MB-2616	1.72503153440227	pos	pos	MB-0904	MB-2616	2
MB-0904	MB-0486	1.89306331787468	pos	pos	MB-0904	MB-0486	2
MB-0904	MB-3412	0.817228629525803	pos	pos	MB-0904	MB-3412	3
MB-0904	MB-3479	1.01740747592779	pos	pos	MB-0904	MB-3479	4
MB-0904	MB-3600	0.783513469220268	pos	pos	MB-0904	MB-3600	1
MB-0904	MB-3104	1.75067375586029	pos	pos	MB-0904	MB-3104	2
MB-0904	MB-2752	1.26883244270889	pos	pos	MB-0904	MB-2752	2
MB-0904	MB-3506	1.60371760127732	pos	pos	MB-0904	MB-3506	3
MB-0904	MB-3363	2.18659780903032	pos	pos	MB-0904	MB-3363	4
MB-0904	MB-3181	1.81131480855146	pos	pos	MB-0904	MB-3181	3
MB-0904	MB-0455	2.50551358583171	pos	pos	MB-0904	MB-0455	3
MB-2556	MB-0066	1.96991271218556	pos	pos	MB-2556	MB-0066	5
MB-2556	MB-0068	2.15409824902513	pos	pos	MB-2556	MB-0068	4
MB-2556	MB-0202	2.31299073596882	pos	pos	MB-2556	MB-0202	2
MB-2556	MB-0282	2.41615462867477	pos	pos	MB-2556	MB-0282	3
MB-2556	MB-0138	2.24838592274797	pos	pos	MB-2556	MB-0138	1
MB-2556	MB-0123	2.09486566967868	pos	pos	MB-2556	MB-0123	3
MB-2556	MB-0117	2.68811790601939	pos	pos	MB-2556	MB-0117	1
MB-2556	MB-0181	2.84773727684343	pos	pos	MB-2556	MB-0181	2
MB-2556	MB-0010	2.70937101257924	pos	pos	MB-2556	MB-0010	5
MB-2556	MB-0301	2.16587670439247	pos	pos	MB-2556	MB-0301	1
MB-2556	MB-0324	3.29386165331358	pos	pos	MB-2556	MB-0324	3
MB-2556	MB-0455	1.04647308585667	pos	pos	MB-2556	MB-0455	6
MB-2556	MB-0145	1.89300228263199	pos	pos	MB-2556	MB-0145	5
MB-2556	MB-0492	2.29226057393562	pos	pos	MB-2556	MB-0492	3
MB-2556	MB-0528	1.44981655013271	pos	pos	MB-2556	MB-0528	4
MB-2556	MB-0291	2.3165452136666	pos	pos	MB-2556	MB-0291	3
MB-2556	MB-0322	2.34001164964704	pos	pos	MB-2556	MB-0322	4
MB-2556	MB-0203	2.79213397624562	pos	pos	MB-2556	MB-0203	2
MB-2556	MB-0134	2.58914391586166	pos	pos	MB-2556	MB-0134	2
MB-2556	MB-0421	2.74311914928209	pos	pos	MB-2556	MB-0421	6
MB-2556	MB-0542	1.64521332136917	pos	pos	MB-2556	MB-0542	2
MB-2556	MB-0521	2.11644126775624	pos	pos	MB-2556	MB-0521	6
MB-2556	MB-0512	2.35707175892222	pos	pos	MB-2556	MB-0512	3
MB-2556	MB-0891	2.15852697742683	pos	pos	MB-2556	MB-0891	2
MB-2556	MB-0404	2.22368262823954	pos	pos	MB-2556	MB-0404	2
MB-2556	MB-0486	2.3463348712276	pos	pos	MB-2556	MB-0486	3
MB-2556	MB-0474	2.07049070697198	pos	pos	MB-2556	MB-0474	6
MB-2556	MB-0449	3.18027266786271	pos	pos	MB-2556	MB-0449	2
MB-2556	MB-0487	3.1677973121369	pos	pos	MB-2556	MB-0487	4
MB-2556	MB-2616	1.50438658457727	pos	pos	MB-2556	MB-2616	4
MB-2556	MB-0348	2.5736471174741	pos	pos	MB-2556	MB-0348	2
MB-2556	MB-0385	2.31541809954911	pos	pos	MB-2556	MB-0385	3
MB-2556	MB-0584	2.06876703420819	pos	pos	MB-2556	MB-0584	2
MB-2556	MB-0535	1.93367302479438	pos	pos	MB-2556	MB-0535	2
MB-2556	MB-3363	1.98190916094845	pos	pos	MB-2556	MB-3363	4
MB-2556	MB-0362	3.25354135150744	pos	pos	MB-2556	MB-0362	4
MB-2556	MB-0425	3.35575454413699	pos	pos	MB-2556	MB-0425	2
MB-2556	MB-0904	2.53291379032557	pos	pos	MB-2556	MB-0904	4
MB-2556	MB-3181	1.82909062307362	pos	pos	MB-2556	MB-3181	1
MB-2556	MB-3035	2.05471251262589	pos	pos	MB-2556	MB-3035	2
MB-2556	MB-0465	2.82069537749822	pos	pos	MB-2556	MB-0465	2
MB-2556	MB-2752	2.03407100565044	pos	pos	MB-2556	MB-2752	3
MB-2556	MB-3479	1.89425546604077	pos	pos	MB-2556	MB-3479	4
MB-2556	MB-3412	2.02371727597082	pos	pos	MB-2556	MB-3412	1
MB-2556	MB-2971	2.33963982144606	pos	pos	MB-2556	MB-2971	2
MB-2556	MB-3506	1.89464617499116	pos	pos	MB-2556	MB-3506	2
MB-2556	MB-0579	2.91931013771375	pos	pos	MB-2556	MB-0579	3
MB-2556	MB-3104	2.86834204589448	pos	pos	MB-2556	MB-3104	4
MB-2556	MB-3600	2.1626911592485	pos	pos	MB-2556	MB-3600	3
MB-2616	MB-0068	1.11255599811743	pos	pos	MB-2616	MB-0068	3
MB-2616	MB-0010	2.36690419818277	pos	pos	MB-2616	MB-0010	5
MB-2616	MB-0123	1.42022206034837	pos	pos	MB-2616	MB-0123	4
MB-2616	MB-0202	1.59014069371203	pos	pos	MB-2616	MB-0202	2
MB-2616	MB-0138	1.16657016125681	pos	pos	MB-2616	MB-0138	3
MB-2616	MB-0066	1.30501983527768	pos	pos	MB-2616	MB-0066	1
MB-2616	MB-0145	1.0490786296133	pos	pos	MB-2616	MB-0145	3
MB-2616	MB-0301	1.63405902638194	pos	pos	MB-2616	MB-0301	1
MB-2616	MB-0421	2.08989623029614	pos	pos	MB-2616	MB-0421	2
MB-2616	MB-0492	1.49705250897603	pos	pos	MB-2616	MB-0492	5
MB-2616	MB-0117	1.84063470352666	pos	pos	MB-2616	MB-0117	1
MB-2616	MB-0528	0.908671977747147	pos	pos	MB-2616	MB-0528	3
MB-2616	MB-0134	2.3178811482722	pos	pos	MB-2616	MB-0134	6
MB-2616	MB-0291	1.66121077990276	pos	pos	MB-2616	MB-0291	5
MB-2616	MB-0521	1.21168438964672	pos	pos	MB-2616	MB-0521	3
MB-2616	MB-0455	1.1919309281757	pos	pos	MB-2616	MB-0455	4
MB-2616	MB-0322	1.54149427900142	pos	pos	MB-2616	MB-0322	3
MB-2616	MB-0542	1.17967121018726	pos	pos	MB-2616	MB-0542	4
MB-2616	MB-0362	2.27824530161842	pos	pos	MB-2616	MB-0362	2
MB-2616	MB-0404	1.17435680721924	pos	pos	MB-2616	MB-0404	2
MB-2616	MB-0385	2.03311075616245	pos	pos	MB-2616	MB-0385	6
MB-2616	MB-0181	2.16047637376215	pos	pos	MB-2616	MB-0181	2
MB-2616	MB-0535	1.05436941069946	pos	pos	MB-2616	MB-0535	6
MB-2616	MB-0348	2.05785234570207	pos	pos	MB-2616	MB-0348	3
MB-2616	MB-0891	1.52893799531492	pos	pos	MB-2616	MB-0891	2
MB-2616	MB-0487	1.83723144301582	pos	pos	MB-2616	MB-0487	2
MB-2616	MB-0425	2.87612355676911	pos	pos	MB-2616	MB-0425	3
MB-2616	MB-0474	1.65022198482095	pos	pos	MB-2616	MB-0474	6
MB-2616	MB-0203	2.24724909599084	pos	pos	MB-2616	MB-0203	2
MB-2616	MB-0282	1.82710231749313	pos	pos	MB-2616	MB-0282	4
MB-2616	MB-0512	1.18625215177462	pos	pos	MB-2616	MB-0512	4
MB-2616	MB-2556	1.50087032626826	pos	pos	MB-2616	MB-2556	2
MB-2616	MB-0465	2.29631285502986	pos	pos	MB-2616	MB-0465	3
MB-2616	MB-0324	2.82158747428778	pos	pos	MB-2616	MB-0324	2
MB-2616	MB-3035	1.30251843939248	pos	pos	MB-2616	MB-3035	2
MB-2616	MB-3363	1.63969488602255	pos	pos	MB-2616	MB-3363	4
MB-2616	MB-3181	0.76072791403536	pos	pos	MB-2616	MB-3181	4
MB-2616	MB-2971	1.7345954475533	pos	pos	MB-2616	MB-2971	2
MB-2616	MB-2752	1.50324197901423	pos	pos	MB-2616	MB-2752	4
MB-2616	MB-0584	1.58828851256909	pos	pos	MB-2616	MB-0584	1
MB-2616	MB-3506	1.11354029052049	pos	pos	MB-2616	MB-3506	2
MB-2616	MB-3479	1.27966027073899	pos	pos	MB-2616	MB-3479	2
MB-2616	MB-0904	1.72962600811793	pos	pos	MB-2616	MB-0904	3
MB-2616	MB-3412	1.34362735702639	pos	pos	MB-2616	MB-3412	4
MB-2616	MB-0449	2.35790292124062	pos	pos	MB-2616	MB-0449	1
MB-2616	MB-3600	1.70127266691344	pos	pos	MB-2616	MB-3600	2
MB-2616	MB-0486	1.90110359114494	pos	pos	MB-2616	MB-0486	2
MB-2616	MB-0579	2.45227606295264	pos	pos	MB-2616	MB-0579	3
MB-2616	MB-3104	1.93724818614135	pos	pos	MB-2616	MB-3104	4
MB-2752	MB-0123	1.22440767910814	pos	pos	MB-2752	MB-0123	3
MB-2752	MB-0068	1.39589484210649	pos	pos	MB-2752	MB-0068	3
MB-2752	MB-0138	1.28901156089858	pos	pos	MB-2752	MB-0138	5
MB-2752	MB-0181	1.7308530131463	pos	pos	MB-2752	MB-0181	4
MB-2752	MB-0066	1.68758805242454	pos	pos	MB-2752	MB-0066	2
MB-2752	MB-0202	1.03990256974824	pos	pos	MB-2752	MB-0202	3
MB-2752	MB-0010	2.18074296321134	pos	pos	MB-2752	MB-0010	1
MB-2752	MB-0117	1.68159337386911	pos	pos	MB-2752	MB-0117	3
MB-2752	MB-0134	1.64187459440461	pos	pos	MB-2752	MB-0134	1
MB-2752	MB-0301	0.905386442122886	pos	pos	MB-2752	MB-0301	2
MB-2752	MB-0282	1.70638356251605	pos	pos	MB-2752	MB-0282	5
MB-2752	MB-0291	1.60575364372251	pos	pos	MB-2752	MB-0291	1
MB-2752	MB-0421	2.24516693738066	pos	pos	MB-2752	MB-0421	3
MB-2752	MB-0322	1.45173542040291	pos	pos	MB-2752	MB-0322	6
MB-2752	MB-0203	1.88898063368519	pos	pos	MB-2752	MB-0203	5
MB-2752	MB-0385	1.77053820253742	pos	pos	MB-2752	MB-0385	3
MB-2752	MB-0324	2.04120776307784	pos	pos	MB-2752	MB-0324	4
MB-2752	MB-0465	2.21460389334406	pos	pos	MB-2752	MB-0465	3
MB-2752	MB-0492	1.72176085873803	pos	pos	MB-2752	MB-0492	4
MB-2752	MB-0425	2.46906129572814	pos	pos	MB-2752	MB-0425	2
MB-2752	MB-0474	0.952271421995398	pos	pos	MB-2752	MB-0474	2
MB-2752	MB-0362	2.01160852690741	pos	pos	MB-2752	MB-0362	6
MB-2752	MB-0348	1.64486746798259	pos	pos	MB-2752	MB-0348	2
MB-2752	MB-0449	1.81410083498682	pos	pos	MB-2752	MB-0449	6
MB-2752	MB-0404	1.20236850684721	pos	pos	MB-2752	MB-0404	3
MB-2752	MB-0512	1.41320451908294	pos	pos	MB-2752	MB-0512	2
MB-2752	MB-0145	1.4315540818927	pos	pos	MB-2752	MB-0145	2
MB-2752	MB-0487	1.76794868649213	pos	pos	MB-2752	MB-0487	3
MB-2752	MB-0542	1.27264234562119	pos	pos	MB-2752	MB-0542	6
MB-2752	MB-0891	1.08414789606836	pos	pos	MB-2752	MB-0891	2
MB-2752	MB-0521	1.44370402806522	pos	pos	MB-2752	MB-0521	4
MB-2752	MB-0528	1.23942784794185	pos	pos	MB-2752	MB-0528	4
MB-2752	MB-0535	1.18634974009693	pos	pos	MB-2752	MB-0535	2
MB-2752	MB-0584	1.68333472647569	pos	pos	MB-2752	MB-0584	3
MB-2752	MB-0904	1.26923407225071	pos	pos	MB-2752	MB-0904	2
MB-2752	MB-0579	1.37182925167115	pos	pos	MB-2752	MB-0579	2
MB-2752	MB-2971	0.562894521883782	pos	pos	MB-2752	MB-2971	4
MB-2752	MB-3035	1.27959153048335	pos	pos	MB-2752	MB-3035	4
MB-2752	MB-3181	0.974119527443754	pos	pos	MB-2752	MB-3181	2
[truncated: 451 more rows]
