# Supplementary material for: Multi-scale and multi-context interpretable mapping of cell states across heterogeneous spatial samples
Source: Nat Commun. 2025 Aug 21;16:7814. doi: 10.1038/s41467-025-62782-y (PMC12370880; doi:10.1038/s41467-025-62782-y)
Supplement: Supplementary file 9 — Source Data [file 41467_2025_62782_MOESM9_ESM.zip › SourceData/figure_s14_3.tsv]

barcodes	x	y	Cells
embryo2_Pos31_cell66_z5	82.51	53.91	Forebrain/Midbrain/Hindbrain
embryo2_Pos31_cell19_z5	82.51	53.91	Forebrain/Midbrain/Hindbrain
embryo2_Pos36_cell197_z2	72.5	66.78	Forebrain/Midbrain/Hindbrain
embryo2_Pos36_cell173_z5	63.92	59.63	Forebrain/Midbrain/Hindbrain
embryo2_Pos31_cell27_z5	79.65	52.48	Forebrain/Midbrain/Hindbrain
embryo2_Pos37_cell215_z5	81.08	51.05	Forebrain/Midbrain/Hindbrain
embryo2_Pos34_cell160_z2	19.59	35.32	Forebrain/Midbrain/Hindbrain
embryo2_Pos34_cell52_z2	13.87	61.06	Forebrain/Midbrain/Hindbrain
embryo2_Pos32_cell237_z5	73.93	68.21	Forebrain/Midbrain/Hindbrain
embryo2_Pos36_cell200_z2	59.63	46.76	Forebrain/Midbrain/Hindbrain
embryo2_Pos45_cell192_z5	98.24	113.97	Anterior somitic tissues
embryo2_Pos37_cell223_z5	79.65	56.77	Forebrain/Midbrain/Hindbrain
embryo2_Pos37_cell222_z5	79.65	59.63	Forebrain/Midbrain/Hindbrain
embryo2_Pos29_cell87_z2	56.77	8.14999999999998	Forebrain/Midbrain/Hindbrain
embryo2_Pos45_cell204_z5	102.53	106.82	Dermomyotome
embryo2_Pos45_cell295_z5	101.1	125.41	Dermomyotome
embryo2_Pos34_cell228_z2	19.59	35.32	Forebrain/Midbrain/Hindbrain
embryo2_Pos45_cell327_z5	102.53	122.55	Dermomyotome
embryo2_Pos45_cell214_z5	105.39	109.68	Dermomyotome
embryo2_Pos31_cell59_z5	82.51	53.91	Forebrain/Midbrain/Hindbrain
embryo2_Pos45_cell339_z5	103.96	118.26	Dermomyotome
embryo2_Pos45_cell343_z2	105.39	112.54	Dermomyotome
embryo2_Pos31_cell54_z5	85.37	53.91	Forebrain/Midbrain/Hindbrain
embryo2_Pos36_cell178_z5	68.21	62.49	Spinal cord
embryo2_Pos45_cell232_z5	101.1	108.25	Sclerotome
embryo2_Pos45_cell298_z5	101.1	125.41	Dermomyotome
embryo2_Pos37_cell322_z5	82.51	52.48	Forebrain/Midbrain/Hindbrain
embryo2_Pos45_cell302_z5	105.39	112.54	Dermomyotome
embryo2_Pos29_cell66_z5	46.76	6.71999999999997	Forebrain/Midbrain/Hindbrain
embryo2_Pos45_cell208_z5	99.67	102.53	Dermomyotome
embryo2_Pos32_cell252_z2	62.49	51.05	Forebrain/Midbrain/Hindbrain
embryo2_Pos31_cell123_z5	89.66	53.91	Forebrain/Midbrain/Hindbrain
embryo2_Pos45_cell371_z2	101.1	123.98	Dermomyotome
embryo2_Pos37_cell160_z5	75.36	62.49	Forebrain/Midbrain/Hindbrain
embryo2_Pos30_cell135_z2	62.49	16.73	Forebrain/Midbrain/Hindbrain
embryo2_Pos29_cell257_z2	62.49	15.3	Forebrain/Midbrain/Hindbrain
embryo2_Pos29_cell65_z2	31.03	13.87	Forebrain/Midbrain/Hindbrain
embryo2_Pos45_cell276_z2	105.39	108.25	Dermomyotome
embryo2_Pos32_cell205_z2	63.92	52.48	Forebrain/Midbrain/Hindbrain
embryo2_Pos34_cell27_z5	13.87	59.63	Forebrain/Midbrain/Hindbrain
embryo2_Pos36_cell338_z5	81.08	51.05	Forebrain/Midbrain/Hindbrain
embryo2_Pos45_cell296_z5	96.81	128.27	Anterior somitic tissues
embryo2_Pos37_cell355_z5	79.65	56.77	Forebrain/Midbrain/Hindbrain
embryo2_Pos29_cell47_z5	36.75	9.57999999999998	Forebrain/Midbrain/Hindbrain
embryo2_Pos37_cell121_z5	81.08	51.05	Forebrain/Midbrain/Hindbrain
embryo2_Pos45_cell209_z5	101.1	113.97	Sclerotome
embryo2_Pos45_cell257_z5	106.82	111.11	Dermomyotome
embryo2_Pos34_cell78_z2	11.01	46.76	Forebrain/Midbrain/Hindbrain
embryo2_Pos29_cell149_z5	58.2	15.3	Forebrain/Midbrain/Hindbrain
embryo2_Pos37_cell264_z5	82.51	52.48	Forebrain/Midbrain/Hindbrain
embryo2_Pos45_cell166_z5	99.67	109.68	Haematoendothelial progenitors
embryo2_Pos45_cell244_z5	99.67	102.53	Sclerotome
embryo2_Pos29_cell191_z5	58.2	15.3	Forebrain/Midbrain/Hindbrain
embryo2_Pos33_cell80_z2	31.03	13.87	Forebrain/Midbrain/Hindbrain
embryo2_Pos37_cell303_z5	76.79	63.92	Forebrain/Midbrain/Hindbrain
embryo2_Pos45_cell281_z5	103.96	119.69	Anterior somitic tissues
embryo2_Pos34_cell51_z5	9.58	58.2	Forebrain/Midbrain/Hindbrain
embryo2_Pos45_cell283_z5	103.96	118.26	Dermomyotome
embryo2_Pos31_cell67_z5	88.23	61.06	Forebrain/Midbrain/Hindbrain
embryo2_Pos36_cell278_z2	81.08	51.05	Forebrain/Midbrain/Hindbrain
embryo2_Pos31_cell29_z5	82.51	52.48	Forebrain/Midbrain/Hindbrain
embryo2_Pos37_cell239_z2	82.51	53.91	Forebrain/Midbrain/Hindbrain
embryo2_Pos31_cell97_z5	81.08	53.91	Forebrain/Midbrain/Hindbrain
embryo2_Pos34_cell72_z2	15.3	48.19	Forebrain/Midbrain/Hindbrain
embryo2_Pos31_cell93_z5	81.08	53.91	Forebrain/Midbrain/Hindbrain
embryo2_Pos34_cell181_z5	21.02	33.89	Forebrain/Midbrain/Hindbrain
embryo2_Pos37_cell219_z5	81.08	56.77	Forebrain/Midbrain/Hindbrain
embryo2_Pos46_cell190_z2	68.21	119.69	Gut tube
embryo2_Pos29_cell202_z5	58.2	15.3	Forebrain/Midbrain/Hindbrain
embryo2_Pos44_cell254_z5	81.08	136.85	Sclerotome
embryo2_Pos31_cell74_z5	81.08	56.77	Spinal cord
embryo2_Pos45_cell254_z2	99.67	102.53	Dermomyotome
embryo2_Pos45_cell356_z2	91.09	135.42	Dermomyotome
embryo2_Pos32_cell258_z2	59.63	46.76	Forebrain/Midbrain/Hindbrain
embryo2_Pos34_cell180_z5	21.02	33.89	Forebrain/Midbrain/Hindbrain
embryo2_Pos31_cell35_z2	79.65	56.77	Forebrain/Midbrain/Hindbrain
embryo2_Pos29_cell57_z5	51.05	6.71999999999997	Forebrain/Midbrain/Hindbrain
embryo2_Pos33_cell156_z5	19.59	33.89	Forebrain/Midbrain/Hindbrain
embryo2_Pos45_cell378_z2	102.53	122.55	Dermomyotome
embryo2_Pos45_cell290_z5	101.1	123.98	Dermomyotome
embryo2_Pos36_cell260_z2	71.07	62.49	Forebrain/Midbrain/Hindbrain
embryo2_Pos45_cell374_z2	99.67	121.12	Dermomyotome
embryo2_Pos46_cell321_z2	75.36	116.83	Gut tube
embryo2_Pos46_cell336_z2	76.79	118.26	Gut tube
embryo2_Pos37_cell200_z5	75.36	62.49	Forebrain/Midbrain/Hindbrain
embryo2_Pos45_cell323_z5	106.82	111.11	Dermomyotome
embryo2_Pos34_cell77_z5	9.58	58.2	Forebrain/Midbrain/Hindbrain
embryo2_Pos37_cell171_z5	82.51	53.91	Forebrain/Midbrain/Hindbrain
embryo2_Pos34_cell205_z2	18.16	31.03	Forebrain/Midbrain/Hindbrain
embryo2_Pos29_cell179_z5	59.63	16.73	Forebrain/Midbrain/Hindbrain
embryo2_Pos37_cell304_z5	81.08	52.48	Forebrain/Midbrain/Hindbrain
embryo2_Pos45_cell300_z5	102.53	122.55	Dermomyotome
embryo2_Pos37_cell180_z2	82.51	53.91	Forebrain/Midbrain/Hindbrain
embryo2_Pos45_cell335_z2	102.53	106.82	Dermomyotome
embryo2_Pos45_cell303_z5	106.82	111.11	Dermomyotome
embryo2_Pos34_cell215_z2	18.16	38.1799999999999	Forebrain/Midbrain/Hindbrain
embryo2_Pos31_cell63_z5	89.66	53.91	Forebrain/Midbrain/Hindbrain
embryo2_Pos29_cell71_z5	32.46	13.87	Forebrain/Midbrain/Hindbrain
embryo2_Pos31_cell97_z2	81.08	53.91	Forebrain/Midbrain/Hindbrain
embryo2_Pos29_cell82_z5	33.89	12.44	Forebrain/Midbrain/Hindbrain
embryo2_Pos36_cell204_z2	73.93	66.78	Forebrain/Midbrain/Hindbrain
embryo2_Pos46_cell340_z2	75.36	116.83	Gut tube
embryo2_Pos34_cell209_z5	21.02	35.32	Forebrain/Midbrain/Hindbrain
embryo2_Pos45_cell324_z2	101.1	113.97	Sclerotome
embryo2_Pos34_cell171_z2	11.01	58.2	Forebrain/Midbrain/Hindbrain
embryo2_Pos45_cell329_z5	101.1	123.98	Dermomyotome
embryo2_Pos32_cell173_z2	62.49	51.05	Forebrain/Midbrain/Hindbrain
embryo2_Pos37_cell164_z5	79.65	61.06	Forebrain/Midbrain/Hindbrain
embryo2_Pos33_cell118_z5	29.6	15.3	Forebrain/Midbrain/Hindbrain
embryo2_Pos34_cell16_z5	13.87	59.63	Forebrain/Midbrain/Hindbrain
embryo2_Pos30_cell111_z5	62.49	15.3	Forebrain/Midbrain/Hindbrain
embryo2_Pos30_cell136_z5	62.49	16.73	Forebrain/Midbrain/Hindbrain
embryo2_Pos36_cell320_z2	71.07	62.49	Forebrain/Midbrain/Hindbrain
embryo2_Pos45_cell331_z5	101.1	123.98	Dermomyotome
embryo2_Pos45_cell311_z2	103.96	119.69	Dermomyotome
embryo2_Pos37_cell245_z5	81.08	51.05	Forebrain/Midbrain/Hindbrain
embryo2_Pos31_cell111_z2	89.66	52.48	Forebrain/Midbrain/Hindbrain
embryo2_Pos36_cell285_z5	71.07	62.49	Forebrain/Midbrain/Hindbrain
embryo2_Pos49_cell259_z2	95.38	72.5	Spinal cord
embryo2_Pos32_cell146_z5	61.06	43.9	Forebrain/Midbrain/Hindbrain
embryo2_Pos33_cell87_z5	18.16	35.32	Forebrain/Midbrain/Hindbrain
embryo2_Pos37_cell419_z2	91.09	52.48	Forebrain/Midbrain/Hindbrain
embryo2_Pos37_cell163_z5	78.22	62.49	Forebrain/Midbrain/Hindbrain
embryo2_Pos37_cell192_z5	79.65	58.2	Forebrain/Midbrain/Hindbrain
embryo2_Pos31_cell47_z5	82.51	53.91	Forebrain/Midbrain/Hindbrain
embryo2_Pos32_cell159_z2	78.22	51.05	Forebrain/Midbrain/Hindbrain
embryo2_Pos45_cell328_z5	105.39	116.83	Cranial mesoderm
embryo2_Pos37_cell356_z2	76.79	53.91	Forebrain/Midbrain/Hindbrain
embryo2_Pos37_cell159_z5	79.65	59.63	Forebrain/Midbrain/Hindbrain
embryo2_Pos32_cell272_z2	72.5	66.78	Forebrain/Midbrain/Hindbrain
embryo2_Pos46_cell349_z2	76.79	118.26	Gut tube
embryo2_Pos29_cell216_z5	61.06	15.3	Forebrain/Midbrain/Hindbrain
embryo2_Pos29_cell6_z2	35.32	9.57999999999998	Forebrain/Midbrain/Hindbrain
embryo2_Pos34_cell206_z5	19.59	35.32	Forebrain/Midbrain/Hindbrain
embryo2_Pos45_cell365_z2	105.39	116.83	Dermomyotome
embryo2_Pos34_cell123_z2	9.58	53.91	Forebrain/Midbrain/Hindbrain
embryo2_Pos45_cell299_z5	101.1	122.55	Dermomyotome
embryo2_Pos29_cell118_z5	55.34	8.14999999999998	Forebrain/Midbrain/Hindbrain
embryo2_Pos41_cell40_z2	16.73	61.06	Forebrain/Midbrain/Hindbrain
embryo2_Pos32_cell232_z2	62.49	51.05	Forebrain/Midbrain/Hindbrain
embryo2_Pos36_cell299_z5	63.92	56.77	Forebrain/Midbrain/Hindbrain
embryo2_Pos30_cell119_z2	62.49	15.3	Forebrain/Midbrain/Hindbrain
embryo2_Pos33_cell81_z2	22.45	29.6	Forebrain/Midbrain/Hindbrain
embryo2_Pos34_cell168_z2	9.58	53.91	Forebrain/Midbrain/Hindbrain
embryo2_Pos33_cell59_z5	21.02	35.32	Forebrain/Midbrain/Hindbrain
embryo2_Pos45_cell239_z5	105.39	113.97	Dermomyotome
embryo2_Pos33_cell161_z2	31.03	13.87	Forebrain/Midbrain/Hindbrain
embryo2_Pos33_cell76_z2	18.16	31.03	Forebrain/Midbrain/Hindbrain
embryo2_Pos37_cell134_z2	78.22	58.2	Forebrain/Midbrain/Hindbrain
embryo2_Pos33_cell60_z5	21.02	33.89	Forebrain/Midbrain/Hindbrain
embryo2_Pos46_cell294_z5	73.93	116.83	Gut tube
embryo2_Pos34_cell29_z5	9.58	58.2	Forebrain/Midbrain/Hindbrain
embryo2_Pos45_cell270_z5	101.1	121.12	Dermomyotome
embryo2_Pos37_cell33_z2	86.8	63.92	Forebrain/Midbrain/Hindbrain
embryo2_Pos45_cell227_z5	99.67	105.39	Dermomyotome
embryo2_Pos37_cell201_z5	76.79	61.06	Forebrain/Midbrain/Hindbrain
embryo2_Pos34_cell193_z2	11.01	58.2	Forebrain/Midbrain/Hindbrain
embryo2_Pos31_cell57_z2	79.65	52.48	Forebrain/Midbrain/Hindbrain
embryo2_Pos30_cell16_z2	62.49	16.73	Forebrain/Midbrain/Hindbrain
embryo2_Pos34_cell199_z5	16.73	35.32	Forebrain/Midbrain/Hindbrain
embryo2_Pos31_cell45_z5	78.22	52.48	Forebrain/Midbrain/Hindbrain
embryo2_Pos36_cell298_z2	71.07	62.49	Forebrain/Midbrain/Hindbrain
embryo2_Pos31_cell15_z5	79.65	56.77	Forebrain/Midbrain/Hindbrain
embryo2_Pos31_cell55_z5	89.66	53.91	Forebrain/Midbrain/Hindbrain
embryo2_Pos29_cell142_z5	55.34	8.14999999999998	Forebrain/Midbrain/Hindbrain
embryo2_Pos34_cell104_z2	29.6	16.73	Forebrain/Midbrain/Hindbrain
embryo2_Pos29_cell42_z5	36.75	8.14999999999998	Forebrain/Midbrain/Hindbrain
embryo2_Pos45_cell266_z5	102.53	108.25	Dermomyotome
embryo2_Pos29_cell35_z2	31.03	13.87	Forebrain/Midbrain/Hindbrain
embryo2_Pos45_cell315_z2	99.67	125.41	Dermomyotome
embryo2_Pos32_cell208_z5	75.36	68.21	Forebrain/Midbrain/Hindbrain
embryo2_Pos37_cell221_z2	78.22	58.2	Forebrain/Midbrain/Hindbrain
embryo2_Pos33_cell15_z5	18.16	31.03	Forebrain/Midbrain/Hindbrain
embryo2_Pos45_cell383_z2	103.96	118.26	Dermomyotome
embryo2_Pos37_cell206_z5	86.8	61.06	Forebrain/Midbrain/Hindbrain
embryo2_Pos34_cell89_z2	9.58	56.77	Forebrain/Midbrain/Hindbrain
embryo2_Pos29_cell172_z5	59.63	16.73	Forebrain/Midbrain/Hindbrain
embryo2_Pos34_cell100_z2	18.16	35.32	Forebrain/Midbrain/Hindbrain
embryo2_Pos37_cell226_z2	81.08	56.77	Forebrain/Midbrain/Hindbrain
embryo2_Pos34_cell146_z2	11.01	61.06	Forebrain/Midbrain/Hindbrain
embryo2_Pos45_cell293_z2	91.09	125.41	Sclerotome
embryo2_Pos34_cell95_z2	11.01	58.2	Forebrain/Midbrain/Hindbrain
embryo2_Pos46_cell262_z2	76.79	116.83	Gut tube
embryo2_Pos45_cell224_z5	99.67	102.53	Sclerotome
embryo2_Pos45_cell351_z2	103.96	121.12	Dermomyotome
embryo2_Pos34_cell66_z2	9.58	56.77	Forebrain/Midbrain/Hindbrain
embryo2_Pos46_cell225_z2	75.36	116.83	Gut tube
embryo2_Pos45_cell198_z5	105.39	108.25	Sclerotome
embryo2_Pos36_cell317_z2	71.07	62.49	Forebrain/Midbrain/Hindbrain
embryo2_Pos45_cell181_z5	99.67	102.53	Sclerotome
embryo2_Pos31_cell76_z2	88.23	61.06	Forebrain/Midbrain/Hindbrain
embryo2_Pos34_cell93_z2	11.01	46.76	Forebrain/Midbrain/Hindbrain
embryo2_Pos33_cell69_z5	29.6	15.3	Forebrain/Midbrain/Hindbrain
embryo2_Pos31_cell24_z5	86.8	51.05	Forebrain/Midbrain/Hindbrain
embryo2_Pos36_cell208_z2	71.07	62.49	Forebrain/Midbrain/Hindbrain
embryo2_Pos29_cell206_z2	59.63	13.87	Forebrain/Midbrain/Hindbrain
embryo2_Pos33_cell88_z5	23.88	36.75	Forebrain/Midbrain/Hindbrain
embryo2_Pos36_cell358_z2	81.08	52.48	Forebrain/Midbrain/Hindbrain
embryo2_Pos46_cell250_z2	72.5	118.26	Gut tube
embryo2_Pos37_cell243_z5	79.65	62.49	Forebrain/Midbrain/Hindbrain
embryo2_Pos34_cell209_z2	19.59	36.75	Forebrain/Midbrain/Hindbrain
embryo2_Pos46_cell345_z2	76.79	116.83	Gut tube
embryo2_Pos37_cell310_z5	91.09	51.05	Forebrain/Midbrain/Hindbrain
embryo2_Pos33_cell95_z5	23.88	28.17	Forebrain/Midbrain/Hindbrain
embryo2_Pos45_cell178_z5	79.65	136.85	Anterior somitic tissues
embryo2_Pos34_cell214_z2	18.16	32.46	Forebrain/Midbrain/Hindbrain
embryo2_Pos37_cell36_z2	82.51	53.91	Forebrain/Midbrain/Hindbrain
embryo2_Pos41_cell43_z5	16.73	61.06	Forebrain/Midbrain/Hindbrain
embryo2_Pos31_cell182_z2	95.38	65.35	Forebrain/Midbrain/Hindbrain
embryo2_Pos32_cell259_z5	59.63	46.76	Forebrain/Midbrain/Hindbrain
embryo2_Pos37_cell258_z5	79.65	61.06	Forebrain/Midbrain/Hindbrain
embryo2_Pos29_cell65_z5	35.32	8.14999999999998	Forebrain/Midbrain/Hindbrain
embryo2_Pos34_cell85_z5	9.58	53.91	Forebrain/Midbrain/Hindbrain
embryo2_Pos37_cell325_z5	86.8	62.49	Forebrain/Midbrain/Hindbrain
embryo2_Pos37_cell227_z2	81.08	53.91	Spinal cord
embryo2_Pos34_cell231_z5	23.88	32.46	Forebrain/Midbrain/Hindbrain
embryo2_Pos36_cell366_z5	79.65	53.91	Forebrain/Midbrain/Hindbrain
embryo2_Pos31_cell101_z2	85.37	53.91	Forebrain/Midbrain/Hindbrain
embryo2_Pos37_cell187_z2	78.22	52.48	Forebrain/Midbrain/Hindbrain
embryo2_Pos45_cell225_z2	105.39	109.68	Dermomyotome
embryo2_Pos34_cell208_z2	18.16	36.75	Forebrain/Midbrain/Hindbrain
embryo2_Pos30_cell73_z2	59.63	15.3	Forebrain/Midbrain/Hindbrain
embryo2_Pos45_cell251_z5	105.39	109.68	Dermomyotome
embryo2_Pos34_cell40_z2	11.01	46.76	Forebrain/Midbrain/Hindbrain
embryo2_Pos31_cell104_z2	88.23	61.06	Forebrain/Midbrain/Hindbrain
embryo2_Pos34_cell86_z2	9.58	56.77	Forebrain/Midbrain/Hindbrain
embryo2_Pos45_cell341_z2	101.1	123.98	Dermomyotome
embryo2_Pos37_cell137_z5	75.36	62.49	Forebrain/Midbrain/Hindbrain
embryo2_Pos45_cell151_z5	101.1	113.97	Sclerotome
embryo2_Pos32_cell295_z2	75.36	68.21	Forebrain/Midbrain/Hindbrain
embryo2_Pos34_cell45_z5	11.01	46.76	Forebrain/Midbrain/Hindbrain
embryo2_Pos49_cell413_z2	91.09	68.21	NMP
embryo2_Pos45_cell277_z5	105.39	115.4	Dermomyotome
embryo2_Pos32_cell246_z2	72.5	66.78	Forebrain/Midbrain/Hindbrain
embryo2_Pos33_cell70_z2	31.03	13.87	Forebrain/Midbrain/Hindbrain
embryo2_Pos34_cell203_z2	16.73	31.03	Forebrain/Midbrain/Hindbrain
embryo2_Pos45_cell255_z2	105.39	109.68	Dermomyotome
embryo2_Pos33_cell88_z2	21.02	35.32	Forebrain/Midbrain/Hindbrain
embryo2_Pos34_cell118_z2	9.58	56.77	Forebrain/Midbrain/Hindbrain
embryo2_Pos32_cell215_z5	73.93	68.21	Forebrain/Midbrain/Hindbrain
embryo2_Pos34_cell188_z2	33.89	13.87	Forebrain/Midbrain/Hindbrain
embryo2_Pos30_cell240_z2	71.07	19.59	Forebrain/Midbrain/Hindbrain
embryo2_Pos34_cell104_z5	11.01	58.2	Forebrain/Midbrain/Hindbrain
embryo2_Pos45_cell254_z5	103.96	113.97	Cranial mesoderm
embryo2_Pos34_cell79_z5	16.73	35.32	Forebrain/Midbrain/Hindbrain
embryo2_Pos36_cell158_z5	69.64	65.35	Forebrain/Midbrain/Hindbrain
embryo2_Pos29_cell94_z5	56.77	9.57999999999998	Forebrain/Midbrain/Hindbrain
embryo2_Pos33_cell97_z2	19.59	35.32	Forebrain/Midbrain/Hindbrain
embryo2_Pos46_cell320_z5	75.36	116.83	Gut tube
embryo2_Pos45_cell250_z2	99.67	102.53	Sclerotome
embryo2_Pos37_cell248_z5	78.22	53.91	Forebrain/Midbrain/Hindbrain
embryo2_Pos45_cell190_z5	105.39	108.25	Dermomyotome
embryo2_Pos31_cell132_z2	88.23	52.48	Forebrain/Midbrain/Hindbrain
embryo2_Pos34_cell156_z2	19.59	35.32	Forebrain/Midbrain/Hindbrain
embryo2_Pos29_cell134_z5	56.77	11.01	Forebrain/Midbrain/Hindbrain
embryo2_Pos34_cell205_z5	19.59	36.75	Forebrain/Midbrain/Hindbrain
embryo2_Pos36_cell248_z2	59.63	46.76	Forebrain/Midbrain/Hindbrain
embryo2_Pos34_cell236_z5	23.88	31.03	Forebrain/Midbrain/Hindbrain
embryo2_Pos30_cell115_z2	65.35	16.73	Forebrain/Midbrain/Hindbrain
embryo2_Pos46_cell277_z2	76.79	116.83	Gut tube
embryo2_Pos36_cell179_z2	72.5	65.35	Forebrain/Midbrain/Hindbrain
embryo2_Pos32_cell150_z5	76.79	51.05	Forebrain/Midbrain/Hindbrain
embryo2_Pos34_cell91_z2	9.58	58.2	Forebrain/Midbrain/Hindbrain
embryo2_Pos34_cell45_z2	11.01	61.06	Forebrain/Midbrain/Hindbrain
embryo2_Pos45_cell380_z2	99.67	125.41	Dermomyotome
embryo2_Pos29_cell117_z2	55.34	8.14999999999998	Forebrain/Midbrain/Hindbrain
embryo2_Pos37_cell442_z2	83.94	53.91	Spinal cord
embryo2_Pos31_cell151_z2	86.8	52.48	Forebrain/Midbrain/Hindbrain
embryo2_Pos45_cell168_z5	103.96	125.41	Dermomyotome
embryo2_Pos34_cell102_z5	19.59	35.32	Forebrain/Midbrain/Hindbrain
embryo2_Pos37_cell4_z5	79.65	52.48	Forebrain/Midbrain/Hindbrain
embryo2_Pos45_cell261_z5	103.96	106.82	Sclerotome
embryo2_Pos34_cell136_z2	22.45	36.75	Forebrain/Midbrain/Hindbrain
embryo2_Pos45_cell84_z2	99.67	109.68	Endothelium
embryo2_Pos32_cell151_z2	59.63	38.1799999999999	Forebrain/Midbrain/Hindbrain
embryo2_Pos45_cell308_z2	103.96	118.26	Dermomyotome
embryo2_Pos45_cell361_z2	91.09	132.56	Cranial mesoderm
embryo2_Pos36_cell234_z2	71.07	62.49	Forebrain/Midbrain/Hindbrain
embryo2_Pos34_cell225_z2	18.16	38.1799999999999	Forebrain/Midbrain/Hindbrain
embryo2_Pos34_cell271_z2	23.88	36.75	Forebrain/Midbrain/Hindbrain
embryo2_Pos36_cell261_z5	71.07	62.49	Forebrain/Midbrain/Hindbrain
embryo2_Pos31_cell21_z5	81.08	52.48	Forebrain/Midbrain/Hindbrain
embryo2_Pos37_cell125_z5	79.65	53.91	Forebrain/Midbrain/Hindbrain
embryo2_Pos31_cell68_z5	85.37	53.91	Forebrain/Midbrain/Hindbrain
embryo2_Pos33_cell159_z5	51.05	31.03	Forebrain/Midbrain/Hindbrain
embryo2_Pos34_cell103_z2	18.16	35.32	Forebrain/Midbrain/Hindbrain
embryo2_Pos45_cell33_z2	105.39	116.83	Sclerotome
embryo2_Pos45_cell246_z2	103.96	108.25	Dermomyotome
embryo2_Pos46_cell173_z2	69.64	121.12	Gut tube
embryo2_Pos30_cell175_z2	62.49	15.3	Forebrain/Midbrain/Hindbrain
embryo2_Pos45_cell268_z5	101.1	121.12	Dermomyotome
embryo2_Pos37_cell154_z5	79.65	59.63	Forebrain/Midbrain/Hindbrain
embryo2_Pos37_cell2_z2	73.93	66.78	Forebrain/Midbrain/Hindbrain
embryo2_Pos42_cell158_z2	49.62	98.24	Endothelium
embryo2_Pos45_cell220_z5	105.39	109.68	Sclerotome
embryo2_Pos37_cell282_z2	96.81	69.64	Forebrain/Midbrain/Hindbrain
embryo2_Pos45_cell388_z2	105.39	115.4	Dermomyotome
embryo2_Pos45_cell212_z5	98.24	103.96	Sclerotome
embryo2_Pos31_cell90_z5	82.51	56.77	Forebrain/Midbrain/Hindbrain
embryo2_Pos31_cell58_z5	89.66	53.91	Forebrain/Midbrain/Hindbrain
embryo2_Pos36_cell225_z2	71.07	62.49	Forebrain/Midbrain/Hindbrain
embryo2_Pos45_cell229_z5	101.1	113.97	Sclerotome
embryo2_Pos33_cell17_z2	21.02	31.03	Forebrain/Midbrain/Hindbrain
embryo2_Pos32_cell245_z2	59.63	48.19	Forebrain/Midbrain/Hindbrain
embryo2_Pos45_cell245_z5	86.8	133.99	Dermomyotome
embryo2_Pos32_cell202_z2	51.05	31.03	Forebrain/Midbrain/Hindbrain
embryo2_Pos29_cell59_z2	36.75	9.57999999999998	Forebrain/Midbrain/Hindbrain
embryo2_Pos31_cell30_z5	22.45	33.89	Forebrain/Midbrain/Hindbrain
embryo2_Pos37_cell233_z5	79.65	52.48	Forebrain/Midbrain/Hindbrain
embryo2_Pos45_cell237_z5	105.39	116.83	Sclerotome
embryo2_Pos32_cell217_z2	58.2	41.04	Forebrain/Midbrain/Hindbrain
embryo2_Pos32_cell230_z2	62.49	48.19	Forebrain/Midbrain/Hindbrain
embryo2_Pos37_cell274_z5	81.08	56.77	Forebrain/Midbrain/Hindbrain
embryo2_Pos31_cell157_z2	88.23	52.48	Forebrain/Midbrain/Hindbrain
embryo2_Pos46_cell332_z5	75.36	116.83	Gut tube
embryo2_Pos33_cell162_z2	35.32	13.87	Forebrain/Midbrain/Hindbrain
embryo2_Pos32_cell289_z2	81.08	51.05	Forebrain/Midbrain/Hindbrain
embryo2_Pos41_cell16_z2	11.01	58.2	Forebrain/Midbrain/Hindbrain
embryo2_Pos29_cell209_z5	59.63	15.3	Forebrain/Midbrain/Hindbrain
embryo2_Pos31_cell16_z5	81.08	53.91	Forebrain/Midbrain/Hindbrain
embryo2_Pos37_cell247_z5	83.94	55.34	Forebrain/Midbrain/Hindbrain
embryo2_Pos45_cell313_z2	106.82	116.83	Dermomyotome
embryo2_Pos33_cell151_z2	21.02	33.89	Forebrain/Midbrain/Hindbrain
embryo2_Pos30_cell123_z5	58.2	15.3	Forebrain/Midbrain/Hindbrain
embryo2_Pos30_cell106_z5	59.63	16.73	Forebrain/Midbrain/Hindbrain
embryo2_Pos36_cell164_z2	69.64	65.35	Forebrain/Midbrain/Hindbrain
embryo2_Pos37_cell208_z5	79.65	63.92	Forebrain/Midbrain/Hindbrain
embryo2_Pos41_cell13_z5	15.3	62.49	Forebrain/Midbrain/Hindbrain
embryo2_Pos31_cell72_z5	91.09	56.77	Forebrain/Midbrain/Hindbrain
embryo2_Pos45_cell342_z2	101.1	121.12	Cranial mesoderm
embryo2_Pos37_cell235_z5	79.65	56.77	Forebrain/Midbrain/Hindbrain
embryo2_Pos41_cell57_z2	13.87	61.06	Forebrain/Midbrain/Hindbrain
embryo2_Pos32_cell256_z2	62.49	46.76	Forebrain/Midbrain/Hindbrain
embryo2_Pos36_cell152_z2	73.93	68.21	Forebrain/Midbrain/Hindbrain
embryo2_Pos34_cell217_z2	21.02	38.1799999999999	Forebrain/Midbrain/Hindbrain
embryo2_Pos36_cell212_z5	63.92	59.63	Forebrain/Midbrain/Hindbrain
embryo2_Pos37_cell233_z2	75.36	62.49	Forebrain/Midbrain/Hindbrain
embryo2_Pos29_cell184_z5	61.06	18.16	Forebrain/Midbrain/Hindbrain
embryo2_Pos32_cell225_z5	72.5	66.78	Forebrain/Midbrain/Hindbrain
embryo2_Pos37_cell324_z5	79.65	53.91	Forebrain/Midbrain/Hindbrain
embryo2_Pos34_cell117_z2	18.16	38.1799999999999	Forebrain/Midbrain/Hindbrain
embryo2_Pos37_cell268_z5	79.65	62.49	Forebrain/Midbrain/Hindbrain
embryo2_Pos46_cell275_z2	76.79	118.26	Gut tube
embryo2_Pos37_cell232_z5	82.51	62.49	Forebrain/Midbrain/Hindbrain
embryo2_Pos45_cell253_z5	101.1	113.97	Anterior somitic tissues
embryo2_Pos45_cell297_z5	101.1	126.84	Dermomyotome
embryo2_Pos42_cell231_z2	49.62	96.81	Cardiomyocytes
embryo2_Pos37_cell144_z5	78.22	59.63	Forebrain/Midbrain/Hindbrain
embryo2_Pos37_cell243_z2	83.94	52.48	Forebrain/Midbrain/Hindbrain
embryo2_Pos29_cell51_z5	46.76	6.71999999999997	Forebrain/Midbrain/Hindbrain
embryo2_Pos45_cell199_z5	102.53	111.11	Anterior somitic tissues
embryo2_Pos46_cell312_z5	69.64	121.12	Gut tube
embryo2_Pos45_cell304_z2	91.09	125.41	Sclerotome
embryo2_Pos45_cell282_z5	99.67	118.26	Dermomyotome
embryo2_Pos33_cell82_z5	19.59	29.6	Forebrain/Midbrain/Hindbrain
embryo2_Pos37_cell380_z5	82.51	56.77	Forebrain/Midbrain/Hindbrain
embryo2_Pos45_cell363_z2	106.82	113.97	Dermomyotome
embryo2_Pos34_cell69_z2	12.44	48.19	Forebrain/Midbrain/Hindbrain
embryo2_Pos29_cell39_z5	58.2	9.57999999999998	Forebrain/Midbrain/Hindbrain
embryo2_Pos45_cell310_z2	105.39	115.4	Dermomyotome
embryo2_Pos37_cell246_z5	79.65	52.48	Forebrain/Midbrain/Hindbrain
embryo2_Pos45_cell314_z2	95.38	131.13	Cranial mesoderm
embryo2_Pos32_cell203_z2	62.49	48.19	Forebrain/Midbrain/Hindbrain
embryo2_Pos37_cell24_z2	73.93	62.49	Forebrain/Midbrain/Hindbrain
embryo2_Pos32_cell246_z5	79.65	66.78	Forebrain/Midbrain/Hindbrain
embryo2_Pos45_cell277_z2	108.25	111.11	Sclerotome
embryo2_Pos37_cell389_z5	82.51	59.63	Forebrain/Midbrain/Hindbrain
embryo2_Pos45_cell293_z5	96.81	129.7	Dermomyotome
embryo2_Pos45_cell318_z2	98.24	128.27	Dermomyotome
embryo2_Pos41_cell236_z2	16.73	61.06	Forebrain/Midbrain/Hindbrain
embryo2_Pos34_cell184_z5	19.59	28.17	Forebrain/Midbrain/Hindbrain
embryo2_Pos29_cell43_z2	29.6	15.3	Forebrain/Midbrain/Hindbrain
embryo2_Pos29_cell96_z5	65.35	18.16	Forebrain/Midbrain/Hindbrain
embryo2_Pos41_cell36_z5	15.3	61.06	Forebrain/Midbrain/Hindbrain
embryo2_Pos45_cell337_z5	105.39	116.83	Neural crest
embryo2_Pos33_cell103_z2	32.46	16.73	Forebrain/Midbrain/Hindbrain
embryo2_Pos50_cell244_z2	76.79	61.06	Spinal cord
embryo2_Pos45_cell354_z2	96.81	128.27	Dermomyotome
embryo2_Pos37_cell237_z2	82.51	59.63	Spinal cord
embryo2_Pos36_cell303_z5	78.22	51.05	Forebrain/Midbrain/Hindbrain
embryo2_Pos32_cell151_z5	56.77	41.04	Forebrain/Midbrain/Hindbrain
embryo2_Pos46_cell310_z2	75.36	116.83	Gut tube
embryo2_Pos45_cell292_z5	106.82	112.54	Dermomyotome
embryo2_Pos33_cell171_z2	18.16	31.03	Forebrain/Midbrain/Hindbrain
embryo2_Pos37_cell444_z2	83.94	53.91	Forebrain/Midbrain/Hindbrain
embryo2_Pos45_cell135_z5	99.67	102.53	Sclerotome
embryo2_Pos32_cell240_z5	78.22	69.64	Forebrain/Midbrain/Hindbrain
embryo2_Pos37_cell209_z5	78.22	62.49	Forebrain/Midbrain/Hindbrain
embryo2_Pos36_cell312_z5	73.93	62.49	Forebrain/Midbrain/Hindbrain
embryo2_Pos29_cell189_z5	65.35	21.02	Forebrain/Midbrain/Hindbrain
embryo2_Pos37_cell411_z2	83.94	53.91	Neural crest
embryo2_Pos33_cell71_z2	22.45	35.32	Forebrain/Midbrain/Hindbrain
embryo2_Pos37_cell358_z5	83.94	53.91	Forebrain/Midbrain/Hindbrain
embryo2_Pos34_cell239_z2	21.02	38.1799999999999	Forebrain/Midbrain/Hindbrain
embryo2_Pos34_cell87_z5	8.15000000000001	58.2	Forebrain/Midbrain/Hindbrain
embryo2_Pos45_cell260_z5	105.39	113.97	Dermomyotome
embryo2_Pos45_cell339_z2	105.39	115.4	Dermomyotome
embryo2_Pos41_cell12_z5	13.87	61.06	Forebrain/Midbrain/Hindbrain
embryo2_Pos31_cell143_z2	91.09	49.62	Forebrain/Midbrain/Hindbrain
embryo2_Pos45_cell174_z5	102.53	108.25	Dermomyotome
embryo2_Pos33_cell94_z5	26.74	28.17	Forebrain/Midbrain/Hindbrain
embryo2_Pos36_cell232_z2	65.35	53.91	Forebrain/Midbrain/Hindbrain
embryo2_Pos37_cell188_z5	88.23	61.06	Forebrain/Midbrain/Hindbrain
embryo2_Pos36_cell261_z2	69.64	62.49	Forebrain/Midbrain/Hindbrain
embryo2_Pos32_cell271_z5	62.49	51.05	Forebrain/Midbrain/Hindbrain
embryo2_Pos34_cell220_z2	21.02	35.32	Forebrain/Midbrain/Hindbrain
embryo2_Pos45_cell214_z2	99.67	119.69	Dermomyotome
embryo2_Pos46_cell146_z2	68.21	121.12	Gut tube
embryo2_Pos31_cell137_z2	89.66	62.49	Forebrain/Midbrain/Hindbrain
embryo2_Pos45_cell333_z2	101.1	113.97	Anterior somitic tissues
embryo2_Pos30_cell143_z2	65.35	16.73	Forebrain/Midbrain/Hindbrain
embryo2_Pos41_cell175_z5	19.59	63.92	Forebrain/Midbrain/Hindbrain
embryo2_Pos45_cell246_z5	101.1	111.11	Neural crest
embryo2_Pos29_cell88_z5	59.63	16.73	Forebrain/Midbrain/Hindbrain
embryo2_Pos36_cell89_z2	63.92	51.05	Forebrain/Midbrain/Hindbrain
embryo2_Pos45_cell155_z5	102.53	111.11	Dermomyotome
embryo2_Pos46_cell331_z5	71.07	121.12	Gut tube
embryo2_Pos46_cell338_z2	72.5	118.26	Gut tube
embryo2_Pos30_cell80_z2	62.49	13.87	Forebrain/Midbrain/Hindbrain
embryo2_Pos31_cell39_z5	81.08	56.77	Forebrain/Midbrain/Hindbrain
embryo2_Pos36_cell341_z2	86.8	62.49	Forebrain/Midbrain/Hindbrain
embryo2_Pos29_cell53_z5	36.75	12.44	Forebrain/Midbrain/Hindbrain
embryo2_Pos30_cell101_z2	63.92	16.73	Forebrain/Midbrain/Hindbrain
embryo2_Pos45_cell283_z2	86.8	133.99	Dermomyotome
embryo2_Pos45_cell322_z5	98.24	123.98	Cranial mesoderm
embryo2_Pos32_cell228_z5	52.48	31.03	Forebrain/Midbrain/Hindbrain
embryo2_Pos33_cell8_z2	26.74	18.16	Forebrain/Midbrain/Hindbrain
embryo2_Pos45_cell278_z5	106.82	111.11	Dermomyotome
embryo2_Pos36_cell311_z2	76.79	51.05	Forebrain/Midbrain/Hindbrain
embryo2_Pos34_cell111_z2	12.44	48.19	Forebrain/Midbrain/Hindbrain
embryo2_Pos30_cell159_z2	62.49	15.3	Forebrain/Midbrain/Hindbrain
embryo2_Pos34_cell222_z5	33.89	13.87	Forebrain/Midbrain/Hindbrain
embryo2_Pos34_cell240_z2	21.02	33.89	Forebrain/Midbrain/Hindbrain
embryo2_Pos37_cell156_z5	81.08	62.49	Forebrain/Midbrain/Hindbrain
embryo2_Pos37_cell82_z2	82.51	53.91	Forebrain/Midbrain/Hindbrain
embryo2_Pos36_cell203_z2	73.93	68.21	Forebrain/Midbrain/Hindbrain
embryo2_Pos33_cell83_z5	32.46	16.73	Forebrain/Midbrain/Hindbrain
embryo2_Pos34_cell100_z5	12.44	58.2	Forebrain/Midbrain/Hindbrain
embryo2_Pos37_cell225_z5	79.65	56.77	Forebrain/Midbrain/Hindbrain
embryo2_Pos34_cell246_z2	23.88	36.75	Forebrain/Midbrain/Hindbrain
embryo2_Pos34_cell121_z2	13.87	58.2	Forebrain/Midbrain/Hindbrain
embryo2_Pos45_cell289_z2	102.53	103.96	Sclerotome
embryo2_Pos33_cell85_z5	22.45	33.89	Forebrain/Midbrain/Hindbrain
embryo2_Pos32_cell160_z2	56.77	33.89	Forebrain/Midbrain/Hindbrain
embryo2_Pos33_cell53_z5	31.03	16.73	Forebrain/Midbrain/Hindbrain
embryo2_Pos33_cell73_z5	36.75	9.57999999999998	Forebrain/Midbrain/Hindbrain
embryo2_Pos33_cell155_z5	35.32	13.87	Forebrain/Midbrain/Hindbrain
embryo2_Pos34_cell122_z2	11.01	48.19	Forebrain/Midbrain/Hindbrain
embryo2_Pos33_cell49_z5	18.16	31.03	Forebrain/Midbrain/Hindbrain
embryo2_Pos36_cell273_z5	76.79	66.78	Forebrain/Midbrain/Hindbrain
embryo2_Pos34_cell141_z2	12.44	45.33	Forebrain/Midbrain/Hindbrain
embryo2_Pos45_cell213_z5	106.82	111.11	Dermomyotome
embryo2_Pos45_cell309_z5	95.38	133.99	Dermomyotome
embryo2_Pos29_cell150_z2	36.75	12.44	Forebrain/Midbrain/Hindbrain
embryo2_Pos33_cell52_z5	23.88	36.75	Forebrain/Midbrain/Hindbrain
embryo2_Pos45_cell268_z2	103.96	119.69	Dermomyotome
embryo2_Pos32_cell247_z5	78.22	69.64	Forebrain/Midbrain/Hindbrain
embryo2_Pos32_cell190_z2	73.93	65.35	Forebrain/Midbrain/Hindbrain
embryo2_Pos45_cell184_z5	105.39	106.82	Dermomyotome
embryo2_Pos36_cell240_z2	73.93	65.35	Forebrain/Midbrain/Hindbrain
embryo2_Pos34_cell84_z2	12.44	48.19	Forebrain/Midbrain/Hindbrain
embryo2_Pos45_cell258_z2	103.96	109.68	Neural crest
embryo2_Pos42_cell83_z5	51.05	96.81	Cardiomyocytes
embryo2_Pos45_cell195_z5	98.24	109.68	Cranial mesoderm
embryo2_Pos37_cell205_z2	78.22	56.77	Forebrain/Midbrain/Hindbrain
embryo2_Pos49_cell501_z2	96.81	71.07	Forebrain/Midbrain/Hindbrain
embryo2_Pos45_cell240_z5	105.39	108.25	Dermomyotome
embryo2_Pos37_cell381_z2	82.51	55.34	Forebrain/Midbrain/Hindbrain
embryo2_Pos36_cell313_z2	71.07	61.06	Forebrain/Midbrain/Hindbrain
embryo2_Pos46_cell263_z2	75.36	122.55	Gut tube
embryo2_Pos45_cell156_z5	92.52	125.41	Sclerotome
embryo2_Pos45_cell332_z5	102.53	119.69	Dermomyotome
embryo2_Pos45_cell310_z5	103.96	119.69	Dermomyotome
embryo2_Pos37_cell193_z5	81.08	58.2	Forebrain/Midbrain/Hindbrain
embryo2_Pos45_cell256_z5	92.52	123.98	Sclerotome
embryo2_Pos37_cell192_z2	82.51	59.63	Forebrain/Midbrain/Hindbrain
embryo2_Pos34_cell169_z2	21.02	36.75	Forebrain/Midbrain/Hindbrain
embryo2_Pos45_cell251_z2	103.96	106.82	Anterior somitic tissues
embryo2_Pos36_cell153_z5	71.07	63.92	Forebrain/Midbrain/Hindbrain
embryo2_Pos45_cell196_z5	99.67	109.68	Endothelium
embryo2_Pos45_cell392_z2	101.1	122.55	Anterior somitic tissues
embryo2_Pos31_cell26_z5	76.79	59.63	Forebrain/Midbrain/Hindbrain
embryo2_Pos45_cell112_z2	105.39	109.68	Sclerotome
embryo2_Pos41_cell33_z5	19.59	63.92	Forebrain/Midbrain/Hindbrain
embryo2_Pos32_cell262_z2	75.36	68.21	Forebrain/Midbrain/Hindbrain
embryo2_Pos29_cell121_z2	58.2	8.14999999999998	Forebrain/Midbrain/Hindbrain
embryo2_Pos32_cell207_z5	31.03	21.02	Forebrain/Midbrain/Hindbrain
embryo2_Pos46_cell235_z5	72.5	118.26	Gut tube
embryo2_Pos31_cell22_z5	91.09	51.05	Forebrain/Midbrain/Hindbrain
embryo2_Pos34_cell192_z5	18.16	31.03	Forebrain/Midbrain/Hindbrain
embryo2_Pos45_cell234_z5	102.53	103.96	Neural crest
embryo2_Pos29_cell146_z5	63.92	19.59	Forebrain/Midbrain/Hindbrain
embryo2_Pos45_cell312_z5	101.1	121.12	Cranial mesoderm
embryo2_Pos33_cell13_z5	19.59	31.03	Forebrain/Midbrain/Hindbrain
embryo2_Pos45_cell187_z5	99.67	102.53	Cranial mesoderm
embryo2_Pos29_cell154_z5	56.77	9.57999999999998	Forebrain/Midbrain/Hindbrain
embryo2_Pos31_cell71_z5	89.66	51.05	Forebrain/Midbrain/Hindbrain
embryo2_Pos37_cell206_z2	76.79	63.92	Forebrain/Midbrain/Hindbrain
embryo2_Pos49_cell396_z2	99.67	72.5	Spinal cord
embryo2_Pos31_cell75_z5	89.66	53.91	Forebrain/Midbrain/Hindbrain
embryo2_Pos33_cell89_z5	21.02	35.32	Forebrain/Midbrain/Hindbrain
embryo2_Pos37_cell406_z5	96.81	68.21	Forebrain/Midbrain/Hindbrain
embryo2_Pos32_cell270_z2	59.63	48.19	Forebrain/Midbrain/Hindbrain
embryo2_Pos37_cell383_z5	93.95	63.92	Spinal cord
embryo2_Pos37_cell257_z2	81.08	53.91	Forebrain/Midbrain/Hindbrain
embryo2_Pos33_cell55_z2	29.6	19.59	Forebrain/Midbrain/Hindbrain
embryo2_Pos41_cell45_z5	16.73	59.63	Forebrain/Midbrain/Hindbrain
embryo2_Pos37_cell190_z5	79.65	58.2	Forebrain/Midbrain/Hindbrain
embryo2_Pos32_cell206_z2	61.06	41.04	Forebrain/Midbrain/Hindbrain
embryo2_Pos41_cell161_z2	19.59	63.92	Forebrain/Midbrain/Hindbrain
embryo2_Pos34_cell198_z2	18.16	38.1799999999999	Forebrain/Midbrain/Hindbrain
embryo2_Pos29_cell132_z5	56.77	8.14999999999998	Forebrain/Midbrain/Hindbrain
embryo2_Pos34_cell210_z5	21.02	32.46	Forebrain/Midbrain/Hindbrain
embryo2_Pos45_cell206_z5	106.82	111.11	Dermomyotome
embryo2_Pos45_cell307_z5	105.39	113.97	Dermomyotome
embryo2_Pos33_cell74_z2	29.6	19.59	Forebrain/Midbrain/Hindbrain
embryo2_Pos29_cell207_z5	59.63	16.73	Forebrain/Midbrain/Hindbrain
embryo2_Pos45_cell316_z5	76.79	138.28	Dermomyotome
embryo2_Pos34_cell119_z5	12.44	56.77	Forebrain/Midbrain/Hindbrain
embryo2_Pos29_cell69_z5	36.75	8.14999999999998	Forebrain/Midbrain/Hindbrain
embryo2_Pos37_cell319_z5	79.65	53.91	Forebrain/Midbrain/Hindbrain
embryo2_Pos31_cell100_z2	91.09	53.91	Forebrain/Midbrain/Hindbrain
embryo2_Pos29_cell9_z5	35.32	12.44	Forebrain/Midbrain/Hindbrain
embryo2_Pos32_cell266_z2	63.92	46.76	Forebrain/Midbrain/Hindbrain
embryo2_Pos44_cell184_z5	101.1	116.83	Cranial mesoderm
embryo2_Pos37_cell3_z2	75.36	62.49	Forebrain/Midbrain/Hindbrain
embryo2_Pos30_cell165_z5	69.64	19.59	Forebrain/Midbrain/Hindbrain
embryo2_Pos31_cell112_z5	79.65	52.48	Forebrain/Midbrain/Hindbrain
embryo2_Pos32_cell216_z5	61.06	43.9	Forebrain/Midbrain/Hindbrain
embryo2_Pos30_cell120_z5	65.35	18.16	Forebrain/Midbrain/Hindbrain
embryo2_Pos31_cell120_z5	93.95	65.35	Forebrain/Midbrain/Hindbrain
embryo2_Pos45_cell253_z2	105.39	109.68	Neural crest
embryo2_Pos44_cell162_z5	81.08	132.56	Anterior somitic tissues
embryo2_Pos34_cell67_z5	11.01	48.19	Forebrain/Midbrain/Hindbrain
embryo2_Pos36_cell391_z2	76.79	51.05	Forebrain/Midbrain/Hindbrain
embryo2_Pos45_cell264_z5	101.1	125.41	Dermomyotome
embryo2_Pos33_cell150_z5	31.03	13.87	Forebrain/Midbrain/Hindbrain
embryo2_Pos34_cell92_z2	12.44	48.19	Forebrain/Midbrain/Hindbrain
embryo2_Pos42_cell123_z2	49.62	98.24	Endothelium
embryo2_Pos34_cell57_z5	12.44	48.19	Forebrain/Midbrain/Hindbrain
embryo2_Pos37_cell232_z2	81.08	61.06	Spinal cord
embryo2_Pos37_cell167_z5	76.79	63.92	Forebrain/Midbrain/Hindbrain
embryo2_Pos29_cell50_z5	36.75	8.14999999999998	Forebrain/Midbrain/Hindbrain
embryo2_Pos37_cell369_z2	78.22	52.48	Forebrain/Midbrain/Hindbrain
embryo2_Pos29_cell175_z2	59.63	16.73	Forebrain/Midbrain/Hindbrain
embryo2_Pos41_cell39_z2	15.3	62.49	Forebrain/Midbrain/Hindbrain
embryo2_Pos46_cell308_z2	76.79	116.83	Gut tube
embryo2_Pos34_cell31_z5	11.01	48.19	Forebrain/Midbrain/Hindbrain
embryo2_Pos44_cell298_z5	79.65	139.71	Dermomyotome
embryo2_Pos34_cell131_z5	9.58	53.91	Forebrain/Midbrain/Hindbrain
embryo2_Pos34_cell90_z2	12.44	46.76	Forebrain/Midbrain/Hindbrain
embryo2_Pos34_cell77_z2	18.16	31.03	Forebrain/Midbrain/Hindbrain
embryo2_Pos44_cell152_z5	92.52	93.95	Anterior somitic tissues
embryo2_Pos29_cell245_z2	61.06	18.16	Forebrain/Midbrain/Hindbrain
embryo2_Pos34_cell126_z2	12.44	45.33	Forebrain/Midbrain/Hindbrain
embryo2_Pos36_cell301_z2	79.65	52.48	Forebrain/Midbrain/Hindbrain
embryo2_Pos29_cell256_z2	61.06	15.3	Forebrain/Midbrain/Hindbrain
embryo2_Pos37_cell88_z5	78.22	59.63	Forebrain/Midbrain/Hindbrain
embryo2_Pos34_cell107_z2	33.89	13.87	Forebrain/Midbrain/Hindbrain
embryo2_Pos34_cell61_z2	15.3	48.19	Forebrain/Midbrain/Hindbrain
embryo2_Pos36_cell322_z5	83.94	51.05	Forebrain/Midbrain/Hindbrain
embryo2_Pos45_cell225_z5	103.96	116.83	Dermomyotome
embryo2_Pos32_cell220_z5	62.49	51.05	Forebrain/Midbrain/Hindbrain
embryo2_Pos32_cell262_z5	79.65	72.5	Forebrain/Midbrain/Hindbrain
embryo2_Pos32_cell269_z5	62.49	51.05	Forebrain/Midbrain/Hindbrain
embryo2_Pos36_cell178_z2	75.36	68.21	Forebrain/Midbrain/Hindbrain
embryo2_Pos32_cell199_z5	72.5	66.78	Forebrain/Midbrain/Hindbrain
embryo2_Pos32_cell185_z2	65.35	49.62	Forebrain/Midbrain/Hindbrain
embryo2_Pos46_cell210_z5	71.07	118.26	Gut tube
embryo2_Pos31_cell127_z2	83.94	51.05	Forebrain/Midbrain/Hindbrain
embryo2_Pos45_cell284_z5	98.24	125.41	Cranial mesoderm
embryo2_Pos30_cell99_z5	92.52	65.35	Forebrain/Midbrain/Hindbrain
embryo2_Pos34_cell59_z2	11.01	46.76	Forebrain/Midbrain/Hindbrain
embryo2_Pos34_cell47_z5	12.44	48.19	Forebrain/Midbrain/Hindbrain
embryo2_Pos46_cell323_z2	75.36	116.83	Gut tube
embryo2_Pos29_cell165_z5	58.2	15.3	Forebrain/Midbrain/Hindbrain
embryo2_Pos46_cell271_z2	75.36	119.69	Gut tube
embryo2_Pos34_cell151_z2	9.58	58.2	Forebrain/Midbrain/Hindbrain
embryo2_Pos36_cell155_z5	65.35	62.49	Forebrain/Midbrain/Hindbrain
embryo2_Pos32_cell134_z5	51.05	32.46	Forebrain/Midbrain/Hindbrain
embryo2_Pos34_cell20_z5	9.58	53.91	Forebrain/Midbrain/Hindbrain
embryo2_Pos46_cell351_z5	73.93	116.83	Gut tube
embryo2_Pos29_cell170_z2	56.77	13.87	Forebrain/Midbrain/Hindbrain
embryo2_Pos46_cell276_z5	76.79	116.83	Gut tube
embryo2_Pos45_cell271_z2	88.23	129.7	Sclerotome
embryo2_Pos37_cell340_z2	96.81	71.07	Forebrain/Midbrain/Hindbrain
embryo2_Pos36_cell237_z5	62.49	49.62	Forebrain/Midbrain/Hindbrain
embryo2_Pos37_cell273_z5	81.08	52.48	Forebrain/Midbrain/Hindbrain
embryo2_Pos32_cell205_z5	72.5	66.78	Forebrain/Midbrain/Hindbrain
embryo2_Pos36_cell354_z2	73.93	59.63	Forebrain/Midbrain/Hindbrain
embryo2_Pos30_cell110_z5	61.06	18.16	Forebrain/Midbrain/Hindbrain
embryo2_Pos37_cell204_z5	76.79	53.91	Forebrain/Midbrain/Hindbrain
embryo2_Pos33_cell96_z5	18.16	29.6	Forebrain/Midbrain/Hindbrain
embryo2_Pos45_cell369_z2	96.81	128.27	Cranial mesoderm
embryo2_Pos41_cell51_z5	16.73	62.49	Forebrain/Midbrain/Hindbrain
embryo2_Pos46_cell156_z5	71.07	122.55	Gut tube
embryo2_Pos34_cell75_z5	21.02	49.62	Forebrain/Midbrain/Hindbrain
embryo2_Pos40_cell95_z2	13.87	59.63	Forebrain/Midbrain/Hindbrain
embryo2_Pos34_cell112_z2	12.44	48.19	Forebrain/Midbrain/Hindbrain
embryo2_Pos32_cell240_z2	53.91	29.6	Forebrain/Midbrain/Hindbrain
embryo2_Pos34_cell53_z5	11.01	46.76	Forebrain/Midbrain/Hindbrain
embryo2_Pos45_cell319_z2	103.96	115.4	Cranial mesoderm
embryo2_Pos33_cell156_z2	29.6	16.73	Forebrain/Midbrain/Hindbrain
embryo2_Pos37_cell203_z5	83.94	51.05	Forebrain/Midbrain/Hindbrain
embryo2_Pos29_cell59_z5	42.47	6.71999999999997	Forebrain/Midbrain/Hindbrain
embryo2_Pos37_cell115_z2	78.22	56.77	Forebrain/Midbrain/Hindbrain
embryo2_Pos45_cell191_z5	106.82	111.11	Anterior somitic tissues
embryo2_Pos33_cell14_z2	18.16	31.03	Forebrain/Midbrain/Hindbrain
embryo2_Pos29_cell143_z5	56.77	9.57999999999998	Forebrain/Midbrain/Hindbrain
embryo2_Pos32_cell237_z2	78.22	72.5	Forebrain/Midbrain/Hindbrain
embryo2_Pos30_cell104_z2	65.35	16.73	Forebrain/Midbrain/Hindbrain
embryo2_Pos44_cell281_z5	92.52	125.41	Dermomyotome
embryo2_Pos32_cell231_z2	59.63	48.19	Forebrain/Midbrain/Hindbrain
embryo2_Pos37_cell410_z5	92.52	52.48	Spinal cord
embryo2_Pos36_cell259_z2	72.5	63.92	Forebrain/Midbrain/Hindbrain
embryo2_Pos33_cell131_z5	19.59	33.89	Forebrain/Midbrain/Hindbrain
embryo2_Pos45_cell274_z5	96.81	102.53	Cranial mesoderm
embryo2_Pos36_cell174_z5	71.07	65.35	Forebrain/Midbrain/Hindbrain
embryo2_Pos42_cell25_z5	51.05	96.81	Cardiomyocytes
embryo2_Pos41_cell135_z5	16.73	61.06	Forebrain/Midbrain/Hindbrain
embryo2_Pos37_cell313_z5	79.65	68.21	Forebrain/Midbrain/Hindbrain
embryo2_Pos45_cell324_z5	92.52	135.42	Cranial mesoderm
embryo2_Pos34_cell110_z5	33.89	13.87	Forebrain/Midbrain/Hindbrain
embryo2_Pos37_cell144_z2	79.65	58.2	Forebrain/Midbrain/Hindbrain
embryo2_Pos34_cell200_z5	18.16	38.1799999999999	Forebrain/Midbrain/Hindbrain
embryo2_Pos37_cell306_z2	79.65	53.91	Neural crest
embryo2_Pos45_cell265_z5	105.39	108.25	Dermomyotome
embryo2_Pos45_cell193_z2	99.67	105.39	Sclerotome
embryo2_Pos30_cell8_z2	58.2	15.3	Forebrain/Midbrain/Hindbrain
embryo2_Pos29_cell191_z2	58.2	8.14999999999998	Forebrain/Midbrain/Hindbrain
embryo2_Pos29_cell104_z2	55.34	8.14999999999998	Forebrain/Midbrain/Hindbrain
embryo2_Pos33_cell110_z5	32.46	13.87	Forebrain/Midbrain/Hindbrain
embryo2_Pos37_cell301_z5	82.51	59.63	Forebrain/Midbrain/Hindbrain
embryo2_Pos34_cell229_z2	18.16	35.32	Forebrain/Midbrain/Hindbrain
embryo2_Pos45_cell319_z5	98.24	123.98	Dermomyotome
embryo2_Pos41_cell64_z2	19.59	63.92	Forebrain/Midbrain/Hindbrain
embryo2_Pos29_cell91_z5	69.64	22.45	Forebrain/Midbrain/Hindbrain
embryo2_Pos46_cell285_z2	71.07	119.69	Gut tube
embryo2_Pos34_cell227_z5	23.88	32.46	Forebrain/Midbrain/Hindbrain
embryo2_Pos41_cell31_z2	11.01	58.2	Forebrain/Midbrain/Hindbrain
embryo2_Pos45_cell399_z2	105.39	112.54	Dermomyotome
embryo2_Pos29_cell181_z5	55.34	12.44	Forebrain/Midbrain/Hindbrain
embryo2_Pos37_cell24_z5	81.08	53.91	Forebrain/Midbrain/Hindbrain
embryo2_Pos45_cell326_z2	96.81	126.84	Dermomyotome
embryo2_Pos29_cell153_z2	55.34	8.14999999999998	Forebrain/Midbrain/Hindbrain
embryo2_Pos36_cell215_z2	63.92	59.63	Forebrain/Midbrain/Hindbrain
embryo2_Pos34_cell187_z2	16.73	33.89	Forebrain/Midbrain/Hindbrain
embryo2_Pos33_cell79_z5	22.45	33.89	Forebrain/Midbrain/Hindbrain
embryo2_Pos34_cell214_z5	22.45	39.61	Forebrain/Midbrain/Hindbrain
embryo2_Pos45_cell327_z2	91.09	136.85	Dermomyotome
embryo2_Pos33_cell121_z2	32.46	16.73	Forebrain/Midbrain/Hindbrain
embryo2_Pos29_cell151_z2	56.77	9.57999999999998	Forebrain/Midbrain/Hindbrain
embryo2_Pos45_cell325_z5	91.09	136.85	Dermomyotome
embryo2_Pos44_cell384_z2	102.53	103.96	Dermomyotome
embryo2_Pos34_cell221_z5	23.88	36.75	Forebrain/Midbrain/Hindbrain
embryo2_Pos30_cell118_z2	59.63	15.3	Forebrain/Midbrain/Hindbrain
embryo2_Pos45_cell238_z2	101.1	118.26	Sclerotome
embryo2_Pos45_cell252_z5	102.53	113.97	Dermomyotome
embryo2_Pos34_cell112_z5	9.58	53.91	Forebrain/Midbrain/Hindbrain
embryo2_Pos29_cell214_z5	61.06	15.3	Forebrain/Midbrain/Hindbrain
embryo2_Pos37_cell150_z5	78.22	52.48	Forebrain/Midbrain/Hindbrain
embryo2_Pos45_cell375_z2	101.1	122.55	Dermomyotome
embryo2_Pos29_cell108_z2	35.32	8.14999999999998	Forebrain/Midbrain/Hindbrain
embryo2_Pos33_cell137_z5	21.02	28.17	Forebrain/Midbrain/Hindbrain
embryo2_Pos33_cell78_z2	31.03	13.87	Forebrain/Midbrain/Hindbrain
embryo2_Pos36_cell215_z5	73.93	65.35	Forebrain/Midbrain/Hindbrain
embryo2_Pos37_cell75_z5	81.08	52.48	Forebrain/Midbrain/Hindbrain
embryo2_Pos29_cell130_z2	48.19	6.71999999999997	Forebrain/Midbrain/Hindbrain
embryo2_Pos45_cell275_z5	101.1	111.11	Anterior somitic tissues
embryo2_Pos37_cell109_z5	75.36	62.49	Forebrain/Midbrain/Hindbrain
embryo2_Pos33_cell136_z5	33.89	21.02	Forebrain/Midbrain/Hindbrain
embryo2_Pos31_cell70_z5	93.95	65.35	Forebrain/Midbrain/Hindbrain
embryo2_Pos30_cell209_z2	71.07	19.59	Forebrain/Midbrain/Hindbrain
embryo2_Pos31_cell96_z2	92.52	52.48	Forebrain/Midbrain/Hindbrain
embryo2_Pos46_cell166_z2	63.92	122.55	Gut tube
embryo2_Pos33_cell333_z5	63.92	19.59	Forebrain/Midbrain/Hindbrain
embryo2_Pos34_cell179_z5	36.75	12.44	Forebrain/Midbrain/Hindbrain
embryo2_Pos45_cell348_z2	96.81	131.13	Dermomyotome
embryo2_Pos31_cell31_z2	95.38	73.9299999999999	Forebrain/Midbrain/Hindbrain
embryo2_Pos45_cell265_z2	98.24	112.54	Sclerotome
embryo2_Pos46_cell212_z2	71.07	121.12	Gut tube
embryo2_Pos30_cell154_z2	63.92	15.3	Forebrain/Midbrain/Hindbrain
embryo2_Pos45_cell222_z5	102.53	106.82	Neural crest
embryo2_Pos34_cell234_z2	16.73	36.75	Forebrain/Midbrain/Hindbrain
embryo2_Pos34_cell180_z2	25.31	29.6	Forebrain/Midbrain/Hindbrain
embryo2_Pos32_cell174_z5	51.05	32.46	Forebrain/Midbrain/Hindbrain
embryo2_Pos30_cell212_z2	68.21	16.73	Forebrain/Midbrain/Hindbrain
embryo2_Pos36_cell310_z2	81.08	52.48	Forebrain/Midbrain/Hindbrain
embryo2_Pos32_cell254_z2	61.06	48.19	Forebrain/Midbrain/Hindbrain
embryo2_Pos45_cell322_z2	105.39	113.97	Dermomyotome
embryo2_Pos32_cell234_z5	62.49	51.05	Forebrain/Midbrain/Hindbrain
embryo2_Pos36_cell189_z5	71.07	63.92	Forebrain/Midbrain/Hindbrain
embryo2_Pos44_cell351_z2	88.23	133.99	Anterior somitic tissues
embryo2_Pos33_cell143_z5	33.89	15.3	Forebrain/Midbrain/Hindbrain
embryo2_Pos29_cell116_z5	56.77	8.14999999999998	Forebrain/Midbrain/Hindbrain
embryo2_Pos45_cell83_z5	99.67	103.96	Dermomyotome
embryo2_Pos37_cell170_z2	76.79	53.91	Forebrain/Midbrain/Hindbrain
embryo2_Pos41_cell76_z5	13.87	61.06	Forebrain/Midbrain/Hindbrain
embryo2_Pos34_cell213_z5	18.16	32.46	Forebrain/Midbrain/Hindbrain
embryo2_Pos31_cell42_z2	93.95	65.35	Forebrain/Midbrain/Hindbrain
embryo2_Pos44_cell290_z5	92.52	125.41	Sclerotome
embryo2_Pos44_cell274_z5	99.67	105.39	Anterior somitic tissues
embryo2_Pos37_cell427_z5	82.51	52.48	Forebrain/Midbrain/Hindbrain
embryo2_Pos34_cell185_z5	11.01	58.2	Forebrain/Midbrain/Hindbrain
embryo2_Pos30_cell17_z5	62.49	13.87	Forebrain/Midbrain/Hindbrain
embryo2_Pos32_cell288_z5	91.09	56.77	Forebrain/Midbrain/Hindbrain
embryo2_Pos37_cell327_z5	89.66	61.06	Forebrain/Midbrain/Hindbrain
embryo2_Pos32_cell186_z5	65.35	53.91	Forebrain/Midbrain/Hindbrain
embryo2_Pos37_cell314_z2	81.08	62.49	Spinal cord
embryo2_Pos29_cell166_z2	55.34	8.14999999999998	Forebrain/Midbrain/Hindbrain
embryo2_Pos45_cell226_z2	105.39	106.82	Cranial mesoderm
embryo2_Pos36_cell221_z5	69.64	59.63	Forebrain/Midbrain/Hindbrain
embryo2_Pos45_cell349_z2	96.81	129.7	Dermomyotome
embryo2_Pos45_cell119_z5	99.67	109.68	Endothelium
embryo2_Pos29_cell81_z2	52.48	5.28999999999996	Forebrain/Midbrain/Hindbrain
embryo2_Pos45_cell272_z5	96.81	128.27	Dermomyotome
embryo2_Pos45_cell385_z2	102.53	119.69	Dermomyotome
embryo2_Pos34_cell178_z2	16.73	32.46	Forebrain/Midbrain/Hindbrain
embryo2_Pos34_cell189_z5	33.89	13.87	Forebrain/Midbrain/Hindbrain
embryo2_Pos29_cell212_z5	58.2	13.87	Forebrain/Midbrain/Hindbrain
embryo2_Pos36_cell372_z2	65.35	58.2	Forebrain/Midbrain/Hindbrain
embryo2_Pos34_cell163_z2	19.59	38.1799999999999	Forebrain/Midbrain/Hindbrain
embryo2_Pos30_cell104_z5	59.63	15.3	Forebrain/Midbrain/Hindbrain
embryo2_Pos36_cell380_z2	72.5	63.92	Forebrain/Midbrain/Hindbrain
embryo2_Pos41_cell26_z2	15.3	61.06	Forebrain/Midbrain/Hindbrain
embryo2_Pos45_cell255_z5	101.1	123.98	Dermomyotome
embryo2_Pos33_cell6_z2	29.6	15.3	Forebrain/Midbrain/Hindbrain
embryo2_Pos31_cell48_z5	88.23	62.49	Forebrain/Midbrain/Hindbrain
embryo2_Pos37_cell429_z5	82.51	56.77	Spinal cord
embryo2_Pos34_cell67_z2	8.15000000000001	52.48	Forebrain/Midbrain/Hindbrain
embryo2_Pos29_cell47_z2	51.05	6.71999999999997	Forebrain/Midbrain/Hindbrain
embryo2_Pos30_cell156_z5	65.35	18.16	Forebrain/Midbrain/Hindbrain
embryo2_Pos29_cell55_z5	39.61	9.57999999999998	Forebrain/Midbrain/Hindbrain
embryo2_Pos45_cell116_z2	99.67	101.1	Anterior somitic tissues
embryo2_Pos32_cell141_z5	71.07	63.92	Forebrain/Midbrain/Hindbrain
embryo2_Pos29_cell12_z5	46.76	9.57999999999998	Forebrain/Midbrain/Hindbrain
embryo2_Pos34_cell192_z2	18.16	29.6	Forebrain/Midbrain/Hindbrain
embryo2_Pos45_cell228_z5	103.96	109.68	Sclerotome
embryo2_Pos33_cell49_z2	31.03	18.16	Forebrain/Midbrain/Hindbrain
embryo2_Pos36_cell357_z2	72.5	63.92	Forebrain/Midbrain/Hindbrain
embryo2_Pos34_cell158_z2	18.16	35.32	Forebrain/Midbrain/Hindbrain
embryo2_Pos34_cell188_z5	33.89	13.87	Forebrain/Midbrain/Hindbrain
embryo2_Pos34_cell204_z2	16.73	51.05	Forebrain/Midbrain/Hindbrain
embryo2_Pos34_cell76_z2	95.38	72.5	Forebrain/Midbrain/Hindbrain
embryo2_Pos31_cell48_z2	82.51	53.91	Forebrain/Midbrain/Hindbrain
embryo2_Pos29_cell70_z5	45.33	8.14999999999998	Forebrain/Midbrain/Hindbrain
embryo2_Pos36_cell242_z2	71.07	62.49	Forebrain/Midbrain/Hindbrain
embryo2_Pos29_cell250_z2	61.06	15.3	Forebrain/Midbrain/Hindbrain
embryo2_Pos37_cell160_z2	79.65	68.21	Forebrain/Midbrain/Hindbrain
embryo2_Pos46_cell348_z2	76.79	116.83	Gut tube
embryo2_Pos37_cell387_z5	81.08	55.34	Forebrain/Midbrain/Hindbrain
embryo2_Pos32_cell149_z5	56.77	41.04	Forebrain/Midbrain/Hindbrain
embryo2_Pos40_cell160_z5	55.34	86.8	Cardiomyocytes
embryo2_Pos40_cell172_z5	49.62	88.23	Cardiomyocytes
embryo2_Pos31_cell117_z2	81.08	55.34	Forebrain/Midbrain/Hindbrain
embryo2_Pos45_cell189_z5	99.67	103.96	Cranial mesoderm
embryo2_Pos36_cell303_z2	73.93	68.21	Forebrain/Midbrain/Hindbrain
embryo2_Pos45_cell344_z2	62.49	145.43	Dermomyotome
embryo2_Pos34_cell82_z2	12.44	56.77	Forebrain/Midbrain/Hindbrain
embryo2_Pos45_cell352_z2	98.24	122.55	Dermomyotome
embryo2_Pos31_cell80_z5	91.09	55.34	Forebrain/Midbrain/Hindbrain
embryo2_Pos35_cell84_z2	28.17	26.74	Forebrain/Midbrain/Hindbrain
embryo2_Pos29_cell121_z5	55.34	8.14999999999998	Forebrain/Midbrain/Hindbrain
embryo2_Pos37_cell77_z5	73.93	56.77	Forebrain/Midbrain/Hindbrain
embryo2_Pos32_cell233_z5	72.5	66.78	Forebrain/Midbrain/Hindbrain
embryo2_Pos32_cell209_z2	61.06	43.9	Forebrain/Midbrain/Hindbrain
embryo2_Pos46_cell330_z2	75.36	116.83	Gut tube
embryo2_Pos33_cell86_z5	32.46	15.3	Forebrain/Midbrain/Hindbrain
embryo2_Pos33_cell227_z5	36.75	19.59	Forebrain/Midbrain/Hindbrain
embryo2_Pos29_cell16_z5	55.34	8.14999999999998	Forebrain/Midbrain/Hindbrain
embryo2_Pos45_cell318_z5	102.53	121.12	Dermomyotome
embryo2_Pos45_cell232_z2	101.1	102.53	Anterior somitic tissues
embryo2_Pos46_cell247_z2	72.5	119.69	Gut tube
embryo2_Pos37_cell175_z5	81.08	51.05	Forebrain/Midbrain/Hindbrain
embryo2_Pos32_cell204_z5	79.65	71.07	Forebrain/Midbrain/Hindbrain
embryo2_Pos34_cell219_z5	23.88	36.75	Forebrain/Midbrain/Hindbrain
embryo2_Pos46_cell320_z2	73.93	116.83	Gut tube
embryo2_Pos30_cell78_z5	62.49	15.3	Forebrain/Midbrain/Hindbrain
embryo2_Pos31_cell102_z2	88.23	59.63	Forebrain/Midbrain/Hindbrain
embryo2_Pos45_cell338_z2	93.95	126.84	Sclerotome
embryo2_Pos40_cell242_z2	56.77	88.23	Cardiomyocytes
embryo2_Pos46_cell282_z5	73.93	119.69	Gut tube
embryo2_Pos29_cell182_z5	63.92	18.16	Forebrain/Midbrain/Hindbrain
embryo2_Pos33_cell160_z2	28.17	21.02	Forebrain/Midbrain/Hindbrain
embryo2_Pos31_cell84_z5	85.37	59.63	Forebrain/Midbrain/Hindbrain
embryo2_Pos36_cell334_z5	65.35	56.77	Forebrain/Midbrain/Hindbrain
embryo2_Pos44_cell378_z2	101.1	123.98	Anterior somitic tissues
embryo2_Pos29_cell204_z2	59.63	18.16	Forebrain/Midbrain/Hindbrain
embryo2_Pos33_cell92_z2	28.17	22.45	Forebrain/Midbrain/Hindbrain
embryo2_Pos30_cell184_z5	68.21	16.73	Forebrain/Midbrain/Hindbrain
embryo2_Pos45_cell180_z5	103.96	112.54	Dermomyotome
embryo2_Pos45_cell231_z2	95.38	121.12	Dermomyotome
embryo2_Pos29_cell224_z2	59.63	18.16	Forebrain/Midbrain/Hindbrain
embryo2_Pos31_cell81_z5	31.03	25.31	Forebrain/Midbrain/Hindbrain
embryo2_Pos37_cell342_z5	81.08	55.34	Forebrain/Midbrain/Hindbrain
embryo2_Pos31_cell163_z2	86.8	53.91	Forebrain/Midbrain/Hindbrain
embryo2_Pos32_cell322_z2	81.08	52.48	Forebrain/Midbrain/Hindbrain
embryo2_Pos29_cell32_z2	55.34	9.57999999999998	Forebrain/Midbrain/Hindbrain
embryo2_Pos37_cell135_z5	73.93	66.78	Forebrain/Midbrain/Hindbrain
embryo2_Pos45_cell368_z2	103.96	115.4	Dermomyotome
embryo2_Pos29_cell109_z5	59.63	9.57999999999998	Forebrain/Midbrain/Hindbrain
embryo2_Pos33_cell186_z5	56.77	33.89	Forebrain/Midbrain/Hindbrain
embryo2_Pos29_cell177_z5	59.63	16.73	Forebrain/Midbrain/Hindbrain
embryo2_Pos30_cell149_z5	62.49	13.87	Forebrain/Midbrain/Hindbrain
embryo2_Pos29_cell6_z5	35.32	8.14999999999998	Forebrain/Midbrain/Hindbrain
embryo2_Pos33_cell141_z5	19.59	29.6	Forebrain/Midbrain/Hindbrain
embryo2_Pos46_cell224_z2	71.07	121.12	Gut tube
embryo2_Pos32_cell162_z2	52.48	31.03	Forebrain/Midbrain/Hindbrain
embryo2_Pos34_cell266_z2	9.58	53.91	Forebrain/Midbrain/Hindbrain
embryo2_Pos37_cell506_z5	83.94	55.34	Forebrain/Midbrain/Hindbrain
embryo2_Pos41_cell48_z2	19.59	62.49	Forebrain/Midbrain/Hindbrain
embryo2_Pos33_cell18_z5	22.45	31.03	Forebrain/Midbrain/Hindbrain
embryo2_Pos37_cell167_z2	81.08	62.49	Forebrain/Midbrain/Hindbrain
embryo2_Pos45_cell260_z2	103.96	111.11	Sclerotome
embryo2_Pos46_cell313_z5	75.36	119.69	Gut tube
embryo2_Pos36_cell184_z5	75.36	68.21	Forebrain/Midbrain/Hindbrain
embryo2_Pos37_cell290_z5	83.94	51.05	Forebrain/Midbrain/Hindbrain
embryo2_Pos45_cell269_z5	79.65	138.28	Dermomyotome
embryo2_Pos37_cell317_z5	89.66	59.63	Forebrain/Midbrain/Hindbrain
embryo2_Pos41_cell83_z5	16.73	61.06	Forebrain/Midbrain/Hindbrain
embryo2_Pos32_cell23_z2	51.05	31.03	Forebrain/Midbrain/Hindbrain
embryo2_Pos33_cell14_z5	21.02	28.17	Forebrain/Midbrain/Hindbrain
embryo2_Pos45_cell261_z2	101.1	113.97	Sclerotome
embryo2_Pos34_cell123_z5	32.46	21.02	Forebrain/Midbrain/Hindbrain
embryo2_Pos36_cell339_z2	73.93	65.35	Forebrain/Midbrain/Hindbrain
embryo2_Pos45_cell288_z2	101.1	112.54	Sclerotome
embryo2_Pos37_cell260_z2	81.08	58.2	Forebrain/Midbrain/Hindbrain
embryo2_Pos29_cell157_z5	58.2	9.57999999999998	Forebrain/Midbrain/Hindbrain
embryo2_Pos33_cell152_z2	32.46	21.02	Forebrain/Midbrain/Hindbrain
embryo2_Pos32_cell145_z2	78.22	51.05	Forebrain/Midbrain/Hindbrain
embryo2_Pos34_cell167_z5	15.3	33.89	Forebrain/Midbrain/Hindbrain
embryo2_Pos46_cell152_z5	63.92	122.55	Gut tube
embryo2_Pos33_cell118_z2	19.59	29.6	Forebrain/Midbrain/Hindbrain
embryo2_Pos29_cell208_z5	58.2	16.73	Forebrain/Midbrain/Hindbrain
embryo2_Pos37_cell255_z2	82.51	62.49	Forebrain/Midbrain/Hindbrain
embryo2_Pos37_cell252_z5	79.65	59.63	Forebrain/Midbrain/Hindbrain
embryo2_Pos45_cell102_z5	99.67	93.95	Sclerotome
embryo2_Pos45_cell152_z2	103.96	101.1	Sclerotome
embryo2_Pos32_cell278_z2	79.65	71.07	Forebrain/Midbrain/Hindbrain
embryo2_Pos44_cell343_z2	33.89	141.14	Sclerotome
embryo2_Pos34_cell200_z2	19.59	29.6	Forebrain/Midbrain/Hindbrain
embryo2_Pos31_cell109_z2	88.23	59.63	Forebrain/Midbrain/Hindbrain
embryo2_Pos32_cell249_z2	72.5	63.92	Forebrain/Midbrain/Hindbrain
embryo2_Pos36_cell314_z5	73.93	65.35	Forebrain/Midbrain/Hindbrain
embryo2_Pos36_cell337_z2	75.36	56.77	Forebrain/Midbrain/Hindbrain
embryo2_Pos45_cell187_z2	102.53	108.25	Cranial mesoderm
embryo2_Pos36_cell273_z2	65.35	59.63	Forebrain/Midbrain/Hindbrain
embryo2_Pos46_cell229_z2	76.79	118.26	Gut tube
embryo2_Pos37_cell84_z2	78.22	51.05	Forebrain/Midbrain/Hindbrain
embryo2_Pos45_cell313_z5	101.1	122.55	Dermomyotome
embryo2_Pos34_cell160_z5	16.73	38.1799999999999	Forebrain/Midbrain/Hindbrain
embryo2_Pos29_cell72_z2	46.76	6.71999999999997	Forebrain/Midbrain/Hindbrain
embryo2_Pos46_cell279_z5	72.5	118.26	Gut tube
embryo2_Pos35_cell102_z5	11.01	58.2	Forebrain/Midbrain/Hindbrain
embryo2_Pos33_cell75_z5	32.46	16.73	Forebrain/Midbrain/Hindbrain
embryo2_Pos37_cell143_z5	81.08	63.92	Forebrain/Midbrain/Hindbrain
embryo2_Pos32_cell202_z5	51.05	29.6	Forebrain/Midbrain/Hindbrain
embryo2_Pos29_cell269_z2	63.92	19.59	Forebrain/Midbrain/Hindbrain
embryo2_Pos49_cell425_z2	91.09	69.64	Spinal cord
embryo2_Pos33_cell209_z5	33.89	21.02	Forebrain/Midbrain/Hindbrain
embryo2_Pos37_cell218_z2	86.8	61.06	Spinal cord
embryo2_Pos45_cell163_z5	79.65	135.42	Sclerotome
embryo2_Pos33_cell177_z5	29.6	16.73	Forebrain/Midbrain/Hindbrain
embryo2_Pos32_cell149_z2	51.05	31.03	Forebrain/Midbrain/Hindbrain
embryo2_Pos31_cell79_z2	86.8	52.48	Forebrain/Midbrain/Hindbrain
embryo2_Pos41_cell80_z2	13.87	61.06	Forebrain/Midbrain/Hindbrain
embryo2_Pos45_cell115_z2	101.1	118.26	Sclerotome
embryo2_Pos36_cell205_z2	62.49	56.77	Forebrain/Midbrain/Hindbrain
embryo2_Pos32_cell244_z2	56.77	36.75	Forebrain/Midbrain/Hindbrain
embryo2_Pos32_cell256_z5	63.92	51.05	Forebrain/Midbrain/Hindbrain
embryo2_Pos33_cell163_z2	33.89	21.02	Forebrain/Midbrain/Hindbrain
embryo2_Pos44_cell362_z2	92.52	135.42	Sclerotome
embryo2_Pos33_cell161_z5	28.17	18.16	Forebrain/Midbrain/Hindbrain
embryo2_Pos40_cell214_z5	58.2	86.8	Mixed mesenchymal mesoderm
embryo2_Pos29_cell246_z2	65.35	21.02	Forebrain/Midbrain/Hindbrain
embryo2_Pos45_cell123_z5	85.37	131.13	Sclerotome
embryo2_Pos45_cell280_z5	99.67	121.12	Anterior somitic tissues
embryo2_Pos44_cell353_z2	102.53	111.11	Sclerotome
embryo2_Pos30_cell84_z5	59.63	13.87	Forebrain/Midbrain/Hindbrain
embryo2_Pos37_cell313_z2	82.51	52.48	Forebrain/Midbrain/Hindbrain
embryo2_Pos30_cell154_z5	63.92	15.3	Forebrain/Midbrain/Hindbrain
embryo2_Pos33_cell182_z2	33.89	21.02	Forebrain/Midbrain/Hindbrain
embryo2_Pos34_cell220_z5	18.16	35.32	Forebrain/Midbrain/Hindbrain
embryo2_Pos33_cell65_z5	16.73	33.89	Forebrain/Midbrain/Hindbrain
embryo2_Pos45_cell364_z2	98.24	129.7	Dermomyotome
embryo2_Pos29_cell199_z5	58.2	13.87	Forebrain/Midbrain/Hindbrain
embryo2_Pos36_cell161_z2	58.2	45.33	Forebrain/Midbrain/Hindbrain
embryo2_Pos45_cell256_z2	106.82	106.82	Dermomyotome
embryo2_Pos34_cell257_z2	21.02	58.2	Forebrain/Midbrain/Hindbrain
embryo2_Pos31_cell40_z5	91.09	51.05	Forebrain/Midbrain/Hindbrain
embryo2_Pos34_cell290_z2	21.02	61.06	Forebrain/Midbrain/Hindbrain
embryo2_Pos31_cell92_z2	86.8	53.91	Forebrain/Midbrain/Hindbrain
embryo2_Pos44_cell236_z5	86.8	133.99	Cranial mesoderm
embryo2_Pos37_cell374_z5	81.08	59.63	Forebrain/Midbrain/Hindbrain
embryo2_Pos32_cell226_z2	58.2	35.32	Forebrain/Midbrain/Hindbrain
embryo2_Pos37_cell253_z5	78.22	51.05	Forebrain/Midbrain/Hindbrain
embryo2_Pos45_cell96_z5	105.39	116.83	Sclerotome
embryo2_Pos32_cell247_z2	63.92	48.19	Forebrain/Midbrain/Hindbrain
embryo2_Pos34_cell87_z2	12.44	48.19	Forebrain/Midbrain/Hindbrain
embryo2_Pos33_cell85_z2	33.89	15.3	Forebrain/Midbrain/Hindbrain
embryo2_Pos37_cell31_z5	81.08	62.49	Forebrain/Midbrain/Hindbrain
embryo2_Pos37_cell182_z2	83.94	55.34	Forebrain/Midbrain/Hindbrain
embryo2_Pos33_cell92_z5	21.02	31.03	Forebrain/Midbrain/Hindbrain
embryo2_Pos34_cell40_z5	29.6	56.77	Forebrain/Midbrain/Hindbrain
embryo2_Pos45_cell138_z5	83.94	132.56	Dermomyotome
embryo2_Pos29_cell13_z5	38.18	6.71999999999997	Forebrain/Midbrain/Hindbrain
embryo2_Pos33_cell102_z2	32.46	21.02	Forebrain/Midbrain/Hindbrain
embryo2_Pos29_cell68_z5	35.32	8.14999999999998	Forebrain/Midbrain/Hindbrain
embryo2_Pos30_cell203_z5	63.92	12.44	Forebrain/Midbrain/Hindbrain
embryo2_Pos37_cell525_z5	91.09	52.48	Forebrain/Midbrain/Hindbrain
embryo2_Pos41_cell70_z2	13.87	61.06	Forebrain/Midbrain/Hindbrain
embryo2_Pos37_cell148_z5	78.22	56.77	Forebrain/Midbrain/Hindbrain
embryo2_Pos33_cell150_z2	29.6	18.16	Forebrain/Midbrain/Hindbrain
embryo2_Pos33_cell9_z2	18.16	28.17	Forebrain/Midbrain/Hindbrain
embryo2_Pos33_cell64_z5	19.59	32.46	Forebrain/Midbrain/Hindbrain
embryo2_Pos34_cell136_z5	12.44	48.19	Forebrain/Midbrain/Hindbrain
embryo2_Pos34_cell212_z5	18.16	35.32	Forebrain/Midbrain/Hindbrain
embryo2_Pos34_cell190_z2	12.44	45.33	Forebrain/Midbrain/Hindbrain
embryo2_Pos32_cell223_z2	31.03	21.02	Forebrain/Midbrain/Hindbrain
embryo2_Pos33_cell154_z5	28.17	18.16	Forebrain/Midbrain/Hindbrain
embryo2_Pos37_cell176_z5	78.22	58.2	Forebrain/Midbrain/Hindbrain
embryo2_Pos34_cell94_z5	9.58	56.77	Forebrain/Midbrain/Hindbrain
embryo2_Pos30_cell38_z5	65.35	16.73	Forebrain/Midbrain/Hindbrain
embryo2_Pos36_cell94_z5	78.22	72.5	Forebrain/Midbrain/Hindbrain
embryo2_Pos49_cell180_z2	99.67	105.39	Sclerotome
embryo2_Pos36_cell350_z2	61.06	49.62	Forebrain/Midbrain/Hindbrain
embryo2_Pos37_cell180_z5	78.22	59.63	Forebrain/Midbrain/Hindbrain
embryo2_Pos32_cell161_z5	65.35	53.91	Forebrain/Midbrain/Hindbrain
embryo2_Pos36_cell292_z5	83.94	51.05	Forebrain/Midbrain/Hindbrain
embryo2_Pos33_cell255_z2	51.05	31.03	Forebrain/Midbrain/Hindbrain
embryo2_Pos30_cell152_z5	65.35	16.73	Forebrain/Midbrain/Hindbrain
embryo2_Pos46_cell289_z2	75.36	122.55	Gut tube
embryo2_Pos30_cell69_z5	65.35	16.73	Forebrain/Midbrain/Hindbrain
embryo2_Pos37_cell321_z5	89.66	56.77	Forebrain/Midbrain/Hindbrain
embryo2_Pos34_cell46_z2	11.01	56.77	Forebrain/Midbrain/Hindbrain
embryo2_Pos45_cell93_z5	76.79	138.28	Dermomyotome
embryo2_Pos45_cell323_z2	102.53	109.68	Endothelium
embryo2_Pos33_cell185_z5	33.89	21.02	Forebrain/Midbrain/Hindbrain
embryo2_Pos41_cell139_z5	13.87	59.63	Forebrain/Midbrain/Hindbrain
embryo2_Pos45_cell367_z2	102.53	106.82	Dermomyotome
embryo2_Pos30_cell36_z5	63.92	15.3	Forebrain/Midbrain/Hindbrain
embryo2_Pos33_cell99_z5	46.76	6.71999999999997	Forebrain/Midbrain/Hindbrain
embryo2_Pos42_cell245_z2	49.62	96.81	Cardiomyocytes
embryo2_Pos33_cell295_z5	53.91	28.17	Forebrain/Midbrain/Hindbrain
embryo2_Pos34_cell74_z2	12.44	48.19	Forebrain/Midbrain/Hindbrain
embryo2_Pos40_cell46_z5	13.87	62.49	Forebrain/Midbrain/Hindbrain
embryo2_Pos37_cell236_z2	81.08	56.77	Forebrain/Midbrain/Hindbrain
embryo2_Pos30_cell89_z5	71.07	22.45	Forebrain/Midbrain/Hindbrain
embryo2_Pos33_cell50_z5	33.89	15.3	Forebrain/Midbrain/Hindbrain
embryo2_Pos45_cell181_z2	105.39	109.68	Sclerotome
embryo2_Pos33_cell5_z2	16.73	33.89	Forebrain/Midbrain/Hindbrain
embryo2_Pos34_cell213_z2	19.59	38.1799999999999	Forebrain/Midbrain/Hindbrain
embryo2_Pos46_cell232_z2	71.07	116.83	Gut tube
embryo2_Pos29_cell115_z2	48.19	6.71999999999997	Forebrain/Midbrain/Hindbrain
embryo2_Pos32_cell193_z2	55.34	33.89	Forebrain/Midbrain/Hindbrain
embryo2_Pos36_cell217_z2	72.5	63.92	Forebrain/Midbrain/Hindbrain
embryo2_Pos32_cell79_z5	83.94	52.48	Forebrain/Midbrain/Hindbrain
embryo2_Pos44_cell234_z5	99.67	101.1	Dermomyotome
embryo2_Pos33_cell182_z5	29.6	16.73	Forebrain/Midbrain/Hindbrain
embryo2_Pos29_cell79_z5	33.89	12.44	Forebrain/Midbrain/Hindbrain
embryo2_Pos33_cell23_z2	21.02	33.89	Forebrain/Midbrain/Hindbrain
embryo2_Pos29_cell60_z5	42.47	6.71999999999997	Forebrain/Midbrain/Hindbrain
embryo2_Pos32_cell204_z2	56.77	43.9	Forebrain/Midbrain/Hindbrain
embryo2_Pos45_cell315_z5	101.1	123.98	Dermomyotome
embryo2_Pos32_cell197_z5	58.2	41.04	Forebrain/Midbrain/Hindbrain
embryo2_Pos36_cell265_z2	72.5	66.78	Neural crest
embryo2_Pos33_cell104_z5	31.03	16.73	Forebrain/Midbrain/Hindbrain
embryo2_Pos32_cell225_z2	62.49	52.48	Forebrain/Midbrain/Hindbrain
embryo2_Pos37_cell404_z5	79.65	56.77	Forebrain/Midbrain/Hindbrain
embryo2_Pos37_cell220_z2	78.22	53.91	Forebrain/Midbrain/Hindbrain
embryo2_Pos29_cell198_z2	58.2	16.73	Forebrain/Midbrain/Hindbrain
embryo2_Pos46_cell148_z2	69.64	125.41	Splanchnic mesoderm
embryo2_Pos29_cell37_z2	36.75	9.57999999999998	Forebrain/Midbrain/Hindbrain
embryo2_Pos37_cell246_z2	75.36	61.06	Forebrain/Midbrain/Hindbrain
embryo2_Pos31_cell35_z5	93.95	65.35	Forebrain/Midbrain/Hindbrain
embryo2_Pos35_cell94_z2	23.88	35.32	Forebrain/Midbrain/Hindbrain
embryo2_Pos34_cell101_z2	31.03	12.44	Forebrain/Midbrain/Hindbrain
embryo2_Pos45_cell376_z2	96.81	131.13	Dermomyotome
embryo2_Pos37_cell249_z2	79.65	58.2	Forebrain/Midbrain/Hindbrain
embryo2_Pos33_cell129_z5	18.16	31.03	Forebrain/Midbrain/Hindbrain
embryo2_Pos44_cell396_z2	96.81	126.84	Dermomyotome
embryo2_Pos45_cell171_z2	103.96	106.82	Dermomyotome
embryo2_Pos45_cell118_z5	102.53	102.53	Sclerotome
embryo2_Pos29_cell210_z5	59.63	18.16	Forebrain/Midbrain/Hindbrain
embryo2_Pos32_cell229_z2	69.64	66.78	Forebrain/Midbrain/Hindbrain
embryo2_Pos34_cell147_z2	18.16	56.77	Forebrain/Midbrain/Hindbrain
embryo2_Pos45_cell210_z2	105.39	108.25	Dermomyotome
embryo2_Pos45_cell295_z2	103.96	115.4	Dermomyotome
embryo2_Pos37_cell217_z5	82.51	63.92	Forebrain/Midbrain/Hindbrain
embryo2_Pos44_cell256_z5	99.67	105.39	Cranial mesoderm
embryo2_Pos33_cell90_z2	21.02	36.75	Forebrain/Midbrain/Hindbrain
embryo2_Pos33_cell63_z5	31.03	18.16	Forebrain/Midbrain/Hindbrain
embryo2_Pos36_cell193_z5	58.2	43.9	Forebrain/Midbrain/Hindbrain
embryo2_Pos34_cell283_z2	23.88	35.32	Forebrain/Midbrain/Hindbrain
embryo2_Pos45_cell373_z2	95.38	123.98	Dermomyotome
embryo2_Pos41_cell106_z5	18.16	62.49	Forebrain/Midbrain/Hindbrain
embryo2_Pos46_cell266_z2	76.79	116.83	Gut tube
embryo2_Pos45_cell183_z5	91.09	125.41	Sclerotome
embryo2_Pos45_cell273_z5	99.67	105.39	Anterior somitic tissues
embryo2_Pos29_cell133_z5	53.91	5.28999999999996	Forebrain/Midbrain/Hindbrain
embryo2_Pos45_cell362_z2	92.52	136.85	Dermomyotome
embryo2_Pos34_cell172_z5	36.75	11.01	Forebrain/Midbrain/Hindbrain
embryo2_Pos44_cell203_z5	98.24	111.11	Sclerotome
embryo2_Pos44_cell261_z5	91.09	122.55	Anterior somitic tissues
embryo2_Pos33_cell179_z2	58.2	41.04	Forebrain/Midbrain/Hindbrain
embryo2_Pos37_cell220_z5	86.8	61.06	Forebrain/Midbrain/Hindbrain
embryo2_Pos29_cell101_z5	58.2	6.71999999999997	Forebrain/Midbrain/Hindbrain
embryo2_Pos37_cell132_z2	85.37	52.48	Forebrain/Midbrain/Hindbrain
embryo2_Pos37_cell174_z2	82.51	52.48	Forebrain/Midbrain/Hindbrain
embryo2_Pos33_cell19_z5	92.52	52.48	Spinal cord
embryo2_Pos46_cell327_z2	69.64	121.12	Gut tube
embryo2_Pos29_cell175_z5	56.77	11.01	Forebrain/Midbrain/Hindbrain
embryo2_Pos37_cell211_z5	81.08	59.63	Forebrain/Midbrain/Hindbrain
embryo2_Pos34_cell161_z5	9.58	53.91	Forebrain/Midbrain/Hindbrain
embryo2_Pos36_cell272_z2	71.07	61.06	Forebrain/Midbrain/Hindbrain
embryo2_Pos37_cell162_z5	76.79	63.92	Forebrain/Midbrain/Hindbrain
embryo2_Pos32_cell251_z5	71.07	63.92	Forebrain/Midbrain/Hindbrain
embryo2_Pos45_cell200_z5	99.67	102.53	Sclerotome
embryo2_Pos36_cell262_z2	65.35	56.77	Forebrain/Midbrain/Hindbrain
embryo2_Pos41_cell84_z5	13.87	59.63	Forebrain/Midbrain/Hindbrain
embryo2_Pos41_cell74_z5	15.3	61.06	Forebrain/Midbrain/Hindbrain
embryo2_Pos34_cell175_z5	19.59	38.1799999999999	Forebrain/Midbrain/Hindbrain
embryo2_Pos32_cell164_z2	53.91	29.6	Forebrain/Midbrain/Hindbrain
embryo2_Pos32_cell260_z2	62.49	46.76	Forebrain/Midbrain/Hindbrain
embryo2_Pos38_cell235_z5	99.67	109.68	Haematoendothelial progenitors
embryo2_Pos42_cell242_z2	51.05	96.81	Cardiomyocytes
embryo2_Pos45_cell302_z2	106.82	111.11	Anterior somitic tissues
embryo2_Pos44_cell232_z5	98.24	115.4	Dermomyotome
embryo2_Pos32_cell251_z2	73.93	65.35	Forebrain/Midbrain/Hindbrain
embryo2_Pos33_cell179_z5	33.89	21.02	Forebrain/Midbrain/Hindbrain
embryo2_Pos29_cell143_z2	51.05	8.14999999999998	Forebrain/Midbrain/Hindbrain
embryo2_Pos36_cell343_z2	72.5	62.49	Forebrain/Midbrain/Hindbrain
embryo2_Pos45_cell314_z5	105.39	115.4	Dermomyotome
embryo2_Pos44_cell166_z2	88.23	133.99	Cranial mesoderm
embryo2_Pos29_cell173_z5	61.06	15.3	Forebrain/Midbrain/Hindbrain
embryo2_Pos31_cell78_z5	76.79	51.05	Forebrain/Midbrain/Hindbrain
embryo2_Pos44_cell230_z5	92.52	123.98	Sclerotome
embryo2_Pos33_cell94_z2	19.59	26.74	Forebrain/Midbrain/Hindbrain
embryo2_Pos37_cell431_z5	88.23	51.05	Forebrain/Midbrain/Hindbrain
embryo2_Pos34_cell32_z5	11.01	55.34	Forebrain/Midbrain/Hindbrain
embryo2_Pos33_cell5_z5	29.6	16.73	Forebrain/Midbrain/Hindbrain
embryo2_Pos46_cell339_z5	75.36	122.55	Gut tube
embryo2_Pos33_cell51_z5	32.46	13.87	Forebrain/Midbrain/Hindbrain
embryo2_Pos45_cell184_z2	99.67	109.68	Haematoendothelial progenitors
embryo2_Pos33_cell190_z2	58.2	41.04	Forebrain/Midbrain/Hindbrain
embryo2_Pos45_cell120_z2	92.52	103.96	Sclerotome
embryo2_Pos45_cell133_z2	91.09	122.55	Anterior somitic tissues
embryo2_Pos30_cell192_z5	36.75	8.14999999999998	Forebrain/Midbrain/Hindbrain
embryo2_Pos46_cell181_z5	71.07	122.55	Gut tube
embryo2_Pos33_cell4_z5	21.02	28.17	Forebrain/Midbrain/Hindbrain
embryo2_Pos34_cell235_z2	19.59	26.74	Forebrain/Midbrain/Hindbrain
embryo2_Pos41_cell7_z5	16.73	62.49	Forebrain/Midbrain/Hindbrain
embryo2_Pos45_cell244_z2	102.53	113.97	Sclerotome
embryo2_Pos30_cell241_z2	71.07	19.59	Forebrain/Midbrain/Hindbrain
embryo2_Pos34_cell106_z2	9.58	61.06	Forebrain/Midbrain/Hindbrain
embryo2_Pos41_cell66_z2	21.02	61.06	Forebrain/Midbrain/Hindbrain
embryo2_Pos30_cell178_z2	65.35	18.16	Forebrain/Midbrain/Hindbrain
embryo2_Pos31_cell145_z2	39.61	8.14999999999998	Forebrain/Midbrain/Hindbrain
embryo2_Pos29_cell206_z5	62.49	13.87	Forebrain/Midbrain/Hindbrain
embryo2_Pos29_cell126_z2	58.2	6.71999999999997	Forebrain/Midbrain/Hindbrain
embryo2_Pos32_cell196_z5	55.34	39.61	Forebrain/Midbrain/Hindbrain
embryo2_Pos29_cell183_z2	59.63	18.16	Forebrain/Midbrain/Hindbrain
embryo2_Pos37_cell191_z2	76.79	53.91	Forebrain/Midbrain/Hindbrain
embryo2_Pos33_cell78_z5	22.45	39.61	Forebrain/Midbrain/Hindbrain
embryo2_Pos45_cell320_z2	108.25	111.11	Dermomyotome
embryo2_Pos44_cell266_z5	86.8	133.99	Cranial mesoderm
embryo2_Pos34_cell237_z2	21.02	38.1799999999999	Forebrain/Midbrain/Hindbrain
embryo2_Pos36_cell162_z5	69.64	65.35	Forebrain/Midbrain/Hindbrain
embryo2_Pos36_cell134_z5	72.5	68.21	Forebrain/Midbrain/Hindbrain
embryo2_Pos32_cell177_z5	31.03	22.45	Forebrain/Midbrain/Hindbrain
embryo2_Pos36_cell241_z5	63.92	56.77	Forebrain/Midbrain/Hindbrain
embryo2_Pos31_cell127_z5	95.38	68.21	Forebrain/Midbrain/Hindbrain
embryo2_Pos46_cell299_z2	75.36	121.12	Gut tube
embryo2_Pos33_cell126_z2	31.03	15.3	Forebrain/Midbrain/Hindbrain
embryo2_Pos41_cell19_z5	21.02	61.06	Forebrain/Midbrain/Hindbrain
embryo2_Pos42_cell98_z5	52.48	96.81	Cardiomyocytes
embryo2_Pos36_cell211_z5	71.07	63.92	Forebrain/Midbrain/Hindbrain
embryo2_Pos45_cell272_z2	101.1	116.83	Sclerotome
embryo2_Pos44_cell404_z2	33.89	141.14	Dermomyotome
embryo2_Pos46_cell241_z2	71.07	121.12	Gut tube
embryo2_Pos32_cell293_z2	79.65	66.78	Forebrain/Midbrain/Hindbrain
embryo2_Pos33_cell7_z5	31.03	18.16	Forebrain/Midbrain/Hindbrain
embryo2_Pos45_cell186_z5	85.37	132.56	Cranial mesoderm
embryo2_Pos44_cell410_z2	78.22	138.28	Dermomyotome
embryo2_Pos46_cell145_z2	75.36	122.55	Gut tube
embryo2_Pos37_cell150_z2	88.23	62.49	Forebrain/Midbrain/Hindbrain
embryo2_Pos37_cell184_z2	92.52	65.35	Forebrain/Midbrain/Hindbrain
embryo2_Pos45_cell340_z2	85.37	135.42	Dermomyotome
embryo2_Pos37_cell140_z2	85.37	61.06	Forebrain/Midbrain/Hindbrain
embryo2_Pos34_cell251_z5	23.88	28.17	Forebrain/Midbrain/Hindbrain
embryo2_Pos37_cell251_z5	86.8	62.49	Forebrain/Midbrain/Hindbrain
embryo2_Pos33_cell282_z2	33.89	19.59	Forebrain/Midbrain/Hindbrain
embryo2_Pos45_cell381_z2	99.67	126.84	Cranial mesoderm
embryo2_Pos32_cell218_z2	51.05	32.46	Forebrain/Midbrain/Hindbrain
embryo2_Pos30_cell174_z2	65.35	16.73	Forebrain/Midbrain/Hindbrain
embryo2_Pos45_cell192_z2	102.53	111.11	Sclerotome
embryo2_Pos37_cell198_z5	78.22	53.91	Forebrain/Midbrain/Hindbrain
embryo2_Pos33_cell16_z2	53.91	32.46	Forebrain/Midbrain/Hindbrain
embryo2_Pos31_cell91_z5	91.09	55.34	Forebrain/Midbrain/Hindbrain
embryo2_Pos37_cell349_z5	82.51	56.77	Forebrain/Midbrain/Hindbrain
embryo2_Pos34_cell228_z5	22.45	31.03	Forebrain/Midbrain/Hindbrain
embryo2_Pos37_cell26_z5	91.09	66.78	Forebrain/Midbrain/Hindbrain
embryo2_Pos45_cell195_z2	99.67	109.68	Haematoendothelial progenitors
embryo2_Pos37_cell355_z2	19.59	29.6	Forebrain/Midbrain/Hindbrain
embryo2_Pos29_cell110_z5	46.76	6.71999999999997	Forebrain/Midbrain/Hindbrain
embryo2_Pos33_cell76_z5	25.31	29.6	Forebrain/Midbrain/Hindbrain
embryo2_Pos45_cell288_z5	103.96	115.4	Cranial mesoderm
embryo2_Pos30_cell73_z5	62.49	16.73	Forebrain/Midbrain/Hindbrain
embryo2_Pos45_cell311_z5	105.39	115.4	Dermomyotome
embryo2_Pos33_cell57_z5	22.45	35.32	Forebrain/Midbrain/Hindbrain
embryo2_Pos37_cell195_z5	76.79	58.2	Forebrain/Midbrain/Hindbrain
embryo2_Pos34_cell89_z5	12.44	59.63	Forebrain/Midbrain/Hindbrain
embryo2_Pos33_cell51_z2	16.73	33.89	Forebrain/Midbrain/Hindbrain
embryo2_Pos45_cell242_z2	106.82	109.68	Anterior somitic tissues
embryo2_Pos37_cell449_z5	91.09	61.06	Forebrain/Midbrain/Hindbrain
embryo2_Pos33_cell168_z2	23.88	32.46	Forebrain/Midbrain/Hindbrain
embryo2_Pos37_cell207_z2	83.94	51.05	Forebrain/Midbrain/Hindbrain
embryo2_Pos45_cell370_z2	103.96	118.26	Surface ectoderm
embryo2_Pos32_cell224_z2	65.35	51.05	Forebrain/Midbrain/Hindbrain
embryo2_Pos45_cell233_z5	96.81	105.39	Anterior somitic tissues
embryo2_Pos49_cell405_z2	71.07	59.63	Spinal cord
embryo2_Pos37_cell174_z5	78.22	62.49	Forebrain/Midbrain/Hindbrain
embryo2_Pos29_cell222_z5	58.2	13.87	Forebrain/Midbrain/Hindbrain
embryo2_Pos45_cell274_z2	102.53	113.97	Neural crest
embryo2_Pos41_cell58_z5	19.59	62.49	Forebrain/Midbrain/Hindbrain
embryo2_Pos33_cell173_z5	19.59	28.17	Forebrain/Midbrain/Hindbrain
embryo2_Pos32_cell261_z2	65.35	53.91	Forebrain/Midbrain/Hindbrain
embryo2_Pos33_cell119_z2	25.31	29.6	Forebrain/Midbrain/Hindbrain
embryo2_Pos36_cell322_z2	71.07	58.2	Forebrain/Midbrain/Hindbrain
embryo2_Pos31_cell72_z2	29.6	15.3	Forebrain/Midbrain/Hindbrain
embryo2_Pos46_cell311_z5	76.79	116.83	Gut tube
embryo2_Pos32_cell148_z2	78.22	72.5	Forebrain/Midbrain/Hindbrain
embryo2_Pos33_cell35_z2	33.89	21.02	Forebrain/Midbrain/Hindbrain
embryo2_Pos29_cell127_z2	51.05	6.71999999999997	Forebrain/Midbrain/Hindbrain
embryo2_Pos45_cell400_z2	33.89	141.14	Dermomyotome
embryo2_Pos46_cell274_z5	71.07	121.12	Gut tube
embryo2_Pos31_cell55_z2	72.5	56.77	Forebrain/Midbrain/Hindbrain
embryo2_Pos34_cell250_z2	25.31	32.46	Forebrain/Midbrain/Hindbrain
embryo2_Pos36_cell175_z5	73.93	68.21	Forebrain/Midbrain/Hindbrain
embryo2_Pos37_cell198_z2	72.5	62.49	Forebrain/Midbrain/Hindbrain
embryo2_Pos29_cell126_z5	36.75	12.44	Forebrain/Midbrain/Hindbrain
embryo2_Pos45_cell107_z5	98.24	105.39	Anterior somitic tissues
embryo2_Pos37_cell122_z5	79.65	61.06	Forebrain/Midbrain/Hindbrain
embryo2_Pos41_cell101_z5	18.16	62.49	Forebrain/Midbrain/Hindbrain
embryo2_Pos29_cell217_z5	59.63	16.73	Forebrain/Midbrain/Hindbrain
embryo2_Pos45_cell264_z2	98.24	111.11	Neural crest
embryo2_Pos32_cell244_z5	59.63	46.76	Forebrain/Midbrain/Hindbrain
embryo2_Pos33_cell91_z5	21.02	32.46	Forebrain/Midbrain/Hindbrain
embryo2_Pos33_cell100_z2	29.6	18.16	Forebrain/Midbrain/Hindbrain
embryo2_Pos31_cell91_z2	92.52	53.91	Forebrain/Midbrain/Hindbrain
embryo2_Pos36_cell137_z5	62.49	53.91	Forebrain/Midbrain/Hindbrain
embryo2_Pos46_cell284_z5	69.64	122.55	Gut tube
embryo2_Pos45_cell320_z5	88.23	135.42	Cranial mesoderm
embryo2_Pos29_cell72_z5	55.34	13.87	Forebrain/Midbrain/Hindbrain
embryo2_Pos45_cell175_z5	99.67	115.4	Sclerotome
embryo2_Pos34_cell31_z2	15.3	49.62	Forebrain/Midbrain/Hindbrain
embryo2_Pos34_cell174_z5	11.01	55.34	Forebrain/Midbrain/Hindbrain
embryo2_Pos29_cell91_z2	46.76	6.71999999999997	Forebrain/Midbrain/Hindbrain
embryo2_Pos40_cell282_z2	56.77	88.23	Cardiomyocytes
embryo2_Pos41_cell42_z2	9.58	58.2	Forebrain/Midbrain/Hindbrain
embryo2_Pos46_cell347_z5	75.36	118.26	Gut tube
embryo2_Pos40_cell87_z5	23.88	61.06	Forebrain/Midbrain/Hindbrain
embryo2_Pos33_cell9_z5	16.73	32.46	Forebrain/Midbrain/Hindbrain
embryo2_Pos46_cell233_z2	71.07	118.26	Gut tube
embryo2_Pos33_cell355_z2	51.05	31.03	Forebrain/Midbrain/Hindbrain
embryo2_Pos33_cell148_z2	21.02	31.03	Forebrain/Midbrain/Hindbrain
embryo2_Pos41_cell63_z5	13.87	61.06	Forebrain/Midbrain/Hindbrain
embryo2_Pos33_cell137_z2	59.63	38.1799999999999	Forebrain/Midbrain/Hindbrain
embryo2_Pos33_cell212_z2	33.89	22.45	Forebrain/Midbrain/Hindbrain
embryo2_Pos30_cell144_z5	65.35	19.59	Forebrain/Midbrain/Hindbrain
embryo2_Pos45_cell194_z2	102.53	106.82	Dermomyotome
embryo2_Pos42_cell276_z2	51.05	93.95	Cardiomyocytes
embryo2_Pos45_cell24_z2	95.38	118.26	Sclerotome
embryo2_Pos37_cell187_z5	72.5	56.77	Forebrain/Midbrain/Hindbrain
embryo2_Pos32_cell178_z5	56.77	38.1799999999999	Forebrain/Midbrain/Hindbrain
embryo2_Pos33_cell81_z5	16.73	31.03	Forebrain/Midbrain/Hindbrain
embryo2_Pos38_cell227_z5	92.52	102.53	Cranial mesoderm
embryo2_Pos45_cell126_z2	99.67	102.53	Sclerotome
embryo2_Pos29_cell144_z5	58.2	8.14999999999998	Forebrain/Midbrain/Hindbrain
embryo2_Pos32_cell194_z5	59.63	42.47	Forebrain/Midbrain/Hindbrain
embryo2_Pos34_cell94_z2	21.02	51.05	Forebrain/Midbrain/Hindbrain
embryo2_Pos45_cell299_z2	102.53	111.11	Cranial mesoderm
embryo2_Pos36_cell267_z5	78.22	51.05	Forebrain/Midbrain/Hindbrain
embryo2_Pos45_cell389_z2	102.53	122.55	Dermomyotome
embryo2_Pos45_cell136_z2	95.38	103.96	Cranial mesoderm
embryo2_Pos34_cell227_z2	18.16	38.1799999999999	Forebrain/Midbrain/Hindbrain
embryo2_Pos37_cell133_z2	82.51	52.48	Forebrain/Midbrain/Hindbrain
embryo2_Pos33_cell77_z2	19.59	36.75	Forebrain/Midbrain/Hindbrain
embryo2_Pos36_cell152_z5	63.92	59.63	Forebrain/Midbrain/Hindbrain
embryo2_Pos34_cell132_z5	11.01	46.76	Forebrain/Midbrain/Hindbrain
embryo2_Pos41_cell135_z2	13.87	61.06	Forebrain/Midbrain/Hindbrain
embryo2_Pos34_cell211_z5	18.16	28.17	Forebrain/Midbrain/Hindbrain
embryo2_Pos34_cell232_z5	21.02	35.32	Forebrain/Midbrain/Hindbrain
embryo2_Pos29_cell168_z5	56.77	13.87	Forebrain/Midbrain/Hindbrain
embryo2_Pos33_cell153_z2	19.59	36.75	Forebrain/Midbrain/Hindbrain
embryo2_Pos37_cell265_z5	82.51	69.64	Forebrain/Midbrain/Hindbrain
embryo2_Pos38_cell214_z5	83.94	132.56	Sclerotome
embryo2_Pos34_cell63_z5	32.46	56.77	Forebrain/Midbrain/Hindbrain
embryo2_Pos37_cell267_z2	79.65	62.49	Forebrain/Midbrain/Hindbrain
embryo2_Pos33_cell507_z2	31.03	21.02	Forebrain/Midbrain/Hindbrain
embryo2_Pos32_cell264_z2	58.2	43.9	Forebrain/Midbrain/Hindbrain
embryo2_Pos37_cell197_z2	92.52	65.35	Forebrain/Midbrain/Hindbrain
embryo2_Pos44_cell375_z2	101.1	113.97	Sclerotome
embryo2_Pos38_cell71_z5	92.52	93.95	Cranial mesoderm
embryo2_Pos32_cell105_z2	52.48	31.03	Forebrain/Midbrain/Hindbrain
embryo2_Pos30_cell183_z5	63.92	12.44	Forebrain/Midbrain/Hindbrain
embryo2_Pos45_cell76_z5	102.53	116.83	Spinal cord
embryo2_Pos30_cell139_z2	63.92	15.3	Forebrain/Midbrain/Hindbrain
embryo2_Pos33_cell198_z2	33.89	19.59	Forebrain/Midbrain/Hindbrain
embryo2_Pos37_cell165_z2	79.65	52.48	Forebrain/Midbrain/Hindbrain
embryo2_Pos34_cell115_z2	19.59	39.61	Forebrain/Midbrain/Hindbrain
embryo2_Pos40_cell193_z2	56.77	88.23	Cardiomyocytes
embryo2_Pos29_cell21_z5	45.33	12.44	Forebrain/Midbrain/Hindbrain
embryo2_Pos29_cell57_z2	52.48	5.28999999999996	Forebrain/Midbrain/Hindbrain
embryo2_Pos45_cell29_z2	103.96	116.83	Splanchnic mesoderm
embryo2_Pos33_cell202_z5	28.17	18.16	Forebrain/Midbrain/Hindbrain
embryo2_Pos37_cell207_z5	83.94	63.92	Forebrain/Midbrain/Hindbrain
embryo2_Pos44_cell277_z5	82.51	138.28	Dermomyotome
embryo2_Pos37_cell111_z2	72.5	63.92	Forebrain/Midbrain/Hindbrain
embryo2_Pos29_cell218_z5	65.35	21.02	Forebrain/Midbrain/Hindbrain
embryo2_Pos44_cell242_z5	91.09	122.55	Cranial mesoderm
embryo2_Pos30_cell134_z2	63.92	16.73	Forebrain/Midbrain/Hindbrain
embryo2_Pos37_cell97_z5	79.65	53.91	Forebrain/Midbrain/Hindbrain
embryo2_Pos45_cell80_z5	96.81	102.53	Anterior somitic tissues
embryo2_Pos37_cell128_z2	81.08	58.2	Forebrain/Midbrain/Hindbrain
embryo2_Pos29_cell159_z2	59.63	9.57999999999998	Forebrain/Midbrain/Hindbrain
embryo2_Pos44_cell346_z2	91.09	91.09	Sclerotome
embryo2_Pos36_cell358_z5	79.65	51.05	Forebrain/Midbrain/Hindbrain
embryo2_Pos36_cell106_z5	62.49	53.91	Forebrain/Midbrain/Hindbrain
embryo2_Pos32_cell135_z5	85.37	62.49	Forebrain/Midbrain/Hindbrain
embryo2_Pos32_cell145_z5	61.06	42.47	Forebrain/Midbrain/Hindbrain
embryo2_Pos31_cell100_z5	89.66	62.49	Forebrain/Midbrain/Hindbrain
embryo2_Pos33_cell68_z5	28.17	19.59	Forebrain/Midbrain/Hindbrain
embryo2_Pos38_cell271_z5	93.95	121.12	Dermomyotome
embryo2_Pos33_cell140_z2	19.59	31.03	Forebrain/Midbrain/Hindbrain
embryo2_Pos33_cell142_z5	26.74	28.17	Forebrain/Midbrain/Hindbrain
embryo2_Pos29_cell29_z5	38.18	8.14999999999998	Forebrain/Midbrain/Hindbrain
embryo2_Pos41_cell57_z5	16.73	59.63	Forebrain/Midbrain/Hindbrain
embryo2_Pos36_cell155_z2	63.92	61.06	Forebrain/Midbrain/Hindbrain
embryo2_Pos32_cell193_z5	65.35	53.91	Forebrain/Midbrain/Hindbrain
embryo2_Pos36_cell179_z5	63.92	59.63	Forebrain/Midbrain/Hindbrain
embryo2_Pos45_cell185_z5	102.53	103.96	Dermomyotome
embryo2_Pos32_cell93_z5	56.77	32.46	Forebrain/Midbrain/Hindbrain
embryo2_Pos34_cell119_z2	12.44	46.76	Forebrain/Midbrain/Hindbrain
embryo2_Pos34_cell222_z2	18.16	49.62	Forebrain/Midbrain/Hindbrain
embryo2_Pos41_cell76_z2	15.3	62.49	Forebrain/Midbrain/Hindbrain
embryo2_Pos33_cell145_z2	19.59	28.17	Forebrain/Midbrain/Hindbrain
embryo2_Pos30_cell130_z2	59.63	15.3	Forebrain/Midbrain/Hindbrain
embryo2_Pos29_cell231_z2	52.48	8.14999999999998	Forebrain/Midbrain/Hindbrain
embryo2_Pos32_cell223_z5	58.2	45.33	Forebrain/Midbrain/Hindbrain
embryo2_Pos40_cell215_z5	63.92	88.23	Cardiomyocytes
embryo2_Pos42_cell213_z2	52.48	96.81	Cardiomyocytes
embryo2_Pos34_cell114_z2	21.02	51.05	Forebrain/Midbrain/Hindbrain
embryo2_Pos45_cell336_z5	56.77	146.86	Dermomyotome
embryo2_Pos46_cell149_z5	68.21	119.69	Gut tube
embryo2_Pos45_cell179_z5	106.82	102.53	Sclerotome
embryo2_Pos30_cell112_z2	62.49	16.73	Forebrain/Midbrain/Hindbrain
embryo2_Pos37_cell266_z2	85.37	63.92	Forebrain/Midbrain/Hindbrain
embryo2_Pos37_cell227_z5	76.79	65.35	Forebrain/Midbrain/Hindbrain
embryo2_Pos36_cell361_z2	68.21	58.2	Forebrain/Midbrain/Hindbrain
embryo2_Pos31_cell158_z2	92.52	59.63	Forebrain/Midbrain/Hindbrain
embryo2_Pos40_cell192_z5	51.05	81.08	Neural crest
embryo2_Pos37_cell121_z2	79.65	61.06	Forebrain/Midbrain/Hindbrain
embryo2_Pos29_cell46_z5	36.75	11.01	Forebrain/Midbrain/Hindbrain
embryo2_Pos30_cell151_z5	62.49	15.3	Forebrain/Midbrain/Hindbrain
embryo2_Pos33_cell184_z5	21.02	29.6	Forebrain/Midbrain/Hindbrain
embryo2_Pos36_cell310_z5	75.36	56.77	Forebrain/Midbrain/Hindbrain
embryo2_Pos34_cell64_z5	12.44	46.76	Forebrain/Midbrain/Hindbrain
embryo2_Pos34_cell105_z5	15.3	48.19	Forebrain/Midbrain/Hindbrain
embryo2_Pos36_cell360_z2	62.49	48.19	Forebrain/Midbrain/Hindbrain
embryo2_Pos45_cell287_z5	92.52	128.27	Haematoendothelial progenitors
embryo2_Pos31_cell17_z5	85.37	63.92	Forebrain/Midbrain/Hindbrain
embryo2_Pos31_cell180_z2	85.37	53.91	Forebrain/Midbrain/Hindbrain
embryo2_Pos29_cell122_z5	31.03	12.44	Forebrain/Midbrain/Hindbrain
embryo2_Pos34_cell51_z2	11.01	55.34	Forebrain/Midbrain/Hindbrain
embryo2_Pos34_cell198_z5	23.88	39.61	Forebrain/Midbrain/Hindbrain
embryo2_Pos32_cell56_z5	53.91	29.6	Forebrain/Midbrain/Hindbrain
embryo2_Pos29_cell156_z5	55.34	12.44	Forebrain/Midbrain/Hindbrain
embryo2_Pos36_cell214_z2	71.07	65.35	Forebrain/Midbrain/Hindbrain
embryo2_Pos41_cell75_z2	18.16	61.06	Forebrain/Midbrain/Hindbrain
embryo2_Pos29_cell227_z2	65.35	21.02	Forebrain/Midbrain/Hindbrain
embryo2_Pos41_cell15_z5	15.3	61.06	Forebrain/Midbrain/Hindbrain
embryo2_Pos29_cell209_z2	58.2	13.87	Forebrain/Midbrain/Hindbrain
embryo2_Pos37_cell344_z5	83.94	55.34	Forebrain/Midbrain/Hindbrain
embryo2_Pos45_cell190_z2	99.67	108.25	Anterior somitic tissues
embryo2_Pos29_cell18_z5	68.21	22.45	Forebrain/Midbrain/Hindbrain
embryo2_Pos30_cell167_z5	89.66	62.49	Forebrain/Midbrain/Hindbrain
embryo2_Pos34_cell238_z5	32.46	15.3	Forebrain/Midbrain/Hindbrain
embryo2_Pos30_cell11_z2	59.63	18.16	Forebrain/Midbrain/Hindbrain
embryo2_Pos34_cell127_z5	9.58	51.05	Forebrain/Midbrain/Hindbrain
embryo2_Pos45_cell301_z5	93.95	133.99	Dermomyotome
embryo2_Pos32_cell264_z5	61.06	46.76	Forebrain/Midbrain/Hindbrain
embryo2_Pos30_cell158_z2	65.35	15.3	Forebrain/Midbrain/Hindbrain
embryo2_Pos45_cell393_z2	99.67	123.98	Dermomyotome
embryo2_Pos41_cell151_z5	21.02	61.06	Forebrain/Midbrain/Hindbrain
embryo2_Pos44_cell407_z2	98.24	126.84	Dermomyotome
embryo2_Pos44_cell400_z2	93.95	135.42	Dermomyotome
embryo2_Pos46_cell139_z5	68.21	121.12	Gut tube
embryo2_Pos32_cell255_z5	56.77	36.75	Forebrain/Midbrain/Hindbrain
embryo2_Pos45_cell336_z2	92.52	126.84	Dermomyotome
embryo2_Pos32_cell198_z5	62.49	49.62	Forebrain/Midbrain/Hindbrain
embryo2_Pos32_cell125_z5	71.07	63.92	Forebrain/Midbrain/Hindbrain
embryo2_Pos46_cell200_z2	78.22	116.83	Gut tube
embryo2_Pos29_cell160_z5	55.34	8.14999999999998	Forebrain/Midbrain/Hindbrain
embryo2_Pos46_cell265_z5	68.21	119.69	Gut tube
embryo2_Pos33_cell141_z2	28.17	23.88	Forebrain/Midbrain/Hindbrain
embryo2_Pos36_cell377_z2	71.07	65.35	Forebrain/Midbrain/Hindbrain
embryo2_Pos37_cell265_z2	96.81	71.07	Forebrain/Midbrain/Hindbrain
embryo2_Pos33_cell56_z2	25.31	29.6	Forebrain/Midbrain/Hindbrain
embryo2_Pos31_cell11_z5	25.31	19.59	Forebrain/Midbrain/Hindbrain
embryo2_Pos33_cell121_z5	33.89	13.87	Forebrain/Midbrain/Hindbrain
embryo2_Pos44_cell377_z2	98.24	128.27	Dermomyotome
embryo2_Pos33_cell72_z5	15.3	36.75	Forebrain/Midbrain/Hindbrain
embryo2_Pos29_cell193_z2	55.34	9.57999999999998	Forebrain/Midbrain/Hindbrain
embryo2_Pos41_cell89_z2	13.87	61.06	Forebrain/Midbrain/Hindbrain
embryo2_Pos37_cell378_z5	88.23	51.05	Forebrain/Midbrain/Hindbrain
embryo2_Pos33_cell175_z5	19.59	32.46	Forebrain/Midbrain/Hindbrain
embryo2_Pos37_cell222_z2	75.36	63.92	Forebrain/Midbrain/Hindbrain
embryo2_Pos29_cell112_z2	96.81	65.35	Forebrain/Midbrain/Hindbrain
embryo2_Pos29_cell100_z5	36.75	12.44	Forebrain/Midbrain/Hindbrain
embryo2_Pos36_cell252_z5	63.92	59.63	Forebrain/Midbrain/Hindbrain
embryo2_Pos45_cell230_z2	83.94	135.42	Cranial mesoderm
embryo2_Pos32_cell109_z2	56.77	33.89	Forebrain/Midbrain/Hindbrain
embryo2_Pos41_cell62_z5	15.3	62.49	Forebrain/Midbrain/Hindbrain
embryo2_Pos29_cell205_z5	62.49	13.87	Forebrain/Midbrain/Hindbrain
embryo2_Pos29_cell200_z5	59.63	18.16	Forebrain/Midbrain/Hindbrain
embryo2_Pos40_cell304_z2	58.2	86.8	Mixed mesenchymal mesoderm
embryo2_Pos36_cell160_z2	49.62	31.03	Forebrain/Midbrain/Hindbrain
embryo2_Pos37_cell322_z2	92.52	52.48	Forebrain/Midbrain/Hindbrain
embryo2_Pos33_cell40_z5	32.46	19.59	Forebrain/Midbrain/Hindbrain
embryo2_Pos30_cell179_z2	63.92	13.87	Forebrain/Midbrain/Hindbrain
embryo2_Pos30_cell176_z5	68.21	18.16	Forebrain/Midbrain/Hindbrain
embryo2_Pos33_cell61_z5	36.75	8.14999999999998	Forebrain/Midbrain/Hindbrain
embryo2_Pos45_cell238_z5	93.95	123.98	Neural crest
embryo2_Pos31_cell62_z5	92.52	56.77	Forebrain/Midbrain/Hindbrain
embryo2_Pos33_cell139_z2	19.59	31.03	Forebrain/Midbrain/Hindbrain
embryo2_Pos30_cell140_z5	61.06	15.3	Forebrain/Midbrain/Hindbrain
embryo2_Pos33_cell73_z2	32.46	19.59	Forebrain/Midbrain/Hindbrain
embryo2_Pos36_cell287_z5	71.07	59.63	Forebrain/Midbrain/Hindbrain
embryo2_Pos46_cell301_z5	75.36	118.26	Gut tube
embryo2_Pos46_cell117_z5	68.21	121.12	Gut tube
embryo2_Pos37_cell249_z5	79.65	62.49	Forebrain/Midbrain/Hindbrain
embryo2_Pos37_cell382_z2	93.95	61.06	Forebrain/Midbrain/Hindbrain
embryo2_Pos36_cell297_z2	78.22	68.21	Forebrain/Midbrain/Hindbrain
embryo2_Pos34_cell212_z2	21.02	58.2	Forebrain/Midbrain/Hindbrain
embryo2_Pos33_cell174_z5	29.6	13.87	Forebrain/Midbrain/Hindbrain
embryo2_Pos43_cell446_z2	76.79	95.38	Gut tube
embryo2_Pos41_cell62_z2	25.31	59.63	Forebrain/Midbrain/Hindbrain
embryo2_Pos37_cell350_z5	103.96	59.63	Forebrain/Midbrain/Hindbrain
embryo2_Pos33_cell117_z5	51.05	28.17	Forebrain/Midbrain/Hindbrain
embryo2_Pos40_cell122_z2	59.63	85.3699999999999	Mixed mesenchymal mesoderm
embryo2_Pos33_cell135_z5	19.59	29.6	Forebrain/Midbrain/Hindbrain
embryo2_Pos33_cell236_z5	32.46	19.59	Forebrain/Midbrain/Hindbrain
embryo2_Pos45_cell130_z2	98.24	109.68	Cranial mesoderm
embryo2_Pos46_cell114_z2	63.92	122.55	Gut tube
embryo2_Pos33_cell159_z2	31.03	22.45	Forebrain/Midbrain/Hindbrain
embryo2_Pos40_cell159_z5	65.35	88.23	Cardiomyocytes
embryo2_Pos33_cell67_z2	29.6	18.16	Forebrain/Midbrain/Hindbrain
embryo2_Pos33_cell116_z5	29.6	19.59	Forebrain/Midbrain/Hindbrain
embryo2_Pos36_cell88_z5	62.49	53.91	Forebrain/Midbrain/Hindbrain
embryo2_Pos36_cell393_z2	76.79	52.48	Forebrain/Midbrain/Hindbrain
embryo2_Pos45_cell391_z2	102.53	128.27	Dermomyotome
embryo2_Pos34_cell285_z2	8.15000000000001	58.2	Forebrain/Midbrain/Hindbrain
embryo2_Pos31_cell50_z2	93.95	68.21	Forebrain/Midbrain/Hindbrain
embryo2_Pos32_cell276_z2	53.91	35.32	Forebrain/Midbrain/Hindbrain
embryo2_Pos36_cell338_z2	72.5	63.92	Forebrain/Midbrain/Hindbrain
embryo2_Pos41_cell33_z2	18.16	62.49	Forebrain/Midbrain/Hindbrain
embryo2_Pos42_cell7_z5	52.48	96.81	Cardiomyocytes
embryo2_Pos50_cell232_z2	91.09	51.05	Spinal cord
embryo2_Pos45_cell218_z5	95.38	119.69	Dermomyotome
embryo2_Pos45_cell161_z2	102.53	108.25	Splanchnic mesoderm
embryo2_Pos34_cell56_z5	9.58	49.62	Forebrain/Midbrain/Hindbrain
embryo2_Pos33_cell320_z5	62.49	18.16	Forebrain/Midbrain/Hindbrain
embryo2_Pos29_cell159_z5	55.34	12.44	Forebrain/Midbrain/Hindbrain
embryo2_Pos33_cell193_z2	33.89	13.87	Forebrain/Midbrain/Hindbrain
embryo2_Pos32_cell178_z2	62.49	45.33	Forebrain/Midbrain/Hindbrain
embryo2_Pos32_cell179_z2	31.03	21.02	Forebrain/Midbrain/Hindbrain
embryo2_Pos45_cell275_z2	106.82	112.54	Neural crest
embryo2_Pos45_cell144_z5	81.08	138.28	Sclerotome
embryo2_Pos46_cell310_z5	78.22	116.83	Gut tube
embryo2_Pos45_cell249_z2	108.25	111.11	Dermomyotome
embryo2_Pos29_cell80_z2	48.19	6.71999999999997	Forebrain/Midbrain/Hindbrain
embryo2_Pos45_cell205_z5	102.53	108.25	Cranial mesoderm
embryo2_Pos33_cell293_z5	53.91	29.6	Forebrain/Midbrain/Hindbrain
embryo2_Pos36_cell198_z5	73.93	66.78	Forebrain/Midbrain/Hindbrain
embryo2_Pos33_cell111_z2	56.77	36.75	Forebrain/Midbrain/Hindbrain
embryo2_Pos33_cell189_z2	55.34	36.75	Forebrain/Midbrain/Hindbrain
embryo2_Pos29_cell17_z5	56.77	11.01	Forebrain/Midbrain/Hindbrain
embryo2_Pos45_cell137_z5	98.24	103.96	Dermomyotome
embryo2_Pos32_cell248_z2	59.63	42.47	Forebrain/Midbrain/Hindbrain
embryo2_Pos36_cell197_z5	69.64	62.49	Forebrain/Midbrain/Hindbrain
embryo2_Pos41_cell13_z2	19.59	63.92	Forebrain/Midbrain/Hindbrain
embryo2_Pos46_cell315_z5	72.5	118.26	Gut tube
embryo2_Pos45_cell124_z5	106.82	115.4	Anterior somitic tissues
embryo2_Pos35_cell14_z5	25.31	29.6	Forebrain/Midbrain/Hindbrain
embryo2_Pos33_cell230_z2	28.17	26.74	Forebrain/Midbrain/Hindbrain
embryo2_Pos37_cell202_z5	88.23	62.49	Forebrain/Midbrain/Hindbrain
embryo2_Pos29_cell20_z2	36.75	12.44	Forebrain/Midbrain/Hindbrain
embryo2_Pos44_cell428_z2	103.96	118.26	Dermomyotome
embryo2_Pos37_cell323_z2	79.65	53.91	Forebrain/Midbrain/Hindbrain
embryo2_Pos34_cell172_z2	41.04	6.71999999999997	Forebrain/Midbrain/Hindbrain
embryo2_Pos33_cell98_z5	19.59	35.32	Forebrain/Midbrain/Hindbrain
embryo2_Pos34_cell273_z2	23.88	35.32	Forebrain/Midbrain/Hindbrain
embryo2_Pos29_cell7_z5	45.33	8.14999999999998	Forebrain/Midbrain/Hindbrain
embryo2_Pos45_cell386_z2	101.1	123.98	Dermomyotome
embryo2_Pos32_cell170_z2	55.34	38.1799999999999	Forebrain/Midbrain/Hindbrain
embryo2_Pos34_cell275_z2	25.31	32.46	Forebrain/Midbrain/Hindbrain
embryo2_Pos45_cell139_z2	98.24	106.82	Dermomyotome
embryo2_Pos44_cell344_z2	86.8	144	Sclerotome
embryo2_Pos33_cell129_z2	19.59	31.03	Forebrain/Midbrain/Hindbrain
embryo2_Pos32_cell60_z5	53.91	32.46	Forebrain/Midbrain/Hindbrain
embryo2_Pos29_cell90_z2	52.48	5.28999999999996	Forebrain/Midbrain/Hindbrain
embryo2_Pos45_cell230_z5	95.38	131.13	Dermomyotome
embryo2_Pos37_cell146_z5	81.08	65.35	Forebrain/Midbrain/Hindbrain
embryo2_Pos45_cell290_z2	93.95	126.84	Neural crest
embryo2_Pos45_cell91_z5	95.38	118.26	Sclerotome
embryo2_Pos45_cell80_z2	98.24	108.25	Cranial mesoderm
embryo2_Pos31_cell146_z2	35.32	12.44	Forebrain/Midbrain/Hindbrain
embryo2_Pos30_cell119_z5	62.49	13.87	Forebrain/Midbrain/Hindbrain
embryo2_Pos37_cell152_z2	76.79	59.63	Spinal cord
embryo2_Pos36_cell147_z5	69.64	63.92	Forebrain/Midbrain/Hindbrain
embryo2_Pos33_cell58_z5	19.59	32.46	Forebrain/Midbrain/Hindbrain
embryo2_Pos45_cell279_z2	99.67	103.96	Anterior somitic tissues
embryo2_Pos36_cell231_z5	75.36	68.21	Forebrain/Midbrain/Hindbrain
embryo2_Pos29_cell162_z5	58.2	13.87	Forebrain/Midbrain/Hindbrain
embryo2_Pos29_cell36_z5	33.89	12.44	Forebrain/Midbrain/Hindbrain
embryo2_Pos30_cell193_z2	71.07	19.59	Forebrain/Midbrain/Hindbrain
embryo2_Pos50_cell62_z2	95.38	73.9299999999999	Spinal cord
embryo2_Pos33_cell149_z5	19.59	29.6	Forebrain/Midbrain/Hindbrain
embryo2_Pos50_cell223_z5	81.08	58.2	Spinal cord
embryo2_Pos33_cell200_z5	18.16	29.6	Forebrain/Midbrain/Hindbrain
embryo2_Pos33_cell119_z5	26.74	19.59	Forebrain/Midbrain/Hindbrain
embryo2_Pos45_cell216_z5	89.66	131.13	Neural crest
embryo2_Pos41_cell119_z2	13.87	62.49	Forebrain/Midbrain/Hindbrain
embryo2_Pos35_cell79_z2	62.49	52.48	Forebrain/Midbrain/Hindbrain
embryo2_Pos33_cell398_z2	53.91	28.17	Forebrain/Midbrain/Hindbrain
embryo2_Pos32_cell3_z2	52.48	31.03	Forebrain/Midbrain/Hindbrain
embryo2_Pos32_cell113_z2	51.05	31.03	Forebrain/Midbrain/Hindbrain
embryo2_Pos44_cell270_z2	96.81	103.96	Sclerotome
embryo2_Pos29_cell33_z5	36.75	9.57999999999998	Forebrain/Midbrain/Hindbrain
embryo2_Pos34_cell194_z5	16.73	36.75	Forebrain/Midbrain/Hindbrain
embryo2_Pos40_cell274_z2	65.35	91.09	Mixed mesenchymal mesoderm
embryo2_Pos45_cell27_z5	102.53	103.96	Cranial mesoderm
embryo2_Pos29_cell75_z5	58.2	6.71999999999997	Forebrain/Midbrain/Hindbrain
embryo2_Pos30_cell116_z5	65.35	13.87	Forebrain/Midbrain/Hindbrain
embryo2_Pos37_cell259_z2	91.09	62.49	Forebrain/Midbrain/Hindbrain
embryo2_Pos29_cell39_z2	45.33	8.14999999999998	Forebrain/Midbrain/Hindbrain
embryo2_Pos33_cell132_z2	33.89	19.59	Forebrain/Midbrain/Hindbrain
embryo2_Pos41_cell81_z2	8.15000000000001	58.2	Forebrain/Midbrain/Hindbrain
embryo2_Pos29_cell137_z2	38.18	9.57999999999998	Forebrain/Midbrain/Hindbrain
embryo2_Pos36_cell351_z5	79.65	66.78	Forebrain/Midbrain/Hindbrain
embryo2_Pos37_cell302_z5	93.95	63.92	Forebrain/Midbrain/Hindbrain
embryo2_Pos46_cell220_z2	69.64	122.55	Gut tube
embryo2_Pos37_cell114_z2	73.93	62.49	Forebrain/Midbrain/Hindbrain
embryo2_Pos44_cell243_z5	81.08	136.85	Dermomyotome
embryo2_Pos46_cell312_z2	72.5	121.12	Gut tube
embryo2_Pos45_cell205_z2	102.53	106.82	Dermomyotome
embryo2_Pos37_cell154_z2	78.22	53.91	Forebrain/Midbrain/Hindbrain
embryo2_Pos30_cell75_z2	65.35	16.73	Forebrain/Midbrain/Hindbrain
embryo2_Pos46_cell164_z5	65.35	121.12	Gut tube
embryo2_Pos45_cell113_z5	79.65	132.56	Haematoendothelial progenitors
embryo2_Pos36_cell78_z5	62.49	53.91	Forebrain/Midbrain/Hindbrain
embryo2_Pos37_cell360_z2	79.65	51.05	Spinal cord
embryo2_Pos37_cell377_z2	79.65	55.34	Forebrain/Midbrain/Hindbrain
embryo2_Pos35_cell212_z2	21.02	62.49	Forebrain/Midbrain/Hindbrain
embryo2_Pos30_cell56_z5	62.49	18.16	Forebrain/Midbrain/Hindbrain
embryo2_Pos41_cell67_z2	15.3	61.06	Forebrain/Midbrain/Hindbrain
embryo2_Pos37_cell391_z5	92.52	59.63	Forebrain/Midbrain/Hindbrain
embryo2_Pos31_cell42_z5	86.8	59.63	Forebrain/Midbrain/Hindbrain
embryo2_Pos44_cell291_z2	91.09	125.41	Sclerotome
embryo2_Pos34_cell22_z5	21.02	36.75	Forebrain/Midbrain/Hindbrain
embryo2_Pos42_cell27_z5	56.77	95.38	Cardiomyocytes
embryo2_Pos32_cell234_z2	59.63	39.61	Forebrain/Midbrain/Hindbrain
embryo2_Pos39_cell220_z2	73.93	86.8	Gut tube
embryo2_Pos29_cell195_z5	63.92	13.87	Forebrain/Midbrain/Hindbrain
embryo2_Pos34_cell138_z5	12.44	46.76	Forebrain/Midbrain/Hindbrain
embryo2_Pos32_cell65_z2	56.77	36.75	Forebrain/Midbrain/Hindbrain
embryo2_Pos45_cell122_z5	83.94	132.56	Dermomyotome
embryo2_Pos34_cell58_z5	12.44	46.76	Forebrain/Midbrain/Hindbrain
embryo2_Pos34_cell37_z5	21.02	49.62	Forebrain/Midbrain/Hindbrain
embryo2_Pos37_cell272_z5	78.22	63.92	Forebrain/Midbrain/Hindbrain
embryo2_Pos30_cell155_z5	63.92	15.3	Forebrain/Midbrain/Hindbrain
embryo2_Pos33_cell169_z5	31.03	22.45	Forebrain/Midbrain/Hindbrain
embryo2_Pos32_cell197_z2	51.05	29.6	Forebrain/Midbrain/Hindbrain
embryo2_Pos34_cell34_z5	22.45	39.61	Forebrain/Midbrain/Hindbrain
embryo2_Pos33_cell66_z5	18.16	33.89	Forebrain/Midbrain/Hindbrain
embryo2_Pos36_cell181_z5	71.07	66.78	Forebrain/Midbrain/Hindbrain
embryo2_Pos45_cell172_z5	98.24	108.25	Dermomyotome
embryo2_Pos30_cell66_z2	61.06	15.3	Forebrain/Midbrain/Hindbrain
embryo2_Pos45_cell296_z2	93.95	122.55	Haematoendothelial progenitors
embryo2_Pos32_cell182_z2	49.62	31.03	Forebrain/Midbrain/Hindbrain
embryo2_Pos45_cell241_z2	102.53	111.11	Anterior somitic tissues
embryo2_Pos34_cell133_z5	18.16	38.1799999999999	Forebrain/Midbrain/Hindbrain
embryo2_Pos29_cell223_z5	63.92	19.59	Forebrain/Midbrain/Hindbrain
embryo2_Pos32_cell203_z5	73.93	68.21	Forebrain/Midbrain/Hindbrain
embryo2_Pos32_cell265_z5	62.49	48.19	Forebrain/Midbrain/Hindbrain
embryo2_Pos32_cell86_z2	59.63	38.1799999999999	Forebrain/Midbrain/Hindbrain
embryo2_Pos32_cell210_z5	56.77	33.89	Forebrain/Midbrain/Hindbrain
embryo2_Pos45_cell271_z5	99.67	125.41	Cranial mesoderm
embryo2_Pos38_cell144_z5	96.81	102.53	Sclerotome
embryo2_Pos33_cell228_z2	23.88	35.32	Forebrain/Midbrain/Hindbrain
embryo2_Pos46_cell333_z5	71.07	118.26	Gut tube
embryo2_Pos44_cell316_z2	79.65	135.42	Sclerotome
embryo2_Pos42_cell251_z2	51.05	96.81	Cardiomyocytes
embryo2_Pos45_cell402_z2	105.39	126.84	Dermomyotome
embryo2_Pos31_cell69_z2	88.23	59.63	Forebrain/Midbrain/Hindbrain
embryo2_Pos31_cell41_z5	93.95	65.35	Forebrain/Midbrain/Hindbrain
embryo2_Pos37_cell228_z5	76.79	62.49	Forebrain/Midbrain/Hindbrain
embryo2_Pos44_cell272_z5	86.8	133.99	Dermomyotome
embryo2_Pos45_cell103_z5	81.08	132.56	Haematoendothelial progenitors
embryo2_Pos36_cell309_z2	76.79	51.05	Forebrain/Midbrain/Hindbrain
embryo2_Pos30_cell125_z2	65.35	15.3	Forebrain/Midbrain/Hindbrain
embryo2_Pos37_cell345_z5	76.79	53.91	Forebrain/Midbrain/Hindbrain
embryo2_Pos32_cell266_z5	78.22	69.64	Forebrain/Midbrain/Hindbrain
embryo2_Pos45_cell239_z2	102.53	118.26	Neural crest
embryo2_Pos37_cell57_z5	88.23	49.62	Forebrain/Midbrain/Hindbrain
embryo2_Pos45_cell150_z2	101.1	113.97	Sclerotome
embryo2_Pos34_cell284_z2	23.88	33.89	Forebrain/Midbrain/Hindbrain
embryo2_Pos32_cell183_z5	61.06	42.47	Forebrain/Midbrain/Hindbrain
embryo2_Pos40_cell131_z2	58.2	89.66	Cardiomyocytes
embryo2_Pos33_cell206_z5	31.03	22.45	Forebrain/Midbrain/Hindbrain
embryo2_Pos37_cell230_z5	79.65	62.49	Forebrain/Midbrain/Hindbrain
embryo2_Pos34_cell211_z2	16.73	36.75	Forebrain/Midbrain/Hindbrain
embryo2_Pos36_cell256_z2	72.5	51.05	Forebrain/Midbrain/Hindbrain
embryo2_Pos32_cell249_z5	61.06	51.05	Forebrain/Midbrain/Hindbrain
embryo2_Pos38_cell57_z2	93.95	95.38	Cranial mesoderm
embryo2_Pos34_cell168_z5	12.44	56.77	Forebrain/Midbrain/Hindbrain
embryo2_Pos29_cell38_z5	42.47	6.71999999999997	Forebrain/Midbrain/Hindbrain
embryo2_Pos30_cell200_z5	69.64	19.59	Forebrain/Midbrain/Hindbrain
embryo2_Pos36_cell220_z2	63.92	61.06	Forebrain/Midbrain/Hindbrain
embryo2_Pos30_cell192_z2	71.07	19.59	Forebrain/Midbrain/Hindbrain
embryo2_Pos30_cell74_z5	71.07	22.45	Forebrain/Midbrain/Hindbrain
embryo2_Pos34_cell183_z2	22.45	36.75	Forebrain/Midbrain/Hindbrain
embryo2_Pos29_cell164_z5	56.77	11.01	Forebrain/Midbrain/Hindbrain
embryo2_Pos41_cell123_z2	16.73	62.49	Forebrain/Midbrain/Hindbrain
embryo2_Pos37_cell45_z2	81.08	51.05	Forebrain/Midbrain/Hindbrain
embryo2_Pos29_cell97_z5	28.17	16.73	Forebrain/Midbrain/Hindbrain
embryo2_Pos46_cell352_z2	75.36	118.26	Gut tube
embryo2_Pos38_cell171_z5	93.95	122.55	Sclerotome
embryo2_Pos37_cell171_z2	76.79	65.35	Forebrain/Midbrain/Hindbrain
embryo2_Pos34_cell144_z2	19.59	53.91	Forebrain/Midbrain/Hindbrain
embryo2_Pos40_cell254_z2	55.34	82.51	Neural crest
embryo2_Pos40_cell281_z2	65.35	89.66	Cardiomyocytes
embryo2_Pos42_cell26_z5	52.48	86.8	Cardiomyocytes
embryo2_Pos33_cell114_z2	32.46	16.73	Forebrain/Midbrain/Hindbrain
embryo2_Pos31_cell85_z2	85.37	52.48	Forebrain/Midbrain/Hindbrain
embryo2_Pos29_cell14_z2	51.05	6.71999999999997	Forebrain/Midbrain/Hindbrain
embryo2_Pos29_cell64_z5	42.47	6.71999999999997	Forebrain/Midbrain/Hindbrain
embryo2_Pos34_cell268_z5	23.88	35.32	Forebrain/Midbrain/Hindbrain
embryo2_Pos33_cell28_z5	32.46	16.73	Forebrain/Midbrain/Hindbrain
embryo2_Pos31_cell39_z2	93.95	62.49	Forebrain/Midbrain/Hindbrain
embryo2_Pos34_cell80_z2	8.15000000000001	58.2	Forebrain/Midbrain/Hindbrain
embryo2_Pos45_cell158_z5	83.94	135.42	Anterior somitic tissues
embryo2_Pos49_cell477_z2	78.22	62.49	Spinal cord
embryo2_Pos33_cell120_z2	19.59	36.75	Forebrain/Midbrain/Hindbrain
embryo2_Pos29_cell198_z5	62.49	19.59	Forebrain/Midbrain/Hindbrain
embryo2_Pos45_cell321_z2	85.37	136.85	Dermomyotome
embryo2_Pos33_cell172_z5	32.46	21.02	Forebrain/Midbrain/Hindbrain
embryo2_Pos37_cell165_z5	79.65	66.78	Forebrain/Midbrain/Hindbrain
embryo2_Pos37_cell184_z5	76.79	52.48	Forebrain/Midbrain/Hindbrain
embryo2_Pos29_cell220_z5	58.2	12.44	Forebrain/Midbrain/Hindbrain
embryo2_Pos34_cell210_z2	33.89	22.45	Forebrain/Midbrain/Hindbrain
embryo2_Pos45_cell379_z2	96.81	132.56	Dermomyotome
embryo2_Pos37_cell195_z2	78.22	63.92	Forebrain/Midbrain/Hindbrain
embryo2_Pos37_cell524_z5	85.37	63.92	Forebrain/Midbrain/Hindbrain
embryo2_Pos49_cell348_z2	79.65	58.2	Spinal cord
embryo2_Pos37_cell234_z2	83.94	52.48	Forebrain/Midbrain/Hindbrain
embryo2_Pos45_cell145_z5	96.81	102.53	Sclerotome
embryo2_Pos34_cell42_z5	12.44	58.2	Forebrain/Midbrain/Hindbrain
embryo2_Pos42_cell234_z2	46.76	102.53	Cardiomyocytes
embryo2_Pos42_cell107_z2	62.49	106.82	Cardiomyocytes
embryo2_Pos41_cell59_z2	19.59	56.77	Forebrain/Midbrain/Hindbrain
embryo2_Pos32_cell18_z5	53.91	29.6	Forebrain/Midbrain/Hindbrain
embryo2_Pos41_cell35_z5	9.58	59.63	Forebrain/Midbrain/Hindbrain
embryo2_Pos32_cell70_z5	51.05	29.6	Forebrain/Midbrain/Hindbrain
embryo2_Pos45_cell196_z2	91.09	125.41	Sclerotome
embryo2_Pos29_cell46_z2	51.05	6.71999999999997	Forebrain/Midbrain/Hindbrain
embryo2_Pos37_cell126_z5	86.8	58.2	Spinal cord
embryo2_Pos29_cell199_z2	58.2	9.57999999999998	Forebrain/Midbrain/Hindbrain
embryo2_Pos45_cell28_z5	93.95	135.42	Sclerotome
embryo2_Pos29_cell77_z2	35.32	8.14999999999998	Forebrain/Midbrain/Hindbrain
embryo2_Pos31_cell79_z5	96.81	59.63	Forebrain/Midbrain/Hindbrain
embryo2_Pos46_cell259_z5	75.36	118.26	Gut tube
embryo2_Pos37_cell384_z5	83.94	56.77	Forebrain/Midbrain/Hindbrain
embryo2_Pos32_cell189_z5	49.62	31.03	Forebrain/Midbrain/Hindbrain
embryo2_Pos33_cell67_z5	28.17	19.59	Forebrain/Midbrain/Hindbrain
embryo2_Pos29_cell201_z2	59.63	15.3	Forebrain/Midbrain/Hindbrain
embryo2_Pos40_cell310_z2	59.63	85.3699999999999	Mixed mesenchymal mesoderm
embryo2_Pos44_cell301_z2	91.09	91.09	Cranial mesoderm
embryo2_Pos37_cell113_z5	76.79	63.92	Forebrain/Midbrain/Hindbrain
embryo2_Pos44_cell334_z2	98.24	101.1	Cranial mesoderm
embryo2_Pos40_cell306_z2	62.49	89.66	Cardiomyocytes
embryo2_Pos29_cell114_z2	39.61	9.57999999999998	Forebrain/Midbrain/Hindbrain
embryo2_Pos32_cell279_z5	63.92	46.76	Forebrain/Midbrain/Hindbrain
embryo2_Pos36_cell149_z5	61.06	46.76	Forebrain/Midbrain/Hindbrain
embryo2_Pos36_cell337_z5	73.93	62.49	Forebrain/Midbrain/Hindbrain
embryo2_Pos44_cell263_z5	105.39	108.25	Anterior somitic tissues
embryo2_Pos41_cell132_z5	13.87	59.63	Forebrain/Midbrain/Hindbrain
embryo2_Pos45_cell141_z5	91.09	128.27	Anterior somitic tissues
embryo2_Pos29_cell14_z5	56.77	11.01	Forebrain/Midbrain/Hindbrain
embryo2_Pos32_cell195_z2	79.65	72.5	Forebrain/Midbrain/Hindbrain
embryo2_Pos45_cell188_z2	98.24	106.82	Cranial mesoderm
embryo2_Pos32_cell47_z2	49.62	33.89	Forebrain/Midbrain/Hindbrain
embryo2_Pos44_cell252_z5	98.24	111.11	Anterior somitic tissues
embryo2_Pos33_cell103_z5	19.59	33.89	Forebrain/Midbrain/Hindbrain
embryo2_Pos44_cell200_z5	89.66	129.7	Cranial mesoderm
embryo2_Pos44_cell292_z2	103.96	112.54	Sclerotome
embryo2_Pos33_cell157_z2	18.16	26.74	Forebrain/Midbrain/Hindbrain
embryo2_Pos36_cell256_z5	76.79	59.63	Forebrain/Midbrain/Hindbrain
embryo2_Pos29_cell66_z2	42.47	8.14999999999998	Forebrain/Midbrain/Hindbrain
embryo2_Pos45_cell122_z2	95.38	82.51	Dermomyotome
embryo2_Pos37_cell205_z5	86.8	62.49	Forebrain/Midbrain/Hindbrain
embryo2_Pos36_cell168_z5	79.65	71.07	Forebrain/Midbrain/Hindbrain
embryo2_Pos33_cell105_z2	28.17	18.16	Forebrain/Midbrain/Hindbrain
embryo2_Pos42_cell99_z2	46.76	106.82	Endothelium
embryo2_Pos33_cell3_z5	33.89	23.88	Forebrain/Midbrain/Hindbrain
embryo2_Pos49_cell110_z2	81.08	136.85	Splanchnic mesoderm
embryo2_Pos32_cell101_z5	51.05	29.6	Forebrain/Midbrain/Hindbrain
embryo2_Pos49_cell296_z2	79.65	62.49	Spinal cord
embryo2_Pos33_cell296_z2	49.62	28.17	Forebrain/Midbrain/Hindbrain
embryo2_Pos34_cell14_z5	11.01	51.05	Forebrain/Midbrain/Hindbrain
embryo2_Pos46_cell343_z5	73.93	116.83	Gut tube
embryo2_Pos31_cell172_z2	83.94	62.49	Forebrain/Midbrain/Hindbrain
embryo2_Pos41_cell71_z2	19.59	63.92	Forebrain/Midbrain/Hindbrain
embryo2_Pos34_cell191_z2	22.45	39.61	Forebrain/Midbrain/Hindbrain
embryo2_Pos29_cell183_z5	56.77	13.87	Forebrain/Midbrain/Hindbrain
embryo2_Pos30_cell201_z2	68.21	16.73	Forebrain/Midbrain/Hindbrain
embryo2_Pos42_cell289_z2	49.62	96.81	Cardiomyocytes
embryo2_Pos29_cell203_z5	56.77	13.87	Forebrain/Midbrain/Hindbrain
embryo2_Pos31_cell67_z2	91.09	62.49	Forebrain/Midbrain/Hindbrain
embryo2_Pos44_cell288_z5	83.94	138.28	Dermomyotome
embryo2_Pos44_cell287_z5	92.52	133.99	Anterior somitic tissues
embryo2_Pos36_cell185_z5	62.49	59.63	Surface ectoderm
embryo2_Pos46_cell317_z5	71.07	118.26	Gut tube
embryo2_Pos36_cell176_z5	62.49	59.63	Forebrain/Midbrain/Hindbrain
embryo2_Pos44_cell180_z5	93.95	126.84	Sclerotome
embryo2_Pos45_cell149_z5	86.8	126.84	Anterior somitic tissues
embryo2_Pos40_cell72_z5	36.75	65.35	Forebrain/Midbrain/Hindbrain
embryo2_Pos36_cell208_z5	69.64	63.92	Forebrain/Midbrain/Hindbrain
embryo2_Pos37_cell297_z5	89.66	61.06	Forebrain/Midbrain/Hindbrain
embryo2_Pos32_cell169_z5	59.63	38.1799999999999	Forebrain/Midbrain/Hindbrain
embryo2_Pos32_cell138_z5	55.34	36.75	Forebrain/Midbrain/Hindbrain
embryo2_Pos44_cell391_z2	91.09	133.99	Dermomyotome
embryo2_Pos45_cell357_z2	95.38	131.13	Dermomyotome
embryo2_Pos33_cell146_z2	53.91	29.6	Forebrain/Midbrain/Hindbrain
embryo2_Pos33_cell101_z2	21.02	33.89	Forebrain/Midbrain/Hindbrain
embryo2_Pos31_cell99_z2	92.52	53.91	Forebrain/Midbrain/Hindbrain
embryo2_Pos38_cell314_z5	81.08	136.85	Dermomyotome
embryo2_Pos45_cell321_z5	101.1	126.84	Dermomyotome
embryo2_Pos32_cell165_z5	89.66	62.49	Forebrain/Midbrain/Hindbrain
embryo2_Pos37_cell339_z5	82.51	65.35	Spinal cord
embryo2_Pos50_cell222_z2	82.51	55.34	Spinal cord
embryo2_Pos45_cell168_z2	98.24	106.82	Anterior somitic tissues
embryo2_Pos44_cell173_z2	96.81	92.52	Cranial mesoderm
embryo2_Pos44_cell97_z5	99.67	105.39	Splanchnic mesoderm
embryo2_Pos42_cell273_z2	52.48	95.38	Cardiomyocytes
embryo2_Pos45_cell263_z2	89.66	131.13	Sclerotome
embryo2_Pos44_cell366_z2	96.81	123.98	Sclerotome
embryo2_Pos33_cell226_z5	51.05	28.17	Forebrain/Midbrain/Hindbrain
embryo2_Pos43_cell338_z5	76.79	93.95	Gut tube
embryo2_Pos49_cell146_z2	103.96	106.82	Dermomyotome
embryo2_Pos44_cell386_z2	106.82	109.68	Dermomyotome
embryo2_Pos30_cell220_z2	72.5	31.03	Forebrain/Midbrain/Hindbrain
embryo2_Pos30_cell149_z2	62.49	15.3	Forebrain/Midbrain/Hindbrain
embryo2_Pos32_cell229_z5	53.91	35.32	Forebrain/Midbrain/Hindbrain
embryo2_Pos32_cell315_z2	59.63	38.1799999999999	Forebrain/Midbrain/Hindbrain
embryo2_Pos46_cell288_z2	71.07	122.55	Gut tube
embryo2_Pos41_cell170_z5	16.73	58.2	Forebrain/Midbrain/Hindbrain
embryo2_Pos29_cell27_z5	35.32	9.57999999999998	Forebrain/Midbrain/Hindbrain
embryo2_Pos32_cell257_z2	62.49	53.91	Forebrain/Midbrain/Hindbrain
embryo2_Pos43_cell355_z5	76.79	95.38	Gut tube
embryo2_Pos37_cell161_z2	79.65	63.92	Forebrain/Midbrain/Hindbrain
embryo2_Pos37_cell132_z5	76.79	52.48	Forebrain/Midbrain/Hindbrain
embryo2_Pos41_cell141_z5	15.3	62.49	Forebrain/Midbrain/Hindbrain
embryo2_Pos40_cell221_z5	62.49	89.66	Mixed mesenchymal mesoderm
embryo2_Pos29_cell87_z5	55.34	9.57999999999998	Forebrain/Midbrain/Hindbrain
embryo2_Pos37_cell514_z5	98.24	63.92	Forebrain/Midbrain/Hindbrain
embryo2_Pos30_cell224_z2	72.5	22.45	Forebrain/Midbrain/Hindbrain
embryo2_Pos45_cell312_z2	105.39	118.26	Neural crest
embryo2_Pos33_cell170_z2	35.32	13.87	Forebrain/Midbrain/Hindbrain
embryo2_Pos36_cell264_z5	73.93	66.78	Forebrain/Midbrain/Hindbrain
embryo2_Pos45_cell287_z2	75.36	136.85	Sclerotome
embryo2_Pos45_cell32_z2	92.52	126.84	Cranial mesoderm
embryo2_Pos34_cell208_z5	23.88	38.1799999999999	Forebrain/Midbrain/Hindbrain
embryo2_Pos45_cell289_z5	105.39	113.97	Anterior somitic tissues
embryo2_Pos36_cell292_z2	73.93	65.35	Forebrain/Midbrain/Hindbrain
embryo2_Pos33_cell2_z2	53.91	32.46	Forebrain/Midbrain/Hindbrain
embryo2_Pos31_cell77_z5	101.1	58.2	Forebrain/Midbrain/Hindbrain
embryo2_Pos45_cell30_z2	102.53	125.41	Splanchnic mesoderm
embryo2_Pos44_cell381_z2	105.39	112.54	Cranial mesoderm
embryo2_Pos30_cell125_z5	65.35	21.02	Forebrain/Midbrain/Hindbrain
embryo2_Pos36_cell195_z2	62.49	46.76	Forebrain/Midbrain/Hindbrain
embryo2_Pos36_cell258_z5	75.36	61.06	Forebrain/Midbrain/Hindbrain
embryo2_Pos34_cell55_z5	16.73	32.46	Forebrain/Midbrain/Hindbrain
embryo2_Pos37_cell213_z2	81.08	69.64	Forebrain/Midbrain/Hindbrain
embryo2_Pos34_cell96_z5	12.44	46.76	Forebrain/Midbrain/Hindbrain
embryo2_Pos31_cell106_z2	93.95	49.62	Forebrain/Midbrain/Hindbrain
embryo2_Pos45_cell262_z2	102.53	105.39	Sclerotome
embryo2_Pos46_cell309_z2	78.22	116.83	Gut tube
embryo2_Pos30_cell88_z5	65.35	15.3	Forebrain/Midbrain/Hindbrain
embryo2_Pos30_cell52_z5	65.35	13.87	Forebrain/Midbrain/Hindbrain
embryo2_Pos29_cell169_z2	51.05	6.71999999999997	Forebrain/Midbrain/Hindbrain
embryo2_Pos30_cell157_z5	68.21	16.73	Forebrain/Midbrain/Hindbrain
embryo2_Pos33_cell39_z5	19.59	32.46	Forebrain/Midbrain/Hindbrain
embryo2_Pos34_cell71_z2	22.45	36.75	Forebrain/Midbrain/Hindbrain
embryo2_Pos34_cell50_z2	9.58	45.33	Forebrain/Midbrain/Hindbrain
embryo2_Pos34_cell165_z5	12.44	56.77	Forebrain/Midbrain/Hindbrain
embryo2_Pos46_cell167_z5	66.78	119.69	Gut tube
embryo2_Pos32_cell160_z5	33.89	11.01	Forebrain/Midbrain/Hindbrain
embryo2_Pos34_cell28_z5	32.46	12.44	Forebrain/Midbrain/Hindbrain
embryo2_Pos32_cell176_z5	55.34	32.46	Forebrain/Midbrain/Hindbrain
embryo2_Pos34_cell134_z5	13.87	51.05	Forebrain/Midbrain/Hindbrain
embryo2_Pos32_cell280_z2	62.49	43.9	Forebrain/Midbrain/Hindbrain
embryo2_Pos42_cell28_z5	51.05	98.24	Cardiomyocytes
embryo2_Pos41_cell55_z5	15.3	59.63	Forebrain/Midbrain/Hindbrain
embryo2_Pos33_cell82_z2	22.45	33.89	Forebrain/Midbrain/Hindbrain
embryo2_Pos45_cell146_z2	89.66	122.55	Sclerotome
embryo2_Pos32_cell150_z2	55.34	36.75	Forebrain/Midbrain/Hindbrain
embryo2_Pos45_cell40_z2	106.82	115.4	Cranial mesoderm
embryo2_Pos37_cell292_z5	95.38	68.21	Forebrain/Midbrain/Hindbrain
embryo2_Pos33_cell230_z5	31.03	22.45	Forebrain/Midbrain/Hindbrain
embryo2_Pos32_cell76_z2	49.62	29.6	Forebrain/Midbrain/Hindbrain
embryo2_Pos34_cell276_z2	11.01	61.06	Forebrain/Midbrain/Hindbrain
embryo2_Pos37_cell188_z2	78.22	59.63	Forebrain/Midbrain/Hindbrain
embryo2_Pos34_cell217_z5	32.46	21.02	Forebrain/Midbrain/Hindbrain
embryo2_Pos34_cell116_z2	16.73	32.46	Forebrain/Midbrain/Hindbrain
embryo2_Pos42_cell247_z2	52.48	96.81	Cardiomyocytes
embryo2_Pos37_cell241_z5	85.37	59.63	Forebrain/Midbrain/Hindbrain
embryo2_Pos45_cell164_z5	102.53	111.11	Sclerotome
embryo2_Pos32_cell107_z5	58.2	41.04	Forebrain/Midbrain/Hindbrain
embryo2_Pos37_cell229_z5	81.08	62.49	Forebrain/Midbrain/Hindbrain
embryo2_Pos39_cell183_z2	78.22	89.66	Gut tube
embryo2_Pos45_cell134_z2	99.67	93.95	Cranial mesoderm
embryo2_Pos40_cell39_z2	21.02	63.92	Forebrain/Midbrain/Hindbrain
embryo2_Pos29_cell178_z5	55.34	13.87	Forebrain/Midbrain/Hindbrain
embryo2_Pos39_cell298_z2	88.23	133.99	Cranial mesoderm
embryo2_Pos37_cell108_z5	72.5	58.2	Forebrain/Midbrain/Hindbrain
embryo2_Pos29_cell153_z5	63.92	18.16	Forebrain/Midbrain/Hindbrain
embryo2_Pos37_cell194_z2	79.65	53.91	Forebrain/Midbrain/Hindbrain
embryo2_Pos45_cell28_z2	89.66	129.7	Sclerotome
embryo2_Pos33_cell1_z2	53.91	11.01	Forebrain/Midbrain/Hindbrain
embryo2_Pos37_cell223_z2	78.22	52.48	Forebrain/Midbrain/Hindbrain
embryo2_Pos41_cell128_z2	16.73	63.92	Forebrain/Midbrain/Hindbrain
embryo2_Pos29_cell108_z5	43.9	6.71999999999997	Forebrain/Midbrain/Hindbrain
embryo2_Pos29_cell145_z5	56.77	8.14999999999998	Forebrain/Midbrain/Hindbrain
embryo2_Pos29_cell89_z2	35.32	8.14999999999998	Forebrain/Midbrain/Hindbrain
embryo2_Pos32_cell221_z2	51.05	29.6	Forebrain/Midbrain/Hindbrain
embryo2_Pos44_cell403_z2	106.82	116.83	Sclerotome
embryo2_Pos36_cell383_z2	78.22	52.48	Forebrain/Midbrain/Hindbrain
embryo2_Pos29_cell58_z5	41.04	12.44	Forebrain/Midbrain/Hindbrain
embryo2_Pos33_cell351_z2	51.05	31.03	Forebrain/Midbrain/Hindbrain
embryo2_Pos49_cell362_z2	78.22	62.49	Spinal cord
embryo2_Pos46_cell243_z2	73.93	119.69	Gut tube
embryo2_Pos30_cell92_z2	69.64	22.45	Forebrain/Midbrain/Hindbrain
embryo2_Pos45_cell217_z2	106.82	109.68	Haematoendothelial progenitors
embryo2_Pos33_cell163_z5	26.74	28.17	Forebrain/Midbrain/Hindbrain
embryo2_Pos45_cell26_z5	83.94	131.13	Endothelium
embryo2_Pos46_cell190_z5	68.21	119.69	Gut tube
embryo2_Pos30_cell186_z5	68.21	19.59	Forebrain/Midbrain/Hindbrain
embryo2_Pos32_cell285_z5	56.77	43.9	Forebrain/Midbrain/Hindbrain
embryo2_Pos37_cell159_z2	79.65	68.21	Forebrain/Midbrain/Hindbrain
embryo2_Pos44_cell296_z2	98.24	103.96	Cranial mesoderm
embryo2_Pos45_cell111_z5	98.24	113.97	Sclerotome
embryo2_Pos36_cell131_z5	72.5	69.64	Forebrain/Midbrain/Hindbrain
embryo2_Pos36_cell228_z5	65.35	52.48	Forebrain/Midbrain/Hindbrain
embryo2_Pos45_cell157_z2	85.37	131.13	Cranial mesoderm
embryo2_Pos38_cell146_z5	98.24	111.11	Cranial mesoderm
embryo2_Pos33_cell96_z2	18.16	31.03	Forebrain/Midbrain/Hindbrain
embryo2_Pos36_cell221_z2	58.2	45.33	Forebrain/Midbrain/Hindbrain
embryo2_Pos46_cell296_z5	76.79	118.26	Gut tube
embryo2_Pos33_cell90_z5	39.61	12.44	Forebrain/Midbrain/Hindbrain
embryo2_Pos36_cell194_z5	69.64	65.35	Forebrain/Midbrain/Hindbrain
embryo2_Pos41_cell44_z5	16.73	63.92	Forebrain/Midbrain/Hindbrain
embryo2_Pos46_cell288_z5	73.93	118.26	Gut tube
embryo2_Pos32_cell2_z5	58.2	35.32	Forebrain/Midbrain/Hindbrain
embryo2_Pos32_cell288_z2	61.06	41.04	Forebrain/Midbrain/Hindbrain
embryo2_Pos34_cell145_z2	11.01	55.34	Forebrain/Midbrain/Hindbrain
embryo2_Pos41_cell192_z5	13.87	62.49	Forebrain/Midbrain/Hindbrain
embryo2_Pos34_cell17_z5	9.58	56.77	Forebrain/Midbrain/Hindbrain
embryo2_Pos38_cell365_z2	92.52	102.53	Cranial mesoderm
embryo2_Pos30_cell64_z2	63.92	16.73	Forebrain/Midbrain/Hindbrain
embryo2_Pos29_cell228_z2	59.63	12.44	Forebrain/Midbrain/Hindbrain
embryo2_Pos37_cell240_z2	91.09	61.06	Forebrain/Midbrain/Hindbrain
embryo2_Pos32_cell222_z2	51.05	28.17	Forebrain/Midbrain/Hindbrain
embryo2_Pos31_cell63_z2	86.8	59.63	Forebrain/Midbrain/Hindbrain
embryo2_Pos41_cell251_z2	16.73	58.2	Forebrain/Midbrain/Hindbrain
embryo2_Pos34_cell50_z5	12.44	45.33	Forebrain/Midbrain/Hindbrain
embryo2_Pos44_cell347_z2	81.08	136.85	Anterior somitic tissues
embryo2_Pos41_cell30_z5	13.87	61.06	Forebrain/Midbrain/Hindbrain
embryo2_Pos46_cell196_z2	68.21	123.98	Gut tube
embryo2_Pos45_cell240_z2	96.81	102.53	Sclerotome
embryo2_Pos38_cell277_z2	95.38	108.25	Anterior somitic tissues
embryo2_Pos45_cell203_z5	93.95	102.53	Neural crest
embryo2_Pos30_cell7_z5	59.63	18.16	Forebrain/Midbrain/Hindbrain
embryo2_Pos33_cell60_z2	26.74	26.74	Forebrain/Midbrain/Hindbrain
embryo2_Pos37_cell359_z2	93.95	63.92	Forebrain/Midbrain/Hindbrain
embryo2_Pos41_cell108_z5	16.73	59.63	Forebrain/Midbrain/Hindbrain
embryo2_Pos41_cell69_z5	18.16	62.49	Forebrain/Midbrain/Hindbrain
embryo2_Pos33_cell181_z5	68.21	51.05	Forebrain/Midbrain/Hindbrain
embryo2_Pos35_cell162_z2	21.02	61.06	Forebrain/Midbrain/Hindbrain
embryo2_Pos32_cell303_z5	35.32	8.14999999999998	Forebrain/Midbrain/Hindbrain
embryo2_Pos37_cell300_z2	91.09	52.48	Spinal cord
embryo2_Pos40_cell196_z5	65.35	91.09	Cardiomyocytes
embryo2_Pos32_cell212_z2	78.22	71.07	Forebrain/Midbrain/Hindbrain
embryo2_Pos37_cell362_z5	82.51	51.05	Forebrain/Midbrain/Hindbrain
embryo2_Pos41_cell107_z2	13.87	59.63	Forebrain/Midbrain/Hindbrain
embryo2_Pos37_cell448_z5	92.52	51.05	Forebrain/Midbrain/Hindbrain
embryo2_Pos45_cell403_z2	79.65	139.71	Dermomyotome
embryo2_Pos30_cell93_z5	61.06	15.3	Forebrain/Midbrain/Hindbrain
embryo2_Pos32_cell200_z2	61.06	41.04	Forebrain/Midbrain/Hindbrain
embryo2_Pos33_cell384_z2	49.62	28.17	Forebrain/Midbrain/Hindbrain
embryo2_Pos29_cell78_z2	49.62	6.71999999999997	Forebrain/Midbrain/Hindbrain
embryo2_Pos44_cell416_z2	33.89	141.14	Dermomyotome
embryo2_Pos40_cell237_z5	59.63	85.3699999999999	Neural crest
embryo2_Pos40_cell227_z2	58.2	86.8	Surface ectoderm
embryo2_Pos31_cell150_z2	101.1	56.77	Forebrain/Midbrain/Hindbrain
embryo2_Pos32_cell212_z5	81.08	72.5	Forebrain/Midbrain/Hindbrain
embryo2_Pos38_cell360_z5	99.67	125.41	Cranial mesoderm
embryo2_Pos34_cell159_z5	9.58	51.05	Forebrain/Midbrain/Hindbrain
embryo2_Pos31_cell129_z2	88.23	52.48	Spinal cord
embryo2_Pos44_cell365_z2	108.25	108.25	Sclerotome
embryo2_Pos32_cell118_z2	51.05	29.6	Forebrain/Midbrain/Hindbrain
embryo2_Pos35_cell105_z5	21.02	58.2	Forebrain/Midbrain/Hindbrain
embryo2_Pos34_cell101_z5	6.72	51.05	Forebrain/Midbrain/Hindbrain
embryo2_Pos42_cell23_z5	49.62	96.81	Cardiomyocytes
embryo2_Pos31_cell89_z5	81.08	55.34	Forebrain/Midbrain/Hindbrain
embryo2_Pos45_cell355_z2	106.82	111.11	Haematoendothelial progenitors
embryo2_Pos34_cell201_z5	15.3	35.32	Forebrain/Midbrain/Hindbrain
embryo2_Pos35_cell215_z2	9.58	51.05	Forebrain/Midbrain/Hindbrain
embryo2_Pos35_cell194_z5	36.75	62.49	Forebrain/Midbrain/Hindbrain
embryo2_Pos32_cell175_z2	52.48	31.03	Forebrain/Midbrain/Hindbrain
embryo2_Pos33_cell101_z5	29.6	19.59	Forebrain/Midbrain/Hindbrain
embryo2_Pos33_cell38_z2	36.75	13.87	Forebrain/Midbrain/Hindbrain
embryo2_Pos45_cell259_z5	98.24	126.84	Cranial mesoderm
embryo2_Pos44_cell385_z2	102.53	125.41	Anterior somitic tissues
embryo2_Pos40_cell330_z2	65.35	82.51	Mixed mesenchymal mesoderm
embryo2_Pos41_cell134_z2	15.3	58.2	Forebrain/Midbrain/Hindbrain
embryo2_Pos44_cell279_z5	102.53	106.82	Dermomyotome
embryo2_Pos45_cell108_z5	99.67	101.1	Dermomyotome
embryo2_Pos31_cell147_z2	31.03	13.87	Forebrain/Midbrain/Hindbrain
embryo2_Pos32_cell140_z2	55.34	41.04	Forebrain/Midbrain/Hindbrain
embryo2_Pos29_cell106_z2	38.18	12.44	Forebrain/Midbrain/Hindbrain
embryo2_Pos30_cell105_z2	59.63	15.3	Forebrain/Midbrain/Hindbrain
embryo2_Pos29_cell74_z5	58.2	8.14999999999998	Forebrain/Midbrain/Hindbrain
embryo2_Pos33_cell166_z2	33.89	13.87	Forebrain/Midbrain/Hindbrain
embryo2_Pos32_cell214_z5	59.63	42.47	Forebrain/Midbrain/Hindbrain
embryo2_Pos32_cell188_z2	58.2	35.32	Forebrain/Midbrain/Hindbrain
embryo2_Pos40_cell58_z5	18.16	63.92	Forebrain/Midbrain/Hindbrain
embryo2_Pos33_cell180_z5	19.59	38.1799999999999	Forebrain/Midbrain/Hindbrain
embryo2_Pos44_cell278_z5	99.67	121.12	Dermomyotome
embryo2_Pos32_cell195_z5	61.06	41.04	Forebrain/Midbrain/Hindbrain
embryo2_Pos37_cell199_z5	95.38	52.48	Forebrain/Midbrain/Hindbrain
embryo2_Pos41_cell29_z2	23.88	58.2	Forebrain/Midbrain/Hindbrain
embryo2_Pos33_cell157_z5	29.6	19.59	Forebrain/Midbrain/Hindbrain
embryo2_Pos46_cell172_z2	69.64	119.69	Gut tube
embryo2_Pos34_cell153_z2	21.02	36.75	Forebrain/Midbrain/Hindbrain
embryo2_Pos45_cell22_z2	103.96	105.39	Cranial mesoderm
embryo2_Pos33_cell6_z5	38.18	12.44	Forebrain/Midbrain/Hindbrain
embryo2_Pos30_cell50_z5	72.5	31.03	Forebrain/Midbrain/Hindbrain
embryo2_Pos29_cell110_z2	36.75	13.87	Forebrain/Midbrain/Hindbrain
embryo2_Pos29_cell99_z2	55.34	9.57999999999998	Forebrain/Midbrain/Hindbrain
embryo2_Pos46_cell329_z5	69.64	121.12	Gut tube
embryo2_Pos30_cell13_z2	62.49	16.73	Forebrain/Midbrain/Hindbrain
embryo2_Pos35_cell149_z2	21.02	58.2	Forebrain/Midbrain/Hindbrain
embryo2_Pos33_cell142_z2	28.17	23.88	Forebrain/Midbrain/Hindbrain
embryo2_Pos44_cell409_z2	92.52	136.85	Dermomyotome
embryo2_Pos45_cell286_z5	103.96	102.53	Endothelium
embryo2_Pos34_cell162_z5	11.01	56.77	Forebrain/Midbrain/Hindbrain
embryo2_Pos32_cell242_z5	61.06	43.9	Forebrain/Midbrain/Hindbrain
embryo2_Pos40_cell168_z5	58.2	89.66	Cardiomyocytes
embryo2_Pos46_cell324_z2	78.22	119.69	Gut tube
embryo2_Pos33_cell354_z2	39.61	19.59	Forebrain/Midbrain/Hindbrain
embryo2_Pos36_cell318_z5	65.35	59.63	Forebrain/Midbrain/Hindbrain
embryo2_Pos44_cell324_z2	81.08	138.28	Cranial mesoderm
embryo2_Pos34_cell72_z5	18.16	31.03	Forebrain/Midbrain/Hindbrain
embryo2_Pos32_cell239_z2	69.64	65.35	Forebrain/Midbrain/Hindbrain
embryo2_Pos41_cell29_z5	18.16	59.63	Forebrain/Midbrain/Hindbrain
embryo2_Pos34_cell264_z2	23.88	35.32	Forebrain/Midbrain/Hindbrain
embryo2_Pos42_cell255_z2	52.48	89.66	Endothelium
embryo2_Pos33_cell300_z2	36.75	21.02	Forebrain/Midbrain/Hindbrain
embryo2_Pos29_cell67_z2	58.2	6.71999999999997	Forebrain/Midbrain/Hindbrain
embryo2_Pos31_cell56_z5	96.81	53.91	Forebrain/Midbrain/Hindbrain
embryo2_Pos36_cell276_z2	71.07	61.06	Forebrain/Midbrain/Hindbrain
embryo2_Pos40_cell232_z5	59.63	86.8	Mixed mesenchymal mesoderm
embryo2_Pos29_cell34_z5	41.04	8.14999999999998	Forebrain/Midbrain/Hindbrain
embryo2_Pos32_cell184_z5	53.91	33.89	Forebrain/Midbrain/Hindbrain
embryo2_Pos44_cell199_z5	91.09	128.27	Anterior somitic tissues
embryo2_Pos45_cell87_z2	98.24	111.11	Cranial mesoderm
embryo2_Pos33_cell53_z2	32.46	18.16	Forebrain/Midbrain/Hindbrain
embryo2_Pos45_cell224_z2	76.79	138.28	Sclerotome
embryo2_Pos33_cell145_z5	65.35	48.19	Forebrain/Midbrain/Hindbrain
embryo2_Pos37_cell181_z2	83.94	53.91	Spinal cord
embryo2_Pos41_cell132_z2	16.73	61.06	Forebrain/Midbrain/Hindbrain
embryo2_Pos45_cell366_z2	88.23	138.28	Dermomyotome
embryo2_Pos34_cell35_z5	12.44	46.76	Forebrain/Midbrain/Hindbrain
embryo2_Pos41_cell77_z2	18.16	63.92	Forebrain/Midbrain/Hindbrain
embryo2_Pos45_cell87_z5	85.37	131.13	Haematoendothelial progenitors
embryo2_Pos37_cell357_z5	83.94	53.91	Forebrain/Midbrain/Hindbrain
embryo2_Pos31_cell94_z2	91.09	58.2	Forebrain/Midbrain/Hindbrain
embryo2_Pos44_cell360_z2	103.96	108.25	Dermomyotome
embryo2_Pos32_cell25_z5	63.92	53.91	Forebrain/Midbrain/Hindbrain
embryo2_Pos33_cell201_z5	33.89	22.45	Forebrain/Midbrain/Hindbrain
embryo2_Pos33_cell70_z5	21.02	32.46	Forebrain/Midbrain/Hindbrain
embryo2_Pos41_cell63_z2	35.32	63.92	Forebrain/Midbrain/Hindbrain
embryo2_Pos33_cell224_z5	28.17	19.59	Forebrain/Midbrain/Hindbrain
embryo2_Pos30_cell128_z2	66.78	18.16	Forebrain/Midbrain/Hindbrain
embryo2_Pos36_cell227_z5	73.93	66.78	Forebrain/Midbrain/Hindbrain
embryo2_Pos45_cell142_z2	103.96	106.82	Dermomyotome
embryo2_Pos32_cell216_z2	59.63	36.75	Forebrain/Midbrain/Hindbrain
embryo2_Pos42_cell57_z2	49.62	88.23	Cardiomyocytes
embryo2_Pos42_cell19_z5	52.48	98.24	Cardiomyocytes
embryo2_Pos31_cell43_z5	78.22	55.34	Forebrain/Midbrain/Hindbrain
embryo2_Pos33_cell109_z5	21.02	26.74	Forebrain/Midbrain/Hindbrain
embryo2_Pos34_cell133_z2	15.3	36.75	Forebrain/Midbrain/Hindbrain
embryo2_Pos45_cell169_z2	103.96	116.83	Sclerotome
embryo2_Pos34_cell293_z2	22.45	39.61	Forebrain/Midbrain/Hindbrain
embryo2_Pos41_cell109_z2	11.01	59.63	Forebrain/Midbrain/Hindbrain
embryo2_Pos35_cell59_z5	25.31	56.77	Forebrain/Midbrain/Hindbrain
embryo2_Pos40_cell53_z5	35.32	63.92	Forebrain/Midbrain/Hindbrain
embryo2_Pos34_cell140_z2	21.02	38.1799999999999	Forebrain/Midbrain/Hindbrain
embryo2_Pos34_cell135_z2	21.02	49.62	Forebrain/Midbrain/Hindbrain
embryo2_Pos32_cell168_z2	92.52	61.06	Forebrain/Midbrain/Hindbrain
embryo2_Pos32_cell233_z2	51.05	28.17	Forebrain/Midbrain/Hindbrain
embryo2_Pos40_cell139_z2	51.05	93.95	Cardiomyocytes
embryo2_Pos30_cell100_z2	41.04	8.14999999999998	Forebrain/Midbrain/Hindbrain
embryo2_Pos41_cell87_z5	13.87	61.06	Forebrain/Midbrain/Hindbrain
embryo2_Pos31_cell83_z2	96.81	66.78	Forebrain/Midbrain/Hindbrain
embryo2_Pos45_cell109_z5	96.81	105.39	Anterior somitic tissues
embryo2_Pos37_cell294_z5	96.81	53.91	Forebrain/Midbrain/Hindbrain
embryo2_Pos45_cell179_z2	101.1	108.25	Cranial mesoderm
embryo2_Pos37_cell296_z2	89.66	59.63	Forebrain/Midbrain/Hindbrain
embryo2_Pos29_cell186_z2	56.77	9.57999999999998	Forebrain/Midbrain/Hindbrain
embryo2_Pos30_cell200_z2	68.21	19.59	Forebrain/Midbrain/Hindbrain
embryo2_Pos45_cell43_z5	83.94	131.13	Endothelium
embryo2_Pos44_cell282_z2	102.53	125.41	Anterior somitic tissues
embryo2_Pos36_cell254_z5	62.49	51.05	Forebrain/Midbrain/Hindbrain
embryo2_Pos34_cell138_z2	21.02	38.1799999999999	Forebrain/Midbrain/Hindbrain
embryo2_Pos32_cell181_z2	61.06	43.9	Forebrain/Midbrain/Hindbrain
embryo2_Pos45_cell304_z5	103.96	125.41	Cranial mesoderm
embryo2_Pos38_cell20_z5	83.94	88.23	Cranial mesoderm
embryo2_Pos45_cell303_z2	99.67	116.83	Dermomyotome
embryo2_Pos45_cell188_z5	78.22	135.42	Dermomyotome
embryo2_Pos44_cell192_z5	93.95	86.8	Sclerotome
embryo2_Pos30_cell142_z5	72.5	31.03	Forebrain/Midbrain/Hindbrain
embryo2_Pos50_cell191_z2	93.95	69.64	Spinal cord
embryo2_Pos37_cell202_z2	76.79	58.2	Forebrain/Midbrain/Hindbrain
embryo2_Pos45_cell247_z5	79.65	136.85	Dermomyotome
embryo2_Pos42_cell120_z2	52.48	96.81	Cardiomyocytes
embryo2_Pos33_cell158_z2	21.02	31.03	Forebrain/Midbrain/Hindbrain
embryo2_Pos45_cell176_z5	89.66	122.55	Cranial mesoderm
embryo2_Pos36_cell225_z5	72.5	62.49	Forebrain/Midbrain/Hindbrain
embryo2_Pos38_cell134_z5	13.87	129.7	Cranial mesoderm
embryo2_Pos44_cell359_z2	82.51	135.42	Cranial mesoderm
embryo2_Pos30_cell126_z2	59.63	15.3	Forebrain/Midbrain/Hindbrain
embryo2_Pos36_cell381_z2	65.35	58.2	Forebrain/Midbrain/Hindbrain
embryo2_Pos37_cell358_z2	89.66	51.05	Forebrain/Midbrain/Hindbrain
embryo2_Pos46_cell183_z5	68.21	119.69	Gut tube
embryo2_Pos45_cell27_z2	85.37	131.13	Sclerotome
embryo2_Pos37_cell385_z2	89.66	63.92	Forebrain/Midbrain/Hindbrain
embryo2_Pos36_cell308_z2	78.22	68.21	Forebrain/Midbrain/Hindbrain
embryo2_Pos36_cell240_z5	62.49	52.48	Forebrain/Midbrain/Hindbrain
embryo2_Pos34_cell271_z5	23.88	38.1799999999999	Forebrain/Midbrain/Hindbrain
embryo2_Pos36_cell180_z5	58.2	43.9	Forebrain/Midbrain/Hindbrain
embryo2_Pos37_cell214_z5	75.36	52.48	Forebrain/Midbrain/Hindbrain
embryo2_Pos33_cell77_z5	33.89	21.02	Forebrain/Midbrain/Hindbrain
embryo2_Pos37_cell426_z5	83.94	53.91	Forebrain/Midbrain/Hindbrain
embryo2_Pos34_cell154_z5	12.44	46.76	Forebrain/Midbrain/Hindbrain
embryo2_Pos31_cell87_z5	92.52	55.34	Forebrain/Midbrain/Hindbrain
embryo2_Pos38_cell80_z5	106.82	113.97	Cranial mesoderm
embryo2_Pos32_cell271_z2	63.92	46.76	Forebrain/Midbrain/Hindbrain
embryo2_Pos40_cell323_z2	55.34	86.8	Cardiomyocytes
embryo2_Pos32_cell167_z2	55.34	33.89	Forebrain/Midbrain/Hindbrain
embryo2_Pos44_cell216_z5	83.94	132.56	Sclerotome
embryo2_Pos32_cell119_z5	51.05	31.03	Forebrain/Midbrain/Hindbrain
embryo2_Pos33_cell112_z2	23.88	28.17	Forebrain/Midbrain/Hindbrain
embryo2_Pos34_cell166_z2	43.9	6.71999999999997	Forebrain/Midbrain/Hindbrain
embryo2_Pos34_cell26_z2	12.44	49.62	Forebrain/Midbrain/Hindbrain
embryo2_Pos36_cell169_z5	71.07	63.92	Forebrain/Midbrain/Hindbrain
embryo2_Pos34_cell92_z5	11.01	48.19	Forebrain/Midbrain/Hindbrain
embryo2_Pos45_cell257_z2	101.1	118.26	Dermomyotome
embryo2_Pos37_cell438_z2	95.38	52.48	Forebrain/Midbrain/Hindbrain
embryo2_Pos42_cell37_z5	51.05	96.81	Cardiomyocytes
embryo2_Pos32_cell132_z5	62.49	42.47	Forebrain/Midbrain/Hindbrain
embryo2_Pos33_cell37_z5	32.46	15.3	Forebrain/Midbrain/Hindbrain
embryo2_Pos35_cell240_z2	36.75	62.49	Forebrain/Midbrain/Hindbrain
embryo2_Pos29_cell161_z5	36.75	11.01	Forebrain/Midbrain/Hindbrain
embryo2_Pos29_cell162_z2	55.34	12.44	Forebrain/Midbrain/Hindbrain
embryo2_Pos29_cell23_z2	61.06	16.73	Forebrain/Midbrain/Hindbrain
embryo2_Pos45_cell233_z2	99.67	115.4	Cranial mesoderm
embryo2_Pos32_cell227_z5	61.06	48.19	Forebrain/Midbrain/Hindbrain
embryo2_Pos46_cell217_z2	73.93	119.69	Gut tube
embryo2_Pos44_cell275_z2	108.25	93.95	Sclerotome
embryo2_Pos34_cell244_z2	8.15000000000001	58.2	Forebrain/Midbrain/Hindbrain
embryo2_Pos42_cell199_z2	48.19	96.81	Cardiomyocytes
embryo2_Pos34_cell88_z5	9.58	59.63	Forebrain/Midbrain/Hindbrain
embryo2_Pos46_cell124_z2	72.5	119.69	Gut tube
embryo2_Pos34_cell106_z5	21.02	36.75	Forebrain/Midbrain/Hindbrain
embryo2_Pos30_cell56_z2	63.92	18.16	Forebrain/Midbrain/Hindbrain
embryo2_Pos46_cell197_z5	71.07	116.83	Gut tube
[truncated: 12,186 more rows]
