# Supplementary material for: Multi-scale and multi-context interpretable mapping of cell states across heterogeneous spatial samples
Source: Nat Commun. 2025 Aug 21;16:7814. doi: 10.1038/s41467-025-62782-y (PMC12370880; doi:10.1038/s41467-025-62782-y)
Supplement: Supplementary file 9 — Source Data [file 41467_2025_62782_MOESM9_ESM.zip › SourceData/figure_s14_2.tsv]

barcodes	x	y	Cells
embryo2_Pos29_cell10_z2	20	25	Forebrain/Midbrain/Hindbrain
embryo2_Pos29_cell10_z5	21	27	Forebrain/Midbrain/Hindbrain
embryo2_Pos29_cell100_z2	31	19	Forebrain/Midbrain/Hindbrain
embryo2_Pos29_cell100_z5	34	17	Forebrain/Midbrain/Hindbrain
embryo2_Pos29_cell101_z5	34	21	Forebrain/Midbrain/Hindbrain
embryo2_Pos29_cell102_z5	34	24	Forebrain/Midbrain/Hindbrain
embryo2_Pos29_cell103_z5	34	15	Endothelium
embryo2_Pos29_cell104_z2	32	20	Forebrain/Midbrain/Hindbrain
embryo2_Pos29_cell104_z5	34	21	Forebrain/Midbrain/Hindbrain
embryo2_Pos29_cell105_z2	32	28	Forebrain/Midbrain/Hindbrain
embryo2_Pos29_cell106_z2	32	23	Forebrain/Midbrain/Hindbrain
embryo2_Pos29_cell106_z5	35	18	Forebrain/Midbrain/Hindbrain
embryo2_Pos29_cell108_z2	32	19	Forebrain/Midbrain/Hindbrain
embryo2_Pos29_cell108_z5	35	23	Forebrain/Midbrain/Hindbrain
embryo2_Pos29_cell109_z2	32	10	Cranial mesoderm
embryo2_Pos29_cell109_z5	36	22	Forebrain/Midbrain/Hindbrain
embryo2_Pos29_cell11_z2	20	23	Haematoendothelial progenitors
embryo2_Pos29_cell11_z5	21	28	Forebrain/Midbrain/Hindbrain
embryo2_Pos29_cell110_z2	32	18	Forebrain/Midbrain/Hindbrain
embryo2_Pos29_cell110_z5	35	17	Forebrain/Midbrain/Hindbrain
embryo2_Pos29_cell111_z2	33	17	Haematoendothelial progenitors
embryo2_Pos29_cell111_z5	35	20	Forebrain/Midbrain/Hindbrain
embryo2_Pos29_cell112_z2	33	21	Forebrain/Midbrain/Hindbrain
embryo2_Pos29_cell113_z2	33	25	Forebrain/Midbrain/Hindbrain
embryo2_Pos29_cell113_z5	36	19	Forebrain/Midbrain/Hindbrain
embryo2_Pos29_cell114_z2	33	19	Forebrain/Midbrain/Hindbrain
embryo2_Pos29_cell114_z5	36	24	Forebrain/Midbrain/Hindbrain
embryo2_Pos29_cell115_z2	34	20	Forebrain/Midbrain/Hindbrain
embryo2_Pos29_cell116_z5	37	17	Forebrain/Midbrain/Hindbrain
embryo2_Pos29_cell117_z2	34	23	Forebrain/Midbrain/Hindbrain
embryo2_Pos29_cell117_z5	37	12	Neural crest
embryo2_Pos29_cell118_z2	34	9	Neural crest
embryo2_Pos29_cell118_z5	37	19	Forebrain/Midbrain/Hindbrain
embryo2_Pos29_cell119_z2	34	14	Haematoendothelial progenitors
embryo2_Pos29_cell12_z2	20	29	Forebrain/Midbrain/Hindbrain
embryo2_Pos29_cell12_z5	21	24	Forebrain/Midbrain/Hindbrain
embryo2_Pos29_cell120_z2	34	11	Neural crest
embryo2_Pos29_cell120_z5	37	15	Forebrain/Midbrain/Hindbrain
embryo2_Pos29_cell121_z2	34	18	Forebrain/Midbrain/Hindbrain
embryo2_Pos29_cell121_z5	38	21	Forebrain/Midbrain/Hindbrain
embryo2_Pos29_cell122_z2	34	16	Forebrain/Midbrain/Hindbrain
embryo2_Pos29_cell122_z5	37	23	Forebrain/Midbrain/Hindbrain
embryo2_Pos29_cell123_z2	35	24	Forebrain/Midbrain/Hindbrain
embryo2_Pos29_cell124_z2	34	20	Forebrain/Midbrain/Hindbrain
embryo2_Pos29_cell125_z2	33	4	Neural crest
embryo2_Pos29_cell126_z2	34	21	Forebrain/Midbrain/Hindbrain
embryo2_Pos29_cell126_z5	38	20	Forebrain/Midbrain/Hindbrain
embryo2_Pos29_cell127_z2	35	19	Forebrain/Midbrain/Hindbrain
embryo2_Pos29_cell127_z5	38	23	Forebrain/Midbrain/Hindbrain
embryo2_Pos29_cell128_z2	36	10	Surface ectoderm
embryo2_Pos29_cell128_z5	38	17	Forebrain/Midbrain/Hindbrain
embryo2_Pos29_cell129_z2	35	12	Neural crest
embryo2_Pos29_cell129_z5	37	18	Forebrain/Midbrain/Hindbrain
embryo2_Pos29_cell13_z2	20	28	Forebrain/Midbrain/Hindbrain
embryo2_Pos29_cell13_z5	21	25	Forebrain/Midbrain/Hindbrain
embryo2_Pos29_cell130_z2	36	22	Forebrain/Midbrain/Hindbrain
embryo2_Pos29_cell131_z2	36	9	Cranial mesoderm
embryo2_Pos29_cell131_z5	38	18	Forebrain/Midbrain/Hindbrain
embryo2_Pos29_cell132_z5	38	16	Forebrain/Midbrain/Hindbrain
embryo2_Pos29_cell133_z2	36	16	Endothelium
embryo2_Pos29_cell133_z5	38	15	Forebrain/Midbrain/Hindbrain
embryo2_Pos29_cell134_z2	36	17	Forebrain/Midbrain/Hindbrain
embryo2_Pos29_cell134_z5	38	19	Forebrain/Midbrain/Hindbrain
embryo2_Pos29_cell135_z2	36	24	Forebrain/Midbrain/Hindbrain
embryo2_Pos29_cell135_z5	38	14	Forebrain/Midbrain/Hindbrain
embryo2_Pos29_cell136_z2	36	18	Forebrain/Midbrain/Hindbrain
embryo2_Pos29_cell136_z5	39	24	Forebrain/Midbrain/Hindbrain
embryo2_Pos29_cell137_z2	37	20	Forebrain/Midbrain/Hindbrain
embryo2_Pos29_cell14_z2	21	24	Forebrain/Midbrain/Hindbrain
embryo2_Pos29_cell14_z5	22	27	Forebrain/Midbrain/Hindbrain
embryo2_Pos29_cell140_z5	39	23	Forebrain/Midbrain/Hindbrain
embryo2_Pos29_cell141_z2	37	16	Forebrain/Midbrain/Hindbrain
embryo2_Pos29_cell141_z5	39	19	Forebrain/Midbrain/Hindbrain
embryo2_Pos29_cell142_z2	37	24	Forebrain/Midbrain/Hindbrain
embryo2_Pos29_cell142_z5	39	18	Forebrain/Midbrain/Hindbrain
embryo2_Pos29_cell143_z2	37	23	Forebrain/Midbrain/Hindbrain
embryo2_Pos29_cell143_z5	40	19	Forebrain/Midbrain/Hindbrain
embryo2_Pos29_cell144_z5	39	23	Forebrain/Midbrain/Hindbrain
embryo2_Pos29_cell145_z2	37	19	Forebrain/Midbrain/Hindbrain
embryo2_Pos29_cell145_z5	39	17	Forebrain/Midbrain/Hindbrain
embryo2_Pos29_cell146_z2	38	26	Forebrain/Midbrain/Hindbrain
embryo2_Pos29_cell146_z5	39	21	Forebrain/Midbrain/Hindbrain
embryo2_Pos29_cell147_z2	38	8	Surface ectoderm
embryo2_Pos29_cell147_z5	39	16	Forebrain/Midbrain/Hindbrain
embryo2_Pos29_cell148_z2	38	7	Neural crest
embryo2_Pos29_cell149_z5	40	15	Forebrain/Midbrain/Hindbrain
embryo2_Pos29_cell15_z2	21	26	Forebrain/Midbrain/Hindbrain
embryo2_Pos29_cell15_z5	22	22	Haematoendothelial progenitors
embryo2_Pos29_cell150_z2	38	17	Forebrain/Midbrain/Hindbrain
embryo2_Pos29_cell151_z2	38	21	Forebrain/Midbrain/Hindbrain
embryo2_Pos29_cell151_z5	40	24	Forebrain/Midbrain/Hindbrain
embryo2_Pos29_cell153_z2	39	15	Forebrain/Midbrain/Hindbrain
embryo2_Pos29_cell153_z5	40	19	Forebrain/Midbrain/Hindbrain
embryo2_Pos29_cell154_z2	38	23	Forebrain/Midbrain/Hindbrain
embryo2_Pos29_cell154_z5	40	22	Forebrain/Midbrain/Hindbrain
embryo2_Pos29_cell155_z5	40	17	Forebrain/Midbrain/Hindbrain
embryo2_Pos29_cell156_z5	41	16	Forebrain/Midbrain/Hindbrain
embryo2_Pos29_cell157_z5	41	18	Forebrain/Midbrain/Hindbrain
embryo2_Pos29_cell159_z2	40	18	Forebrain/Midbrain/Hindbrain
embryo2_Pos29_cell159_z5	41	17	Forebrain/Midbrain/Hindbrain
embryo2_Pos29_cell16_z2	22	21	Neural crest
embryo2_Pos29_cell16_z5	22	26	Forebrain/Midbrain/Hindbrain
embryo2_Pos29_cell160_z5	41	23	Forebrain/Midbrain/Hindbrain
embryo2_Pos29_cell161_z5	41	17	Forebrain/Midbrain/Hindbrain
embryo2_Pos29_cell162_z2	39	22	Forebrain/Midbrain/Hindbrain
embryo2_Pos29_cell162_z5	42	16	Forebrain/Midbrain/Hindbrain
embryo2_Pos29_cell163_z2	39	23	Forebrain/Midbrain/Hindbrain
embryo2_Pos29_cell163_z5	42	21	Forebrain/Midbrain/Hindbrain
embryo2_Pos29_cell164_z2	40	16	Forebrain/Midbrain/Hindbrain
embryo2_Pos29_cell164_z5	42	20	Forebrain/Midbrain/Hindbrain
embryo2_Pos29_cell165_z5	42	24	Forebrain/Midbrain/Hindbrain
embryo2_Pos29_cell166_z2	40	21	Forebrain/Midbrain/Hindbrain
embryo2_Pos29_cell166_z5	42	18	Forebrain/Midbrain/Hindbrain
embryo2_Pos29_cell167_z2	40	12	Forebrain/Midbrain/Hindbrain
embryo2_Pos29_cell167_z5	42	23	Forebrain/Midbrain/Hindbrain
embryo2_Pos29_cell168_z5	42	18	Forebrain/Midbrain/Hindbrain
embryo2_Pos29_cell169_z2	40	15	Forebrain/Midbrain/Hindbrain
embryo2_Pos29_cell17_z2	21	28	Forebrain/Midbrain/Hindbrain
embryo2_Pos29_cell17_z5	22	23	Forebrain/Midbrain/Hindbrain
embryo2_Pos29_cell170_z2	41	23	Forebrain/Midbrain/Hindbrain
embryo2_Pos29_cell170_z5	43	19	Forebrain/Midbrain/Hindbrain
embryo2_Pos29_cell171_z5	43	20	Forebrain/Midbrain/Hindbrain
embryo2_Pos29_cell172_z2	40	25	Forebrain/Midbrain/Hindbrain
embryo2_Pos29_cell172_z5	43	22	Forebrain/Midbrain/Hindbrain
embryo2_Pos29_cell173_z5	43	25	Forebrain/Midbrain/Hindbrain
embryo2_Pos29_cell174_z2	40	18	Forebrain/Midbrain/Hindbrain
embryo2_Pos29_cell174_z5	43	15	Spinal cord
embryo2_Pos29_cell175_z2	42	20	Forebrain/Midbrain/Hindbrain
embryo2_Pos29_cell175_z5	43	17	Forebrain/Midbrain/Hindbrain
embryo2_Pos29_cell177_z2	40	22	Forebrain/Midbrain/Hindbrain
embryo2_Pos29_cell177_z5	43	24	Forebrain/Midbrain/Hindbrain
embryo2_Pos29_cell178_z5	43	19	Forebrain/Midbrain/Hindbrain
embryo2_Pos29_cell179_z5	44	22	Forebrain/Midbrain/Hindbrain
embryo2_Pos29_cell18_z5	23	27	Forebrain/Midbrain/Hindbrain
embryo2_Pos29_cell180_z2	41	24	Forebrain/Midbrain/Hindbrain
embryo2_Pos29_cell180_z5	44	20	Forebrain/Midbrain/Hindbrain
embryo2_Pos29_cell181_z5	44	17	Forebrain/Midbrain/Hindbrain
embryo2_Pos29_cell182_z2	42	17	Forebrain/Midbrain/Hindbrain
embryo2_Pos29_cell182_z5	45	18	Forebrain/Midbrain/Hindbrain
embryo2_Pos29_cell183_z2	42	15	Forebrain/Midbrain/Hindbrain
embryo2_Pos29_cell183_z5	44	25	Forebrain/Midbrain/Hindbrain
embryo2_Pos29_cell184_z2	42	16	Forebrain/Midbrain/Hindbrain
embryo2_Pos29_cell184_z5	45	20	Forebrain/Midbrain/Hindbrain
embryo2_Pos29_cell185_z5	45	19	Forebrain/Midbrain/Hindbrain
embryo2_Pos29_cell186_z2	42	19	Forebrain/Midbrain/Hindbrain
embryo2_Pos29_cell186_z5	45	26	Forebrain/Midbrain/Hindbrain
embryo2_Pos29_cell187_z2	42	24	Forebrain/Midbrain/Hindbrain
embryo2_Pos29_cell188_z2	42	25	Forebrain/Midbrain/Hindbrain
embryo2_Pos29_cell188_z5	45	16	Forebrain/Midbrain/Hindbrain
embryo2_Pos29_cell189_z2	42	5	Neural crest
embryo2_Pos29_cell189_z5	46	22	Forebrain/Midbrain/Hindbrain
embryo2_Pos29_cell19_z2	22	27	Forebrain/Midbrain/Hindbrain
embryo2_Pos29_cell19_z5	23	22	Forebrain/Midbrain/Hindbrain
embryo2_Pos29_cell190_z2	42	21	Forebrain/Midbrain/Hindbrain
embryo2_Pos29_cell190_z5	45	17	Forebrain/Midbrain/Hindbrain
embryo2_Pos29_cell191_z2	43	16	Forebrain/Midbrain/Hindbrain
embryo2_Pos29_cell191_z5	46	18	Forebrain/Midbrain/Hindbrain
embryo2_Pos29_cell192_z2	43	22	Forebrain/Midbrain/Hindbrain
embryo2_Pos29_cell192_z5	45	23	Forebrain/Midbrain/Hindbrain
embryo2_Pos29_cell193_z2	43	18	Forebrain/Midbrain/Hindbrain
embryo2_Pos29_cell194_z5	45	8	Endothelium
embryo2_Pos29_cell195_z2	43	4	Neural crest
embryo2_Pos29_cell195_z5	46	20	Forebrain/Midbrain/Hindbrain
embryo2_Pos29_cell196_z2	43	14	Forebrain/Midbrain/Hindbrain
embryo2_Pos29_cell196_z5	46	26	Forebrain/Midbrain/Hindbrain
embryo2_Pos29_cell197_z2	43	24	Forebrain/Midbrain/Hindbrain
embryo2_Pos29_cell197_z5	47	24	Forebrain/Midbrain/Hindbrain
embryo2_Pos29_cell198_z2	43	16	Forebrain/Midbrain/Hindbrain
embryo2_Pos29_cell198_z5	46	16	Forebrain/Midbrain/Hindbrain
embryo2_Pos29_cell199_z2	43	21	Forebrain/Midbrain/Hindbrain
embryo2_Pos29_cell199_z5	46	23	Forebrain/Midbrain/Hindbrain
embryo2_Pos29_cell2_z5	19	24	Neural crest
embryo2_Pos29_cell20_z2	23	28	Forebrain/Midbrain/Hindbrain
embryo2_Pos29_cell20_z5	23	20	Neural crest
embryo2_Pos29_cell200_z5	46	19	Forebrain/Midbrain/Hindbrain
embryo2_Pos29_cell201_z2	44	27	Forebrain/Midbrain/Hindbrain
embryo2_Pos29_cell202_z2	43	20	Forebrain/Midbrain/Hindbrain
embryo2_Pos29_cell202_z5	47	21	Forebrain/Midbrain/Hindbrain
embryo2_Pos29_cell203_z2	44	4	Neural crest
embryo2_Pos29_cell203_z5	47	16	Forebrain/Midbrain/Hindbrain
embryo2_Pos29_cell204_z2	44	22	Forebrain/Midbrain/Hindbrain
embryo2_Pos29_cell204_z5	47	20	Forebrain/Midbrain/Hindbrain
embryo2_Pos29_cell205_z5	47	26	Forebrain/Midbrain/Hindbrain
embryo2_Pos29_cell206_z2	44	19	Forebrain/Midbrain/Hindbrain
embryo2_Pos29_cell206_z5	48	20	Forebrain/Midbrain/Hindbrain
embryo2_Pos29_cell207_z2	44	25	Forebrain/Midbrain/Hindbrain
embryo2_Pos29_cell207_z5	47	24	Forebrain/Midbrain/Hindbrain
embryo2_Pos29_cell208_z2	45	4	Cranial mesoderm
embryo2_Pos29_cell208_z5	47	17	Forebrain/Midbrain/Hindbrain
embryo2_Pos29_cell209_z2	44	15	Forebrain/Midbrain/Hindbrain
embryo2_Pos29_cell209_z5	47	18	Forebrain/Midbrain/Hindbrain
embryo2_Pos29_cell21_z2	22	20	Neural crest
embryo2_Pos29_cell21_z5	24	28	Forebrain/Midbrain/Hindbrain
embryo2_Pos29_cell210_z2	44	18	Forebrain/Midbrain/Hindbrain
embryo2_Pos29_cell210_z5	47	22	Forebrain/Midbrain/Hindbrain
embryo2_Pos29_cell211_z2	42	29	Forebrain/Midbrain/Hindbrain
embryo2_Pos29_cell211_z5	48	25	Forebrain/Midbrain/Hindbrain
embryo2_Pos29_cell212_z2	44	22	Forebrain/Midbrain/Hindbrain
embryo2_Pos29_cell212_z5	49	21	Forebrain/Midbrain/Hindbrain
embryo2_Pos29_cell213_z2	44	17	Forebrain/Midbrain/Hindbrain
embryo2_Pos29_cell213_z5	48	16	Forebrain/Midbrain/Hindbrain
embryo2_Pos29_cell214_z2	45	24	Forebrain/Midbrain/Hindbrain
embryo2_Pos29_cell214_z5	48	19	Forebrain/Midbrain/Hindbrain
embryo2_Pos29_cell215_z5	48	26	Forebrain/Midbrain/Hindbrain
embryo2_Pos29_cell216_z2	45	25	Forebrain/Midbrain/Hindbrain
embryo2_Pos29_cell216_z5	48	23	Forebrain/Midbrain/Hindbrain
embryo2_Pos29_cell217_z2	47	21	Forebrain/Midbrain/Hindbrain
embryo2_Pos29_cell217_z5	49	17	Forebrain/Midbrain/Hindbrain
embryo2_Pos29_cell218_z2	45	19	Forebrain/Midbrain/Hindbrain
embryo2_Pos29_cell218_z5	49	26	Forebrain/Midbrain/Hindbrain
embryo2_Pos29_cell219_z2	45	26	Forebrain/Midbrain/Hindbrain
embryo2_Pos29_cell22_z2	23	25	Forebrain/Midbrain/Hindbrain
embryo2_Pos29_cell22_z5	23	25	Forebrain/Midbrain/Hindbrain
embryo2_Pos29_cell220_z2	45	15	Forebrain/Midbrain/Hindbrain
embryo2_Pos29_cell220_z5	49	18	Forebrain/Midbrain/Hindbrain
embryo2_Pos29_cell221_z2	45	27	Forebrain/Midbrain/Hindbrain
embryo2_Pos29_cell221_z5	50	3	Neural crest
embryo2_Pos29_cell222_z2	45	18	Forebrain/Midbrain/Hindbrain
embryo2_Pos29_cell222_z5	49	20	Forebrain/Midbrain/Hindbrain
embryo2_Pos29_cell223_z5	49	24	Forebrain/Midbrain/Hindbrain
embryo2_Pos29_cell224_z2	46	17	Forebrain/Midbrain/Hindbrain
embryo2_Pos29_cell224_z5	50	22	Forebrain/Midbrain/Hindbrain
embryo2_Pos29_cell225_z2	45	23	Forebrain/Midbrain/Hindbrain
embryo2_Pos29_cell225_z5	49	27	Forebrain/Midbrain/Hindbrain
embryo2_Pos29_cell226_z2	46	23	Forebrain/Midbrain/Hindbrain
embryo2_Pos29_cell226_z5	50	20	Forebrain/Midbrain/Hindbrain
embryo2_Pos29_cell227_z2	46	16	Forebrain/Midbrain/Hindbrain
embryo2_Pos29_cell228_z2	46	19	Forebrain/Midbrain/Hindbrain
embryo2_Pos29_cell229_z2	46	5	Endothelium
embryo2_Pos29_cell23_z2	23	23	Forebrain/Midbrain/Hindbrain
embryo2_Pos29_cell23_z5	23	21	Forebrain/Midbrain/Hindbrain
embryo2_Pos29_cell231_z2	46	18	Forebrain/Midbrain/Hindbrain
embryo2_Pos29_cell232_z2	46	24	Forebrain/Midbrain/Hindbrain
embryo2_Pos29_cell233_z2	46	17	Forebrain/Midbrain/Hindbrain
embryo2_Pos29_cell234_z2	46	2	Cranial mesoderm
embryo2_Pos29_cell235_z2	46	25	Forebrain/Midbrain/Hindbrain
embryo2_Pos29_cell236_z2	47	15	Forebrain/Midbrain/Hindbrain
embryo2_Pos29_cell238_z2	47	21	Forebrain/Midbrain/Hindbrain
embryo2_Pos29_cell239_z2	47	25	Forebrain/Midbrain/Hindbrain
embryo2_Pos29_cell24_z2	23	27	Forebrain/Midbrain/Hindbrain
embryo2_Pos29_cell24_z5	23	27	Forebrain/Midbrain/Hindbrain
embryo2_Pos29_cell240_z2	46	22	Forebrain/Midbrain/Hindbrain
embryo2_Pos29_cell242_z2	48	16	Forebrain/Midbrain/Hindbrain
embryo2_Pos29_cell243_z2	47	27	Forebrain/Midbrain/Hindbrain
embryo2_Pos29_cell244_z2	47	4	Cranial mesoderm
embryo2_Pos29_cell245_z2	47	21	Forebrain/Midbrain/Hindbrain
embryo2_Pos29_cell246_z2	47	23	Forebrain/Midbrain/Hindbrain
embryo2_Pos29_cell247_z2	47	19	Forebrain/Midbrain/Hindbrain
embryo2_Pos29_cell248_z2	47	18	Forebrain/Midbrain/Hindbrain
embryo2_Pos29_cell249_z2	48	2	Surface ectoderm
embryo2_Pos29_cell25_z2	24	22	Forebrain/Midbrain/Hindbrain
embryo2_Pos29_cell25_z5	24	23	Forebrain/Midbrain/Hindbrain
embryo2_Pos29_cell250_z2	48	20	Forebrain/Midbrain/Hindbrain
embryo2_Pos29_cell251_z2	48	27	Forebrain/Midbrain/Hindbrain
embryo2_Pos29_cell253_z2	48	1	Surface ectoderm
embryo2_Pos29_cell254_z2	48	3	Cranial mesoderm
embryo2_Pos29_cell255_z2	48	19	Forebrain/Midbrain/Hindbrain
embryo2_Pos29_cell256_z2	48	22	Forebrain/Midbrain/Hindbrain
embryo2_Pos29_cell257_z2	48	24	Forebrain/Midbrain/Hindbrain
embryo2_Pos29_cell258_z2	48	16	Forebrain/Midbrain/Hindbrain
embryo2_Pos29_cell259_z2	48	3	Neural crest
embryo2_Pos29_cell26_z2	23	18	Surface ectoderm
embryo2_Pos29_cell26_z5	23	24	Forebrain/Midbrain/Hindbrain
embryo2_Pos29_cell260_z2	48	18	Forebrain/Midbrain/Hindbrain
embryo2_Pos29_cell261_z2	49	4	Neural crest
embryo2_Pos29_cell262_z2	49	25	Forebrain/Midbrain/Hindbrain
embryo2_Pos29_cell263_z2	48	29	Forebrain/Midbrain/Hindbrain
embryo2_Pos29_cell265_z2	48	20	Forebrain/Midbrain/Hindbrain
embryo2_Pos29_cell266_z2	49	20	Forebrain/Midbrain/Hindbrain
embryo2_Pos29_cell267_z2	49	17	Forebrain/Midbrain/Hindbrain
embryo2_Pos29_cell268_z2	49	22	Forebrain/Midbrain/Hindbrain
embryo2_Pos29_cell269_z2	50	23	Forebrain/Midbrain/Hindbrain
embryo2_Pos29_cell27_z2	23	19	Neural crest
embryo2_Pos29_cell27_z5	24	26	Forebrain/Midbrain/Hindbrain
embryo2_Pos29_cell270_z2	49	2	Neural crest
embryo2_Pos29_cell271_z2	49	18	Forebrain/Midbrain/Hindbrain
embryo2_Pos29_cell272_z2	49	19	Forebrain/Midbrain/Hindbrain
embryo2_Pos29_cell274_z2	49	28	Forebrain/Midbrain/Hindbrain
embryo2_Pos29_cell275_z2	49	28	Forebrain/Midbrain/Hindbrain
embryo2_Pos29_cell28_z2	24	20	Forebrain/Midbrain/Hindbrain
embryo2_Pos29_cell28_z5	24	20	Neural crest
embryo2_Pos29_cell29_z2	24	17	Surface ectoderm
embryo2_Pos29_cell29_z5	24	25	Forebrain/Midbrain/Hindbrain
embryo2_Pos29_cell3_z2	19	23	Neural crest
embryo2_Pos29_cell3_z5	19	24	Haematoendothelial progenitors
embryo2_Pos29_cell30_z2	24	26	Forebrain/Midbrain/Hindbrain
embryo2_Pos29_cell30_z5	24	28	Forebrain/Midbrain/Hindbrain
embryo2_Pos29_cell31_z2	24	18	Surface ectoderm
embryo2_Pos29_cell31_z5	24	24	Forebrain/Midbrain/Hindbrain
embryo2_Pos29_cell32_z2	25	24	Forebrain/Midbrain/Hindbrain
embryo2_Pos29_cell32_z5	24	26	Forebrain/Midbrain/Hindbrain
embryo2_Pos29_cell33_z2	25	25	Forebrain/Midbrain/Hindbrain
embryo2_Pos29_cell33_z5	24	22	Forebrain/Midbrain/Hindbrain
embryo2_Pos29_cell34_z2	25	23	Spinal cord
embryo2_Pos29_cell34_z5	25	21	Forebrain/Midbrain/Hindbrain
embryo2_Pos29_cell35_z2	24	26	Forebrain/Midbrain/Hindbrain
embryo2_Pos29_cell35_z5	25	19	Neural crest
embryo2_Pos29_cell36_z2	25	19	Surface ectoderm
embryo2_Pos29_cell36_z5	25	24	Forebrain/Midbrain/Hindbrain
embryo2_Pos29_cell37_z2	25	28	Forebrain/Midbrain/Hindbrain
embryo2_Pos29_cell38_z2	25	20	Forebrain/Midbrain/Hindbrain
embryo2_Pos29_cell38_z5	25	26	Forebrain/Midbrain/Hindbrain
embryo2_Pos29_cell39_z2	25	28	Forebrain/Midbrain/Hindbrain
embryo2_Pos29_cell39_z5	26	28	Forebrain/Midbrain/Hindbrain
embryo2_Pos29_cell4_z5	19	26	Forebrain/Midbrain/Hindbrain
embryo2_Pos29_cell40_z2	25	16	Surface ectoderm
embryo2_Pos29_cell40_z5	25	23	Forebrain/Midbrain/Hindbrain
embryo2_Pos29_cell41_z2	25	17	Surface ectoderm
embryo2_Pos29_cell42_z2	25	24	Forebrain/Midbrain/Hindbrain
embryo2_Pos29_cell42_z5	26	21	Forebrain/Midbrain/Hindbrain
embryo2_Pos29_cell43_z2	25	26	Forebrain/Midbrain/Hindbrain
embryo2_Pos29_cell43_z5	26	25	Forebrain/Midbrain/Hindbrain
embryo2_Pos29_cell45_z2	26	22	Forebrain/Midbrain/Hindbrain
embryo2_Pos29_cell46_z2	26	27	Forebrain/Midbrain/Hindbrain
embryo2_Pos29_cell46_z5	26	28	Forebrain/Midbrain/Hindbrain
embryo2_Pos29_cell47_z2	26	23	Forebrain/Midbrain/Hindbrain
embryo2_Pos29_cell47_z5	26	24	Forebrain/Midbrain/Hindbrain
embryo2_Pos29_cell48_z2	26	24	Forebrain/Midbrain/Hindbrain
embryo2_Pos29_cell48_z5	27	25	Forebrain/Midbrain/Hindbrain
embryo2_Pos29_cell49_z2	26	15	Surface ectoderm
embryo2_Pos29_cell49_z5	26	28	Forebrain/Midbrain/Hindbrain
embryo2_Pos29_cell5_z2	20	26	Forebrain/Midbrain/Hindbrain
embryo2_Pos29_cell5_z5	19	27	Forebrain/Midbrain/Hindbrain
embryo2_Pos29_cell50_z2	26	20	Forebrain/Midbrain/Hindbrain
embryo2_Pos29_cell50_z5	27	26	Forebrain/Midbrain/Hindbrain
embryo2_Pos29_cell51_z2	26	17	Surface ectoderm
embryo2_Pos29_cell51_z5	27	20	Forebrain/Midbrain/Hindbrain
embryo2_Pos29_cell52_z2	26	25	Forebrain/Midbrain/Hindbrain
embryo2_Pos29_cell53_z2	27	26	Forebrain/Midbrain/Hindbrain
embryo2_Pos29_cell53_z5	27	23	Forebrain/Midbrain/Hindbrain
embryo2_Pos29_cell54_z5	28	18	Spinal cord
embryo2_Pos29_cell55_z2	27	18	Endothelium
embryo2_Pos29_cell55_z5	28	24	Forebrain/Midbrain/Hindbrain
embryo2_Pos29_cell56_z2	27	22	Forebrain/Midbrain/Hindbrain
embryo2_Pos29_cell57_z2	27	23	Forebrain/Midbrain/Hindbrain
embryo2_Pos29_cell57_z5	28	22	Forebrain/Midbrain/Hindbrain
embryo2_Pos29_cell58_z2	27	25	Forebrain/Midbrain/Hindbrain
embryo2_Pos29_cell58_z5	28	28	Forebrain/Midbrain/Hindbrain
embryo2_Pos29_cell59_z2	27	19	Forebrain/Midbrain/Hindbrain
embryo2_Pos29_cell59_z5	28	20	Forebrain/Midbrain/Hindbrain
embryo2_Pos29_cell6_z2	19	27	Forebrain/Midbrain/Hindbrain
embryo2_Pos29_cell6_z5	20	28	Forebrain/Midbrain/Hindbrain
embryo2_Pos29_cell60_z5	29	23	Forebrain/Midbrain/Hindbrain
embryo2_Pos29_cell61_z2	28	15	Neural crest
embryo2_Pos29_cell61_z5	29	27	Forebrain/Midbrain/Hindbrain
embryo2_Pos29_cell62_z2	28	21	Forebrain/Midbrain/Hindbrain
embryo2_Pos29_cell63_z2	28	24	Forebrain/Midbrain/Hindbrain
embryo2_Pos29_cell63_z5	29	17	Forebrain/Midbrain/Hindbrain
embryo2_Pos29_cell64_z2	28	25	Forebrain/Midbrain/Hindbrain
embryo2_Pos29_cell64_z5	29	25	Forebrain/Midbrain/Hindbrain
embryo2_Pos29_cell65_z2	28	27	Forebrain/Midbrain/Hindbrain
embryo2_Pos29_cell65_z5	29	19	Forebrain/Midbrain/Hindbrain
embryo2_Pos29_cell66_z2	29	20	Forebrain/Midbrain/Hindbrain
embryo2_Pos29_cell66_z5	30	21	Forebrain/Midbrain/Hindbrain
embryo2_Pos29_cell67_z2	28	23	Forebrain/Midbrain/Hindbrain
embryo2_Pos29_cell67_z5	29	28	Forebrain/Midbrain/Hindbrain
embryo2_Pos29_cell68_z2	28	24	Forebrain/Midbrain/Hindbrain
embryo2_Pos29_cell68_z5	30	22	Forebrain/Midbrain/Hindbrain
embryo2_Pos29_cell69_z5	30	26	Forebrain/Midbrain/Hindbrain
embryo2_Pos29_cell7_z2	9	32	Forebrain/Midbrain/Hindbrain
embryo2_Pos29_cell7_z5	20	25	Forebrain/Midbrain/Hindbrain
embryo2_Pos29_cell70_z2	29	18	Forebrain/Midbrain/Hindbrain
embryo2_Pos29_cell70_z5	30	18	Forebrain/Midbrain/Hindbrain
embryo2_Pos29_cell71_z2	29	19	Forebrain/Midbrain/Hindbrain
embryo2_Pos29_cell71_z5	30	19	Forebrain/Midbrain/Hindbrain
embryo2_Pos29_cell72_z2	28	26	Forebrain/Midbrain/Hindbrain
embryo2_Pos29_cell72_z5	31	24	Forebrain/Midbrain/Hindbrain
embryo2_Pos29_cell73_z2	29	14	Neural crest
embryo2_Pos29_cell74_z2	29	13	Surface ectoderm
embryo2_Pos29_cell74_z5	31	21	Forebrain/Midbrain/Hindbrain
embryo2_Pos29_cell75_z5	32	27	Forebrain/Midbrain/Hindbrain
embryo2_Pos29_cell76_z2	29	15	Neural crest
embryo2_Pos29_cell76_z5	30	15	Haematoendothelial progenitors
embryo2_Pos29_cell77_z2	30	25	Forebrain/Midbrain/Hindbrain
embryo2_Pos29_cell78_z2	29	22	Forebrain/Midbrain/Hindbrain
embryo2_Pos29_cell78_z5	30	23	Forebrain/Midbrain/Hindbrain
embryo2_Pos29_cell79_z5	31	20	Forebrain/Midbrain/Hindbrain
embryo2_Pos29_cell8_z2	20	21	Neural crest
embryo2_Pos29_cell8_z5	21	23	Cranial mesoderm
embryo2_Pos29_cell80_z2	29	27	Forebrain/Midbrain/Hindbrain
embryo2_Pos29_cell81_z2	29	23	Forebrain/Midbrain/Hindbrain
embryo2_Pos29_cell81_z5	31	18	Forebrain/Midbrain/Hindbrain
embryo2_Pos29_cell82_z2	30	17	Forebrain/Midbrain/Hindbrain
embryo2_Pos29_cell82_z5	31	22	Forebrain/Midbrain/Hindbrain
embryo2_Pos29_cell83_z5	31	24	Forebrain/Midbrain/Hindbrain
embryo2_Pos29_cell84_z2	30	22	Forebrain/Midbrain/Hindbrain
embryo2_Pos29_cell84_z5	31	25	Forebrain/Midbrain/Hindbrain
embryo2_Pos29_cell85_z2	30	14	Cranial mesoderm
embryo2_Pos29_cell85_z5	32	25	Forebrain/Midbrain/Hindbrain
embryo2_Pos29_cell86_z2	30	15	Cranial mesoderm
embryo2_Pos29_cell86_z5	32	23	Forebrain/Midbrain/Hindbrain
embryo2_Pos29_cell87_z2	30	20	Forebrain/Midbrain/Hindbrain
embryo2_Pos29_cell87_z5	32	24	Forebrain/Midbrain/Hindbrain
embryo2_Pos29_cell88_z2	30	21	Forebrain/Midbrain/Hindbrain
embryo2_Pos29_cell88_z5	32	21	Forebrain/Midbrain/Hindbrain
embryo2_Pos29_cell89_z2	30	19	Forebrain/Midbrain/Hindbrain
embryo2_Pos29_cell89_z5	32	16	Forebrain/Midbrain/Hindbrain
embryo2_Pos29_cell9_z2	20	24	Neural crest
embryo2_Pos29_cell9_z5	21	24	Forebrain/Midbrain/Hindbrain
embryo2_Pos29_cell90_z2	30	19	Forebrain/Midbrain/Hindbrain
embryo2_Pos29_cell90_z5	32	19	Forebrain/Midbrain/Hindbrain
embryo2_Pos29_cell91_z2	31	23	Forebrain/Midbrain/Hindbrain
embryo2_Pos29_cell91_z5	32	22	Forebrain/Midbrain/Hindbrain
embryo2_Pos29_cell92_z2	32	13	Neural crest
embryo2_Pos29_cell92_z5	32	17	Forebrain/Midbrain/Hindbrain
embryo2_Pos29_cell93_z2	31	11	Surface ectoderm
embryo2_Pos29_cell93_z5	33	19	Forebrain/Midbrain/Hindbrain
embryo2_Pos29_cell94_z5	33	20	Forebrain/Midbrain/Hindbrain
embryo2_Pos29_cell95_z2	31	17	Forebrain/Midbrain/Hindbrain
embryo2_Pos29_cell95_z5	33	16	Spinal cord
embryo2_Pos29_cell96_z2	31	21	Forebrain/Midbrain/Hindbrain
embryo2_Pos29_cell96_z5	34	22	Forebrain/Midbrain/Hindbrain
embryo2_Pos29_cell97_z5	33	23	Forebrain/Midbrain/Hindbrain
embryo2_Pos29_cell98_z2	32	24	Forebrain/Midbrain/Hindbrain
embryo2_Pos29_cell98_z5	33	24	Forebrain/Midbrain/Hindbrain
embryo2_Pos29_cell99_z2	31	22	Forebrain/Midbrain/Hindbrain
embryo2_Pos30_cell10_z2	50	22	Forebrain/Midbrain/Hindbrain
embryo2_Pos30_cell10_z5	51	23	Forebrain/Midbrain/Hindbrain
embryo2_Pos30_cell100_z2	58	20	Forebrain/Midbrain/Hindbrain
embryo2_Pos30_cell100_z5	59	25	Forebrain/Midbrain/Hindbrain
embryo2_Pos30_cell101_z2	59	18	Forebrain/Midbrain/Hindbrain
embryo2_Pos30_cell101_z5	59	7	Surface ectoderm
embryo2_Pos30_cell102_z2	58	23	Forebrain/Midbrain/Hindbrain
embryo2_Pos30_cell102_z5	59	18	Forebrain/Midbrain/Hindbrain
embryo2_Pos30_cell104_z2	60	16	Forebrain/Midbrain/Hindbrain
embryo2_Pos30_cell104_z5	60	20	Forebrain/Midbrain/Hindbrain
embryo2_Pos30_cell105_z2	59	19	Forebrain/Midbrain/Hindbrain
embryo2_Pos30_cell105_z5	61	4	Neural crest
embryo2_Pos30_cell106_z2	59	22	Forebrain/Midbrain/Hindbrain
embryo2_Pos30_cell106_z5	60	24	Forebrain/Midbrain/Hindbrain
embryo2_Pos30_cell107_z5	60	19	Forebrain/Midbrain/Hindbrain
embryo2_Pos30_cell108_z5	62	20	Forebrain/Midbrain/Hindbrain
embryo2_Pos30_cell109_z5	60	25	Forebrain/Midbrain/Hindbrain
embryo2_Pos30_cell11_z2	50	24	Forebrain/Midbrain/Hindbrain
embryo2_Pos30_cell11_z5	50	25	Forebrain/Midbrain/Hindbrain
embryo2_Pos30_cell110_z2	60	19	Forebrain/Midbrain/Hindbrain
embryo2_Pos30_cell110_z5	62	18	Forebrain/Midbrain/Hindbrain
embryo2_Pos30_cell111_z5	61	22	Forebrain/Midbrain/Hindbrain
embryo2_Pos30_cell112_z2	60	21	Forebrain/Midbrain/Hindbrain
embryo2_Pos30_cell112_z5	62	24	Forebrain/Midbrain/Hindbrain
embryo2_Pos30_cell113_z2	60	27	Forebrain/Midbrain/Hindbrain
embryo2_Pos30_cell113_z5	61	18	Forebrain/Midbrain/Hindbrain
embryo2_Pos30_cell114_z2	61	7	Surface ectoderm
embryo2_Pos30_cell114_z5	62	20	Forebrain/Midbrain/Hindbrain
embryo2_Pos30_cell115_z2	60	22	Forebrain/Midbrain/Hindbrain
embryo2_Pos30_cell115_z5	63	22	Forebrain/Midbrain/Hindbrain
embryo2_Pos30_cell116_z2	62	20	Forebrain/Midbrain/Hindbrain
embryo2_Pos30_cell116_z5	63	25	Forebrain/Midbrain/Hindbrain
embryo2_Pos30_cell117_z2	62	25	Forebrain/Midbrain/Hindbrain
embryo2_Pos30_cell117_z5	63	23	Forebrain/Midbrain/Hindbrain
embryo2_Pos30_cell118_z2	61	18	Forebrain/Midbrain/Hindbrain
embryo2_Pos30_cell118_z5	63	24	Forebrain/Midbrain/Hindbrain
embryo2_Pos30_cell119_z2	61	17	Forebrain/Midbrain/Hindbrain
embryo2_Pos30_cell119_z5	63	17	Forebrain/Midbrain/Hindbrain
embryo2_Pos30_cell12_z2	51	25	Forebrain/Midbrain/Hindbrain
embryo2_Pos30_cell12_z5	51	27	Forebrain/Midbrain/Hindbrain
embryo2_Pos30_cell120_z5	64	19	Forebrain/Midbrain/Hindbrain
embryo2_Pos30_cell121_z2	62	20	Forebrain/Midbrain/Hindbrain
embryo2_Pos30_cell121_z5	63	9	Neural crest
embryo2_Pos30_cell122_z2	62	9	Surface ectoderm
embryo2_Pos30_cell122_z5	65	11	Neural crest
embryo2_Pos30_cell123_z2	61	23	Forebrain/Midbrain/Hindbrain
embryo2_Pos30_cell123_z5	63	26	Forebrain/Midbrain/Hindbrain
embryo2_Pos30_cell124_z2	61	19	Forebrain/Midbrain/Hindbrain
embryo2_Pos30_cell124_z5	63	22	Forebrain/Midbrain/Hindbrain
embryo2_Pos30_cell125_z2	62	22	Forebrain/Midbrain/Hindbrain
embryo2_Pos30_cell125_z5	63	21	Forebrain/Midbrain/Hindbrain
embryo2_Pos30_cell126_z2	62	26	Forebrain/Midbrain/Hindbrain
embryo2_Pos30_cell127_z2	62	25	Forebrain/Midbrain/Hindbrain
embryo2_Pos30_cell127_z5	64	27	Forebrain/Midbrain/Hindbrain
embryo2_Pos30_cell128_z2	62	18	Forebrain/Midbrain/Hindbrain
embryo2_Pos30_cell128_z5	64	24	Forebrain/Midbrain/Hindbrain
embryo2_Pos30_cell129_z5	65	22	Forebrain/Midbrain/Hindbrain
embryo2_Pos30_cell13_z2	51	27	Forebrain/Midbrain/Hindbrain
embryo2_Pos30_cell130_z2	62	21	Forebrain/Midbrain/Hindbrain
embryo2_Pos30_cell130_z5	64	21	Forebrain/Midbrain/Hindbrain
embryo2_Pos30_cell131_z2	62	23	Forebrain/Midbrain/Hindbrain
embryo2_Pos30_cell131_z5	64	25	Forebrain/Midbrain/Hindbrain
embryo2_Pos30_cell132_z2	62	28	Forebrain/Midbrain/Hindbrain
embryo2_Pos30_cell132_z5	64	16	Forebrain/Midbrain/Hindbrain
embryo2_Pos30_cell133_z2	62	17	Forebrain/Midbrain/Hindbrain
embryo2_Pos30_cell133_z5	65	23	Forebrain/Midbrain/Hindbrain
embryo2_Pos30_cell134_z2	63	19	Forebrain/Midbrain/Hindbrain
embryo2_Pos30_cell134_z5	64	15	Forebrain/Midbrain/Hindbrain
embryo2_Pos30_cell135_z2	63	22	Forebrain/Midbrain/Hindbrain
embryo2_Pos30_cell135_z5	65	12	Neural crest
embryo2_Pos30_cell136_z2	62	24	Forebrain/Midbrain/Hindbrain
embryo2_Pos30_cell136_z5	65	18	Forebrain/Midbrain/Hindbrain
embryo2_Pos30_cell137_z2	63	15	Neural crest
embryo2_Pos30_cell137_z5	65	14	Haematoendothelial progenitors
embryo2_Pos30_cell138_z2	63	25	Forebrain/Midbrain/Hindbrain
embryo2_Pos30_cell138_z5	65	13	Forebrain/Midbrain/Hindbrain
embryo2_Pos30_cell139_z2	63	18	Forebrain/Midbrain/Hindbrain
embryo2_Pos30_cell139_z5	65	21	Forebrain/Midbrain/Hindbrain
embryo2_Pos30_cell14_z2	51	28	Forebrain/Midbrain/Hindbrain
embryo2_Pos30_cell140_z2	63	10	Neural crest
embryo2_Pos30_cell140_z5	65	26	Forebrain/Midbrain/Hindbrain
embryo2_Pos30_cell141_z2	63	8	Neural crest
embryo2_Pos30_cell141_z5	65	17	Forebrain/Midbrain/Hindbrain
embryo2_Pos30_cell142_z2	64	12	Neural crest
embryo2_Pos30_cell142_z5	65	19	Forebrain/Midbrain/Hindbrain
embryo2_Pos30_cell143_z2	63	16	Forebrain/Midbrain/Hindbrain
embryo2_Pos30_cell143_z5	67	24	Forebrain/Midbrain/Hindbrain
embryo2_Pos30_cell144_z2	63	13	Neural crest
embryo2_Pos30_cell144_z5	66	21	Forebrain/Midbrain/Hindbrain
embryo2_Pos30_cell145_z2	66	9	Neural crest
embryo2_Pos30_cell145_z5	65	15	Endothelium
embryo2_Pos30_cell146_z2	64	22	Forebrain/Midbrain/Hindbrain
embryo2_Pos30_cell146_z5	66	14	Haematoendothelial progenitors
embryo2_Pos30_cell147_z2	63	14	Neural crest
embryo2_Pos30_cell147_z5	66	13	Neural crest
embryo2_Pos30_cell148_z5	66	14	Neural crest
embryo2_Pos30_cell149_z2	65	26	Forebrain/Midbrain/Hindbrain
embryo2_Pos30_cell149_z5	67	25	Forebrain/Midbrain/Hindbrain
embryo2_Pos30_cell15_z5	51	22	Forebrain/Midbrain/Hindbrain
embryo2_Pos30_cell150_z2	64	27	Forebrain/Midbrain/Hindbrain
embryo2_Pos30_cell150_z5	66	15	Haematoendothelial progenitors
embryo2_Pos30_cell151_z2	64	18	Forebrain/Midbrain/Hindbrain
embryo2_Pos30_cell151_z5	67	22	Forebrain/Midbrain/Hindbrain
embryo2_Pos30_cell152_z2	64	23	Forebrain/Midbrain/Hindbrain
embryo2_Pos30_cell152_z5	67	24	Forebrain/Midbrain/Hindbrain
embryo2_Pos30_cell153_z2	64	28	Forebrain/Midbrain/Hindbrain
embryo2_Pos30_cell153_z5	67	19	Forebrain/Midbrain/Hindbrain
embryo2_Pos30_cell154_z2	64	17	Forebrain/Midbrain/Hindbrain
embryo2_Pos30_cell154_z5	67	17	Forebrain/Midbrain/Hindbrain
embryo2_Pos30_cell155_z2	65	20	Forebrain/Midbrain/Hindbrain
embryo2_Pos30_cell155_z5	68	18	Forebrain/Midbrain/Hindbrain
embryo2_Pos30_cell156_z2	64	15	Forebrain/Midbrain/Hindbrain
embryo2_Pos30_cell156_z5	67	21	Forebrain/Midbrain/Hindbrain
embryo2_Pos30_cell157_z2	64	14	Forebrain/Midbrain/Hindbrain
embryo2_Pos30_cell157_z5	67	25	Forebrain/Midbrain/Hindbrain
embryo2_Pos30_cell158_z2	64	21	Forebrain/Midbrain/Hindbrain
embryo2_Pos30_cell158_z5	69	19	Forebrain/Midbrain/Hindbrain
embryo2_Pos30_cell159_z2	65	24	Forebrain/Midbrain/Hindbrain
embryo2_Pos30_cell159_z5	69	15	Neural crest
embryo2_Pos30_cell16_z2	51	20	Forebrain/Midbrain/Hindbrain
embryo2_Pos30_cell16_z5	51	28	Forebrain/Midbrain/Hindbrain
embryo2_Pos30_cell160_z2	65	13	Cranial mesoderm
embryo2_Pos30_cell160_z5	68	17	Forebrain/Midbrain/Hindbrain
embryo2_Pos30_cell161_z2	65	27	Forebrain/Midbrain/Hindbrain
embryo2_Pos30_cell161_z5	69	23	Forebrain/Midbrain/Hindbrain
embryo2_Pos30_cell162_z2	65	19	Forebrain/Midbrain/Hindbrain
embryo2_Pos30_cell162_z5	69	21	Forebrain/Midbrain/Hindbrain
embryo2_Pos30_cell163_z2	65	22	Forebrain/Midbrain/Hindbrain
embryo2_Pos30_cell163_z5	69	24	Forebrain/Midbrain/Hindbrain
embryo2_Pos30_cell164_z2	65	14	Neural crest
embryo2_Pos30_cell164_z5	69	20	Forebrain/Midbrain/Hindbrain
embryo2_Pos30_cell165_z2	65	20	Forebrain/Midbrain/Hindbrain
embryo2_Pos30_cell165_z5	69	23	Forebrain/Midbrain/Hindbrain
embryo2_Pos30_cell166_z2	66	14	Neural crest
embryo2_Pos30_cell166_z5	70	16	Neural crest
embryo2_Pos30_cell167_z2	65	25	Forebrain/Midbrain/Hindbrain
embryo2_Pos30_cell167_z5	71	18	Forebrain/Midbrain/Hindbrain
embryo2_Pos30_cell168_z2	65	18	Forebrain/Midbrain/Hindbrain
embryo2_Pos30_cell168_z5	70	20	Forebrain/Midbrain/Hindbrain
embryo2_Pos30_cell169_z2	67	25	Forebrain/Midbrain/Hindbrain
embryo2_Pos30_cell169_z5	70	22	Forebrain/Midbrain/Hindbrain
embryo2_Pos30_cell17_z2	51	18	Forebrain/Midbrain/Hindbrain
embryo2_Pos30_cell17_z5	51	20	Forebrain/Midbrain/Hindbrain
embryo2_Pos30_cell170_z5	70	24	Forebrain/Midbrain/Hindbrain
embryo2_Pos30_cell171_z5	70	27	Forebrain/Midbrain/Hindbrain
embryo2_Pos30_cell172_z2	66	15	Haematoendothelial progenitors
embryo2_Pos30_cell172_z5	70	17	Forebrain/Midbrain/Hindbrain
embryo2_Pos30_cell173_z2	66	26	Forebrain/Midbrain/Hindbrain
embryo2_Pos30_cell173_z5	70	23	Forebrain/Midbrain/Hindbrain
embryo2_Pos30_cell174_z2	66	23	Forebrain/Midbrain/Hindbrain
embryo2_Pos30_cell174_z5	70	16	Neural crest
embryo2_Pos30_cell175_z2	67	20	Forebrain/Midbrain/Hindbrain
embryo2_Pos30_cell175_z5	70	21	Forebrain/Midbrain/Hindbrain
embryo2_Pos30_cell176_z2	67	13	Neural crest
embryo2_Pos30_cell176_z5	70	22	Forebrain/Midbrain/Hindbrain
embryo2_Pos30_cell177_z2	66	18	Forebrain/Midbrain/Hindbrain
embryo2_Pos30_cell177_z5	71	20	Forebrain/Midbrain/Hindbrain
embryo2_Pos30_cell178_z2	67	19	Forebrain/Midbrain/Hindbrain
embryo2_Pos30_cell178_z5	71	17	Neural crest
embryo2_Pos30_cell179_z2	67	22	Forebrain/Midbrain/Hindbrain
embryo2_Pos30_cell179_z5	71	19	Forebrain/Midbrain/Hindbrain
embryo2_Pos30_cell18_z2	51	26	Forebrain/Midbrain/Hindbrain
embryo2_Pos30_cell18_z5	51	16	Forebrain/Midbrain/Hindbrain
embryo2_Pos30_cell180_z2	68	16	Endothelium
embryo2_Pos30_cell180_z5	76	7	Surface ectoderm
embryo2_Pos30_cell181_z2	67	24	Forebrain/Midbrain/Hindbrain
embryo2_Pos30_cell181_z5	71	23	Forebrain/Midbrain/Hindbrain
embryo2_Pos30_cell182_z2	67	15	Neural crest
embryo2_Pos30_cell182_z5	72	20	Forebrain/Midbrain/Hindbrain
embryo2_Pos30_cell183_z2	67	25	Forebrain/Midbrain/Hindbrain
embryo2_Pos30_cell183_z5	72	21	Forebrain/Midbrain/Hindbrain
embryo2_Pos30_cell184_z2	72	8	Surface ectoderm
embryo2_Pos30_cell184_z5	72	26	Forebrain/Midbrain/Hindbrain
embryo2_Pos30_cell185_z2	68	21	Forebrain/Midbrain/Hindbrain
embryo2_Pos30_cell185_z5	71	25	Forebrain/Midbrain/Hindbrain
embryo2_Pos30_cell186_z2	68	18	Forebrain/Midbrain/Hindbrain
embryo2_Pos30_cell186_z5	72	24	Forebrain/Midbrain/Hindbrain
embryo2_Pos30_cell187_z2	68	24	Forebrain/Midbrain/Hindbrain
embryo2_Pos30_cell187_z5	72	27	Forebrain/Midbrain/Hindbrain
embryo2_Pos30_cell188_z2	68	23	Forebrain/Midbrain/Hindbrain
embryo2_Pos30_cell188_z5	72	18	Forebrain/Midbrain/Hindbrain
embryo2_Pos30_cell189_z2	68	15	Haematoendothelial progenitors
embryo2_Pos30_cell189_z5	73	23	Forebrain/Midbrain/Hindbrain
embryo2_Pos30_cell19_z2	52	2	Neural crest
embryo2_Pos30_cell19_z5	51	5	Haematoendothelial progenitors
embryo2_Pos30_cell190_z2	69	21	Forebrain/Midbrain/Hindbrain
embryo2_Pos30_cell190_z5	73	22	Forebrain/Midbrain/Hindbrain
embryo2_Pos30_cell191_z2	69	22	Forebrain/Midbrain/Hindbrain
embryo2_Pos30_cell191_z5	73	20	Forebrain/Midbrain/Hindbrain
embryo2_Pos30_cell192_z2	69	20	Forebrain/Midbrain/Hindbrain
embryo2_Pos30_cell192_z5	73	25	Forebrain/Midbrain/Hindbrain
embryo2_Pos30_cell193_z2	69	23	Forebrain/Midbrain/Hindbrain
embryo2_Pos30_cell193_z5	73	27	Forebrain/Midbrain/Hindbrain
embryo2_Pos30_cell194_z2	70	25	Forebrain/Midbrain/Hindbrain
embryo2_Pos30_cell194_z5	74	19	Neural crest
embryo2_Pos30_cell195_z2	69	15	Neural crest
embryo2_Pos30_cell195_z5	73	23	Forebrain/Midbrain/Hindbrain
embryo2_Pos30_cell196_z2	71	17	Forebrain/Midbrain/Hindbrain
embryo2_Pos30_cell196_z5	74	26	Forebrain/Midbrain/Hindbrain
embryo2_Pos30_cell197_z2	70	16	Neural crest
embryo2_Pos30_cell197_z5	74	28	Forebrain/Midbrain/Hindbrain
embryo2_Pos30_cell198_z2	70	21	Forebrain/Midbrain/Hindbrain
embryo2_Pos30_cell198_z5	82	10	Surface ectoderm
embryo2_Pos30_cell199_z2	70	18	Forebrain/Midbrain/Hindbrain
embryo2_Pos30_cell199_z5	74	24	Forebrain/Midbrain/Hindbrain
embryo2_Pos30_cell2_z2	50	2	Surface ectoderm
embryo2_Pos30_cell2_z5	50	3	Intermediate mesoderm
embryo2_Pos30_cell20_z2	51	16	Forebrain/Midbrain/Hindbrain
embryo2_Pos30_cell20_z5	52	25	Forebrain/Midbrain/Hindbrain
embryo2_Pos30_cell200_z2	70	19	Forebrain/Midbrain/Hindbrain
embryo2_Pos30_cell200_z5	74	24	Forebrain/Midbrain/Hindbrain
embryo2_Pos30_cell201_z2	71	23	Forebrain/Midbrain/Hindbrain
embryo2_Pos30_cell201_z5	74	27	Forebrain/Midbrain/Hindbrain
embryo2_Pos30_cell202_z2	71	19	Forebrain/Midbrain/Hindbrain
embryo2_Pos30_cell202_z5	74	25	Spinal cord
embryo2_Pos30_cell203_z2	71	20	Forebrain/Midbrain/Hindbrain
embryo2_Pos30_cell203_z5	75	22	Forebrain/Midbrain/Hindbrain
embryo2_Pos30_cell204_z2	71	18	Forebrain/Midbrain/Hindbrain
embryo2_Pos30_cell204_z5	75	23	Forebrain/Midbrain/Hindbrain
embryo2_Pos30_cell205_z2	71	16	Neural crest
embryo2_Pos30_cell205_z5	75	24	Forebrain/Midbrain/Hindbrain
embryo2_Pos30_cell206_z2	71	21	Forebrain/Midbrain/Hindbrain
embryo2_Pos30_cell206_z5	75	26	Forebrain/Midbrain/Hindbrain
embryo2_Pos30_cell207_z2	72	26	Forebrain/Midbrain/Hindbrain
embryo2_Pos30_cell207_z5	75	28	Forebrain/Midbrain/Hindbrain
embryo2_Pos30_cell208_z2	72	19	Forebrain/Midbrain/Hindbrain
embryo2_Pos30_cell208_z5	76	23	Forebrain/Midbrain/Hindbrain
embryo2_Pos30_cell209_z2	73	24	Forebrain/Midbrain/Hindbrain
embryo2_Pos30_cell209_z5	76	21	Neural crest
embryo2_Pos30_cell210_z2	72	20	Forebrain/Midbrain/Hindbrain
embryo2_Pos30_cell210_z5	76	27	Forebrain/Midbrain/Hindbrain
embryo2_Pos30_cell211_z2	72	29	Forebrain/Midbrain/Hindbrain
embryo2_Pos30_cell211_z5	76	25	Forebrain/Midbrain/Hindbrain
embryo2_Pos30_cell212_z2	72	21	Forebrain/Midbrain/Hindbrain
embryo2_Pos30_cell212_z5	76	27	Forebrain/Midbrain/Hindbrain
embryo2_Pos30_cell213_z2	72	23	Forebrain/Midbrain/Hindbrain
embryo2_Pos30_cell213_z5	77	28	Forebrain/Midbrain/Hindbrain
embryo2_Pos30_cell214_z2	73	22	Forebrain/Midbrain/Hindbrain
embryo2_Pos30_cell214_z5	77	22	Surface ectoderm
embryo2_Pos30_cell215_z2	73	18	Neural crest
embryo2_Pos30_cell215_z5	77	24	Forebrain/Midbrain/Hindbrain
embryo2_Pos30_cell216_z2	73	21	Forebrain/Midbrain/Hindbrain
embryo2_Pos30_cell216_z5	78	25	Forebrain/Midbrain/Hindbrain
embryo2_Pos30_cell217_z2	73	26	Forebrain/Midbrain/Hindbrain
embryo2_Pos30_cell217_z5	78	27	Forebrain/Midbrain/Hindbrain
embryo2_Pos30_cell218_z2	73	25	Forebrain/Midbrain/Hindbrain
embryo2_Pos30_cell219_z2	73	28	Forebrain/Midbrain/Hindbrain
embryo2_Pos30_cell219_z5	78	26	Spinal cord
embryo2_Pos30_cell22_z2	51	6	Endothelium
embryo2_Pos30_cell22_z5	52	17	Forebrain/Midbrain/Hindbrain
embryo2_Pos30_cell220_z2	73	23	Forebrain/Midbrain/Hindbrain
embryo2_Pos30_cell220_z5	80	25	Forebrain/Midbrain/Hindbrain
embryo2_Pos30_cell221_z2	74	27	Forebrain/Midbrain/Hindbrain
embryo2_Pos30_cell221_z5	79	27	Forebrain/Midbrain/Hindbrain
embryo2_Pos30_cell222_z2	73	23	Forebrain/Midbrain/Hindbrain
embryo2_Pos30_cell222_z5	80	29	Neural crest
embryo2_Pos30_cell223_z2	74	19	Neural crest
embryo2_Pos30_cell223_z5	80	27	Forebrain/Midbrain/Hindbrain
embryo2_Pos30_cell224_z2	74	22	Forebrain/Midbrain/Hindbrain
embryo2_Pos30_cell225_z2	75	24	Forebrain/Midbrain/Hindbrain
embryo2_Pos30_cell226_z2	74	23	Forebrain/Midbrain/Hindbrain
embryo2_Pos30_cell227_z2	74	26	Forebrain/Midbrain/Hindbrain
embryo2_Pos30_cell228_z2	75	26	Forebrain/Midbrain/Hindbrain
embryo2_Pos30_cell229_z2	75	21	Forebrain/Midbrain/Hindbrain
embryo2_Pos30_cell23_z2	53	23	Forebrain/Midbrain/Hindbrain
embryo2_Pos30_cell23_z5	52	18	Forebrain/Midbrain/Hindbrain
embryo2_Pos30_cell230_z2	75	20	Neural crest
embryo2_Pos30_cell231_z2	75	27	Forebrain/Midbrain/Hindbrain
embryo2_Pos30_cell232_z2	77	28	Forebrain/Midbrain/Hindbrain
embryo2_Pos30_cell233_z2	75	24	Forebrain/Midbrain/Hindbrain
embryo2_Pos30_cell234_z2	75	24	Forebrain/Midbrain/Hindbrain
embryo2_Pos30_cell235_z2	76	22	Forebrain/Midbrain/Hindbrain
embryo2_Pos30_cell236_z2	76	25	Forebrain/Midbrain/Hindbrain
embryo2_Pos30_cell237_z2	77	21	Neural crest
embryo2_Pos30_cell238_z2	77	26	Forebrain/Midbrain/Hindbrain
embryo2_Pos30_cell239_z2	77	23	Forebrain/Midbrain/Hindbrain
embryo2_Pos30_cell24_z2	52	3	Neural crest
embryo2_Pos30_cell24_z5	51	19	Forebrain/Midbrain/Hindbrain
embryo2_Pos30_cell240_z2	77	24	Forebrain/Midbrain/Hindbrain
embryo2_Pos30_cell241_z2	77	28	Forebrain/Midbrain/Hindbrain
embryo2_Pos30_cell242_z2	77	25	Forebrain/Midbrain/Hindbrain
embryo2_Pos30_cell244_z2	78	22	Surface ectoderm
embryo2_Pos30_cell245_z2	78	23	Forebrain/Midbrain/Hindbrain
embryo2_Pos30_cell246_z2	79	28	Neural crest
embryo2_Pos30_cell247_z2	79	24	Forebrain/Midbrain/Hindbrain
embryo2_Pos30_cell248_z2	79	23	Neural crest
embryo2_Pos30_cell249_z2	79	25	Neural crest
embryo2_Pos30_cell25_z2	51	18	Forebrain/Midbrain/Hindbrain
embryo2_Pos30_cell25_z5	52	22	Forebrain/Midbrain/Hindbrain
embryo2_Pos30_cell250_z2	79	26	Neural crest
embryo2_Pos30_cell251_z2	80	28	Neural crest
embryo2_Pos30_cell252_z2	80	24	Neural crest
embryo2_Pos30_cell253_z2	80	25	Neural crest
embryo2_Pos30_cell26_z2	52	21	Forebrain/Midbrain/Hindbrain
embryo2_Pos30_cell26_z5	53	19	Forebrain/Midbrain/Hindbrain
embryo2_Pos30_cell28_z2	53	1	Neural crest
embryo2_Pos30_cell28_z5	52	28	Forebrain/Midbrain/Hindbrain
embryo2_Pos30_cell29_z2	52	20	Forebrain/Midbrain/Hindbrain
embryo2_Pos30_cell29_z5	53	24	Forebrain/Midbrain/Hindbrain
embryo2_Pos30_cell3_z2	50	4	Cranial mesoderm
embryo2_Pos30_cell30_z2	53	22	Forebrain/Midbrain/Hindbrain
embryo2_Pos30_cell30_z5	53	4	Endothelium
embryo2_Pos30_cell31_z5	53	22	Forebrain/Midbrain/Hindbrain
embryo2_Pos30_cell32_z2	53	5	Haematoendothelial progenitors
embryo2_Pos30_cell33_z2	53	24	Forebrain/Midbrain/Hindbrain
embryo2_Pos30_cell33_z5	52	26	Forebrain/Midbrain/Hindbrain
embryo2_Pos30_cell34_z5	53	21	Forebrain/Midbrain/Hindbrain
embryo2_Pos30_cell35_z2	53	2	Surface ectoderm
embryo2_Pos30_cell35_z5	53	16	Forebrain/Midbrain/Hindbrain
embryo2_Pos30_cell36_z2	52	27	Forebrain/Midbrain/Hindbrain
embryo2_Pos30_cell36_z5	53	20	Forebrain/Midbrain/Hindbrain
embryo2_Pos30_cell37_z5	53	25	Forebrain/Midbrain/Hindbrain
embryo2_Pos30_cell38_z2	53	18	Forebrain/Midbrain/Hindbrain
embryo2_Pos30_cell38_z5	53	19	Forebrain/Midbrain/Hindbrain
embryo2_Pos30_cell39_z2	53	26	Forebrain/Midbrain/Hindbrain
embryo2_Pos30_cell39_z5	53	17	Forebrain/Midbrain/Hindbrain
embryo2_Pos30_cell4_z5	50	17	Forebrain/Midbrain/Hindbrain
embryo2_Pos30_cell40_z5	53	26	Forebrain/Midbrain/Hindbrain
embryo2_Pos30_cell41_z5	54	28	Forebrain/Midbrain/Hindbrain
embryo2_Pos30_cell42_z2	53	16	Forebrain/Midbrain/Hindbrain
embryo2_Pos30_cell42_z5	54	24	Forebrain/Midbrain/Hindbrain
embryo2_Pos30_cell43_z2	53	22	Forebrain/Midbrain/Hindbrain
embryo2_Pos30_cell44_z2	53	28	Forebrain/Midbrain/Hindbrain
embryo2_Pos30_cell44_z5	53	22	Forebrain/Midbrain/Hindbrain
embryo2_Pos30_cell45_z2	53	7	Forebrain/Midbrain/Hindbrain
embryo2_Pos30_cell45_z5	54	25	Forebrain/Midbrain/Hindbrain
embryo2_Pos30_cell46_z2	53	20	Forebrain/Midbrain/Hindbrain
embryo2_Pos30_cell46_z5	54	21	Forebrain/Midbrain/Hindbrain
embryo2_Pos30_cell47_z2	53	28	Forebrain/Midbrain/Hindbrain
embryo2_Pos30_cell47_z5	54	4	Endothelium
embryo2_Pos30_cell48_z2	54	27	Forebrain/Midbrain/Hindbrain
embryo2_Pos30_cell49_z2	53	2	Neural crest
embryo2_Pos30_cell5_z2	50	15	Forebrain/Midbrain/Hindbrain
embryo2_Pos30_cell5_z5	51	18	Forebrain/Midbrain/Hindbrain
embryo2_Pos30_cell50_z2	54	23	Forebrain/Midbrain/Hindbrain
embryo2_Pos30_cell50_z5	55	20	Forebrain/Midbrain/Hindbrain
embryo2_Pos30_cell51_z2	54	18	Forebrain/Midbrain/Hindbrain
embryo2_Pos30_cell51_z5	55	27	Forebrain/Midbrain/Hindbrain
embryo2_Pos30_cell52_z5	54	17	Forebrain/Midbrain/Hindbrain
embryo2_Pos30_cell53_z2	55	21	Forebrain/Midbrain/Hindbrain
embryo2_Pos30_cell54_z2	54	24	Forebrain/Midbrain/Hindbrain
embryo2_Pos30_cell54_z5	54	22	Forebrain/Midbrain/Hindbrain
embryo2_Pos30_cell55_z5	54	19	Forebrain/Midbrain/Hindbrain
embryo2_Pos30_cell56_z2	54	20	Forebrain/Midbrain/Hindbrain
embryo2_Pos30_cell56_z5	55	19	Forebrain/Midbrain/Hindbrain
embryo2_Pos30_cell57_z5	55	26	Forebrain/Midbrain/Hindbrain
embryo2_Pos30_cell58_z2	54	16	Forebrain/Midbrain/Hindbrain
embryo2_Pos30_cell58_z5	55	27	Forebrain/Midbrain/Hindbrain
embryo2_Pos30_cell59_z2	54	18	Forebrain/Midbrain/Hindbrain
embryo2_Pos30_cell59_z5	55	24	Forebrain/Midbrain/Hindbrain
embryo2_Pos30_cell6_z2	51	17	Forebrain/Midbrain/Hindbrain
embryo2_Pos30_cell6_z5	50	19	Forebrain/Midbrain/Hindbrain
embryo2_Pos30_cell60_z2	55	25	Forebrain/Midbrain/Hindbrain
embryo2_Pos30_cell60_z5	55	4	Endothelium
embryo2_Pos30_cell61_z2	54	17	Forebrain/Midbrain/Hindbrain
embryo2_Pos30_cell61_z5	55	23	Forebrain/Midbrain/Hindbrain
embryo2_Pos30_cell62_z2	55	1	Cranial mesoderm
embryo2_Pos30_cell62_z5	55	28	Forebrain/Midbrain/Hindbrain
embryo2_Pos30_cell63_z2	55	28	Forebrain/Midbrain/Hindbrain
embryo2_Pos30_cell63_z5	55	3	Neural crest
embryo2_Pos30_cell64_z2	54	23	Forebrain/Midbrain/Hindbrain
embryo2_Pos30_cell64_z5	56	5	Cranial mesoderm
embryo2_Pos30_cell65_z2	55	5	Haematoendothelial progenitors
embryo2_Pos30_cell65_z5	55	19	Forebrain/Midbrain/Hindbrain
embryo2_Pos30_cell66_z2	55	24	Forebrain/Midbrain/Hindbrain
embryo2_Pos30_cell66_z5	55	21	Forebrain/Midbrain/Hindbrain
embryo2_Pos30_cell67_z5	55	17	Forebrain/Midbrain/Hindbrain
embryo2_Pos30_cell68_z2	55	22	Forebrain/Midbrain/Hindbrain
embryo2_Pos30_cell68_z5	56	17	Forebrain/Midbrain/Hindbrain
embryo2_Pos30_cell69_z2	56	17	Forebrain/Midbrain/Hindbrain
embryo2_Pos30_cell69_z5	55	23	Forebrain/Midbrain/Hindbrain
embryo2_Pos30_cell7_z5	50	20	Forebrain/Midbrain/Hindbrain
embryo2_Pos30_cell70_z2	56	27	Forebrain/Midbrain/Hindbrain
embryo2_Pos30_cell71_z2	56	2	Cranial mesoderm
embryo2_Pos30_cell71_z5	56	4	Surface ectoderm
embryo2_Pos30_cell72_z2	56	7	Neural crest
embryo2_Pos30_cell72_z5	56	27	Forebrain/Midbrain/Hindbrain
embryo2_Pos30_cell73_z2	55	19	Forebrain/Midbrain/Hindbrain
embryo2_Pos30_cell73_z5	56	20	Forebrain/Midbrain/Hindbrain
embryo2_Pos30_cell74_z2	56	16	Forebrain/Midbrain/Hindbrain
embryo2_Pos30_cell74_z5	56	21	Forebrain/Midbrain/Hindbrain
embryo2_Pos30_cell75_z2	56	20	Forebrain/Midbrain/Hindbrain
embryo2_Pos30_cell75_z5	56	25	Forebrain/Midbrain/Hindbrain
embryo2_Pos30_cell76_z5	57	23	Forebrain/Midbrain/Hindbrain
embryo2_Pos30_cell77_z2	56	25	Forebrain/Midbrain/Hindbrain
embryo2_Pos30_cell77_z5	57	24	Forebrain/Midbrain/Hindbrain
embryo2_Pos30_cell78_z2	56	22	Forebrain/Midbrain/Hindbrain
embryo2_Pos30_cell78_z5	57	19	Forebrain/Midbrain/Hindbrain
embryo2_Pos30_cell79_z2	57	17	Forebrain/Midbrain/Hindbrain
embryo2_Pos30_cell79_z5	58	6	Neural crest
embryo2_Pos30_cell8_z2	50	19	Forebrain/Midbrain/Hindbrain
embryo2_Pos30_cell8_z5	50	21	Forebrain/Midbrain/Hindbrain
embryo2_Pos30_cell80_z2	56	23	Forebrain/Midbrain/Hindbrain
embryo2_Pos30_cell80_z5	57	25	Forebrain/Midbrain/Hindbrain
embryo2_Pos30_cell81_z5	58	18	Forebrain/Midbrain/Hindbrain
embryo2_Pos30_cell82_z2	58	13	Forebrain/Midbrain/Hindbrain
embryo2_Pos30_cell82_z5	57	22	Forebrain/Midbrain/Hindbrain
embryo2_Pos30_cell83_z5	57	20	Forebrain/Midbrain/Hindbrain
embryo2_Pos30_cell84_z2	57	20	Forebrain/Midbrain/Hindbrain
embryo2_Pos30_cell84_z5	58	17	Forebrain/Midbrain/Hindbrain
embryo2_Pos30_cell85_z2	57	5	Cranial mesoderm
embryo2_Pos30_cell85_z5	58	26	Forebrain/Midbrain/Hindbrain
embryo2_Pos30_cell86_z2	57	19	Forebrain/Midbrain/Hindbrain
embryo2_Pos30_cell86_z5	58	5	Neural crest
embryo2_Pos30_cell87_z5	58	21	Forebrain/Midbrain/Hindbrain
embryo2_Pos30_cell88_z2	58	28	Forebrain/Midbrain/Hindbrain
embryo2_Pos30_cell88_z5	58	24	Forebrain/Midbrain/Hindbrain
embryo2_Pos30_cell89_z2	58	21	Forebrain/Midbrain/Hindbrain
embryo2_Pos30_cell89_z5	59	19	Forebrain/Midbrain/Hindbrain
embryo2_Pos30_cell9_z2	50	20	Forebrain/Midbrain/Hindbrain
embryo2_Pos30_cell90_z2	57	3	Surface ectoderm
embryo2_Pos30_cell90_z5	58	23	Forebrain/Midbrain/Hindbrain
embryo2_Pos30_cell91_z2	57	4	Haematoendothelial progenitors
embryo2_Pos30_cell91_z5	58	22	Forebrain/Midbrain/Hindbrain
embryo2_Pos30_cell92_z2	57	20	Forebrain/Midbrain/Hindbrain
embryo2_Pos30_cell92_z5	59	25	Forebrain/Midbrain/Hindbrain
embryo2_Pos30_cell93_z2	60	14	Forebrain/Midbrain/Hindbrain
embryo2_Pos30_cell93_z5	59	17	Forebrain/Midbrain/Hindbrain
embryo2_Pos30_cell94_z2	57	10	Endothelium
embryo2_Pos30_cell94_z5	59	6	Anterior somitic tissues
embryo2_Pos30_cell95_z2	58	17	Forebrain/Midbrain/Hindbrain
embryo2_Pos30_cell96_z2	58	6	Haematoendothelial progenitors
embryo2_Pos30_cell96_z5	60	18	Forebrain/Midbrain/Hindbrain
embryo2_Pos30_cell97_z2	58	19	Forebrain/Midbrain/Hindbrain
embryo2_Pos30_cell97_z5	59	21	Forebrain/Midbrain/Hindbrain
embryo2_Pos30_cell98_z2	58	21	Forebrain/Midbrain/Hindbrain
embryo2_Pos30_cell98_z5	60	22	Forebrain/Midbrain/Hindbrain
embryo2_Pos30_cell99_z2	59	20	Forebrain/Midbrain/Hindbrain
embryo2_Pos30_cell99_z5	59	24	Forebrain/Midbrain/Hindbrain
embryo2_Pos31_cell1_z2	83	30	Neural crest
embryo2_Pos31_cell1_z5	83	29	Forebrain/Midbrain/Hindbrain
embryo2_Pos31_cell10_z5	85	31	Neural crest
embryo2_Pos31_cell100_z2	99	50	Forebrain/Midbrain/Hindbrain
embryo2_Pos31_cell100_z5	104	50	Forebrain/Midbrain/Hindbrain
embryo2_Pos31_cell101_z2	100	46	Forebrain/Midbrain/Hindbrain
embryo2_Pos31_cell101_z5	104	59	Forebrain/Midbrain/Hindbrain
embryo2_Pos31_cell102_z2	99	56	Forebrain/Midbrain/Hindbrain
embryo2_Pos31_cell102_z5	104	49	Surface ectoderm
embryo2_Pos31_cell103_z2	100	49	Spinal cord
embryo2_Pos31_cell103_z5	105	55	Forebrain/Midbrain/Hindbrain
embryo2_Pos31_cell104_z2	99	52	Forebrain/Midbrain/Hindbrain
embryo2_Pos31_cell104_z5	104	57	Forebrain/Midbrain/Hindbrain
embryo2_Pos31_cell105_z2	99	45	Neural crest
embryo2_Pos31_cell105_z5	105	58	Forebrain/Midbrain/Hindbrain
embryo2_Pos31_cell106_z2	100	54	Forebrain/Midbrain/Hindbrain
embryo2_Pos31_cell106_z5	105	54	Forebrain/Midbrain/Hindbrain
embryo2_Pos31_cell107_z2	100	58	Forebrain/Midbrain/Hindbrain
embryo2_Pos31_cell108_z2	100	59	Forebrain/Midbrain/Hindbrain
embryo2_Pos31_cell108_z5	105	52	Neural crest
embryo2_Pos31_cell109_z2	101	56	Forebrain/Midbrain/Hindbrain
embryo2_Pos31_cell109_z5	105	56	Forebrain/Midbrain/Hindbrain
embryo2_Pos31_cell11_z5	85	59	Forebrain/Midbrain/Hindbrain
embryo2_Pos31_cell110_z2	101	55	Forebrain/Midbrain/Hindbrain
embryo2_Pos31_cell111_z2	101	48	Forebrain/Midbrain/Hindbrain
embryo2_Pos31_cell112_z2	100	52	Forebrain/Midbrain/Hindbrain
embryo2_Pos31_cell112_z5	106	56	Forebrain/Midbrain/Hindbrain
embryo2_Pos31_cell113_z2	101	58	Forebrain/Midbrain/Hindbrain
embryo2_Pos31_cell114_z2	100	44	Neural crest
embryo2_Pos31_cell114_z5	106	55	Forebrain/Midbrain/Hindbrain
embryo2_Pos31_cell115_z2	100	45	Neural crest
embryo2_Pos31_cell115_z5	107	52	Forebrain/Midbrain/Hindbrain
embryo2_Pos31_cell116_z2	100	52	Forebrain/Midbrain/Hindbrain
embryo2_Pos31_cell117_z2	101	54	Forebrain/Midbrain/Hindbrain
embryo2_Pos31_cell117_z5	107	54	Forebrain/Midbrain/Hindbrain
embryo2_Pos31_cell118_z2	101	46	Forebrain/Midbrain/Hindbrain
embryo2_Pos31_cell120_z2	123	25	Forebrain/Midbrain/Hindbrain
embryo2_Pos31_cell120_z5	108	53	Forebrain/Midbrain/Hindbrain
embryo2_Pos31_cell121_z2	101	50	Forebrain/Midbrain/Hindbrain
embryo2_Pos31_cell122_z2	101	56	Forebrain/Midbrain/Hindbrain
embryo2_Pos31_cell123_z2	101	58	Forebrain/Midbrain/Hindbrain
embryo2_Pos31_cell123_z5	109	55	Forebrain/Midbrain/Hindbrain
embryo2_Pos31_cell124_z2	101	47	Forebrain/Midbrain/Hindbrain
embryo2_Pos31_cell125_z2	101	59	Forebrain/Midbrain/Hindbrain
embryo2_Pos31_cell126_z2	101	53	Forebrain/Midbrain/Hindbrain
embryo2_Pos31_cell127_z2	101	54	Forebrain/Midbrain/Hindbrain
embryo2_Pos31_cell127_z5	110	53	Forebrain/Midbrain/Hindbrain
embryo2_Pos31_cell128_z2	102	57	Forebrain/Midbrain/Hindbrain
embryo2_Pos31_cell129_z2	102	50	Spinal cord
embryo2_Pos31_cell129_z5	111	59	Forebrain/Midbrain/Hindbrain
embryo2_Pos31_cell13_z5	85	30	Forebrain/Midbrain/Hindbrain
embryo2_Pos31_cell130_z2	102	55	Forebrain/Midbrain/Hindbrain
embryo2_Pos31_cell130_z5	110	54	Neural crest
embryo2_Pos31_cell131_z2	102	51	Spinal cord
embryo2_Pos31_cell131_z5	110	55	Neural crest
embryo2_Pos31_cell132_z2	102	49	Forebrain/Midbrain/Hindbrain
embryo2_Pos31_cell133_z2	103	46	Forebrain/Midbrain/Hindbrain
embryo2_Pos31_cell133_z5	111	56	Neural crest
embryo2_Pos31_cell134_z2	103	59	Forebrain/Midbrain/Hindbrain
embryo2_Pos31_cell134_z5	111	57	Neural crest
embryo2_Pos31_cell135_z2	102	52	Spinal cord
embryo2_Pos31_cell135_z5	112	56	Neural crest
embryo2_Pos31_cell136_z2	103	56	Forebrain/Midbrain/Hindbrain
embryo2_Pos31_cell136_z5	112	60	Forebrain/Midbrain/Hindbrain
embryo2_Pos31_cell137_z2	102	54	Forebrain/Midbrain/Hindbrain
embryo2_Pos31_cell137_z5	112	57	Neural crest
embryo2_Pos31_cell138_z2	102	47	Forebrain/Midbrain/Hindbrain
embryo2_Pos31_cell138_z5	113	58	Neural crest
embryo2_Pos31_cell139_z2	103	53	Forebrain/Midbrain/Hindbrain
embryo2_Pos31_cell139_z5	113	59	Neural crest
embryo2_Pos31_cell14_z2	84	30	Neural crest
embryo2_Pos31_cell14_z5	87	59	Forebrain/Midbrain/Hindbrain
embryo2_Pos31_cell140_z2	104	50	Forebrain/Midbrain/Hindbrain
embryo2_Pos31_cell141_z2	103	55	Forebrain/Midbrain/Hindbrain
embryo2_Pos31_cell142_z2	103	51	Forebrain/Midbrain/Hindbrain
embryo2_Pos31_cell143_z2	103	58	Forebrain/Midbrain/Hindbrain
embryo2_Pos31_cell144_z2	103	47	Surface ectoderm
embryo2_Pos31_cell145_z2	103	54	Forebrain/Midbrain/Hindbrain
embryo2_Pos31_cell146_z2	103	49	Forebrain/Midbrain/Hindbrain
embryo2_Pos31_cell147_z2	104	56	Forebrain/Midbrain/Hindbrain
embryo2_Pos31_cell148_z2	104	59	Forebrain/Midbrain/Hindbrain
embryo2_Pos31_cell149_z2	103	53	Forebrain/Midbrain/Hindbrain
embryo2_Pos31_cell15_z5	87	58	Forebrain/Midbrain/Hindbrain
embryo2_Pos31_cell150_z2	104	57	Forebrain/Midbrain/Hindbrain
embryo2_Pos31_cell151_z2	104	57	Forebrain/Midbrain/Hindbrain
embryo2_Pos31_cell152_z2	105	53	Forebrain/Midbrain/Hindbrain
embryo2_Pos31_cell153_z2	104	48	Surface ectoderm
embryo2_Pos31_cell154_z2	104	54	Forebrain/Midbrain/Hindbrain
embryo2_Pos31_cell155_z2	104	48	Surface ectoderm
embryo2_Pos31_cell156_z2	105	50	Neural crest
embryo2_Pos31_cell157_z2	104	51	Forebrain/Midbrain/Hindbrain
embryo2_Pos31_cell158_z2	105	55	Forebrain/Midbrain/Hindbrain
embryo2_Pos31_cell159_z2	105	59	Forebrain/Midbrain/Hindbrain
embryo2_Pos31_cell16_z2	84	59	Forebrain/Midbrain/Hindbrain
embryo2_Pos31_cell16_z5	88	57	Forebrain/Midbrain/Hindbrain
embryo2_Pos31_cell160_z2	105	49	Surface ectoderm
embryo2_Pos31_cell161_z2	107	59	Forebrain/Midbrain/Hindbrain
embryo2_Pos31_cell162_z2	105	57	Forebrain/Midbrain/Hindbrain
embryo2_Pos31_cell163_z2	105	56	Forebrain/Midbrain/Hindbrain
embryo2_Pos31_cell164_z2	106	54	Forebrain/Midbrain/Hindbrain
embryo2_Pos31_cell165_z2	106	57	Forebrain/Midbrain/Hindbrain
embryo2_Pos31_cell166_z2	106	51	Neural crest
embryo2_Pos31_cell167_z2	106	55	Forebrain/Midbrain/Hindbrain
embryo2_Pos31_cell17_z5	89	58	Forebrain/Midbrain/Hindbrain
embryo2_Pos31_cell170_z2	106	52	Forebrain/Midbrain/Hindbrain
embryo2_Pos31_cell171_z2	106	50	Neural crest
embryo2_Pos31_cell172_z2	106	56	Forebrain/Midbrain/Hindbrain
embryo2_Pos31_cell173_z2	107	55	Forebrain/Midbrain/Hindbrain
embryo2_Pos31_cell175_z2	107	51	Neural crest
embryo2_Pos31_cell176_z2	107	53	Forebrain/Midbrain/Hindbrain
embryo2_Pos31_cell178_z2	108	57	Forebrain/Midbrain/Hindbrain
embryo2_Pos31_cell179_z2	108	59	Forebrain/Midbrain/Hindbrain
embryo2_Pos31_cell18_z2	84	34	Neural crest
embryo2_Pos31_cell18_z5	89	60	Forebrain/Midbrain/Hindbrain
embryo2_Pos31_cell180_z2	108	56	Forebrain/Midbrain/Hindbrain
embryo2_Pos31_cell181_z2	109	52	Surface ectoderm
embryo2_Pos31_cell182_z2	108	54	Forebrain/Midbrain/Hindbrain
embryo2_Pos31_cell184_z2	110	55	Forebrain/Midbrain/Hindbrain
embryo2_Pos31_cell185_z2	110	58	Neural crest
embryo2_Pos31_cell186_z2	110	54	Surface ectoderm
embryo2_Pos31_cell187_z2	110	56	Neural crest
embryo2_Pos31_cell189_z2	110	53	Surface ectoderm
embryo2_Pos31_cell19_z2	85	58	Forebrain/Midbrain/Hindbrain
embryo2_Pos31_cell19_z5	90	59	Forebrain/Midbrain/Hindbrain
embryo2_Pos31_cell190_z2	110	54	Surface ectoderm
embryo2_Pos31_cell191_z2	111	59	Spinal cord
embryo2_Pos31_cell192_z2	111	55	Surface ectoderm
embryo2_Pos31_cell193_z2	112	56	Surface ectoderm
embryo2_Pos31_cell194_z2	112	58	Neural crest
embryo2_Pos31_cell195_z2	112	59	Forebrain/Midbrain/Hindbrain
embryo2_Pos31_cell196_z2	113	58	Surface ectoderm
embryo2_Pos31_cell197_z2	113	56	Surface ectoderm
embryo2_Pos31_cell198_z2	113	57	Surface ectoderm
embryo2_Pos31_cell199_z2	113	59	Surface ectoderm
embryo2_Pos31_cell2_z2	83	31	Neural crest
embryo2_Pos31_cell2_z5	83	31	Forebrain/Midbrain/Hindbrain
embryo2_Pos31_cell20_z2	85	30	Forebrain/Midbrain/Hindbrain
embryo2_Pos31_cell20_z5	89	56	Forebrain/Midbrain/Hindbrain
embryo2_Pos31_cell21_z2	85	59	Forebrain/Midbrain/Hindbrain
embryo2_Pos31_cell21_z5	89	58	Forebrain/Midbrain/Hindbrain
embryo2_Pos31_cell22_z5	91	56	Forebrain/Midbrain/Hindbrain
embryo2_Pos31_cell23_z2	87	40	Surface ectoderm
embryo2_Pos31_cell23_z5	90	57	Forebrain/Midbrain/Hindbrain
embryo2_Pos31_cell24_z5	91	59	Forebrain/Midbrain/Hindbrain
embryo2_Pos31_cell25_z2	86	58	Forebrain/Midbrain/Hindbrain
embryo2_Pos31_cell25_z5	91	58	Forebrain/Midbrain/Hindbrain
embryo2_Pos31_cell26_z2	86	29	Surface ectoderm
embryo2_Pos31_cell26_z5	92	56	Forebrain/Midbrain/Hindbrain
embryo2_Pos31_cell27_z5	93	57	Forebrain/Midbrain/Hindbrain
embryo2_Pos31_cell28_z2	86	30	Neural crest
embryo2_Pos31_cell28_z5	92	59	Forebrain/Midbrain/Hindbrain
embryo2_Pos31_cell29_z2	86	59	Forebrain/Midbrain/Hindbrain
embryo2_Pos31_cell29_z5	93	58	Forebrain/Midbrain/Hindbrain
embryo2_Pos31_cell3_z2	85	32	Neural crest
embryo2_Pos31_cell3_z5	83	32	Neural crest
embryo2_Pos31_cell30_z2	87	57	Forebrain/Midbrain/Hindbrain
embryo2_Pos31_cell30_z5	93	59	Forebrain/Midbrain/Hindbrain
embryo2_Pos31_cell31_z2	87	58	Forebrain/Midbrain/Hindbrain
embryo2_Pos31_cell31_z5	93	57	Forebrain/Midbrain/Hindbrain
embryo2_Pos31_cell32_z2	89	41	Neural crest
embryo2_Pos31_cell32_z5	93	56	Forebrain/Midbrain/Hindbrain
embryo2_Pos31_cell33_z5	94	59	Forebrain/Midbrain/Hindbrain
embryo2_Pos31_cell34_z2	88	56	Forebrain/Midbrain/Hindbrain
embryo2_Pos31_cell34_z5	95	59	Forebrain/Midbrain/Hindbrain
embryo2_Pos31_cell35_z2	88	58	Forebrain/Midbrain/Hindbrain
embryo2_Pos31_cell35_z5	94	57	Forebrain/Midbrain/Hindbrain
embryo2_Pos31_cell36_z2	88	42	Neural crest
embryo2_Pos31_cell36_z5	95	57	Forebrain/Midbrain/Hindbrain
embryo2_Pos31_cell37_z2	89	59	Forebrain/Midbrain/Hindbrain
embryo2_Pos31_cell37_z5	95	58	Forebrain/Midbrain/Hindbrain
embryo2_Pos31_cell38_z2	90	56	Forebrain/Midbrain/Hindbrain
embryo2_Pos31_cell38_z5	96	57	Forebrain/Midbrain/Hindbrain
embryo2_Pos31_cell39_z2	89	57	Forebrain/Midbrain/Hindbrain
embryo2_Pos31_cell39_z5	96	56	Forebrain/Midbrain/Hindbrain
embryo2_Pos31_cell4_z2	83	34	Surface ectoderm
embryo2_Pos31_cell4_z5	83	33	Neural crest
embryo2_Pos31_cell40_z2	89	58	Forebrain/Midbrain/Hindbrain
embryo2_Pos31_cell40_z5	96	59	Forebrain/Midbrain/Hindbrain
embryo2_Pos31_cell41_z2	91	44	Neural crest
embryo2_Pos31_cell41_z5	96	55	Forebrain/Midbrain/Hindbrain
embryo2_Pos31_cell42_z2	90	59	Forebrain/Midbrain/Hindbrain
embryo2_Pos31_cell42_z5	97	57	Forebrain/Midbrain/Hindbrain
embryo2_Pos31_cell43_z2	91	46	Neural crest
embryo2_Pos31_cell43_z5	97	59	Forebrain/Midbrain/Hindbrain
embryo2_Pos31_cell44_z2	91	57	Forebrain/Midbrain/Hindbrain
embryo2_Pos31_cell44_z5	97	59	Forebrain/Midbrain/Hindbrain
embryo2_Pos31_cell45_z2	91	55	Forebrain/Midbrain/Hindbrain
embryo2_Pos31_cell45_z5	97	55	Forebrain/Midbrain/Hindbrain
embryo2_Pos31_cell46_z2	92	59	Forebrain/Midbrain/Hindbrain
embryo2_Pos31_cell46_z5	98	54	Forebrain/Midbrain/Hindbrain
embryo2_Pos31_cell47_z2	91	58	Forebrain/Midbrain/Hindbrain
embryo2_Pos31_cell47_z5	98	57	Forebrain/Midbrain/Hindbrain
embryo2_Pos31_cell48_z2	92	57	Forebrain/Midbrain/Hindbrain
embryo2_Pos31_cell48_z5	98	56	Forebrain/Midbrain/Hindbrain
embryo2_Pos31_cell49_z2	93	50	Neural crest
embryo2_Pos31_cell49_z5	98	46	Neural crest
embryo2_Pos31_cell5_z2	83	35	Surface ectoderm
embryo2_Pos31_cell50_z2	92	56	Forebrain/Midbrain/Hindbrain
embryo2_Pos31_cell50_z5	99	59	Forebrain/Midbrain/Hindbrain
embryo2_Pos31_cell51_z2	93	58	Forebrain/Midbrain/Hindbrain
embryo2_Pos31_cell52_z2	93	55	Forebrain/Midbrain/Hindbrain
embryo2_Pos31_cell52_z5	98	44	Neural crest
embryo2_Pos31_cell53_z2	93	59	Forebrain/Midbrain/Hindbrain
embryo2_Pos31_cell54_z2	93	46	Neural crest
embryo2_Pos31_cell54_z5	99	50	Forebrain/Midbrain/Hindbrain
embryo2_Pos31_cell55_z2	94	56	Forebrain/Midbrain/Hindbrain
embryo2_Pos31_cell55_z5	99	52	Forebrain/Midbrain/Hindbrain
embryo2_Pos31_cell56_z2	94	57	Forebrain/Midbrain/Hindbrain
embryo2_Pos31_cell56_z5	99	55	Forebrain/Midbrain/Hindbrain
embryo2_Pos31_cell57_z2	94	58	Forebrain/Midbrain/Hindbrain
embryo2_Pos31_cell57_z5	99	45	Forebrain/Midbrain/Hindbrain
embryo2_Pos31_cell58_z2	96	47	Neural crest
embryo2_Pos31_cell58_z5	99	53	Forebrain/Midbrain/Hindbrain
embryo2_Pos31_cell59_z5	100	57	Forebrain/Midbrain/Hindbrain
embryo2_Pos31_cell6_z2	83	36	Surface ectoderm
embryo2_Pos31_cell60_z2	95	57	Forebrain/Midbrain/Hindbrain
embryo2_Pos31_cell60_z5	99	48	Forebrain/Midbrain/Hindbrain
embryo2_Pos31_cell61_z2	94	59	Forebrain/Midbrain/Hindbrain
embryo2_Pos31_cell61_z5	100	47	Forebrain/Midbrain/Hindbrain
embryo2_Pos31_cell62_z2	94	53	Forebrain/Midbrain/Hindbrain
embryo2_Pos31_cell62_z5	101	56	Forebrain/Midbrain/Hindbrain
embryo2_Pos31_cell63_z2	95	56	Forebrain/Midbrain/Hindbrain
embryo2_Pos31_cell63_z5	100	49	Forebrain/Midbrain/Hindbrain
embryo2_Pos31_cell64_z2	95	45	Neural crest
embryo2_Pos31_cell64_z5	100	51	Forebrain/Midbrain/Hindbrain
embryo2_Pos31_cell65_z2	95	59	Forebrain/Midbrain/Hindbrain
embryo2_Pos31_cell65_z5	100	46	Forebrain/Midbrain/Hindbrain
embryo2_Pos31_cell66_z2	95	57	Forebrain/Midbrain/Hindbrain
embryo2_Pos31_cell66_z5	100	54	Forebrain/Midbrain/Hindbrain
embryo2_Pos31_cell67_z2	96	54	Forebrain/Midbrain/Hindbrain
embryo2_Pos31_cell67_z5	100	57	Forebrain/Midbrain/Hindbrain
embryo2_Pos31_cell68_z2	96	44	Neural crest
embryo2_Pos31_cell68_z5	101	49	Forebrain/Midbrain/Hindbrain
embryo2_Pos31_cell69_z2	96	58	Forebrain/Midbrain/Hindbrain
embryo2_Pos31_cell69_z5	100	55	Forebrain/Midbrain/Hindbrain
embryo2_Pos31_cell7_z2	83	37	Surface ectoderm
embryo2_Pos31_cell7_z5	84	30	Neural crest
embryo2_Pos31_cell70_z2	96	46	Neural crest
embryo2_Pos31_cell70_z5	101	45	Forebrain/Midbrain/Hindbrain
embryo2_Pos31_cell71_z2	97	47	Neural crest
embryo2_Pos31_cell71_z5	101	58	Forebrain/Midbrain/Hindbrain
embryo2_Pos31_cell72_z2	97	59	Forebrain/Midbrain/Hindbrain
embryo2_Pos31_cell72_z5	101	47	Forebrain/Midbrain/Hindbrain
embryo2_Pos31_cell73_z2	97	56	Forebrain/Midbrain/Hindbrain
embryo2_Pos31_cell73_z5	101	51	Forebrain/Midbrain/Hindbrain
embryo2_Pos31_cell74_z5	101	52	Spinal cord
embryo2_Pos31_cell75_z2	96	54	Forebrain/Midbrain/Hindbrain
embryo2_Pos31_cell75_z5	101	50	Forebrain/Midbrain/Hindbrain
embryo2_Pos31_cell76_z2	96	57	Forebrain/Midbrain/Hindbrain
embryo2_Pos31_cell76_z5	101	53	Forebrain/Midbrain/Hindbrain
embryo2_Pos31_cell77_z2	97	44	Neural crest
embryo2_Pos31_cell77_z5	101	56	Forebrain/Midbrain/Hindbrain
embryo2_Pos31_cell78_z5	101	60	Forebrain/Midbrain/Hindbrain
embryo2_Pos31_cell79_z2	97	56	Forebrain/Midbrain/Hindbrain
embryo2_Pos31_cell79_z5	101	55	Forebrain/Midbrain/Hindbrain
embryo2_Pos31_cell8_z2	83	38	Surface ectoderm
embryo2_Pos31_cell8_z5	84	29	Forebrain/Midbrain/Hindbrain
embryo2_Pos31_cell80_z2	98	53	Forebrain/Midbrain/Hindbrain
embryo2_Pos31_cell80_z5	102	46	Forebrain/Midbrain/Hindbrain
embryo2_Pos31_cell81_z2	97	58	Forebrain/Midbrain/Hindbrain
embryo2_Pos31_cell81_z5	102	57	Forebrain/Midbrain/Hindbrain
embryo2_Pos31_cell82_z2	97	59	Forebrain/Midbrain/Hindbrain
embryo2_Pos31_cell83_z2	98	54	Forebrain/Midbrain/Hindbrain
embryo2_Pos31_cell83_z5	102	59	Forebrain/Midbrain/Hindbrain
embryo2_Pos31_cell84_z5	102	56	Forebrain/Midbrain/Hindbrain
embryo2_Pos31_cell85_z2	98	57	Forebrain/Midbrain/Hindbrain
embryo2_Pos31_cell85_z5	102	48	Forebrain/Midbrain/Hindbrain
embryo2_Pos31_cell86_z2	98	58	Forebrain/Midbrain/Hindbrain
embryo2_Pos31_cell86_z5	103	51	Forebrain/Midbrain/Hindbrain
embryo2_Pos31_cell87_z2	99	59	Forebrain/Midbrain/Hindbrain
embryo2_Pos31_cell87_z5	102	54	Forebrain/Midbrain/Hindbrain
embryo2_Pos31_cell88_z2	99	55	Forebrain/Midbrain/Hindbrain
embryo2_Pos31_cell88_z5	103	50	Forebrain/Midbrain/Hindbrain
embryo2_Pos31_cell89_z2	98	46	Neural crest
embryo2_Pos31_cell89_z5	102	58	Forebrain/Midbrain/Hindbrain
embryo2_Pos31_cell9_z2	84	39	Surface ectoderm
embryo2_Pos31_cell90_z2	98	45	Neural crest
embryo2_Pos31_cell90_z5	103	59	Forebrain/Midbrain/Hindbrain
embryo2_Pos31_cell91_z2	98	52	Forebrain/Midbrain/Hindbrain
embryo2_Pos31_cell91_z5	103	58	Forebrain/Midbrain/Hindbrain
embryo2_Pos31_cell92_z2	99	51	Forebrain/Midbrain/Hindbrain
embryo2_Pos31_cell92_z5	103	55	Forebrain/Midbrain/Hindbrain
embryo2_Pos31_cell93_z2	99	44	Neural crest
embryo2_Pos31_cell93_z5	103	55	Forebrain/Midbrain/Hindbrain
embryo2_Pos31_cell94_z2	99	47	Forebrain/Midbrain/Hindbrain
embryo2_Pos31_cell94_z5	103	48	Neural crest
embryo2_Pos31_cell95_z2	99	48	Forebrain/Midbrain/Hindbrain
embryo2_Pos31_cell96_z2	99	53	Forebrain/Midbrain/Hindbrain
embryo2_Pos31_cell96_z5	104	54	Forebrain/Midbrain/Hindbrain
embryo2_Pos31_cell97_z2	99	57	Forebrain/Midbrain/Hindbrain
embryo2_Pos31_cell97_z5	103	57	Forebrain/Midbrain/Hindbrain
embryo2_Pos31_cell98_z2	99	55	Forebrain/Midbrain/Hindbrain
embryo2_Pos31_cell98_z5	104	56	Forebrain/Midbrain/Hindbrain
embryo2_Pos31_cell99_z2	99	59	Forebrain/Midbrain/Hindbrain
embryo2_Pos32_cell1_z5	52	29	Forebrain/Midbrain/Hindbrain
embryo2_Pos32_cell100_z2	57	41	Forebrain/Midbrain/Hindbrain
embryo2_Pos32_cell100_z5	58	51	Definitive endoderm
embryo2_Pos32_cell101_z2	57	32	Forebrain/Midbrain/Hindbrain
embryo2_Pos32_cell101_z5	59	35	Forebrain/Midbrain/Hindbrain
embryo2_Pos32_cell102_z5	59	49	Forebrain/Midbrain/Hindbrain
embryo2_Pos32_cell103_z2	58	52	Definitive endoderm
embryo2_Pos32_cell103_z5	59	32	Forebrain/Midbrain/Hindbrain
embryo2_Pos32_cell104_z2	57	55	Cranial mesoderm
embryo2_Pos32_cell104_z5	59	37	Forebrain/Midbrain/Hindbrain
embryo2_Pos32_cell105_z2	57	35	Forebrain/Midbrain/Hindbrain
embryo2_Pos32_cell105_z5	59	36	Forebrain/Midbrain/Hindbrain
embryo2_Pos32_cell107_z2	57	48	Definitive endoderm
embryo2_Pos32_cell107_z5	59	51	Forebrain/Midbrain/Hindbrain
embryo2_Pos32_cell108_z2	57	49	Forebrain/Midbrain/Hindbrain
embryo2_Pos32_cell108_z5	59	41	Forebrain/Midbrain/Hindbrain
embryo2_Pos32_cell109_z2	58	36	Forebrain/Midbrain/Hindbrain
embryo2_Pos32_cell110_z2	58	39	Forebrain/Midbrain/Hindbrain
embryo2_Pos32_cell110_z5	60	46	Forebrain/Midbrain/Hindbrain
embryo2_Pos32_cell111_z5	60	47	NMP
embryo2_Pos32_cell112_z2	58	54	Cranial mesoderm
embryo2_Pos32_cell113_z2	58	37	Forebrain/Midbrain/Hindbrain
embryo2_Pos32_cell113_z5	60	38	Forebrain/Midbrain/Hindbrain
embryo2_Pos32_cell114_z2	58	31	Forebrain/Midbrain/Hindbrain
embryo2_Pos32_cell114_z5	60	45	Forebrain/Midbrain/Hindbrain
embryo2_Pos32_cell115_z2	58	33	Forebrain/Midbrain/Hindbrain
embryo2_Pos32_cell115_z5	60	35	Forebrain/Midbrain/Hindbrain
embryo2_Pos32_cell116_z2	58	49	Forebrain/Midbrain/Hindbrain
embryo2_Pos32_cell116_z5	60	42	Forebrain/Midbrain/Hindbrain
embryo2_Pos32_cell117_z2	59	50	Forebrain/Midbrain/Hindbrain
embryo2_Pos32_cell117_z5	61	44	Forebrain/Midbrain/Hindbrain
embryo2_Pos32_cell118_z2	59	38	Forebrain/Midbrain/Hindbrain
embryo2_Pos32_cell118_z5	60	52	Forebrain/Midbrain/Hindbrain
embryo2_Pos32_cell119_z2	58	39	Forebrain/Midbrain/Hindbrain
embryo2_Pos32_cell119_z5	60	33	Forebrain/Midbrain/Hindbrain
embryo2_Pos32_cell120_z2	58	46	Forebrain/Midbrain/Hindbrain
embryo2_Pos32_cell120_z5	60	34	Forebrain/Midbrain/Hindbrain
embryo2_Pos32_cell121_z2	58	42	Forebrain/Midbrain/Hindbrain
embryo2_Pos32_cell121_z5	61	41	Forebrain/Midbrain/Hindbrain
embryo2_Pos32_cell122_z5	61	32	Forebrain/Midbrain/Hindbrain
embryo2_Pos32_cell123_z5	62	37	Forebrain/Midbrain/Hindbrain
embryo2_Pos32_cell124_z2	58	48	Forebrain/Midbrain/Hindbrain
embryo2_Pos32_cell124_z5	61	48	Forebrain/Midbrain/Hindbrain
embryo2_Pos32_cell125_z2	59	55	Cranial mesoderm
embryo2_Pos32_cell125_z5	61	51	Forebrain/Midbrain/Hindbrain
embryo2_Pos32_cell126_z2	58	41	Forebrain/Midbrain/Hindbrain
embryo2_Pos32_cell126_z5	60	50	Forebrain/Midbrain/Hindbrain
embryo2_Pos32_cell127_z2	60	30	Forebrain/Midbrain/Hindbrain
embryo2_Pos32_cell127_z5	61	52	Forebrain/Midbrain/Hindbrain
embryo2_Pos32_cell128_z5	61	40	Forebrain/Midbrain/Hindbrain
embryo2_Pos32_cell129_z2	58	34	Forebrain/Midbrain/Hindbrain
embryo2_Pos32_cell129_z5	61	46	Forebrain/Midbrain/Hindbrain
embryo2_Pos32_cell13_z2	52	46	Forebrain/Midbrain/Hindbrain
embryo2_Pos32_cell130_z2	59	52	Forebrain/Midbrain/Hindbrain
embryo2_Pos32_cell130_z5	61	33	Forebrain/Midbrain/Hindbrain
embryo2_Pos32_cell131_z2	60	34	Forebrain/Midbrain/Hindbrain
embryo2_Pos32_cell131_z5	61	43	Forebrain/Midbrain/Hindbrain
embryo2_Pos32_cell132_z2	59	54	Cranial mesoderm
embryo2_Pos32_cell132_z5	61	38	Forebrain/Midbrain/Hindbrain
embryo2_Pos32_cell133_z5	61	35	Forebrain/Midbrain/Hindbrain
embryo2_Pos32_cell134_z2	59	48	Forebrain/Midbrain/Hindbrain
embryo2_Pos32_cell134_z5	63	53	Forebrain/Midbrain/Hindbrain
embryo2_Pos32_cell135_z2	59	51	Forebrain/Midbrain/Hindbrain
embryo2_Pos32_cell135_z5	61	34	Forebrain/Midbrain/Hindbrain
embryo2_Pos32_cell136_z2	59	32	Forebrain/Midbrain/Hindbrain
embryo2_Pos32_cell136_z5	63	49	Forebrain/Midbrain/Hindbrain
embryo2_Pos32_cell137_z2	60	58	Cranial mesoderm
embryo2_Pos32_cell137_z5	62	31	Forebrain/Midbrain/Hindbrain
embryo2_Pos32_cell138_z2	59	50	Forebrain/Midbrain/Hindbrain
embryo2_Pos32_cell138_z5	62	43	Forebrain/Midbrain/Hindbrain
embryo2_Pos32_cell14_z2	53	48	Cranial mesoderm
embryo2_Pos32_cell14_z5	52	46	Forebrain/Midbrain/Hindbrain
embryo2_Pos32_cell140_z2	59	40	Forebrain/Midbrain/Hindbrain
embryo2_Pos32_cell140_z5	62	42	Forebrain/Midbrain/Hindbrain
embryo2_Pos32_cell141_z2	60	41	Forebrain/Midbrain/Hindbrain
embryo2_Pos32_cell141_z5	62	47	Forebrain/Midbrain/Hindbrain
embryo2_Pos32_cell142_z2	59	43	Forebrain/Midbrain/Hindbrain
embryo2_Pos32_cell142_z5	63	38	Forebrain/Midbrain/Hindbrain
embryo2_Pos32_cell143_z2	60	46	Forebrain/Midbrain/Hindbrain
embryo2_Pos32_cell143_z5	62	35	Forebrain/Midbrain/Hindbrain
embryo2_Pos32_cell144_z5	63	43	Forebrain/Midbrain/Hindbrain
embryo2_Pos32_cell145_z2	60	52	Forebrain/Midbrain/Hindbrain
embryo2_Pos32_cell145_z5	63	40	Forebrain/Midbrain/Hindbrain
embryo2_Pos32_cell146_z2	60	44	Forebrain/Midbrain/Hindbrain
embryo2_Pos32_cell146_z5	62	52	Forebrain/Midbrain/Hindbrain
embryo2_Pos32_cell147_z2	60	49	Forebrain/Midbrain/Hindbrain
embryo2_Pos32_cell147_z5	63	54	Forebrain/Midbrain/Hindbrain
embryo2_Pos32_cell148_z2	60	51	Forebrain/Midbrain/Hindbrain
embryo2_Pos32_cell148_z5	62	34	Forebrain/Midbrain/Hindbrain
embryo2_Pos32_cell149_z2	60	39	Forebrain/Midbrain/Hindbrain
embryo2_Pos32_cell149_z5	62	50	Forebrain/Midbrain/Hindbrain
embryo2_Pos32_cell15_z2	52	49	Cranial mesoderm
embryo2_Pos32_cell15_z5	52	48	Cranial mesoderm
embryo2_Pos32_cell150_z2	60	33	Forebrain/Midbrain/Hindbrain
embryo2_Pos32_cell150_z5	62	45	Forebrain/Midbrain/Hindbrain
embryo2_Pos32_cell151_z2	61	37	Forebrain/Midbrain/Hindbrain
embryo2_Pos32_cell151_z5	63	47	Forebrain/Midbrain/Hindbrain
embryo2_Pos32_cell152_z2	61	31	Forebrain/Midbrain/Hindbrain
embryo2_Pos32_cell152_z5	63	46	Forebrain/Midbrain/Hindbrain
embryo2_Pos32_cell153_z2	60	43	Forebrain/Midbrain/Hindbrain
embryo2_Pos32_cell153_z5	63	51	Forebrain/Midbrain/Hindbrain
embryo2_Pos32_cell154_z2	61	53	Forebrain/Midbrain/Hindbrain
embryo2_Pos32_cell155_z2	61	32	Forebrain/Midbrain/Hindbrain
embryo2_Pos32_cell155_z5	63	33	Forebrain/Midbrain/Hindbrain
embryo2_Pos32_cell156_z5	63	32	Forebrain/Midbrain/Hindbrain
embryo2_Pos32_cell157_z2	61	45	Forebrain/Midbrain/Hindbrain
embryo2_Pos32_cell157_z5	63	44	Forebrain/Midbrain/Hindbrain
embryo2_Pos32_cell158_z2	61	48	Forebrain/Midbrain/Hindbrain
embryo2_Pos32_cell158_z5	63	56	Forebrain/Midbrain/Hindbrain
embryo2_Pos32_cell159_z2	62	50	Forebrain/Midbrain/Hindbrain
embryo2_Pos32_cell159_z5	63	55	Forebrain/Midbrain/Hindbrain
embryo2_Pos32_cell16_z2	52	50	Cranial mesoderm
embryo2_Pos32_cell160_z2	62	38	Forebrain/Midbrain/Hindbrain
embryo2_Pos32_cell160_z5	63	37	Forebrain/Midbrain/Hindbrain
embryo2_Pos32_cell161_z2	61	57	Cranial mesoderm
embryo2_Pos32_cell161_z5	63	53	Forebrain/Midbrain/Hindbrain
embryo2_Pos32_cell162_z2	62	43	Forebrain/Midbrain/Hindbrain
embryo2_Pos32_cell162_z5	63	36	Forebrain/Midbrain/Hindbrain
embryo2_Pos32_cell163_z5	64	56	Forebrain/Midbrain/Hindbrain
embryo2_Pos32_cell164_z2	61	46	Forebrain/Midbrain/Hindbrain
embryo2_Pos32_cell165_z2	61	59	Cranial mesoderm
embryo2_Pos32_cell165_z5	63	39	Forebrain/Midbrain/Hindbrain
embryo2_Pos32_cell166_z2	63	39	Forebrain/Midbrain/Hindbrain
embryo2_Pos32_cell166_z5	63	35	Forebrain/Midbrain/Hindbrain
embryo2_Pos32_cell167_z2	61	35	Forebrain/Midbrain/Hindbrain
embryo2_Pos32_cell167_z5	64	40	Forebrain/Midbrain/Hindbrain
embryo2_Pos32_cell168_z2	63	41	Forebrain/Midbrain/Hindbrain
embryo2_Pos32_cell168_z5	63	38	Forebrain/Midbrain/Hindbrain
embryo2_Pos32_cell169_z2	61	55	Forebrain/Midbrain/Hindbrain
embryo2_Pos32_cell169_z5	63	50	Forebrain/Midbrain/Hindbrain
embryo2_Pos32_cell17_z2	52	52	Cranial mesoderm
embryo2_Pos32_cell170_z2	62	51	Forebrain/Midbrain/Hindbrain
embryo2_Pos32_cell170_z5	63	42	Forebrain/Midbrain/Hindbrain
embryo2_Pos32_cell171_z2	61	52	Forebrain/Midbrain/Hindbrain
embryo2_Pos32_cell171_z5	64	48	Forebrain/Midbrain/Hindbrain
embryo2_Pos32_cell172_z2	62	30	Forebrain/Midbrain/Hindbrain
embryo2_Pos32_cell172_z5	65	58	Forebrain/Midbrain/Hindbrain
embryo2_Pos32_cell173_z2	62	49	Forebrain/Midbrain/Hindbrain
embryo2_Pos32_cell173_z5	65	45	Forebrain/Midbrain/Hindbrain
embryo2_Pos32_cell174_z2	61	42	Forebrain/Midbrain/Hindbrain
embryo2_Pos32_cell174_z5	64	49	Forebrain/Midbrain/Hindbrain
embryo2_Pos32_cell175_z2	63	33	Forebrain/Midbrain/Hindbrain
embryo2_Pos32_cell176_z5	64	43	Forebrain/Midbrain/Hindbrain
embryo2_Pos32_cell177_z2	62	55	Forebrain/Midbrain/Hindbrain
embryo2_Pos32_cell177_z5	64	54	Forebrain/Midbrain/Hindbrain
embryo2_Pos32_cell178_z2	62	54	Forebrain/Midbrain/Hindbrain
embryo2_Pos32_cell178_z5	64	52	Forebrain/Midbrain/Hindbrain
embryo2_Pos32_cell179_z2	62	43	Forebrain/Midbrain/Hindbrain
embryo2_Pos32_cell179_z5	64	46	Forebrain/Midbrain/Hindbrain
embryo2_Pos32_cell18_z2	52	54	Cranial mesoderm
embryo2_Pos32_cell18_z5	53	46	Forebrain/Midbrain/Hindbrain
embryo2_Pos32_cell180_z2	62	59	Cranial mesoderm
embryo2_Pos32_cell180_z5	64	40	Forebrain/Midbrain/Hindbrain
embryo2_Pos32_cell181_z2	62	56	Forebrain/Midbrain/Hindbrain
embryo2_Pos32_cell181_z5	65	52	Forebrain/Midbrain/Hindbrain
embryo2_Pos32_cell182_z2	62	48	Forebrain/Midbrain/Hindbrain
embryo2_Pos32_cell182_z5	65	55	Forebrain/Midbrain/Hindbrain
embryo2_Pos32_cell183_z2	63	29	Forebrain/Midbrain/Hindbrain
embryo2_Pos32_cell183_z5	64	37	Forebrain/Midbrain/Hindbrain
embryo2_Pos32_cell184_z2	63	58	Cranial mesoderm
embryo2_Pos32_cell184_z5	64	38	Forebrain/Midbrain/Hindbrain
embryo2_Pos32_cell185_z2	62	50	Forebrain/Midbrain/Hindbrain
embryo2_Pos32_cell185_z5	64	59	Cranial mesoderm
embryo2_Pos32_cell186_z2	62	53	Forebrain/Midbrain/Hindbrain
embryo2_Pos32_cell186_z5	66	50	Forebrain/Midbrain/Hindbrain
embryo2_Pos32_cell187_z2	62	44	Forebrain/Midbrain/Hindbrain
embryo2_Pos32_cell187_z5	64	57	Forebrain/Midbrain/Hindbrain
embryo2_Pos32_cell188_z2	62	46	Forebrain/Midbrain/Hindbrain
embryo2_Pos32_cell188_z5	64	41	Forebrain/Midbrain/Hindbrain
embryo2_Pos32_cell189_z2	63	34	Forebrain/Midbrain/Hindbrain
embryo2_Pos32_cell189_z5	65	47	Forebrain/Midbrain/Hindbrain
embryo2_Pos32_cell19_z2	52	55	Neural crest
embryo2_Pos32_cell19_z5	53	35	Forebrain/Midbrain/Hindbrain
embryo2_Pos32_cell190_z2	63	40	Forebrain/Midbrain/Hindbrain
embryo2_Pos32_cell190_z5	65	42	Forebrain/Midbrain/Hindbrain
embryo2_Pos32_cell191_z5	65	45	Forebrain/Midbrain/Hindbrain
embryo2_Pos32_cell192_z2	63	54	Forebrain/Midbrain/Hindbrain
embryo2_Pos32_cell192_z5	65	59	Forebrain/Midbrain/Hindbrain
embryo2_Pos32_cell193_z2	63	41	Forebrain/Midbrain/Hindbrain
embryo2_Pos32_cell193_z5	65	44	Forebrain/Midbrain/Hindbrain
embryo2_Pos32_cell194_z2	64	37	Forebrain/Midbrain/Hindbrain
embryo2_Pos32_cell194_z5	65	49	Forebrain/Midbrain/Hindbrain
embryo2_Pos32_cell195_z2	63	49	Forebrain/Midbrain/Hindbrain
embryo2_Pos32_cell195_z5	65	39	Forebrain/Midbrain/Hindbrain
embryo2_Pos32_cell196_z2	63	51	Forebrain/Midbrain/Hindbrain
embryo2_Pos32_cell196_z5	66	46	Forebrain/Midbrain/Hindbrain
embryo2_Pos32_cell197_z2	65	36	Forebrain/Midbrain/Hindbrain
embryo2_Pos32_cell197_z5	65	51	Forebrain/Midbrain/Hindbrain
embryo2_Pos32_cell198_z2	64	46	Forebrain/Midbrain/Hindbrain
embryo2_Pos32_cell198_z5	65	40	Forebrain/Midbrain/Hindbrain
embryo2_Pos32_cell199_z2	63	33	Forebrain/Midbrain/Hindbrain
embryo2_Pos32_cell199_z5	66	56	Forebrain/Midbrain/Hindbrain
embryo2_Pos32_cell2_z5	53	30	Forebrain/Midbrain/Hindbrain
embryo2_Pos32_cell20_z2	52	57	Cranial mesoderm
embryo2_Pos32_cell200_z2	64	38	Forebrain/Midbrain/Hindbrain
embryo2_Pos32_cell200_z5	65	45	Forebrain/Midbrain/Hindbrain
embryo2_Pos32_cell201_z2	63	47	Forebrain/Midbrain/Hindbrain
embryo2_Pos32_cell201_z5	66	42	Forebrain/Midbrain/Hindbrain
embryo2_Pos32_cell202_z2	64	48	Forebrain/Midbrain/Hindbrain
embryo2_Pos32_cell202_z5	66	52	Forebrain/Midbrain/Hindbrain
embryo2_Pos32_cell203_z2	63	52	Forebrain/Midbrain/Hindbrain
embryo2_Pos32_cell203_z5	66	57	Forebrain/Midbrain/Hindbrain
embryo2_Pos32_cell204_z2	63	55	Forebrain/Midbrain/Hindbrain
embryo2_Pos32_cell204_z5	66	59	Forebrain/Midbrain/Hindbrain
embryo2_Pos32_cell205_z2	64	50	Forebrain/Midbrain/Hindbrain
embryo2_Pos32_cell205_z5	66	54	Forebrain/Midbrain/Hindbrain
embryo2_Pos32_cell206_z2	63	43	Forebrain/Midbrain/Hindbrain
embryo2_Pos32_cell206_z5	66	44	Forebrain/Midbrain/Hindbrain
embryo2_Pos32_cell207_z2	63	45	Forebrain/Midbrain/Hindbrain
embryo2_Pos32_cell207_z5	66	49	Forebrain/Midbrain/Hindbrain
embryo2_Pos32_cell208_z2	64	35	Forebrain/Midbrain/Hindbrain
embryo2_Pos32_cell208_z5	66	58	Forebrain/Midbrain/Hindbrain
embryo2_Pos32_cell209_z2	64	58	Forebrain/Midbrain/Hindbrain
embryo2_Pos32_cell209_z5	66	40	Forebrain/Midbrain/Hindbrain
embryo2_Pos32_cell21_z2	52	58	Cranial mesoderm
embryo2_Pos32_cell210_z2	64	31	Forebrain/Midbrain/Hindbrain
embryo2_Pos32_cell210_z5	66	43	Forebrain/Midbrain/Hindbrain
embryo2_Pos32_cell211_z2	64	53	Forebrain/Midbrain/Hindbrain
embryo2_Pos32_cell211_z5	66	45	Forebrain/Midbrain/Hindbrain
embryo2_Pos32_cell212_z2	64	56	Forebrain/Midbrain/Hindbrain
embryo2_Pos32_cell212_z5	67	57	Forebrain/Midbrain/Hindbrain
embryo2_Pos32_cell213_z2	64	59	Neural crest
embryo2_Pos32_cell213_z5	69	37	Forebrain/Midbrain/Hindbrain
embryo2_Pos32_cell214_z2	64	29	Forebrain/Midbrain/Hindbrain
embryo2_Pos32_cell214_z5	66	48	Forebrain/Midbrain/Hindbrain
embryo2_Pos32_cell215_z2	65	30	Forebrain/Midbrain/Hindbrain
embryo2_Pos32_cell215_z5	68	50	Forebrain/Midbrain/Hindbrain
embryo2_Pos32_cell216_z2	64	39	Forebrain/Midbrain/Hindbrain
embryo2_Pos32_cell216_z5	67	54	Forebrain/Midbrain/Hindbrain
embryo2_Pos32_cell217_z2	64	46	Forebrain/Midbrain/Hindbrain
embryo2_Pos32_cell217_z5	67	55	Forebrain/Midbrain/Hindbrain
embryo2_Pos32_cell218_z2	64	54	Forebrain/Midbrain/Hindbrain
embryo2_Pos32_cell218_z5	67	41	Forebrain/Midbrain/Hindbrain
embryo2_Pos32_cell219_z2	64	37	Forebrain/Midbrain/Hindbrain
embryo2_Pos32_cell219_z5	68	42	Forebrain/Midbrain/Hindbrain
embryo2_Pos32_cell22_z2	53	54	Cranial mesoderm
embryo2_Pos32_cell220_z2	64	55	Forebrain/Midbrain/Hindbrain
embryo2_Pos32_cell220_z5	67	52	Forebrain/Midbrain/Hindbrain
embryo2_Pos32_cell221_z2	65	38	Forebrain/Midbrain/Hindbrain
embryo2_Pos32_cell221_z5	67	49	Forebrain/Midbrain/Hindbrain
embryo2_Pos32_cell222_z2	65	43	Forebrain/Midbrain/Hindbrain
embryo2_Pos32_cell222_z5	67	53	Forebrain/Midbrain/Hindbrain
embryo2_Pos32_cell223_z2	64	44	Forebrain/Midbrain/Hindbrain
embryo2_Pos32_cell223_z5	67	45	Forebrain/Midbrain/Hindbrain
embryo2_Pos32_cell224_z2	65	59	Forebrain/Midbrain/Hindbrain
embryo2_Pos32_cell224_z5	68	59	Forebrain/Midbrain/Hindbrain
embryo2_Pos32_cell225_z2	65	50	Forebrain/Midbrain/Hindbrain
embryo2_Pos32_cell225_z5	67	58	Forebrain/Midbrain/Hindbrain
embryo2_Pos32_cell226_z2	65	41	Forebrain/Midbrain/Hindbrain
embryo2_Pos32_cell227_z2	65	40	Forebrain/Midbrain/Hindbrain
embryo2_Pos32_cell227_z5	67	43	Forebrain/Midbrain/Hindbrain
embryo2_Pos32_cell228_z2	65	53	Definitive endoderm
embryo2_Pos32_cell228_z5	68	51	Forebrain/Midbrain/Hindbrain
embryo2_Pos32_cell229_z2	65	56	Forebrain/Midbrain/Hindbrain
embryo2_Pos32_cell229_z5	68	44	Forebrain/Midbrain/Hindbrain
embryo2_Pos32_cell23_z2	53	34	Forebrain/Midbrain/Hindbrain
embryo2_Pos32_cell230_z2	65	52	Forebrain/Midbrain/Hindbrain
embryo2_Pos32_cell230_z5	68	46	Forebrain/Midbrain/Hindbrain
embryo2_Pos32_cell231_z2	65	48	Forebrain/Midbrain/Hindbrain
embryo2_Pos32_cell231_z5	68	49	Forebrain/Midbrain/Hindbrain
embryo2_Pos32_cell232_z2	65	51	Forebrain/Midbrain/Hindbrain
embryo2_Pos32_cell232_z5	68	55	Forebrain/Midbrain/Hindbrain
embryo2_Pos32_cell233_z2	65	31	Forebrain/Midbrain/Hindbrain
embryo2_Pos32_cell233_z5	68	47	Forebrain/Midbrain/Hindbrain
embryo2_Pos32_cell234_z2	66	43	Forebrain/Midbrain/Hindbrain
embryo2_Pos32_cell234_z5	69	58	Forebrain/Midbrain/Hindbrain
embryo2_Pos32_cell235_z2	66	54	Forebrain/Midbrain/Hindbrain
embryo2_Pos32_cell235_z5	68	54	Forebrain/Midbrain/Hindbrain
embryo2_Pos32_cell236_z2	65	57	Forebrain/Midbrain/Hindbrain
embryo2_Pos32_cell236_z5	68	42	Forebrain/Midbrain/Hindbrain
embryo2_Pos32_cell237_z2	66	58	Forebrain/Midbrain/Hindbrain
embryo2_Pos32_cell237_z5	68	52	Forebrain/Midbrain/Hindbrain
embryo2_Pos32_cell238_z2	66	53	Forebrain/Midbrain/Hindbrain
embryo2_Pos32_cell238_z5	69	45	Forebrain/Midbrain/Hindbrain
embryo2_Pos32_cell239_z2	65	55	Forebrain/Midbrain/Hindbrain
embryo2_Pos32_cell239_z5	69	47	Forebrain/Midbrain/Hindbrain
embryo2_Pos32_cell24_z2	53	47	Forebrain/Midbrain/Hindbrain
embryo2_Pos32_cell24_z5	53	32	Forebrain/Midbrain/Hindbrain
embryo2_Pos32_cell240_z2	66	59	Forebrain/Midbrain/Hindbrain
embryo2_Pos32_cell240_z5	69	51	Forebrain/Midbrain/Hindbrain
embryo2_Pos32_cell241_z2	66	39	Forebrain/Midbrain/Hindbrain
embryo2_Pos32_cell241_z5	69	43	Forebrain/Midbrain/Hindbrain
embryo2_Pos32_cell242_z5	69	44	Forebrain/Midbrain/Hindbrain
embryo2_Pos32_cell243_z2	66	46	Forebrain/Midbrain/Hindbrain
embryo2_Pos32_cell243_z5	69	48	Forebrain/Midbrain/Hindbrain
embryo2_Pos32_cell244_z2	66	48	Forebrain/Midbrain/Hindbrain
embryo2_Pos32_cell244_z5	69	57	Forebrain/Midbrain/Hindbrain
embryo2_Pos32_cell245_z2	66	44	Forebrain/Midbrain/Hindbrain
embryo2_Pos32_cell245_z5	69	56	Forebrain/Midbrain/Hindbrain
embryo2_Pos32_cell246_z2	67	56	Forebrain/Midbrain/Hindbrain
embryo2_Pos32_cell246_z5	69	55	Forebrain/Midbrain/Hindbrain
embryo2_Pos32_cell247_z2	66	50	Forebrain/Midbrain/Hindbrain
embryo2_Pos32_cell247_z5	70	50	Forebrain/Midbrain/Hindbrain
embryo2_Pos32_cell248_z2	67	54	Forebrain/Midbrain/Hindbrain
embryo2_Pos32_cell248_z5	69	46	Forebrain/Midbrain/Hindbrain
embryo2_Pos32_cell249_z2	67	47	Forebrain/Midbrain/Hindbrain
embryo2_Pos32_cell249_z5	69	52	Forebrain/Midbrain/Hindbrain
embryo2_Pos32_cell25_z5	55	33	Forebrain/Midbrain/Hindbrain
embryo2_Pos32_cell250_z2	67	42	Forebrain/Midbrain/Hindbrain
embryo2_Pos32_cell250_z5	70	59	Forebrain/Midbrain/Hindbrain
embryo2_Pos32_cell251_z2	67	43	Forebrain/Midbrain/Hindbrain
embryo2_Pos32_cell251_z5	70	49	Forebrain/Midbrain/Hindbrain
embryo2_Pos32_cell252_z2	67	58	Forebrain/Midbrain/Hindbrain
embryo2_Pos32_cell253_z2	67	40	Forebrain/Midbrain/Hindbrain
embryo2_Pos32_cell253_z5	70	47	Forebrain/Midbrain/Hindbrain
embryo2_Pos32_cell254_z2	67	52	Forebrain/Midbrain/Hindbrain
embryo2_Pos32_cell255_z5	70	44	Forebrain/Midbrain/Hindbrain
embryo2_Pos32_cell256_z2	67	51	Forebrain/Midbrain/Hindbrain
embryo2_Pos32_cell256_z5	70	57	Forebrain/Midbrain/Hindbrain
embryo2_Pos32_cell257_z2	67	55	Forebrain/Midbrain/Hindbrain
embryo2_Pos32_cell258_z2	67	48	Forebrain/Midbrain/Hindbrain
embryo2_Pos32_cell258_z5	70	51	Forebrain/Midbrain/Hindbrain
embryo2_Pos32_cell259_z2	69	44	Forebrain/Midbrain/Hindbrain
embryo2_Pos32_cell259_z5	71	53	Forebrain/Midbrain/Hindbrain
embryo2_Pos32_cell260_z2	68	56	Forebrain/Midbrain/Hindbrain
embryo2_Pos32_cell260_z5	71	56	Forebrain/Midbrain/Hindbrain
embryo2_Pos32_cell261_z2	68	48	Forebrain/Midbrain/Hindbrain
embryo2_Pos32_cell261_z5	71	59	Forebrain/Midbrain/Hindbrain
embryo2_Pos32_cell262_z2	68	59	Forebrain/Midbrain/Hindbrain
embryo2_Pos32_cell262_z5	71	55	Forebrain/Midbrain/Hindbrain
embryo2_Pos32_cell263_z2	68	45	Forebrain/Midbrain/Hindbrain
embryo2_Pos32_cell263_z5	71	50	Forebrain/Midbrain/Hindbrain
embryo2_Pos32_cell264_z2	68	46	Forebrain/Midbrain/Hindbrain
embryo2_Pos32_cell264_z5	71	58	Forebrain/Midbrain/Hindbrain
embryo2_Pos32_cell265_z2	68	54	Forebrain/Midbrain/Hindbrain
embryo2_Pos32_cell265_z5	71	49	Forebrain/Midbrain/Hindbrain
embryo2_Pos32_cell266_z2	68	49	Forebrain/Midbrain/Hindbrain
embryo2_Pos32_cell266_z5	72	56	Forebrain/Midbrain/Hindbrain
embryo2_Pos32_cell267_z2	68	42	Forebrain/Midbrain/Hindbrain
embryo2_Pos32_cell267_z5	71	51	Forebrain/Midbrain/Hindbrain
embryo2_Pos32_cell268_z2	69	50	Forebrain/Midbrain/Hindbrain
embryo2_Pos32_cell268_z5	72	59	Forebrain/Midbrain/Hindbrain
embryo2_Pos32_cell269_z5	72	58	Forebrain/Midbrain/Hindbrain
embryo2_Pos32_cell27_z2	53	56	Cranial mesoderm
embryo2_Pos32_cell27_z5	53	43	Forebrain/Midbrain/Hindbrain
embryo2_Pos32_cell270_z2	68	51	Forebrain/Midbrain/Hindbrain
embryo2_Pos32_cell270_z5	72	54	Forebrain/Midbrain/Hindbrain
embryo2_Pos32_cell271_z2	68	52	Forebrain/Midbrain/Hindbrain
embryo2_Pos32_cell271_z5	72	57	Forebrain/Midbrain/Hindbrain
embryo2_Pos32_cell272_z2	69	53	Forebrain/Midbrain/Hindbrain
embryo2_Pos32_cell272_z5	72	55	Forebrain/Midbrain/Hindbrain
embryo2_Pos32_cell273_z2	69	55	Forebrain/Midbrain/Hindbrain
embryo2_Pos32_cell274_z2	70	45	Forebrain/Midbrain/Hindbrain
embryo2_Pos32_cell274_z5	73	59	Forebrain/Midbrain/Hindbrain
embryo2_Pos32_cell275_z2	69	47	Forebrain/Midbrain/Hindbrain
embryo2_Pos32_cell275_z5	74	58	Forebrain/Midbrain/Hindbrain
embryo2_Pos32_cell276_z2	69	49	Forebrain/Midbrain/Hindbrain
embryo2_Pos32_cell277_z2	69	48	Forebrain/Midbrain/Hindbrain
embryo2_Pos32_cell278_z2	70	59	Forebrain/Midbrain/Hindbrain
embryo2_Pos32_cell278_z5	73	54	Forebrain/Midbrain/Hindbrain
embryo2_Pos32_cell279_z2	70	41	Forebrain/Midbrain/Hindbrain
embryo2_Pos32_cell279_z5	73	55	Forebrain/Midbrain/Hindbrain
embryo2_Pos32_cell28_z2	53	60	Cranial mesoderm
embryo2_Pos32_cell28_z5	54	29	Forebrain/Midbrain/Hindbrain
embryo2_Pos32_cell280_z2	70	43	Forebrain/Midbrain/Hindbrain
embryo2_Pos32_cell281_z5	74	56	Forebrain/Midbrain/Hindbrain
embryo2_Pos32_cell282_z2	70	55	Forebrain/Midbrain/Hindbrain
embryo2_Pos32_cell283_z2	70	54	Forebrain/Midbrain/Hindbrain
embryo2_Pos32_cell284_z2	72	49	Forebrain/Midbrain/Hindbrain
embryo2_Pos32_cell284_z5	74	57	Forebrain/Midbrain/Hindbrain
embryo2_Pos32_cell285_z2	71	42	Forebrain/Midbrain/Hindbrain
embryo2_Pos32_cell285_z5	74	59	Forebrain/Midbrain/Hindbrain
embryo2_Pos32_cell286_z2	71	55	Forebrain/Midbrain/Hindbrain
embryo2_Pos32_cell286_z5	75	53	Forebrain/Midbrain/Hindbrain
embryo2_Pos32_cell287_z2	71	59	Forebrain/Midbrain/Hindbrain
embryo2_Pos32_cell287_z5	74	55	Forebrain/Midbrain/Hindbrain
embryo2_Pos32_cell288_z2	71	44	Forebrain/Midbrain/Hindbrain
embryo2_Pos32_cell288_z5	75	29	Forebrain/Midbrain/Hindbrain
embryo2_Pos32_cell289_z2	71	47	Forebrain/Midbrain/Hindbrain
embryo2_Pos32_cell289_z5	75	56	Forebrain/Midbrain/Hindbrain
embryo2_Pos32_cell290_z2	73	50	Forebrain/Midbrain/Hindbrain
embryo2_Pos32_cell290_z5	75	52	Forebrain/Midbrain/Hindbrain
embryo2_Pos32_cell291_z5	75	59	Forebrain/Midbrain/Hindbrain
embryo2_Pos32_cell292_z5	75	55	Forebrain/Midbrain/Hindbrain
embryo2_Pos32_cell293_z2	73	51	Forebrain/Midbrain/Hindbrain
embryo2_Pos32_cell293_z5	76	55	Forebrain/Midbrain/Hindbrain
embryo2_Pos32_cell294_z2	73	59	Forebrain/Midbrain/Hindbrain
embryo2_Pos32_cell294_z5	76	57	Forebrain/Midbrain/Hindbrain
embryo2_Pos32_cell295_z2	73	58	Forebrain/Midbrain/Hindbrain
embryo2_Pos32_cell295_z5	76	58	Forebrain/Midbrain/Hindbrain
embryo2_Pos32_cell296_z2	74	29	Forebrain/Midbrain/Hindbrain
embryo2_Pos32_cell296_z5	77	53	Forebrain/Midbrain/Hindbrain
embryo2_Pos32_cell297_z2	73	53	Forebrain/Midbrain/Hindbrain
embryo2_Pos32_cell298_z2	74	54	Forebrain/Midbrain/Hindbrain
embryo2_Pos32_cell298_z5	76	54	Forebrain/Midbrain/Hindbrain
embryo2_Pos32_cell299_z2	77	59	Forebrain/Midbrain/Hindbrain
embryo2_Pos32_cell299_z5	77	29	Forebrain/Midbrain/Hindbrain
embryo2_Pos32_cell3_z2	52	32	Forebrain/Midbrain/Hindbrain
embryo2_Pos32_cell3_z5	52	32	Forebrain/Midbrain/Hindbrain
embryo2_Pos32_cell30_z2	53	50	Cranial mesoderm
embryo2_Pos32_cell30_z5	53	38	Forebrain/Midbrain/Hindbrain
embryo2_Pos32_cell300_z2	74	58	Forebrain/Midbrain/Hindbrain
embryo2_Pos32_cell300_z5	79	30	Neural crest
embryo2_Pos32_cell302_z2	74	57	Forebrain/Midbrain/Hindbrain
embryo2_Pos32_cell302_z5	79	30	Forebrain/Midbrain/Hindbrain
embryo2_Pos32_cell303_z2	74	51	Forebrain/Midbrain/Hindbrain
embryo2_Pos32_cell303_z5	81	29	Forebrain/Midbrain/Hindbrain
embryo2_Pos32_cell304_z2	75	54	Forebrain/Midbrain/Hindbrain
embryo2_Pos32_cell304_z5	81	31	Forebrain/Midbrain/Hindbrain
embryo2_Pos32_cell305_z2	76	52	Forebrain/Midbrain/Hindbrain
embryo2_Pos32_cell305_z5	81	34	Neural crest
embryo2_Pos32_cell306_z2	76	29	Forebrain/Midbrain/Hindbrain
embryo2_Pos32_cell307_z2	75	57	Forebrain/Midbrain/Hindbrain
embryo2_Pos32_cell307_z5	81	31	Forebrain/Midbrain/Hindbrain
embryo2_Pos32_cell308_z2	76	53	Forebrain/Midbrain/Hindbrain
embryo2_Pos32_cell308_z5	81	33	Neural crest
embryo2_Pos32_cell309_z2	76	51	Forebrain/Midbrain/Hindbrain
embryo2_Pos32_cell309_z5	82	30	Forebrain/Midbrain/Hindbrain
embryo2_Pos32_cell31_z2	54	35	Forebrain/Midbrain/Hindbrain
embryo2_Pos32_cell31_z5	54	48	Forebrain/Midbrain/Hindbrain
embryo2_Pos32_cell310_z2	76	54	Forebrain/Midbrain/Hindbrain
embryo2_Pos32_cell310_z5	82	29	Forebrain/Midbrain/Hindbrain
embryo2_Pos32_cell311_z2	76	30	Forebrain/Midbrain/Hindbrain
embryo2_Pos32_cell311_z5	83	33	Neural crest
embryo2_Pos32_cell312_z2	77	56	Forebrain/Midbrain/Hindbrain
embryo2_Pos32_cell312_z5	82	32	Neural crest
embryo2_Pos32_cell313_z5	82	30	Forebrain/Midbrain/Hindbrain
embryo2_Pos32_cell314_z2	77	54	Forebrain/Midbrain/Hindbrain
embryo2_Pos32_cell314_z5	83	31	Forebrain/Midbrain/Hindbrain
embryo2_Pos32_cell315_z2	77	57	Forebrain/Midbrain/Hindbrain
embryo2_Pos32_cell316_z2	77	56	Forebrain/Midbrain/Hindbrain
embryo2_Pos32_cell317_z2	78	30	Forebrain/Midbrain/Hindbrain
embryo2_Pos32_cell318_z2	78	58	Forebrain/Midbrain/Hindbrain
embryo2_Pos32_cell32_z5	54	37	Forebrain/Midbrain/Hindbrain
embryo2_Pos32_cell320_z2	78	55	Forebrain/Midbrain/Hindbrain
embryo2_Pos32_cell321_z2	78	56	Forebrain/Midbrain/Hindbrain
embryo2_Pos32_cell322_z2	78	58	Forebrain/Midbrain/Hindbrain
embryo2_Pos32_cell323_z2	78	29	Neural crest
embryo2_Pos32_cell324_z2	78	57	Forebrain/Midbrain/Hindbrain
embryo2_Pos32_cell325_z2	80	30	Forebrain/Midbrain/Hindbrain
embryo2_Pos32_cell327_z2	82	52	Forebrain/Midbrain/Hindbrain
embryo2_Pos32_cell330_z2	80	35	Surface ectoderm
embryo2_Pos32_cell331_z2	80	57	Forebrain/Midbrain/Hindbrain
embryo2_Pos32_cell332_z2	81	29	Neural crest
embryo2_Pos32_cell333_z2	80	32	Forebrain/Midbrain/Hindbrain
embryo2_Pos32_cell334_z2	80	38	Surface ectoderm
embryo2_Pos32_cell335_z2	79	34	Surface ectoderm
embryo2_Pos32_cell336_z2	81	31	Forebrain/Midbrain/Hindbrain
embryo2_Pos32_cell337_z2	81	35	Surface ectoderm
embryo2_Pos32_cell338_z2	83	28	Neural crest
embryo2_Pos32_cell339_z2	82	36	Surface ectoderm
embryo2_Pos32_cell34_z2	53	40	Forebrain/Midbrain/Hindbrain
embryo2_Pos32_cell34_z5	55	40	Forebrain/Midbrain/Hindbrain
embryo2_Pos32_cell341_z2	82	34	Neural crest
embryo2_Pos32_cell342_z2	82	33	Surface ectoderm
embryo2_Pos32_cell343_z2	82	37	Surface ectoderm
embryo2_Pos32_cell344_z2	82	32	Neural crest
embryo2_Pos32_cell345_z2	81	38	Neural crest
embryo2_Pos32_cell348_z2	82	39	Surface ectoderm
embryo2_Pos32_cell35_z2	53	36	Forebrain/Midbrain/Hindbrain
embryo2_Pos32_cell35_z5	54	45	Forebrain/Midbrain/Hindbrain
embryo2_Pos32_cell36_z2	54	52	Cranial mesoderm
embryo2_Pos32_cell36_z5	55	47	Forebrain/Midbrain/Hindbrain
embryo2_Pos32_cell37_z2	54	33	Forebrain/Midbrain/Hindbrain
embryo2_Pos32_cell37_z5	54	35	Forebrain/Midbrain/Hindbrain
embryo2_Pos32_cell38_z2	54	37	Forebrain/Midbrain/Hindbrain
embryo2_Pos32_cell39_z5	56	29	Forebrain/Midbrain/Hindbrain
embryo2_Pos32_cell4_z2	52	35	Forebrain/Midbrain/Hindbrain
embryo2_Pos32_cell4_z5	52	34	Forebrain/Midbrain/Hindbrain
embryo2_Pos32_cell40_z2	53	47	Forebrain/Midbrain/Hindbrain
embryo2_Pos32_cell40_z5	54	49	Cranial mesoderm
embryo2_Pos32_cell41_z2	53	47	Forebrain/Midbrain/Hindbrain
embryo2_Pos32_cell41_z5	55	43	Forebrain/Midbrain/Hindbrain
embryo2_Pos32_cell42_z2	54	57	Cranial mesoderm
embryo2_Pos32_cell42_z5	55	31	Forebrain/Midbrain/Hindbrain
embryo2_Pos32_cell43_z2	54	37	Forebrain/Midbrain/Hindbrain
embryo2_Pos32_cell43_z5	55	30	Forebrain/Midbrain/Hindbrain
embryo2_Pos32_cell44_z2	54	34	Forebrain/Midbrain/Hindbrain
embryo2_Pos32_cell45_z2	53	45	Forebrain/Midbrain/Hindbrain
embryo2_Pos32_cell46_z2	54	51	Cranial mesoderm
embryo2_Pos32_cell46_z5	56	36	Forebrain/Midbrain/Hindbrain
embryo2_Pos32_cell47_z2	54	46	Forebrain/Midbrain/Hindbrain
embryo2_Pos32_cell47_z5	55	47	Forebrain/Midbrain/Hindbrain
embryo2_Pos32_cell48_z5	55	37	Forebrain/Midbrain/Hindbrain
embryo2_Pos32_cell49_z5	55	39	Forebrain/Midbrain/Hindbrain
embryo2_Pos32_cell5_z2	52	36	Forebrain/Midbrain/Hindbrain
embryo2_Pos32_cell5_z5	53	36	Forebrain/Midbrain/Hindbrain
embryo2_Pos32_cell50_z2	54	40	Forebrain/Midbrain/Hindbrain
embryo2_Pos32_cell50_z5	55	48	Forebrain/Midbrain/Hindbrain
embryo2_Pos32_cell51_z2	54	32	Forebrain/Midbrain/Hindbrain
embryo2_Pos32_cell51_z5	57	44	Forebrain/Midbrain/Hindbrain
embryo2_Pos32_cell53_z5	55	33	Forebrain/Midbrain/Hindbrain
embryo2_Pos32_cell54_z2	55	48	Forebrain/Midbrain/Hindbrain
embryo2_Pos32_cell54_z5	56	35	Forebrain/Midbrain/Hindbrain
embryo2_Pos32_cell55_z2	55	50	Cranial mesoderm
embryo2_Pos32_cell56_z2	55	29	Forebrain/Midbrain/Hindbrain
embryo2_Pos32_cell56_z5	56	47	Forebrain/Midbrain/Hindbrain
embryo2_Pos32_cell58_z5	56	48	Forebrain/Midbrain/Hindbrain
embryo2_Pos32_cell6_z2	53	38	Forebrain/Midbrain/Hindbrain
embryo2_Pos32_cell6_z5	52	37	Forebrain/Midbrain/Hindbrain
embryo2_Pos32_cell60_z2	55	34	Forebrain/Midbrain/Hindbrain
embryo2_Pos32_cell60_z5	56	38	Forebrain/Midbrain/Hindbrain
embryo2_Pos32_cell61_z2	55	45	Forebrain/Midbrain/Hindbrain
embryo2_Pos32_cell61_z5	57	49	Forebrain/Midbrain/Hindbrain
embryo2_Pos32_cell63_z5	56	37	Forebrain/Midbrain/Hindbrain
embryo2_Pos32_cell64_z2	55	54	Cranial mesoderm
embryo2_Pos32_cell64_z5	56	34	Forebrain/Midbrain/Hindbrain
embryo2_Pos32_cell65_z2	55	36	Forebrain/Midbrain/Hindbrain
embryo2_Pos32_cell66_z2	55	32	Forebrain/Midbrain/Hindbrain
embryo2_Pos32_cell66_z5	57	31	Forebrain/Midbrain/Hindbrain
embryo2_Pos32_cell67_z2	55	58	Cranial mesoderm
embryo2_Pos32_cell67_z5	57	33	Forebrain/Midbrain/Hindbrain
embryo2_Pos32_cell68_z5	57	40	Forebrain/Midbrain/Hindbrain
embryo2_Pos32_cell69_z2	56	37	Forebrain/Midbrain/Hindbrain
embryo2_Pos32_cell69_z5	57	47	Forebrain/Midbrain/Hindbrain
embryo2_Pos32_cell70_z2	55	30	Forebrain/Midbrain/Hindbrain
embryo2_Pos32_cell70_z5	56	36	Forebrain/Midbrain/Hindbrain
embryo2_Pos32_cell71_z2	55	48	Forebrain/Midbrain/Hindbrain
embryo2_Pos32_cell72_z2	55	35	Forebrain/Midbrain/Hindbrain
embryo2_Pos32_cell73_z5	56	46	Forebrain/Midbrain/Hindbrain
embryo2_Pos32_cell74_z2	55	46	Forebrain/Midbrain/Hindbrain
embryo2_Pos32_cell74_z5	57	36	Forebrain/Midbrain/Hindbrain
embryo2_Pos32_cell75_z2	56	52	Cranial mesoderm
embryo2_Pos32_cell75_z5	59	32	Forebrain/Midbrain/Hindbrain
embryo2_Pos32_cell76_z2	57	47	Forebrain/Midbrain/Hindbrain
embryo2_Pos32_cell76_z5	57	39	Forebrain/Midbrain/Hindbrain
embryo2_Pos32_cell77_z2	56	57	Cranial mesoderm
embryo2_Pos32_cell78_z5	57	37	Forebrain/Midbrain/Hindbrain
embryo2_Pos32_cell79_z5	57	35	Forebrain/Midbrain/Hindbrain
embryo2_Pos32_cell80_z5	58	41	Forebrain/Midbrain/Hindbrain
embryo2_Pos32_cell82_z2	57	30	Forebrain/Midbrain/Hindbrain
embryo2_Pos32_cell83_z2	56	50	Forebrain/Midbrain/Hindbrain
embryo2_Pos32_cell84_z2	56	54	Cranial mesoderm
embryo2_Pos32_cell84_z5	58	52	Forebrain/Midbrain/Hindbrain
embryo2_Pos32_cell85_z5	57	50	Forebrain/Midbrain/Hindbrain
embryo2_Pos32_cell86_z2	57	34	Forebrain/Midbrain/Hindbrain
embryo2_Pos32_cell86_z5	57	38	Forebrain/Midbrain/Hindbrain
embryo2_Pos32_cell87_z2	57	39	Forebrain/Midbrain/Hindbrain
embryo2_Pos32_cell88_z2	56	36	Forebrain/Midbrain/Hindbrain
embryo2_Pos32_cell88_z5	58	51	Forebrain/Midbrain/Hindbrain
embryo2_Pos32_cell89_z2	56	31	Forebrain/Midbrain/Hindbrain
embryo2_Pos32_cell89_z5	58	50	Forebrain/Midbrain/Hindbrain
embryo2_Pos32_cell90_z2	58	29	Forebrain/Midbrain/Hindbrain
embryo2_Pos32_cell90_z5	58	48	Forebrain/Midbrain/Hindbrain
embryo2_Pos32_cell91_z2	56	35	Forebrain/Midbrain/Hindbrain
embryo2_Pos32_cell92_z2	56	48	Forebrain/Midbrain/Hindbrain
embryo2_Pos32_cell92_z5	59	44	Forebrain/Midbrain/Hindbrain
embryo2_Pos32_cell93_z5	58	36	Forebrain/Midbrain/Hindbrain
embryo2_Pos32_cell94_z2	56	33	Forebrain/Midbrain/Hindbrain
embryo2_Pos32_cell95_z2	56	46	Forebrain/Midbrain/Hindbrain
embryo2_Pos32_cell95_z5	59	34	Forebrain/Midbrain/Hindbrain
embryo2_Pos32_cell96_z5	59	33	Forebrain/Midbrain/Hindbrain
embryo2_Pos32_cell97_z2	57	51	Forebrain/Midbrain/Hindbrain
embryo2_Pos32_cell97_z5	58	39	Forebrain/Midbrain/Hindbrain
embryo2_Pos32_cell98_z2	57	53	Cranial mesoderm
embryo2_Pos32_cell98_z5	59	39	Forebrain/Midbrain/Hindbrain
embryo2_Pos33_cell1_z2	20	30	Forebrain/Midbrain/Hindbrain
embryo2_Pos33_cell1_z5	23	30	Forebrain/Midbrain/Hindbrain
embryo2_Pos33_cell10_z2	22	41	Forebrain/Midbrain/Hindbrain
embryo2_Pos33_cell10_z5	22	40	Forebrain/Midbrain/Hindbrain
embryo2_Pos33_cell100_z2	26	52	Forebrain/Midbrain/Hindbrain
embryo2_Pos33_cell100_z5	26	55	Forebrain/Midbrain/Hindbrain
embryo2_Pos33_cell101_z2	25	38	Forebrain/Midbrain/Hindbrain
embryo2_Pos33_cell101_z5	27	36	Forebrain/Midbrain/Hindbrain
embryo2_Pos33_cell102_z2	26	55	Forebrain/Midbrain/Hindbrain
embryo2_Pos33_cell102_z5	26	50	Forebrain/Midbrain/Hindbrain
embryo2_Pos33_cell103_z2	26	32	Forebrain/Midbrain/Hindbrain
embryo2_Pos33_cell103_z5	27	38	Forebrain/Midbrain/Hindbrain
embryo2_Pos33_cell104_z5	26	41	Forebrain/Midbrain/Hindbrain
embryo2_Pos33_cell105_z2	27	35	Forebrain/Midbrain/Hindbrain
embryo2_Pos33_cell106_z2	26	48	Forebrain/Midbrain/Hindbrain
embryo2_Pos33_cell106_z5	27	53	Forebrain/Midbrain/Hindbrain
embryo2_Pos33_cell107_z2	26	34	Forebrain/Midbrain/Hindbrain
embryo2_Pos33_cell107_z5	27	59	Forebrain/Midbrain/Hindbrain
embryo2_Pos33_cell108_z2	26	37	Forebrain/Midbrain/Hindbrain
embryo2_Pos33_cell108_z5	27	39	Forebrain/Midbrain/Hindbrain
embryo2_Pos33_cell109_z5	27	33	Forebrain/Midbrain/Hindbrain
embryo2_Pos33_cell11_z2	21	42	Endothelium
embryo2_Pos33_cell110_z2	26	31	Forebrain/Midbrain/Hindbrain
embryo2_Pos33_cell110_z5	27	34	Forebrain/Midbrain/Hindbrain
embryo2_Pos33_cell111_z2	26	38	Forebrain/Midbrain/Hindbrain
embryo2_Pos33_cell111_z5	28	35	Forebrain/Midbrain/Hindbrain
embryo2_Pos33_cell112_z2	26	54	Forebrain/Midbrain/Hindbrain
embryo2_Pos33_cell112_z5	27	37	Forebrain/Midbrain/Hindbrain
embryo2_Pos33_cell113_z2	26	29	Forebrain/Midbrain/Hindbrain
embryo2_Pos33_cell114_z2	27	36	Forebrain/Midbrain/Hindbrain
embryo2_Pos33_cell114_z5	27	55	Forebrain/Midbrain/Hindbrain
embryo2_Pos33_cell115_z2	27	50	Forebrain/Midbrain/Hindbrain
embryo2_Pos33_cell115_z5	27	59	Forebrain/Midbrain/Hindbrain
embryo2_Pos33_cell116_z2	27	59	Forebrain/Midbrain/Hindbrain
embryo2_Pos33_cell116_z5	28	43	Forebrain/Midbrain/Hindbrain
embryo2_Pos33_cell117_z2	26	53	Forebrain/Midbrain/Hindbrain
embryo2_Pos33_cell117_z5	27	57	Forebrain/Midbrain/Hindbrain
embryo2_Pos33_cell118_z2	26	56	Forebrain/Midbrain/Hindbrain
embryo2_Pos33_cell118_z5	28	40	Forebrain/Midbrain/Hindbrain
embryo2_Pos33_cell119_z2	27	60	Forebrain/Midbrain/Hindbrain
embryo2_Pos33_cell119_z5	27	50	Forebrain/Midbrain/Hindbrain
embryo2_Pos33_cell120_z2	27	58	Forebrain/Midbrain/Hindbrain
embryo2_Pos33_cell120_z5	27	52	Forebrain/Midbrain/Hindbrain
embryo2_Pos33_cell121_z2	27	32	Forebrain/Midbrain/Hindbrain
embryo2_Pos33_cell121_z5	28	30	Forebrain/Midbrain/Hindbrain
embryo2_Pos33_cell122_z2	27	43	Forebrain/Midbrain/Hindbrain
embryo2_Pos33_cell122_z5	28	52	Forebrain/Midbrain/Hindbrain
embryo2_Pos33_cell123_z2	27	55	Forebrain/Midbrain/Hindbrain
embryo2_Pos33_cell123_z5	28	53	Forebrain/Midbrain/Hindbrain
embryo2_Pos33_cell124_z5	28	41	Forebrain/Midbrain/Hindbrain
embryo2_Pos33_cell125_z2	27	41	Forebrain/Midbrain/Hindbrain
embryo2_Pos33_cell125_z5	28	59	Forebrain/Midbrain/Hindbrain
embryo2_Pos33_cell126_z2	27	52	Forebrain/Midbrain/Hindbrain
embryo2_Pos33_cell126_z5	28	55	Forebrain/Midbrain/Hindbrain
embryo2_Pos33_cell127_z2	27	56	Forebrain/Midbrain/Hindbrain
embryo2_Pos33_cell127_z5	28	42	Forebrain/Midbrain/Hindbrain
embryo2_Pos33_cell128_z2	28	44	Forebrain/Midbrain/Hindbrain
embryo2_Pos33_cell129_z2	28	39	Forebrain/Midbrain/Hindbrain
embryo2_Pos33_cell129_z5	28	38	Forebrain/Midbrain/Hindbrain
embryo2_Pos33_cell13_z2	21	46	Forebrain/Midbrain/Hindbrain
embryo2_Pos33_cell13_z5	21	48	Forebrain/Midbrain/Hindbrain
embryo2_Pos33_cell130_z2	28	45	Forebrain/Midbrain/Hindbrain
embryo2_Pos33_cell130_z5	28	39	Forebrain/Midbrain/Hindbrain
embryo2_Pos33_cell131_z2	27	54	Forebrain/Midbrain/Hindbrain
embryo2_Pos33_cell131_z5	28	56	Forebrain/Midbrain/Hindbrain
embryo2_Pos33_cell132_z2	27	57	Forebrain/Midbrain/Hindbrain
embryo2_Pos33_cell132_z5	28	51	Forebrain/Midbrain/Hindbrain
embryo2_Pos33_cell133_z2	27	51	Forebrain/Midbrain/Hindbrain
embryo2_Pos33_cell133_z5	28	58	Forebrain/Midbrain/Hindbrain
embryo2_Pos33_cell134_z2	27	34	Forebrain/Midbrain/Hindbrain
embryo2_Pos33_cell134_z5	28	32	Forebrain/Midbrain/Hindbrain
embryo2_Pos33_cell135_z2	28	55	Forebrain/Midbrain/Hindbrain
embryo2_Pos33_cell135_z5	28	34	Forebrain/Midbrain/Hindbrain
embryo2_Pos33_cell136_z2	28	36	Forebrain/Midbrain/Hindbrain
embryo2_Pos33_cell136_z5	29	41	Forebrain/Midbrain/Hindbrain
embryo2_Pos33_cell137_z2	27	38	Forebrain/Midbrain/Hindbrain
embryo2_Pos33_cell137_z5	29	36	Forebrain/Midbrain/Hindbrain
embryo2_Pos33_cell138_z2	28	31	Forebrain/Midbrain/Hindbrain
embryo2_Pos33_cell139_z2	28	37	Forebrain/Midbrain/Hindbrain
embryo2_Pos33_cell139_z5	28	36	Forebrain/Midbrain/Hindbrain
embryo2_Pos33_cell14_z2	21	48	Forebrain/Midbrain/Hindbrain
embryo2_Pos33_cell14_z5	18	50	Forebrain/Midbrain/Hindbrain
embryo2_Pos33_cell140_z2	27	53	Forebrain/Midbrain/Hindbrain
embryo2_Pos33_cell140_z5	29	57	Forebrain/Midbrain/Hindbrain
embryo2_Pos33_cell141_z2	28	59	Forebrain/Midbrain/Hindbrain
embryo2_Pos33_cell141_z5	30	54	Forebrain/Midbrain/Hindbrain
embryo2_Pos33_cell142_z2	28	56	Forebrain/Midbrain/Hindbrain
embryo2_Pos33_cell142_z5	29	53	Forebrain/Midbrain/Hindbrain
embryo2_Pos33_cell143_z2	28	41	Forebrain/Midbrain/Hindbrain
embryo2_Pos33_cell143_z5	29	33	Forebrain/Midbrain/Hindbrain
embryo2_Pos33_cell144_z2	28	60	Forebrain/Midbrain/Hindbrain
embryo2_Pos33_cell144_z5	29	35	Forebrain/Midbrain/Hindbrain
embryo2_Pos33_cell145_z2	29	42	Forebrain/Midbrain/Hindbrain
embryo2_Pos33_cell145_z5	30	45	Forebrain/Midbrain/Hindbrain
embryo2_Pos33_cell146_z2	29	40	Forebrain/Midbrain/Hindbrain
embryo2_Pos33_cell146_z5	30	51	Forebrain/Midbrain/Hindbrain
embryo2_Pos33_cell147_z2	29	50	Forebrain/Midbrain/Hindbrain
embryo2_Pos33_cell147_z5	29	42	Forebrain/Midbrain/Hindbrain
embryo2_Pos33_cell148_z2	29	56	Forebrain/Midbrain/Hindbrain
embryo2_Pos33_cell148_z5	29	31	Forebrain/Midbrain/Hindbrain
embryo2_Pos33_cell149_z2	28	57	Forebrain/Midbrain/Hindbrain
embryo2_Pos33_cell149_z5	29	56	Forebrain/Midbrain/Hindbrain
embryo2_Pos33_cell15_z2	22	49	Forebrain/Midbrain/Hindbrain
embryo2_Pos33_cell15_z5	18	50	Forebrain/Midbrain/Hindbrain
embryo2_Pos33_cell150_z2	29	34	Forebrain/Midbrain/Hindbrain
embryo2_Pos33_cell150_z5	30	44	Forebrain/Midbrain/Hindbrain
embryo2_Pos33_cell151_z2	28	53	Forebrain/Midbrain/Hindbrain
embryo2_Pos33_cell151_z5	29	46	Endothelium
embryo2_Pos33_cell152_z2	29	32	Forebrain/Midbrain/Hindbrain
embryo2_Pos33_cell152_z5	29	59	Forebrain/Midbrain/Hindbrain
embryo2_Pos33_cell153_z2	29	54	Forebrain/Midbrain/Hindbrain
embryo2_Pos33_cell154_z2	29	55	Forebrain/Midbrain/Hindbrain
embryo2_Pos33_cell154_z5	29	58	Forebrain/Midbrain/Hindbrain
embryo2_Pos33_cell155_z2	29	35	Forebrain/Midbrain/Hindbrain
embryo2_Pos33_cell155_z5	29	29	Forebrain/Midbrain/Hindbrain
embryo2_Pos33_cell156_z2	28	31	Forebrain/Midbrain/Hindbrain
embryo2_Pos33_cell156_z5	30	39	Forebrain/Midbrain/Hindbrain
embryo2_Pos33_cell157_z2	29	52	Forebrain/Midbrain/Hindbrain
embryo2_Pos33_cell157_z5	31	38	Forebrain/Midbrain/Hindbrain
embryo2_Pos33_cell158_z2	30	52	Forebrain/Midbrain/Hindbrain
embryo2_Pos33_cell158_z5	29	32	Forebrain/Midbrain/Hindbrain
embryo2_Pos33_cell159_z2	30	37	Forebrain/Midbrain/Hindbrain
embryo2_Pos33_cell159_z5	30	37	Forebrain/Midbrain/Hindbrain
embryo2_Pos33_cell16_z2	21	50	Forebrain/Midbrain/Hindbrain
embryo2_Pos33_cell16_z5	21	52	Forebrain/Midbrain/Hindbrain
embryo2_Pos33_cell160_z2	29	39	Forebrain/Midbrain/Hindbrain
embryo2_Pos33_cell160_z5	30	34	Forebrain/Midbrain/Hindbrain
embryo2_Pos33_cell161_z2	29	43	Forebrain/Midbrain/Hindbrain
embryo2_Pos33_cell161_z5	30	41	Forebrain/Midbrain/Hindbrain
embryo2_Pos33_cell162_z2	29	30	Forebrain/Midbrain/Hindbrain
embryo2_Pos33_cell162_z5	30	36	Forebrain/Midbrain/Hindbrain
embryo2_Pos33_cell163_z2	29	31	Forebrain/Midbrain/Hindbrain
embryo2_Pos33_cell163_z5	30	42	Forebrain/Midbrain/Hindbrain
embryo2_Pos33_cell164_z2	29	46	Endothelium
embryo2_Pos33_cell165_z2	29	38	Forebrain/Midbrain/Hindbrain
embryo2_Pos33_cell166_z2	31	58	Forebrain/Midbrain/Hindbrain
embryo2_Pos33_cell166_z5	30	53	Forebrain/Midbrain/Hindbrain
embryo2_Pos33_cell167_z2	30	59	Forebrain/Midbrain/Hindbrain
embryo2_Pos33_cell167_z5	30	35	Forebrain/Midbrain/Hindbrain
embryo2_Pos33_cell168_z2	30	36	Forebrain/Midbrain/Hindbrain
embryo2_Pos33_cell168_z5	30	55	Forebrain/Midbrain/Hindbrain
embryo2_Pos33_cell169_z2	30	56	Forebrain/Midbrain/Hindbrain
embryo2_Pos33_cell169_z5	31	30	Forebrain/Midbrain/Hindbrain
embryo2_Pos33_cell17_z2	21	51	Forebrain/Midbrain/Hindbrain
embryo2_Pos33_cell17_z5	21	53	Forebrain/Midbrain/Hindbrain
embryo2_Pos33_cell170_z2	29	45	Forebrain/Midbrain/Hindbrain
embryo2_Pos33_cell170_z5	30	54	Forebrain/Midbrain/Hindbrain
embryo2_Pos33_cell171_z2	30	41	Forebrain/Midbrain/Hindbrain
embryo2_Pos33_cell171_z5	31	29	Forebrain/Midbrain/Hindbrain
embryo2_Pos33_cell172_z2	30	53	Forebrain/Midbrain/Hindbrain
embryo2_Pos33_cell172_z5	30	34	Forebrain/Midbrain/Hindbrain
embryo2_Pos33_cell173_z2	29	55	Forebrain/Midbrain/Hindbrain
embryo2_Pos33_cell173_z5	31	32	Forebrain/Midbrain/Hindbrain
embryo2_Pos33_cell174_z2	31	42	Forebrain/Midbrain/Hindbrain
embryo2_Pos33_cell174_z5	31	43	Forebrain/Midbrain/Hindbrain
embryo2_Pos33_cell175_z5	31	35	Forebrain/Midbrain/Hindbrain
embryo2_Pos33_cell176_z2	30	34	Forebrain/Midbrain/Hindbrain
embryo2_Pos33_cell176_z5	31	59	Forebrain/Midbrain/Hindbrain
embryo2_Pos33_cell177_z5	31	35	Forebrain/Midbrain/Hindbrain
embryo2_Pos33_cell178_z2	30	51	Forebrain/Midbrain/Hindbrain
embryo2_Pos33_cell178_z5	30	37	Forebrain/Midbrain/Hindbrain
embryo2_Pos33_cell179_z2	31	44	Forebrain/Midbrain/Hindbrain
embryo2_Pos33_cell179_z5	31	38	Forebrain/Midbrain/Hindbrain
embryo2_Pos33_cell18_z2	22	52	Forebrain/Midbrain/Hindbrain
embryo2_Pos33_cell18_z5	17	53	Forebrain/Midbrain/Hindbrain
embryo2_Pos33_cell180_z2	30	47	Endothelium
embryo2_Pos33_cell180_z5	31	42	Forebrain/Midbrain/Hindbrain
embryo2_Pos33_cell181_z2	31	30	Forebrain/Midbrain/Hindbrain
embryo2_Pos33_cell181_z5	31	41	Forebrain/Midbrain/Hindbrain
embryo2_Pos33_cell182_z2	30	32	Forebrain/Midbrain/Hindbrain
embryo2_Pos33_cell182_z5	31	46	Forebrain/Midbrain/Hindbrain
embryo2_Pos33_cell183_z2	31	40	Forebrain/Midbrain/Hindbrain
embryo2_Pos33_cell183_z5	31	40	Forebrain/Midbrain/Hindbrain
embryo2_Pos33_cell184_z2	30	50	Haematoendothelial progenitors
embryo2_Pos33_cell184_z5	31	33	Forebrain/Midbrain/Hindbrain
embryo2_Pos33_cell185_z2	31	53	Forebrain/Midbrain/Hindbrain
embryo2_Pos33_cell185_z5	32	30	Forebrain/Midbrain/Hindbrain
embryo2_Pos33_cell186_z2	30	55	Forebrain/Midbrain/Hindbrain
embryo2_Pos33_cell186_z5	31	34	Forebrain/Midbrain/Hindbrain
embryo2_Pos33_cell187_z2	31	33	Forebrain/Midbrain/Hindbrain
embryo2_Pos33_cell187_z5	32	37	Forebrain/Midbrain/Hindbrain
embryo2_Pos33_cell188_z2	30	56	Forebrain/Midbrain/Hindbrain
embryo2_Pos33_cell188_z5	32	32	Forebrain/Midbrain/Hindbrain
embryo2_Pos33_cell189_z2	31	35	Forebrain/Midbrain/Hindbrain
embryo2_Pos33_cell19_z2	21	53	Forebrain/Midbrain/Hindbrain
embryo2_Pos33_cell19_z5	21	55	Spinal cord
embryo2_Pos33_cell190_z2	31	41	Forebrain/Midbrain/Hindbrain
embryo2_Pos33_cell191_z2	30	43	Forebrain/Midbrain/Hindbrain
embryo2_Pos33_cell192_z2	31	54	Forebrain/Midbrain/Hindbrain
embryo2_Pos33_cell192_z5	32	47	Endothelium
embryo2_Pos33_cell193_z2	31	38	Forebrain/Midbrain/Hindbrain
embryo2_Pos33_cell193_z5	32	40	Forebrain/Midbrain/Hindbrain
embryo2_Pos33_cell194_z2	31	46	Forebrain/Midbrain/Hindbrain
embryo2_Pos33_cell194_z5	33	35	Forebrain/Midbrain/Hindbrain
embryo2_Pos33_cell195_z2	31	58	Forebrain/Midbrain/Hindbrain
embryo2_Pos33_cell195_z5	32	45	Forebrain/Midbrain/Hindbrain
embryo2_Pos33_cell196_z2	31	51	Haematoendothelial progenitors
embryo2_Pos33_cell196_z5	32	60	Forebrain/Midbrain/Hindbrain
embryo2_Pos33_cell197_z2	31	55	Haematoendothelial progenitors
embryo2_Pos33_cell197_z5	32	46	Forebrain/Midbrain/Hindbrain
embryo2_Pos33_cell198_z2	31	39	Forebrain/Midbrain/Hindbrain
embryo2_Pos33_cell198_z5	33	42	Forebrain/Midbrain/Hindbrain
embryo2_Pos33_cell199_z2	31	57	Haematoendothelial progenitors
embryo2_Pos33_cell199_z5	32	43	Forebrain/Midbrain/Hindbrain
embryo2_Pos33_cell2_z2	22	30	Forebrain/Midbrain/Hindbrain
embryo2_Pos33_cell2_z5	21	31	Forebrain/Midbrain/Hindbrain
embryo2_Pos33_cell20_z2	21	54	Forebrain/Midbrain/Hindbrain
embryo2_Pos33_cell20_z5	21	56	Forebrain/Midbrain/Hindbrain
embryo2_Pos33_cell200_z2	31	59	Forebrain/Midbrain/Hindbrain
embryo2_Pos33_cell200_z5	33	39	Forebrain/Midbrain/Hindbrain
embryo2_Pos33_cell201_z2	33	31	Forebrain/Midbrain/Hindbrain
embryo2_Pos33_cell201_z5	33	41	Forebrain/Midbrain/Hindbrain
embryo2_Pos33_cell202_z2	32	36	Forebrain/Midbrain/Hindbrain
embryo2_Pos33_cell202_z5	32	34	Forebrain/Midbrain/Hindbrain
embryo2_Pos33_cell203_z2	31	47	Endothelium
embryo2_Pos33_cell203_z5	33	36	Forebrain/Midbrain/Hindbrain
embryo2_Pos33_cell204_z2	32	42	Forebrain/Midbrain/Hindbrain
embryo2_Pos33_cell204_z5	33	33	Forebrain/Midbrain/Hindbrain
embryo2_Pos33_cell205_z2	32	59	Forebrain/Midbrain/Hindbrain
embryo2_Pos33_cell205_z5	33	37	Forebrain/Midbrain/Hindbrain
embryo2_Pos33_cell206_z2	31	35	Forebrain/Midbrain/Hindbrain
embryo2_Pos33_cell206_z5	33	44	Forebrain/Midbrain/Hindbrain
embryo2_Pos33_cell207_z2	32	30	Forebrain/Midbrain/Hindbrain
embryo2_Pos33_cell207_z5	33	40	Forebrain/Midbrain/Hindbrain
embryo2_Pos33_cell208_z2	32	40	Forebrain/Midbrain/Hindbrain
embryo2_Pos33_cell208_z5	34	46	Forebrain/Midbrain/Hindbrain
embryo2_Pos33_cell209_z2	32	34	Forebrain/Midbrain/Hindbrain
embryo2_Pos33_cell209_z5	33	35	Forebrain/Midbrain/Hindbrain
embryo2_Pos33_cell21_z2	20	56	Forebrain/Midbrain/Hindbrain
embryo2_Pos33_cell21_z5	20	60	Forebrain/Midbrain/Hindbrain
embryo2_Pos33_cell210_z2	32	45	Forebrain/Midbrain/Hindbrain
embryo2_Pos33_cell210_z5	33	38	Forebrain/Midbrain/Hindbrain
embryo2_Pos33_cell211_z5	34	36	Forebrain/Midbrain/Hindbrain
embryo2_Pos33_cell212_z2	32	41	Forebrain/Midbrain/Hindbrain
embryo2_Pos33_cell212_z5	33	41	Forebrain/Midbrain/Hindbrain
embryo2_Pos33_cell213_z2	32	54	Haematoendothelial progenitors
embryo2_Pos33_cell213_z5	33	45	Forebrain/Midbrain/Hindbrain
embryo2_Pos33_cell214_z5	34	34	Forebrain/Midbrain/Hindbrain
embryo2_Pos33_cell215_z2	32	44	Forebrain/Midbrain/Hindbrain
embryo2_Pos33_cell215_z5	34	43	Forebrain/Midbrain/Hindbrain
embryo2_Pos33_cell216_z2	34	51	Endothelium
embryo2_Pos33_cell216_z5	34	47	Endothelium
embryo2_Pos33_cell217_z2	33	53	Endothelium
embryo2_Pos33_cell217_z5	35	38	Forebrain/Midbrain/Hindbrain
embryo2_Pos33_cell218_z2	32	38	Forebrain/Midbrain/Hindbrain
embryo2_Pos33_cell218_z5	34	44	Forebrain/Midbrain/Hindbrain
embryo2_Pos33_cell219_z2	32	42	Forebrain/Midbrain/Hindbrain
embryo2_Pos33_cell219_z5	35	41	Forebrain/Midbrain/Hindbrain
embryo2_Pos33_cell22_z2	21	56	Forebrain/Midbrain/Hindbrain
embryo2_Pos33_cell22_z5	22	47	Forebrain/Midbrain/Hindbrain
embryo2_Pos33_cell220_z2	34	48	Endothelium
embryo2_Pos33_cell221_z5	35	40	Forebrain/Midbrain/Hindbrain
embryo2_Pos33_cell222_z2	33	46	Forebrain/Midbrain/Hindbrain
embryo2_Pos33_cell222_z5	35	36	Forebrain/Midbrain/Hindbrain
embryo2_Pos33_cell223_z2	33	47	Forebrain/Midbrain/Hindbrain
embryo2_Pos33_cell223_z5	35	42	Forebrain/Midbrain/Hindbrain
embryo2_Pos33_cell224_z5	35	37	Forebrain/Midbrain/Hindbrain
embryo2_Pos33_cell225_z2	33	31	Forebrain/Midbrain/Hindbrain
embryo2_Pos33_cell225_z5	35	35	Forebrain/Midbrain/Hindbrain
embryo2_Pos33_cell226_z5	36	44	Forebrain/Midbrain/Hindbrain
embryo2_Pos33_cell227_z2	33	56	Haematoendothelial progenitors
embryo2_Pos33_cell227_z5	35	45	Forebrain/Midbrain/Hindbrain
embryo2_Pos33_cell228_z2	32	40	Forebrain/Midbrain/Hindbrain
embryo2_Pos33_cell228_z5	35	43	Forebrain/Midbrain/Hindbrain
embryo2_Pos33_cell229_z2	32	41	Forebrain/Midbrain/Hindbrain
embryo2_Pos33_cell229_z5	35	36	Forebrain/Midbrain/Hindbrain
embryo2_Pos33_cell23_z2	21	58	Forebrain/Midbrain/Hindbrain
embryo2_Pos33_cell23_z5	22	55	Forebrain/Midbrain/Hindbrain
embryo2_Pos33_cell230_z2	33	45	Forebrain/Midbrain/Hindbrain
embryo2_Pos33_cell230_z5	35	41	Forebrain/Midbrain/Hindbrain
embryo2_Pos33_cell231_z5	36	38	Forebrain/Midbrain/Hindbrain
embryo2_Pos33_cell233_z2	33	41	Forebrain/Midbrain/Hindbrain
embryo2_Pos33_cell233_z5	35	34	Forebrain/Midbrain/Hindbrain
embryo2_Pos33_cell234_z2	33	43	Spinal cord
embryo2_Pos33_cell234_z5	36	40	Forebrain/Midbrain/Hindbrain
embryo2_Pos33_cell235_z2	34	30	Forebrain/Midbrain/Hindbrain
embryo2_Pos33_cell235_z5	36	35	Forebrain/Midbrain/Hindbrain
embryo2_Pos33_cell236_z2	34	44	Forebrain/Midbrain/Hindbrain
embryo2_Pos33_cell236_z5	36	41	Forebrain/Midbrain/Hindbrain
embryo2_Pos33_cell237_z2	34	43	Forebrain/Midbrain/Hindbrain
embryo2_Pos33_cell238_z2	34	36	Forebrain/Midbrain/Hindbrain
embryo2_Pos33_cell238_z5	36	56	Endothelium
embryo2_Pos33_cell239_z2	34	55	Cranial mesoderm
embryo2_Pos33_cell239_z5	37	37	Forebrain/Midbrain/Hindbrain
embryo2_Pos33_cell24_z2	21	58	Forebrain/Midbrain/Hindbrain
embryo2_Pos33_cell24_z5	22	54	Forebrain/Midbrain/Hindbrain
embryo2_Pos33_cell240_z5	37	42	Forebrain/Midbrain/Hindbrain
embryo2_Pos33_cell241_z2	34	37	Forebrain/Midbrain/Hindbrain
embryo2_Pos33_cell241_z5	37	40	Forebrain/Midbrain/Hindbrain
embryo2_Pos33_cell242_z2	33	38	Forebrain/Midbrain/Hindbrain
embryo2_Pos33_cell242_z5	37	36	Forebrain/Midbrain/Hindbrain
embryo2_Pos33_cell243_z2	34	40	Forebrain/Midbrain/Hindbrain
embryo2_Pos33_cell243_z5	37	33	Forebrain/Midbrain/Hindbrain
embryo2_Pos33_cell244_z2	34	41	Forebrain/Midbrain/Hindbrain
embryo2_Pos33_cell244_z5	37	34	Forebrain/Midbrain/Hindbrain
embryo2_Pos33_cell245_z2	34	39	Forebrain/Midbrain/Hindbrain
embryo2_Pos33_cell245_z5	38	38	Forebrain/Midbrain/Hindbrain
embryo2_Pos33_cell246_z2	34	46	Forebrain/Midbrain/Hindbrain
embryo2_Pos33_cell246_z5	37	46	Cranial mesoderm
embryo2_Pos33_cell247_z2	35	56	Endothelium
embryo2_Pos33_cell247_z5	38	59	Forebrain/Midbrain/Hindbrain
embryo2_Pos33_cell248_z2	34	42	Forebrain/Midbrain/Hindbrain
embryo2_Pos33_cell248_z5	37	41	Forebrain/Midbrain/Hindbrain
embryo2_Pos33_cell249_z5	37	37	Forebrain/Midbrain/Hindbrain
embryo2_Pos33_cell25_z2	21	60	Forebrain/Midbrain/Hindbrain
embryo2_Pos33_cell25_z5	22	58	Forebrain/Midbrain/Hindbrain
embryo2_Pos33_cell250_z2	35	36	Forebrain/Midbrain/Hindbrain
embryo2_Pos33_cell250_z5	37	58	Forebrain/Midbrain/Hindbrain
embryo2_Pos33_cell251_z2	34	48	Forebrain/Midbrain/Hindbrain
embryo2_Pos33_cell251_z5	38	35	Forebrain/Midbrain/Hindbrain
embryo2_Pos33_cell252_z2	35	40	Forebrain/Midbrain/Hindbrain
embryo2_Pos33_cell252_z5	38	40	Forebrain/Midbrain/Hindbrain
embryo2_Pos33_cell253_z2	34	45	Forebrain/Midbrain/Hindbrain
embryo2_Pos33_cell253_z5	38	42	Forebrain/Midbrain/Hindbrain
[truncated: 12,186 more rows]
