# Supplementary material for: Multi-scale and multi-context interpretable mapping of cell states across heterogeneous spatial samples
Source: Nat Commun. 2025 Aug 21;16:7814. doi: 10.1038/s41467-025-62782-y (PMC12370880; doi:10.1038/s41467-025-62782-y)
Supplement: Supplementary file 9 — Source Data [file 41467_2025_62782_MOESM9_ESM.zip › SourceData/figure_s12.tsv]

Method	Data_Type	Ref	Query	ARI_cell
CytoSpace_noLab	contact_one	1	10	0.686722844686695
CytoSpace_noLab	contact_one	1	11	0.896125827710892
CytoSpace_noLab	contact_one	1	12	0.857956142563483
CytoSpace_noLab	contact_one	1	2	0.905230742163286
CytoSpace_noLab	contact_one	1	3	0.554709617782307
CytoSpace_noLab	contact_one	1	4	0.54672508951761
CytoSpace_noLab	contact_one	1	5	0.853066723317922
CytoSpace_noLab	contact_one	1	6	0.586296017788547
CytoSpace_noLab	contact_one	1	7	0.858022424366192
CytoSpace_noLab	contact_one	1	8	0.874720249905341
CytoSpace_noLab	contact_one	1	9	0.550876703956751
CytoSpace_noLab	contact_one	10	1	0.687299288464038
CytoSpace_noLab	contact_one	10	11	0.731989581455106
CytoSpace_noLab	contact_one	10	12	0.810287809123795
CytoSpace_noLab	contact_one	10	2	0.74040380690905
CytoSpace_noLab	contact_one	10	3	0.363711057373678
CytoSpace_noLab	contact_one	10	4	0.704552163978074
CytoSpace_noLab	contact_one	10	5	0.817779274732018
CytoSpace_noLab	contact_one	10	6	0.807740674671829
CytoSpace_noLab	contact_one	10	7	0.801606838489892
CytoSpace_noLab	contact_one	10	8	0.594223420830567
CytoSpace_noLab	contact_one	10	9	0.825985733118825
CytoSpace_noLab	contact_one	11	1	0.896195925372802
CytoSpace_noLab	contact_one	11	10	0.731518345327378
CytoSpace_noLab	contact_one	11	12	0.867120833648023
CytoSpace_noLab	contact_one	11	2	0.927112111701437
CytoSpace_noLab	contact_one	11	3	0.517554071899516
CytoSpace_noLab	contact_one	11	4	0.534255931956103
CytoSpace_noLab	contact_one	11	5	0.866326016877999
CytoSpace_noLab	contact_one	11	6	0.613616498589619
CytoSpace_noLab	contact_one	11	7	0.871575087241083
CytoSpace_noLab	contact_one	11	8	0.819714341418571
CytoSpace_noLab	contact_one	11	9	0.611076697698465
CytoSpace_noLab	contact_one	12	1	0.857871245106529
CytoSpace_noLab	contact_one	12	10	0.809937188977901
CytoSpace_noLab	contact_one	12	11	0.866892745429991
CytoSpace_noLab	contact_one	12	2	0.848995501441237
CytoSpace_noLab	contact_one	12	3	0.458221145157056
CytoSpace_noLab	contact_one	12	4	0.619271247399486
CytoSpace_noLab	contact_one	12	5	0.970146349313913
CytoSpace_noLab	contact_one	12	6	0.689757233389119
CytoSpace_noLab	contact_one	12	7	0.977500964970952
CytoSpace_noLab	contact_one	12	8	0.74117375832794
CytoSpace_noLab	contact_one	12	9	0.657000700992085
CytoSpace_noLab	contact_one	2	1	0.904682548047165
CytoSpace_noLab	contact_one	2	10	0.740718715448397
CytoSpace_noLab	contact_one	2	11	0.927112111701437
CytoSpace_noLab	contact_one	2	12	0.84866213985036
CytoSpace_noLab	contact_one	2	3	0.502665362495934
CytoSpace_noLab	contact_one	2	4	0.522003298705914
CytoSpace_noLab	contact_one	2	5	0.841367131749505
CytoSpace_noLab	contact_one	2	6	0.59776647215073
CytoSpace_noLab	contact_one	2	7	0.845286732573763
CytoSpace_noLab	contact_one	2	8	0.799243000562072
CytoSpace_noLab	contact_one	2	9	0.648054822905748
CytoSpace_noLab	contact_one	3	1	0.551751040937455
CytoSpace_noLab	contact_one	3	10	0.354585934833029
CytoSpace_noLab	contact_one	3	11	0.509060472421587
CytoSpace_noLab	contact_one	3	12	0.455026207790811
CytoSpace_noLab	contact_one	3	2	0.503090877382413
CytoSpace_noLab	contact_one	3	4	0.28426470862525
CytoSpace_noLab	contact_one	3	5	0.454166003726876
CytoSpace_noLab	contact_one	3	6	0.299708953568488
CytoSpace_noLab	contact_one	3	7	0.460532334233585
CytoSpace_noLab	contact_one	3	8	0.633209413339647
CytoSpace_noLab	contact_one	3	9	0.279405833858096
CytoSpace_noLab	contact_one	4	1	0.543343160349711
CytoSpace_noLab	contact_one	4	10	0.703984304142534
CytoSpace_noLab	contact_one	4	11	0.53328884507944
CytoSpace_noLab	contact_one	4	12	0.619612137645295
CytoSpace_noLab	contact_one	4	2	0.523408315860356
CytoSpace_noLab	contact_one	4	3	0.293776428498822
CytoSpace_noLab	contact_one	4	5	0.625442436954546
CytoSpace_noLab	contact_one	4	6	0.664288975159533
CytoSpace_noLab	contact_one	4	7	0.617742802480283
CytoSpace_noLab	contact_one	4	8	0.471433316270893
CytoSpace_noLab	contact_one	4	9	0.736851391828607
CytoSpace_noLab	contact_one	5	1	0.8530696066617
CytoSpace_noLab	contact_one	5	10	0.817683675922883
CytoSpace_noLab	contact_one	5	11	0.866566921696218
CytoSpace_noLab	contact_one	5	12	0.97036144098911
CytoSpace_noLab	contact_one	5	2	0.84116469392166
CytoSpace_noLab	contact_one	5	3	0.457557648045732
CytoSpace_noLab	contact_one	5	4	0.628308642311385
CytoSpace_noLab	contact_one	5	6	0.694069530639397
CytoSpace_noLab	contact_one	5	7	0.959061579845564
CytoSpace_noLab	contact_one	5	8	0.741421804308868
CytoSpace_noLab	contact_one	5	9	0.673853225049522
CytoSpace_noLab	contact_one	6	1	0.58348547412071
CytoSpace_noLab	contact_one	6	10	0.806380586516762
CytoSpace_noLab	contact_one	6	11	0.613792140930104
CytoSpace_noLab	contact_one	6	12	0.687028708272175
CytoSpace_noLab	contact_one	6	2	0.596216745259548
CytoSpace_noLab	contact_one	6	3	0.296980658673047
CytoSpace_noLab	contact_one	6	4	0.663674053517068
CytoSpace_noLab	contact_one	6	5	0.692242799533218
CytoSpace_noLab	contact_one	6	7	0.684145566847931
CytoSpace_noLab	contact_one	6	8	0.511826568929214
CytoSpace_noLab	contact_one	6	9	0.778387052096937
CytoSpace_noLab	contact_one	7	1	0.858193494423275
CytoSpace_noLab	contact_one	7	10	0.803565285606174
CytoSpace_noLab	contact_one	7	11	0.872904167604353
CytoSpace_noLab	contact_one	7	12	0.977835196775778
CytoSpace_noLab	contact_one	7	2	0.844607174673466
CytoSpace_noLab	contact_one	7	3	0.462173623249315
CytoSpace_noLab	contact_one	7	4	0.61943887033263
CytoSpace_noLab	contact_one	7	5	0.959369536664106
CytoSpace_noLab	contact_one	7	6	0.686722633620513
CytoSpace_noLab	contact_one	7	8	0.753258393644626
CytoSpace_noLab	contact_one	7	9	0.654096570200348
CytoSpace_noLab	contact_one	8	1	0.874506291657366
CytoSpace_noLab	contact_one	8	10	0.594600001608703
CytoSpace_noLab	contact_one	8	11	0.820705185559254
CytoSpace_noLab	contact_one	8	12	0.740710634137343
CytoSpace_noLab	contact_one	8	2	0.801387687155917
CytoSpace_noLab	contact_one	8	3	0.633387180916574
CytoSpace_noLab	contact_one	8	4	0.475491626483597
CytoSpace_noLab	contact_one	8	5	0.74206268277837
CytoSpace_noLab	contact_one	8	6	0.511987410597225
CytoSpace_noLab	contact_one	8	7	0.753064958819909
CytoSpace_noLab	contact_one	8	9	0.475466660244907
CytoSpace_noLab	contact_one	9	1	0.550932798551493
CytoSpace_noLab	contact_one	9	10	0.826250174663305
CytoSpace_noLab	contact_one	9	11	0.610960031877565
CytoSpace_noLab	contact_one	9	12	0.657157352568099
CytoSpace_noLab	contact_one	9	2	0.648054822905748
CytoSpace_noLab	contact_one	9	3	0.284219109206147
CytoSpace_noLab	contact_one	9	4	0.734324840372203
CytoSpace_noLab	contact_one	9	5	0.672948491440151
CytoSpace_noLab	contact_one	9	6	0.776316725875631
CytoSpace_noLab	contact_one	9	7	0.652943381059541
CytoSpace_noLab	contact_one	9	8	0.473567508218795
CytoSpace	contact_one	1	12	1
CytoSpace	contact_one	1	5	1
CytoSpace	contact_one	1	7	1
CytoSpace	contact_one	10	1	1
CytoSpace	contact_one	10	12	1
CytoSpace	contact_one	10	5	1
CytoSpace	contact_one	10	7	1
CytoSpace	contact_one	11	1	1
CytoSpace	contact_one	11	10	1
CytoSpace	contact_one	11	12	1
CytoSpace	contact_one	11	2	1
CytoSpace	contact_one	11	4	1
CytoSpace	contact_one	11	5	1
CytoSpace	contact_one	11	7	1
CytoSpace	contact_one	11	9	1
CytoSpace	contact_one	12	1	1
CytoSpace	contact_one	12	5	1
CytoSpace	contact_one	12	7	1
CytoSpace	contact_one	2	1	1
CytoSpace	contact_one	2	10	1
CytoSpace	contact_one	2	11	1
CytoSpace	contact_one	2	12	1
CytoSpace	contact_one	2	4	1
CytoSpace	contact_one	2	5	1
CytoSpace	contact_one	2	7	1
CytoSpace	contact_one	2	9	1
CytoSpace	contact_one	3	1	1
CytoSpace	contact_one	3	12	1
CytoSpace	contact_one	3	5	1
CytoSpace	contact_one	3	7	1
CytoSpace	contact_one	3	8	1
CytoSpace	contact_one	4	1	1
CytoSpace	contact_one	4	10	1
CytoSpace	contact_one	4	12	1
CytoSpace	contact_one	4	5	1
CytoSpace	contact_one	4	7	1
CytoSpace	contact_one	5	1	1
CytoSpace	contact_one	5	12	1
CytoSpace	contact_one	5	7	1
CytoSpace	contact_one	7	1	1
CytoSpace	contact_one	7	12	1
CytoSpace	contact_one	7	5	1
CytoSpace	contact_one	8	1	1
CytoSpace	contact_one	8	12	1
CytoSpace	contact_one	8	5	1
CytoSpace	contact_one	8	7	1
CytoSpace	contact_one	9	1	1
CytoSpace	contact_one	9	10	1
CytoSpace	contact_one	9	11	1
CytoSpace	contact_one	9	12	1
CytoSpace	contact_one	9	2	1
CytoSpace	contact_one	9	4	1
CytoSpace	contact_one	9	5	1
CytoSpace	contact_one	9	7	1
GPSA	contact_one	1	10	0.18302767363369
GPSA	contact_one	1	11	-0.0437284767424912
GPSA	contact_one	1	12	-0.0983297854088675
GPSA	contact_one	1	2	-0.16113886268993
GPSA	contact_one	1	3	-0.0438817181659869
GPSA	contact_one	1	4	-0.0393288778514431
GPSA	contact_one	1	5	-0.202142848265136
GPSA	contact_one	1	6	-0.072431143851999
GPSA	contact_one	1	7	0.0604782801030366
GPSA	contact_one	1	8	0.075632766541478
GPSA	contact_one	1	9	-0.074995924397351
GPSA	contact_one	10	1	0.201429006731973
GPSA	contact_one	10	11	-0.119646115716921
GPSA	contact_one	10	12	0.144641330454178
GPSA	contact_one	10	2	-0.144785372899789
GPSA	contact_one	10	3	-0.0418347944070161
GPSA	contact_one	10	4	0.124303520834811
GPSA	contact_one	10	5	0.035671187944128
GPSA	contact_one	10	6	-0.117509380233075
GPSA	contact_one	10	7	0.392935926131063
GPSA	contact_one	10	8	-0.0378683537600683
GPSA	contact_one	10	9	0.112750176287361
GPSA	contact_one	11	1	-0.0549580976519654
GPSA	contact_one	11	10	-0.121510002177115
GPSA	contact_one	11	12	-0.0228673729773972
GPSA	contact_one	11	2	0.557309270127348
GPSA	contact_one	11	3	-0.106483544544453
GPSA	contact_one	11	4	0.00854568024647623
GPSA	contact_one	11	5	0.076640293499308
GPSA	contact_one	11	6	0.291030324661221
GPSA	contact_one	11	7	-0.233566969907035
GPSA	contact_one	11	8	-0.133349613468223
GPSA	contact_one	11	9	0.037057297259156
GPSA	contact_one	12	1	-0.108451911237024
GPSA	contact_one	12	10	0.164414116387712
GPSA	contact_one	12	11	-0.0195515374196942
GPSA	contact_one	12	2	-0.0599439685839484
GPSA	contact_one	12	3	-0.064574846049969
GPSA	contact_one	12	4	0.155381575710921
GPSA	contact_one	12	5	0.117140274930259
GPSA	contact_one	12	6	-0.110944797334721
GPSA	contact_one	12	7	0.371388305947307
GPSA	contact_one	12	8	-0.200718674137193
GPSA	contact_one	12	9	0.0999910743246238
GPSA	contact_one	2	1	-0.159620536754731
GPSA	contact_one	2	10	-0.152820513845682
GPSA	contact_one	2	11	0.539096427996581
GPSA	contact_one	2	12	-0.0702476875531274
GPSA	contact_one	2	3	0.0584653698453799
GPSA	contact_one	2	4	0.135685979277997
GPSA	contact_one	2	5	0.126396892552086
GPSA	contact_one	2	6	0.414413150571038
GPSA	contact_one	2	7	-0.221740232139242
GPSA	contact_one	2	8	0.0154254109441761
GPSA	contact_one	2	9	-0.00313030259196766
GPSA	contact_one	3	1	-0.0342750018959892
GPSA	contact_one	3	10	-0.0439181655423495
GPSA	contact_one	3	11	-0.111409610129378
GPSA	contact_one	3	12	-0.0732391789791667
GPSA	contact_one	3	2	0.0681864654614483
GPSA	contact_one	3	4	0.120368181731784
GPSA	contact_one	3	5	-0.00919881323179589
GPSA	contact_one	3	6	0.131003812463495
GPSA	contact_one	3	7	-0.0816081048411623
GPSA	contact_one	3	8	0.21167356822804
GPSA	contact_one	3	9	0.0510303102591474
GPSA	contact_one	4	1	-0.0420061366945629
GPSA	contact_one	4	10	0.135107391881233
GPSA	contact_one	4	11	0.0215125920504346
GPSA	contact_one	4	12	0.141520375541266
GPSA	contact_one	4	2	0.145935332309581
GPSA	contact_one	4	3	0.116256171316251
GPSA	contact_one	4	5	0.19532499828465
GPSA	contact_one	4	6	0.110114317287103
GPSA	contact_one	4	7	0.0684352344475742
GPSA	contact_one	4	8	0.0643364701541193
GPSA	contact_one	4	9	0.0979803774692402
GPSA	contact_one	5	1	-0.20165664820819
GPSA	contact_one	5	10	0.0469133440927836
GPSA	contact_one	5	11	0.0650905932884689
GPSA	contact_one	5	12	0.105419196671143
GPSA	contact_one	5	2	0.126784496781411
GPSA	contact_one	5	3	-0.0103316059618109
GPSA	contact_one	5	4	0.210058928907115
GPSA	contact_one	5	6	0.0479871719899763
GPSA	contact_one	5	7	0.126038030414605
GPSA	contact_one	5	8	-0.128366679739654
GPSA	contact_one	5	9	0.231852163377467
GPSA	contact_one	6	1	-0.0726714576373221
GPSA	contact_one	6	10	-0.122901341948499
GPSA	contact_one	6	11	0.294040952079667
GPSA	contact_one	6	12	-0.117275473985434
GPSA	contact_one	6	2	0.431184326916127
GPSA	contact_one	6	3	0.114933289255835
GPSA	contact_one	6	4	0.108107708642052
GPSA	contact_one	6	5	0.0503141958537204
GPSA	contact_one	6	7	-0.176540022637174
GPSA	contact_one	6	8	0.378040708173422
GPSA	contact_one	6	9	0.0145464370893712
GPSA	contact_one	7	1	0.0651676083732424
GPSA	contact_one	7	10	0.396676724906687
GPSA	contact_one	7	11	-0.232233535257376
GPSA	contact_one	7	12	0.364532214871831
GPSA	contact_one	7	2	-0.220506758370588
GPSA	contact_one	7	3	-0.0712351496158309
GPSA	contact_one	7	4	0.0761440150544512
GPSA	contact_one	7	5	0.118477926955809
GPSA	contact_one	7	6	-0.171301530382661
GPSA	contact_one	7	8	-0.235485598384566
GPSA	contact_one	7	9	0.0374396791172893
GPSA	contact_one	8	1	0.0770191618925995
GPSA	contact_one	8	10	-0.0433075161906799
GPSA	contact_one	8	11	-0.135074291167016
GPSA	contact_one	8	12	-0.195467800443652
GPSA	contact_one	8	2	0.0113100454993457
GPSA	contact_one	8	3	0.188420201101876
GPSA	contact_one	8	4	0.0640221320464226
GPSA	contact_one	8	5	-0.124876016387001
GPSA	contact_one	8	6	0.38032301378705
GPSA	contact_one	8	7	-0.230385820457131
GPSA	contact_one	8	9	0.0299564051507713
GPSA	contact_one	9	1	-0.082240314773681
GPSA	contact_one	9	10	0.124258915082958
GPSA	contact_one	9	11	0.0428679176019414
GPSA	contact_one	9	12	0.10097879344534
GPSA	contact_one	9	2	0.00588715308626252
GPSA	contact_one	9	3	0.051924324077633
GPSA	contact_one	9	4	0.116822073314633
GPSA	contact_one	9	5	0.236949017384404
GPSA	contact_one	9	6	0.0219351246216368
GPSA	contact_one	9	7	0.0350967296608031
GPSA	contact_one	9	8	0.0283575845877611
PASTE	contact_one	1	10	-0.0274017156299027
PASTE	contact_one	1	11	0.0946046704268718
PASTE	contact_one	1	12	0.0517001661779695
PASTE	contact_one	1	2	0.0327244361097745
PASTE	contact_one	1	3	-0.0925056076227757
PASTE	contact_one	1	4	-0.0704851474235866
PASTE	contact_one	1	5	-0.130618216223084
PASTE	contact_one	1	6	-0.120170196807
PASTE	contact_one	1	7	-0.115329545832019
PASTE	contact_one	1	8	-0.16199180599462
PASTE	contact_one	1	9	-0.0538156846922286
PASTE	contact_one	10	1	0.0276627303125051
PASTE	contact_one	10	11	-0.0471882491611591
PASTE	contact_one	10	12	-0.0792866896931653
PASTE	contact_one	10	2	0.0466932354099133
PASTE	contact_one	10	3	-0.0342218231295266
PASTE	contact_one	10	4	-0.0561485586701384
PASTE	contact_one	10	5	-0.0779916609490117
PASTE	contact_one	10	6	0.043301758327644
PASTE	contact_one	10	7	0.0759869906827133
PASTE	contact_one	10	8	-0.0805237791019427
PASTE	contact_one	10	9	0.0740100880520294
PASTE	contact_one	11	1	0.0168673463611528
PASTE	contact_one	11	10	0.219204282325102
PASTE	contact_one	11	12	0.236290071529551
PASTE	contact_one	11	2	0.32322960323044
PASTE	contact_one	11	3	0.157064694820741
PASTE	contact_one	11	4	-0.0498789099492698
PASTE	contact_one	11	5	0.0600668716069494
PASTE	contact_one	11	6	-0.0096352323717948
PASTE	contact_one	11	7	0.0836044949475655
PASTE	contact_one	11	8	-0.120098704389828
PASTE	contact_one	11	9	-0.0150983956553851
PASTE	contact_one	12	1	0.139113484873499
PASTE	contact_one	12	10	-0.101672085648241
PASTE	contact_one	12	11	0.175584973213593
PASTE	contact_one	12	2	0.0967904547331333
PASTE	contact_one	12	3	0.0189457508140475
PASTE	contact_one	12	4	-0.0409186280495144
PASTE	contact_one	12	5	-0.119117033726644
PASTE	contact_one	12	6	0.230878950882471
PASTE	contact_one	12	7	-0.193685762884139
PASTE	contact_one	12	8	-0.178998528193088
PASTE	contact_one	12	9	-0.0366479122945043
PASTE	contact_one	2	1	0.0606226141922932
PASTE	contact_one	2	10	0.298496863420067
PASTE	contact_one	2	11	0.0189242932239669
PASTE	contact_one	2	12	0.0843993290290813
PASTE	contact_one	2	3	-0.0113082057149196
PASTE	contact_one	2	4	0.191170331685896
PASTE	contact_one	2	5	-0.0232663007348081
PASTE	contact_one	2	6	0.197044164524756
PASTE	contact_one	2	7	0.0943482344037649
PASTE	contact_one	2	8	0.126880043317029
PASTE	contact_one	2	9	0.0181949649459175
PASTE	contact_one	3	1	0.0433020107212417
PASTE	contact_one	3	10	0.128101180530343
PASTE	contact_one	3	11	-0.00157301971782148
PASTE	contact_one	3	12	0.0804818219114703
PASTE	contact_one	3	2	0.0117973440716318
PASTE	contact_one	3	4	0.0778311206104093
PASTE	contact_one	3	5	-0.029751521260881
PASTE	contact_one	3	6	0.137610789550434
PASTE	contact_one	3	7	-0.0955945562306225
PASTE	contact_one	3	8	-0.15890775188512
PASTE	contact_one	3	9	0.00556380720217346
PASTE	contact_one	4	1	-0.0426424483617435
PASTE	contact_one	4	10	0.0451314950383828
PASTE	contact_one	4	11	0.0244592362602868
PASTE	contact_one	4	12	-0.0664939507515409
PASTE	contact_one	4	2	-0.0473800311208061
PASTE	contact_one	4	3	-0.00959307602941631
PASTE	contact_one	4	5	0.0224675384824289
PASTE	contact_one	4	6	-0.0115142528568588
PASTE	contact_one	4	7	0.0430446249402465
PASTE	contact_one	4	8	-0.0591961722530808
PASTE	contact_one	4	9	-0.0389992376003153
PASTE	contact_one	5	1	-0.0354721422781404
PASTE	contact_one	5	10	0.0779136955634833
PASTE	contact_one	5	11	0.0418087025019397
PASTE	contact_one	5	12	0.0619659810911861
PASTE	contact_one	5	2	0.142143229088732
PASTE	contact_one	5	3	0.0384896175186237
PASTE	contact_one	5	4	0.10235800880892
PASTE	contact_one	5	6	0.199488189441209
PASTE	contact_one	5	7	0.0975700163087198
PASTE	contact_one	5	8	0.131488660464976
PASTE	contact_one	5	9	0.139500598015917
PASTE	contact_one	6	1	0.123595038129178
PASTE	contact_one	6	10	0.0691686172511901
PASTE	contact_one	6	11	0.0856807443924839
PASTE	contact_one	6	12	0.191788172069312
PASTE	contact_one	6	2	0.0869737452515907
PASTE	contact_one	6	3	0.000613755839991209
PASTE	contact_one	6	4	0.272919674767831
PASTE	contact_one	6	5	0.0268302614747914
PASTE	contact_one	6	7	0.303638660959354
PASTE	contact_one	6	8	0.119973244741642
PASTE	contact_one	6	9	0.0150089350148312
PASTE	contact_one	7	1	0
PASTE	contact_one	7	10	0
PASTE	contact_one	7	11	0
PASTE	contact_one	7	12	0
PASTE	contact_one	7	2	0
PASTE	contact_one	7	3	0
PASTE	contact_one	7	4	0
PASTE	contact_one	7	5	0
PASTE	contact_one	7	6	0
PASTE	contact_one	7	8	0
PASTE	contact_one	7	9	0
PASTE	contact_one	8	1	-0.10926797522449
PASTE	contact_one	8	10	-0.196531540321022
PASTE	contact_one	8	11	0.0123360358908869
PASTE	contact_one	8	12	-0.179467703912052
PASTE	contact_one	8	2	0.283133481102587
PASTE	contact_one	8	3	-0.0948800320474094
PASTE	contact_one	8	4	-0.00416639722864731
PASTE	contact_one	8	5	-0.123820141286512
PASTE	contact_one	8	6	-0.0612788486994758
PASTE	contact_one	8	7	-0.201466210197707
PASTE	contact_one	8	9	0.101883198310184
PASTE	contact_one	9	1	-0.125324396945144
PASTE	contact_one	9	10	-0.145641146426381
PASTE	contact_one	9	11	-0.086541269753793
PASTE	contact_one	9	12	-0.0515719812802194
PASTE	contact_one	9	2	-0.042955216929948
PASTE	contact_one	9	3	-0.0213735627244114
PASTE	contact_one	9	4	0.0112080274550151
PASTE	contact_one	9	5	0.141380905614569
PASTE	contact_one	9	6	-0.0653939185675469
PASTE	contact_one	9	7	0.267750571847939
PASTE	contact_one	9	8	-0.147537409840552
Scanorama	contact_one	1	10	1
Scanorama	contact_one	1	11	1
Scanorama	contact_one	1	12	1
Scanorama	contact_one	1	2	1
Scanorama	contact_one	1	3	1
Scanorama	contact_one	1	4	1
Scanorama	contact_one	1	5	1
Scanorama	contact_one	1	6	0.775226720469756
Scanorama	contact_one	1	7	1
Scanorama	contact_one	1	8	1
Scanorama	contact_one	1	9	1
Scanorama	contact_one	10	1	0.996128719798075
Scanorama	contact_one	10	11	1
Scanorama	contact_one	10	12	0.9968654742747
Scanorama	contact_one	10	2	1
Scanorama	contact_one	10	3	0.980392641167649
Scanorama	contact_one	10	4	1
Scanorama	contact_one	10	5	0.997574690173686
Scanorama	contact_one	10	6	0.830886204953435
Scanorama	contact_one	10	7	0.995026089546269
Scanorama	contact_one	10	8	0.991040201629237
Scanorama	contact_one	10	9	1
Scanorama	contact_one	11	1	0.954911917287881
Scanorama	contact_one	11	10	0.919735058449918
Scanorama	contact_one	11	12	0.940379301414865
Scanorama	contact_one	11	2	1
Scanorama	contact_one	11	3	0.992433590600532
Scanorama	contact_one	11	4	0.917165350727937
Scanorama	contact_one	11	5	0.939976121908944
Scanorama	contact_one	11	6	0.820421177943517
Scanorama	contact_one	11	7	0.938912132948341
Scanorama	contact_one	11	8	0.954070964110924
Scanorama	contact_one	11	9	1
Scanorama	contact_one	12	1	1
Scanorama	contact_one	12	10	1
Scanorama	contact_one	12	11	1
Scanorama	contact_one	12	2	1
Scanorama	contact_one	12	3	1
Scanorama	contact_one	12	4	1
Scanorama	contact_one	12	5	1
Scanorama	contact_one	12	6	0.777135738817788
Scanorama	contact_one	12	7	1
Scanorama	contact_one	12	8	1
Scanorama	contact_one	12	9	1
Scanorama	contact_one	2	1	0.956051659894177
Scanorama	contact_one	2	10	0.916881017829442
Scanorama	contact_one	2	11	1
Scanorama	contact_one	2	12	0.943075812231027
Scanorama	contact_one	2	3	0.981057317368763
Scanorama	contact_one	2	4	0.91726081429174
Scanorama	contact_one	2	5	0.943815946079996
Scanorama	contact_one	2	6	0.791481658759765
Scanorama	contact_one	2	7	0.940636829586596
Scanorama	contact_one	2	8	0.949668883577125
Scanorama	contact_one	2	9	1
Scanorama	contact_one	3	1	0.944097084964994
Scanorama	contact_one	3	10	0.783485810840862
Scanorama	contact_one	3	11	0.964251827618957
Scanorama	contact_one	3	12	0.890600561379656
Scanorama	contact_one	3	2	0.92785082298552
Scanorama	contact_one	3	4	0.788175207091142
Scanorama	contact_one	3	5	0.895631230164031
Scanorama	contact_one	3	6	0.775226720469756
Scanorama	contact_one	3	7	0.936092345635524
Scanorama	contact_one	3	8	0.982977938565645
Scanorama	contact_one	3	9	0.86677041850197
Scanorama	contact_one	4	1	0.988156737162522
Scanorama	contact_one	4	10	0.989987935252991
Scanorama	contact_one	4	11	1
Scanorama	contact_one	4	12	0.983914587125738
Scanorama	contact_one	4	2	1
Scanorama	contact_one	4	3	0.97839929162405
Scanorama	contact_one	4	5	0.987526646170655
Scanorama	contact_one	4	6	0.810994769020189
Scanorama	contact_one	4	7	0.988355075464716
Scanorama	contact_one	4	8	0.990346550107284
Scanorama	contact_one	4	9	1
Scanorama	contact_one	5	1	1
Scanorama	contact_one	5	10	1
Scanorama	contact_one	5	11	1
Scanorama	contact_one	5	12	1
Scanorama	contact_one	5	2	1
Scanorama	contact_one	5	3	1
Scanorama	contact_one	5	4	1
Scanorama	contact_one	5	6	0.791675345014528
Scanorama	contact_one	5	7	1
Scanorama	contact_one	5	8	1
Scanorama	contact_one	5	9	1
Scanorama	contact_one	6	1	0.878211329087996
Scanorama	contact_one	6	10	0.799986414925848
Scanorama	contact_one	6	11	0.905630295134937
Scanorama	contact_one	6	12	0.808054275122792
Scanorama	contact_one	6	2	0.896667117710949
Scanorama	contact_one	6	3	0.968838823711278
Scanorama	contact_one	6	4	0.757899014493912
Scanorama	contact_one	6	5	0.802436942199259
Scanorama	contact_one	6	7	0.870973794092656
Scanorama	contact_one	6	8	0.920425141424373
Scanorama	contact_one	6	9	0.794041861948765
Scanorama	contact_one	7	1	1
Scanorama	contact_one	7	10	1
Scanorama	contact_one	7	11	1
Scanorama	contact_one	7	12	1
Scanorama	contact_one	7	2	1
Scanorama	contact_one	7	3	1
Scanorama	contact_one	7	4	1
Scanorama	contact_one	7	5	1
Scanorama	contact_one	7	6	0.778317811059432
Scanorama	contact_one	7	8	1
Scanorama	contact_one	7	9	1
Scanorama	contact_one	8	1	0.977955123059418
Scanorama	contact_one	8	10	0.97915346897546
Scanorama	contact_one	8	11	0.998156022084211
Scanorama	contact_one	8	12	0.969363317682511
Scanorama	contact_one	8	2	0.992467208380526
Scanorama	contact_one	8	3	1
Scanorama	contact_one	8	4	0.921001750338009
Scanorama	contact_one	8	5	0.956367309229793
Scanorama	contact_one	8	6	0.794180622020383
Scanorama	contact_one	8	7	0.984652705767875
Scanorama	contact_one	8	9	0.994134345765489
Scanorama	contact_one	9	1	0.956324652542239
Scanorama	contact_one	9	10	0.917149553046939
Scanorama	contact_one	9	11	1
Scanorama	contact_one	9	12	0.941382979572775
Scanorama	contact_one	9	2	1
Scanorama	contact_one	9	3	0.984455201358841
Scanorama	contact_one	9	4	0.917705457751556
Scanorama	contact_one	9	5	0.940895682441664
Scanorama	contact_one	9	6	0.778670922650149
Scanorama	contact_one	9	7	0.942460251412899
Scanorama	contact_one	9	8	0.954970496692558
SLAT	contact_one	1	10	0.985227811041473
SLAT	contact_one	1	11	0.957754021037957
SLAT	contact_one	1	12	0.999546445116342
SLAT	contact_one	1	2	0.957275179850292
SLAT	contact_one	1	3	0.873382962562962
SLAT	contact_one	1	4	0.968812639611554
SLAT	contact_one	1	5	0.999185709450831
SLAT	contact_one	1	6	0.923932064759627
SLAT	contact_one	1	7	0.994370531375719
SLAT	contact_one	1	8	0.973418101218191
SLAT	contact_one	1	9	0.953764499477345
SLAT	contact_one	10	1	0.997361181920232
SLAT	contact_one	10	11	0.943966279060207
SLAT	contact_one	10	12	0.999439998990238
SLAT	contact_one	10	2	0.928645757231451
SLAT	contact_one	10	3	0.752300810205624
SLAT	contact_one	10	4	0.981336160260501
SLAT	contact_one	10	5	0.99831698173026
SLAT	contact_one	10	6	0.87186947578585
SLAT	contact_one	10	7	0.99700116076629
SLAT	contact_one	10	8	0.969591217302133
SLAT	contact_one	10	9	0.91152192297943
SLAT	contact_one	11	1	0.996195433215017
SLAT	contact_one	11	10	1
SLAT	contact_one	11	12	0.991374295813583
SLAT	contact_one	11	2	0.999172593755682
SLAT	contact_one	11	3	0.910724611979735
SLAT	contact_one	11	4	0.992787340448759
SLAT	contact_one	11	5	0.99872847253247
SLAT	contact_one	11	6	0.956664128817433
SLAT	contact_one	11	7	0.998962934588758
SLAT	contact_one	11	8	0.997262150888382
SLAT	contact_one	11	9	0.999814033720495
SLAT	contact_one	12	1	0.999199711078832
SLAT	contact_one	12	10	0.986825839012733
SLAT	contact_one	12	11	0.940837865669272
SLAT	contact_one	12	2	0.935672910334346
SLAT	contact_one	12	3	0.82935754480816
SLAT	contact_one	12	4	0.979683031514191
SLAT	contact_one	12	5	0.999120102439865
SLAT	contact_one	12	6	0.914341738490181
SLAT	contact_one	12	7	0.997244622497685
SLAT	contact_one	12	8	0.960670883997587
SLAT	contact_one	12	9	0.939296479795088
SLAT	contact_one	2	1	0.988623868778353
SLAT	contact_one	2	10	0.999679667780978
SLAT	contact_one	2	11	0.99909087234329
SLAT	contact_one	2	12	0.999169801461685
SLAT	contact_one	2	3	0.911804045678194
SLAT	contact_one	2	4	0.986777126164122
SLAT	contact_one	2	5	0.984484939026991
SLAT	contact_one	2	6	0.940629877797621
SLAT	contact_one	2	7	0.992808785952872
SLAT	contact_one	2	8	0.98313216896499
SLAT	contact_one	2	9	0.997898426976101
SLAT	contact_one	3	1	0.973052547661504
SLAT	contact_one	3	10	0.936269614953747
SLAT	contact_one	3	11	0.98349183906653
SLAT	contact_one	3	12	0.94972469362629
SLAT	contact_one	3	2	0.968884292351369
SLAT	contact_one	3	4	0.901488132676074
SLAT	contact_one	3	5	0.958716101017158
SLAT	contact_one	3	6	0.957535149093235
SLAT	contact_one	3	7	0.940033795712286
SLAT	contact_one	3	8	0.964609343394838
SLAT	contact_one	3	9	0.9061265820986
SLAT	contact_one	4	1	0.987475599680838
SLAT	contact_one	4	10	0.997549925921512
SLAT	contact_one	4	11	0.921226630255026
SLAT	contact_one	4	12	0.993752948836702
SLAT	contact_one	4	2	0.917835113274902
SLAT	contact_one	4	3	0.705733721448779
SLAT	contact_one	4	5	0.995888094822737
SLAT	contact_one	4	6	0.824732995162921
SLAT	contact_one	4	7	0.993763230152214
SLAT	contact_one	4	8	0.896279459337794
SLAT	contact_one	4	9	0.946768288187923
SLAT	contact_one	5	1	0.99992709481605
SLAT	contact_one	5	10	0.990569599785224
SLAT	contact_one	5	11	0.945910994248367
SLAT	contact_one	5	12	0.999611726577551
SLAT	contact_one	5	2	0.943278477832647
SLAT	contact_one	5	3	0.828075627547613
SLAT	contact_one	5	4	0.983050395530942
SLAT	contact_one	5	6	0.880764265730676
SLAT	contact_one	5	7	0.99623678818151
SLAT	contact_one	5	8	0.950864858756185
SLAT	contact_one	5	9	0.94391271352986
SLAT	contact_one	6	1	0.91099674144802
SLAT	contact_one	6	10	0.86589507593501
SLAT	contact_one	6	11	0.880639229325046
SLAT	contact_one	6	12	0.876191491316346
SLAT	contact_one	6	2	0.873875880475231
SLAT	contact_one	6	3	0.781081454096254
SLAT	contact_one	6	4	0.887222450104543
SLAT	contact_one	6	5	0.895574663206052
SLAT	contact_one	6	7	0.86318355705862
SLAT	contact_one	6	8	0.882809606542154
SLAT	contact_one	6	9	0.799659245235977
SLAT	contact_one	7	1	0.999423417824789
SLAT	contact_one	7	10	0.98369822107884
SLAT	contact_one	7	11	0.943165366810597
SLAT	contact_one	7	12	0.998666146391715
SLAT	contact_one	7	2	0.947065894976286
SLAT	contact_one	7	3	0.846762191297628
SLAT	contact_one	7	4	0.978466152705377
SLAT	contact_one	7	5	0.998320499995427
SLAT	contact_one	7	6	0.882121434545127
SLAT	contact_one	7	8	0.976193045371103
SLAT	contact_one	7	9	0.943350363701411
SLAT	contact_one	8	1	0.997793666024567
SLAT	contact_one	8	10	0.967896968892816
SLAT	contact_one	8	11	0.973455016829471
SLAT	contact_one	8	12	0.996988940570897
SLAT	contact_one	8	2	0.981121899713712
SLAT	contact_one	8	3	0.934277181766084
SLAT	contact_one	8	4	0.980879812576239
SLAT	contact_one	8	5	0.997185715601349
SLAT	contact_one	8	6	0.918557274058626
SLAT	contact_one	8	7	0.999716600160544
SLAT	contact_one	8	9	0.976541625763363
SLAT	contact_one	9	1	0.958932615724976
SLAT	contact_one	9	10	1
SLAT	contact_one	9	11	0.998541927324078
SLAT	contact_one	9	12	0.981435840271241
SLAT	contact_one	9	2	0.997068602378212
SLAT	contact_one	9	3	0.78320563380641
SLAT	contact_one	9	4	0.980861314989889
SLAT	contact_one	9	5	0.948826468966531
SLAT	contact_one	9	6	0.848901381003694
SLAT	contact_one	9	7	0.976371814364908
SLAT	contact_one	9	8	0.966982423574626
Tangram	contact_one	1	10	0.668550888513477
Tangram	contact_one	1	11	0.621255159717783
Tangram	contact_one	1	12	0.81869111339637
Tangram	contact_one	1	2	0.604122001881145
Tangram	contact_one	1	3	0.423568382195408
Tangram	contact_one	1	4	0.559281311042643
Tangram	contact_one	1	5	0.793128823694714
Tangram	contact_one	1	6	0.390218586588899
Tangram	contact_one	1	7	0.813286691258964
Tangram	contact_one	1	8	0.637857362762794
Tangram	contact_one	1	9	0.497876626550907
Tangram	contact_one	10	1	0.600054767736208
Tangram	contact_one	10	11	0.568783803948125
Tangram	contact_one	10	12	0.687671117908422
Tangram	contact_one	10	2	0.613417859559577
Tangram	contact_one	10	3	0.285130692495358
Tangram	contact_one	10	4	0.633362731722904
Tangram	contact_one	10	5	0.668887467820647
Tangram	contact_one	10	6	0.410712699622607
Tangram	contact_one	10	7	0.662407278166187
Tangram	contact_one	10	8	0.469084498474757
Tangram	contact_one	10	9	0.632343101851331
Tangram	contact_one	11	1	0.579299255208062
Tangram	contact_one	11	10	0.619206292214808
Tangram	contact_one	11	12	0.605514500235214
Tangram	contact_one	11	2	0.713247043618527
Tangram	contact_one	11	3	0.38403475597798
Tangram	contact_one	11	4	0.53335024505602
Tangram	contact_one	11	5	0.608164209299719
Tangram	contact_one	11	6	0.371554579486116
Tangram	contact_one	11	7	0.615190334793055
Tangram	contact_one	11	8	0.582425415142406
Tangram	contact_one	11	9	0.63451540897345
Tangram	contact_one	12	1	0.745278252731426
Tangram	contact_one	12	10	0.752576596605673
Tangram	contact_one	12	11	0.59963643431372
Tangram	contact_one	12	2	0.621177048555816
Tangram	contact_one	12	3	0.362160152795485
Tangram	contact_one	12	4	0.586286783394018
Tangram	contact_one	12	5	0.787568480060468
Tangram	contact_one	12	6	0.405136115990282
Tangram	contact_one	12	7	0.78029017732894
Tangram	contact_one	12	8	0.562984527319616
Tangram	contact_one	12	9	0.531021718823957
Tangram	contact_one	2	1	0.550682616531774
Tangram	contact_one	2	10	0.669530669697419
Tangram	contact_one	2	11	0.710481037654073
Tangram	contact_one	2	12	0.591834658959916
Tangram	contact_one	2	3	0.362381854480233
Tangram	contact_one	2	4	0.562146807720185
Tangram	contact_one	2	5	0.60364924466193
Tangram	contact_one	2	6	0.362580679122493
Tangram	contact_one	2	7	0.592277681156774
Tangram	contact_one	2	8	0.528529932160456
Tangram	contact_one	2	9	0.70921556430357
Tangram	contact_one	3	1	0.474880514572715
Tangram	contact_one	3	10	0.307390697723466
Tangram	contact_one	3	11	0.385579032979579
Tangram	contact_one	3	12	0.411276098468129
Tangram	contact_one	3	2	0.355919641648062
Tangram	contact_one	3	4	0.251933112508523
Tangram	contact_one	3	5	0.390436824718611
Tangram	contact_one	3	6	0.260473098201168
Tangram	contact_one	3	7	0.441262240757422
Tangram	contact_one	3	8	0.574012481116444
Tangram	contact_one	3	9	0.260240519152137
Tangram	contact_one	4	1	0.480699906688556
Tangram	contact_one	4	10	0.599809116396738
Tangram	contact_one	4	11	0.498774399033994
Tangram	contact_one	4	12	0.541646150674627
Tangram	contact_one	4	2	0.503394686715306
Tangram	contact_one	4	3	0.217638913012034
Tangram	contact_one	4	5	0.577303181724053
Tangram	contact_one	4	6	0.38906323363566
Tangram	contact_one	4	7	0.546108494053348
Tangram	contact_one	4	8	0.405225575839782
Tangram	contact_one	4	9	0.543150182847562
Tangram	contact_one	5	1	0.750112531903294
Tangram	contact_one	5	10	0.695837544521962
Tangram	contact_one	5	11	0.599153571056473
Tangram	contact_one	5	12	0.790818710482847
Tangram	contact_one	5	2	0.581302417705525
Tangram	contact_one	5	3	0.345258363941215
Tangram	contact_one	5	4	0.632164986897525
Tangram	contact_one	5	6	0.404700453039464
Tangram	contact_one	5	7	0.733509377156388
Tangram	contact_one	5	8	0.602219943934256
Tangram	contact_one	5	9	0.513912933726372
Tangram	contact_one	6	1	0.397011090962644
Tangram	contact_one	6	10	0.393679607963314
Tangram	contact_one	6	11	0.396776356581678
Tangram	contact_one	6	12	0.411379458596166
Tangram	contact_one	6	2	0.390731494534306
Tangram	contact_one	6	3	0.297276809179343
Tangram	contact_one	6	4	0.353561815200028
Tangram	contact_one	6	5	0.404944375755966
Tangram	contact_one	6	7	0.398217303976273
Tangram	contact_one	6	8	0.384893316045451
Tangram	contact_one	6	9	0.35326059168307
Tangram	contact_one	7	1	0.743775560186458
Tangram	contact_one	7	10	0.700329701679309
Tangram	contact_one	7	11	0.629716374275669
Tangram	contact_one	7	12	0.77296187400844
Tangram	contact_one	7	2	0.592444272063773
Tangram	contact_one	7	3	0.376735258468195
Tangram	contact_one	7	4	0.568896937373523
Tangram	contact_one	7	5	0.743317944967714
Tangram	contact_one	7	6	0.39960542982098
Tangram	contact_one	7	8	0.617724366700271
Tangram	contact_one	7	9	0.52293101277798
Tangram	contact_one	8	1	0.667173994075771
Tangram	contact_one	8	10	0.532600752348338
Tangram	contact_one	8	11	0.625964647958094
Tangram	contact_one	8	12	0.607016031143055
Tangram	contact_one	8	2	0.537377583467215
Tangram	contact_one	8	3	0.539152844238649
Tangram	contact_one	8	4	0.432960388019801
Tangram	contact_one	8	5	0.612426996377337
Tangram	contact_one	8	6	0.352454282833813
Tangram	contact_one	8	7	0.682676413554145
Tangram	contact_one	8	9	0.434400036873762
Tangram	contact_one	9	1	0.465166578560944
Tangram	contact_one	9	10	0.607173287861917
Tangram	contact_one	9	11	0.578757968181002
Tangram	contact_one	9	12	0.494996928616328
Tangram	contact_one	9	2	0.615602044182974
Tangram	contact_one	9	3	0.229241184266842
Tangram	contact_one	9	4	0.571701330811552
Tangram	contact_one	9	5	0.498777689693349
Tangram	contact_one	9	6	0.379155214637447
Tangram	contact_one	9	7	0.485047670226123
Tangram	contact_one	9	8	0.396661266840967
Vesalius_c	contact_one	1	10	0.952866210714144
Vesalius_f	contact_one	1	10	0.875655332242176
Vesalius_fc	contact_one	1	10	0.868374751833576
Vesalius_fn	contact_one	1	10	0.840526977885725
Vesalius_fnc	contact_one	1	10	0.871830978091747
Vesalius_fnct	contact_one	1	10	0.873323578733453
Vesalius_fncty	contact_one	1	10	0.874660195317644
Vesalius_fnt	contact_one	1	10	0.85153313031002
Vesalius_fny	contact_one	1	10	0.841914888472613
Vesalius_ft	contact_one	1	10	0.883693450462277
Vesalius_n	contact_one	1	10	0.819860140681292
Vesalius_nc	contact_one	1	10	0.833008336537663
Vesalius_nt	contact_one	1	10	0.857963710538175
Vesalius_t	contact_one	1	10	0.968570239504018
Vesalius_c	contact_one	1	11	0.903875655253801
Vesalius_f	contact_one	1	11	0.964130719369282
Vesalius_fc	contact_one	1	11	0.953462693692967
Vesalius_fn	contact_one	1	11	0.96442585180756
Vesalius_fnc	contact_one	1	11	0.954002150625116
Vesalius_fnct	contact_one	1	11	0.953020053164215
Vesalius_fncty	contact_one	1	11	0.956801439243795
Vesalius_fnt	contact_one	1	11	0.965688339661245
Vesalius_fny	contact_one	1	11	0.964477568676091
Vesalius_ft	contact_one	1	11	0.964562782603316
Vesalius_n	contact_one	1	11	0.923277876611084
Vesalius_nc	contact_one	1	11	0.921366329069148
Vesalius_nt	contact_one	1	11	0.961420647723201
Vesalius_t	contact_one	1	11	0.96836344186096
Vesalius_c	contact_one	1	12	0.958742886977447
Vesalius_f	contact_one	1	12	0.989463660435392
Vesalius_fc	contact_one	1	12	0.981847629029616
Vesalius_fn	contact_one	1	12	0.976935211633873
Vesalius_fnc	contact_one	1	12	0.987697011303301
Vesalius_fnct	contact_one	1	12	0.978623856337662
Vesalius_fncty	contact_one	1	12	0.98246626795571
Vesalius_fnt	contact_one	1	12	0.984425420060452
Vesalius_fny	contact_one	1	12	0.979184485394299
Vesalius_ft	contact_one	1	12	0.996245512077366
Vesalius_n	contact_one	1	12	0.936673107716319
Vesalius_nc	contact_one	1	12	0.951351157707975
Vesalius_nt	contact_one	1	12	0.974084593360639
Vesalius_t	contact_one	1	12	0.976802873802263
Vesalius_c	contact_one	1	2	0.908485945584731
Vesalius_f	contact_one	1	2	0.951183953097923
Vesalius_fc	contact_one	1	2	0.942461456513436
Vesalius_fn	contact_one	1	2	0.949200281758903
Vesalius_fnc	contact_one	1	2	0.942640262263632
Vesalius_fnct	contact_one	1	2	0.944373315099977
Vesalius_fncty	contact_one	1	2	0.949405294143422
Vesalius_fnt	contact_one	1	2	0.952067302731923
Vesalius_fny	contact_one	1	2	0.949268686094401
Vesalius_ft	contact_one	1	2	0.953818130083563
Vesalius_n	contact_one	1	2	0.90735246776452
Vesalius_nc	contact_one	1	2	0.895362995847328
Vesalius_nt	contact_one	1	2	0.947830385956719
Vesalius_t	contact_one	1	2	0.983551692032947
Vesalius_c	contact_one	1	3	0.297304439274092
Vesalius_f	contact_one	1	3	0.697666999525937
Vesalius_fc	contact_one	1	3	0.445595117898417
Vesalius_fn	contact_one	1	3	0.669953662710136
Vesalius_fnc	contact_one	1	3	0.415632188516432
Vesalius_fnct	contact_one	1	3	0.39601013895662
Vesalius_fncty	contact_one	1	3	0.405377353785251
Vesalius_fnt	contact_one	1	3	0.675964815684088
Vesalius_fny	contact_one	1	3	0.669968613885787
Vesalius_ft	contact_one	1	3	0.689086270694153
Vesalius_n	contact_one	1	3	0.654223410509861
Vesalius_nc	contact_one	1	3	0.374296756490599
Vesalius_nt	contact_one	1	3	0.649644184263466
Vesalius_t	contact_one	1	3	0.760022035446251
Vesalius_c	contact_one	1	4	0.944410511313412
Vesalius_f	contact_one	1	4	0.697338482145953
Vesalius_fc	contact_one	1	4	0.711330684580369
Vesalius_fn	contact_one	1	4	0.67833490328089
Vesalius_fnc	contact_one	1	4	0.712762775297474
Vesalius_fnct	contact_one	1	4	0.700642590985635
Vesalius_fncty	contact_one	1	4	0.705967299187925
Vesalius_fnt	contact_one	1	4	0.673055899235027
Vesalius_fny	contact_one	1	4	0.679469836851124
Vesalius_ft	contact_one	1	4	0.69640380242477
Vesalius_n	contact_one	1	4	0.650627081929382
Vesalius_nc	contact_one	1	4	0.684425301070913
Vesalius_nt	contact_one	1	4	0.648224160266241
Vesalius_t	contact_one	1	4	0.683879404186257
Vesalius_c	contact_one	1	5	0.959741848053969
Vesalius_f	contact_one	1	5	0.974750884113404
Vesalius_fc	contact_one	1	5	0.982248173824472
Vesalius_fn	contact_one	1	5	0.962278223206598
Vesalius_fnc	contact_one	1	5	0.983971392653704
Vesalius_fnct	contact_one	1	5	0.967262668359076
Vesalius_fncty	contact_one	1	5	0.968094347410218
Vesalius_fnt	contact_one	1	5	0.956364260104927
Vesalius_fny	contact_one	1	5	0.962823444390427
Vesalius_ft	contact_one	1	5	0.970650907001915
Vesalius_n	contact_one	1	5	0.924304979204949
Vesalius_nc	contact_one	1	5	0.941249594815593
Vesalius_nt	contact_one	1	5	0.949623016344654
Vesalius_t	contact_one	1	5	0.97243820975982
Vesalius_c	contact_one	1	6	0
Vesalius_f	contact_one	1	6	0.917128090887612
Vesalius_fc	contact_one	1	6	0
Vesalius_fn	contact_one	1	6	0.89840281941183
Vesalius_fnc	contact_one	1	6	0
Vesalius_fnct	contact_one	1	6	0
Vesalius_fncty	contact_one	1	6	0
Vesalius_fnt	contact_one	1	6	0.897660344722277
Vesalius_fny	contact_one	1	6	0
Vesalius_ft	contact_one	1	6	0.898257727680586
Vesalius_n	contact_one	1	6	0.705742707100935
Vesalius_nc	contact_one	1	6	0
Vesalius_nt	contact_one	1	6	0.682351862675879
Vesalius_t	contact_one	1	6	0.733263199281111
Vesalius_c	contact_one	1	7	0.964892911400783
Vesalius_f	contact_one	1	7	0.988857430359784
Vesalius_fc	contact_one	1	7	0.993710803314537
Vesalius_fn	contact_one	1	7	0.988656707529721
Vesalius_fnc	contact_one	1	7	0.994070893958582
Vesalius_fnct	contact_one	1	7	0.993995614280889
Vesalius_fncty	contact_one	1	7	0.998069744396801
Vesalius_fnt	contact_one	1	7	0.985786984187829
Vesalius_fny	contact_one	1	7	0.988714706962114
Vesalius_ft	contact_one	1	7	0.989948095738227
Vesalius_n	contact_one	1	7	0.956193594561883
Vesalius_nc	contact_one	1	7	0.962548251044566
Vesalius_nt	contact_one	1	7	0.979429963974041
Vesalius_t	contact_one	1	7	0.982679270346133
Vesalius_c	contact_one	1	8	0.881423548030125
Vesalius_f	contact_one	1	8	0.977585307222215
Vesalius_fc	contact_one	1	8	0.943327321233409
Vesalius_fn	contact_one	1	8	0.978309189394321
Vesalius_fnc	contact_one	1	8	0.941765233463299
Vesalius_fnct	contact_one	1	8	0.935375264711068
Vesalius_fncty	contact_one	1	8	0.937182998168081
Vesalius_fnt	contact_one	1	8	0.980855288942062
Vesalius_fny	contact_one	1	8	0.978372015612363
Vesalius_ft	contact_one	1	8	0.976819919876355
Vesalius_n	contact_one	1	8	0.94487921516652
Vesalius_nc	contact_one	1	8	0.896836817403959
Vesalius_nt	contact_one	1	8	0.963851405480357
Vesalius_t	contact_one	1	8	0.970880386517901
Vesalius_c	contact_one	1	9	0.912684886135042
Vesalius_f	contact_one	1	9	0.785200623426967
Vesalius_fc	contact_one	1	9	0.740859765317718
Vesalius_fn	contact_one	1	9	0.726489791320636
Vesalius_fnc	contact_one	1	9	0.739044084680172
Vesalius_fnct	contact_one	1	9	0.732137363581172
Vesalius_fncty	contact_one	1	9	0.734333308255306
Vesalius_fnt	contact_one	1	9	0.725650014547825
Vesalius_fny	contact_one	1	9	0.726589107891302
Vesalius_ft	contact_one	1	9	0.794167505316904
Vesalius_n	contact_one	1	9	0.689727908231977
Vesalius_nc	contact_one	1	9	0.712171245432377
Vesalius_nt	contact_one	1	9	0.707131257239158
Vesalius_t	contact_one	1	9	0.871578492191952
Vesalius_c	contact_one	10	1	0.954783130831103
Vesalius_f	contact_one	10	1	0.87498140307574
Vesalius_fc	contact_one	10	1	0.859684829911729
Vesalius_fn	contact_one	10	1	0.841978905091843
Vesalius_fnc	contact_one	10	1	0.848009963756654
Vesalius_fnct	contact_one	10	1	0.863079164809213
Vesalius_fncty	contact_one	10	1	0.868448311882362
Vesalius_fnt	contact_one	10	1	0.843020232203816
Vesalius_fny	contact_one	10	1	0.818638010856453
Vesalius_ft	contact_one	10	1	0.879110269423886
Vesalius_n	contact_one	10	1	0.819193197643804
Vesalius_nc	contact_one	10	1	0.785955584310005
Vesalius_nt	contact_one	10	1	0.812027840784863
Vesalius_t	contact_one	10	1	0.962945050461713
Vesalius_c	contact_one	10	11	0.970449914618164
Vesalius_f	contact_one	10	11	0.854183928811686
Vesalius_fc	contact_one	10	11	0.863979339273904
Vesalius_fn	contact_one	10	11	0.855760573594901
Vesalius_fnc	contact_one	10	11	0.863235765922555
Vesalius_fnct	contact_one	10	11	0.866629525146331
Vesalius_fncty	contact_one	10	11	0.870964257959328
Vesalius_fnt	contact_one	10	11	0.864060114711677
Vesalius_fny	contact_one	10	11	0.856740161418431
Vesalius_ft	contact_one	10	11	0.855444609403127
Vesalius_n	contact_one	10	11	0.833761318900688
Vesalius_nc	contact_one	10	11	0.827807860033835
Vesalius_nt	contact_one	10	11	0.862042166069785
Vesalius_t	contact_one	10	11	0.977023446159432
Vesalius_c	contact_one	10	12	0.943166989845077
Vesalius_f	contact_one	10	12	0.956932278361393
Vesalius_fc	contact_one	10	12	0.91787417206429
Vesalius_fn	contact_one	10	12	0.932337844499972
Vesalius_fnc	contact_one	10	12	0.912112150128193
Vesalius_fnct	contact_one	10	12	0.925603079388477
Vesalius_fncty	contact_one	10	12	0.920654390699434
Vesalius_fnt	contact_one	10	12	0.93551709552816
Vesalius_fny	contact_one	10	12	0.914859653305454
Vesalius_ft	contact_one	10	12	0.952131421964564
Vesalius_n	contact_one	10	12	0.902173536252194
Vesalius_nc	contact_one	10	12	0.87380364467578
Vesalius_nt	contact_one	10	12	0.935034594523861
Vesalius_t	contact_one	10	12	0.978647221672785
Vesalius_c	contact_one	10	2	0.713422452749701
Vesalius_f	contact_one	10	2	0.873185984667582
Vesalius_fc	contact_one	10	2	0.85675406978583
Vesalius_fn	contact_one	10	2	0.874866059665067
Vesalius_fnc	contact_one	10	2	0.853510730966848
Vesalius_fnct	contact_one	10	2	0.853028684105942
Vesalius_fncty	contact_one	10	2	0.854734747352554
Vesalius_fnt	contact_one	10	2	0.880774117187111
Vesalius_fny	contact_one	10	2	0.874591549121956
Vesalius_ft	contact_one	10	2	0.882347143725532
Vesalius_n	contact_one	10	2	0.844551088649882
Vesalius_nc	contact_one	10	2	0.814593279914502
Vesalius_nt	contact_one	10	2	0.876226547592231
Vesalius_t	contact_one	10	2	0.990303519996613
Vesalius_c	contact_one	10	3	0.0991710469340793
Vesalius_f	contact_one	10	3	0.44520676367712
Vesalius_fc	contact_one	10	3	0.221941888601623
Vesalius_fn	contact_one	10	3	0.447199751183919
Vesalius_fnc	contact_one	10	3	0.200612995738811
Vesalius_fnct	contact_one	10	3	0.191398609126872
Vesalius_fncty	contact_one	10	3	0.196008292377348
Vesalius_fnt	contact_one	10	3	0.450912280610206
Vesalius_fny	contact_one	10	3	0.403176107563872
Vesalius_ft	contact_one	10	3	0.450198870389061
Vesalius_n	contact_one	10	3	0.449082700249959
Vesalius_nc	contact_one	10	3	0.174190085719225
Vesalius_nt	contact_one	10	3	0.444057692891485
Vesalius_t	contact_one	10	3	0.497950510316369
Vesalius_c	contact_one	10	4	0.931839100487839
Vesalius_f	contact_one	10	4	0.870321134010717
Vesalius_fc	contact_one	10	4	0.913644658779322
Vesalius_fn	contact_one	10	4	0.835909731576633
Vesalius_fnc	contact_one	10	4	0.916338425628126
Vesalius_fnct	contact_one	10	4	0.924742337250152
Vesalius_fncty	contact_one	10	4	0.926567732023036
Vesalius_fnt	contact_one	10	4	0.840400228328698
Vesalius_fny	contact_one	10	4	0.836020233833521
Vesalius_ft	contact_one	10	4	0.869202192865809
Vesalius_n	contact_one	10	4	0.804906004940801
Vesalius_nc	contact_one	10	4	0.879560808118126
Vesalius_nt	contact_one	10	4	0.823197621535595
Vesalius_t	contact_one	10	4	0.899068355918998
Vesalius_c	contact_one	10	5	0.944301810053874
Vesalius_f	contact_one	10	5	0.934076258793671
Vesalius_fc	contact_one	10	5	0.935959290293448
Vesalius_fn	contact_one	10	5	0.920418985426194
Vesalius_fnc	contact_one	10	5	0.92786939411019
Vesalius_fnct	contact_one	10	5	0.933770988818614
Vesalius_fncty	contact_one	10	5	0.937974198277139
Vesalius_fnt	contact_one	10	5	0.928084789950928
Vesalius_fny	contact_one	10	5	0.91259788159556
Vesalius_ft	contact_one	10	5	0.941230942095873
Vesalius_n	contact_one	10	5	0.914983079752652
Vesalius_nc	contact_one	10	5	0.871603687103207
Vesalius_nt	contact_one	10	5	0.940210585128551
Vesalius_t	contact_one	10	5	0.97433938177919
Vesalius_c	contact_one	10	6	0
Vesalius_f	contact_one	10	6	0.776064330616884
Vesalius_fc	contact_one	10	6	0
Vesalius_fn	contact_one	10	6	0.753629776670754
Vesalius_fnc	contact_one	10	6	0
Vesalius_fnct	contact_one	10	6	0
Vesalius_fncty	contact_one	10	6	0
Vesalius_fnt	contact_one	10	6	0.743232832381757
Vesalius_fny	contact_one	10	6	0
Vesalius_ft	contact_one	10	6	0.775206085626009
Vesalius_n	contact_one	10	6	0.797198615727468
Vesalius_nc	contact_one	10	6	0
Vesalius_nt	contact_one	10	6	0.835631864915677
Vesalius_t	contact_one	10	6	0.875598664482866
Vesalius_c	contact_one	10	7	0.953472786338342
Vesalius_f	contact_one	10	7	0.938507397861849
Vesalius_fc	contact_one	10	7	0.897836118807295
Vesalius_fn	contact_one	10	7	0.917370035696011
Vesalius_fnc	contact_one	10	7	0.895409532658275
Vesalius_fnct	contact_one	10	7	0.897472768349389
Vesalius_fncty	contact_one	10	7	0.901715346336085
Vesalius_fnt	contact_one	10	7	0.928100508476311
Vesalius_fny	contact_one	10	7	0.897932707413417
Vesalius_ft	contact_one	10	7	0.942883552086643
Vesalius_n	contact_one	10	7	0.910503082961426
Vesalius_nc	contact_one	10	7	0.846280608018635
Vesalius_nt	contact_one	10	7	0.922967171179268
Vesalius_t	contact_one	10	7	0.973534844169842
Vesalius_c	contact_one	10	8	0.677929032398734
Vesalius_f	contact_one	10	8	0.753848123445611
Vesalius_fc	contact_one	10	8	0.657751727184102
Vesalius_fn	contact_one	10	8	0.710726694098394
Vesalius_fnc	contact_one	10	8	0.633003338550785
Vesalius_fnct	contact_one	10	8	0.624572681150588
Vesalius_fncty	contact_one	10	8	0.624253321320385
Vesalius_fnt	contact_one	10	8	0.707053289554525
Vesalius_fny	contact_one	10	8	0.670529597398357
Vesalius_ft	contact_one	10	8	0.720425345757518
Vesalius_n	contact_one	10	8	0.720869824359798
Vesalius_nc	contact_one	10	8	0.580891318692592
Vesalius_nt	contact_one	10	8	0.701306685236704
Vesalius_t	contact_one	10	8	0.958253786140728
Vesalius_c	contact_one	10	9	0.879702538666539
Vesalius_f	contact_one	10	9	0.936969582536499
Vesalius_fc	contact_one	10	9	0.911413315990302
Vesalius_fn	contact_one	10	9	0.937511633220342
Vesalius_fnc	contact_one	10	9	0.912247513832038
Vesalius_fnct	contact_one	10	9	0.91103965844689
Vesalius_fncty	contact_one	10	9	0.913928376557751
Vesalius_fnt	contact_one	10	9	0.937364540886392
Vesalius_fny	contact_one	10	9	0.937829909693843
Vesalius_ft	contact_one	10	9	0.935190540726481
Vesalius_n	contact_one	10	9	0.861460591641855
Vesalius_nc	contact_one	10	9	0.882463559643397
Vesalius_nt	contact_one	10	9	0.934207264111786
Vesalius_t	contact_one	10	9	0.957843089212956
Vesalius_c	contact_one	11	1	0.969665083874123
Vesalius_f	contact_one	11	1	0.964797404172064
Vesalius_fc	contact_one	11	1	0.571000111045677
Vesalius_fn	contact_one	11	1	0.960570489426422
Vesalius_fnc	contact_one	11	1	0.574531162306849
Vesalius_fnct	contact_one	11	1	0.564550430659843
Vesalius_fncty	contact_one	11	1	0.566280947455343
Vesalius_fnt	contact_one	11	1	0.96369378527439
Vesalius_fny	contact_one	11	1	0.719262155216273
Vesalius_ft	contact_one	11	1	0.963456888180684
Vesalius_n	contact_one	11	1	0.925242476805927
Vesalius_nc	contact_one	11	1	0.53108869568115
Vesalius_nt	contact_one	11	1	0.954555801733009
Vesalius_t	contact_one	11	1	0.95021576220666
Vesalius_c	contact_one	11	10	0.945863971396927
Vesalius_f	contact_one	11	10	0.840027934902873
Vesalius_fc	contact_one	11	10	0.906512649642387
Vesalius_fn	contact_one	11	10	0.846994657239607
Vesalius_fnc	contact_one	11	10	0.907358419212192
Vesalius_fnct	contact_one	11	10	0.901150748172254
Vesalius_fncty	contact_one	11	10	0.902398639630556
Vesalius_fnt	contact_one	11	10	0.869915536274656
Vesalius_fny	contact_one	11	10	0.947627791624291
Vesalius_ft	contact_one	11	10	0.86751987466972
Vesalius_n	contact_one	11	10	0.855715862100192
Vesalius_nc	contact_one	11	10	0.862214611794215
Vesalius_nt	contact_one	11	10	0.885123439361064
Vesalius_t	contact_one	11	10	0.931377449470184
Vesalius_c	contact_one	11	12	0.965029728232031
Vesalius_f	contact_one	11	12	0.966768386581286
Vesalius_fc	contact_one	11	12	0.677772575088734
Vesalius_fn	contact_one	11	12	0.967521607814509
Vesalius_fnc	contact_one	11	12	0.668303291693838
Vesalius_fnct	contact_one	11	12	0.66275893927132
Vesalius_fncty	contact_one	11	12	0.662518728345332
Vesalius_fnt	contact_one	11	12	0.967237445181957
Vesalius_fny	contact_one	11	12	0.794769909487591
Vesalius_ft	contact_one	11	12	0.968537055601223
Vesalius_n	contact_one	11	12	0.895294954116146
Vesalius_nc	contact_one	11	12	0.63249719657464
Vesalius_nt	contact_one	11	12	0.937697561646782
Vesalius_t	contact_one	11	12	0.940875841730153
Vesalius_c	contact_one	11	2	0.97424402731794
Vesalius_f	contact_one	11	2	0.979224256232451
Vesalius_fc	contact_one	11	2	0.958289226846169
Vesalius_fn	contact_one	11	2	0.981705401667055
Vesalius_fnc	contact_one	11	2	0.957599419279583
Vesalius_fnct	contact_one	11	2	0.955072397244184
Vesalius_fncty	contact_one	11	2	0.957029257566137
Vesalius_fnt	contact_one	11	2	0.981886377732944
Vesalius_fny	contact_one	11	2	0.981846884370183
Vesalius_ft	contact_one	11	2	0.979752084589277
Vesalius_n	contact_one	11	2	0.93816423630414
Vesalius_nc	contact_one	11	2	0.919364910331072
Vesalius_nt	contact_one	11	2	0.977679414235917
Vesalius_t	contact_one	11	2	0.997389561952522
Vesalius_c	contact_one	11	3	-0.00115705940619605
Vesalius_f	contact_one	11	3	0.608003021806642
Vesalius_fc	contact_one	11	3	0.00406748790362343
Vesalius_fn	contact_one	11	3	0.596052012633209
Vesalius_fnc	contact_one	11	3	0.00639894981608641
Vesalius_fnct	contact_one	11	3	0.00815097462848257
Vesalius_fncty	contact_one	11	3	0.0104915789603647
Vesalius_fnt	contact_one	11	3	0.597739876056574
Vesalius_fny	contact_one	11	3	0.0468331812384387
Vesalius_ft	contact_one	11	3	0.600894309465159
Vesalius_n	contact_one	11	3	0.616421063311512
Vesalius_nc	contact_one	11	3	-0.00202458314277526
Vesalius_nt	contact_one	11	3	0.613569609996818
Vesalius_t	contact_one	11	3	0.75251311807017
Vesalius_c	contact_one	11	4	0.975405619644365
Vesalius_f	contact_one	11	4	0.68925720166018
Vesalius_fc	contact_one	11	4	0.934304859714465
Vesalius_fn	contact_one	11	4	0.700366933633345
Vesalius_fnc	contact_one	11	4	0.931500118684686
Vesalius_fnct	contact_one	11	4	0.937693436924014
Vesalius_fncty	contact_one	11	4	0.944946931411882
Vesalius_fnt	contact_one	11	4	0.689023472354893
Vesalius_fny	contact_one	11	4	0.814511159328699
Vesalius_ft	contact_one	11	4	0.680941612852371
Vesalius_n	contact_one	11	4	0.671673606842826
Vesalius_nc	contact_one	11	4	0.921366983167311
Vesalius_nt	contact_one	11	4	0.671981893414055
Vesalius_t	contact_one	11	4	0.671822451990304
Vesalius_c	contact_one	11	5	0.968307698068976
Vesalius_f	contact_one	11	5	0.968152636090692
Vesalius_fc	contact_one	11	5	0.74479344990599
Vesalius_fn	contact_one	11	5	0.969383388598148
Vesalius_fnc	contact_one	11	5	0.743129012496986
Vesalius_fnct	contact_one	11	5	0.755217255261785
Vesalius_fncty	contact_one	11	5	0.757069184117215
Vesalius_fnt	contact_one	11	5	0.969295380559243
Vesalius_fny	contact_one	11	5	0.842397739309048
Vesalius_ft	contact_one	11	5	0.968567607161107
Vesalius_n	contact_one	11	5	0.897109327301391
Vesalius_nc	contact_one	11	5	0.711404257751792
Vesalius_nt	contact_one	11	5	0.934545673675411
Vesalius_t	contact_one	11	5	0.936598191010447
Vesalius_c	contact_one	11	6	0
Vesalius_f	contact_one	11	6	0.83179271312209
Vesalius_fc	contact_one	11	6	0
Vesalius_fn	contact_one	11	6	0.808531303270858
Vesalius_fnc	contact_one	11	6	0
Vesalius_fnct	contact_one	11	6	0
Vesalius_fncty	contact_one	11	6	0
Vesalius_fnt	contact_one	11	6	0.801551039886478
Vesalius_fny	contact_one	11	6	0
Vesalius_ft	contact_one	11	6	0.839236821505255
Vesalius_n	contact_one	11	6	0.682227316165578
Vesalius_nc	contact_one	11	6	0
Vesalius_nt	contact_one	11	6	0.718017932809507
Vesalius_t	contact_one	11	6	0.658255341559411
Vesalius_c	contact_one	11	7	0.975206231590763
Vesalius_f	contact_one	11	7	0.973163958789152
Vesalius_fc	contact_one	11	7	0.6838729200512
Vesalius_fn	contact_one	11	7	0.974484088397233
Vesalius_fnc	contact_one	11	7	0.673836435449524
Vesalius_fnct	contact_one	11	7	0.655774376674927
Vesalius_fncty	contact_one	11	7	0.657697112125987
Vesalius_fnt	contact_one	11	7	0.972421612683461
Vesalius_fny	contact_one	11	7	0.827407704369737
Vesalius_ft	contact_one	11	7	0.972275865306743
Vesalius_n	contact_one	11	7	0.915614415560297
Vesalius_nc	contact_one	11	7	0.625027398160291
Vesalius_nt	contact_one	11	7	0.937175948705188
Vesalius_t	contact_one	11	7	0.938716040116791
Vesalius_c	contact_one	11	8	0.72925855531855
Vesalius_f	contact_one	11	8	0.890777503583583
Vesalius_fc	contact_one	11	8	0.492496941390612
Vesalius_fn	contact_one	11	8	0.889865357993054
Vesalius_fnc	contact_one	11	8	0.491799039593407
Vesalius_fnct	contact_one	11	8	0.491468316947526
Vesalius_fncty	contact_one	11	8	0.4937379277231
Vesalius_fnt	contact_one	11	8	0.903392719076814
Vesalius_fny	contact_one	11	8	0.677713960376931
Vesalius_ft	contact_one	11	8	0.91399235886152
Vesalius_n	contact_one	11	8	0.918533499008057
Vesalius_nc	contact_one	11	8	0.488034752758699
Vesalius_nt	contact_one	11	8	0.929755838747248
Vesalius_t	contact_one	11	8	0.940243413719963
Vesalius_c	contact_one	11	9	0.966223536397372
Vesalius_f	contact_one	11	9	0.827752101412551
Vesalius_fc	contact_one	11	9	0.768212400504609
Vesalius_fn	contact_one	11	9	0.779312058156349
Vesalius_fnc	contact_one	11	9	0.767281335705628
Vesalius_fnct	contact_one	11	9	0.759767903383123
Vesalius_fncty	contact_one	11	9	0.766059176822024
Vesalius_fnt	contact_one	11	9	0.780417283715785
Vesalius_fny	contact_one	11	9	0.778543478696681
Vesalius_ft	contact_one	11	9	0.825801076406344
Vesalius_n	contact_one	11	9	0.743698884742338
Vesalius_nc	contact_one	11	9	0.745911179320056
Vesalius_nt	contact_one	11	9	0.764473311839928
Vesalius_t	contact_one	11	9	0.906047190815244
Vesalius_c	contact_one	12	1	0.959433271375697
Vesalius_f	contact_one	12	1	0.977198978775534
Vesalius_fc	contact_one	12	1	0.99589409245026
Vesalius_fn	contact_one	12	1	0.979917214902094
Vesalius_fnc	contact_one	12	1	0.995399360313953
Vesalius_fnct	contact_one	12	1	0.992054238710687
Vesalius_fncty	contact_one	12	1	0.995695161774187
Vesalius_fnt	contact_one	12	1	0.969612566714517
Vesalius_fny	contact_one	12	1	0.979535233211751
Vesalius_ft	contact_one	12	1	0.966172577091118
Vesalius_n	contact_one	12	1	0.942283296001284
Vesalius_nc	contact_one	12	1	0.954990881337134
Vesalius_nt	contact_one	12	1	0.960325524300036
Vesalius_t	contact_one	12	1	0.978300084890059
Vesalius_c	contact_one	12	10	0.944035811661437
Vesalius_f	contact_one	12	10	0.956982873760415
Vesalius_fc	contact_one	12	10	0.965565564465299
Vesalius_fn	contact_one	12	10	0.941040720082508
Vesalius_fnc	contact_one	12	10	0.964165043792322
Vesalius_fnct	contact_one	12	10	0.971714467722905
Vesalius_fncty	contact_one	12	10	0.974547759530404
Vesalius_fnt	contact_one	12	10	0.936070090826087
Vesalius_fny	contact_one	12	10	0.941164021412101
Vesalius_ft	contact_one	12	10	0.95184451458029
Vesalius_n	contact_one	12	10	0.898206404151201
Vesalius_nc	contact_one	12	10	0.933762184621546
Vesalius_nt	contact_one	12	10	0.938520485929996
Vesalius_t	contact_one	12	10	0.972935221172946
Vesalius_c	contact_one	12	11	0.830349197782345
Vesalius_f	contact_one	12	11	0.962323231720389
Vesalius_fc	contact_one	12	11	0.937142681092658
Vesalius_fn	contact_one	12	11	0.962297027542431
Vesalius_fnc	contact_one	12	11	0.937921306774914
Vesalius_fnct	contact_one	12	11	0.938358215838097
Vesalius_fncty	contact_one	12	11	0.942489052063379
Vesalius_fnt	contact_one	12	11	0.965357861769064
Vesalius_fny	contact_one	12	11	0.963074873767935
Vesalius_ft	contact_one	12	11	0.964778606006495
Vesalius_n	contact_one	12	11	0.927640697983152
Vesalius_nc	contact_one	12	11	0.897968851111434
Vesalius_nt	contact_one	12	11	0.962891264290271
Vesalius_t	contact_one	12	11	0.9657794339534
Vesalius_c	contact_one	12	2	0.806530198921007
Vesalius_f	contact_one	12	2	0.959574369929096
Vesalius_fc	contact_one	12	2	0.914747534433763
Vesalius_fn	contact_one	12	2	0.95961229366073
Vesalius_fnc	contact_one	12	2	0.920063236621927
Vesalius_fnct	contact_one	12	2	0.930635223448796
Vesalius_fncty	contact_one	12	2	0.930673866958668
Vesalius_fnt	contact_one	12	2	0.950917317105702
Vesalius_fny	contact_one	12	2	0.956300815342128
Vesalius_ft	contact_one	12	2	0.952531997539362
Vesalius_n	contact_one	12	2	0.927985235614905
Vesalius_nc	contact_one	12	2	0.884495518091184
Vesalius_nt	contact_one	12	2	0.950743377230404
Vesalius_t	contact_one	12	2	0.973315407882223
Vesalius_c	contact_one	12	3	0.238643982444848
Vesalius_f	contact_one	12	3	0.598985813795176
Vesalius_fc	contact_one	12	3	0.387553695664325
Vesalius_fn	contact_one	12	3	0.572680272656029
Vesalius_fnc	contact_one	12	3	0.358177906920182
Vesalius_fnct	contact_one	12	3	0.338912914191892
Vesalius_fncty	contact_one	12	3	0.346572634266623
Vesalius_fnt	contact_one	12	3	0.563330299353577
Vesalius_fny	contact_one	12	3	0.572306251010608
Vesalius_ft	contact_one	12	3	0.568064608056487
Vesalius_n	contact_one	12	3	0.555445670037958
Vesalius_nc	contact_one	12	3	0.3064637041804
Vesalius_nt	contact_one	12	3	0.54416186504202
Vesalius_t	contact_one	12	3	0.609550083172231
Vesalius_c	contact_one	12	4	0.93564329680803
Vesalius_f	contact_one	12	4	0.78717429504961
Vesalius_fc	contact_one	12	4	0.789568531300659
Vesalius_fn	contact_one	12	4	0.758512466718397
Vesalius_fnc	contact_one	12	4	0.787564036466958
Vesalius_fnct	contact_one	12	4	0.785571186567903
Vesalius_fncty	contact_one	12	4	0.787282906951523
Vesalius_fnt	contact_one	12	4	0.75324366284386
Vesalius_fny	contact_one	12	4	0.75995981546963
Vesalius_ft	contact_one	12	4	0.791603251094864
Vesalius_n	contact_one	12	4	0.726429808593017
Vesalius_nc	contact_one	12	4	0.75763665832124
Vesalius_nt	contact_one	12	4	0.735836790365489
Vesalius_t	contact_one	12	4	0.811700865747821
Vesalius_c	contact_one	12	5	0.953610215742212
Vesalius_f	contact_one	12	5	0.994584704794327
Vesalius_fc	contact_one	12	5	0.998487910938564
Vesalius_fn	contact_one	12	5	0.996804209128319
Vesalius_fnc	contact_one	12	5	0.998538659463409
Vesalius_fnct	contact_one	12	5	0.997773317631206
Vesalius_fncty	contact_one	12	5	0.999110417113287
Vesalius_fnt	contact_one	12	5	0.99388451953081
Vesalius_fny	contact_one	12	5	0.996790393155966
Vesalius_ft	contact_one	12	5	0.993854677986543
Vesalius_n	contact_one	12	5	0.9469633446699
Vesalius_nc	contact_one	12	5	0.95457954224129
Vesalius_nt	contact_one	12	5	0.988546942842549
Vesalius_t	contact_one	12	5	0.964302405317754
Vesalius_c	contact_one	12	6	0
Vesalius_f	contact_one	12	6	0.873086552853294
Vesalius_fc	contact_one	12	6	0
Vesalius_fn	contact_one	12	6	0.859222670906863
Vesalius_fnc	contact_one	12	6	0
Vesalius_fnct	contact_one	12	6	0
Vesalius_fncty	contact_one	12	6	0
Vesalius_fnt	contact_one	12	6	0.854373651024544
Vesalius_fny	contact_one	12	6	0
Vesalius_ft	contact_one	12	6	0.860500915220795
Vesalius_n	contact_one	12	6	0.776745738035885
Vesalius_nc	contact_one	12	6	0
Vesalius_nt	contact_one	12	6	0.790290482755429
Vesalius_t	contact_one	12	6	0.860536648039118
Vesalius_c	contact_one	12	7	0.9529757591873
Vesalius_f	contact_one	12	7	0.98939000960823
Vesalius_fc	contact_one	12	7	0.99063229627409
Vesalius_fn	contact_one	12	7	0.996224007716207
Vesalius_fnc	contact_one	12	7	0.989956460407296
Vesalius_fnct	contact_one	12	7	0.990598509388876
Vesalius_fncty	contact_one	12	7	0.993843843665024
Vesalius_fnt	contact_one	12	7	0.996354411135443
Vesalius_fny	contact_one	12	7	0.996479474751583
Vesalius_ft	contact_one	12	7	0.995230264900865
Vesalius_n	contact_one	12	7	0.968580828721355
Vesalius_nc	contact_one	12	7	0.956495333260952
Vesalius_nt	contact_one	12	7	0.986994010713171
Vesalius_t	contact_one	12	7	0.974534438352754
Vesalius_c	contact_one	12	8	0.80270101141882
Vesalius_f	contact_one	12	8	0.863879325712956
Vesalius_fc	contact_one	12	8	0.87017508827317
Vesalius_fn	contact_one	12	8	0.87497576870112
Vesalius_fnc	contact_one	12	8	0.859907787037186
Vesalius_fnct	contact_one	12	8	0.852092584179252
Vesalius_fncty	contact_one	12	8	0.852744706222416
Vesalius_fnt	contact_one	12	8	0.868768678388834
Vesalius_fny	contact_one	12	8	0.87457541431287
Vesalius_ft	contact_one	12	8	0.864123114107272
Vesalius_n	contact_one	12	8	0.861231405750488
Vesalius_nc	contact_one	12	8	0.812391591388975
Vesalius_nt	contact_one	12	8	0.843279231632859
Vesalius_t	contact_one	12	8	0.942304809774278
Vesalius_c	contact_one	12	9	0.878706651882189
Vesalius_f	contact_one	12	9	0.859549764419837
Vesalius_fc	contact_one	12	9	0.807714972233601
Vesalius_fn	contact_one	12	9	0.793927612349835
Vesalius_fnc	contact_one	12	9	0.803289450527928
Vesalius_fnct	contact_one	12	9	0.81083930544021
Vesalius_fncty	contact_one	12	9	0.811219142715318
Vesalius_fnt	contact_one	12	9	0.801436387087481
Vesalius_fny	contact_one	12	9	0.793942053727212
Vesalius_ft	contact_one	12	9	0.867285161195878
Vesalius_n	contact_one	12	9	0.753365857891627
Vesalius_nc	contact_one	12	9	0.76991950893354
Vesalius_nt	contact_one	12	9	0.787999150326714
Vesalius_t	contact_one	12	9	0.872383228713072
Vesalius_c	contact_one	2	1	0.968760336960137
Vesalius_f	contact_one	2	1	0.949597566610759
Vesalius_fc	contact_one	2	1	0.563769025677368
Vesalius_fn	contact_one	2	1	0.944330519177962
Vesalius_fnc	contact_one	2	1	0.566871207672896
Vesalius_fnct	contact_one	2	1	0.565577444768947
Vesalius_fncty	contact_one	2	1	0.56893441995245
Vesalius_fnt	contact_one	2	1	0.949661517659015
Vesalius_fny	contact_one	2	1	0.693195511055012
Vesalius_ft	contact_one	2	1	0.953350189071225
Vesalius_n	contact_one	2	1	0.905134566066962
Vesalius_nc	contact_one	2	1	0.541434797915298
Vesalius_nt	contact_one	2	1	0.949509144743186
Vesalius_t	contact_one	2	1	0.951390416096316
Vesalius_c	contact_one	2	10	0.966105261806939
Vesalius_f	contact_one	2	10	0.900093353989468
Vesalius_fc	contact_one	2	10	0.962545916595785
Vesalius_fn	contact_one	2	10	0.89466545584298
Vesalius_fnc	contact_one	2	10	0.963867002573931
Vesalius_fnct	contact_one	2	10	0.973299740821324
Vesalius_fncty	contact_one	2	10	0.973919294263785
Vesalius_fnt	contact_one	2	10	0.877934996120167
Vesalius_fny	contact_one	2	10	0.999557998406232
Vesalius_ft	contact_one	2	10	0.876336243844817
Vesalius_n	contact_one	2	10	0.823802537460025
Vesalius_nc	contact_one	2	10	0.948441034029932
Vesalius_nt	contact_one	2	10	0.84756839310434
Vesalius_t	contact_one	2	10	0.878415650955504
Vesalius_c	contact_one	2	11	0.969436676690653
Vesalius_f	contact_one	2	11	0.959800775342513
Vesalius_fc	contact_one	2	11	0.97678655724685
Vesalius_fn	contact_one	2	11	0.959367047756536
Vesalius_fnc	contact_one	2	11	0.975724561673837
Vesalius_fnct	contact_one	2	11	0.977611640489824
Vesalius_fncty	contact_one	2	11	0.982026789626924
Vesalius_fnt	contact_one	2	11	0.959778484077532
Vesalius_fny	contact_one	2	11	0.959377927603522
Vesalius_ft	contact_one	2	11	0.95962161920004
Vesalius_n	contact_one	2	11	0.910898746168242
Vesalius_nc	contact_one	2	11	0.952517402910477
Vesalius_nt	contact_one	2	11	0.953175492812896
Vesalius_t	contact_one	2	11	0.956060421108168
Vesalius_c	contact_one	2	12	0.970309239977657
Vesalius_f	contact_one	2	12	0.965108697759423
Vesalius_fc	contact_one	2	12	0.678426770339938
Vesalius_fn	contact_one	2	12	0.966040839802435
Vesalius_fnc	contact_one	2	12	0.668488572243337
Vesalius_fnct	contact_one	2	12	0.679854255730444
Vesalius_fncty	contact_one	2	12	0.681806077213737
Vesalius_fnt	contact_one	2	12	0.966695883365224
Vesalius_fny	contact_one	2	12	0.79551983734167
Vesalius_ft	contact_one	2	12	0.966568538265455
Vesalius_n	contact_one	2	12	0.877907372382181
Vesalius_nc	contact_one	2	12	0.636626337812356
Vesalius_nt	contact_one	2	12	0.92803179893101
Vesalius_t	contact_one	2	12	0.938698999099171
Vesalius_c	contact_one	2	3	0.001993822922277
Vesalius_f	contact_one	2	3	0.593268469710688
Vesalius_fc	contact_one	2	3	0.00836601496406785
Vesalius_fn	contact_one	2	3	0.578133617655463
Vesalius_fnc	contact_one	2	3	0.00989097183077548
Vesalius_fnct	contact_one	2	3	0.00760398229071853
Vesalius_fncty	contact_one	2	3	0.0167679878981695
Vesalius_fnt	contact_one	2	3	0.566222116436003
Vesalius_fny	contact_one	2	3	0.0429650675429772
Vesalius_ft	contact_one	2	3	0.591961361878494
Vesalius_n	contact_one	2	3	0.614833668097469
Vesalius_nc	contact_one	2	3	0.00350888410407477
Vesalius_nt	contact_one	2	3	0.619686385540225
Vesalius_t	contact_one	2	3	0.769138017040295
Vesalius_c	contact_one	2	4	0.974651032457548
Vesalius_f	contact_one	2	4	0.677727852563615
Vesalius_fc	contact_one	2	4	0.920149417939355
Vesalius_fn	contact_one	2	4	0.685129470185162
Vesalius_fnc	contact_one	2	4	0.924696945370506
Vesalius_fnct	contact_one	2	4	0.91076133060619
Vesalius_fncty	contact_one	2	4	0.912222411508537
Vesalius_fnt	contact_one	2	4	0.678560118082226
Vesalius_fny	contact_one	2	4	0.796763943170975
Vesalius_ft	contact_one	2	4	0.675098715024671
Vesalius_n	contact_one	2	4	0.645803199843118
Vesalius_nc	contact_one	2	4	0.901849431079127
Vesalius_nt	contact_one	2	4	0.664224941096928
Vesalius_t	contact_one	2	4	0.71916299631961
Vesalius_c	contact_one	2	5	0.955624024252388
Vesalius_f	contact_one	2	5	0.965223570915847
Vesalius_fc	contact_one	2	5	0.751235968044852
Vesalius_fn	contact_one	2	5	0.96438293359883
Vesalius_fnc	contact_one	2	5	0.747064284070475
Vesalius_fnct	contact_one	2	5	0.78328056927006
Vesalius_fncty	contact_one	2	5	0.784403214901538
Vesalius_fnt	contact_one	2	5	0.965407789567304
Vesalius_fny	contact_one	2	5	0.851607384604835
Vesalius_ft	contact_one	2	5	0.966360973032038
Vesalius_n	contact_one	2	5	0.875390680056269
Vesalius_nc	contact_one	2	5	0.713806658810038
Vesalius_nt	contact_one	2	5	0.916101615466984
Vesalius_t	contact_one	2	5	0.937471886043093
Vesalius_c	contact_one	2	6	0
Vesalius_f	contact_one	2	6	0.770900911207809
Vesalius_fc	contact_one	2	6	0
Vesalius_fn	contact_one	2	6	0.726046865979125
Vesalius_fnc	contact_one	2	6	0
Vesalius_fnct	contact_one	2	6	0
Vesalius_fncty	contact_one	2	6	0
Vesalius_fnt	contact_one	2	6	0.706872782935381
Vesalius_fny	contact_one	2	6	0
Vesalius_ft	contact_one	2	6	0.743981630307501
Vesalius_n	contact_one	2	6	0.625183193091509
Vesalius_nc	contact_one	2	6	0
Vesalius_nt	contact_one	2	6	0.685542286718198
Vesalius_t	contact_one	2	6	0.779703236038021
Vesalius_c	contact_one	2	7	0.973192259348814
Vesalius_f	contact_one	2	7	0.957520000834798
Vesalius_fc	contact_one	2	7	0.667430032806855
Vesalius_fn	contact_one	2	7	0.957800157181174
Vesalius_fnc	contact_one	2	7	0.664126357446831
Vesalius_fnct	contact_one	2	7	0.662299070579143
Vesalius_fncty	contact_one	2	7	0.659250711010674
Vesalius_fnt	contact_one	2	7	0.960756404899943
Vesalius_fny	contact_one	2	7	0.795754216450852
Vesalius_ft	contact_one	2	7	0.960333756193787
Vesalius_n	contact_one	2	7	0.883418893118271
Vesalius_nc	contact_one	2	7	0.626327892933145
Vesalius_nt	contact_one	2	7	0.931890939112013
Vesalius_t	contact_one	2	7	0.937236568007213
Vesalius_c	contact_one	2	8	0.729315634077029
Vesalius_f	contact_one	2	8	0.859407246229299
Vesalius_fc	contact_one	2	8	0.568203251301976
Vesalius_fn	contact_one	2	8	0.860333074607506
Vesalius_fnc	contact_one	2	8	0.565171896605729
Vesalius_fnct	contact_one	2	8	0.56255434319232
Vesalius_fncty	contact_one	2	8	0.562529515338937
Vesalius_fnt	contact_one	2	8	0.846343398795389
Vesalius_fny	contact_one	2	8	0.641753093165618
Vesalius_ft	contact_one	2	8	0.867056930915904
Vesalius_n	contact_one	2	8	0.909255839927274
Vesalius_nc	contact_one	2	8	0.534502600014558
Vesalius_nt	contact_one	2	8	0.930560809437538
Vesalius_t	contact_one	2	8	0.958307911377934
Vesalius_c	contact_one	2	9	0.969583605274216
Vesalius_f	contact_one	2	9	0.846765575450284
Vesalius_fc	contact_one	2	9	0.81611287039095
Vesalius_fn	contact_one	2	9	0.827746295975929
Vesalius_fnc	contact_one	2	9	0.80842707566083
Vesalius_fnct	contact_one	2	9	0.796658622833955
Vesalius_fncty	contact_one	2	9	0.799284988838429
Vesalius_fnt	contact_one	2	9	0.838560277826193
Vesalius_fny	contact_one	2	9	0.832145977829148
Vesalius_ft	contact_one	2	9	0.854160489887443
Vesalius_n	contact_one	2	9	0.79184730500843
Vesalius_nc	contact_one	2	9	0.78067958699949
Vesalius_nt	contact_one	2	9	0.814331994712737
Vesalius_t	contact_one	2	9	0.809434707908502
Vesalius_c	contact_one	3	1	0.585300042065744
Vesalius_f	contact_one	3	1	0.837483492464966
Vesalius_fc	contact_one	3	1	0.657887322606596
Vesalius_fn	contact_one	3	1	0.810516023108245
Vesalius_fnc	contact_one	3	1	0.606390610808545
Vesalius_fnct	contact_one	3	1	0.615924220351283
Vesalius_fncty	contact_one	3	1	0.63602518453831
Vesalius_fnt	contact_one	3	1	0.83293556349959
Vesalius_fny	contact_one	3	1	0.923739614459982
Vesalius_ft	contact_one	3	1	0.840046173436222
Vesalius_n	contact_one	3	1	0.648002014935004
Vesalius_nc	contact_one	3	1	0.585622422119802
Vesalius_nt	contact_one	3	1	0.611192083367297
Vesalius_t	contact_one	3	1	0.690318911783631
Vesalius_c	contact_one	3	10	0.19625700342327
Vesalius_f	contact_one	3	10	0.78035869131
Vesalius_fc	contact_one	3	10	0.118840331092688
Vesalius_fn	contact_one	3	10	0.771009355678149
Vesalius_fnc	contact_one	3	10	0.109677429814806
Vesalius_fnct	contact_one	3	10	0.116400408513164
Vesalius_fncty	contact_one	3	10	0.106707626353395
Vesalius_fnt	contact_one	3	10	0.74383357678044
Vesalius_fny	contact_one	3	10	0.44355083867861
Vesalius_ft	contact_one	3	10	0.762642262447016
Vesalius_n	contact_one	3	10	0.424367242768831
Vesalius_nc	contact_one	3	10	0.0829657346781297
Vesalius_nt	contact_one	3	10	0.422664988294087
Vesalius_t	contact_one	3	10	0.499430453578517
Vesalius_c	contact_one	3	11	0.0092560639621785
Vesalius_f	contact_one	3	11	0.930422138907544
Vesalius_fc	contact_one	3	11	0.0990563394226541
Vesalius_fn	contact_one	3	11	0.929384462527252
Vesalius_fnc	contact_one	3	11	0.0913765826946613
Vesalius_fnct	contact_one	3	11	0.119533928801378
Vesalius_fncty	contact_one	3	11	0.0821143119466227
Vesalius_fnt	contact_one	3	11	0.913846469777811
Vesalius_fny	contact_one	3	11	0.958639656840927
Vesalius_ft	contact_one	3	11	0.916971750498729
Vesalius_n	contact_one	3	11	0.573662338077516
Vesalius_nc	contact_one	3	11	0.0721165879918904
Vesalius_nt	contact_one	3	11	0.588879931807085
Vesalius_t	contact_one	3	11	0.65074002436383
Vesalius_c	contact_one	3	12	0.594422879537132
Vesalius_f	contact_one	3	12	0.779422660214287
Vesalius_fc	contact_one	3	12	0.644172271614126
Vesalius_fn	contact_one	3	12	0.759368971562169
Vesalius_fnc	contact_one	3	12	0.619788548171859
Vesalius_fnct	contact_one	3	12	0.641465794936537
Vesalius_fncty	contact_one	3	12	0.63399885195058
Vesalius_fnt	contact_one	3	12	0.739786768083737
Vesalius_fny	contact_one	3	12	0.845211731346897
Vesalius_ft	contact_one	3	12	0.752110090556727
Vesalius_n	contact_one	3	12	0.532144741959554
Vesalius_nc	contact_one	3	12	0.594381236040814
Vesalius_nt	contact_one	3	12	0.534565206218591
Vesalius_t	contact_one	3	12	0.624585888728524
Vesalius_c	contact_one	3	2	0.00362208698834516
Vesalius_f	contact_one	3	2	0.961592344686757
Vesalius_fc	contact_one	3	2	0.0174286848840345
Vesalius_fn	contact_one	3	2	0.900794306072692
Vesalius_fnc	contact_one	3	2	0.0174286848840345
Vesalius_fnct	contact_one	3	2	0.0170748490082959
Vesalius_fncty	contact_one	3	2	0.0213543323045637
Vesalius_fnt	contact_one	3	2	0.797340290579
Vesalius_fny	contact_one	3	2	0.560554949980927
Vesalius_ft	contact_one	3	2	0.794513121763329
Vesalius_n	contact_one	3	2	0.58258617446498
Vesalius_nc	contact_one	3	2	0.0039638354833962
Vesalius_nt	contact_one	3	2	0.55928667055662
Vesalius_t	contact_one	3	2	0.57469519911798
Vesalius_c	contact_one	3	4	0.366906448128514
Vesalius_f	contact_one	3	4	0.642318928210033
Vesalius_fc	contact_one	3	4	0.287115218076955
Vesalius_fn	contact_one	3	4	0.628288938348904
Vesalius_fnc	contact_one	3	4	0.255596185846935
Vesalius_fnct	contact_one	3	4	0.269019202273308
Vesalius_fncty	contact_one	3	4	0.253125523113233
Vesalius_fnt	contact_one	3	4	0.605581053612742
Vesalius_fny	contact_one	3	4	0.80931095020473
Vesalius_ft	contact_one	3	4	0.610369033554669
Vesalius_n	contact_one	3	4	0.330474215513713
Vesalius_nc	contact_one	3	4	0.226602506088728
Vesalius_nt	contact_one	3	4	0.341583737482181
Vesalius_t	contact_one	3	4	0.363695721488325
Vesalius_c	contact_one	3	5	0.573312998209964
Vesalius_f	contact_one	3	5	0.751850430974887
Vesalius_fc	contact_one	3	5	0.62543073514255
Vesalius_fn	contact_one	3	5	0.740384389941398
Vesalius_fnc	contact_one	3	5	0.603822819470303
Vesalius_fnct	contact_one	3	5	0.600142573557635
Vesalius_fncty	contact_one	3	5	0.607108942213618
Vesalius_fnt	contact_one	3	5	0.720258984333555
Vesalius_fny	contact_one	3	5	0.915209530683721
Vesalius_ft	contact_one	3	5	0.726562583081778
Vesalius_n	contact_one	3	5	0.53641483318612
Vesalius_nc	contact_one	3	5	0.564169739666705
Vesalius_nt	contact_one	3	5	0.549604133249943
Vesalius_t	contact_one	3	5	0.549137584627696
Vesalius_c	contact_one	3	6	0
Vesalius_f	contact_one	3	6	0.843388105371989
Vesalius_fc	contact_one	3	6	0
Vesalius_fn	contact_one	3	6	0.836101647293785
Vesalius_fnc	contact_one	3	6	0
Vesalius_fnct	contact_one	3	6	0
Vesalius_fncty	contact_one	3	6	0
Vesalius_fnt	contact_one	3	6	0.827815526939519
Vesalius_fny	contact_one	3	6	0
Vesalius_ft	contact_one	3	6	0.837309712193577
Vesalius_n	contact_one	3	6	0.404580084562749
Vesalius_nc	contact_one	3	6	0
Vesalius_nt	contact_one	3	6	0.362897972563195
Vesalius_t	contact_one	3	6	0.354081355075482
Vesalius_c	contact_one	3	7	0.73127227528349
Vesalius_f	contact_one	3	7	0.763345039511077
Vesalius_fc	contact_one	3	7	0.789844999897501
Vesalius_fn	contact_one	3	7	0.750559758249458
Vesalius_fnc	contact_one	3	7	0.780506125389273
Vesalius_fnct	contact_one	3	7	0.76634368847595
Vesalius_fncty	contact_one	3	7	0.802303756848561
Vesalius_fnt	contact_one	3	7	0.710626332661889
Vesalius_fny	contact_one	3	7	0.974776939149489
Vesalius_ft	contact_one	3	7	0.722191770929036
Vesalius_n	contact_one	3	7	0.556505621830371
Vesalius_nc	contact_one	3	7	0.727744682147725
Vesalius_nt	contact_one	3	7	0.554517129349918
Vesalius_t	contact_one	3	7	0.623441131231742
Vesalius_c	contact_one	3	8	0.756843087638868
Vesalius_f	contact_one	3	8	0.846274084060178
Vesalius_fc	contact_one	3	8	0.842360272462573
Vesalius_fn	contact_one	3	8	0.83136303272567
Vesalius_fnc	contact_one	3	8	0.825001312154027
Vesalius_fnct	contact_one	3	8	0.826655001786778
Vesalius_fncty	contact_one	3	8	0.868205464209807
Vesalius_fnt	contact_one	3	8	0.825085368899033
Vesalius_fny	contact_one	3	8	0.886924243079255
Vesalius_ft	contact_one	3	8	0.82907658454691
Vesalius_n	contact_one	3	8	0.732511437216156
Vesalius_nc	contact_one	3	8	0.766460859333188
Vesalius_nt	contact_one	3	8	0.761080107977492
Vesalius_t	contact_one	3	8	0.815877732436663
Vesalius_c	contact_one	3	9	0.0334314445443243
Vesalius_f	contact_one	3	9	0.969782558198373
Vesalius_fc	contact_one	3	9	0.133669505295647
Vesalius_fn	contact_one	3	9	0.969813161015979
Vesalius_fnc	contact_one	3	9	0.12764883330056
Vesalius_fnct	contact_one	3	9	0.170899169521421
Vesalius_fncty	contact_one	3	9	0.130936017036888
Vesalius_fnt	contact_one	3	9	0.943543423240183
Vesalius_fny	contact_one	3	9	0.751685887769867
Vesalius_ft	contact_one	3	9	0.943564213732731
Vesalius_n	contact_one	3	9	0.346628154241036
Vesalius_nc	contact_one	3	9	0.098933631206614
Vesalius_nt	contact_one	3	9	0.321724303070797
Vesalius_t	contact_one	3	9	0.321566297166073
Vesalius_c	contact_one	4	1	0.902694072678786
Vesalius_f	contact_one	4	1	0.693310452652498
Vesalius_fc	contact_one	4	1	0.6196462953096
Vesalius_fn	contact_one	4	1	0.674806453663722
Vesalius_fnc	contact_one	4	1	0.611213499049443
Vesalius_fnct	contact_one	4	1	0.614903157102157
Vesalius_fncty	contact_one	4	1	0.615565257831706
Vesalius_fnt	contact_one	4	1	0.666414017194721
Vesalius_fny	contact_one	4	1	0.601445076144041
Vesalius_ft	contact_one	4	1	0.68803828691103
Vesalius_n	contact_one	4	1	0.661919858264548
Vesalius_nc	contact_one	4	1	0.559280352214201
Vesalius_nt	contact_one	4	1	0.646548910606846
Vesalius_t	contact_one	4	1	0.843383253681206
Vesalius_c	contact_one	4	10	0.919669925809798
Vesalius_f	contact_one	4	10	0.873888610161361
Vesalius_fc	contact_one	4	10	0.849390639499789
Vesalius_fn	contact_one	4	10	0.841300529638274
Vesalius_fnc	contact_one	4	10	0.835338698312974
Vesalius_fnct	contact_one	4	10	0.841415155465934
Vesalius_fncty	contact_one	4	10	0.843833499169064
Vesalius_fnt	contact_one	4	10	0.837368309618412
Vesalius_fny	contact_one	4	10	0.812448557032944
Vesalius_ft	contact_one	4	10	0.866018230070961
Vesalius_n	contact_one	4	10	0.858215326375767
Vesalius_nc	contact_one	4	10	0.757286963859761
Vesalius_nt	contact_one	4	10	0.886376707553476
Vesalius_t	contact_one	4	10	0.989181058190142
Vesalius_c	contact_one	4	11	0.742784523927737
Vesalius_f	contact_one	4	11	0.680392640990277
Vesalius_fc	contact_one	4	11	0.725487147014997
Vesalius_fn	contact_one	4	11	0.688187119789492
Vesalius_fnc	contact_one	4	11	0.708951965025673
Vesalius_fnct	contact_one	4	11	0.718527102080733
Vesalius_fncty	contact_one	4	11	0.720299146792647
Vesalius_fnt	contact_one	4	11	0.690168850779983
Vesalius_fny	contact_one	4	11	0.688409157762181
Vesalius_ft	contact_one	4	11	0.685341636781553
Vesalius_n	contact_one	4	11	0.668882693003859
Vesalius_nc	contact_one	4	11	0.647462551884256
Vesalius_nt	contact_one	4	11	0.686692572591757
Vesalius_t	contact_one	4	11	0.701678453958966
Vesalius_c	contact_one	4	12	0.916886885882261
Vesalius_f	contact_one	4	12	0.789279012277708
Vesalius_fc	contact_one	4	12	0.69639153208149
Vesalius_fn	contact_one	4	12	0.753684026055649
Vesalius_fnc	contact_one	4	12	0.686377258143201
Vesalius_fnct	contact_one	4	12	0.684531383895022
Vesalius_fncty	contact_one	4	12	0.687601255039682
Vesalius_fnt	contact_one	4	12	0.748281761445845
Vesalius_fny	contact_one	4	12	0.68454691226578
Vesalius_ft	contact_one	4	12	0.779047710778857
Vesalius_n	contact_one	4	12	0.750770773689187
Vesalius_nc	contact_one	4	12	0.624128064706477
Vesalius_nt	contact_one	4	12	0.729836292844117
Vesalius_t	contact_one	4	12	0.972192182467027
Vesalius_c	contact_one	4	2	0.717494953387511
Vesalius_f	contact_one	4	2	0.676221733822059
Vesalius_fc	contact_one	4	2	0.714987318121286
Vesalius_fn	contact_one	4	2	0.676668520661129
Vesalius_fnc	contact_one	4	2	0.712508956123962
Vesalius_fnct	contact_one	4	2	0.708592762629721
Vesalius_fncty	contact_one	4	2	0.709210924815127
Vesalius_fnt	contact_one	4	2	0.680312755258754
Vesalius_fny	contact_one	4	2	0.675967411513632
Vesalius_ft	contact_one	4	2	0.665512400089483
Vesalius_n	contact_one	4	2	0.661006923948338
Vesalius_nc	contact_one	4	2	0.652476496647059
Vesalius_nt	contact_one	4	2	0.662450108630606
Vesalius_t	contact_one	4	2	0.691816454291079
Vesalius_c	contact_one	4	3	0.0678030863896018
Vesalius_f	contact_one	4	3	0.387029302560571
Vesalius_fc	contact_one	4	3	0.170676977806612
Vesalius_fn	contact_one	4	3	0.39432739314435
Vesalius_fnc	contact_one	4	3	0.148511636984647
Vesalius_fnct	contact_one	4	3	0.145853477596069
Vesalius_fncty	contact_one	4	3	0.149357621100069
Vesalius_fnt	contact_one	4	3	0.388117152420952
Vesalius_fny	contact_one	4	3	0.328322563001635
Vesalius_ft	contact_one	4	3	0.385958487267069
Vesalius_n	contact_one	4	3	0.359563895028641
Vesalius_nc	contact_one	4	3	0.133105256764593
Vesalius_nt	contact_one	4	3	0.372066308730146
Vesalius_t	contact_one	4	3	0.448738330179941
Vesalius_c	contact_one	4	5	0.916783549722436
Vesalius_f	contact_one	4	5	0.809478492654824
Vesalius_fc	contact_one	4	5	0.765767151240647
Vesalius_fn	contact_one	4	5	0.798771386531551
Vesalius_fnc	contact_one	4	5	0.752482047951598
Vesalius_fnct	contact_one	4	5	0.73906713912095
Vesalius_fncty	contact_one	4	5	0.741587282621743
Vesalius_fnt	contact_one	4	5	0.792346468375417
Vesalius_fny	contact_one	4	5	0.732966991244973
Vesalius_ft	contact_one	4	5	0.805819971857599
Vesalius_n	contact_one	4	5	0.757496359796231
Vesalius_nc	contact_one	4	5	0.671723853657795
Vesalius_nt	contact_one	4	5	0.766323951932311
Vesalius_t	contact_one	4	5	0.976892359695518
Vesalius_c	contact_one	4	6	0
Vesalius_f	contact_one	4	6	0.57360588023992
Vesalius_fc	contact_one	4	6	0
Vesalius_fn	contact_one	4	6	0.534856481926879
Vesalius_fnc	contact_one	4	6	0
Vesalius_fnct	contact_one	4	6	0
Vesalius_fncty	contact_one	4	6	0
Vesalius_fnt	contact_one	4	6	0.523599786608198
Vesalius_fny	contact_one	4	6	0
Vesalius_ft	contact_one	4	6	0.559030100689449
Vesalius_n	contact_one	4	6	0.795803270909043
Vesalius_nc	contact_one	4	6	0
Vesalius_nt	contact_one	4	6	0.81652479260135
Vesalius_t	contact_one	4	6	0.901437989004111
Vesalius_c	contact_one	4	7	0.899113752345308
Vesalius_f	contact_one	4	7	0.749339683279071
Vesalius_fc	contact_one	4	7	0.655217564400432
Vesalius_fn	contact_one	4	7	0.72868353035165
Vesalius_fnc	contact_one	4	7	0.64127005832505
Vesalius_fnct	contact_one	4	7	0.636191942602432
Vesalius_fncty	contact_one	4	7	0.638789576113173
Vesalius_fnt	contact_one	4	7	0.73389066565402
Vesalius_fny	contact_one	4	7	0.661918579161604
Vesalius_ft	contact_one	4	7	0.762877965855599
Vesalius_n	contact_one	4	7	0.760705047845133
Vesalius_nc	contact_one	4	7	0.594710979059351
Vesalius_nt	contact_one	4	7	0.751823963076025
Vesalius_t	contact_one	4	7	0.970646151217996
Vesalius_c	contact_one	4	8	0.441294387115235
Vesalius_f	contact_one	4	8	0.589629564261567
Vesalius_fc	contact_one	4	8	0.50519533968468
Vesalius_fn	contact_one	4	8	0.575563627980323
Vesalius_fnc	contact_one	4	8	0.492809996226373
Vesalius_fnct	contact_one	4	8	0.490783172282942
Vesalius_fncty	contact_one	4	8	0.492487981410181
Vesalius_fnt	contact_one	4	8	0.581840367488107
Vesalius_fny	contact_one	4	8	0.533612518793405
Vesalius_ft	contact_one	4	8	0.594393286550473
Vesalius_n	contact_one	4	8	0.596524921256548
Vesalius_nc	contact_one	4	8	0.468483309170273
Vesalius_nt	contact_one	4	8	0.611126041847468
Vesalius_t	contact_one	4	8	0.61931170314523
Vesalius_c	contact_one	4	9	0.851765656498943
Vesalius_f	contact_one	4	9	0.877329662278603
Vesalius_fc	contact_one	4	9	0.845406910308583
Vesalius_fn	contact_one	4	9	0.874219239850863
Vesalius_fnc	contact_one	4	9	0.84508259050246
Vesalius_fnct	contact_one	4	9	0.848314544731042
Vesalius_fncty	contact_one	4	9	0.852271917588038
Vesalius_fnt	contact_one	4	9	0.875468334656846
Vesalius_fny	contact_one	4	9	0.874576145930867
Vesalius_ft	contact_one	4	9	0.882558452061013
Vesalius_n	contact_one	4	9	0.815109575535807
Vesalius_nc	contact_one	4	9	0.798094993043747
Vesalius_nt	contact_one	4	9	0.856303119939208
Vesalius_t	contact_one	4	9	0.866858398692599
Vesalius_c	contact_one	5	1	0.95074352706212
Vesalius_f	contact_one	5	1	0.96873262064508
Vesalius_fc	contact_one	5	1	0.980620189131156
Vesalius_fn	contact_one	5	1	0.966188097419526
Vesalius_fnc	contact_one	5	1	0.978496965733966
Vesalius_fnct	contact_one	5	1	0.975286692232549
Vesalius_fncty	contact_one	5	1	0.97930874119491
Vesalius_fnt	contact_one	5	1	0.971898799385535
Vesalius_fny	contact_one	5	1	0.966241878074006
Vesalius_ft	contact_one	5	1	0.972167822285358
Vesalius_n	contact_one	5	1	0.945689105447136
Vesalius_nc	contact_one	5	1	0.939220078139278
Vesalius_nt	contact_one	5	1	0.960596784964341
Vesalius_t	contact_one	5	1	0.986417149945074
Vesalius_c	contact_one	5	10	0.94244759584749
Vesalius_f	contact_one	5	10	0.943393857651234
Vesalius_fc	contact_one	5	10	0.981781246499279
Vesalius_fn	contact_one	5	10	0.92973713655255
Vesalius_fnc	contact_one	5	10	0.979221939506209
Vesalius_fnct	contact_one	5	10	0.981851964745232
Vesalius_fncty	contact_one	5	10	0.987056735008292
Vesalius_fnt	contact_one	5	10	0.916964011092499
Vesalius_fny	contact_one	5	10	0.930435600982677
Vesalius_ft	contact_one	5	10	0.937089921393755
Vesalius_n	contact_one	5	10	0.886863283890257
Vesalius_nc	contact_one	5	10	0.939676554816523
Vesalius_nt	contact_one	5	10	0.918761827864446
Vesalius_t	contact_one	5	10	0.984104380691329
Vesalius_c	contact_one	5	11	0.852771628281362
Vesalius_f	contact_one	5	11	0.964895687259206
Vesalius_fc	contact_one	5	11	0.920649632822419
Vesalius_fn	contact_one	5	11	0.968422856780796
Vesalius_fnc	contact_one	5	11	0.927489378807801
Vesalius_fnct	contact_one	5	11	0.932180594229976
Vesalius_fncty	contact_one	5	11	0.938694260378484
Vesalius_fnt	contact_one	5	11	0.965946655598563
Vesalius_fny	contact_one	5	11	0.968106640981572
Vesalius_ft	contact_one	5	11	0.96296658171323
Vesalius_n	contact_one	5	11	0.93455655403055
Vesalius_nc	contact_one	5	11	0.889457597744071
Vesalius_nt	contact_one	5	11	0.963874625170093
Vesalius_t	contact_one	5	11	0.977273204291277
Vesalius_c	contact_one	5	12	0.952765172138832
Vesalius_f	contact_one	5	12	0.995398970726428
Vesalius_fc	contact_one	5	12	0.994031059621066
Vesalius_fn	contact_one	5	12	0.996940598133177
Vesalius_fnc	contact_one	5	12	0.994457340574392
Vesalius_fnct	contact_one	5	12	0.994680025919931
Vesalius_fncty	contact_one	5	12	0.997580402429138
Vesalius_fnt	contact_one	5	12	0.996223266749322
Vesalius_fny	contact_one	5	12	0.996844808818035
Vesalius_ft	contact_one	5	12	0.995699332107005
Vesalius_n	contact_one	5	12	0.949733692916046
Vesalius_nc	contact_one	5	12	0.953995992936839
Vesalius_nt	contact_one	5	12	0.985493777804497
Vesalius_t	contact_one	5	12	0.978160025114517
Vesalius_c	contact_one	5	2	0.832188690665046
Vesalius_f	contact_one	5	2	0.955047523761045
Vesalius_fc	contact_one	5	2	0.891405089626098
Vesalius_fn	contact_one	5	2	0.956102512446202
Vesalius_fnc	contact_one	5	2	0.912165770960135
Vesalius_fnct	contact_one	5	2	0.92174303460463
Vesalius_fncty	contact_one	5	2	0.923226376656252
Vesalius_fnt	contact_one	5	2	0.95487426337963
Vesalius_fny	contact_one	5	2	0.954914213716624
Vesalius_ft	contact_one	5	2	0.953923186338868
Vesalius_n	contact_one	5	2	0.922291925319398
Vesalius_nc	contact_one	5	2	0.877252420262756
Vesalius_nt	contact_one	5	2	0.950724273535962
Vesalius_t	contact_one	5	2	0.99179318269652
Vesalius_c	contact_one	5	3	0.228237551542901
Vesalius_f	contact_one	5	3	0.598624444340174
Vesalius_fc	contact_one	5	3	0.386674981352504
Vesalius_fn	contact_one	5	3	0.567963971468055
Vesalius_fnc	contact_one	5	3	0.355007403638012
[truncated: 695 more rows]
