# Supplementary material for: Multi-scale and multi-context interpretable mapping of cell states across heterogeneous spatial samples
Source: Nat Commun. 2025 Aug 21;16:7814. doi: 10.1038/s41467-025-62782-y (PMC12370880; doi:10.1038/s41467-025-62782-y)
Supplement: Supplementary file 9 — Source Data [file 41467_2025_62782_MOESM9_ESM.zip › SourceData/figure_4c2.tsv]

barcodes	x	y	origin	Segment	Territory
s_008um_00555_00463-1	3707	8046	1	17	1
s_008um_00648_00326-1	5727	9374	1	14	2
s_008um_00559_00427-1	4233	8097	1	18	3
s_008um_00445_00510-1	2997	6451	1	4	4
s_008um_00484_00161-1	8100	6943	1	2	5
s_008um_00419_00181-1	7794	5999	1	16	6
s_008um_00117_00104-1	8853	1573	1	3	7
s_008um_00392_00156-1	8153	5599	1	16	6
s_008um_00677_00572-1	2143	9851	1	8	8
s_008um_00502_00558-1	2309	7294	1	17	1
s_008um_00077_00097-1	8946	987	1	17	1
s_008um_00500_00686-1	440	7293	1	9	9
s_008um_00459_00245-1	6868	6597	1	2	5
s_008um_00229_00387-1	4745	3271	1	13	10
s_008um_00212_00340-1	5427	3013	1	7	11
s_008um_00469_00149-1	8272	6722	1	16	6
s_008um_00586_00585-1	1933	8526	1	7	11
s_008um_00210_00596-1	1690	3041	1	5	12
s_008um_00382_00618-1	1407	5556	1	3	7
s_008um_00077_00389-1	4682	1053	1	5	12
s_008um_00117_00406-1	4443	1641	1	7	11
s_008um_00101_00328-1	5578	1390	1	3	7
s_008um_00699_00560-1	2323	10169	1	8	8
s_008um_00453_00644-1	1043	6598	1	8	8
s_008um_00343_00430-1	4142	4945	1	12	13
s_008um_00077_00103-1	8858	989	1	3	7
s_008um_00364_00699-1	220	5311	1	17	1
s_008um_00599_00641-1	1119	8728	1	1	14
s_008um_00599_00378-1	4957	8670	1	18	3
s_008um_00460_00149-1	8270	6590	1	16	6
s_008um_00403_00174-1	7893	5764	1	16	6
s_008um_00063_00368-1	4986	844	1	5	12
s_008um_00267_00187-1	7673	3781	1	10	15
s_008um_00256_00392-1	4678	3667	1	17	1
s_008um_00258_00575-1	2007	3737	1	17	1
s_008um_00371_00223-1	7170	5308	1	2	5
s_008um_00595_00265-1	6606	8587	1	6	16
s_008um_00356_00171-1	7926	5077	1	16	6
s_008um_00390_00279-1	6357	5597	1	2	5
s_008um_00630_00484-1	3417	9146	1	8	8
s_008um_00726_00196-1	7642	10483	1	17	1
s_008um_00548_00582-1	1968	7971	1	15	17
s_008um_00554_00484-1	3400	8037	1	4	4
s_008um_00459_00611-1	1526	6678	1	15	17
s_008um_00660_00317-1	5861	9547	1	8	18
s_008um_00391_00134-1	8474	5580	1	20	19
s_008um_00333_00160-1	8082	4739	1	18	3
s_008um_00170_00345-1	5345	2401	1	19	20
s_008um_00619_00171-1	7984	8916	1	18	3
s_008um_00105_00533-1	2586	1494	1	9	9
s_008um_00126_00130-1	8475	1710	1	3	7
s_008um_00333_00236-1	6972	4756	1	2	5
s_008um_00254_00238-1	6926	3603	1	10	15
s_008um_00129_00527-1	2679	1843	1	5	12
s_008um_00441_00647-1	996	6423	1	3	7
s_008um_00543_00110-1	8858	7793	1	18	3
s_008um_00098_00199-1	7461	1317	1	15	17
s_008um_00644_00344-1	5463	9319	1	14	2
s_008um_00246_00243-1	6851	3487	1	8	21
s_008um_00628_00520-1	2891	9124	1	8	8
s_008um_00662_00593-1	1833	9637	1	7	11
s_008um_00041_00234-1	6938	493	1	3	7
s_008um_00725_00543-1	2577	10545	1	8	8
s_008um_00318_00660-1	779	4631	1	9	9
s_008um_00717_00407-1	4560	10398	1	18	3
s_008um_00056_00432-1	4050	756	1	17	1
s_008um_00435_00259-1	6659	6250	1	2	5
s_008um_00578_00546-1	2500	8400	1	7	11
s_008um_00706_00483-1	3448	10254	1	8	8
s_008um_00383_00266-1	6545	5492	1	2	5
s_008um_00350_00644-1	1020	5095	1	5	12
s_008um_00307_00619-1	1375	4462	1	8	8
s_008um_00271_00638-1	1090	3940	1	9	9
s_008um_00315_00481-1	3391	4548	1	4	4
s_008um_00083_00471-1	3487	1159	1	9	9
s_008um_00642_00243-1	6937	9268	1	6	16
s_008um_00492_00149-1	8277	7058	1	2	5
s_008um_00444_00490-1	3288	6432	1	4	4
s_008um_00130_00519-1	2796	1856	1	5	12
s_008um_00100_00375-1	4892	1386	1	3	7
s_008um_00268_00650-1	914	3899	1	9	9
s_008um_00732_00591-1	1878	10658	1	17	1
s_008um_00149_00498-1	3107	2128	1	5	12
s_008um_00066_00254-1	6651	862	1	3	7
s_008um_00597_00218-1	7293	8605	1	18	3
s_008um_00715_00354-1	5333	10357	1	14	2
s_008um_00697_00351-1	5373	10094	1	18	3
s_008um_00478_00665-1	742	6967	1	5	12
s_008um_00150_00377-1	4874	2116	1	15	17
s_008um_00482_00541-1	2552	6998	1	4	4
s_008um_00028_00357-1	5139	330	1	17	1
s_008um_00584_00363-1	5173	8448	1	18	3
s_008um_00212_00477-1	3427	3043	1	15	17
s_008um_00555_00524-1	2817	8060	1	8	8
s_008um_00652_00423-1	4312	9453	1	7	11
s_008um_00118_00549-1	2356	1687	1	9	9
s_008um_00305_00591-1	1784	4426	1	3	7
s_008um_00709_00165-1	8091	10228	1	18	3
s_008um_00515_00334-1	5581	7434	1	18	3
s_008um_00234_00637-1	1097	3400	1	7	11
s_008um_00349_00433-1	4100	5033	1	12	13
s_008um_00305_00473-1	3506	4400	1	4	4
s_008um_00457_00343-1	5437	6590	1	2	5
s_008um_00339_00599-1	1674	4924	1	3	7
s_008um_00489_00309-1	5940	7049	1	2	5
s_008um_00606_00650-1	989	8832	1	17	1
s_008um_00773_00427-1	4280	11220	1	17	1
s_008um_00275_00462-1	3660	3960	1	20	19
s_008um_00555_00342-1	5473	8020	1	20	19
s_008um_00263_00522-1	2782	3798	1	15	17
s_008um_00145_00261-1	6566	2017	1	19	20
s_008um_00594_00559-1	2314	8637	1	15	17
s_008um_00106_00514-1	2864	1504	1	9	9
s_008um_00711_00394-1	4748	10308	1	7	11
s_008um_00397_00104-1	8914	5661	1	16	6
s_008um_00546_00182-1	7807	7853	1	18	3
s_008um_00681_00332-1	5647	9856	1	14	2
s_008um_00380_00661-1	779	5536	1	5	12
s_008um_00286_00682-1	451	4169	1	17	1
s_008um_00467_00322-1	5746	6731	1	2	5
s_008um_00428_00712-1	45	6248	1	17	1
s_008um_00123_00525-1	2707	1755	1	5	12
s_008um_00204_00604-1	1572	2955	1	9	9
s_008um_00501_00113-1	8805	7181	1	18	3
s_008um_00245_00393-1	4661	3506	1	13	10
s_008um_00444_00184-1	7756	6365	1	16	6
s_008um_00099_00105-1	8834	1310	1	3	7
s_008um_00759_00438-1	4116	11018	1	1	14
s_008um_00629_00136-1	8497	9054	1	18	3
s_008um_00230_00599-1	1650	3333	1	5	12
s_008um_00594_00604-1	1657	8647	1	17	1
s_008um_00728_00602-1	1716	10602	1	17	1
s_008um_00691_00479-1	3503	10035	1	8	8
s_008um_00022_00173-1	7824	201	1	9	9
s_008um_00355_00316-1	5809	5095	1	2	5
s_008um_00316_00164-1	8020	4492	1	18	3
s_008um_00780_00484-1	3450	11334	1	17	1
s_008um_00104_00373-1	4922	1444	1	3	7
s_008um_00161_00322-1	5679	2264	1	19	20
s_008um_00324_00159-1	8095	4607	1	18	3
s_008um_00116_00370-1	4968	1618	1	15	17
s_008um_00351_00524-1	2772	5083	1	4	4
s_008um_00748_00524-1	2859	10876	1	9	9
s_008um_00128_00147-1	8227	1743	1	3	7
s_008um_00380_00097-1	9012	5411	1	18	3
s_008um_00566_00255-1	6746	8161	1	6	16
s_008um_00226_00593-1	1737	3274	1	11	isolated
s_008um_00446_00249-1	6807	6408	1	2	5
s_008um_00634_00392-1	4761	9184	1	4	4
s_008um_00309_00617-1	1405	4490	1	8	8
s_008um_00635_00373-1	5038	9194	1	18	3
s_008um_00239_00472-1	3506	3436	1	15	17
s_008um_00142_00225-1	7091	1965	1	19	20
s_008um_00293_00632-1	1183	4260	1	5	12
s_008um_00105_00313-1	5798	1445	1	15	17
s_008um_00447_00603-1	1640	6501	1	17	1
s_008um_00562_00601-1	1694	8179	1	17	1
s_008um_00774_00539-1	2646	11259	1	17	1
s_008um_00655_00625-1	1364	9541	1	1	14
s_008um_00613_00608-1	1603	8925	1	7	11
s_008um_00316_00620-1	1363	4593	1	8	8
s_008um_00363_00647-1	979	5285	1	5	12
s_008um_00766_00420-1	4381	11116	1	17	1
s_008um_00579_00463-1	3712	8397	1	4	4
s_008um_00317_00113-1	8765	4495	1	18	3
s_008um_00532_00222-1	7220	7658	1	6	16
s_008um_00137_00178-1	7776	1882	1	20	19
s_008um_00619_00398-1	4670	8966	1	18	3
s_008um_00211_00574-1	2011	3050	1	5	12
s_008um_00589_00534-1	2678	8558	1	8	8
s_008um_00672_00148-1	8331	9685	1	18	3
s_008um_00644_00210-1	7420	9290	1	18	3
s_008um_00120_00368-1	4998	1676	1	15	17
s_008um_00395_00358-1	5205	5688	1	2	5
s_008um_00663_00417-1	4402	9612	1	7	11
s_008um_00332_00113-1	8768	4714	1	18	3
s_008um_00558_00567-1	2190	8113	1	15	17
s_008um_00709_00544-1	2558	10312	1	8	8
s_008um_00631_00356-1	5285	9132	1	18	3
s_008um_00048_00337-1	5435	618	1	9	9
s_008um_00710_00162-1	8135	10242	1	14	22
s_008um_00026_00286-1	6175	285	1	9	9
s_008um_00382_00648-1	969	5563	1	7	11
s_008um_00282_00647-1	961	4103	1	9	9
s_008um_00581_00265-1	6603	8382	1	6	16
s_008um_00194_00485-1	3307	2782	1	3	7
s_008um_00499_00464-1	3680	7229	1	6	16
s_008um_00315_00602-1	1625	4575	1	3	7
s_008um_00149_00215-1	7239	2065	1	19	20
s_008um_00702_00187-1	7768	10131	1	18	3
s_008um_00587_00344-1	5451	8487	1	20	19
s_008um_00045_00139-1	8326	530	1	3	7
s_008um_00750_00536-1	2684	10908	1	17	1
s_008um_00272_00207-1	7382	3859	1	10	15
s_008um_00426_00184-1	7752	6102	1	17	1
s_008um_00093_00226-1	7066	1250	1	17	1
s_008um_00314_00625-1	1289	4565	1	3	7
s_008um_00320_00682-1	459	4665	1	9	9
s_008um_00484_00579-1	1998	7036	1	15	17
s_008um_00602_00121-1	8710	8657	1	18	3
s_008um_00525_00585-1	1920	7636	1	15	17
s_008um_00576_00660-1	836	8396	1	17	1
s_008um_00668_00521-1	2885	9708	1	8	8
s_008um_00450_00350-1	5333	6489	1	2	5
s_008um_00220_00429-1	4130	3149	1	20	19
s_008um_00054_00215-1	7218	678	1	3	7
s_008um_00649_00189-1	7727	9358	1	18	3
s_008um_00561_00624-1	1358	8170	1	8	8
s_008um_00367_00607-1	1564	5335	1	17	1
s_008um_00633_00385-1	4863	9168	1	18	3
s_008um_00251_00449-1	3845	3606	1	12	13
s_008um_00416_00317-1	5808	5985	1	2	5
s_008um_00546_00190-1	7690	7855	1	6	16
s_008um_00103_00509-1	2936	1459	1	9	9
s_008um_00298_00107-1	8848	4216	1	12	23
s_008um_00108_00488-1	3244	1528	1	5	12
s_008um_00147_00286-1	6202	2052	1	19	20
s_008um_00226_00573-1	2029	3269	1	5	12
s_008um_00310_00452-1	3814	4468	1	17	1
s_008um_00097_00310-1	5840	1327	1	15	17
s_008um_00319_00363-1	5115	4580	1	2	5
s_008um_00250_00340-1	5436	3567	1	7	11
s_008um_00066_00458-1	3673	908	1	9	9
s_008um_00611_00556-1	2362	8884	1	15	17
s_008um_00742_00390-1	4813	10759	1	17	1
s_008um_00130_00317-1	5745	1811	1	20	19
s_008um_00420_00182-1	7780	6014	1	16	6
s_008um_00140_00260-1	6580	1944	1	19	20
s_008um_00106_00479-1	3375	1496	1	5	12
s_008um_00674_00347-1	5426	9758	1	18	3
s_008um_00777_00441-1	4077	11281	1	17	1
s_008um_00794_00492-1	3336	11541	1	17	1
s_008um_00655_00304-1	6050	9471	1	9	24
s_008um_00152_00135-1	8408	2091	1	3	7
s_008um_00608_00140-1	8434	8749	1	18	3
s_008um_00056_00326-1	5598	732	1	5	12
s_008um_00309_00366-1	5069	4434	1	2	5
s_008um_00536_00384-1	4856	7752	1	20	19
s_008um_00568_00631-1	1258	8273	1	8	8
s_008um_00431_00597-1	1724	6266	1	15	17
s_008um_00571_00622-1	1390	8315	1	8	8
s_008um_00693_00339-1	5547	10033	1	18	3
s_008um_00665_00326-1	5731	9622	1	18	3
s_008um_00678_00233-1	7091	9791	1	14	22
s_008um_00073_00371-1	4944	991	1	3	7
s_008um_00300_00516-1	2877	4337	1	15	17
s_008um_00511_00657-1	866	7447	1	8	8
s_008um_00363_00513-1	2935	5255	1	4	4
s_008um_00675_00180-1	7864	9735	1	18	3
s_008um_00314_00612-1	1479	4562	1	3	7
s_008um_00374_00259-1	6645	5359	1	2	5
s_008um_00618_00660-1	846	9009	1	17	1
s_008um_00159_00436-1	4014	2261	1	15	17
s_008um_00671_00438-1	4097	9734	1	8	8
s_008um_00320_00607-1	1553	4649	1	17	1
s_008um_00434_00709-1	90	6335	1	17	1
s_008um_00654_00251-1	6823	9445	1	18	3
s_008um_00502_00596-1	1754	7302	1	15	17
s_008um_00334_00161-1	8068	4754	1	18	3
s_008um_00303_00649-1	937	4410	1	9	9
s_008um_00424_00632-1	1211	6172	1	8	8
s_008um_00158_00530-1	2642	2267	1	5	12
s_008um_00240_00593-1	1740	3478	1	5	12
s_008um_00101_00479-1	3374	1423	1	5	12
s_008um_00144_00379-1	4843	2029	1	15	17
s_008um_00032_00152-1	8133	343	1	9	9
s_008um_00171_00407-1	4440	2429	1	15	17
s_008um_00254_00581-1	1918	3680	1	3	7
s_008um_00221_00657-1	802	3215	1	11	25
s_008um_00533_00302-1	6052	7690	1	6	16
s_008um_00534_00320-1	5790	7708	1	6	16
s_008um_00697_00408-1	4541	10107	1	18	3
s_008um_00405_00169-1	7966	5792	1	16	6
s_008um_00736_00158-1	8199	10621	1	11	25
s_008um_00075_00144-1	8259	969	1	3	7
s_008um_00363_00694-1	293	5296	1	17	1
s_008um_00415_00655-1	874	6046	1	8	8
s_008um_00202_00546-1	2418	2913	1	3	7
s_008um_00602_00313-1	5907	8699	1	20	19
s_008um_00262_00488-1	3278	3776	1	15	17
s_008um_00192_00407-1	4445	2736	1	20	19
s_008um_00029_00343-1	5343	342	1	17	1
s_008um_00741_00510-1	3062	10771	1	17	1
s_008um_00284_00135-1	8436	4018	1	17	1
s_008um_00389_00563-1	2211	5646	1	15	17
s_008um_00254_00607-1	1539	3685	1	5	12
s_008um_00530_00323-1	5745	7651	1	20	19
s_008um_00285_00119-1	8670	4029	1	12	23
s_008um_00231_00262-1	6570	3273	1	7	11
s_008um_00055_00373-1	4911	728	1	9	9
s_008um_00502_00201-1	7520	7215	1	2	5
s_008um_00693_00452-1	3898	10058	1	17	1
s_008um_00528_00466-1	3657	7653	1	4	4
s_008um_00044_00172-1	7844	522	1	3	7
s_008um_00569_00129-1	8586	8177	1	18	3
s_008um_00157_00390-1	4685	2221	1	15	17
s_008um_00127_00569-1	2066	1823	1	17	1
s_008um_00066_00418-1	4257	899	1	9	9
s_008um_00493_00603-1	1650	7173	1	8	8
s_008um_00462_00131-1	8533	6616	1	16	6
s_008um_00763_00403-1	4628	11069	1	17	1
s_008um_00305_00397-1	4616	4383	1	20	19
s_008um_00440_00390-1	4747	6352	1	6	16
s_008um_00116_00170-1	7889	1573	1	15	17
s_008um_00264_00493-1	3205	3806	1	15	17
s_008um_00158_00112-1	8745	2173	1	3	7
s_008um_00521_00576-1	2050	7575	1	15	17
s_008um_00100_00177-1	7783	1341	1	15	17
s_008um_00306_00228-1	7083	4360	1	18	3
s_008um_00182_00566-1	2122	2625	1	5	12
s_008um_00354_00357-1	5210	5089	1	11	26
s_008um_00780_00432-1	4209	11323	1	17	1
s_008um_00297_00476-1	3461	4284	1	4	4
s_008um_00205_00220-1	7178	2884	1	11	isolated
s_008um_00082_00119-1	8626	1065	1	3	7
s_008um_00182_00509-1	2954	2613	1	3	7
s_008um_00489_00103-1	8948	7004	1	18	3
s_008um_00474_00121-1	8682	6789	1	18	3
s_008um_00619_00221-1	7254	8927	1	18	3
s_008um_00156_00110-1	8773	2144	1	3	7
s_008um_00673_00506-1	3105	9778	1	8	8
s_008um_00662_00428-1	4241	9600	1	8	8
s_008um_00141_00585-1	1835	2031	1	17	1
s_008um_00472_00143-1	8360	6764	1	18	3
s_008um_00285_00507-1	3005	4116	1	15	17
s_008um_00554_00549-1	2451	8051	1	8	8
s_008um_00266_00646-1	972	3869	1	9	9
s_008um_00568_00264-1	6615	8192	1	6	16
s_008um_00412_00544-1	2493	5977	1	4	4
s_008um_00630_00653-1	950	9183	1	17	1
s_008um_00331_00583-1	1906	4804	1	15	17
s_008um_00263_00314-1	5818	3751	1	13	10
s_008um_00540_00172-1	7952	7763	1	20	19
s_008um_00568_00120-1	8717	8160	1	18	3
s_008um_00101_00316-1	5753	1387	1	15	17
s_008um_00193_00622-1	1307	2798	1	9	9
s_008um_00248_00569-1	2092	3589	1	3	7
s_008um_00485_00114-1	8787	6948	1	18	3
s_008um_00580_00462-1	3727	8411	1	4	4
s_008um_00706_00470-1	3638	10252	1	17	1
s_008um_00207_00479-1	3397	2971	1	15	17
s_008um_00534_00127-1	8608	7666	1	18	3
s_008um_00173_00121-1	8617	2394	1	20	19
s_008um_00542_00227-1	7149	7805	1	6	16
s_008um_00713_00176-1	7931	10289	1	18	3
s_008um_00609_00556-1	2361	8855	1	15	17
s_008um_00451_00352-1	5304	6504	1	2	5
s_008um_00113_00193-1	7552	1535	1	15	17
s_008um_00516_00669-1	692	7523	1	9	9
s_008um_00622_00490-1	3327	9030	1	8	8
s_008um_00347_00169-1	7954	4945	1	16	6
s_008um_00231_00629-1	1213	3355	1	9	9
s_008um_00102_00215-1	7228	1379	1	15	17
s_008um_00552_00665-1	758	8047	1	8	8
s_008um_00720_00547-1	2517	10473	1	17	1
s_008um_00662_00468-1	3657	9609	1	8	8
s_008um_00109_00204-1	7391	1479	1	15	17
s_008um_00272_00665-1	696	3961	1	9	9
s_008um_00080_00129-1	8479	1038	1	3	7
s_008um_00286_00506-1	3020	4130	1	15	17
s_008um_00657_00641-1	1131	9574	1	17	1
s_008um_00719_00596-1	1802	10469	1	17	1
s_008um_00461_00176-1	7876	6611	1	16	6
s_008um_00554_00239-1	6977	7982	1	6	16
s_008um_00422_00282-1	6320	6065	1	2	5
s_008um_00437_00627-1	1287	6361	1	7	11
s_008um_00169_00492-1	3199	2419	1	3	7
s_008um_00347_00294-1	6128	4973	1	2	5
s_008um_00061_00442-1	3905	831	1	9	9
s_008um_00187_00157-1	8094	2607	1	20	19
s_008um_00735_00495-1	3279	10680	1	17	1
s_008um_00439_00233-1	7039	6303	1	2	5
s_008um_00333_00543-1	2490	4824	1	18	isolated
s_008um_00354_00164-1	8028	5046	1	16	6
s_008um_00544_00237-1	7004	7836	1	6	16
s_008um_00547_00094-1	9092	7848	1	18	3
s_008um_00491_00287-1	6262	7073	1	2	5
s_008um_00114_00539-1	2501	1627	1	17	1
s_008um_00653_00481-1	3466	9481	1	8	8
s_008um_00501_00654-1	907	7301	1	8	8
s_008um_00326_00307-1	5934	4670	1	2	5
s_008um_00698_00257-1	6745	10088	1	11	25
s_008um_00640_00104-1	8966	9208	1	18	3
s_008um_00741_00487-1	3397	10766	1	17	1
s_008um_00209_00519-1	2814	3009	1	3	7
s_008um_00142_00407-1	4434	2006	1	15	17
s_008um_00204_00491-1	3221	2930	1	15	17
s_008um_00538_00452-1	3864	7796	1	17	1
s_008um_00305_00321-1	5725	4366	1	2	5
s_008um_00249_00604-1	1582	3612	1	5	12
s_008um_00221_00273-1	6408	3129	1	10	15
s_008um_00560_00103-1	8964	8040	1	18	3
s_008um_00231_00597-1	1680	3347	1	5	12
s_008um_00577_00496-1	3230	8375	1	8	8
s_008um_00650_00498-1	3217	9441	1	8	8
s_008um_00082_00267-1	6465	1099	1	3	7
s_008um_00611_00383-1	4887	8846	1	18	3
s_008um_00216_00123-1	8597	3023	1	20	19
s_008um_00731_00142-1	8431	10544	1	14	22
s_008um_00366_00682-1	469	5337	1	9	9
s_008um_00270_00121-1	8638	3811	1	12	23
s_008um_00321_00283-1	6283	4591	1	2	5
s_008um_00452_00268-1	6531	6500	1	2	5
s_008um_00349_00131-1	8509	4966	1	18	3
s_008um_00720_00475-1	3568	10457	1	8	8
s_008um_00354_00638-1	1108	5152	1	8	8
s_008um_00107_00199-1	7463	1448	1	15	17
s_008um_00303_00661-1	762	4413	1	9	9
s_008um_00595_00191-1	7686	8570	1	18	3
s_008um_00035_00181-1	7710	393	1	3	7
s_008um_00030_00367-1	4993	362	1	17	1
s_008um_00600_00479-1	3483	8707	1	8	8
s_008um_00253_00217-1	7232	3584	1	10	15
s_008um_00660_00604-1	1672	9610	1	1	14
s_008um_00680_00604-1	1676	9902	1	1	14
s_008um_00193_00502-1	3058	2772	1	3	7
s_008um_00331_00301-1	6023	4741	1	2	5
s_008um_00272_00594-1	1733	3945	1	3	7
s_008um_00231_00620-1	1344	3353	1	9	9
s_008um_00439_00115-1	8762	6276	1	16	6
s_008um_00321_00675-1	561	4678	1	9	9
s_008um_00254_00206-1	7393	3596	1	10	15
s_008um_00083_00139-1	8334	1084	1	3	7
s_008um_00182_00281-1	6282	2562	1	17	1
s_008um_00175_00386-1	4748	2483	1	20	19
s_008um_00774_00549-1	2500	11261	1	17	1
s_008um_00312_00442-1	3960	4495	1	12	13
s_008um_00347_00628-1	1253	5047	1	7	11
s_008um_00164_00397-1	4585	2325	1	15	17
s_008um_00700_00404-1	4600	10150	1	7	11
s_008um_00336_00651-1	915	4892	1	5	12
s_008um_00292_00507-1	3007	4218	1	15	17
s_008um_00397_00273-1	6446	5698	1	2	5
s_008um_00564_00624-1	1359	8213	1	8	8
s_008um_00354_00115-1	8744	5036	1	18	3
s_008um_00243_00626-1	1259	3529	1	9	9
s_008um_00560_00601-1	1694	8150	1	17	1
s_008um_00689_00489-1	3357	10008	1	8	8
s_008um_00135_00519-1	2797	1929	1	5	12
s_008um_00514_00596-1	1757	7478	1	7	11
s_008um_00271_00110-1	8799	3823	1	12	23
s_008um_00269_00342-1	5411	3845	1	13	10
s_008um_00638_00314-1	5900	9225	1	17	1
s_008um_00366_00103-1	8921	5208	1	18	3
s_008um_00492_00432-1	4146	7120	1	20	19
s_008um_00255_00375-1	4926	3648	1	13	10
s_008um_00047_00275-1	6340	589	1	8	27
s_008um_00593_00168-1	8022	8536	1	18	3
s_008um_00489_00244-1	6889	7035	1	2	5
s_008um_00768_00556-1	2396	11175	1	17	1
s_008um_00108_00461-1	3638	1522	1	5	12
s_008um_00703_00177-1	7914	10143	1	14	22
s_008um_00200_00595-1	1702	2895	1	5	12
s_008um_00680_00194-1	7661	9812	1	18	3
s_008um_00426_00668-1	687	6209	1	7	11
s_008um_00033_00402-1	4483	414	1	11	25
s_008um_00537_00563-1	2243	7806	1	7	11
s_008um_00233_00114-1	8732	3269	1	17	1
s_008um_00546_00243-1	6916	7867	1	6	16
s_008um_00673_00362-1	5207	9746	1	18	3
s_008um_00215_00385-1	4771	3067	1	13	10
s_008um_00733_00133-1	8563	10572	1	14	22
s_008um_00434_00393-1	4702	6265	1	6	16
s_008um_00249_00563-1	2180	3603	1	3	7
s_008um_00392_00138-1	8416	5595	1	20	19
s_008um_00699_00468-1	3665	10149	1	8	8
s_008um_00501_00679-1	542	7306	1	9	9
s_008um_00664_00389-1	4811	9621	1	18	3
s_008um_00733_00137-1	8505	10573	1	14	22
s_008um_00504_00197-1	7579	7243	1	2	5
s_008um_00696_00391-1	4789	10088	1	18	3
s_008um_00521_00220-1	7247	7497	1	20	19
s_008um_00310_00224-1	7142	4417	1	2	5
s_008um_00758_00414-1	4467	10998	1	17	1
s_008um_00617_00353-1	5326	8927	1	18	3
s_008um_00236_00609-1	1506	3423	1	5	12
s_008um_00575_00268-1	6558	8295	1	6	16
s_008um_00781_00445-1	4019	11341	1	17	1
s_008um_00682_00403-1	4610	9887	1	18	3
s_008um_00430_00200-1	7519	6164	1	2	5
s_008um_00269_00327-1	5630	3842	1	13	10
s_008um_00408_00567-1	2157	5924	1	15	17
s_008um_00648_00331-1	5654	9375	1	14	2
s_008um_00198_00576-1	1979	2861	1	5	12
s_008um_00086_00418-1	4261	1191	1	5	12
s_008um_00293_00327-1	5635	4192	1	2	5
s_008um_00263_00368-1	5030	3763	1	13	10
s_008um_00423_00119-1	8700	6044	1	16	6
s_008um_00379_00354-1	5259	5454	1	2	5
s_008um_00299_00192-1	7607	4250	1	18	3
s_008um_00151_00278-1	6319	2108	1	17	1
s_008um_00085_00267-1	6465	1142	1	3	7
s_008um_00428_00396-1	4657	6178	1	6	16
s_008um_00397_00193-1	7614	5681	1	2	5
s_008um_00125_00156-1	8095	1701	1	3	7
s_008um_00323_00595-1	1729	4690	1	3	7
s_008um_00618_00282-1	6363	8926	1	20	19
s_008um_00401_00292-1	6169	5761	1	2	5
s_008um_00725_00363-1	5204	10505	1	7	11
s_008um_00357_00693-1	306	5208	1	17	1
s_008um_00437_00469-1	3593	6326	1	20	19
s_008um_00386_00258-1	6663	5534	1	2	5
s_008um_00037_00364-1	5039	463	1	9	9
s_008um_00340_00106-1	8872	4829	1	18	3
s_008um_00316_00205-1	7421	4501	1	2	5
s_008um_00667_00224-1	7220	9628	1	18	3
s_008um_00061_00343-1	5350	809	1	5	12
s_008um_00051_00340-1	5392	662	1	9	9
s_008um_00607_00240-1	6974	8756	1	18	3
s_008um_00498_00214-1	7329	7160	1	2	5
s_008um_00206_00519-1	2813	2965	1	3	7
s_008um_00280_00110-1	8800	3954	1	12	23
s_008um_00484_00167-1	8013	6945	1	2	5
s_008um_00218_00617-1	1385	3162	1	9	9
s_008um_00618_00496-1	3239	8973	1	8	8
s_008um_00644_00238-1	7011	9296	1	18	3
s_008um_00396_00234-1	7015	5675	1	2	5
s_008um_00486_00096-1	9050	6958	1	18	3
s_008um_00778_00540-1	2632	11318	1	17	1
s_008um_00331_00100-1	8958	4696	1	18	3
s_008um_00468_00135-1	8476	6704	1	16	6
s_008um_00689_00237-1	7035	9952	1	18	3
s_008um_00627_00398-1	4671	9083	1	18	3
s_008um_00726_00462-1	3759	10542	1	8	8
s_008um_00127_00450-1	3803	1797	1	3	7
s_008um_00294_00110-1	8804	4158	1	12	23
s_008um_00365_00488-1	3300	5279	1	4	4
s_008um_00154_00447-1	3853	2190	1	3	7
s_008um_00121_00511-1	2911	1723	1	5	12
s_008um_00582_00270-1	6530	8398	1	6	16
s_008um_00570_00480-1	3462	8269	1	4	4
s_008um_00362_00546-1	2453	5248	1	15	17
s_008um_00210_00423-1	4215	3002	1	20	19
s_008um_00373_00508-1	3010	5400	1	4	4
s_008um_00662_00340-1	5526	9581	1	18	3
s_008um_00618_00521-1	2874	8979	1	17	1
s_008um_00496_00330-1	5635	7156	1	18	3
s_008um_00363_00322-1	5723	5213	1	2	5
s_008um_00244_00128-1	8530	3433	1	19	20
s_008um_00373_00655-1	865	5433	1	5	12
s_008um_00551_00299-1	6100	7952	1	6	16
s_008um_00572_00268-1	6557	8252	1	6	16
s_008um_00244_00261-1	6588	3462	1	7	11
s_008um_00585_00462-1	3728	8484	1	20	19
s_008um_00327_00436-1	4051	4713	1	12	13
s_008um_00395_00161-1	8081	5644	1	16	6
s_008um_00749_00525-1	2845	10891	1	9	9
s_008um_00548_00289-1	6245	7906	1	6	16
s_008um_00658_00328-1	5700	9520	1	14	2
s_008um_00364_00175-1	7870	5195	1	16	6
s_008um_00596_00249-1	6840	8598	1	18	3
s_008um_00401_00593-1	1776	5828	1	15	17
s_008um_00460_00230-1	7088	6608	1	2	5
s_008um_00465_00360-1	5191	6710	1	2	5
s_008um_00524_00187-1	7729	7533	1	16	6
s_008um_00629_00121-1	8716	9051	1	18	3
s_008um_00407_00241-1	6915	5837	1	2	5
s_008um_00247_00646-1	968	3592	1	9	9
s_008um_00242_00227-1	7084	3425	1	10	15
s_008um_00221_00377-1	4889	3152	1	7	11
s_008um_00545_00258-1	6697	7855	1	6	16
s_008um_00283_00606-1	1560	4108	1	8	8
s_008um_00519_00263-1	6619	7477	1	6	16
s_008um_00322_00640-1	1072	4685	1	5	12
s_008um_00473_00555-1	2346	6870	1	4	4
s_008um_00346_00631-1	1209	5033	1	3	7
s_008um_00396_00114-1	8767	5648	1	16	6
s_008um_00612_00383-1	4887	8861	1	18	3
s_008um_00501_00107-1	8892	7180	1	18	3
s_008um_00338_00187-1	7689	4818	1	2	5
s_008um_00517_00646-1	1028	7532	1	8	8
s_008um_00156_00317-1	5751	2190	1	19	20
s_008um_00219_00624-1	1283	3178	1	9	9
s_008um_00089_00346-1	5313	1218	1	7	11
s_008um_00397_00634-1	1176	5778	1	8	8
s_008um_00447_00176-1	7873	6407	1	16	6
s_008um_00551_00527-1	2772	8002	1	8	8
s_008um_00045_00420-1	4223	593	1	17	1
s_008um_00515_00564-1	2224	7485	1	8	8
s_008um_00470_00263-1	6608	6762	1	2	5
s_008um_00422_00161-1	8087	6038	1	16	6
s_008um_00726_00200-1	7584	10484	1	11	25
s_008um_00546_00134-1	8508	7842	1	18	3
s_008um_00234_00569-1	2089	3385	1	3	7
s_008um_00776_00434-1	4179	11265	1	17	1
s_008um_00321_00271-1	6459	4589	1	2	5
s_008um_00689_00331-1	5663	9973	1	18	3
s_008um_00182_00355-1	5202	2578	1	19	20
s_008um_00474_00244-1	6886	6816	1	2	5
s_008um_00416_00614-1	1472	6051	1	3	7
s_008um_00631_00226-1	7183	9103	1	18	3
s_008um_00187_00354-1	5217	2651	1	19	20
s_008um_00320_00562-1	2210	4639	1	15	17
s_008um_00420_00577-1	2013	6101	1	15	17
s_008um_00584_00382-1	4896	8452	1	18	3
s_008um_00548_00267-1	6567	7901	1	6	16
s_008um_00499_00703-1	192	7282	1	17	1
s_008um_00693_00164-1	8102	9995	1	18	3
s_008um_00607_00633-1	1237	8843	1	1	14
s_008um_00599_00300-1	6096	8653	1	6	16
s_008um_00525_00660-1	825	7652	1	8	8
s_008um_00599_00560-1	2301	8710	1	15	17
s_008um_00446_00109-1	8851	6377	1	16	6
s_008um_00053_00263-1	6517	674	1	8	27
s_008um_00584_00180-1	7845	8407	1	18	3
s_008um_00595_00112-1	8840	8553	1	18	3
s_008um_00148_00349-1	5282	2080	1	20	19
s_008um_00492_00309-1	5941	7093	1	2	5
s_008um_00360_00155-1	8161	5132	1	16	6
s_008um_00158_00551-1	2335	2272	1	5	12
s_008um_00432_00712-1	46	6307	1	17	1
s_008um_00629_00385-1	4862	9109	1	14	2
s_008um_00552_00113-1	8816	7925	1	18	3
s_008um_00655_00587-1	1919	9533	1	17	1
s_008um_00324_00689-1	358	4725	1	17	1
s_008um_00664_00385-1	4869	9620	1	18	3
s_008um_00276_00354-1	5237	3950	1	17	1
s_008um_00097_00160-1	8030	1294	1	20	19
s_008um_00688_00320-1	5823	9956	1	17	1
s_008um_00218_00113-1	8743	3050	1	20	19
s_008um_00484_00591-1	1823	7039	1	15	17
s_008um_00288_00131-1	8496	4076	1	18	3
s_008um_00733_00176-1	7935	10581	1	17	1
s_008um_00428_00646-1	1008	6234	1	3	7
s_008um_00395_00607-1	1570	5743	1	15	17
s_008um_00672_00314-1	5907	9721	1	8	18
s_008um_00132_00478-1	3395	1876	1	5	12
s_008um_00483_00325-1	5706	6965	1	2	5
s_008um_00176_00269-1	6456	2471	1	20	19
s_008um_00142_00350-1	5266	1993	1	20	19
s_008um_00758_00563-1	2292	11031	1	17	1
s_008um_00536_00236-1	7017	7719	1	6	16
s_008um_00043_00246-1	6763	524	1	9	9
s_008um_00093_00251-1	6701	1256	1	15	17
s_008um_00516_00253-1	6764	7431	1	20	19
s_008um_00084_00440-1	3939	1167	1	9	9
s_008um_00235_00226-1	7097	3323	1	10	15
s_008um_00641_00450-1	3915	9299	1	8	8
s_008um_00513_00503-1	3114	7442	1	4	4
s_008um_00269_00497-1	3148	3880	1	15	17
s_008um_00109_00527-1	2675	1551	1	9	9
s_008um_00223_00394-1	4641	3185	1	13	10
s_008um_00577_00581-1	1989	8394	1	7	11
s_008um_00468_00263-1	6607	6732	1	2	5
s_008um_00198_00495-1	3161	2843	1	15	17
s_008um_00519_00265-1	6589	7477	1	6	16
s_008um_00260_00521-1	2796	3754	1	15	17
s_008um_00134_00463-1	3615	1902	1	3	7
s_008um_00323_00202-1	7466	4602	1	2	5
s_008um_00568_00176-1	7900	8173	1	18	3
s_008um_00730_00379-1	4971	10582	1	18	3
s_008um_00631_00519-1	2906	9168	1	8	8
s_008um_00338_00557-1	2287	4900	1	15	17
s_008um_00743_00478-1	3529	10793	1	17	1
s_008um_00728_00152-1	8285	10503	1	14	22
s_008um_00500_00702-1	207	7297	1	17	1
s_008um_00672_00637-1	1193	9792	1	17	1
s_008um_00137_00594-1	1703	1975	1	11	25
s_008um_00722_00348-1	5422	10458	1	17	1
s_008um_00351_00329-1	5618	5039	1	2	5
s_008um_00396_00387-1	4781	5709	1	6	16
s_008um_00477_00202-1	7500	6850	1	2	5
s_008um_00544_00476-1	3515	7889	1	4	4
s_008um_00217_00575-1	1998	3138	1	3	7
s_008um_00311_00604-1	1595	4517	1	3	7
s_008um_00681_00165-1	8085	9820	1	18	3
s_008um_00409_00204-1	7456	5858	1	2	5
s_008um_00090_00429-1	4101	1252	1	5	12
s_008um_00521_00663-1	780	7594	1	8	8
s_008um_00151_00495-1	3151	2157	1	3	7
s_008um_00096_00134-1	8410	1273	1	3	7
s_008um_00656_00312-1	5933	9487	1	8	18
s_008um_00055_00458-1	3670	747	1	17	1
s_008um_00574_00266-1	6587	8280	1	6	16
s_008um_00491_00692-1	351	7163	1	9	9
s_008um_00320_00201-1	7480	4558	1	2	5
s_008um_00317_00437-1	4034	4567	1	12	13
s_008um_00145_00160-1	8041	1994	1	20	19
s_008um_00046_00364-1	5041	595	1	9	9
s_008um_00024_00346-1	5299	270	1	17	1
s_008um_00574_00275-1	6455	8282	1	6	16
s_008um_00528_00191-1	7672	7592	1	20	19
s_008um_00385_00397-1	4633	5551	1	6	16
s_008um_00135_00588-1	1790	1944	1	11	25
s_008um_00519_00145-1	8341	7451	1	18	3
s_008um_00611_00328-1	5690	8834	1	17	1
s_008um_00456_00148-1	8284	6532	1	16	6
s_008um_00383_00162-1	8064	5469	1	16	6
s_008um_00333_00659-1	797	4850	1	9	9
s_008um_00106_00511-1	2908	1504	1	9	9
s_008um_00166_00606-1	1534	2401	1	9	9
s_008um_00632_00504-1	3125	9179	1	8	8
s_008um_00488_00547-1	2466	7087	1	4	4
s_008um_00479_00322-1	5749	6906	1	2	5
s_008um_00330_00435-1	4066	4756	1	12	13
s_008um_00661_00218-1	7307	9539	1	18	3
s_008um_00715_00221-1	7275	10328	1	11	25
s_008um_00082_00106-1	8816	1062	1	3	7
s_008um_00468_00322-1	5746	6746	1	2	5
s_008um_00721_00382-1	4926	10451	1	18	3
s_008um_00061_00386-1	4723	819	1	9	9
s_008um_00715_00376-1	5012	10362	1	18	3
s_008um_00687_00109-1	8904	9895	1	12	28
s_008um_00409_00366-1	5091	5894	1	2	5
s_008um_00074_00162-1	7996	958	1	3	7
s_008um_00078_00169-1	7895	1018	1	15	17
s_008um_00318_00682-1	458	4636	1	9	9
s_008um_00073_00294-1	6069	973	1	3	7
s_008um_00358_00440-1	3999	5166	1	20	19
s_008um_00030_00287-1	6161	344	1	9	9
s_008um_00384_00586-1	1874	5578	1	15	17
s_008um_00098_00275-1	6351	1334	1	15	17
s_008um_00399_00227-1	7118	5717	1	2	5
s_008um_00368_00135-1	8455	5244	1	20	19
s_008um_00138_00342-1	5382	1933	1	20	19
s_008um_00434_00263-1	6600	6236	1	2	5
s_008um_00494_00335-1	5562	7128	1	2	5
s_008um_00789_00516-1	2985	11473	1	17	1
s_008um_00122_00397-1	4575	1712	1	17	1
s_008um_00107_00407-1	4426	1495	1	3	7
s_008um_00650_00258-1	6720	9388	1	6	16
s_008um_00117_00181-1	7728	1590	1	20	19
s_008um_00687_00397-1	4699	9958	1	18	3
s_008um_00134_00468-1	3542	1903	1	3	7
s_008um_00445_00699-1	238	6493	1	9	9
s_008um_00742_00399-1	4682	10761	1	8	8
s_008um_00303_00107-1	8849	4289	1	12	23
s_008um_00310_00556-1	2296	4491	1	3	7
s_008um_00613_00171-1	7982	8829	1	18	3
s_008um_00115_00341-1	5391	1597	1	15	17
s_008um_00135_00131-1	8462	1842	1	3	7
s_008um_00609_00595-1	1792	8864	1	8	8
s_008um_00177_00234-1	6967	2478	1	17	1
s_008um_00485_00339-1	5502	6997	1	2	5
s_008um_00084_00434-1	4027	1165	1	5	12
s_008um_00688_00351-1	5371	9963	1	18	3
s_008um_00614_00411-1	4479	8896	1	7	11
s_008um_00373_00350-1	5317	5365	1	2	5
s_008um_00194_00254-1	6679	2731	1	17	1
s_008um_00373_00246-1	6835	5342	1	2	5
s_008um_00514_00307-1	5975	7414	1	6	16
s_008um_00151_00306-1	5910	2115	1	19	20
s_008um_00637_00430-1	4207	9236	1	17	1
s_008um_00135_00183-1	7703	1853	1	20	19
s_008um_00777_00526-1	2836	11300	1	17	1
s_008um_00151_00154-1	8130	2081	1	7	11
s_008um_00363_00148-1	8264	5174	1	16	6
s_008um_00726_00458-1	3817	10541	1	7	11
s_008um_00640_00486-1	3390	9292	1	8	8
s_008um_00353_00185-1	7721	5036	1	16	6
s_008um_00072_00220-1	7149	942	1	17	1
s_008um_00390_00380-1	4882	5620	1	6	16
s_008um_00113_00487-1	3260	1600	1	5	12
s_008um_00566_00668-1	717	8252	1	17	1
s_008um_00673_00295-1	6185	9732	1	17	1
s_008um_00058_00257-1	6606	746	1	8	27
s_008um_00474_00624-1	1339	6900	1	8	8
s_008um_00547_00118-1	8742	7854	1	18	3
s_008um_00474_00486-1	3353	6869	1	4	4
s_008um_00554_00399-1	4641	8018	1	7	11
s_008um_00120_00303-1	5947	1661	1	15	17
s_008um_00100_00510-1	2921	1416	1	9	9
s_008um_00134_00409-1	4403	1890	1	3	7
s_008um_00597_00257-1	6723	8614	1	6	16
s_008um_00321_00364-1	5101	4609	1	2	5
s_008um_00234_00295-1	6089	3324	1	10	15
s_008um_00272_00631-1	1193	3953	1	3	7
s_008um_00646_00613-1	1538	9407	1	1	14
s_008um_00757_00572-1	2160	11018	1	11	25
s_008um_00038_00136-1	8368	427	1	3	7
s_008um_00193_00251-1	6723	2715	1	17	1
s_008um_00324_00678-1	518	4723	1	9	9
s_008um_00655_00343-1	5480	9479	1	14	2
s_008um_00554_00097-1	9050	7951	1	18	3
s_008um_00125_00267-1	6474	1726	1	17	1
s_008um_00401_00703-1	170	5852	1	17	1
s_008um_00545_00570-1	2143	7924	1	15	17
s_008um_00158_00579-1	1927	2278	1	9	9
s_008um_00540_00654-1	916	7870	1	9	9
s_008um_00225_00444-1	3912	3226	1	20	19
s_008um_00693_00394-1	4744	10045	1	18	3
s_008um_00687_00574-1	2116	9997	1	7	11
s_008um_00358_00615-1	1445	5205	1	7	11
s_008um_00309_00255-1	6690	4410	1	2	5
s_008um_00445_00248-1	6821	6393	1	2	5
s_008um_00253_00271-1	6444	3596	1	17	1
s_008um_00077_00123-1	8566	993	1	3	7
s_008um_00475_00390-1	4755	6863	1	20	19
s_008um_00695_00395-1	4730	10075	1	17	1
s_008um_00440_00146-1	8310	6298	1	16	6
s_008um_00131_00245-1	6797	1809	1	17	1
s_008um_00614_00353-1	5325	8883	1	14	2
s_008um_00409_00602-1	1646	5946	1	15	17
s_008um_00171_00422-1	4221	2433	1	15	17
s_008um_00707_00615-1	1522	10298	1	11	25
s_008um_00016_00180-1	7721	115	1	17	1
s_008um_00216_00517-1	2844	3111	1	3	7
s_008um_00275_00507-1	3003	3970	1	15	17
s_008um_00411_00633-1	1194	5983	1	17	1
s_008um_00227_00429-1	4131	3252	1	12	13
s_008um_00268_00302-1	5994	3822	1	13	10
s_008um_00113_00197-1	7494	1535	1	15	17
s_008um_00325_00270-1	6474	4647	1	2	5
s_008um_00094_00239-1	6876	1267	1	7	11
s_008um_00475_00360-1	5193	6856	1	2	5
s_008um_00355_00169-1	7955	5062	1	16	6
s_008um_00758_00481-1	3489	11013	1	17	1
s_008um_00150_00130-1	8480	2061	1	3	7
s_008um_00512_00101-1	8982	7339	1	18	3
s_008um_00251_00212-1	7305	3553	1	10	15
s_008um_00597_00383-1	4884	8642	1	18	3
s_008um_00471_00130-1	8550	6747	1	2	5
s_008um_00333_00664-1	724	4851	1	9	9
s_008um_00046_00358-1	5128	593	1	9	9
s_008um_00664_00569-1	2184	9660	1	17	1
s_008um_00150_00210-1	7312	2079	1	19	20
s_008um_00686_00534-1	2699	9974	1	17	1
s_008um_00548_00481-1	3443	7948	1	17	1
s_008um_00210_00550-1	2361	3030	1	3	7
s_008um_00304_00106-1	8864	4304	1	12	23
s_008um_00117_00523-1	2735	1667	1	9	9
s_008um_00610_00292-1	6215	8811	1	20	19
s_008um_00387_00682-1	474	5643	1	9	9
s_008um_00619_00652-1	962	9022	1	17	1
s_008um_00707_00157-1	8207	10197	1	14	22
s_008um_00674_00224-1	7222	9731	1	18	3
s_008um_00521_00580-1	1992	7576	1	15	17
s_008um_00754_00385-1	4889	10933	1	11	25
s_008um_00254_00141-1	8342	3581	1	7	11
s_008um_00119_00328-1	5582	1652	1	15	17
s_008um_00423_00324-1	5707	6089	1	2	5
s_008um_00597_00581-1	1994	8685	1	15	17
s_008um_00717_00127-1	8647	10337	1	14	22
s_008um_00314_00115-1	8735	4452	1	8	29
s_008um_00143_00367-1	5018	2012	1	17	1
s_008um_00340_00127-1	8565	4834	1	18	3
s_008um_00253_00168-1	7948	3573	1	20	19
s_008um_00762_00414-1	4467	11056	1	17	1
s_008um_00657_00459-1	3788	9534	1	8	8
s_008um_00265_00229-1	7060	3762	1	10	15
s_008um_00489_00117-1	8744	7007	1	16	6
s_008um_00575_00421-1	4324	8329	1	20	19
s_008um_00128_00526-1	2694	1828	1	5	12
s_008um_00436_00448-1	3900	6306	1	17	1
s_008um_00729_00423-1	4329	10577	1	17	1
s_008um_00230_00371-1	4979	3282	1	7	11
s_008um_00423_00684-1	452	6169	1	9	9
s_008um_00149_00310-1	5852	2086	1	17	1
s_008um_00501_00674-1	615	7305	1	9	9
s_008um_00314_00121-1	8647	4453	1	18	3
s_008um_00683_00564-1	2261	9937	1	8	8
s_008um_00618_00334-1	5604	8937	1	14	2
s_008um_00141_00144-1	8274	1932	1	15	17
s_008um_00150_00394-1	4625	2120	1	15	17
s_008um_00627_00423-1	4307	9088	1	4	4
s_008um_00191_00591-1	1759	2762	1	9	9
s_008um_00158_00318-1	5737	2220	1	19	20
s_008um_00628_00213-1	7372	9057	1	20	19
s_008um_00644_00446-1	3975	9342	1	8	8
s_008um_00137_00159-1	8054	1877	1	20	19
s_008um_00154_00359-1	5137	2170	1	20	19
s_008um_00120_00479-1	3378	1701	1	5	12
s_008um_00161_00486-1	3285	2301	1	3	7
s_008um_00696_00491-1	3329	10110	1	8	8
s_008um_00333_00306-1	5950	4771	1	2	5
s_008um_00045_00245-1	6778	553	1	8	27
s_008um_00063_00105-1	8826	785	1	9	9
s_008um_00162_00321-1	5694	2279	1	19	20
s_008um_00560_00521-1	2861	8132	1	8	8
s_008um_00062_00348-1	5278	825	1	9	9
s_008um_00516_00260-1	6662	7432	1	20	19
s_008um_00282_00562-1	2202	4084	1	15	17
s_008um_00112_00210-1	7304	1524	1	15	17
s_008um_00583_00364-1	5158	8433	1	18	3
s_008um_00671_00517-1	2944	9751	1	8	8
s_008um_00153_00593-1	1721	2208	1	9	9
s_008um_00376_00687-1	398	5484	1	3	7
s_008um_00086_00459-1	3662	1200	1	9	9
s_008um_00390_00640-1	1087	5678	1	8	8
s_008um_00333_00656-1	841	4849	1	17	1
s_008um_00102_00454-1	3739	1432	1	5	12
s_008um_00218_00332-1	5545	3099	1	17	1
s_008um_00499_00094-1	9082	7148	1	18	3
s_008um_00541_00208-1	7426	7786	1	6	16
s_008um_00173_00578-1	1944	2497	1	9	9
s_008um_00757_00483-1	3459	10999	1	17	1
s_008um_00303_00453-1	3798	4366	1	4	4
s_008um_00314_00598-1	1684	4559	1	3	7
s_008um_00258_00314-1	5817	3678	1	13	10
s_008um_00261_00630-1	1205	3793	1	17	1
s_008um_00430_00196-1	7577	6163	1	2	5
s_008um_00547_00585-1	1924	7957	1	15	17
s_008um_00115_00459-1	3669	1623	1	5	12
s_008um_00766_00417-1	4425	11116	1	17	1
s_008um_00536_00280-1	6374	7729	1	18	3
s_008um_00595_00253-1	6781	8584	1	6	16
s_008um_00391_00117-1	8722	5576	1	16	6
s_008um_00166_00147-1	8235	2298	1	20	19
s_008um_00292_00610-1	1504	4241	1	8	8
s_008um_00072_00384-1	4754	979	1	5	12
s_008um_00588_00587-1	1904	8555	1	8	8
s_008um_00212_00584-1	1865	3067	1	5	12
s_008um_00347_00198-1	7530	4952	1	18	3
s_008um_00397_00444-1	3950	5736	1	20	19
s_008um_00646_00233-1	7084	9324	1	18	3
s_008um_00290_00629-1	1226	4216	1	5	12
s_008um_00385_00685-1	429	5615	1	9	9
s_008um_00081_00501-1	3048	1136	1	17	1
s_008um_00094_00453-1	3752	1315	1	5	12
s_008um_00545_00256-1	6726	7855	1	6	16
s_008um_00650_00396-1	4706	9418	1	17	1
s_008um_00377_00141-1	8369	5377	1	16	6
s_008um_00712_00427-1	4267	10330	1	17	1
s_008um_00415_00712-1	42	6058	1	11	25
s_008um_00598_00302-1	6066	8639	1	20	19
s_008um_00162_00380-1	4832	2292	1	20	19
s_008um_00663_00333-1	5628	9594	1	18	3
s_008um_00235_00237-1	6936	3325	1	10	15
s_008um_00140_00114-1	8712	1911	1	3	7
s_008um_00662_00327-1	5716	9578	1	18	3
s_008um_00634_00231-1	7111	9148	1	18	3
s_008um_00077_00117-1	8654	992	1	3	7
s_008um_00657_00133-1	8547	9462	1	18	3
s_008um_00236_00573-1	2031	3415	1	7	11
s_008um_00226_00260-1	6598	3199	1	10	15
s_008um_00655_00337-1	5568	9478	1	18	3
s_008um_00127_00550-1	2343	1819	1	9	9
s_008um_00066_00116-1	8666	831	1	3	7
s_008um_00356_00252-1	6744	5095	1	2	5
s_008um_00397_00699-1	228	5793	1	17	1
s_008um_00334_00236-1	6972	4770	1	2	5
s_008um_00523_00249-1	6824	7532	1	6	16
s_008um_00274_00110-1	8799	3867	1	12	23
s_008um_00634_00220-1	7271	9146	1	20	19
s_008um_00281_00453-1	3793	4045	1	12	13
s_008um_00205_00162-1	8025	2871	1	17	1
s_008um_00537_00284-1	6316	7744	1	18	3
s_008um_00633_00571-1	2148	9209	1	15	17
s_008um_00235_00614-1	1433	3410	1	5	12
s_008um_00511_00533-1	2675	7420	1	4	4
s_008um_00521_00308-1	5962	7516	1	20	19
s_008um_00068_00119-1	8623	861	1	3	7
s_008um_00706_00129-1	8616	10177	1	14	22
s_008um_00575_00260-1	6675	8294	1	6	16
s_008um_00507_00580-1	1989	7372	1	15	17
s_008um_00361_00249-1	6788	5168	1	2	5
s_008um_00681_00208-1	7457	9829	1	18	3
s_008um_00530_00250-1	6811	7635	1	6	16
s_008um_00373_00139-1	8397	5318	1	16	6
s_008um_00172_00428-1	4134	2449	1	15	17
s_008um_00022_00216-1	7196	211	1	7	11
s_008um_00134_00536-1	2549	1918	1	9	9
s_008um_00259_00500-1	3102	3735	1	15	17
s_008um_00608_00533-1	2697	8835	1	8	8
s_008um_00143_00133-1	8435	1959	1	3	7
s_008um_00524_00390-1	4766	7578	1	20	19
s_008um_00527_00531-1	2708	7653	1	8	8
s_008um_00083_00203-1	7399	1099	1	15	17
s_008um_00684_00188-1	7750	9869	1	18	3
s_008um_00169_00448-1	3841	2409	1	15	17
s_008um_00256_00303-1	5977	3647	1	13	10
s_008um_00259_00218-1	7219	3672	1	10	15
s_008um_00539_00200-1	7543	7755	1	20	19
s_008um_00160_00321-1	5693	2249	1	19	20
s_008um_00704_00133-1	8557	10148	1	14	22
s_008um_00703_00185-1	7798	10145	1	18	3
s_008um_00319_00561-1	2225	4624	1	15	17
s_008um_00354_00249-1	6787	5065	1	2	5
s_008um_00644_00253-1	6792	9299	1	18	3
s_008um_00571_00287-1	6280	8241	1	6	16
s_008um_00072_00239-1	6871	946	1	3	7
s_008um_00715_00342-1	5508	10355	1	17	1
s_008um_00569_00525-1	2805	8264	1	8	8
s_008um_00368_00352-1	5286	5293	1	2	5
s_008um_00739_00510-1	3061	10742	1	17	1
s_008um_00691_00221-1	7269	9978	1	18	3
s_008um_00573_00645-1	1055	8349	1	9	9
s_008um_00208_00483-1	3339	2986	1	15	17
s_008um_00671_00177-1	7907	9676	1	18	3
s_008um_00734_00357-1	5293	10635	1	17	1
s_008um_00437_00102-1	8951	6244	1	16	6
s_008um_00129_00484-1	3307	1833	1	5	12
s_008um_00110_00474-1	3449	1554	1	5	12
s_008um_00562_00452-1	3869	8146	1	4	4
s_008um_00328_00228-1	7088	4681	1	2	5
s_008um_00387_00161-1	8079	5527	1	16	6
s_008um_00169_00552-1	2323	2432	1	5	12
s_008um_00371_00656-1	850	5404	1	5	12
s_008um_00755_00536-1	2685	10981	1	1	14
s_008um_00665_00141-1	8432	9581	1	18	3
s_008um_00700_00379-1	4965	10144	1	18	3
s_008um_00446_00390-1	4749	6439	1	6	16
s_008um_00318_00614-1	1451	4621	1	3	7
s_008um_00101_00387-1	4717	1403	1	3	7
s_008um_00137_00146-1	8244	1874	1	3	7
s_008um_00750_00573-1	2144	10916	1	17	1
s_008um_00353_00135-1	8451	5025	1	18	3
s_008um_00266_00336-1	5498	3800	1	13	10
s_008um_00235_00657-1	805	3419	1	17	1
s_008um_00137_00144-1	8273	1874	1	3	7
s_008um_00414_00307-1	5953	5954	1	2	5
s_008um_00121_00413-1	4342	1701	1	3	7
s_008um_00440_00132-1	8514	6295	1	16	6
s_008um_00468_00283-1	6315	6737	1	2	5
s_008um_00076_00266-1	6478	1011	1	3	7
s_008um_00768_00429-1	4250	11147	1	17	1
s_008um_00550_00281-1	6363	7933	1	6	16
s_008um_00159_00602-1	1591	2298	1	17	1
s_008um_00225_00599-1	1649	3260	1	5	12
s_008um_00279_00508-1	2989	4028	1	15	17
s_008um_00109_00118-1	8646	1459	1	3	7
s_008um_00236_00482-1	3360	3395	1	15	17
s_008um_00439_00693-1	325	6404	1	9	9
s_008um_00670_00236-1	7046	9675	1	18	3
s_008um_00370_00381-1	4863	5328	1	6	16
s_008um_00472_00153-1	8214	6766	1	20	19
s_008um_00399_00259-1	6651	5724	1	2	5
s_008um_00260_00640-1	1059	3780	1	9	9
s_008um_00593_00442-1	4022	8596	1	18	3
s_008um_00593_00535-1	2664	8617	1	8	8
s_008um_00229_00215-1	7256	3233	1	17	1
s_008um_00418_00155-1	8173	5979	1	16	6
s_008um_00224_00603-1	1591	3247	1	9	9
s_008um_00673_00431-1	4200	9761	1	8	8
s_008um_00731_00378-1	4986	10596	1	18	3
s_008um_00180_00195-1	7537	2513	1	19	20
s_008um_00606_00642-1	1106	8830	1	1	14
s_008um_00708_00483-1	3448	10284	1	8	8
s_008um_00231_00598-1	1665	3348	1	5	12
s_008um_00210_00510-1	2945	3022	1	3	7
s_008um_00733_00152-1	8286	10576	1	14	22
s_008um_00641_00113-1	8835	9224	1	18	3
s_008um_00731_00162-1	8139	10549	1	14	22
s_008um_00118_00318-1	5728	1636	1	15	17
s_008um_00620_00654-1	934	9037	1	17	1
s_008um_00325_00375-1	4941	4670	1	18	30
s_008um_00290_00285-1	6247	4139	1	2	5
s_008um_00188_00548-1	2386	2709	1	5	12
s_008um_00536_00556-1	2345	7790	1	20	19
s_008um_00373_00706-1	120	5444	1	17	1
s_008um_00572_00266-1	6586	8251	1	6	16
s_008um_00632_00641-1	1126	9209	1	17	1
s_008um_00635_00245-1	6907	9166	1	18	3
s_008um_00262_00362-1	5117	3748	1	13	10
s_008um_00298_00118-1	8688	4219	1	8	29
s_008um_00543_00231-1	7091	7820	1	6	16
s_008um_00386_00255-1	6706	5534	1	2	5
s_008um_00363_00185-1	7723	5182	1	16	6
s_008um_00551_00140-1	8421	7917	1	18	3
s_008um_00452_00155-1	8181	6475	1	16	6
s_008um_00578_00652-1	953	8424	1	1	14
s_008um_00680_00584-1	1968	9897	1	7	11
s_008um_00085_00158-1	8057	1118	1	15	17
s_008um_00642_00369-1	5098	9295	1	14	2
s_008um_00164_00204-1	7403	2282	1	19	20
s_008um_00503_00120-1	8703	7212	1	18	3
s_008um_00362_00601-1	1650	5260	1	15	17
s_008um_00671_00398-1	4681	9725	1	18	3
s_008um_00567_00650-1	980	8263	1	1	14
s_008um_00366_00539-1	2556	5305	1	4	4
s_008um_00349_00606-1	1574	5072	1	3	7
s_008um_00494_00687-1	424	7206	1	9	9
s_008um_00068_00116-1	8667	860	1	3	7
s_008um_00669_00226-1	7192	9658	1	18	3
s_008um_00190_00321-1	5700	2687	1	7	11
s_008um_00288_00511-1	2948	4160	1	15	17
s_008um_00684_00161-1	8144	9863	1	18	3
s_008um_00428_00226-1	7139	6140	1	2	5
s_008um_00235_00477-1	3432	3379	1	15	17
s_008um_00626_00320-1	5810	9051	1	17	1
s_008um_00682_00107-1	8932	9822	1	12	28
s_008um_00073_00404-1	4463	998	1	5	12
s_008um_00647_00365-1	5158	9368	1	18	3
s_008um_00147_00551-1	2333	2111	1	5	12
s_008um_00730_00492-1	3322	10607	1	7	11
s_008um_00450_00676-1	575	6561	1	17	1
s_008um_00624_00339-1	5532	9026	1	18	3
s_008um_00161_00433-1	4058	2289	1	15	17
s_008um_00063_00332-1	5512	836	1	5	12
s_008um_00425_00366-1	5094	6128	1	2	5
s_008um_00450_00606-1	1597	6546	1	8	8
s_008um_00156_00131-1	8467	2148	1	3	7
s_008um_00054_00190-1	7583	672	1	7	11
s_008um_00265_00336-1	5497	3786	1	13	10
s_008um_00623_00216-1	7327	8984	1	18	3
s_008um_00309_00256-1	6675	4410	1	2	5
s_008um_00686_00450-1	3925	9955	1	17	1
s_008um_00674_00273-1	6506	9741	1	11	25
s_008um_00450_00585-1	1903	6541	1	15	17
s_008um_00058_00462-1	3612	792	1	17	1
s_008um_00643_00201-1	7551	9273	1	18	3
s_008um_00699_00610-1	1593	10180	1	17	1
s_008um_00588_00661-1	824	8572	1	17	1
s_008um_00598_00225-1	7191	8622	1	18	3
s_008um_00426_00367-1	5080	6142	1	2	5
s_008um_00264_00597-1	1687	3829	1	17	1
s_008um_00111_00505-1	2996	1575	1	5	12
s_008um_00560_00671-1	672	8165	1	17	1
s_008um_00581_00214-1	7348	8371	1	18	3
s_008um_00580_00260-1	6676	8367	1	6	16
s_008um_00043_00182-1	7697	510	1	3	7
s_008um_00090_00363-1	5065	1237	1	3	7
s_008um_00220_00573-1	2028	3182	1	5	12
s_008um_00697_00152-1	8278	10050	1	14	22
s_008um_00630_00108-1	8906	9063	1	18	3
s_008um_00301_00117-1	8703	4262	1	8	29
s_008um_00354_00683-1	452	5162	1	9	9
s_008um_00139_00564-1	2141	1997	1	9	9
s_008um_00247_00229-1	7056	3499	1	17	1
s_008um_00220_00283-1	6261	3117	1	10	15
s_008um_00149_00603-1	1574	2152	1	11	25
s_008um_00333_00548-1	2417	4825	1	15	17
s_008um_00392_00337-1	5510	5640	1	2	5
s_008um_00736_00457-1	3834	10687	1	17	1
s_008um_00341_00559-1	2259	4945	1	15	17
s_008um_00227_00543-1	2467	3277	1	3	7
s_008um_00567_00495-1	3242	8229	1	4	4
s_008um_00323_00103-1	8912	4580	1	18	3
s_008um_00046_00252-1	6676	570	1	17	1
s_008um_00260_00530-1	2664	3756	1	15	17
s_008um_00472_00549-1	2433	6854	1	4	4
s_008um_00763_00544-1	2570	11100	1	17	1
s_008um_00769_00470-1	3652	11171	1	1	14
s_008um_00219_00545-1	2436	3161	1	7	11
s_008um_00531_00495-1	3235	7703	1	4	4
s_008um_00266_00620-1	1352	3863	1	5	12
s_008um_00071_00408-1	4404	970	1	9	9
s_008um_00578_00164-1	8077	8316	1	18	3
s_008um_00459_00473-1	3540	6648	1	6	16
s_008um_00374_00222-1	7186	5351	1	2	5
s_008um_00623_00363-1	5181	9017	1	14	2
s_008um_00533_00592-1	1819	7754	1	8	8
s_008um_00559_00239-1	6978	8055	1	6	16
s_008um_00620_00587-1	1911	9022	1	8	8
s_008um_00164_00120-1	8629	2263	1	3	7
s_008um_00128_00532-1	2606	1830	1	5	12
s_008um_00633_00105-1	8950	9106	1	18	3
s_008um_00572_00203-1	7506	8237	1	18	3
s_008um_00698_00608-1	1622	10165	1	17	1
s_008um_00558_00289-1	6248	8052	1	6	16
s_008um_00310_00651-1	909	4513	1	17	1
s_008um_00703_00138-1	8484	10135	1	14	22
s_008um_00355_00536-1	2597	5144	1	4	4
s_008um_00051_00136-1	8371	617	1	17	1
s_008um_00686_00472-1	3604	9960	1	7	11
s_008um_00314_00583-1	1902	4556	1	15	17
s_008um_00085_00376-1	4874	1167	1	3	7
s_008um_00168_00515-1	2863	2410	1	3	7
s_008um_00670_00149-1	8316	9656	1	18	3
s_008um_00503_00090-1	9141	7205	1	18	3
s_008um_00242_00289-1	6178	3439	1	17	1
s_008um_00711_00551-1	2457	10342	1	17	1
s_008um_00426_00336-1	5533	6136	1	2	5
s_008um_00066_00354-1	5191	884	1	5	12
s_008um_00579_00577-1	2048	8422	1	15	17
s_008um_00517_00140-1	8414	7420	1	18	3
s_008um_00386_00486-1	3334	5585	1	4	4
s_008um_00124_00334-1	5496	1727	1	15	17
s_008um_00280_00623-1	1311	4068	1	5	12
s_008um_00484_00651-1	947	7052	1	17	1
s_008um_00436_00106-1	8893	6231	1	16	6
s_008um_00274_00662-1	741	3990	1	9	9
s_008um_00209_00139-1	8362	2924	1	20	19
s_008um_00625_00390-1	4788	9052	1	18	3
s_008um_00456_00655-1	883	6644	1	8	8
s_008um_00736_00149-1	8330	10619	1	11	25
s_008um_00442_00491-1	3273	6404	1	4	4
s_008um_00650_00394-1	4735	9418	1	17	1
s_008um_00330_00300-1	6037	4726	1	2	5
s_008um_00673_00516-1	2959	9780	1	8	8
s_008um_00197_00640-1	1045	2861	1	11	25
s_008um_00319_00262-1	6590	4557	1	2	5
s_008um_00390_00375-1	4955	5619	1	6	16
s_008um_00235_00664-1	703	3421	1	11	25
s_008um_00213_00600-1	1632	3085	1	9	9
s_008um_00588_00366-1	5130	8507	1	18	3
s_008um_00615_00581-1	1998	8948	1	7	11
s_008um_00249_00600-1	1640	3611	1	5	12
s_008um_00727_00577-1	2081	10582	1	1	14
s_008um_00299_00611-1	1490	4343	1	8	8
s_008um_00488_00706-1	146	7122	1	17	1
s_008um_00061_00287-1	6168	796	1	17	1
s_008um_00583_00234-1	7056	8405	1	17	1
s_008um_00165_00551-1	2337	2374	1	3	7
s_008um_00392_00168-1	7978	5602	1	16	6
s_008um_00547_00224-1	7194	7877	1	6	16
s_008um_00279_00609-1	1515	4051	1	8	8
s_008um_00080_00401-1	4508	1099	1	5	12
s_008um_00711_00539-1	2632	10340	1	8	8
s_008um_00021_00163-1	7970	185	1	3	7
s_008um_00069_00227-1	7046	900	1	3	7
s_008um_00048_00224-1	7085	592	1	8	27
s_008um_00709_00516-1	2967	10305	1	8	8
s_008um_00603_00393-1	4739	8732	1	7	11
s_008um_00607_00569-1	2171	8829	1	7	11
s_008um_00088_00349-1	5269	1205	1	3	7
s_008um_00417_00668-1	685	6078	1	8	8
s_008um_00606_00171-1	7981	8726	1	18	3
s_008um_00261_00341-1	5423	3728	1	13	10
s_008um_00670_00635-1	1222	9763	1	17	1
s_008um_00309_00166-1	7989	4390	1	18	3
s_008um_00399_00407-1	4490	5757	1	6	16
s_008um_00313_00657-1	822	4558	1	9	9
s_008um_00099_00478-1	3388	1394	1	5	12
s_008um_00366_00162-1	8060	5221	1	16	6
s_008um_00490_00119-1	8715	7022	1	16	6
s_008um_00647_00645-1	1071	9429	1	17	1
s_008um_00200_00554-1	2301	2885	1	3	7
s_008um_00069_00321-1	5673	921	1	15	17
s_008um_00555_00215-1	7327	7992	1	6	16
s_008um_00302_00632-1	1185	4392	1	5	12
s_008um_00685_00529-1	2772	9958	1	17	1
s_008um_00363_00522-1	2804	5257	1	4	4
s_008um_00401_00108-1	8856	5720	1	16	6
s_008um_00348_00631-1	1209	5063	1	3	7
s_008um_00584_00107-1	8910	8391	1	18	3
s_008um_00295_00614-1	1446	4285	1	8	8
s_008um_00655_00262-1	6663	9462	1	18	3
s_008um_00368_00370-1	5023	5297	1	6	16
s_008um_00363_00137-1	8424	5172	1	18	3
s_008um_00280_00567-1	2128	4056	1	3	7
s_008um_00391_00569-1	2124	5676	1	15	17
s_008um_00265_00600-1	1644	3844	1	17	1
s_008um_00500_00621-1	1389	7279	1	8	8
s_008um_00579_00113-1	8822	8319	1	18	3
s_008um_00259_00596-1	1701	3756	1	17	1
s_008um_00226_00270-1	6452	3201	1	10	15
s_008um_00097_00216-1	7213	1306	1	17	1
s_008um_00321_00122-1	8634	4555	1	18	3
s_008um_00074_00218-1	7178	971	1	17	1
s_008um_00131_00547-1	2388	1877	1	9	9
s_008um_00120_00261-1	6561	1652	1	20	19
s_008um_00238_00621-1	1331	3455	1	5	12
s_008um_00552_00629-1	1283	8039	1	8	8
s_008um_00663_00330-1	5672	9593	1	18	3
s_008um_00657_00235-1	7058	9485	1	18	3
s_008um_00117_00398-1	4560	1639	1	3	7
s_008um_00383_00178-1	7830	5473	1	16	6
s_008um_00363_00313-1	5855	5211	1	2	5
s_008um_00166_00612-1	1447	2402	1	17	1
s_008um_00617_00487-1	3370	8957	1	7	11
s_008um_00219_00158-1	8086	3074	1	19	20
s_008um_00304_00227-1	7097	4331	1	18	3
s_008um_00692_00418-1	4394	10036	1	18	3
s_008um_00288_00406-1	4480	4137	1	20	19
s_008um_00434_00298-1	6089	6244	1	2	5
s_008um_00467_00142-1	8374	6691	1	16	6
s_008um_00520_00573-1	2094	7560	1	15	17
s_008um_00138_00532-1	2608	1975	1	5	12
s_008um_00390_00146-1	8299	5568	1	16	6
s_008um_00062_00351-1	5234	825	1	5	12
s_008um_00724_00372-1	5072	10493	1	8	8
s_008um_00094_00210-1	7300	1261	1	15	17
s_008um_00282_00398-1	4596	4048	1	20	19
s_008um_00043_00241-1	6836	523	1	9	9
s_008um_00345_00444-1	3938	4977	1	12	13
s_008um_00029_00386-1	4716	352	1	11	25
s_008um_00426_00100-1	8978	6083	1	16	6
s_008um_00664_00639-1	1162	9676	1	17	1
s_008um_00550_00245-1	6888	7925	1	6	16
s_008um_00226_00256-1	6657	3198	1	10	15
s_008um_00592_00414-1	4430	8576	1	18	3
s_008um_00610_00510-1	3033	8859	1	8	8
s_008um_00141_00464-1	3601	2004	1	3	7
s_008um_00499_00114-1	8790	7152	1	18	3
s_008um_00025_00158-1	8044	242	1	9	9
s_008um_00439_00532-1	2674	6369	1	4	4
s_008um_00228_00589-1	1796	3302	1	17	1
s_008um_00229_00297-1	6059	3251	1	10	15
s_008um_00195_00470-1	3526	2794	1	15	17
s_008um_00608_00527-1	2784	8834	1	8	8
s_008um_00550_00215-1	7326	7919	1	18	3
s_008um_00378_00163-1	8048	5397	1	16	6
s_008um_00682_00106-1	8946	9821	1	12	28
s_008um_00617_00596-1	1779	8981	1	7	11
s_008um_00607_00145-1	8361	8735	1	18	3
s_008um_00576_00481-1	3449	8357	1	4	4
s_008um_00510_00222-1	7215	7336	1	2	5
s_008um_00440_00370-1	5039	6347	1	2	5
s_008um_00208_00128-1	8522	2907	1	20	19
s_008um_00134_00322-1	5673	1870	1	20	19
s_008um_00323_00530-1	2678	4675	1	15	17
s_008um_00442_00111-1	8821	6319	1	16	6
s_008um_00492_00641-1	1095	7166	1	8	8
s_008um_00701_00217-1	7330	10123	1	18	3
s_008um_00356_00597-1	1707	5172	1	15	17
s_008um_00138_00343-1	5367	1933	1	20	19
s_008um_00376_00302-1	6018	5398	1	2	5
s_008um_00567_00263-1	6629	8177	1	6	16
s_008um_00115_00445-1	3873	1620	1	5	12
s_008um_00028_00294-1	6059	316	1	9	9
s_008um_00309_00661-1	763	4500	1	9	9
s_008um_00697_00123-1	8701	10044	1	14	22
s_008um_00404_00265-1	6564	5799	1	2	5
s_008um_00405_00199-1	7528	5799	1	2	5
s_008um_00424_00267-1	6539	6091	1	2	5
s_008um_00277_00411-1	4405	3977	1	12	13
s_008um_00222_00165-1	7985	3120	1	17	1
s_008um_00582_00095-1	9085	8359	1	14	isolated
s_008um_00676_00569-1	2186	9836	1	7	11
s_008um_00114_00567-1	2092	1633	1	11	25
s_008um_00069_00256-1	6623	906	1	3	7
s_008um_00191_00455-1	3744	2732	1	15	17
s_008um_00486_00628-1	1283	7076	1	8	8
s_008um_00688_00189-1	7736	9927	1	18	3
s_008um_00368_00183-1	7754	5255	1	16	6
s_008um_00047_00216-1	7202	576	1	8	27
s_008um_00671_00482-1	3455	9743	1	8	8
s_008um_00525_00275-1	6445	7567	1	6	16
s_008um_00627_00118-1	8759	9021	1	18	3
s_008um_00193_00479-1	3394	2766	1	15	17
s_008um_00471_00700-1	229	6873	1	17	1
s_008um_00076_00116-1	8668	977	1	3	7
s_008um_00195_00625-1	1263	2828	1	9	9
s_008um_00498_00136-1	8468	7142	1	17	1
s_008um_00553_00291-1	6217	7979	1	6	16
s_008um_00278_00190-1	7632	3943	1	10	15
s_008um_00392_00373-1	4985	5648	1	6	16
s_008um_00370_00695-1	280	5398	1	8	8
s_008um_00635_00455-1	3841	9212	1	8	8
s_008um_00656_00307-1	6006	9486	1	9	24
s_008um_00650_00257-1	6735	9388	1	18	3
s_008um_00610_00593-1	1822	8878	1	8	8
s_008um_00603_00609-1	1587	8779	1	8	8
s_008um_00119_00520-1	2779	1695	1	9	9
s_008um_00457_00468-1	3612	6617	1	6	16
s_008um_00500_00265-1	6585	7200	1	2	5
s_008um_00670_00240-1	6987	9676	1	18	3
s_008um_00427_00122-1	8657	6103	1	16	6
s_008um_00538_00316-1	5849	7766	1	6	16
s_008um_00689_00158-1	8189	9935	1	18	3
s_008um_00082_00143-1	8275	1071	1	3	7
s_008um_00369_00348-1	5345	5306	1	2	5
s_008um_00093_00445-1	3868	1299	1	5	12
s_008um_00167_00512-1	2906	2394	1	3	7
s_008um_00209_00470-1	3529	2998	1	3	7
s_008um_00392_00154-1	8182	5599	1	16	6
s_008um_00455_00619-1	1408	6622	1	8	8
s_008um_00093_00285-1	6204	1263	1	3	7
s_008um_00747_00557-1	2377	10869	1	1	14
s_008um_00282_00598-1	1676	4092	1	3	7
s_008um_00145_00538-1	2522	2079	1	5	12
s_008um_00665_00118-1	8768	9576	1	18	3
s_008um_00094_00216-1	7212	1262	1	15	17
s_008um_00652_00530-1	2750	9477	1	8	8
s_008um_00415_00355-1	5253	5979	1	2	5
s_008um_00462_00452-1	3847	6687	1	17	1
s_008um_00062_00218-1	7176	796	1	8	27
s_008um_00130_00419-1	4256	1833	1	3	7
s_008um_00267_00355-1	5220	3819	1	13	10
s_008um_00420_00270-1	6495	6033	1	2	5
s_008um_00451_00618-1	1422	6563	1	8	8
s_008um_00525_00424-1	4270	7600	1	20	19
s_008um_00687_00112-1	8860	9896	1	14	22
s_008um_00238_00484-1	3331	3424	1	15	17
s_008um_00543_00565-1	2215	7894	1	15	17
s_008um_00061_00350-1	5248	811	1	9	9
s_008um_00487_00106-1	8904	6975	1	18	3
s_008um_00090_00410-1	4379	1247	1	5	12
s_008um_00426_00133-1	8496	6091	1	16	6
s_008um_00547_00408-1	4508	7918	1	17	1
s_008um_00427_00132-1	8511	6105	1	16	6
s_008um_00394_00125-1	8606	5622	1	20	19
s_008um_00348_00325-1	5676	4995	1	2	5
s_008um_00274_00484-1	3339	3950	1	20	19
s_008um_00706_00600-1	1740	10280	1	17	1
s_008um_00126_00325-1	5628	1754	1	15	17
s_008um_00201_00574-1	2009	2904	1	5	12
s_008um_00340_00191-1	7631	4848	1	2	5
s_008um_00505_00523-1	2820	7330	1	4	4
s_008um_00721_00353-1	5349	10445	1	17	1
s_008um_00476_00202-1	7500	6836	1	2	5
s_008um_00248_00217-1	7231	3511	1	10	15
s_008um_00560_00253-1	6774	8073	1	6	16
s_008um_00419_00619-1	1400	6096	1	7	11
s_008um_00236_00113-1	8747	3312	1	17	1
s_008um_00245_00600-1	1639	3552	1	5	12
s_008um_00520_00357-1	5247	7512	1	20	19
s_008um_00190_00434-1	4050	2713	1	15	17
s_008um_00395_00292-1	6168	5673	1	2	5
s_008um_00078_00302-1	5953	1048	1	3	7
s_008um_00384_00394-1	4677	5535	1	6	16
s_008um_00451_00705-1	152	6582	1	17	1
s_008um_00630_00513-1	2994	9152	1	8	8
s_008um_00749_00404-1	4611	10865	1	17	1
s_008um_00054_00385-1	4736	716	1	3	7
s_008um_00109_00273-1	6383	1494	1	15	17
s_008um_00027_00221-1	7124	285	1	9	9
s_008um_00412_00204-1	7457	5902	1	2	5
s_008um_00155_00122-1	8598	2132	1	3	7
s_008um_00040_00252-1	6675	482	1	9	9
s_008um_00506_00095-1	9069	7250	1	18	3
s_008um_00542_00176-1	7894	7793	1	20	19
s_008um_00047_00220-1	7143	577	1	8	27
s_008um_00473_00665-1	741	6894	1	8	8
s_008um_00468_00125-1	8622	6702	1	18	3
s_008um_00587_00464-1	3699	8514	1	20	19
s_008um_00289_00542-1	2495	4182	1	3	7
s_008um_00541_00481-1	3441	7846	1	4	4
s_008um_00669_00168-1	8038	9645	1	18	3
s_008um_00383_00696-1	268	5588	1	9	9
s_008um_00434_00703-1	178	6334	1	9	9
s_008um_00560_00529-1	2745	8134	1	8	8
s_008um_00164_00123-1	8585	2263	1	3	7
s_008um_00120_00294-1	6079	1659	1	20	19
s_008um_00087_00198-1	7473	1156	1	15	17
s_008um_00499_00213-1	7344	7174	1	2	5
s_008um_00101_00283-1	6235	1380	1	15	17
s_008um_00577_00172-1	7960	8303	1	18	3
s_008um_00650_00215-1	7348	9378	1	18	3
s_008um_00660_00353-1	5336	9555	1	18	3
s_008um_00329_00227-1	7103	4695	1	2	5
s_008um_00261_00595-1	1716	3785	1	17	1
s_008um_00716_00486-1	3406	10401	1	8	8
s_008um_00684_00632-1	1269	9966	1	11	25
s_008um_00123_00239-1	6883	1691	1	7	11
s_008um_00679_00474-1	3574	9858	1	8	8
s_008um_00542_00663-1	785	7901	1	9	9
s_008um_00104_00487-1	3258	1469	1	5	12
s_008um_00648_00244-1	6924	9355	1	6	16
s_008um_00061_00334-1	5482	807	1	5	12
s_008um_00286_00675-1	554	4168	1	17	1
s_008um_00414_00162-1	8070	5922	1	16	6
s_008um_00587_00343-1	5466	8487	1	20	19
s_008um_00085_00139-1	8335	1114	1	3	7
s_008um_00691_00521-1	2890	10044	1	20	31
s_008um_00091_00127-1	8511	1199	1	3	7
s_008um_00686_00214-1	7370	9903	1	18	3
s_008um_00245_00605-1	1566	3554	1	5	12
s_008um_00584_00516-1	2940	8481	1	8	8
s_008um_00701_00475-1	3564	10180	1	18	3
s_008um_00413_00591-1	1807	6002	1	15	17
s_008um_00628_00261-1	6672	9067	1	20	19
s_008um_00355_00498-1	3152	5135	1	4	4
s_008um_00615_00150-1	8289	8853	1	18	3
s_008um_00228_00230-1	7037	3222	1	17	1
s_008um_00292_00139-1	8380	4136	1	17	1
s_008um_00595_00235-1	7044	8580	1	18	3
s_008um_00152_00564-1	2144	2187	1	3	7
s_008um_00650_00622-1	1407	9468	1	1	14
s_008um_00562_00328-1	5679	8119	1	20	19
s_008um_00499_00662-1	790	7273	1	8	8
s_008um_00104_00383-1	4776	1446	1	3	7
s_008um_00637_00560-1	2309	9264	1	17	1
s_008um_00410_00400-1	4595	5916	1	6	16
s_008um_00050_00228-1	7027	623	1	8	27
s_008um_00443_00474-1	3522	6414	1	20	19
s_008um_00380_00155-1	8165	5424	1	16	6
s_008um_00591_00247-1	6868	8524	1	6	16
s_008um_00059_00409-1	4386	795	1	9	9
s_008um_00728_00428-1	4256	10563	1	17	1
s_008um_00497_00498-1	3183	7208	1	17	1
s_008um_00270_00325-1	5659	3856	1	13	10
s_008um_00685_00437-1	4115	9938	1	18	3
s_008um_00088_00404-1	4466	1217	1	5	12
s_008um_00195_00444-1	3905	2788	1	15	17
s_008um_00285_00636-1	1123	4144	1	9	9
s_008um_00393_00168-1	7978	5617	1	16	6
s_008um_00495_00244-1	6891	7122	1	2	5
s_008um_00678_00335-1	5602	9813	1	14	2
s_008um_00673_00183-1	7820	9707	1	18	3
s_008um_00097_00466-1	3563	1362	1	5	12
s_008um_00656_00363-1	5189	9498	1	18	3
s_008um_00415_00479-1	3443	6007	1	4	4
s_008um_00174_00509-1	2952	2496	1	3	7
s_008um_00773_00449-1	3959	11225	1	17	1
s_008um_00230_00600-1	1636	3334	1	5	12
s_008um_00046_00195-1	7508	557	1	3	7
s_008um_00034_00368-1	4980	420	1	17	1
s_008um_00056_00195-1	7510	703	1	17	1
s_008um_00123_00276-1	6342	1699	1	20	19
s_008um_00524_00317-1	5831	7562	1	18	3
s_008um_00247_00283-1	6267	3511	1	13	10
s_008um_00327_00530-1	2679	4734	1	15	17
s_008um_00098_00304-1	5928	1340	1	15	17
s_008um_00728_00155-1	8241	10503	1	14	22
s_008um_00168_00598-1	1651	2428	1	9	9
s_008um_00485_00362-1	5166	7003	1	6	16
s_008um_00615_00348-1	5399	8897	1	14	2
s_008um_00486_00356-1	5254	7016	1	6	16
s_008um_00770_00471-1	3637	11186	1	1	14
s_008um_00224_00576-1	1985	3241	1	5	12
s_008um_00637_00320-1	5812	9212	1	18	3
s_008um_00434_00104-1	8922	6201	1	16	6
s_008um_00625_00568-1	2190	9091	1	15	17
s_008um_00475_00461-1	3719	6878	1	6	16
s_008um_00385_00709-1	79	5620	1	11	25
s_008um_00434_00678-1	542	6328	1	5	12
s_008um_00636_00491-1	3316	9235	1	8	8
s_008um_00037_00152-1	8134	416	1	5	32
s_008um_00356_00543-1	2495	5160	1	7	11
s_008um_00648_00232-1	7099	9353	1	6	16
s_008um_00414_00634-1	1180	6027	1	7	11
s_008um_00435_00147-1	8294	6225	1	16	6
s_008um_00201_00141-1	8331	2808	1	20	19
s_008um_00653_00167-1	8049	9411	1	18	3
s_008um_00503_00276-1	6425	7246	1	2	5
s_008um_00596_00268-1	6562	8602	1	6	16
s_008um_00314_00243-1	6866	4480	1	2	5
s_008um_00381_00289-1	6209	5468	1	2	5
s_008um_00352_00379-1	4889	5065	1	6	16
s_008um_00772_00555-1	2412	11233	1	11	25
s_008um_00085_00141-1	8305	1114	1	3	7
s_008um_00742_00513-1	3018	10786	1	17	1
s_008um_00565_00190-1	7694	8132	1	18	3
s_008um_00381_00258-1	6661	5461	1	2	5
s_008um_00410_00325-1	5690	5900	1	2	5
s_008um_00093_00292-1	6102	1265	1	15	17
s_008um_00507_00618-1	1434	7380	1	8	8
s_008um_00319_00437-1	4035	4596	1	12	13
s_008um_00093_00146-1	8234	1232	1	3	7
s_008um_00303_00633-1	1170	4406	1	5	12
s_008um_00323_00180-1	7788	4597	1	18	3
s_008um_00629_00373-1	5037	9107	1	18	3
s_008um_00104_00200-1	7448	1405	1	15	17
s_008um_00150_00476-1	3428	2138	1	3	7
s_008um_00046_00169-1	7888	551	1	3	7
s_008um_00186_00553-1	2312	2681	1	5	12
s_008um_00650_00143-1	8399	9362	1	18	3
s_008um_00698_00133-1	8556	10061	1	14	22
s_008um_00542_00683-1	493	7905	1	17	1
s_008um_00456_00259-1	6663	6556	1	2	5
s_008um_00176_00247-1	6777	2466	1	20	19
s_008um_00118_00102-1	8882	1587	1	3	7
s_008um_00199_00373-1	4943	2830	1	13	10
s_008um_00110_00422-1	4208	1542	1	5	12
s_008um_00654_00238-1	7013	9442	1	6	16
s_008um_00344_00331-1	5588	4938	1	2	5
s_008um_00209_00461-1	3660	2996	1	15	17
s_008um_00540_00203-1	7499	7770	1	6	16
s_008um_00445_00373-1	4997	6421	1	2	5
s_008um_00216_00132-1	8465	3025	1	20	19
s_008um_00244_00511-1	2938	3518	1	15	17
s_008um_00150_00382-1	4801	2117	1	15	17
s_008um_00711_00599-1	1756	10353	1	17	1
s_008um_00181_00446-1	3873	2584	1	15	17
s_008um_00459_00500-1	3146	6654	1	4	4
s_008um_00528_00311-1	5920	7619	1	18	3
s_008um_00427_00130-1	8540	6105	1	16	6
s_008um_00446_00125-1	8618	6381	1	16	6
s_008um_00261_00206-1	7395	3698	1	10	15
s_008um_00123_00317-1	5744	1708	1	15	17
s_008um_00335_00208-1	7381	4779	1	2	5
s_008um_00432_00478-1	3461	6255	1	4	4
s_008um_00059_00309-1	5846	772	1	5	12
s_008um_00648_00286-1	6311	9365	1	11	25
s_008um_00777_00468-1	3683	11287	1	1	14
s_008um_00326_00302-1	6007	4668	1	2	5
s_008um_00521_00236-1	7013	7500	1	20	19
s_008um_00324_00604-1	1598	4706	1	7	11
s_008um_00510_00618-1	1435	7424	1	8	8
s_008um_00417_00332-1	5589	6003	1	2	5
s_008um_00074_00209-1	7310	969	1	7	11
s_008um_00619_00413-1	4451	8969	1	4	4
s_008um_00697_00622-1	1417	10154	1	17	1
s_008um_00684_00507-1	3093	9939	1	7	11
s_008um_00481_00333-1	5588	6938	1	2	5
s_008um_00326_00671-1	621	4751	1	9	9
s_008um_00049_00367-1	4997	639	1	9	9
s_008um_00573_00594-1	1799	8338	1	17	1
s_008um_00330_00373-1	4971	4743	1	20	19
s_008um_00749_00379-1	4975	10859	1	17	1
s_008um_00043_00337-1	5434	545	1	9	9
s_008um_00176_00119-1	8646	2438	1	20	19
s_008um_00349_00436-1	4056	5034	1	12	13
s_008um_00201_00636-1	1104	2918	1	17	1
s_008um_00062_00368-1	4986	829	1	5	12
s_008um_00142_00427-1	4142	2010	1	3	7
s_008um_00520_00138-1	8444	7464	1	18	3
s_008um_00162_00384-1	4774	2293	1	20	19
s_008um_00521_00260-1	6663	7505	1	6	16
s_008um_00096_00428-1	4117	1339	1	5	12
s_008um_00733_00139-1	8476	10573	1	14	22
s_008um_00127_00429-1	4109	1792	1	3	7
s_008um_00342_00235-1	6989	4887	1	2	5
s_008um_00604_00318-1	5834	8730	1	20	19
s_008um_00209_00121-1	8624	2920	1	20	19
s_008um_00572_00514-1	2966	8306	1	8	8
s_008um_00392_00639-1	1102	5707	1	8	8
s_008um_00238_00140-1	8353	3348	1	19	20
s_008um_00434_00281-1	6337	6240	1	2	5
s_008um_00302_00553-1	2338	4374	1	15	17
s_008um_00318_00581-1	1933	4614	1	3	7
s_008um_00239_00471-1	3521	3436	1	15	17
s_008um_00575_00552-1	2412	8358	1	17	1
s_008um_00587_00252-1	6794	8467	1	6	16
s_008um_00439_00506-1	3054	6363	1	4	4
s_008um_00218_00422-1	4231	3119	1	20	19
s_008um_00299_00690-1	337	4361	1	11	25
s_008um_00445_00115-1	8763	6364	1	16	6
s_008um_00630_00152-1	8263	9072	1	18	3
s_008um_00134_00456-1	3717	1900	1	3	7
s_008um_00154_00142-1	8306	2122	1	20	19
s_008um_00290_00137-1	8408	4106	1	18	3
s_008um_00200_00168-1	7936	2799	1	17	1
s_008um_00202_00454-1	3761	2892	1	15	17
s_008um_00552_00306-1	5998	7968	1	6	16
s_008um_00725_00162-1	8138	10461	1	18	3
s_008um_00716_00188-1	7757	10336	1	18	3
s_008um_00080_00264-1	6508	1069	1	3	7
s_008um_00072_00381-1	4798	978	1	5	12
s_008um_00682_00362-1	5209	9878	1	14	2
s_008um_00580_00151-1	8267	8342	1	18	3
s_008um_00644_00240-1	6982	9296	1	6	16
s_008um_00260_00327-1	5628	3711	1	13	10
s_008um_00107_00411-1	4368	1496	1	3	7
s_008um_00555_00108-1	8890	7968	1	18	3
s_008um_00519_00297-1	6122	7484	1	6	16
s_008um_00676_00217-1	7324	9758	1	18	3
s_008um_00381_00571-1	2092	5531	1	8	8
s_008um_00550_00211-1	7385	7918	1	6	16
s_008um_00155_00510-1	2933	2219	1	5	12
s_008um_00186_00570-1	2064	2685	1	5	12
s_008um_00513_00093-1	9099	7352	1	18	3
s_008um_00147_00188-1	7632	2030	1	20	19
s_008um_00722_00495-1	3276	10491	1	7	11
s_008um_00262_00191-1	7614	3709	1	10	15
s_008um_00476_00482-1	3412	6898	1	4	4
s_008um_00305_00126-1	8572	4323	1	8	29
s_008um_00699_00573-1	2133	10172	1	17	1
s_008um_00465_00230-1	7089	6681	1	2	5
s_008um_00240_00138-1	8383	3376	1	19	20
s_008um_00538_00261-1	6652	7754	1	6	16
s_008um_00189_00160-1	8051	2637	1	20	19
s_008um_00504_00505-1	3083	7311	1	4	4
s_008um_00720_00353-1	5349	10430	1	17	1
s_008um_00403_00568-1	2141	5851	1	15	17
s_008um_00284_00323-1	5691	4060	1	20	19
s_008um_00024_00192-1	7547	235	1	9	9
s_008um_00326_00315-1	5817	4671	1	2	5
s_008um_00680_00133-1	8552	9798	1	18	3
s_008um_00559_00662-1	803	8149	1	17	1
s_008um_00429_00673-1	614	6254	1	5	12
s_008um_00250_00612-1	1465	3628	1	5	12
s_008um_00456_00635-1	1175	6640	1	8	8
s_008um_00445_00160-1	8106	6374	1	16	6
s_008um_00138_00468-1	3542	1961	1	7	11
s_008um_00276_00674-1	566	4021	1	17	1
s_008um_00221_00117-1	8685	3094	1	20	19
s_008um_00620_00400-1	4641	8981	1	18	3
s_008um_00388_00359-1	5188	5586	1	2	5
s_008um_00129_00541-1	2475	1846	1	9	9
s_008um_00693_00260-1	6700	10016	1	11	25
s_008um_00392_00496-1	3189	5675	1	4	4
s_008um_00481_00252-1	6771	6920	1	2	5
s_008um_00296_00450-1	3840	4263	1	12	13
s_008um_00216_00465-1	3603	3099	1	15	17
s_008um_00082_00362-1	5078	1120	1	8	27
s_008um_00702_00401-1	4644	10178	1	18	3
s_008um_00266_00543-1	2476	3846	1	15	17
s_008um_00103_00409-1	4396	1437	1	5	12
s_008um_00307_00523-1	2777	4440	1	15	17
s_008um_00735_00168-1	8053	10609	1	18	3
s_008um_00279_00576-1	1997	4043	1	3	7
s_008um_00371_00525-1	2762	5375	1	4	4
s_008um_00117_00478-1	3392	1657	1	5	12
s_008um_00191_00574-1	2007	2758	1	5	12
s_008um_00469_00301-1	6053	6755	1	2	5
s_008um_00412_00137-1	8435	5887	1	16	6
s_008um_00228_00234-1	6978	3223	1	10	15
s_008um_00325_00191-1	7628	4629	1	2	5
s_008um_00608_00500-1	3178	8828	1	8	8
s_008um_00591_00571-1	2138	8596	1	15	17
s_008um_00399_00515-1	2914	5781	1	4	4
s_008um_00059_00187-1	7628	745	1	3	7
s_008um_00418_00615-1	1458	6081	1	3	7
s_008um_00525_00662-1	796	7653	1	8	8
s_008um_00429_00326-1	5679	6177	1	2	5
s_008um_00445_00258-1	6675	6396	1	2	5
s_008um_00377_00349-1	5332	5423	1	2	5
s_008um_00490_00566-1	2189	7121	1	17	1
s_008um_00252_00638-1	1086	3663	1	9	9
s_008um_00055_00402-1	4488	735	1	9	9
s_008um_00169_00331-1	5549	2383	1	19	20
s_008um_00451_00254-1	6735	6482	1	18	3
s_008um_00439_00341-1	5462	6326	1	2	5
s_008um_00416_00289-1	6217	5979	1	2	5
s_008um_00119_00487-1	3261	1688	1	5	12
s_008um_00263_00367-1	5044	3763	1	13	10
s_008um_00558_00178-1	7868	8027	1	18	3
s_008um_00115_00155-1	8107	1555	1	3	7
s_008um_00373_00675-1	573	5437	1	5	12
s_008um_00601_00418-1	4374	8708	1	7	11
s_008um_00664_00531-1	2738	9652	1	17	1
s_008um_00206_00168-1	7937	2887	1	19	20
s_008um_00559_00149-1	8292	8036	1	18	3
s_008um_00451_00119-1	8706	6452	1	16	6
s_008um_00478_00608-1	1574	6955	1	8	8
s_008um_00491_00685-1	453	7162	1	1	14
s_008um_00605_00230-1	7119	8725	1	18	3
s_008um_00490_00572-1	2102	7122	1	15	17
s_008um_00393_00238-1	6956	5632	1	2	5
s_008um_00663_00414-1	4446	9612	1	8	8
s_008um_00281_00174-1	7866	3983	1	17	1
s_008um_00667_00376-1	5001	9662	1	18	3
s_008um_00358_00697-1	248	5223	1	17	1
s_008um_00254_00625-1	1276	3689	1	5	12
s_008um_00362_00328-1	5635	5200	1	2	5
s_008um_00271_00511-1	2944	3912	1	15	17
s_008um_00756_00460-1	3795	10979	1	1	14
s_008um_00772_00548-1	2514	11232	1	17	1
s_008um_00345_00116-1	8727	4904	1	18	3
s_008um_00709_00120-1	8748	10218	1	14	22
s_008um_00359_00311-1	5883	5152	1	2	5
s_008um_00054_00354-1	5188	709	1	9	9
s_008um_00272_00477-1	3440	3919	1	20	19
s_008um_00680_00197-1	7617	9812	1	18	3
s_008um_00659_00236-1	7043	9514	1	18	3
s_008um_00120_00424-1	4181	1689	1	6	isolated
s_008um_00268_00585-1	1863	3885	1	3	7
s_008um_00257_00372-1	4970	3677	1	13	10
s_008um_00655_00636-1	1204	9544	1	17	1
s_008um_00229_00632-1	1169	3326	1	9	9
s_008um_00233_00388-1	4731	3330	1	13	10
s_008um_00200_00369-1	5001	2844	1	13	10
s_008um_00311_00451-1	3829	4483	1	17	1
s_008um_00288_00154-1	8160	4081	1	11	33
s_008um_00688_00157-1	8203	9920	1	18	3
s_008um_00348_00102-1	8932	4945	1	18	3
s_008um_00319_00273-1	6429	4560	1	2	5
s_008um_00375_00686-1	413	5469	1	9	9
s_008um_00447_00685-1	443	6519	1	8	8
s_008um_00335_00099-1	8973	4755	1	18	3
s_008um_00723_00584-1	1978	10525	1	1	14
s_008um_00268_00222-1	7162	3804	1	10	15
s_008um_00720_00357-1	5290	10431	1	18	3
s_008um_00537_00689-1	404	7834	1	17	1
s_008um_00297_00253-1	6716	4234	1	2	5
s_008um_00361_00145-1	8307	5144	1	16	6
s_008um_00385_00593-1	1772	5594	1	15	17
s_008um_00038_00338-1	5418	472	1	9	9
s_008um_00263_00273-1	6417	3742	1	10	15
s_008um_00079_00101-1	8888	1017	1	3	7
s_008um_00475_00224-1	7178	6826	1	2	5
s_008um_00593_00172-1	7963	8537	1	20	19
s_008um_00225_00260-1	6598	3185	1	10	15
s_008um_00056_00383-1	4765	745	1	3	7
s_008um_00351_00653-1	889	5111	1	5	12
s_008um_00524_00350-1	5350	7569	1	20	19
s_008um_00353_00381-1	4860	5080	1	6	16
s_008um_00784_00437-1	4137	11383	1	11	25
s_008um_00135_00368-1	5002	1895	1	7	11
s_008um_00177_00241-1	6865	2480	1	17	1
s_008um_00479_00703-1	187	6990	1	17	1
s_008um_00439_00622-1	1361	6389	1	6	isolated
s_008um_00099_00442-1	3913	1386	1	5	12
s_008um_00498_00148-1	8293	7145	1	2	5
s_008um_00402_00674-1	594	5860	1	5	12
s_008um_00231_00587-1	1826	3345	1	5	12
s_008um_00221_00561-1	2203	3193	1	17	1
s_008um_00082_00451-1	3778	1140	1	9	9
s_008um_00242_00287-1	6208	3439	1	17	1
s_008um_00548_00297-1	6129	7908	1	6	16
s_008um_00390_00264-1	6576	5594	1	2	5
s_008um_00070_00251-1	6696	920	1	3	7
s_008um_00320_00550-1	2385	4636	1	15	17
s_008um_00409_00540-1	2551	5933	1	4	4
s_008um_00583_00391-1	4764	8439	1	18	3
s_008um_00238_00545-1	2440	3438	1	3	7
s_008um_00106_00377-1	4864	1474	1	3	7
s_008um_00259_00265-1	6533	3682	1	10	15
s_008um_00411_00543-1	2508	5963	1	4	4
s_008um_00626_00141-1	8423	9012	1	18	3
s_008um_00039_00412-1	4338	503	1	17	1
s_008um_00099_00329-1	5563	1361	1	3	7
s_008um_00149_00289-1	6158	2082	1	19	20
s_008um_00357_00273-1	6437	5114	1	2	5
s_008um_00268_00329-1	5600	3828	1	13	10
s_008um_00229_00219-1	7198	3234	1	17	1
s_008um_00473_00712-1	55	6905	1	11	25
s_008um_00639_00476-1	3536	9275	1	8	8
s_008um_00413_00271-1	6479	5931	1	2	5
s_008um_00774_00551-1	2471	11262	1	17	1
s_008um_00331_00278-1	6359	4736	1	2	5
s_008um_00638_00348-1	5404	9232	1	18	3
s_008um_00240_00635-1	1127	3487	1	9	9
s_008um_00653_00201-1	7553	9419	1	18	3
s_008um_00675_00273-1	6507	9756	1	11	25
s_008um_00472_00368-1	5075	6814	1	6	16
s_008um_00437_00619-1	1404	6359	1	3	7
s_008um_00485_00186-1	7735	6964	1	2	5
s_008um_00062_00385-1	4737	833	1	9	9
s_008um_00531_00636-1	1177	7734	1	17	1
s_008um_00128_00447-1	3847	1810	1	3	7
s_008um_00144_00411-1	4376	2036	1	15	17
s_008um_00433_00458-1	3753	6265	1	20	19
s_008um_00585_00564-1	2239	8507	1	15	17
s_008um_00220_00282-1	6276	3117	1	10	15
s_008um_00395_00287-1	6241	5672	1	2	5
s_008um_00440_00225-1	7156	6315	1	2	5
s_008um_00632_00400-1	4643	9156	1	18	3
s_008um_00527_00126-1	8621	7563	1	18	3
s_008um_00251_00301-1	6005	3573	1	13	10
s_008um_00082_00345-1	5326	1116	1	3	7
s_008um_00450_00698-1	254	6566	1	9	9
s_008um_00291_00507-1	3007	4203	1	15	17
s_008um_00106_00346-1	5317	1467	1	15	17
s_008um_00507_00110-1	8850	7268	1	18	3
s_008um_00757_00404-1	4612	10981	1	17	1
s_008um_00314_00482-1	3377	4533	1	4	4
s_008um_00527_00602-1	1672	7669	1	8	8
s_008um_00685_00607-1	1634	9975	1	1	14
s_008um_00253_00661-1	751	3683	1	17	1
s_008um_00694_00402-1	4628	10062	1	17	1
s_008um_00782_00537-1	2677	11375	1	17	1
s_008um_00063_00260-1	6563	820	1	3	7
s_008um_00722_00212-1	7407	10428	1	11	25
s_008um_00384_00136-1	8443	5478	1	20	19
s_008um_00056_00174-1	7817	698	1	3	7
s_008um_00678_00629-1	1311	9878	1	17	1
s_008um_00599_00381-1	4913	8671	1	18	3
s_008um_00045_00114-1	8691	524	1	3	7
s_008um_00035_00266-1	6469	412	1	9	9
s_008um_00538_00152-1	8243	7730	1	6	16
s_008um_00376_00572-1	2077	5458	1	15	17
s_008um_00165_00588-1	1797	2382	1	9	9
s_008um_00397_00651-1	928	5782	1	7	11
s_008um_00613_00553-1	2406	8913	1	17	1
s_008um_00502_00411-1	4454	7261	1	20	19
s_008um_00262_00562-1	2198	3792	1	3	7
s_008um_00762_00397-1	4716	11053	1	11	25
s_008um_00062_00111-1	8738	772	1	5	32
s_008um_00247_00484-1	3333	3556	1	15	17
s_008um_00388_00096-1	9028	5528	1	18	3
s_008um_00145_00487-1	3267	2068	1	5	12
s_008um_00771_00414-1	4469	11188	1	17	1
s_008um_00685_00150-1	8305	9875	1	18	3
s_008um_00760_00500-1	3212	11046	1	8	8
s_008um_00467_00093-1	9089	6680	1	18	3
s_008um_00388_00230-1	7072	5557	1	2	5
s_008um_00571_00559-1	2309	8301	1	15	17
s_008um_00675_00131-1	8580	9725	1	18	3
s_008um_00080_00488-1	3238	1119	1	9	9
s_008um_00411_00218-1	7252	5890	1	2	5
s_008um_00233_00629-1	1213	3384	1	9	9
s_008um_00356_00192-1	7620	5082	1	2	5
s_008um_00783_00537-1	2677	11390	1	17	1
s_008um_00344_00642-1	1048	5007	1	5	12
s_008um_00572_00104-1	8952	8215	1	18	3
s_008um_00554_00258-1	6699	7987	1	6	16
s_008um_00411_00503-1	3091	5954	1	4	4
s_008um_00740_00371-1	5090	10726	1	17	1
s_008um_00154_00581-1	1896	2220	1	3	7
s_008um_00265_00547-1	2417	3833	1	3	7
s_008um_00540_00473-1	3558	7830	1	4	4
s_008um_00306_00290-1	6178	4374	1	2	5
s_008um_00629_00656-1	906	9169	1	17	1
s_008um_00540_00304-1	6025	7792	1	6	16
s_008um_00342_00592-1	1777	4966	1	15	17
s_008um_00654_00248-1	6867	9444	1	18	3
s_008um_00523_00263-1	6619	7535	1	6	16
s_008um_00414_00129-1	8552	5915	1	16	6
s_008um_00302_00666-1	688	4399	1	9	9
s_008um_00629_00259-1	6701	9081	1	18	3
s_008um_00726_00447-1	3978	10538	1	8	8
s_008um_00465_00168-1	7994	6668	1	16	6
s_008um_00155_00434-1	4043	2202	1	15	17
s_008um_00636_00446-1	3973	9225	1	8	8
s_008um_00045_00293-1	6077	564	1	9	9
s_008um_00667_00640-1	1148	9720	1	11	25
s_008um_00120_00111-1	8751	1618	1	3	7
s_008um_00130_00136-1	8388	1770	1	3	7
s_008um_00261_00337-1	5482	3727	1	13	10
s_008um_00548_00205-1	7472	7887	1	18	3
s_008um_00544_00176-1	7894	7823	1	6	16
s_008um_00068_00160-1	8024	870	1	3	7
s_008um_00085_00403-1	4480	1173	1	5	12
s_008um_00119_00270-1	6429	1639	1	20	19
s_008um_00104_00212-1	7273	1407	1	15	17
s_008um_00410_00122-1	8654	5855	1	20	19
s_008um_00368_00381-1	4863	5299	1	6	16
s_008um_00176_00198-1	7493	2455	1	19	20
s_008um_00365_00666-1	702	5319	1	5	12
s_008um_00665_00417-1	4402	9642	1	7	11
s_008um_00435_00569-1	2133	6319	1	15	17
s_008um_00606_00484-1	3412	8795	1	8	8
s_008um_00694_00396-1	4715	10060	1	17	1
s_008um_00279_00119-1	8669	3942	1	12	23
s_008um_00556_00304-1	6028	8026	1	6	16
s_008um_00750_00564-1	2276	10914	1	17	1
s_008um_00133_00546-1	2403	1906	1	9	9
s_008um_00299_00114-1	8746	4232	1	8	29
s_008um_00229_00147-1	8249	3218	1	19	20
s_008um_00040_00139-1	8325	457	1	6	34
s_008um_00151_00211-1	7298	2093	1	19	20
s_008um_00681_00279-1	6420	9845	1	11	25
s_008um_00327_00403-1	4533	4705	1	20	19
s_008um_00705_00586-1	1945	10262	1	1	14
s_008um_00697_00126-1	8658	10045	1	14	22
s_008um_00309_00162-1	8047	4389	1	18	3
s_008um_00048_00154-1	8107	577	1	3	7
s_008um_00301_00446-1	3899	4336	1	12	13
s_008um_00671_00295-1	6185	9702	1	17	1
s_008um_00139_00334-1	5499	1946	1	20	19
s_008um_00708_00196-1	7638	10221	1	14	22
s_008um_00100_00310-1	5841	1371	1	3	7
s_008um_00223_00547-1	2408	3220	1	3	7
s_008um_00060_00230-1	7000	769	1	3	7
s_008um_00486_00459-1	3750	7039	1	6	16
s_008um_00524_00576-1	2051	7619	1	15	17
s_008um_00321_00601-1	1641	4662	1	17	1
s_008um_00349_00661-1	772	5084	1	9	9
s_008um_00537_00603-1	1660	7815	1	8	8
s_008um_00352_00190-1	7648	5023	1	16	6
s_008um_00278_00683-1	435	4053	1	11	25
s_008um_00291_00226-1	7109	4141	1	17	1
s_008um_00688_00298-1	6145	9951	1	11	25
s_008um_00736_00398-1	4695	10674	1	18	3
s_008um_00553_00094-1	9094	7936	1	18	3
s_008um_00085_00520-1	2772	1199	1	11	25
s_008um_00488_00267-1	6553	7025	1	2	5
s_008um_00216_00273-1	6406	3056	1	10	15
s_008um_00363_00374-1	4964	5224	1	6	16
s_008um_00656_00603-1	1686	9551	1	1	14
s_008um_00736_00517-1	2958	10700	1	17	1
s_008um_00254_00143-1	8313	3582	1	7	11
s_008um_00636_00293-1	6206	9191	1	11	25
s_008um_00690_00120-1	8744	9941	1	14	22
s_008um_00294_00483-1	3358	4242	1	4	4
s_008um_00110_00123-1	8574	1475	1	3	7
s_008um_00290_00464-1	3634	4179	1	4	4
s_008um_00269_00356-1	5206	3848	1	13	10
s_008um_00692_00492-1	3314	10052	1	8	8
s_008um_00132_00567-1	2096	1896	1	9	9
s_008um_00634_00190-1	7709	9139	1	18	3
s_008um_00462_00127-1	8592	6615	1	16	6
s_008um_00233_00107-1	8834	3267	1	17	1
s_008um_00242_00388-1	4733	3461	1	13	10
s_008um_00091_00223-1	7109	1220	1	15	17
s_008um_00691_00622-1	1416	10066	1	17	1
s_008um_00226_00137-1	8394	3172	1	17	1
s_008um_00255_00417-1	4313	3658	1	20	19
s_008um_00207_00168-1	7938	2901	1	19	20
s_008um_00657_00418-1	4386	9525	1	7	11
s_008um_00341_00338-1	5485	4895	1	2	5
s_008um_00439_00626-1	1302	6390	1	8	8
s_008um_00118_00396-1	4589	1653	1	3	7
s_008um_00668_00175-1	7936	9632	1	18	3
s_008um_00104_00301-1	5973	1427	1	15	17
s_008um_00695_00346-1	5445	10064	1	14	2
s_008um_00032_00392-1	4629	397	1	11	25
s_008um_00645_00452-1	3887	9357	1	8	8
s_008um_00461_00519-1	2869	6687	1	4	4
s_008um_00737_00399-1	4681	10688	1	8	8
s_008um_00359_00367-1	5065	5165	1	6	16
s_008um_00445_00677-1	559	6489	1	5	12
s_008um_00238_00110-1	8791	3341	1	17	1
s_008um_00368_00334-1	5549	5289	1	2	5
s_008um_00378_00160-1	8092	5396	1	16	6
s_008um_00572_00281-1	6367	8254	1	6	16
s_008um_00255_00263-1	6561	3623	1	10	15
s_008um_00611_00378-1	4960	8845	1	18	3
s_008um_00061_00412-1	4343	825	1	9	9
s_008um_00089_00178-1	7766	1181	1	15	17
s_008um_00257_00622-1	1321	3733	1	5	12
s_008um_00534_00107-1	8900	7661	1	18	3
s_008um_00259_00664-1	708	3771	1	17	1
s_008um_00672_00155-1	8229	9686	1	18	3
s_008um_00604_00460-1	3761	8761	1	8	8
s_008um_00068_00329-1	5556	908	1	7	11
s_008um_00666_00416-1	4417	9656	1	7	11
s_008um_00260_00501-1	3087	3749	1	15	17
s_008um_00675_00198-1	7602	9739	1	18	3
s_008um_00196_00522-1	2767	2820	1	3	7
s_008um_00573_00451-1	3886	8307	1	4	4
s_008um_00188_00137-1	8386	2617	1	20	19
s_008um_00154_00508-1	2962	2204	1	6	35
s_008um_00260_00198-1	7511	3682	1	10	15
s_008um_00305_00585-1	1871	4425	1	18	isolated
s_008um_00249_00236-1	6954	3530	1	17	1
s_008um_00067_00461-1	3629	923	1	9	9
s_008um_00397_00121-1	8665	5665	1	20	19
s_008um_00315_00449-1	3859	4541	1	12	13
s_008um_00142_00488-1	3251	2024	1	5	12
s_008um_00173_00350-1	5273	2446	1	17	1
s_008um_00051_00226-1	7057	637	1	8	27
s_008um_00044_00151-1	8150	518	1	3	7
s_008um_00134_00420-1	4242	1892	1	3	7
s_008um_00390_00334-1	5554	5610	1	2	5
s_008um_00347_00637-1	1122	5049	1	5	12
s_008um_00468_00582-1	1951	6803	1	15	17
s_008um_00444_00645-1	1026	6467	1	17	1
s_008um_00331_00380-1	4869	4759	1	18	30
s_008um_00613_00407-1	4537	8881	1	18	3
s_008um_00561_00174-1	7927	8070	1	11	36
s_008um_00775_00524-1	2865	11270	1	17	1
s_008um_00568_00291-1	6221	8198	1	6	16
s_008um_00297_00456-1	3752	4279	1	4	4
s_008um_00442_00115-1	8763	6320	1	16	6
s_008um_00687_00110-1	8889	9895	1	12	28
s_008um_00765_00556-1	2396	11131	1	17	1
s_008um_00705_00402-1	4630	10222	1	7	11
s_008um_00502_00266-1	6571	7229	1	2	5
s_008um_00628_00164-1	8088	9046	1	18	3
s_008um_00119_00153-1	8137	1613	1	15	17
s_008um_00125_00488-1	3248	1776	1	5	12
s_008um_00657_00192-1	7685	9475	1	18	3
s_008um_00093_00422-1	4204	1294	1	5	12
s_008um_00642_00566-1	2223	9339	1	15	17
[truncated: 82,288 more rows]
