# Supplementary material for: Multi-scale and multi-context interpretable mapping of cell states across heterogeneous spatial samples
Source: Nat Commun. 2025 Aug 21;16:7814. doi: 10.1038/s41467-025-62782-y (PMC12370880; doi:10.1038/s41467-025-62782-y)
Supplement: Supplementary file 9 — Source Data [file 41467_2025_62782_MOESM9_ESM.zip › SourceData/figure_s10c_d.tsv]

Combination	N_cells	mem	run_time
c	5000	3	142.5
f	5000	3	306
fc	5000	3	329
fn	5000	4	387.5
fnc	5000	4	482
fnct	5000	4.5	634
fncty	5000	5	641
fnt	5000	4	603
fny	5000	4	469.5
ft	5000	4.5	494
n	5000	3	423.5
nc	5000	4	450.5
nt	5000	4	539
t	5000	4	283.5
c	10000	7	294
f	10000	7	652.5
fc	10000	8	835
fn	10000	9	1083
fnc	10000	11	1348
fnct	10000	13.5	2095.5
fncty	10000	13	2104.5
fnt	10000	12.5	1825.5
fny	10000	10	1182
ft	10000	10	1386
n	10000	7.5	1107.5
nc	10000	9	1351.5
nt	10000	10.5	1790.5
t	10000	8	1008.5
