# Supplementary material for: Multi-scale and multi-context interpretable mapping of cell states across heterogeneous spatial samples
Source: Nat Commun. 2025 Aug 21;16:7814. doi: 10.1038/s41467-025-62782-y (PMC12370880; doi:10.1038/s41467-025-62782-y)
Supplement: Supplementary file 9 — Source Data [file 41467_2025_62782_MOESM9_ESM.zip › SourceData/figure_6c1.tsv]

from	to	score
MB-0010	MB-0181	2.02694954642263
MB-0010	MB-0421	3.01190684938518
MB-0010	MB-0191	2.92604314388129
MB-0010	MB-0372	2.71852852652826
MB-0010	MB-0202	1.81198851501535
MB-0010	MB-0045	2.05817965601713
MB-0010	MB-0492	1.81092362151212
MB-0010	MB-0465	2.99505639174322
MB-0010	MB-0494	2.61490380513381
MB-0010	MB-0206	2.21040392658081
MB-0010	MB-0115	2.83148129015876
MB-0010	MB-0455	2.8320046081003
MB-0010	MB-0238	2.47871820021135
MB-0010	MB-0474	2.04511779845972
MB-0010	MB-0396	3.37797077275927
MB-0010	MB-0401	3.64762944821025
MB-0010	MB-0400	2.56654846981506
MB-0010	MB-0066	2.67320903062682
MB-0010	MB-0158	2.39959223326917
MB-0010	MB-0425	1.14038998294559
MB-0010	MB-0525	2.43668241164031
MB-0010	MB-0123	1.83546773971566
MB-0010	MB-0068	2.42805250679119
MB-0010	MB-0301	1.98657072423599
MB-0010	MB-0385	1.11634403798102
MB-0010	MB-0145	2.4799932497374
MB-0010	MB-0528	2.25585840856019
MB-0010	MB-0134	1.0156170877854
MB-0010	MB-0324	2.94562996387522
MB-0010	MB-0354	2.80160256377393
MB-0010	MB-0348	1.31257629942267
MB-0010	MB-0399	3.12791769703396
MB-0010	MB-0659	2.94388162129076
MB-0010	MB-0395	3.22647935020933
MB-0010	MB-0486	2.17069589448057
MB-0010	MB-0269	2.6692454719224
MB-0010	MB-0579	2.63677385046758
MB-0010	MB-0608	2.02321302140092
MB-0010	MB-0404	2.53047717832063
MB-0010	MB-0582	2.52961527920563
MB-0010	MB-0874	2.01307458673099
MB-0010	MB-0449	2.93172617682101
MB-0010	MB-0613	2.1661740281748
MB-0010	MB-0138	2.41653516762974
MB-0010	MB-0291	2.25451282411814
MB-0010	MB-0322	2.66957245839888
MB-0010	MB-0891	2.18957655995892
MB-0010	MB-0531	2.39954367237782
MB-0010	MB-0542	2.09690222437137
MB-0010	MB-0361	2.78359563756304
MB-0010	MB-0512	2.34996790505225
MB-0010	MB-0282	2.33390880478953
MB-0010	MB-0869	2.49520573980498
MB-0010	MB-2556	2.70290381715936
MB-0010	MB-0521	2.57344340386221
MB-0010	MB-0584	2.7802547220983
MB-0010	MB-2616	2.36746075293582
MB-0010	MB-0581	2.78458676404124
MB-0010	MB-2912	2.38104320884717
MB-0010	MB-0362	2.95240812810848
MB-0010	MB-2718	2.35273584508388
MB-0010	MB-0117	2.47625653205209
MB-0010	MB-2957	2.7120225668032
MB-0010	MB-0535	2.43562400107165
MB-0010	MB-3031	2.56535578782225
MB-0010	MB-2904	2.39073971683815
MB-0010	MB-2752	2.18247405122146
MB-0010	MB-3363	2.70955313905866
MB-0010	MB-3329	2.55368319274938
MB-0010	MB-0035	4.26549761824335
MB-0010	MB-3436	2.92012664773381
MB-0010	MB-3528	2.47831098177073
MB-0010	MB-2513	3.04962148442384
MB-0010	MB-3218	2.66240940863302
MB-0010	MB-0446	3.81640612077302
MB-0010	MB-0203	2.50114589727031
MB-0010	MB-2971	1.98208608550092
MB-0010	MB-3181	2.75221158232124
MB-0010	MB-0467	3.19011076364281
MB-0010	MB-0487	3.05498540804764
MB-0010	MB-2742	2.64203794519373
MB-0010	MB-3567	3.36533050900946
MB-0010	MB-0904	2.14894852575534
MB-0010	MB-2857	2.83685557490788
MB-0010	MB-3035	2.76356158723366
MB-0010	MB-3367	3.41218944212091
MB-0010	MB-3506	2.47036606536639
MB-0010	MB-3292	2.56941207985134
MB-0010	MB-3386	2.70543542470009
MB-0035	MB-0350	2.99085606911987
MB-0010	MB-3412	1.64857569059235
MB-0010	MB-2614	2.87465741755853
MB-0010	MB-2923	3.26525341858326
MB-0010	MB-0414	3.9308239369671
MB-0010	MB-0350	3.80900310362863
MB-0010	MB-3479	2.19665135854097
MB-0010	MB-3600	1.8872030709118
MB-0035	MB-0401	3.27873173379654
MB-0035	MB-0446	1.66195365049438
MB-0035	MB-0045	3.14921979559851
MB-0035	MB-0421	3.92657934129689
MB-0035	MB-0396	4.03495858316562
MB-0035	MB-0158	3.38690715165797
MB-0035	MB-0372	4.02313784940725
MB-0035	MB-0414	3.19823410507796
MB-0035	MB-0068	4.03800593060776
MB-0035	MB-0395	2.07630442327576
MB-0035	MB-0202	3.57112515322124
MB-0035	MB-0361	3.15725820210937
MB-0010	MB-3104	3.4833478990013
MB-0035	MB-0449	2.79973782109376
MB-0035	MB-0399	2.86298445148357
MB-0035	MB-0206	4.13483845397718
MB-0035	MB-0525	3.74534912894838
MB-0035	MB-0467	3.18328053163714
MB-0035	MB-0324	3.62128532483946
MB-0010	MB-3488	3.51693780104548
MB-0035	MB-0348	3.64731980788146
MB-0035	MB-0238	3.95569893277336
MB-0035	MB-0291	3.61516615926808
MB-0035	MB-0066	4.02050340377681
MB-0035	MB-0362	3.87132839490269
MB-0035	MB-0117	3.56851336852183
MB-0035	MB-0145	3.64503879238058
MB-0035	MB-0354	4.09183720158618
MB-0035	MB-0404	3.5497461220161
MB-0035	MB-0123	3.69325682127287
MB-0035	MB-0138	3.50325259479457
MB-0035	MB-0486	3.36584532151748
MB-0035	MB-0474	2.64778512362406
MB-0035	MB-0301	3.56265552315218
MB-0035	MB-0282	3.5767484826658
MB-0035	MB-0492	3.93688410430555
MB-0035	MB-0134	3.86176992359771
MB-0035	MB-0581	2.79488998219299
MB-0035	MB-0269	3.85351882545586
MB-0035	MB-0191	3.66653225659006
MB-0035	MB-0203	3.68224632678402
MB-0035	MB-0579	2.17099316581383
MB-0035	MB-0487	3.54908827419728
MB-0035	MB-0181	3.99391668392957
MB-0035	MB-0874	4.26180752916227
MB-0035	MB-0891	3.94891257093841
MB-0035	MB-0613	3.94649194274103
MB-0035	MB-0531	3.32689541526323
MB-0035	MB-0465	3.49747487488285
MB-0010	MB-2632	3.48427700145467
MB-0035	MB-0494	4.24324218436568
MB-0035	MB-0425	3.84530596952043
MB-0035	MB-0512	3.55565994258504
MB-0035	MB-2556	4.29147712365048
MB-0035	MB-0385	3.82711134281632
MB-0035	MB-0400	3.79378698797635
MB-0035	MB-2513	3.93765596854833
MB-0035	MB-0521	3.63771316610803
MB-0035	MB-0010	4.26391791384775
MB-0035	MB-0528	3.75576113812804
MB-0035	MB-3031	3.95598675175814
MB-0045	MB-0010	2.05437292684985
MB-0045	MB-0066	1.66243247999425
MB-0045	MB-0068	1.59052674363142
MB-0035	MB-0322	3.46141367781123
MB-0035	MB-2904	3.71479870447601
MB-0035	MB-2971	3.36351546425943
MB-0045	MB-0123	1.24205692381624
MB-0035	MB-3329	4.20905904075404
MB-0045	MB-0138	1.37572551372119
MB-0045	MB-0035	3.151534621566
MB-0045	MB-0115	1.70018864998763
MB-0045	MB-0191	1.7765304088354
MB-0045	MB-0117	1.56724105191455
MB-0035	MB-2752	3.07732076600085
MB-0045	MB-0202	1.15469752033334
MB-0035	MB-0115	3.79206747683546
MB-0045	MB-0158	1.00802544638808
MB-0045	MB-0238	1.32884170407821
MB-0045	MB-0134	1.65829686256266
MB-0035	MB-0582	3.59503244038023
MB-0045	MB-0145	1.35241282728975
MB-0035	MB-3181	3.44398309405443
MB-0045	MB-0181	1.9334820195616
MB-0035	MB-0659	3.58948197742744
MB-0035	MB-3528	4.24298399436027
MB-0035	MB-2718	4.04493166686919
MB-0045	MB-0301	1.10603102306731
MB-0035	MB-3567	1.52916766583612
MB-0045	MB-0372	1.29351947176715
MB-0035	MB-2912	3.96687998709603
MB-0045	MB-0206	1.51188312898139
MB-0035	MB-0542	3.66579741980384
MB-0045	MB-0282	1.49804672792889
MB-0035	MB-3506	3.82888814300213
MB-0045	MB-0322	1.44152548823521
MB-0035	MB-0535	3.51246764978462
MB-0045	MB-0421	2.20926858166154
MB-0035	MB-0869	3.63047257973463
MB-0035	MB-2616	3.76378180486242
MB-0045	MB-0269	1.4405209628252
MB-0045	MB-0395	1.61137037543442
MB-0045	MB-0400	1.34758704424083
MB-0035	MB-3367	3.99479835565412
MB-0045	MB-0291	1.55131153752003
MB-0045	MB-0385	1.6952165526747
MB-0035	MB-2742	3.91217573189949
MB-0045	MB-0348	1.65298517832913
MB-0045	MB-0362	2.15005466313677
MB-0045	MB-0404	1.10581299965973
MB-0045	MB-0399	1.20024901678631
MB-0045	MB-0414	3.12224664056122
MB-0045	MB-0354	1.58610257406524
MB-0045	MB-0474	1.11859926565617
MB-0045	MB-0449	1.91927626373756
MB-0045	MB-0492	1.69973092055573
MB-0045	MB-0525	0.975567828789898
MB-0045	MB-0203	1.80695338008366
MB-0035	MB-0904	3.57566788941599
MB-0045	MB-0528	1.05860742902463
MB-0045	MB-0521	1.21587621839474
MB-0045	MB-0467	1.91342307598578
MB-0045	MB-0361	1.68154353406496
MB-0045	MB-0531	0.914126305891028
MB-0035	MB-2632	3.53801652653688
MB-0045	MB-0542	1.05656074445121
MB-0045	MB-0324	2.11518185977438
MB-0045	MB-0487	1.90053005840813
MB-0045	MB-0512	1.45011523097185
MB-0045	MB-0535	1.11839856802366
MB-0045	MB-0494	1.59873031058291
MB-0045	MB-0455	1.63930352933336
MB-0045	MB-0659	1.46124795683374
MB-0045	MB-0891	1.47834538739435
MB-0045	MB-2513	1.85522500499109
MB-0045	MB-0874	1.70709377489089
MB-0045	MB-2556	1.93000554171821
MB-0045	MB-0396	2.17056923527601
MB-0045	MB-0486	1.44652852317897
MB-0045	MB-0581	1.2782500650142
MB-0045	MB-0582	1.41935806199599
MB-0045	MB-0446	2.36625663868673
MB-0045	MB-0465	2.14662755767525
MB-0045	MB-2718	1.08194131757422
MB-0045	MB-0613	1.69107288881346
MB-0045	MB-0608	1.20162324351924
MB-0045	MB-2616	1.31581864748715
MB-0035	MB-3218	3.69647018213473
MB-0045	MB-0904	1.50036144237712
MB-0035	MB-0455	3.95230903947412
MB-0045	MB-0869	1.3342440012219
MB-0045	MB-0584	1.56031111473278
MB-0045	MB-2752	1.1422018074122
MB-0045	MB-2742	1.43924584805522
MB-0045	MB-3031	1.24914521030895
MB-0045	MB-2614	1.53362577032463
MB-0045	MB-2971	1.21994765169428
MB-0045	MB-2904	1.37254260123446
MB-0045	MB-0425	2.38701484022446
MB-0045	MB-0579	1.7056335840657
MB-0045	MB-3035	1.24491356577931
MB-0045	MB-3181	1.05258027006762
MB-0045	MB-3436	1.33800826629851
MB-0045	MB-3329	1.6312022276866
MB-0045	MB-3218	0.936319480473642
MB-0045	MB-2857	1.33190439530017
MB-0035	MB-3035	4.11054143900875
MB-0045	MB-3506	1.22476462943746
MB-0035	MB-3292	3.69088070318764
MB-0045	MB-3528	1.6865217546141
MB-0045	MB-2957	0.85480056513122
MB-0045	MB-2912	1.19441847693513
MB-0066	MB-0010	2.66855547862677
MB-0045	MB-3479	1.0187548472451
MB-0045	MB-3363	1.33299058870205
MB-0066	MB-0068	1.07624566007169
MB-0045	MB-3412	1.22043808950588
MB-0066	MB-0138	1.04371746814964
MB-0035	MB-0608	3.92999468071217
MB-0045	MB-3367	2.14253551003016
MB-0066	MB-0123	1.53089917022193
MB-0066	MB-0045	1.65708914134056
MB-0066	MB-0181	1.56511632836786
MB-0045	MB-3386	1.57483103942971
MB-0045	MB-3292	1.16139750353337
MB-0066	MB-0202	1.78588012085577
MB-0035	MB-2923	3.6936026540214
MB-0035	MB-0584	3.55215096398842
MB-0066	MB-0117	1.23319727320526
MB-0066	MB-0282	0.885208791461337
MB-0045	MB-3600	1.45154111252497
MB-0066	MB-0035	4.02103012252052
MB-0066	MB-0238	1.35047853642663
MB-0045	MB-2632	2.2839893758929
MB-0045	MB-3567	1.54370850657761
MB-0066	MB-0191	2.10200429841729
MB-0066	MB-0301	1.52529059707498
MB-0066	MB-0322	1.03566296300757
MB-0066	MB-0158	1.55411384619617
MB-0045	MB-3488	2.1147743653834
MB-0066	MB-0206	1.89215142291982
MB-0045	MB-0350	3.20506755182424
MB-0045	MB-2923	1.96557735183929
MB-0066	MB-0203	1.25563973990542
MB-0066	MB-0372	1.62812190641344
MB-0066	MB-0324	2.32624716171639
MB-0066	MB-0134	2.35996613213042
MB-0066	MB-0145	1.43483624881372
MB-0066	MB-0421	1.83443997545904
MB-0035	MB-3412	3.68747111464642
MB-0066	MB-0350	3.23575495233039
MB-0066	MB-0362	1.49357094908543
MB-0066	MB-0401	2.40462815574502
MB-0045	MB-0401	2.37078089946093
MB-0066	MB-0291	1.95897396345973
MB-0066	MB-0455	1.18563898623949
MB-0066	MB-0467	1.75539669903513
MB-0066	MB-0512	1.04469334088747
MB-0066	MB-0528	1.17478328904908
MB-0066	MB-0525	1.53254306913918
MB-0035	MB-2957	3.83658114651185
MB-0066	MB-0354	1.6598920389662
MB-0066	MB-0400	1.52913791803377
MB-0035	MB-3436	4.14386160577365
MB-0066	MB-0404	1.43143047171059
MB-0066	MB-0269	1.44458335853533
MB-0066	MB-0474	1.44959068778122
MB-0066	MB-0542	1.26381881843571
MB-0066	MB-0399	1.48981219347889
MB-0066	MB-0492	1.56436655035987
MB-0066	MB-0487	1.5022909119769
MB-0066	MB-0494	1.99572143718937
MB-0066	MB-0465	2.10583432679292
MB-0066	MB-0582	1.68527338877152
MB-0066	MB-0449	2.22693244566893
MB-0066	MB-0584	0.81659778192455
MB-0066	MB-0446	2.4913219664158
MB-0066	MB-0348	2.16351124458072
MB-0066	MB-0535	0.949813523056829
MB-0066	MB-0891	1.5292561727779
MB-0066	MB-0486	1.83781256083193
MB-0066	MB-0521	1.58188599791716
MB-0066	MB-0613	2.23900465520983
MB-0066	MB-0425	2.83310168209159
MB-0066	MB-2556	1.96838363664869
MB-0066	MB-0531	1.55233082392276
MB-0066	MB-0874	2.0777021722961
MB-0035	MB-3488	3.48838673793401
MB-0066	MB-0904	1.64756733578487
MB-0066	MB-2513	1.74376818190208
MB-0066	MB-0608	1.73918897968966
MB-0066	MB-0385	1.66061438294215
MB-0066	MB-2616	1.30678519729941
MB-0066	MB-0581	1.86925376679348
MB-0066	MB-0395	2.10976590878786
MB-0066	MB-0115	1.99497162226738
MB-0066	MB-2718	1.43268027052341
MB-0066	MB-0396	2.27021623517184
MB-0066	MB-2632	2.09990076675098
MB-0066	MB-2742	1.45682594753536
MB-0066	MB-0361	2.05038530807673
MB-0066	MB-2904	1.42820992356766
MB-0045	MB-3104	1.98981386847753
MB-0066	MB-2912	1.68929006544533
MB-0066	MB-3031	1.57844585445518
MB-0066	MB-2971	1.87364102006618
MB-0066	MB-2614	1.31886682515344
MB-0035	MB-3386	3.8310933368167
MB-0066	MB-3035	1.61732375406952
MB-0066	MB-3329	1.72339638671557
MB-0066	MB-3363	1.9940294231341
MB-0066	MB-2957	1.75888918802869
MB-0035	MB-2857	3.83168106647368
MB-0066	MB-3218	1.39184557499991
MB-0066	MB-2752	1.69554327938063
MB-0066	MB-3104	1.59409635860694
MB-0066	MB-3436	1.75490114077842
MB-0066	MB-0659	2.04061970077545
MB-0035	MB-3363	3.90308118234187
MB-0066	MB-3528	1.7805782415129
MB-0066	MB-3292	1.38333247467267
MB-0066	MB-3479	1.47159976326651
MB-0068	MB-0123	1.24979641469117
MB-0068	MB-0138	0.66818922409407
MB-0068	MB-0010	2.43263018147534
MB-0066	MB-3412	1.59880819907368
MB-0066	MB-3488	1.9245761605065
MB-0066	MB-3506	1.68556317574677
MB-0066	MB-2923	2.0943968126454
MB-0066	MB-3567	2.07526358870184
MB-0068	MB-0202	1.5910854843594
MB-0068	MB-0117	1.08033672977748
MB-0066	MB-3181	1.54127329677784
MB-0068	MB-0045	1.59264672798267
MB-0068	MB-0066	1.07581555136657
MB-0068	MB-0134	2.10198465409785
MB-0068	MB-0181	1.11628387243044
MB-0068	MB-0282	0.908816823632608
MB-0066	MB-2857	1.58652537396025
MB-0068	MB-0322	0.938321256041828
MB-0068	MB-0191	2.13145769185621
MB-0066	MB-3600	1.79091134519206
MB-0068	MB-0301	1.497495581108
MB-0066	MB-0579	2.07762916772334
MB-0068	MB-0238	1.82079710951075
MB-0068	MB-0324	2.36391399466726
MB-0066	MB-0869	1.89107502471884
MB-0068	MB-0362	1.57738384442785
MB-0066	MB-3386	1.58638464908647
MB-0035	MB-3479	3.63804871874371
MB-0068	MB-0145	1.1325319543229
MB-0068	MB-0158	1.50511553789513
MB-0068	MB-0361	1.86205440819373
MB-0066	MB-3367	2.58735735463469
MB-0068	MB-0385	1.56251976354587
MB-0068	MB-0425	2.51592223479249
MB-0068	MB-0512	0.558245696699427
MB-0068	MB-0203	1.48396850431988
MB-0066	MB-0414	2.87142136338514
MB-0068	MB-0372	1.49261083325046
MB-0068	MB-0492	1.08677115105755
MB-0068	MB-0421	1.95614330918715
MB-0068	MB-0291	1.63771348870825
MB-0068	MB-0035	4.03845180241879
MB-0068	MB-0414	3.06519673843646
MB-0068	MB-0404	1.07501299248659
MB-0068	MB-0206	2.16118006949079
MB-0068	MB-0348	1.92054480660542
MB-0068	MB-0465	2.07250627371927
MB-0068	MB-0528	1.36108602875607
MB-0068	MB-0400	1.47745137735234
MB-0068	MB-0487	1.31527720370471
MB-0068	MB-0525	1.41124478304482
MB-0068	MB-0521	1.55939806226146
MB-0035	MB-2614	3.50956904046982
MB-0068	MB-0449	2.14837493630731
MB-0035	MB-3104	3.4349128331339
MB-0068	MB-0535	0.740759982528441
MB-0068	MB-0531	1.54285647917632
MB-0068	MB-0542	1.416688664343
MB-0068	MB-0891	1.17227374669575
MB-0068	MB-0399	1.64645607691293
MB-0068	MB-0354	2.25861973074478
MB-0068	MB-0494	2.67564063875356
MB-0068	MB-0455	1.97632699605151
MB-0068	MB-0584	1.16532439833006
MB-0068	MB-0582	1.90022827002893
MB-0068	MB-0613	2.1403593681078
MB-0068	MB-0904	1.40231725682279
MB-0068	MB-0874	1.51118579510812
MB-0068	MB-2616	1.10733798756314
MB-0068	MB-2718	1.06912108936686
MB-0068	MB-0486	1.5215027638362
MB-0068	MB-0869	1.84634281367064
MB-0068	MB-0474	1.5459260406503
MB-0068	MB-0115	1.93156481207389
MB-0068	MB-2556	2.14846673366508
MB-0068	MB-0396	2.33049994812357
MB-0068	MB-2614	1.25837027948814
MB-0068	MB-0269	1.87013355292024
MB-0068	MB-0581	1.92195153786525
MB-0068	MB-0401	2.46128440328611
MB-0068	MB-0467	2.0562068975847
MB-0068	MB-2742	1.85891996711818
MB-0068	MB-2513	1.68551311365905
MB-0068	MB-2957	1.77335267685703
MB-0068	MB-0446	2.72358277024687
MB-0068	MB-3436	1.3757212067817
MB-0068	MB-2904	1.18879825129582
MB-0068	MB-2971	1.5267853248437
MB-0068	MB-0659	1.85536948499407
MB-0068	MB-3412	1.23909170411867
MB-0068	MB-3035	1.45649414602595
MB-0068	MB-3031	1.61891834273448
MB-0068	MB-0350	3.24129523208889
MB-0068	MB-2912	1.6499285519432
MB-0068	MB-3181	1.18462467590787
MB-0068	MB-3363	2.00078164044636
MB-0068	MB-3479	1.42897369552707
MB-0068	MB-0395	2.20558873510146
MB-0068	MB-3528	1.90469117640983
MB-0068	MB-3329	1.77799860603805
MB-0068	MB-2923	2.08542165910992
MB-0068	MB-3104	1.49571311283063
MB-0068	MB-2632	2.34597457512428
MB-0068	MB-3506	1.28572537493283
MB-0068	MB-2752	1.39494129840693
MB-0068	MB-3218	1.73319283686134
MB-0068	MB-0608	1.88949838754995
MB-0068	MB-3292	1.68495560250271
MB-0068	MB-3600	1.57241750203954
MB-0068	MB-3488	2.04049569115778
MB-0068	MB-0579	2.08870355331642
MB-0115	MB-0191	1.85881998094872
MB-0068	MB-3386	1.71190696669034
MB-0115	MB-0010	2.82703254166476
MB-0068	MB-3567	2.1778046722238
MB-0115	MB-0414	2.75508389447908
MB-0068	MB-2857	1.96182696865911
MB-0115	MB-0045	1.70322024586728
MB-0115	MB-0350	2.9573367567499
MB-0115	MB-0421	2.37755762784881
MB-0035	MB-3600	3.69371295433787
MB-0068	MB-3367	3.09733408644535
MB-0115	MB-0181	2.86873873978494
MB-0115	MB-0372	1.58866998389321
MB-0115	MB-0400	1.11706030726336
MB-0115	MB-0301	1.79755939646776
MB-0115	MB-0396	1.46838845939544
MB-0115	MB-0238	1.85822463712656
MB-0115	MB-0068	1.93337196043827
MB-0115	MB-0123	1.77815142928046
MB-0115	MB-0138	2.09049166621633
MB-0115	MB-0066	1.99383883725807
MB-0115	MB-0158	2.08784171498606
MB-0115	MB-0385	2.41621988974512
MB-0115	MB-0202	2.49358744347202
MB-0115	MB-0362	3.02598617333143
MB-0115	MB-0134	2.62016657152891
MB-0115	MB-0465	2.50058218042508
MB-0115	MB-0145	1.9832114501651
MB-0115	MB-0446	3.2898929511269
MB-0115	MB-0525	1.70265130157445
MB-0115	MB-0521	1.70187706975706
MB-0115	MB-0117	2.5760152626293
MB-0115	MB-0404	1.90448314388184
MB-0115	MB-0528	1.69425310107367
MB-0115	MB-0361	2.08023540193221
MB-0115	MB-0354	2.52587500614698
MB-0115	MB-0531	1.39357120538966
MB-0115	MB-0492	2.46178820495864
MB-0115	MB-0455	1.83477274294537
MB-0115	MB-0322	2.12547384780277
MB-0115	MB-0613	1.80813468362351
MB-0115	MB-0494	2.51437372741492
MB-0115	MB-0399	2.24847007483395
MB-0115	MB-0282	2.50860810117668
MB-0115	MB-0869	1.15656606367656
MB-0115	MB-0582	1.90401213492378
MB-0115	MB-0206	2.74072353405355
MB-0115	MB-0891	2.21383897282717
MB-0115	MB-0291	2.10275881990838
MB-0115	MB-0324	3.44705862609315
MB-0115	MB-0874	2.43047952451588
MB-0115	MB-0659	0.991571072943134
MB-0115	MB-0535	1.80435974048192
MB-0115	MB-0269	2.01251335844495
MB-0115	MB-0348	2.61187744572406
MB-0115	MB-0542	1.72486550153016
MB-0115	MB-0467	2.33575746596578
MB-0115	MB-0487	2.85678944187298
MB-0115	MB-0608	1.50825610011938
MB-0115	MB-2513	2.29485959359785
MB-0115	MB-0579	2.81677144683172
MB-0115	MB-0474	2.21583099947875
MB-0115	MB-2616	1.48588690865646
MB-0115	MB-2718	1.51381503439473
MB-0115	MB-2556	2.09438555403847
MB-0115	MB-2904	1.85392166250587
MB-0115	MB-0512	2.20288610773942
MB-0115	MB-0486	2.4782163722856
MB-0117	MB-0068	1.08422352852223
MB-0115	MB-3031	1.84059337528672
MB-0115	MB-3035	1.2840562857038
MB-0115	MB-0401	1.95318747459242
MB-0115	MB-2912	2.08228474180604
MB-0115	MB-3436	1.41455452715744
MB-0115	MB-2957	1.31875707280371
MB-0115	MB-2752	1.87735216159948
MB-0115	MB-3363	1.48900761419163
MB-0117	MB-0066	1.23525687404092
MB-0115	MB-0584	1.86526687472799
MB-0117	MB-0138	0.764386318311979
MB-0115	MB-0425	3.65605856067699
MB-0117	MB-0045	1.56925442733993
MB-0115	MB-0904	2.38807317269659
MB-0115	MB-2923	2.34672786818238
MB-0115	MB-2614	2.22548279241271
MB-0115	MB-3479	1.56187882646116
MB-0115	MB-3528	2.30051927302431
MB-0117	MB-0181	0.861659188053964
MB-0115	MB-2971	2.20285517074205
MB-0115	MB-2632	2.83339394700353
MB-0115	MB-3218	1.64961353123437
MB-0117	MB-0123	1.38995211216688
MB-0115	MB-3506	1.66576184634539
MB-0117	MB-0202	1.25075270033912
MB-0117	MB-0010	2.48331740517745
MB-0117	MB-0322	0.737298823025847
MB-0115	MB-3329	2.14095716433722
MB-0115	MB-3181	1.35066710136868
MB-0117	MB-0282	0.767017191698032
MB-0115	MB-3292	1.49472207695055
MB-0115	MB-2742	2.22298722625074
MB-0117	MB-0301	1.29403301901345
MB-0117	MB-0145	1.39296316211939
MB-0117	MB-0362	1.07206448411435
MB-0117	MB-0203	0.779409973309418
MB-0117	MB-0324	1.2670446443061
MB-0115	MB-0581	2.4578400346479
MB-0117	MB-0238	2.29596429301012
MB-0117	MB-0134	1.77142642074102
MB-0117	MB-0158	1.47353445027016
MB-0115	MB-0395	2.75906339481027
MB-0115	MB-3488	2.68734783142733
MB-0115	MB-3567	2.40112172727893
MB-0117	MB-0372	2.4588463825145
MB-0115	MB-3386	1.86326956493964
MB-0115	MB-3104	2.73076663363343
MB-0115	MB-0449	3.17031614323209
MB-0115	MB-2857	1.77459776622865
MB-0115	MB-3412	1.8167130803128
MB-0117	MB-0487	1.05246711119808
MB-0117	MB-0421	1.94442179517943
MB-0117	MB-0206	2.29522070314764
MB-0117	MB-0449	1.51859083331008
MB-0115	MB-0203	2.99184051016887
MB-0117	MB-0512	0.976025172305226
MB-0117	MB-0525	1.74487207197229
MB-0117	MB-0404	1.05907410648219
MB-0117	MB-0492	1.72772393005746
MB-0117	MB-0521	1.5184579481438
MB-0117	MB-0535	0.935517813262893
MB-0117	MB-0528	1.57958105540692
MB-0115	MB-3600	1.83844248967652
MB-0117	MB-0400	2.35528771337194
MB-0117	MB-0399	1.65465314132927
MB-0117	MB-0584	1.15792050583475
MB-0117	MB-0395	1.77284872094235
MB-0117	MB-0904	1.11870325196381
MB-0117	MB-0385	1.54692115033411
MB-0117	MB-0531	1.68557946843599
MB-0117	MB-0542	1.53765509187064
MB-0117	MB-0891	1.46303693659708
MB-0117	MB-0115	2.56931160837196
MB-0117	MB-0354	2.20092825902669
MB-0117	MB-0494	2.54583790895711
MB-0117	MB-0874	2.29469771213424
MB-0117	MB-0581	1.64336143000551
MB-0117	MB-2718	1.41136299289004
MB-0117	MB-0291	1.83066231694822
MB-0117	MB-0348	1.76879520555383
MB-0117	MB-0582	1.83109553791526
MB-0117	MB-0474	1.52605394601003
MB-0117	MB-2556	2.69149033578257
MB-0117	MB-0467	1.92985148273754
MB-0115	MB-3367	3.02292029745096
MB-0117	MB-0486	1.82501669916333
MB-0117	MB-2513	2.11172029289199
MB-0117	MB-0269	2.20319407478387
MB-0117	MB-2614	1.23768166583069
MB-0117	MB-2616	1.84822318713516
MB-0117	MB-0446	2.32727238927434
MB-0117	MB-2971	1.49569034731476
MB-0117	MB-0191	2.61246502718755
MB-0117	MB-3031	1.8545876784933
MB-0117	MB-0869	1.75491489795398
MB-0117	MB-0613	2.67344622784228
MB-0117	MB-0659	2.56076906714348
MB-0117	MB-2742	1.98535740100841
MB-0117	MB-3436	1.98283304613007
MB-0117	MB-0425	2.08798402774721
MB-0117	MB-3329	2.35015492655409
MB-0117	MB-2752	1.68396225750456
MB-0117	MB-3181	1.91553587243969
MB-0123	MB-0068	1.25273214904936
MB-0117	MB-0608	2.10243534211066
MB-0117	MB-0361	2.24270484845344
MB-0117	MB-3104	1.43291933834793
MB-0117	MB-3528	2.36310244221925
MB-0117	MB-0579	1.65305328437991
MB-0117	MB-2904	2.15358129351462
MB-0117	MB-3506	1.75543982160911
MB-0117	MB-2912	1.9502394871034
MB-0117	MB-2957	2.00473190536705
MB-0117	MB-3035	1.88227197827445
MB-0123	MB-0010	1.83771671840142
MB-0123	MB-0066	1.52995182785684
MB-0123	MB-0045	1.2354575937211
MB-0117	MB-3412	1.3275818432394
MB-0123	MB-0134	0.99363889714551
MB-0123	MB-0138	1.01065167218999
MB-0123	MB-0181	1.5651996023337
MB-0117	MB-3479	1.3251415797755
MB-0123	MB-0202	1.05402191346708
MB-0117	MB-3218	1.92295395690105
MB-0117	MB-3600	1.55744384300852
MB-0123	MB-0117	1.38922562963838
MB-0117	MB-0035	3.56903051278579
MB-0117	MB-3363	2.3583334596504
MB-0117	MB-0455	2.39070236194756
MB-0123	MB-0035	3.68774335553531
MB-0117	MB-0465	2.11086829306504
MB-0123	MB-0115	1.7886977859418
MB-0123	MB-0191	2.05087148439635
MB-0117	MB-0401	2.39063863204278
MB-0123	MB-0301	0.700544898907812
MB-0123	MB-0158	1.52996017052425
MB-0123	MB-0282	1.15731474007778
MB-0123	MB-0322	1.09949970227414
MB-0117	MB-0396	2.57709468229949
MB-0123	MB-0385	1.23570397591271
MB-0117	MB-0350	3.47820336531702
MB-0123	MB-0372	1.60822412291685
MB-0123	MB-0395	2.21078381719847
MB-0117	MB-0414	3.56308412256007
MB-0123	MB-0145	1.54457799303318
MB-0123	MB-0362	2.10148227761534
MB-0123	MB-0203	1.5725892525473
MB-0117	MB-3292	1.91209980791726
MB-0123	MB-0492	1.37655276686406
MB-0117	MB-3386	2.46377171688746
MB-0123	MB-0474	1.33018707145724
MB-0123	MB-0449	1.77473500660724
MB-0123	MB-0238	1.70694338194237
MB-0123	MB-0425	1.75499669741523
MB-0123	MB-0399	1.86346896735599
MB-0117	MB-2923	2.233636626966
MB-0123	MB-0525	1.36931657110385
MB-0123	MB-0404	1.15487468850314
MB-0123	MB-0421	2.22697070905219
MB-0123	MB-0512	1.09744651164018
MB-0123	MB-0400	1.18260786524647
MB-0123	MB-0528	1.3240660747046
MB-0123	MB-0324	1.8323646115989
MB-0123	MB-0348	1.37436525728421
MB-0123	MB-0579	1.94238179251429
MB-0123	MB-0542	0.969213603293417
MB-0117	MB-2857	2.25450995462933
MB-0123	MB-0467	1.95996525114471
MB-0123	MB-0446	2.95211867433497
MB-0123	MB-0487	2.03652439448273
MB-0123	MB-0535	1.10099792313752
MB-0123	MB-0494	1.89520231625526
MB-0117	MB-3488	1.88572109892626
MB-0123	MB-0582	1.22628520401181
MB-0123	MB-0206	2.0946141455407
MB-0117	MB-3567	2.14016995881118
MB-0123	MB-0354	1.8920402994024
MB-0123	MB-0584	1.15868484523017
MB-0123	MB-0904	0.807689025502888
MB-0123	MB-0531	1.35062474915117
MB-0123	MB-0891	1.46576370859873
MB-0123	MB-0659	1.84484060307738
MB-0123	MB-0350	3.27889795607034
MB-0123	MB-0613	1.46878336469509
MB-0123	MB-0414	3.14380006990655
MB-0123	MB-0486	1.61463001702019
MB-0123	MB-0874	1.79355158327339
MB-0123	MB-0521	1.60363249685467
MB-0123	MB-0291	1.63361029216338
MB-0123	MB-2718	1.04320793863504
MB-0123	MB-0608	1.38415975073117
MB-0123	MB-0581	1.60018538387995
MB-0123	MB-2614	1.33248779089406
MB-0123	MB-0465	2.20231939205269
MB-0117	MB-2632	2.18239597251536
MB-0123	MB-2752	1.21951394146013
MB-0123	MB-2971	1.1962492555779
MB-0123	MB-3031	1.66861464273648
MB-0123	MB-2616	1.42210426319282
MB-0123	MB-0401	2.63467118661576
MB-0123	MB-3035	1.10312343151777
MB-0123	MB-3412	0.568987655462088
MB-0123	MB-2513	2.15427483347678
MB-0123	MB-3436	1.23841655024983
MB-0123	MB-2556	2.10089373024594
MB-0123	MB-2904	1.49547126353595
MB-0115	MB-0035	3.78871822300975
MB-0123	MB-3104	1.88407957555835
MB-0123	MB-3506	1.29978108668217
MB-0123	MB-2957	1.67014151533261
MB-0123	MB-3181	1.38969108806036
MB-0123	MB-0269	1.88401866219508
MB-0123	MB-3600	0.70217219533731
MB-0123	MB-3528	1.98846314258001
MB-0123	MB-3567	2.34865503505201
MB-0123	MB-3218	1.51537436452608
MB-0123	MB-3479	1.01828202731776
MB-0123	MB-2912	1.90662695076658
MB-0123	MB-3363	1.60735912773547
MB-0117	MB-3367	3.33000880287038
MB-0123	MB-0455	2.00219104833244
MB-0123	MB-0361	1.92112463444043
MB-0123	MB-3329	1.92684416702786
MB-0134	MB-0123	0.989801153418283
MB-0123	MB-2742	1.89978344648603
MB-0134	MB-0202	1.25529176068648
MB-0134	MB-0010	1.01900126948463
MB-0134	MB-0181	1.6333980207136
MB-0134	MB-0138	1.81680842049385
MB-0123	MB-2857	1.75250607750687
MB-0134	MB-0117	1.77426676333463
MB-0134	MB-0066	2.36715005650704
MB-0134	MB-0115	2.61846104985998
MB-0134	MB-0301	1.10854213785617
MB-0123	MB-3292	1.63300165645795
MB-0134	MB-0362	2.50075176398744
MB-0123	MB-3386	1.8702500741781
MB-0134	MB-0322	1.80080746069309
MB-0123	MB-0396	2.25086816218872
MB-0134	MB-0421	2.75969992414033
MB-0134	MB-0068	2.10070318497981
MB-0123	MB-0869	1.73003265175284
MB-0134	MB-0045	1.6641541895609
MB-0123	MB-3488	2.28666592739946
MB-0134	MB-0035	3.86703860115634
MB-0123	MB-3367	2.79104199539919
MB-0134	MB-0425	0.967993861034688
MB-0134	MB-0348	0.797691824085214
MB-0123	MB-2923	2.31142084153211
MB-0134	MB-0282	1.72189486999468
MB-0123	MB-2632	2.65174100229062
MB-0134	MB-0191	2.73743450583826
MB-0134	MB-0385	0.902364242196988
MB-0134	MB-0158	1.87217763398667
MB-0134	MB-0372	2.51157950498584
MB-0134	MB-0203	1.8419389622142
MB-0134	MB-0449	1.99500757408615
MB-0134	MB-0238	2.39214154273432
MB-0134	MB-0525	2.12148770574899
MB-0134	MB-0487	2.73176578998689
MB-0134	MB-0395	2.39823272576763
MB-0134	MB-0404	1.66280703221034
MB-0134	MB-0584	2.02784712573446
MB-0134	MB-0904	1.28110147272741
MB-0134	MB-0582	1.8281841334384
MB-0134	MB-0891	1.83303604721488
MB-0134	MB-0659	2.55349543039855
MB-0134	MB-0492	1.68860531022429
MB-0134	MB-0613	1.9723726165079
MB-0134	MB-0324	1.94982692540235
MB-0134	MB-0512	1.94825322550839
MB-0134	MB-0542	1.49859351335708
MB-0134	MB-0581	2.23606026374289
MB-0134	MB-2556	2.5930808024847
MB-0134	MB-0874	2.056110777389
MB-0134	MB-0400	2.56055245384681
MB-0134	MB-0531	2.11398822662653
MB-0134	MB-0145	2.04893938140044
MB-0134	MB-2718	1.8001943291067
MB-0134	MB-0455	2.81884450863641
MB-0134	MB-2614	1.87853990082387
MB-0134	MB-0528	1.81173864930004
MB-0134	MB-0521	2.17171157484997
MB-0134	MB-0446	3.29628337017538
MB-0134	MB-0579	2.0912127591356
MB-0134	MB-2752	1.64806896286814
MB-0134	MB-0869	2.27726582392974
MB-0134	MB-2971	1.49313509714464
MB-0134	MB-0474	1.60551427869177
MB-0134	MB-0467	2.77554107260336
MB-0134	MB-0494	2.16677490196306
MB-0134	MB-3031	2.25762599106284
MB-0134	MB-0354	2.37520039323217
MB-0134	MB-0396	3.14110959893912
MB-0134	MB-2513	2.8987391597026
MB-0134	MB-0535	1.89219628315727
MB-0134	MB-0206	2.19298411258003
MB-0134	MB-0401	3.17453444811477
MB-0138	MB-0068	0.657239462973055
MB-0134	MB-3035	2.10821316852829
MB-0134	MB-0608	1.84951526316491
MB-0138	MB-0066	1.05443648891381
MB-0134	MB-0486	1.66232000751293
MB-0134	MB-3436	2.20414713590672
MB-0134	MB-0291	1.90664362869197
MB-0134	MB-0399	2.57499508059543
MB-0138	MB-0045	1.38202071664203
MB-0134	MB-3412	0.720529759626715
MB-0138	MB-0123	1.00213755745066
MB-0138	MB-0117	0.766002474362319
MB-0134	MB-2616	2.31380443928669
MB-0134	MB-3600	0.872685696175677
MB-0134	MB-0269	2.47817093580153
MB-0138	MB-0181	1.02095740835891
MB-0134	MB-2904	2.29254197439856
MB-0138	MB-0202	1.14401307578234
MB-0134	MB-3528	2.40563490462913
MB-0134	MB-3104	2.57275473558391
MB-0134	MB-3506	2.03836370607396
MB-0134	MB-0465	2.59920012053662
MB-0138	MB-0322	0.534797378176982
MB-0134	MB-3567	2.91570971371199
MB-0138	MB-0010	2.42318138773443
MB-0138	MB-0282	0.838382477702325
MB-0134	MB-3363	2.41249382504099
MB-0138	MB-0301	1.12502131217113
MB-0134	MB-2912	2.39034508002242
MB-0134	MB-3329	2.53438708927003
MB-0134	MB-2742	2.26189996754362
MB-0138	MB-0362	1.22973503766423
MB-0134	MB-2957	2.29498609472913
MB-0138	MB-0203	1.11159817955449
MB-0138	MB-0158	1.33088437402472
MB-0138	MB-0134	1.81206714088005
MB-0134	MB-3218	2.16037959898855
MB-0138	MB-0238	1.77287560901156
MB-0138	MB-0324	1.52784150674751
MB-0138	MB-0191	2.17053125227246
MB-0134	MB-3479	1.57810927507336
MB-0134	MB-0361	2.53612348418101
MB-0138	MB-0145	1.13260560974302
MB-0138	MB-0372	1.68831940570537
MB-0134	MB-3181	2.38505864981514
MB-0134	MB-3386	2.70165244216007
MB-0138	MB-0396	2.40098078222871
MB-0138	MB-0350	3.27814416163433
MB-0138	MB-0115	2.09500042338738
MB-0134	MB-2857	2.44784950112154
MB-0138	MB-0401	2.45122622171963
MB-0138	MB-0399	1.45373430013712
MB-0134	MB-2923	2.85448262782212
MB-0138	MB-0512	0.458011392419857
MB-0138	MB-0421	1.85974626474585
MB-0138	MB-0474	1.42514723451441
MB-0138	MB-0395	1.87318288509534
MB-0138	MB-0414	3.13256164813911
MB-0138	MB-0487	1.08471082292901
MB-0138	MB-0492	1.48128716881039
MB-0138	MB-0404	0.737894318365004
MB-0138	MB-0449	1.44776430763475
MB-0138	MB-0525	1.40802688538634
MB-0138	MB-0425	2.37316791560648
MB-0138	MB-0467	1.66801740780135
MB-0138	MB-0291	1.59339619478408
MB-0138	MB-0904	0.841033579692101
MB-0138	MB-0385	1.5773120693671
MB-0138	MB-0528	1.28099192762414
MB-0138	MB-0891	1.10631317658799
MB-0138	MB-0206	2.14394329201472
MB-0138	MB-0535	0.627530464439644
MB-0138	MB-0584	0.871454237292953
MB-0138	MB-0354	2.07942763675867
MB-0134	MB-3367	2.99240217649551
MB-0138	MB-0542	1.21832421453379
MB-0138	MB-0582	1.58282036877337
MB-0138	MB-0579	1.75304286555224
MB-0138	MB-0035	3.49262855282519
MB-0138	MB-0348	1.82104141565837
MB-0138	MB-0581	1.61450468742129
MB-0138	MB-0613	2.04268392426279
MB-0138	MB-0874	1.83979759189327
MB-0138	MB-0659	1.95693986182605
MB-0138	MB-0465	1.98354620099621
MB-0138	MB-0361	1.87663388510046
MB-0138	MB-0531	1.3408648939868
MB-0138	MB-0269	1.86889702043643
MB-0138	MB-2616	1.1673218534122
MB-0138	MB-2718	0.943068473264368
MB-0138	MB-0494	2.44287985637322
MB-0138	MB-2971	1.27541823187255
MB-0138	MB-2513	1.69961805410634
MB-0138	MB-0446	2.44265020029948
MB-0134	MB-3488	3.14045999044903
MB-0138	MB-0400	1.53255309719689
MB-0138	MB-2614	0.858090759819032
MB-0138	MB-3436	1.2724680661979
MB-0138	MB-2904	1.11856997335369
MB-0138	MB-2556	2.23847730953748
MB-0134	MB-0414	3.77768555216582
MB-0138	MB-2752	1.28838057803594
MB-0138	MB-2957	1.71432887044714
MB-0138	MB-3479	1.16234773687386
MB-0134	MB-2632	3.01392047531738
MB-0138	MB-0521	1.34783356270581
MB-0138	MB-3528	1.92968375768319
MB-0138	MB-3412	1.04387039086503
MB-0138	MB-2923	2.01741364770704
MB-0138	MB-3031	1.54272238614416
MB-0138	MB-3181	1.33281119000193
MB-0138	MB-2912	1.62707643626015
MB-0138	MB-3035	1.37272430554302
MB-0138	MB-0455	2.04716811624973
MB-0138	MB-3329	1.77532910393615
MB-0138	MB-3104	1.25592226292336
MB-0138	MB-3567	2.03417422841588
MB-0138	MB-2742	1.72294272058523
MB-0138	MB-3506	1.20700136428247
MB-0138	MB-0486	1.63045784656083
MB-0138	MB-3363	1.97062010991852
MB-0145	MB-0068	1.13190549147805
MB-0138	MB-3600	1.15282945121398
MB-0138	MB-3218	1.57893298705484
MB-0138	MB-0608	1.85062533927491
MB-0138	MB-2632	2.17621312876245
MB-0145	MB-0045	1.3522891411184
MB-0145	MB-0066	1.44361569600638
MB-0134	MB-3292	2.42475531052286
MB-0145	MB-0010	2.48887308429181
MB-0145	MB-0202	1.59206503779756
MB-0145	MB-0123	1.54662307538943
MB-0138	MB-3488	1.6658526709166
MB-0145	MB-0138	1.12989408381504
MB-0145	MB-0117	1.39675396621376
MB-0145	MB-0181	1.85786340197166
MB-0138	MB-3386	1.74331756011354
MB-0145	MB-0238	1.37110716737319
MB-0138	MB-2857	1.86007758877646
MB-0138	MB-0869	1.84773425653881
MB-0145	MB-0362	2.08762780870787
MB-0145	MB-0372	1.45854013646751
MB-0145	MB-0282	1.47407122084339
MB-0145	MB-0115	1.98920783184723
MB-0138	MB-3292	1.73423995665914
MB-0145	MB-0134	2.0539223691381
MB-0145	MB-0421	2.29906219050925
MB-0145	MB-0525	1.4984872613758
MB-0145	MB-0322	1.19707915399171
MB-0145	MB-0301	1.39934618740079
MB-0145	MB-0492	1.5995738940074
MB-0145	MB-0425	2.65598297465262
MB-0145	MB-0487	1.64365735255929
MB-0145	MB-0521	1.21245378144534
MB-0145	MB-0528	0.97143980197277
MB-0145	MB-0400	1.68113185449701
MB-0145	MB-0158	0.845712347113144
MB-0145	MB-0449	2.26812882022714
MB-0145	MB-0512	1.13627209797727
MB-0145	MB-0291	1.41280255419674
MB-0145	MB-0324	2.37999372684026
MB-0145	MB-0467	2.15752894376287
MB-0145	MB-0542	1.00551852531955
MB-0145	MB-0531	1.37256481614627
MB-0145	MB-0474	1.4432265051
MB-0138	MB-3367	3.05459659873947
MB-0145	MB-0535	0.75142985546209
MB-0145	MB-0395	2.18753732990582
MB-0145	MB-0891	1.04855288734321
MB-0145	MB-0659	1.9251694941701
MB-0145	MB-0874	1.53514339657753
MB-0145	MB-0613	2.17394506198321
MB-0145	MB-2513	1.75598128183382
MB-0145	MB-0581	1.93944372053727
MB-0145	MB-0486	1.3860971678161
MB-0145	MB-0584	1.50862753908193
MB-0145	MB-0446	2.85116959641439
MB-0145	MB-2616	1.04904738891232
MB-0145	MB-2556	1.88244755313224
MB-0145	MB-0404	0.632014567864787
MB-0145	MB-2718	1.0924164666463
MB-0145	MB-0904	1.64657946292192
MB-0145	MB-0494	2.35007493060225
MB-0145	MB-0401	2.34230331643984
MB-0145	MB-0385	1.84495743955764
MB-0145	MB-0206	1.49775166293072
MB-0145	MB-2904	1.18718404964557
MB-0145	MB-2614	0.993399594190248
MB-0145	MB-3031	1.44536506495587
MB-0145	MB-0869	1.55348474693965
MB-0145	MB-0203	1.35105362367793
MB-0145	MB-3181	1.2280475072401
MB-0145	MB-0348	1.64792912839213
MB-0145	MB-2752	1.43251656863183
MB-0145	MB-3035	1.54929295578217
MB-0145	MB-2971	1.64392591061635
MB-0145	MB-3329	1.41301305746341
MB-0145	MB-2742	1.35639146175217
MB-0145	MB-3506	0.927160032431856
MB-0145	MB-3436	1.53713042974041
MB-0145	MB-0608	1.67871402554443
MB-0145	MB-0354	1.92454114529379
MB-0145	MB-0455	1.62185272677768
MB-0145	MB-2957	1.51413315030904
MB-0145	MB-3104	1.63974876416315
MB-0145	MB-3528	1.6990448027649
MB-0145	MB-3412	1.42537599888241
MB-0145	MB-3218	1.36975080344572
MB-0145	MB-0582	1.80575633427565
MB-0158	MB-0066	1.554677366923
MB-0158	MB-0045	1.01268962138957
MB-0145	MB-0399	1.40697633203955
MB-0145	MB-3479	1.09331049597973
MB-0158	MB-0068	1.50833919951022
MB-0145	MB-2912	1.62269629894875
MB-0158	MB-0010	2.39661134185697
MB-0158	MB-0123	1.53732206182665
MB-0145	MB-0035	3.65660278658291
MB-0145	MB-3386	1.603320112396
MB-0145	MB-2632	1.85583582058411
MB-0158	MB-0202	1.16790902778628
MB-0145	MB-3363	1.80774066871013
MB-0145	MB-3488	2.09715398153042
MB-0158	MB-0138	1.33374183057351
MB-0158	MB-0117	1.4758142372052
MB-0145	MB-0269	1.11670907620961
MB-0145	MB-2923	1.93216568518713
MB-0158	MB-0238	1.34632384475297
MB-0158	MB-0134	1.87238397525776
MB-0134	MB-0350	3.69800224604262
MB-0145	MB-3292	1.37068187463119
MB-0158	MB-0372	1.59846766476152
MB-0145	MB-0465	2.18615140669962
MB-0158	MB-0362	1.94994903759713
MB-0158	MB-0115	2.08616115573079
MB-0158	MB-0181	1.7966477511334
MB-0158	MB-0282	1.49444444599311
MB-0145	MB-3600	1.56690085789281
MB-0158	MB-0035	3.37714843964293
MB-0158	MB-0301	1.24934413981453
MB-0158	MB-0322	1.29947958913202
MB-0158	MB-0421	2.16064346986468
MB-0145	MB-0579	2.11124974049083
MB-0145	MB-0191	2.08583809263244
MB-0158	MB-0324	1.97060526581319
MB-0158	MB-0400	1.72930016467354
MB-0158	MB-0395	1.81663277244683
MB-0158	MB-0474	1.21141826643105
MB-0158	MB-0487	1.65403969882559
MB-0158	MB-0449	1.79038476639594
MB-0158	MB-0525	1.28481413079923
MB-0145	MB-0361	1.77103651272039
MB-0158	MB-0425	2.47931684639419
MB-0158	MB-0512	1.39492590751741
MB-0158	MB-0467	1.88230230769444
MB-0158	MB-0521	1.26861759975516
MB-0158	MB-0145	0.850745890788128
MB-0158	MB-0542	0.977448901645318
MB-0158	MB-0531	1.16796245658014
MB-0158	MB-0528	1.03125610132264
MB-0145	MB-3567	1.95716761729531
MB-0158	MB-0385	1.69469091769204
MB-0158	MB-0492	1.7658536450838
MB-0158	MB-0535	1.03483046984577
MB-0158	MB-0291	1.56361989104627
MB-0158	MB-0401	2.41903272367786
MB-0158	MB-0348	1.32087867039626
MB-0158	MB-0206	1.68407068098298
MB-0158	MB-0581	1.54049455057934
MB-0158	MB-0874	1.71008117122172
MB-0158	MB-0404	0.704248107749925
MB-0158	MB-0659	1.81924482808684
MB-0158	MB-0203	1.28569266743789
MB-0145	MB-2857	1.5303972305389
MB-0158	MB-0891	1.42454098467726
MB-0158	MB-0494	1.88654186893449
MB-0158	MB-0584	1.53180154679076
MB-0158	MB-0613	2.11157840252799
MB-0158	MB-2556	1.95899104496217
MB-0158	MB-0904	1.57407032265944
MB-0158	MB-2513	1.81382003706318
MB-0158	MB-0486	1.64159868121025
MB-0158	MB-0399	0.846982614217038
MB-0145	MB-3367	2.68451334699726
MB-0158	MB-2616	1.31145455528746
MB-0158	MB-2718	1.16440357188483
MB-0158	MB-0582	1.43068433788048
MB-0158	MB-0269	1.13960641984003
MB-0158	MB-3031	1.30589268175721
MB-0145	MB-0396	2.37294677121735
MB-0158	MB-2742	1.28887166968715
MB-0158	MB-0191	2.09340575540054
MB-0158	MB-2971	1.3221732111289
MB-0158	MB-0455	1.84878820560002
MB-0158	MB-2752	1.14762647236479
MB-0158	MB-2904	1.34255783119371
MB-0158	MB-0869	1.46379795566443
MB-0158	MB-0446	2.3632614936933
MB-0158	MB-3035	1.62399681466361
MB-0158	MB-0608	1.66819275895889
MB-0158	MB-0579	1.5676793811778
MB-0158	MB-2614	1.36647617669235
MB-0145	MB-0350	2.72586958700005
MB-0158	MB-3181	1.24885140857216
MB-0158	MB-2632	1.84443868273354
MB-0158	MB-2957	1.35347035153109
MB-0158	MB-3506	1.16274116807369
MB-0158	MB-3329	1.56128194254465
MB-0158	MB-3436	1.64643392405384
MB-0181	MB-0010	2.01850055379094
MB-0158	MB-3218	1.19917010666361
MB-0158	MB-3528	1.64692808356982
MB-0181	MB-0117	0.874345113228066
MB-0181	MB-0138	1.03016421414124
MB-0158	MB-0354	1.49189208855818
MB-0158	MB-3412	1.46068140635582
MB-0158	MB-2912	1.64799743574942
MB-0181	MB-0035	3.99629370432817
MB-0181	MB-0202	1.32259476927005
MB-0158	MB-3479	1.18274620082964
MB-0181	MB-0068	1.1262007309643
MB-0181	MB-0322	1.2327130689478
MB-0158	MB-3363	1.72455542236923
MB-0181	MB-0123	1.57002121959098
MB-0158	MB-3488	2.04699480973373
MB-0181	MB-0066	1.57251203257054
MB-0181	MB-0282	0.86394886533716
MB-0181	MB-0362	1.44582249182762
MB-0181	MB-0045	1.92475986122392
MB-0181	MB-0134	1.63389253346637
MB-0181	MB-0203	1.21246182149814
MB-0181	MB-0301	1.55678045200422
MB-0181	MB-0191	2.88301299117652
MB-0158	MB-3292	1.64208787604756
MB-0158	MB-3386	1.61829227886126
MB-0181	MB-0158	1.81258867485254
MB-0158	MB-3600	1.52603420277716
MB-0158	MB-3567	1.63381604362979
MB-0181	MB-0324	1.61157092222425
MB-0158	MB-0465	2.10108453595564
MB-0181	MB-0421	2.31605133271059
MB-0158	MB-3104	1.6760260402776
MB-0181	MB-0395	2.17825412287918
MB-0158	MB-0396	2.44256304519828
MB-0181	MB-0145	1.8525302584631
MB-0158	MB-0414	3.02684579143375
MB-0158	MB-2857	1.45793598314386
MB-0145	MB-0414	2.81672831049834
MB-0158	MB-2923	2.03368307504865
MB-0181	MB-0446	2.71432339557468
MB-0158	MB-0361	1.76413026048301
MB-0181	MB-0449	1.71525999909888
MB-0181	MB-0512	1.24975420098391
MB-0181	MB-0579	1.81311318012747
MB-0181	MB-0487	1.57267231447549
MB-0181	MB-0404	1.53699064865004
MB-0181	MB-0584	1.65432949317672
MB-0181	MB-0581	2.0428296489317
MB-0181	MB-0238	2.46600316390349
MB-0181	MB-0385	1.42737197271748
MB-0181	MB-0291	2.03641534158549
MB-0181	MB-0525	2.07548734940379
MB-0181	MB-0474	1.65902314732904
MB-0181	MB-0465	2.35284604111305
MB-0181	MB-0399	2.16437232316414
MB-0181	MB-0582	2.15879383768751
MB-0181	MB-0535	1.43811635626657
MB-0181	MB-0492	1.05214715884347
MB-0181	MB-0904	1.26743207419046
MB-0181	MB-0467	2.38293790979506
MB-0181	MB-0542	1.83351816502576
MB-0181	MB-0494	2.74870626377047
MB-0181	MB-0354	2.49319234021378
MB-0181	MB-0400	2.64005782631069
MB-0181	MB-0115	2.86357230764915
MB-0181	MB-0531	2.12452954042444
MB-0158	MB-3367	2.51176743465208
MB-0181	MB-0372	2.71654448501754
MB-0181	MB-0521	2.00291212320171
MB-0181	MB-0891	1.58302633142038
MB-0181	MB-0206	2.3632146184065
MB-0181	MB-0869	2.41503360397353
MB-0181	MB-0613	2.43419734191482
MB-0181	MB-2614	1.65611695769755
MB-0181	MB-0528	1.95172728882945
MB-0181	MB-0361	2.52796328382293
MB-0181	MB-0348	1.73526974110174
MB-0181	MB-0874	2.16096019597045
MB-0181	MB-0425	1.9294974315217
MB-0181	MB-0486	1.73055863264534
MB-0181	MB-0659	2.84828881262267
MB-0181	MB-2718	1.68099462947007
MB-0181	MB-0269	2.54268491730144
MB-0181	MB-3104	1.41195395590004
MB-0158	MB-0350	2.98571420417921
MB-0181	MB-2971	1.45757575739293
MB-0181	MB-3567	2.54911090078002
MB-0181	MB-0401	3.05780040218618
MB-0181	MB-2513	2.50758831788038
MB-0181	MB-0455	2.83686095346505
MB-0181	MB-3031	2.28064798744487
MB-0181	MB-3035	2.33097739035728
MB-0181	MB-3436	2.41785312919099
MB-0181	MB-3363	2.71516016499893
MB-0181	MB-2957	2.55412804048022
MB-0181	MB-0608	2.38011839582764
MB-0181	MB-2556	2.8550572576383
MB-0181	MB-2904	1.97790752378749
MB-0181	MB-2752	1.72558799764151
MB-0181	MB-3528	2.49843089893347
MB-0181	MB-3488	2.43165645632577
MB-0181	MB-2912	2.23500718242541
MB-0181	MB-3600	1.69629628747657
MB-0181	MB-2616	2.15996934408588
MB-0181	MB-2632	2.59061146222024
MB-0181	MB-3412	1.6111386216498
MB-0191	MB-0115	1.85816806250348
MB-0181	MB-3479	1.78208771990223
MB-0181	MB-2923	2.63040623718024
MB-0181	MB-0396	3.21664990262443
MB-0181	MB-2742	2.27571606518093
MB-0181	MB-3218	2.3945662428516
MB-0191	MB-0010	2.92376720392755
MB-0181	MB-3506	2.04792798486277
MB-0181	MB-2857	2.65940132282466
MB-0181	MB-3181	2.33500359276445
MB-0181	MB-3329	2.52961292249431
MB-0191	MB-0372	1.43235591316935
MB-0191	MB-0068	2.13398497098222
MB-0181	MB-3292	2.62379172390349
MB-0181	MB-3386	2.54590517934149
MB-0191	MB-0045	1.77129670589832
MB-0191	MB-0238	1.90988897325957
MB-0181	MB-3367	3.39988103585037
MB-0191	MB-0421	2.57992344476934
MB-0191	MB-0066	2.09794989078319
MB-0191	MB-0396	1.90205659608682
MB-0191	MB-0400	1.79652211562607
MB-0191	MB-0123	2.04938943939917
MB-0191	MB-0395	2.54921644610614
MB-0191	MB-0181	2.89569908798548
MB-0191	MB-0446	2.71036663012295
MB-0191	MB-0525	2.02933395066909
MB-0191	MB-0202	2.57653458196431
MB-0191	MB-0521	2.18603150272201
MB-0191	MB-0492	2.48645385292363
MB-0191	MB-0531	1.83497935107042
MB-0191	MB-0414	2.77930603954952
MB-0191	MB-0399	2.2320130921384
MB-0191	MB-0158	2.09758325383292
MB-0191	MB-0145	2.0802628327648
MB-0191	MB-0474	2.05203838172401
MB-0191	MB-0138	2.16599046516925
MB-0191	MB-0350	3.05764890681034
MB-0191	MB-0659	1.84315909886815
MB-0181	MB-0350	3.70029845997412
MB-0191	MB-0528	1.87377847285363
MB-0191	MB-0134	2.73797231164986
MB-0181	MB-0414	3.78396147988485
MB-0191	MB-0455	1.80829848780343
MB-0191	MB-0465	2.56455431591431
MB-0191	MB-0467	2.48057486283836
MB-0191	MB-0269	1.89850256225536
MB-0191	MB-0206	2.37773328096196
MB-0191	MB-0869	1.67550365038824
MB-0191	MB-0891	2.15075469202559
MB-0191	MB-0385	2.34424100144131
MB-0191	MB-0874	2.38368596741241
MB-0191	MB-0404	2.00237006735463
MB-0191	MB-2556	2.21228933534562
MB-0191	MB-0613	2.00362952824113
MB-0191	MB-0581	2.1086242839015
MB-0191	MB-0282	2.35288170094744
MB-0191	MB-0117	2.61109909895679
MB-0191	MB-0579	2.77605215561032
MB-0191	MB-2616	1.92378319349746
MB-0191	MB-2513	2.449432363784
MB-0191	MB-0542	1.69306854272779
MB-0191	MB-2718	1.9785635152951
MB-0191	MB-0301	1.93063700192831
MB-0191	MB-0512	2.24821897325624
MB-0191	MB-0535	1.97484963097486
MB-0191	MB-0362	3.09693302350357
MB-0191	MB-0486	2.41236417975662
MB-0191	MB-0354	2.43585380572682
MB-0191	MB-3031	2.17122446545239
MB-0191	MB-3181	1.87069811321832
MB-0191	MB-0487	2.96302723062908
MB-0191	MB-3035	1.89791602504995
MB-0191	MB-2904	1.92631339484027
MB-0191	MB-2957	1.5897851972435
MB-0191	MB-0401	2.29240974185603
MB-0191	MB-2752	2.0321668518019
MB-0191	MB-3436	1.88947347473775
MB-0202	MB-0010	1.81112974417914
MB-0191	MB-0494	2.39501322160377
MB-0191	MB-0582	1.94429574680527
MB-0191	MB-3218	1.69202759502931
MB-0202	MB-0066	1.78007379807321
MB-0191	MB-3329	2.21364851342009
MB-0191	MB-2742	2.06921162607671
MB-0191	MB-2971	2.37095976952335
MB-0191	MB-3528	2.28690356817922
MB-0191	MB-0291	2.17520599108868
MB-0202	MB-0045	1.15063224652687
MB-0191	MB-0584	1.94174443275984
MB-0191	MB-2912	2.02784290155566
MB-0202	MB-0134	1.25148001005285
MB-0191	MB-3363	1.78662818237919
MB-0202	MB-0181	1.32113362425119
MB-0202	MB-0117	1.25467251816563
MB-0191	MB-2923	2.3589657455591
MB-0202	MB-0068	1.59586210995702
MB-0202	MB-0138	1.14199357560379
MB-0191	MB-3567	2.3119407325403
MB-0202	MB-0123	1.04761101971701
MB-0191	MB-3292	1.56519581775386
MB-0202	MB-0238	1.79181163365355
MB-0191	MB-3506	2.05906565262583
MB-0202	MB-0158	1.16605464053992
MB-0191	MB-0361	2.01502036676203
MB-0202	MB-0282	1.38695694106801
MB-0202	MB-0145	1.59275450266262
MB-0191	MB-0608	1.61449441590602
MB-0202	MB-0301	0.784067448902196
MB-0202	MB-0362	1.67731576410545
MB-0202	MB-0203	1.3871119882787
MB-0191	MB-0322	2.16489107834726
MB-0202	MB-0322	1.35453262980349
MB-0191	MB-0348	2.5537564427093
MB-0202	MB-0324	1.15220046818379
MB-0191	MB-3367	2.03603564624679
MB-0202	MB-0206	1.70327474625653
MB-0191	MB-0904	2.45058154093441
MB-0191	MB-3386	1.91066965110637
MB-0202	MB-0035	3.56806046771712
MB-0202	MB-0385	1.57377313019307
MB-0191	MB-2857	0.976406967743951
MB-0202	MB-0421	2.17794947585426
MB-0191	MB-0449	3.08329288829393
MB-0202	MB-0372	2.04164512575671
MB-0202	MB-0474	1.26297344226023
MB-0202	MB-0191	2.570953198526
MB-0202	MB-0395	1.81451340983634
MB-0202	MB-0425	1.71189884373808
MB-0202	MB-0115	2.49797582883214
MB-0202	MB-0348	1.43579190776114
MB-0202	MB-0354	1.57741661694144
MB-0202	MB-0521	1.55404625511826
MB-0202	MB-0291	1.6472541970091
MB-0202	MB-0494	1.57455700811018
MB-0202	MB-0404	1.19397449027946
MB-0202	MB-0525	1.40292189687048
MB-0202	MB-0486	1.78488352449307
MB-0202	MB-0400	1.88241041482898
MB-0202	MB-0399	1.74105448912342
MB-0202	MB-0542	1.30518698824672
MB-0202	MB-0269	1.98367997601915
MB-0202	MB-0449	1.46716189004729
MB-0202	MB-0528	1.35565896859386
MB-0202	MB-0487	1.74775060766035
MB-0202	MB-0531	1.38418331619252
MB-0191	MB-0425	3.73183174597024
MB-0202	MB-0582	1.19785536950817
MB-0202	MB-0512	1.28204266411568
MB-0202	MB-0535	1.30800804495001
MB-0202	MB-0361	2.12905333368862
MB-0202	MB-0467	2.02171770598123
MB-0202	MB-0904	0.782272197840899
MB-0202	MB-0874	1.62478089008824
MB-0191	MB-2614	2.13154397563357
MB-0202	MB-0891	1.39901079556245
MB-0202	MB-0584	1.71117272276821
MB-0202	MB-0492	1.56759788852264
MB-0191	MB-3479	1.82821341629492
MB-0202	MB-0455	2.43448544419029
MB-0202	MB-0608	1.74152000198058
MB-0202	MB-2556	2.30115458274799
MB-0202	MB-2971	0.895128715324941
MB-0202	MB-0659	2.36926439989166
MB-0191	MB-3412	2.04432806076454
MB-0202	MB-0613	1.86557599322878
MB-0202	MB-0869	2.000382743639
MB-0202	MB-2718	1.07898038345662
MB-0202	MB-2513	2.10362743261953
MB-0202	MB-2742	1.66671324831655
MB-0202	MB-3031	1.58930089135287
MB-0202	MB-2614	1.53382378436205
MB-0202	MB-2752	1.03286564570365
MB-0202	MB-0579	1.55384065176701
MB-0202	MB-0581	1.3869464548223
MB-0191	MB-0035	3.67241773181171
MB-0202	MB-2912	1.50225115458423
MB-0202	MB-3436	1.82449833770273
MB-0202	MB-0414	3.62641329241501
MB-0202	MB-3506	1.46557001895607
MB-0202	MB-2904	1.38257870158079
MB-0202	MB-3528	1.80706799158213
MB-0202	MB-3329	1.86622742937991
MB-0202	MB-3035	1.64587229790095
MB-0202	MB-2616	1.5915185130558
MB-0202	MB-2957	1.74480836243178
MB-0202	MB-3218	1.64209193131361
MB-0202	MB-0401	2.88418575749051
MB-0202	MB-3479	1.042363184499
MB-0202	MB-0446	2.53692521870462
MB-0202	MB-2632	2.44894421097155
MB-0191	MB-3104	2.58114980450038
MB-0202	MB-0396	2.91994398361467
MB-0202	MB-3181	1.71374337755202
MB-0202	MB-3386	1.95915202704901
MB-0202	MB-0465	2.18622034578215
MB-0202	MB-3412	1.08048110727491
MB-0202	MB-2857	2.1132870810878
MB-0202	MB-3363	2.05358034673986
MB-0202	MB-3600	1.31730769516038
MB-0202	MB-2923	2.38715746584866
MB-0202	MB-3292	1.99228719287394
MB-0202	MB-3567	2.20000850960979
MB-0203	MB-0117	0.777786527312917
MB-0202	MB-3488	2.24457696884591
MB-0203	MB-0068	1.48715433960783
MB-0203	MB-0010	2.50397410184313
MB-0191	MB-3488	2.66962021636235
MB-0203	MB-0066	1.2515935855182
MB-0202	MB-3367	3.05319608634581
MB-0191	MB-3600	2.02206635115659
MB-0203	MB-0123	1.57287533989016
MB-0203	MB-0138	1.10914468231465
MB-0202	MB-3104	1.89211210859764
MB-0203	MB-0181	1.209903162437
MB-0203	MB-0202	1.39009203970895
MB-0203	MB-0362	0.86350785121382
MB-0203	MB-0134	1.84303790016461
MB-0203	MB-0282	0.885323649229038
MB-0203	MB-0045	1.80587837302657
MB-0203	MB-0238	2.4809851045891
MB-0203	MB-0324	1.5164391670912
MB-0203	MB-0322	0.787403355675747
MB-0203	MB-0301	1.487258336472
MB-0203	MB-0372	2.69920488741228
MB-0203	MB-0421	2.08313555062757
MB-0191	MB-2632	2.65341830620992
MB-0203	MB-0449	1.61737838068274
MB-0203	MB-0487	1.15070116558306
MB-0203	MB-0492	2.00365636993788
MB-0203	MB-0425	1.99031293322257
MB-0203	MB-0525	1.97735815738687
MB-0203	MB-0385	1.69505107110846
MB-0203	MB-0528	1.93728612093743
MB-0203	MB-0446	2.42070776124206
MB-0203	MB-0512	1.12242712793756
MB-0191	MB-0203	2.94366467784549
MB-0203	MB-0395	1.81683783252639
MB-0203	MB-0035	3.68617283435263
MB-0203	MB-0467	2.06198514563124
MB-0203	MB-0531	2.03286343151791
MB-0203	MB-0542	1.49604548619747
MB-0203	MB-0584	1.07961522141865
MB-0203	MB-0400	2.71183464739963
MB-0203	MB-0581	1.70132143983965
MB-0203	MB-0904	1.26680873795063
MB-0191	MB-0324	3.24672593669782
MB-0203	MB-0521	1.85941752355682
MB-0203	MB-0891	1.73080203151434
MB-0203	MB-0874	2.36269935258863
MB-0203	MB-0535	1.25482189034792
MB-0203	MB-0474	1.48100603317858
MB-0203	MB-0582	1.90179443746656
MB-0203	MB-0401	2.85935159600808
MB-0203	MB-2556	2.79458506825351
MB-0203	MB-2513	2.27793853449159
MB-0203	MB-2718	1.87371943043708
MB-0203	MB-0613	2.80486310498016
MB-0203	MB-0494	2.32599028252656
MB-0203	MB-0659	2.90159226450973
MB-0203	MB-0348	1.51074325250052
MB-0203	MB-0158	1.28092936605432
MB-0203	MB-2616	2.24333138905058
MB-0203	MB-0206	2.42834702485906
MB-0203	MB-2742	2.13988390770706
MB-0203	MB-0291	1.99313409634714
MB-0203	MB-2971	1.68108694830455
MB-0203	MB-2614	1.29921655395028
MB-0203	MB-2752	1.8930951464792
MB-0203	MB-3031	2.07072072312991
MB-0203	MB-3329	2.45638111734591
MB-0203	MB-2904	2.30156829601095
MB-0203	MB-0115	2.99167560298587
MB-0203	MB-3528	2.41141657162924
MB-0203	MB-3436	2.37109206699602
MB-0203	MB-3035	2.24793864922644
MB-0203	MB-3412	1.74854717526705
MB-0203	MB-0486	2.1666854335497
MB-0203	MB-3181	2.33996265655739
MB-0203	MB-0145	1.34981321008162
MB-0203	MB-2957	2.5357223757898
MB-0203	MB-3506	2.13973833025618
MB-0206	MB-0066	1.89331495610719
MB-0203	MB-3104	1.77632992587639
MB-0203	MB-2912	2.50867179316816
MB-0203	MB-3479	1.78465769016102
MB-0203	MB-3600	1.78359380549025
MB-0203	MB-3363	2.72230928814399
MB-0206	MB-0068	2.1658844491702
MB-0203	MB-0579	1.59692533219438
MB-0206	MB-0010	2.20776205160562
MB-0203	MB-0869	2.34507249454482
MB-0206	MB-0202	1.70959909378764
MB-0203	MB-0354	1.47570567848259
MB-0206	MB-0045	1.51155350275911
MB-0203	MB-3218	2.18167102651904
MB-0203	MB-0404	1.18156614436441
MB-0203	MB-0396	3.373568278326
MB-0203	MB-0455	2.77921669493594
MB-0203	MB-0399	1.73184827566
MB-0203	MB-3386	2.63947245042323
MB-0203	MB-3488	2.09402125225467
MB-0203	MB-0269	1.80482747222656
MB-0206	MB-0238	1.19756099397405
MB-0203	MB-2923	2.33326266832376
MB-0203	MB-0465	2.11190239029291
MB-0203	MB-0414	3.69807876022684
MB-0206	MB-0181	2.35742645417107
MB-0206	MB-0123	2.09829830792103
MB-0206	MB-0372	1.5253262883276
MB-0206	MB-0138	2.13950798751018
MB-0206	MB-0117	2.29954232125348
MB-0203	MB-2632	2.16063512268954
MB-0202	MB-0350	3.54173866742512
MB-0203	MB-3367	3.17812742937611
MB-0203	MB-0361	2.30282939633403
MB-0206	MB-0282	1.88527717358748
MB-0203	MB-0191	2.94772331794093
MB-0203	MB-3292	2.64047130310214
MB-0206	MB-0421	2.79160510500149
MB-0206	MB-0401	3.32910033204646
MB-0206	MB-0134	2.19636691302247
MB-0206	MB-0525	1.71794117225381
MB-0206	MB-0455	1.55970271512435
MB-0206	MB-0354	1.35982419484923
MB-0206	MB-0400	1.99973694492982
MB-0203	MB-3567	2.11472292792947
MB-0203	MB-0608	2.52288367294241
MB-0206	MB-0158	1.68355918659271
MB-0206	MB-0528	1.22573423963212
MB-0206	MB-0324	2.67175207109408
MB-0206	MB-0350	3.41722351275422
MB-0206	MB-0487	2.7083115653955
MB-0206	MB-0467	2.59812525933392
MB-0206	MB-0521	1.79024753924213
MB-0206	MB-0269	1.2730396265676
MB-0206	MB-0494	1.22726896081186
MB-0206	MB-0362	2.95958307388424
MB-0206	MB-0492	1.92311542737732
MB-0206	MB-0115	2.74158248867527
MB-0203	MB-2857	2.40878361508242
MB-0206	MB-0531	1.83834151249838
MB-0206	MB-0145	1.49902119718276
MB-0206	MB-0874	1.23866452750672
MB-0206	MB-0512	2.17355376478587
MB-0206	MB-2556	1.93837872515946
MB-0206	MB-0301	2.02304438955079
MB-0206	MB-0891	1.89071827425462
MB-0206	MB-0191	2.38362757038092
MB-0206	MB-0449	2.75169008631426
MB-0206	MB-0291	2.07496094715989
MB-0206	MB-0474	1.67806155229677
MB-0206	MB-0542	1.39201796219265
MB-0206	MB-0613	2.15782036264347
MB-0206	MB-2513	2.22109671373212
MB-0206	MB-2616	1.64641242543409
MB-0206	MB-0395	2.90401944380417
MB-0206	MB-2718	1.89004565825047
MB-0206	MB-2742	1.2685096010894
MB-0206	MB-2904	1.45425888042746
MB-0206	MB-0581	2.13083423087358
MB-0206	MB-0582	1.97338399938006
MB-0206	MB-0035	4.14196601196742
MB-0206	MB-3031	1.72947873002897
MB-0206	MB-2912	1.11664259324485
MB-0206	MB-0659	2.72925695709387
MB-0206	MB-3329	1.19619281704651
MB-0206	MB-0535	1.87316940894659
MB-0206	MB-3528	1.08002631092492
MB-0206	MB-0385	1.78114781516942
MB-0206	MB-2971	2.19350067275955
MB-0206	MB-2752	2.02134696499252
MB-0206	MB-3181	2.07930263397055
MB-0206	MB-2957	1.69870323419512
MB-0206	MB-0414	3.35613688372948
MB-0206	MB-0904	2.39195560630322
MB-0206	MB-3506	1.99789034146898
MB-0238	MB-0045	1.32181206775991
MB-0206	MB-0322	2.17825083016947
MB-0206	MB-3367	1.70431146492157
MB-0206	MB-3386	1.64412898829096
MB-0238	MB-0010	2.49827377463841
MB-0206	MB-0446	3.19813297833141
MB-0206	MB-3292	1.372860805219
MB-0206	MB-0608	1.40531092741466
MB-0206	MB-3035	2.54367631479555
MB-0238	MB-0066	1.35674839928301
MB-0206	MB-3436	2.5871374412547
MB-0238	MB-0068	1.81622923934248
MB-0206	MB-3218	1.39957306348654
MB-0206	MB-0425	2.78220623107814
MB-0238	MB-0115	1.86564994971123
MB-0238	MB-0202	1.79410312569156
MB-0206	MB-0584	2.12553056743179
MB-0206	MB-0404	1.89308618603642
MB-0238	MB-0206	1.20010714526278
MB-0238	MB-0158	1.34793701471054
MB-0206	MB-0486	1.99733651670969
MB-0238	MB-0123	1.70698342654637
MB-0206	MB-0203	2.4252779697195
MB-0238	MB-0372	1.074124132211
MB-0206	MB-2614	2.08399392848798
MB-0206	MB-0396	2.8457062350366
MB-0238	MB-0138	1.76888780943605
MB-0238	MB-0117	2.29102887959271
MB-0238	MB-0145	1.36633543376207
MB-0238	MB-0301	1.75469630685124
MB-0206	MB-3412	2.08575477052174
MB-0206	MB-2857	1.56487712427408
MB-0206	MB-0399	2.40667550330214
MB-0206	MB-3479	1.87345339286587
MB-0238	MB-0269	0.859385742137696
MB-0238	MB-0324	3.0723389619955
MB-0238	MB-0191	1.91091631069926
MB-0238	MB-0354	1.73294978686976
MB-0206	MB-3363	1.99774042238051
MB-0238	MB-0400	1.17745154727395
MB-0238	MB-0421	2.42713552915778
MB-0238	MB-0455	0.839846679869265
MB-0238	MB-0134	2.40221384719679
MB-0203	MB-0350	3.59895536989891
MB-0206	MB-2923	2.71797652913647
MB-0238	MB-0528	0.819106679062696
MB-0206	MB-0869	1.93899636981251
MB-0238	MB-0322	1.87433902063621
MB-0238	MB-0291	1.90467120206299
MB-0238	MB-0035	3.94083053425179
MB-0238	MB-0494	1.60995998803597
MB-0238	MB-0525	1.29327330375634
MB-0238	MB-0282	2.08840008641649
MB-0238	MB-0399	1.8439784717673
MB-0238	MB-0521	1.42759405626862
MB-0238	MB-0396	2.03291503948754
MB-0238	MB-0474	1.78443214224626
MB-0238	MB-0404	1.50600565587361
MB-0238	MB-0446	3.19786199520373
MB-0238	MB-0531	1.29635870627164
MB-0238	MB-0203	2.47808893469453
MB-0206	MB-3488	2.94637034211049
MB-0238	MB-0401	2.4843165567539
MB-0238	MB-0181	2.45278579089585
MB-0238	MB-0542	1.16286934998395
MB-0238	MB-0395	2.71708610847554
MB-0238	MB-0449	2.88374019500792
MB-0238	MB-2556	1.16809001198769
MB-0238	MB-0874	1.44687831462481
MB-0238	MB-0467	2.25956082676211
MB-0206	MB-0361	2.43184761499031
MB-0238	MB-0608	1.30631353050984
MB-0238	MB-0891	1.81062696876922
MB-0238	MB-2616	1.08478202430304
MB-0238	MB-0348	2.23581194328004
MB-0238	MB-2742	0.706033230641532
MB-0238	MB-2718	1.46070651042185
MB-0238	MB-0487	2.5063030119475
MB-0238	MB-2513	1.74122756077481
MB-0238	MB-0581	2.23032788633619
MB-0238	MB-0613	1.84400751000273
MB-0238	MB-0582	1.78362826587489
MB-0238	MB-0492	1.92511386714441
MB-0238	MB-0659	1.86759787401389
MB-0238	MB-0362	2.72081714536009
MB-0238	MB-3031	1.18641784012139
MB-0238	MB-2904	1.02999723480264
MB-0238	MB-0869	1.61660098680837
MB-0206	MB-3104	2.81144681419179
MB-0238	MB-2912	0.913406606293405
MB-0238	MB-3329	0.908516148107791
MB-0238	MB-2752	1.67420034298327
MB-0238	MB-0512	1.80600068202254
MB-0238	MB-0535	1.39907598172451
MB-0206	MB-2632	2.26217929216515
MB-0206	MB-0465	2.66532812425164
MB-0206	MB-0348	2.13993450482489
MB-0238	MB-2957	1.08219098285631
MB-0238	MB-0385	2.14474339708512
MB-0238	MB-0361	2.08940004871264
MB-0238	MB-3528	0.930154811770351
MB-0238	MB-2971	2.00807465283324
MB-0238	MB-3292	1.15196068403017
MB-0238	MB-3218	0.941648254414736
MB-0238	MB-3181	1.46052576032918
MB-0238	MB-3506	1.52047291442751
MB-0238	MB-3035	1.68791477345284
MB-0238	MB-0904	2.14012907659306
MB-0206	MB-3600	2.27916726236332
MB-0238	MB-3436	1.68460792176719
MB-0238	MB-3363	1.49740907979484
MB-0238	MB-2857	1.3394011513076
MB-0238	MB-3479	1.40286226163599
MB-0238	MB-0579	2.68205782187262
MB-0238	MB-0465	2.52109781261203
MB-0238	MB-3567	2.38923871664885
MB-0238	MB-3386	1.08777163434253
MB-0206	MB-0579	2.50276723343259
MB-0238	MB-3367	2.31232833511241
MB-0238	MB-2614	1.86656930117509
MB-0238	MB-0584	1.80033407221246
MB-0238	MB-0414	2.88174284514388
MB-0206	MB-3567	2.56973800503618
MB-0238	MB-3412	1.66672669121534
MB-0238	MB-0425	3.21906500290494
MB-0238	MB-2632	2.57318620250171
MB-0238	MB-0486	2.1145060156879
MB-0238	MB-2923	2.3362614546978
MB-0269	MB-0066	1.44379698285811
MB-0269	MB-0238	0.860395006078519
MB-0269	MB-0202	1.98462440117359
MB-0269	MB-0010	2.65989528933227
MB-0269	MB-0372	1.28840013518395
MB-0269	MB-0068	1.86692701490638
MB-0269	MB-0045	1.43676731151103
MB-0238	MB-0350	3.09570619817863
MB-0238	MB-3600	1.84671583262931
MB-0238	MB-3488	2.30939239824014
MB-0269	MB-0138	1.87344927937225
MB-0269	MB-0123	1.87933994239658
MB-0269	MB-0421	2.31867401499479
MB-0269	MB-0400	1.48320080274226
MB-0269	MB-0181	2.53608509090641
MB-0269	MB-0117	2.21294708688676
MB-0269	MB-0115	2.0110046361065
MB-0269	MB-0191	1.8993035817799
MB-0269	MB-0301	1.72884100332583
MB-0269	MB-0206	1.27124161867749
MB-0269	MB-0396	2.2423267988526
MB-0269	MB-0291	1.86337722789527
MB-0269	MB-0035	3.86758410816296
MB-0269	MB-0282	1.85327663733457
MB-0269	MB-0455	0.850961699723873
MB-0238	MB-3104	2.56905063461176
MB-0269	MB-0474	1.54702756520223
MB-0269	MB-0401	2.47172694000502
MB-0269	MB-0528	0.973695368540921
MB-0269	MB-0525	1.52410067744883
MB-0269	MB-0395	2.36710287627266
MB-0269	MB-0324	2.85168796388991
MB-0269	MB-0134	2.47933783687766
MB-0269	MB-0467	2.16981385832489
MB-0269	MB-0362	2.73286689086444
MB-0269	MB-0521	1.6591527325164
MB-0269	MB-0449	2.67691975952413
MB-0269	MB-0492	2.09354669848393
MB-0269	MB-0531	1.50289419395255
MB-0269	MB-0494	1.76352993045508
MB-0269	MB-0542	1.13783111506081
MB-0269	MB-0158	1.13634189692478
MB-0269	MB-0385	1.97140863852512
MB-0269	MB-0361	1.79707717580866
MB-0269	MB-0512	1.92362831786867
MB-0269	MB-0535	1.50300091285299
MB-0269	MB-0874	1.72845103370857
MB-0269	MB-0659	1.95958473257245
MB-0269	MB-2556	1.25190680399514
MB-0269	MB-0891	1.9398828434227
MB-0269	MB-0613	2.16373533357337
MB-0269	MB-0322	1.79813788359879
MB-0269	MB-0487	2.49703199227838
MB-0269	MB-2616	1.28562921879821
MB-0269	MB-2513	1.83515467258211
MB-0269	MB-0581	2.04044222772101
MB-0269	MB-2718	1.66711758930623
MB-0269	MB-3031	1.54639533991988
MB-0269	MB-0608	1.42284378406355
MB-0269	MB-2742	0.930540639283093
MB-0269	MB-0465	2.13707557400189
MB-0269	MB-0486	2.07988243765353
MB-0269	MB-0145	1.12264466968212
MB-0269	MB-0869	1.60200784713955
MB-0269	MB-2904	1.36275578177249
MB-0269	MB-0582	1.70683066663982
MB-0269	MB-0584	1.60988752107438
MB-0269	MB-2752	1.79779417258324
MB-0269	MB-3181	1.57876039536875
MB-0269	MB-2971	2.08593824745037
MB-0269	MB-0446	2.76170760626168
MB-0269	MB-3218	1.25127832978209
MB-0282	MB-0066	0.881313017525898
MB-0282	MB-0068	0.912066020690859
MB-0269	MB-3329	1.13637517875315
MB-0269	MB-2912	1.43787705145698
MB-0269	MB-0904	2.19249231386934
MB-0282	MB-0181	0.853224265971794
MB-0269	MB-3035	1.83934624176192
MB-0282	MB-0138	0.836875157160088
MB-0282	MB-0123	1.15710936153418
MB-0282	MB-0035	3.56749554062916
MB-0269	MB-2957	1.39469982536346
MB-0269	MB-0354	1.32776996300984
MB-0282	MB-0117	0.772908753921906
MB-0282	MB-0202	1.38294360962389
MB-0282	MB-0010	2.33212842046706
MB-0269	MB-3292	1.18211296393572
MB-0269	MB-2857	1.18020322439131
MB-0269	MB-2614	1.82735245226585
MB-0282	MB-0045	1.51545794252131
MB-0269	MB-3386	1.35405253953163
MB-0282	MB-0134	1.72449361173586
MB-0269	MB-3436	1.82685904280874
MB-0269	MB-3528	1.23558387672364
MB-0282	MB-0322	0.850879406481076
MB-0269	MB-3363	1.70138602088226
MB-0282	MB-0301	1.16512070601636
MB-0269	MB-2632	1.86423186612245
MB-0282	MB-0158	1.48764329126566
MB-0269	MB-0425	3.21920897088413
MB-0269	MB-2923	2.04800721206276
MB-0282	MB-0362	1.46751967380557
MB-0282	MB-0395	1.7300868144533
MB-0282	MB-0203	0.891677947453712
MB-0282	MB-0372	2.14048681224913
MB-0282	MB-0421	1.81641668141498
MB-0269	MB-3367	2.11114053189965
MB-0282	MB-0238	2.08619570331355
MB-0269	MB-3506	1.71749733546873
MB-0282	MB-0145	1.48640384605618
MB-0269	MB-0399	1.36317761103776
MB-0269	MB-3479	1.59131079331112
MB-0282	MB-0324	1.47365015307085
MB-0269	MB-3412	1.80997323123242
MB-0282	MB-0467	1.72705746723082
MB-0282	MB-0474	1.28526652289446
MB-0282	MB-0385	1.30075183364728
MB-0282	MB-0449	1.70579747757714
MB-0282	MB-0399	1.51016211139238
MB-0282	MB-0446	2.34103813461591
MB-0282	MB-0492	1.28852030691081
MB-0282	MB-0512	1.12747404472031
MB-0282	MB-0525	1.65554669531971
MB-0282	MB-0425	2.02340692281933
MB-0282	MB-0487	1.35139072095067
MB-0282	MB-0206	1.88818884861922
MB-0282	MB-0465	2.02290635833901
MB-0282	MB-0291	1.75300768784518
MB-0282	MB-0528	1.46928862479327
MB-0282	MB-0400	2.10822365508447
MB-0282	MB-0348	1.76631043233044
MB-0282	MB-0191	2.35424321822161
MB-0282	MB-0404	1.17910473054609
MB-0269	MB-3488	2.30096224893809
MB-0282	MB-0584	1.02417888241968
MB-0282	MB-0542	1.27151715013425
MB-0269	MB-0404	1.5044316319677
MB-0282	MB-0354	1.57678246391195
MB-0282	MB-0904	1.21155834711372
MB-0282	MB-0582	1.56425639244603
MB-0269	MB-0414	2.76771322979691
MB-0269	MB-0579	2.34097832999084
MB-0282	MB-0269	1.84488585100823
MB-0282	MB-0891	1.50987725902313
MB-0282	MB-0531	1.72052284963245
MB-0282	MB-0579	1.66010349477786
MB-0282	MB-0581	1.64610783530977
MB-0282	MB-0115	2.50463770434554
MB-0282	MB-2513	1.94091583452798
MB-0282	MB-0535	0.960089056746039
MB-0282	MB-0494	1.94558106043505
MB-0282	MB-2556	2.41746569313768
MB-0282	MB-0361	2.10158019048831
MB-0282	MB-0521	1.67350301427969
MB-0282	MB-2971	1.53476147959238
MB-0282	MB-2718	1.5379761948131
MB-0282	MB-0874	2.09498502958504
MB-0269	MB-0350	2.91807387900388
MB-0282	MB-0455	2.01479573607251
MB-0282	MB-0486	1.40518055061116
MB-0282	MB-3031	1.77912993144687
MB-0282	MB-0396	2.61957909250103
MB-0282	MB-2632	2.15011276073742
MB-0282	MB-0659	2.43358285515454
MB-0282	MB-2752	1.71101021851078
MB-0269	MB-3567	1.9567188246482
MB-0282	MB-2614	1.08098835180658
MB-0282	MB-2616	1.83066301788272
MB-0282	MB-2923	2.16712622914023
MB-0282	MB-0608	1.92122027507046
MB-0282	MB-3436	1.93422392160251
MB-0282	MB-3528	2.09604443111867
MB-0282	MB-3035	1.84716865029461
MB-0269	MB-3104	2.35852017395029
MB-0282	MB-2904	1.94734229005847
MB-0282	MB-0613	2.45766619455257
MB-0282	MB-3329	2.04649516705519
MB-0282	MB-0401	2.67013871055239
MB-0282	MB-3104	1.33977651378149
MB-0282	MB-2742	1.89479962530634
MB-0282	MB-3567	2.12013796169871
MB-0282	MB-3218	1.62087242357913
MB-0282	MB-3488	1.90850976300586
MB-0282	MB-3412	1.21745177050269
MB-0282	MB-2912	1.90675818876544
MB-0282	MB-2957	2.02217853080903
MB-0282	MB-3363	2.11695340795404
MB-0282	MB-3506	1.80565191699313
MB-0282	MB-3479	1.36576205403418
MB-0282	MB-0869	2.04991737014633
MB-0282	MB-3600	1.50640640502986
MB-0269	MB-3600	1.98989491285421
MB-0291	MB-0138	1.59626190263568
MB-0291	MB-0202	1.64783879198001
MB-0282	MB-3181	1.9059966446607
MB-0291	MB-0068	1.64138977826417
MB-0291	MB-0123	1.63754515562897
MB-0282	MB-3292	1.71278445508302
MB-0291	MB-0035	3.62653608651378
MB-0291	MB-0066	1.95233884419253
MB-0291	MB-0045	1.5520029065741
MB-0282	MB-0350	3.47644520903537
MB-0282	MB-3386	2.24598438425788
MB-0291	MB-0421	1.22419090819341
MB-0291	MB-0322	1.60449006117971
MB-0282	MB-2857	1.92155615911909
MB-0291	MB-0191	2.17684003249214
MB-0291	MB-0361	0.695558241020688
MB-0291	MB-0372	1.88145799352146
MB-0291	MB-0362	2.24304502609909
MB-0291	MB-0324	2.26936700116064
MB-0291	MB-0238	1.90313712964092
MB-0291	MB-0115	2.10284406396332
MB-0291	MB-0181	2.03455313851635
MB-0291	MB-0117	1.829034254601
MB-0291	MB-0010	2.26765421748981
MB-0291	MB-0301	1.36457267949217
MB-0291	MB-0158	1.56061082468687
MB-0291	MB-0282	1.7485816620366
MB-0291	MB-0525	1.65274319715975
[truncated: 7,901 more rows]
