# Supplementary material for: Multi-scale and multi-context interpretable mapping of cell states across heterogeneous spatial samples
Source: Nat Commun. 2025 Aug 21;16:7814. doi: 10.1038/s41467-025-62782-y (PMC12370880; doi:10.1038/s41467-025-62782-y)
Supplement: Supplementary file 9 — Source Data [file 41467_2025_62782_MOESM9_ESM.zip › SourceData/figure_6d.tsv]

matched	name	value
MB-0035	cluster	cluster_1
MB-0045	cluster	cluster_2
MB-0115	cluster	cluster_3
MB-0158	cluster	cluster_4
MB-0191	cluster	cluster_5
MB-0206	cluster	cluster_6
MB-0238	cluster	cluster_2
MB-0269	cluster	cluster_2
MB-0350	cluster	cluster_7
MB-0354	cluster	cluster_8
MB-0361	cluster	cluster_9
MB-0372	cluster	cluster_2
MB-0395	cluster	cluster_10
MB-0396	cluster	cluster_3
MB-0399	cluster	cluster_4
MB-0400	cluster	cluster_2
MB-0401	cluster	cluster_11
MB-0414	cluster	cluster_12
MB-0446	cluster	cluster_10
MB-0467	cluster	cluster_9
MB-0494	cluster	cluster_8
MB-0525	cluster	cluster_2
MB-0531	cluster	cluster_3
MB-0581	cluster	cluster_10
MB-0582	cluster	cluster_8
MB-0608	cluster	cluster_2
MB-0613	cluster	cluster_13
MB-0659	cluster	cluster_13
MB-0869	cluster	cluster_3
MB-0874	cluster	cluster_6
MB-2513	cluster	cluster_9
MB-2614	cluster	cluster_4
MB-2632	cluster	cluster_9
MB-2718	cluster	cluster_2
MB-2742	cluster	cluster_2
MB-2857	cluster	cluster_5
MB-2904	cluster	cluster_2
MB-2912	cluster	cluster_6
MB-2923	cluster	cluster_9
MB-2957	cluster	cluster_2
MB-3031	cluster	cluster_2
MB-3218	cluster	cluster_2
MB-3292	cluster	cluster_2
MB-3329	cluster	cluster_6
MB-3367	cluster	cluster_14
MB-3386	cluster	cluster_2
MB-3436	cluster	cluster_13
MB-3488	cluster	cluster_9
MB-3528	cluster	cluster_6
MB-3567	cluster	cluster_10
