# Supplementary material for: Multi-scale and multi-context interpretable mapping of cell states across heterogeneous spatial samples
Source: Nat Commun. 2025 Aug 21;16:7814. doi: 10.1038/s41467-025-62782-y (PMC12370880; doi:10.1038/s41467-025-62782-y)
Supplement: Supplementary file 9 — Source Data [file 41467_2025_62782_MOESM9_ESM.zip › SourceData/figure_4c1.tsv]

barcodes	x	y	origin	Segment	Territory
CGGCACTCTAGCGGAA-1	1	6845	1	20	1
GACATCCTTCATTATC-1	2	6663	1	20	1
TGACCAGGCTCATGCA-1	2	6480	1	20	1
AAGGACCAACATGGCT-1	2	6297	1	2	2
CGTGTTGGACGTCTGG-1	3	6115	1	20	1
TATCCGATCTTGGCGG-1	3	5932	1	20	1
TGCCGAATCAAGCGTC-1	3	5749	1	20	1
ATTGACGCCACCTTCT-1	3	5567	1	5	3
AATGGTCGATACTCGG-1	3	5384	1	5	3
CTGGTGCACCATACCA-1	159	7668	1	20	1
ACTCGATAAGACCAGG-1	159	7485	1	5	3
TCTGGACGCTAAGACA-1	160	7303	1	20	1
ATACGGCACGTTACGA-1	160	7120	1	20	1
AGTACATATGTAGGAA-1	161	6937	1	20	1
GGATCGAGTGTCCACT-1	161	6755	1	20	1
GTAACATCTTATAATG-1	161	6571	1	2	2
TAGCCGCAATACCTGC-1	161	6389	1	2	2
AATTAGCAACCGTTCC-1	161	6207	1	2	2
CGACCAGAACTGTCAT-1	161	6023	1	2	2
CGAGGCATCCAAGTCC-1	162	5841	1	2	2
AGCACGATACCTAAGC-1	162	5659	1	2	2
GAGTTGGTATTAATAG-1	162	5475	1	2	2
ATGTGCTTGTGCTACC-1	163	5293	1	2	2
GTAATGATCACGTAAG-1	163	5110	1	2	2
TGGTACCAGATTGTTA-1	163	4927	1	20	1
TAGGCATCGGAGCCTC-1	163	4745	1	5	3
TAATCGCAATGTAATA-1	318	7942	1	20	1
GGCCATGCTCCTCGTG-1	318	7759	1	2	2
CACCTCGAGGACTCTA-1	319	7577	1	2	2
TAGCGTTATGACCTCC-1	319	7394	1	2	2
CCTGTCTTACAATCCT-1	319	7211	1	2	2
GCCTGGACCTATTGTC-1	319	7029	1	2	2
CCTTAGATCTGTAATA-1	319	6846	1	2	2
GTAGTCCATTGTTCGT-1	319	6663	1	2	2
CCACTAATCACCGGTA-1	320	6481	1	2	2
AACTGCGGTCCGAAGC-1	320	6298	1	2	2
CTGATTACAATGTCCA-1	321	6115	1	2	2
TAGGTCTGCCTCTGTA-1	321	5933	1	2	2
TCTTACGAGGCCGACA-1	321	5750	1	2	2
CTAGCCGAAGATGGAC-1	321	5567	1	2	2
GACAATGACAAGCTTA-1	321	5385	1	2	2
CTTAGTGGCTAAGACG-1	321	5201	1	2	2
CGGAGGCTAGTCGGCA-1	322	5019	1	2	2
GCAGCGATCTAACGAA-1	322	4837	1	2	2
AACTGCGAACCTTACC-1	323	4653	1	2	2
TGTCTAAGCAGACGTA-1	323	4471	1	20	1
TATGCTCCTGGTTAGT-1	323	4288	1	5	3
ATTATCTTATTGAGAC-1	477	8217	1	20	1
AGTGTCTGAACTGTGG-1	477	8033	1	2	2
AAGATTAGGCTGTCTA-1	477	7851	1	2	2
ACAATACACTTCCATC-1	477	7669	1	2	2
GTTCTACTATCATATT-1	477	7485	1	2	2
CGGCCTGTCTGTCTGT-1	478	7303	1	2	2
GTCTAGCATGGTACGT-1	478	7120	1	2	2
TGTCCTCAACGTTCTA-1	478	6937	1	2	2
ACTGTAGCAGCTTCTG-1	479	6755	1	2	2
TAGACAGTTCAGATTA-1	479	6572	1	2	2
CAGATACAGCACTCGT-1	479	6389	1	12	4
ATCATTCCAACTTCGC-1	479	6207	1	12	4
GTGACATATGCTAGAT-1	479	6024	1	12	4
CAGCTTCACTACCGTG-1	479	5841	1	2	2
GACTAGATTAGCTAAC-1	480	5659	1	2	2
CTTCTGAGCCAGGAAC-1	480	5476	1	2	2
TGTTGGATGGACTTCT-1	481	5293	1	2	2
GTAGCGCCTGAACTCA-1	481	5111	1	2	2
GGTTACAGCCGGCCGG-1	481	4928	1	2	2
ACGAAGCTCATCCTCG-1	481	4745	1	2	2
CCGCTCAATCTGGAAC-1	481	4563	1	2	2
TAGACCGAAGCAGAGC-1	481	4380	1	2	2
TCGGAATCAGCCTAAC-1	482	4197	1	2	2
GATCGTAACATTAATA-1	482	4015	1	2	2
AATTAGCTTAGGTGTA-1	483	3831	1	5	3
CTATCGGCTTAACTAG-1	635	8308	1	20	1
TGGACTGACGTACCAC-1	635	8125	1	2	2
AACGGCACAGAATATT-1	636	7943	1	2	2
TAGAGCAGACAGTCCA-1	636	7760	1	19	5
CCTCACAATACAACTG-1	637	7577	1	19	5
CCTTCACCGACGGACA-1	637	7395	1	19	5
TCAACAGGACAGCAAC-1	637	7212	1	19	5
GCCGTACCAGATCTAG-1	637	7029	1	19	5
ACTAATAGTCAACATA-1	637	6847	1	19	5
GAATGTGCCTAGCAGA-1	637	6663	1	12	4
CTATTCTGCAACGCAC-1	638	6481	1	12	4
TAGTGACCGTCGATTA-1	638	6299	1	12	4
AAGGTTGCTGAGTTGA-1	639	6115	1	12	4
GATGCCAGACATAATG-1	639	5933	1	12	4
GGTACGCTTACCTGCG-1	639	5750	1	12	4
ACGCAATAGTATACGA-1	639	5567	1	12	4
AACTATCTAGCAGTAT-1	639	5385	1	12	4
GGACGTAGTGTAGAAG-1	639	5202	1	12	4
GTACCTTCATGTGCAA-1	639	5019	1	2	2
CAGTCTGTGGCGCTGC-1	640	4837	1	2	2
TAAGCCACAATTGCCT-1	640	4654	1	2	2
CTAGCGCCTAGCTTAA-1	641	4471	1	2	2
CACTACAATATTGCGG-1	641	4289	1	2	2
ACCGTAGGCGGAGGTT-1	641	4106	1	2	2
TCAAGGCCATAGCCTG-1	641	3923	1	2	2
CCACGTGGACTGCGGT-1	641	3741	1	2	2
TCCTATCCTCGAATCA-1	641	3558	1	5	3
GGAAGAATAACTAACC-1	642	3375	1	5	3
GCAACAGCCTGCTCTA-1	794	8399	1	20	1
ACTCGAACGTTCGTTA-1	795	8217	1	2	2
GTCAACAGCATAGATT-1	795	8034	1	2	2
CGGTTGATTGAGCGCC-1	795	7851	1	19	5
GAGCGATACTCCAGGC-1	795	7669	1	19	5
TAGGCTCCGGCATACA-1	795	7486	1	19	5
TCTGCGTTAGATAGGT-1	795	7303	1	19	5
GTAAGTATTGCTATCG-1	796	7121	1	19	5
TATTCGTTAATGCTCC-1	796	6938	1	19	5
CTTAGTCTGTGCATCC-1	797	6755	1	19	5
GATTCCGCTATCGGCT-1	797	6573	1	19	5
CGACAATCATACGCAC-1	797	6390	1	19	5
ATTGGCCTTCCGTGCA-1	797	6207	1	19	5
CCGGCGTCCTCATTGT-1	797	6025	1	19	5
TAGACATGGTTAGGTC-1	797	5842	1	19	5
GCTTGAGCTCTTGACA-1	798	5659	1	19	5
CGTAACCTGACATCGA-1	798	5477	1	12	4
CACTGGATCGATACGA-1	799	5293	1	12	4
AAGGCATGAACAGCTC-1	799	5111	1	12	4
AATACGGTACGGCCTA-1	799	4929	1	12	4
AAGTGGTTCCTCGCGT-1	799	4745	1	12	4
TGACGCTCACCAAGCC-1	799	4563	1	12	4
GCAAGCACTACCGCCA-1	799	4380	1	2	2
TACAAGTGTCTGTCCG-1	799	4197	1	2	2
TCAGTTCAGAATCTCG-1	800	4015	1	2	2
CAATAATCGTAGGATA-1	800	3832	1	2	2
CGTACAGGCCGCACTG-1	801	3649	1	2	2
GGCACGACGGACGTCG-1	801	3467	1	2	2
TCTACACTGAGCTTCT-1	801	3284	1	2	2
TCTAACTCTATGTTCT-1	801	3101	1	5	3
TCATGAGGCTTGACGC-1	953	8309	1	2	2
TGGCATCGATCAATTG-1	953	8125	1	12	4
GTCTATGGTGAAGAGC-1	954	7943	1	19	5
TGGAAGCCATAACAGT-1	954	7761	1	19	5
GGTGCACTCCGGTTCG-1	955	7577	1	19	5
CGCCACAATAGCTCAA-1	955	7395	1	19	5
AGAATTCTGTTGACAA-1	955	7212	1	19	5
GACATTATCTTAATCT-1	955	7029	1	19	5
GTGGTTGACAAGGAGC-1	955	6847	1	19	5
TGAGATGCTCTAATGA-1	955	6664	1	19	5
CTAGGACGCAAGCATT-1	955	6481	1	19	5
CGCTAGACTTCATCAC-1	956	6299	1	19	5
CAAGTACTCCGCATCG-1	956	6116	1	19	5
CAAGTGTTGACGGCCA-1	957	5933	1	19	5
CTACGCTACATCTGTT-1	957	5751	1	19	5
AGCAGGTAAGTATCTG-1	957	5568	1	19	5
CATGCAGAAGTCAGGA-1	957	5385	1	19	5
GTACTACCGTTAGGTG-1	957	5203	1	19	5
ATTCCATTGTGAACGC-1	957	5020	1	19	5
CTATCGAGATGCCTAC-1	958	4837	1	12	4
ACGGCTTAACGATAGT-1	958	4655	1	12	4
ATCTACAGGAGTGCAC-1	959	4472	1	12	4
TCCAACTGGCTGAAGA-1	959	4289	1	12	4
AAGCGTTCGTCTGTCC-1	959	4107	1	12	4
TCGTCAAGCCTAATCT-1	959	3923	1	12	4
GGAGTCTAAGGCCGCT-1	959	3741	1	2	2
GTATGCTTGCGACTAA-1	959	3559	1	2	2
ACGGCTTACGTATGCC-1	959	3375	1	2	2
GGCAATGCGAACTTAA-1	960	3193	1	2	2
CTTAGTGCGTTGACGC-1	960	3010	1	2	2
CACCAGGCACGCTATC-1	961	2827	1	2	2
GAAGCGATTGCCGAAT-1	1112	8400	1	2	2
CAGCTGGCGATAAGTG-1	1113	8217	1	2	2
TCCGAATACTCGCTGG-1	1113	8035	1	19	5
TGCACCGGTCACCTCC-1	1113	7852	1	19	5
GTATTACGGCCATTAT-1	1113	7669	1	19	5
CACTGGCGGTAACACC-1	1113	7487	1	19	5
GACCGTATTAGACCGG-1	1113	7304	1	7	6
GTCTAGGACAGGATAA-1	1114	7121	1	7	6
TAATGATCCGGTTATT-1	1114	6939	1	7	6
CAACCGTACTGATCTT-1	1115	6755	1	19	5
CTTCATTGGATACCAC-1	1115	6573	1	19	5
TGACCAACAGATAGGT-1	1115	6391	1	19	5
AATTGGAGACATGGAG-1	1115	6207	1	19	5
TCCAATTAGCAATCAA-1	1115	6025	1	19	5
GTACTTCTGATCCTCG-1	1115	5842	1	19	5
TACGGAACAGACGCGG-1	1115	5659	1	19	5
GGCCAAGATGGATGGC-1	1116	5477	1	19	5
CGCACTAACTACCGGT-1	1116	5294	1	19	5
AATTCTCAGACGCAAC-1	1117	5111	1	19	5
GCCGATCGAGTGAAGT-1	1117	4929	1	19	5
CTCACCTTCTGAAGTA-1	1117	4746	1	19	5
CTGGCGCACTTACTGA-1	1117	4563	1	12	4
TCTTACGAATCAGTGC-1	1117	4381	1	12	4
CGCACGGCTGTCAGGT-1	1117	4198	1	12	4
AGCACGGAGGCAGTCA-1	1118	4015	1	12	4
CTGGTTGGACATCACC-1	1118	3833	1	12	4
TCATGATTCTGATACT-1	1119	3650	1	12	4
ATGTGAATCCATACGA-1	1119	3467	1	12	4
GGACGGTGCAGTAGGA-1	1119	3285	1	2	2
ACCAAGCACTTGCGCA-1	1119	3101	1	2	2
GAGTTAATCTCGTTAT-1	1119	2919	1	2	2
TACACTTCGAGGTGAC-1	1119	2737	1	2	2
ATCCACATGTTGGACC-1	1119	2553	1	5	3
ATTAGCAGGATGTATT-1	1271	8309	1	2	2
AGTCGGTTGGTTGGCG-1	1271	8126	1	12	4
GTATTACGAGTCAATC-1	1271	7943	1	19	5
GTCGTAGACTGACAAG-1	1272	7761	1	19	5
GTCTGTGGATCTGACG-1	1272	7578	1	19	5
TGTCGAGTGCGTTAGC-1	1273	7395	1	7	6
TAGTGAGGTATCGACC-1	1273	7213	1	7	6
GGCCAGTAGGTATGAG-1	1273	7030	1	7	6
TGGCATGCGTTCACGC-1	1273	6847	1	7	6
TGGTACTGGTATCTTG-1	1273	6665	1	7	6
AAGAGCAGATGTGCCA-1	1273	6482	1	7	6
TAACGCTCATACGGCA-1	1274	6299	1	7	6
ATAGAACGTTCGATCT-1	1274	6117	1	7	6
ATGCATCCTGACTCAC-1	1275	5933	1	7	6
TCGCACTCTTGGACAG-1	1275	5751	1	7	6
CACCGAGTCTTGGACA-1	1275	5569	1	7	6
ACGCAACGAAGAGTAT-1	1275	5385	1	7	6
CGAGCTATGTCCTCGC-1	1275	5203	1	19	5
AATAACTCTACGATGT-1	1275	5021	1	19	5
ACATCGCCACAAGAGG-1	1275	4837	1	19	5
TGACTTGCACTCACGG-1	1276	4655	1	19	5
ACGGTTACATCCGAAG-1	1276	4472	1	19	5
TGACCAAGCTGCACAT-1	1277	4289	1	12	4
ATTCAGCTCCTACTAA-1	1277	4107	1	12	4
CGGCATTATCGCGTGG-1	1277	3924	1	12	4
AAGCAGTGTAGAATCT-1	1277	3741	1	12	4
AAGTCTACCGGTTGGA-1	1277	3559	1	12	4
GGAGTGTCCATGTATT-1	1277	3376	1	12	4
TGTCTGTAAGCGAACT-1	1278	3193	1	12	4
GTGACTTCCTCACGAC-1	1278	3011	1	2	2
TACTATGTTGAATCTT-1	1279	2828	1	2	2
GTTAGGTACTAACTGG-1	1279	2645	1	2	2
GCCTGTGACACCAGAA-1	1279	2463	1	2	2
CTATCGTATCAGCGTG-1	1430	8401	1	2	2
TGACGCTTACTAGACA-1	1431	8217	1	2	2
GCACGAGCAGTACCGA-1	1431	8035	1	19	5
ACGGCTTCAGGTACCG-1	1431	7853	1	19	5
AGGTACAGCTATGATA-1	1431	7669	1	19	5
GCCGCTTCTAAGGTGA-1	1431	7487	1	7	6
ACTGTACAATTCTACT-1	1431	7304	1	7	6
GTATGTAGCAGGCATA-1	1431	7121	1	7	6
ATTGGCTAACAGACAA-1	1432	6939	1	7	6
CGCCTTACGAGTAGCG-1	1432	6756	1	7	6
TCGGAGTTGTCTTGTT-1	1433	6573	1	7	6
ACCGGACGCCAAGCGT-1	1433	6391	1	7	6
CGTTACAGTGCACTCA-1	1433	6208	1	7	6
CCAATCTAACGTGACG-1	1433	6025	1	7	6
CCACGATCCTAATCCG-1	1433	5843	1	7	6
TACATATGCACCAGTG-1	1433	5660	1	7	6
TGCGCCGATCGCGAAG-1	1434	5477	1	7	6
CTATTAGCGGCTTCGT-1	1434	5295	1	7	6
GGTACGGAGCATCAGC-1	1435	5112	1	7	6
CCTAACTTATGTTGGA-1	1435	4929	1	7	6
GTATGATAGTATGGAT-1	1435	4747	1	19	5
AATGCAATCACTGTCG-1	1435	4563	1	19	5
ATCTTGGCTTCGTCCT-1	1435	4381	1	19	5
GACGGCTTAGGTGCGA-1	1435	4199	1	19	5
ACGGTTCGTCCGACCG-1	1435	4015	1	12	4
GTAATCACGCACAGCT-1	1436	3833	1	12	4
AACTCACCGAACTTAT-1	1436	3650	1	12	4
GCTTGCCATAGTGGAT-1	1437	3467	1	12	4
CTACAGAACCAGTTGA-1	1437	3285	1	12	4
GGCTTGCCATAGGCTC-1	1437	3102	1	12	4
TCCATGCGTCCACCAG-1	1437	2919	1	2	2
GTACGAAGGATTATTG-1	1437	2737	1	2	2
TCAGTCAGCGATCAGA-1	1437	2554	1	2	2
GTGCAGGCTGGACATG-1	1438	2371	1	2	2
GCTCGATGCTCGCATG-1	1438	2189	1	2	2
AATGGTTATTCTAGCT-1	1589	8309	1	2	2
CTTAGCGTAGCGTGCG-1	1589	8127	1	12	4
GCACGGAAGGATAGTA-1	1589	7944	1	19	5
ATAGAATTCTAGGCCG-1	1590	7761	1	19	5
TACGGCCTTGTAGGAG-1	1590	7579	1	19	5
GCCATTGTAATGTCTT-1	1591	7395	1	7	6
GTCTATGTTAATAGAA-1	1591	7213	1	7	6
CATCCGTGGTCGTAAG-1	1591	7031	1	7	6
GTGGCGCCAGACTCGA-1	1591	6847	1	7	6
CCTCACATGTCTTACT-1	1591	6665	1	7	6
GTGCATTCCTGTGGTC-1	1591	6483	1	7	6
AGTGGTATGTCCAAGT-1	1591	6299	1	7	6
TGGTACGGTCGGCGAA-1	1592	6117	1	7	6
TCCGTGTTCTGTTCTG-1	1592	5934	1	7	6
GATCGTGGCCACAACC-1	1593	5751	1	7	6
GGTGTCACCAGCGAAC-1	1593	5569	1	7	6
TATCTAGTCGCATGCA-1	1593	5386	1	7	6
ACCTGCTTATAGTTCG-1	1593	5203	1	7	6
TGGCCAACATTCTGAG-1	1593	5021	1	7	6
CGTACAGACGAGGACC-1	1593	4838	1	7	6
TATCCTGCGGTTGATC-1	1594	4655	1	7	6
CTCGCTGTTCATAGAT-1	1594	4473	1	7	6
AGAAGTTGAGCGCAAG-1	1595	4290	1	19	5
ATTATCACAACTCGGC-1	1595	4107	1	19	5
TGAGTGAGATCGCTAA-1	1595	3925	1	19	5
GCCTCCTGCGGCCGTT-1	1595	3742	1	19	5
AAGGAGGCACTCAATT-1	1595	3559	1	12	4
TCAGCTACCAACTCCG-1	1595	3377	1	12	4
ACAGCCAGGCATAAGC-1	1595	3193	1	12	4
ATCCGAGTACCACGTG-1	1596	3011	1	12	4
CATCAGGTGCCTGATA-1	1596	2829	1	12	4
AGGACTAGGACCGCAG-1	1597	2645	1	12	4
TGACCAGGTATGACCT-1	1597	2463	1	2	2
AAGGCGAGGTTCATGT-1	1597	2280	1	2	2
TACCAGACAACCTCAG-1	1597	2097	1	2	2
TAGGTCTACTCGTGAA-1	1597	1915	1	5	3
TCACATAGACCTCCGT-1	1748	8401	1	12	4
ATAAGGCGGACAAGTT-1	1748	8218	1	2	2
CGCAGAGCAGTCCGAG-1	1749	8035	1	19	5
GAGGACGAGTCCTAGT-1	1749	7853	1	19	5
ACGCAAGGCATAAGTC-1	1749	7670	1	19	5
GGTTCTATACCGCTTG-1	1749	7487	1	7	6
GGACCATCACCGCCAA-1	1749	7305	1	7	6
CCAACAGGAACACGGT-1	1749	7122	1	13	7
TCACAGCACCAAGGTT-1	1750	6939	1	7	6
GTGGTAGGTCTAAGAA-1	1750	6757	1	18	8
TCGCCTAGATAATTAA-1	1751	6574	1	18	8
ACGGTTCACCTTCCGG-1	1751	6391	1	14	9
TGTAGGTTCTGGCTTA-1	1751	6209	1	14	9
GAGGCGCTCCATTCCT-1	1751	6025	1	20	1
GTACGAATTCTACCAA-1	1751	5843	1	18	8
CTGTCAGATCGATGCG-1	1751	5661	1	18	8
ATCGGCTCTATGCCTC-1	1751	5477	1	7	6
AGCCGTATCTTCGTCT-1	1752	5295	1	7	6
TAGGCGAGCGATCGGT-1	1752	5112	1	7	6
ATTCACGCTGTTATCG-1	1753	4929	1	7	6
GAGTCTGACTATAGAA-1	1753	4747	1	7	6
GGTTCTGGAGTCTACC-1	1753	4564	1	7	6
TGGCGACACTGCCGGA-1	1753	4381	1	7	6
GGATAATTCAATGCTG-1	1753	4199	1	7	6
GTGCCTGACACGTTGG-1	1753	4016	1	19	5
TACAAGCGGAAGTACG-1	1754	3833	1	19	5
TGGTAGCCAGTTGACA-1	1754	3651	1	19	5
GCAACATACATCAGCA-1	1755	3468	1	12	4
AACGAAGCGTGGAAGT-1	1755	3285	1	12	4
TACATCGTCAGCGGTT-1	1755	3103	1	12	4
GTCTTGCTGGACGATA-1	1755	2920	1	12	4
CACTACTGGCTGAACC-1	1755	2737	1	12	4
GGAGATCCTGTACCAG-1	1755	2555	1	12	4
CTACGCTTAGAAGTGC-1	1755	2372	1	2	2
TACGAGATTGGTCTGT-1	1756	2189	1	2	2
GAGGTAACATTCGATC-1	1756	2007	1	2	2
TCACTACGACTCTGCG-1	1757	1823	1	2	2
CGACCTATACTGACGT-1	1907	8309	1	2	2
AGTGTCTTAAGCTTGT-1	1907	8127	1	2	2
TAAGGTCCGTGACCGT-1	1907	7944	1	19	5
CTCGGACTAACGTGGC-1	1907	7761	1	19	5
ATCCAACGCCACATCG-1	1908	7579	1	19	5
GAATGTATTGGATCAA-1	1908	7396	1	7	6
TGCCACTCAACCGGCC-1	1909	7213	1	18	8
AATTGGACGGCATCGT-1	1909	7031	1	18	8
GAGGCCACAAGGTGCA-1	1909	6848	1	19	5
AGCTGACGTAACGCTG-1	1909	6665	1	14	9
ATGTTAAGATTACTGA-1	1909	6483	1	14	9
CAGGCCAACGGTCGTA-1	1909	6300	1	14	9
CATCCGAAGCGTATGG-1	1910	6117	1	14	9
TGCTTAGCTCCTGGCT-1	1910	5935	1	14	9
AACTCACCTCGGTGTT-1	1911	5752	1	14	9
GCAGGCTGGTTCCAAG-1	1911	5569	1	14	9
TGTCAACTCATCAACG-1	1911	5387	1	20	1
ACTAGATCTGAAGCGG-1	1911	5204	1	18	8
GTATTCGTGACTTGAT-1	1911	5021	1	13	7
GCTACCATCCTGTAGA-1	1911	4839	1	7	6
TAATGTGCACGATCTG-1	1911	4655	1	7	6
ATTCTAGGACATCAGT-1	1912	4473	1	7	6
CATTAGGATAGTGAAT-1	1912	4291	1	7	6
AGGACTGGATGAAGAC-1	1913	4107	1	7	6
ACTCGATTGATATCCA-1	1913	3925	1	7	6
GTCTAATACGGCTAAG-1	1913	3742	1	19	5
CGGCAACCACTAGCAT-1	1913	3559	1	19	5
GTACTTAACTTCAGCG-1	1913	3377	1	19	5
GGTACCAGGTAGTGTT-1	1913	3194	1	12	4
TCAGGATACACTACAA-1	1914	3011	1	12	4
AGTGTCTAGGCTAATA-1	1914	2829	1	12	4
AGTTCGGCACATACGG-1	1915	2646	1	12	4
TGGTGCGAGGTCGTAT-1	1915	2463	1	12	4
CTTCGATATGTAGGAG-1	1915	2281	1	12	4
GTACAGAACAGGACTC-1	1915	2098	1	2	2
TAATCGACATTGTTGG-1	1915	1915	1	2	2
GATCGTAAGAGTCGCA-1	1915	1733	1	2	2
TGACGCTGCGATAGTA-1	1915	1550	1	5	3
TGCACGCTCCTATCCG-1	2066	8219	1	2	2
ACATTGAAGGCGGTGC-1	2067	8036	1	19	5
TCTAACAAGCCAATCC-1	2067	7853	1	19	5
ATCGTAATCCACATGC-1	2067	7671	1	19	5
ACCTCCTAGAGGCATG-1	2067	7487	1	7	6
TACGCTCCGGTTGGTA-1	2067	7305	1	18	8
GGCGGAGTTGAACTAT-1	2067	7123	1	18	8
TATCATGGATGTTGCC-1	2067	6939	1	14	9
CGTGCGGATTCATGTA-1	2068	6757	1	14	9
CTGGTGATCGCCGTAG-1	2068	6574	1	14	9
CACTCAATAAGCCGAA-1	2069	6391	1	14	9
GCTATGCGTGAACGGT-1	2069	6209	1	14	9
CAGTTGCTCACGTGTC-1	2069	6026	1	14	9
TCAGTATGTAGGACAA-1	2069	5843	1	14	9
ACCAAGTGATGGTGAG-1	2069	5661	1	14	9
ATACTAGCCATTAGTT-1	2069	5478	1	14	9
TCATTGATAGACTTGC-1	2070	5295	1	14	9
AGTATTCGTCGGTATC-1	2070	5113	1	14	9
TGCAACAGTGAAGCTC-1	2071	4930	1	18	8
CTACAACCGCTGTCTA-1	2071	4747	1	13	7
GGACAGTGCGGCAACA-1	2071	4565	1	7	6
CCTAATCCACAAGGAT-1	2071	4382	1	7	6
CATAGAACATTGAACA-1	2071	4199	1	7	6
CCGACAGACTGTGCCT-1	2071	4017	1	7	6
CTGACTGTGGCCGGTT-1	2071	3834	1	7	6
CACGTCAAGTGCGATC-1	2072	3651	1	7	6
ACGGCTTGTTCAATCG-1	2072	3469	1	19	5
AAGTGGCGAGTGTACA-1	2073	3285	1	19	5
TAGTATCCAATTACGT-1	2073	3103	1	19	5
CTAATGAGCGAGGCTA-1	2073	2921	1	12	4
TAACATGGCCACCTCC-1	2073	2737	1	12	4
ATTCATAGCGAAGCGT-1	2073	2555	1	12	4
GACTGCGGTCTGCGTG-1	2073	2372	1	12	4
AGAAGGATGGTATGAA-1	2074	2189	1	12	4
CTAATGACATCATTCT-1	2074	2007	1	2	2
GCAATACATGAGGACA-1	2075	1824	1	2	2
GTGGTACTGTTGTAGC-1	2075	1641	1	2	2
GTGGCTTCCTACCGTT-1	2075	1459	1	2	2
AATTGCGTCAGACACT-1	2225	8127	1	2	2
CTATCCGCTGCAATTG-1	2225	7945	1	19	5
ACGGTGTACGGTGCCA-1	2225	7762	1	19	5
GATCCGGACATACACC-1	2226	7579	1	7	6
TATGACGCGTATGTCG-1	2226	7397	1	18	8
TCTTGCTCCGTCGGCA-1	2227	7214	1	18	8
GGAGCGAATTGGACGG-1	2227	7031	1	14	9
GGCAGCCGGCACTTCC-1	2227	6849	1	14	9
TCCGATGCGTATCCGG-1	2227	6666	1	14	9
TAAGCAGTAGATACTC-1	2227	6483	1	14	9
ATGTAATTGTCGTTCG-1	2227	6301	1	14	9
ATTGCATCACTGACTG-1	2227	6117	1	14	9
GTTAACAACTTCGGAT-1	2228	5935	1	14	9
GACAATCTATTAGATT-1	2228	5753	1	14	9
GCGTACCGGATGGCTC-1	2229	5569	1	14	9
CGCTATTATGATACGT-1	2229	5387	1	14	9
TCACATTGTCGGTGAC-1	2229	5204	1	14	9
TCTGGATATTAACCTA-1	2229	5021	1	14	9
AACTAGCACTGTTCGA-1	2229	4839	1	20	1
CTGGAATGGATCAGCA-1	2229	4656	1	11	10
TGCCAATCCATGTCTA-1	2230	4473	1	18	8
AGCCTCCGAACTACCA-1	2230	4291	1	7	6
CACGCCACAATCGCAC-1	2231	4108	1	7	6
ATTCGCTCGCGGAGGC-1	2231	3925	1	7	6
CAGCTCCTCGGATTCT-1	2231	3743	1	7	6
GCTTCTTGGACGAGCG-1	2231	3560	1	7	6
AGCGTGCGCCTGATCG-1	2231	3377	1	7	6
GCGTCGGAATGCTGCC-1	2231	3195	1	19	5
GTATTCCAAGTTACCT-1	2231	3012	1	19	5
CTCCTTATCTTAAGAC-1	2232	2829	1	19	5
TCGGTGTCTAACCAAG-1	2232	2647	1	12	4
CTTAGTCTCGACAACT-1	2233	2463	1	12	4
ACCGGCTATCGTGCGG-1	2233	2281	1	12	4
ACTCCAGGCCGAAGAC-1	2233	2099	1	12	4
CTCACGTATTCAAGCG-1	2233	1915	1	2	2
TACGTATCGAGGTTGT-1	2233	1733	1	2	2
TACTAGTACCGGATGG-1	2233	1551	1	2	2
ATGTAAGAGCCACCTC-1	2234	1367	1	2	2
CTTATTCACTAGCTGG-1	2234	1185	1	5	3
ATCTGCCGTCTACAGC-1	2384	8036	1	19	5
GTACAGCCGTTACAGA-1	2385	7853	1	19	5
ACTGGTTCTGAACGAT-1	2385	7671	1	19	5
TACCTCAGGCAACAGA-1	2385	7488	1	18	8
TACCTGCGGTTGTCCT-1	2385	7305	1	18	8
GCGTCTCGCAACTCAT-1	2385	7123	1	14	9
TAGGCGCATATCTAAC-1	2385	6940	1	14	9
TCATCTTCCACGTATG-1	2386	6757	1	14	9
CGATGATCAGCTATAA-1	2386	6575	1	14	9
TAACGCATTGGTCCAA-1	2387	6392	1	20	1
ATGTAGGTAACCGTAC-1	2387	6209	1	20	1
AAGTCTGTCAATTCTT-1	2387	6027	1	20	1
ACAACTAAGGTGTTAT-1	2387	5844	1	20	1
TAACAGGAACCGACAA-1	2387	5661	1	14	9
AATATTAGGCTTCTGG-1	2387	5479	1	14	9
GGATCGCTGGCATATT-1	2387	5296	1	14	9
GCTTGCTTACTTAACG-1	2388	5113	1	14	9
GCCACTATAGACCATA-1	2388	4931	1	14	9
TCCGGCTCTATGGACA-1	2389	4747	1	14	9
GCTCGGAGATGAATGT-1	2389	4565	1	11	10
GGCATAATCCTATCGC-1	2389	4383	1	18	8
TAGACCGGCCAGTACG-1	2389	4199	1	13	7
GAACTAACTCTACGTG-1	2389	4017	1	7	6
GTGAACATTCAACGAT-1	2389	3834	1	7	6
CACGTAGGTAGGCTGA-1	2390	3651	1	7	6
GGTAGCCATCAATCCG-1	2390	3469	1	7	6
TAACGAGTTGCCAACC-1	2391	3286	1	7	6
GTCAGTGAGGATCGTT-1	2391	3103	1	7	6
ATTCCGGTTACATACC-1	2391	2921	1	19	5
CAGTATGCGTGGCGCT-1	2391	2738	1	19	5
ACTATTAGACAGGCTG-1	2391	2555	1	12	4
GCATTGGTTACCAAGC-1	2391	2373	1	12	4
TCCTGATAAGTGCCGT-1	2392	2190	1	12	4
CCAGACAGAACCTAAG-1	2392	2007	1	12	4
CCGATTCCTCACTACA-1	2392	1825	1	2	2
GTGGCGAGGAAGGCTA-1	2393	1642	1	2	2
TATCAATGCCGCTCAC-1	2393	1459	1	2	2
CTATAGATCCACAAGC-1	2393	1277	1	2	2
GCACCTTAGCCTCGCA-1	2393	1093	1	5	3
AATTGCGGTGCTAATA-1	2543	7945	1	19	5
ATTGACGCATCTCAAC-1	2543	7763	1	19	5
TCGATATTAGACATAC-1	2543	7579	1	18	8
GTAAGTTGCTGGTGGA-1	2544	7397	1	18	8
CGCACGCAGGTAAGTC-1	2544	7215	1	14	9
CAGCTGGATGCGGCTA-1	2545	7031	1	14	9
GTCATCAGTAGACCAG-1	2545	6849	1	14	9
TCTTAGATGCCTCCGA-1	2545	6666	1	20	1
GCCGGCGAACCATTGT-1	2545	6483	1	20	1
CCATAGTATTGTCTGC-1	2545	6301	1	20	1
GAGGCCAGCAGAGGTT-1	2545	6118	1	20	1
CGCATCTTGACTTAGT-1	2546	5935	1	20	1
CTGCCGATTGCGATGT-1	2546	5753	1	20	1
TACACTGTCGAACCAA-1	2547	5570	1	20	1
CGCACTGTGAGCCTGT-1	2547	5387	1	20	1
ATACTGGAGGATAACG-1	2547	5205	1	14	9
AACTAGCCTTGCAATA-1	2547	5022	1	14	9
CCGCGTCGTTGGTCTG-1	2547	4839	1	14	9
ATGTACTACCGACTTC-1	2547	4657	1	15	11
TCCAGTACGTGCTATG-1	2547	4474	1	15	11
GAGCCTCACGTATGTA-1	2548	4291	1	18	8
CTTCCGTCGCTGCATC-1	2548	4109	1	18	8
ACGGCTTCCATCGGAA-1	2549	3925	1	7	6
AGTACCGTTGTACGCC-1	2549	3743	1	7	6
CCGTGAAGGATAACAG-1	2549	3561	1	7	6
GAGGATGATAGGAAGG-1	2549	3377	1	7	6
TGGCTCCGCATCAGAT-1	2549	3195	1	7	6
GTCAACCTGACGATAG-1	2549	3012	1	7	6
ATTCACCTGACCAGTT-1	2550	2829	1	7	6
CCTAAGCATGCCTTGT-1	2550	2647	1	19	5
GCTCAACCACGGCAAC-1	2551	2464	1	19	5
GCTGTTGATAGTCTTA-1	2551	2281	1	19	5
CGTAACATTCGCGATA-1	2551	2099	1	12	4
GAGTGGAGCAAGCGCA-1	2551	1916	1	12	4
ATGGCATTATGGCTCG-1	2551	1733	1	2	2
TAGCTAGAAGCGATCA-1	2551	1551	1	2	2
GCCTTGAGATCTGAGC-1	2552	1368	1	2	2
TCACATCCTGTCGCGG-1	2552	1185	1	2	2
ATAAGACCAATCGCGG-1	2552	1003	1	5	3
GTCTTGATTGCCACCT-1	2703	7854	1	18	8
CCTAGTCAGTCCTTAT-1	2703	7671	1	18	8
CCTCATGATTATCTGA-1	2703	7489	1	18	8
CGAAGACCGCCAGGCG-1	2703	7306	1	14	9
GTAGACCTGTCAACCA-1	2703	7123	1	14	9
CATTGCGTGCCACCTT-1	2703	6941	1	14	9
GCAACAGGCCATTGAC-1	2703	6757	1	20	1
TAGACCTGAGGAGCTG-1	2704	6575	1	20	1
CTGAAGGAGCCTCACT-1	2704	6393	1	20	1
TGACATTACAACGCCG-1	2705	6209	1	20	1
ATCCTCGTTCCAGGCC-1	2705	6027	1	20	1
ACCGGCACCATACTGC-1	2705	5845	1	20	1
ATCCGGATGACGTAAC-1	2705	5661	1	20	1
GGTCCTGCGAGTAGGT-1	2705	5479	1	20	1
ATTAGCCTCACTTCTA-1	2705	5296	1	20	1
TGGTTGCCTCCGGCTT-1	2706	5113	1	20	1
CGCAACCATGCACCGA-1	2706	4931	1	14	9
ACCAGTATGAAGTTCC-1	2707	4748	1	15	11
TCGTATCACGTTATGA-1	2707	4565	1	15	11
GTCTTGACAATAGCAA-1	2707	4383	1	15	11
TACTCCTACATCAACT-1	2707	4200	1	15	11
GCGAGCGGACCATAAC-1	2707	4017	1	18	8
CAGGACATGGTAATGC-1	2707	3835	1	18	8
CAATTGAACCGGCTCG-1	2708	3652	1	13	7
CCTCGATAGAATAGGA-1	2708	3469	1	7	6
CCTACGAGCTGGCCGG-1	2708	3287	1	7	6
CACCTCGAGCGATGCT-1	2709	3104	1	7	6
TCCTCACGTGTAGACG-1	2709	2921	1	7	6
AGAACAGGAGCATGGA-1	2709	2739	1	7	6
TGGTATGCAAGTCTAT-1	2709	2555	1	19	5
CGCATGAGGAGCGTCT-1	2709	2373	1	19	5
CTTAGCTTAGTTCTCG-1	2709	2191	1	19	5
AATTCTCGCACCAGTA-1	2710	2007	1	12	4
TGCATTAATGGCCACC-1	2710	1825	1	12	4
CGACCAGCCTTGATTA-1	2711	1642	1	12	4
CAGAAGTCGCGGTTAT-1	2711	1459	1	2	2
TGTCCATGTATGGAAT-1	2711	1277	1	2	2
CTTAGTTGCTCGTTGT-1	2711	1094	1	2	2
AACGAGCTAATAACTA-1	2711	911	1	5	3
CGACATTGTATGGAGG-1	2861	7763	1	18	8
AAGTCGCTATCCTGTC-1	2861	7580	1	14	9
AATAGATAGCCTAACC-1	2862	7397	1	14	9
GGTCACCGCATAACAA-1	2862	7215	1	14	9
CGGCAAGATGCGTCGG-1	2863	7032	1	14	9
TGACTTCGGCGTAACA-1	2863	6849	1	20	1
ATCGTATTACTCGGAG-1	2863	6667	1	20	1
GAGGTGTAGCAACTCA-1	2863	6484	1	16	12
TCTACTTAGGTTCTTA-1	2863	6301	1	16	12
GGAACTTCGACATGTC-1	2863	6119	1	16	12
CCGCGTTACCTTGGCG-1	2863	5936	1	16	12
CTTCCAATTGAAGATT-1	2864	5753	1	16	12
AAGTTCCTATTGCTGG-1	2864	5571	1	16	12
GAACATTCGACACGTA-1	2865	5387	1	20	1
TGGACGCCTGCGACCG-1	2865	5205	1	20	1
ATCATTCACCAGATTG-1	2865	5023	1	20	1
TAGGCATCTGCGGACC-1	2865	4839	1	15	11
CTAATCTGGCCGTGTT-1	2865	4657	1	15	11
TAAGGACGCCTGGTTG-1	2865	4474	1	15	11
ATCGTACACCTATGCC-1	2866	4291	1	15	11
GTTAACTCCGACCACT-1	2866	4109	1	15	11
ATCGCAGTAACTTATT-1	2867	3926	1	11	10
AAGATTATCTAGCATA-1	2867	3743	1	18	8
TGTTGGAACGAGGTCA-1	2867	3561	1	13	7
ACCGTACACGACCGTC-1	2867	3378	1	7	6
GCTGTAGTGCTGTCGC-1	2867	3195	1	7	6
ATTACTCCGTGAAGCG-1	2867	3013	1	7	6
TCCATGATGTGATCAA-1	2868	2830	1	7	6
TGACCAATCAGCCACG-1	2868	2647	1	7	6
GCAGGCTACCGTCCTT-1	2868	2465	1	19	5
AACAGGTTATTGCACC-1	2869	2282	1	19	5
AGGTGAAGTGACGACT-1	2869	2099	1	19	5
TATGACGGAGATTGGC-1	2869	1917	1	12	4
CTAACAGTATACCGGC-1	2869	1734	1	12	4
CCTATGCCTTCTTGTT-1	2869	1551	1	12	4
AGACAAGACGTATCGC-1	2869	1369	1	2	2
TCACGACATCAGAAGG-1	2870	1185	1	2	2
AAGCCACTATGTCTAA-1	2870	1003	1	2	2
TAACGTTGCGTCGATG-1	2871	821	1	20	13
AAGCATTGAGTGGTTG-1	3020	7855	1	15	11
CAGCACGCTAATCAGA-1	3021	7671	1	15	11
TGAATTATGCCGCAGT-1	3021	7489	1	14	9
CTCGATGTTGCTATGT-1	3021	7306	1	14	9
CTTGCGTAACAGCAGT-1	3021	7123	1	20	1
GTTGACATGAACCAAC-1	3021	6941	1	20	1
CAGATTATCATAACGC-1	3021	6758	1	20	1
ACGTTCTATGCACGAC-1	3022	6575	1	16	12
AGACCGTCATTAGTTA-1	3022	6393	1	16	12
ATAGATTGAGTTCGAG-1	3023	6210	1	16	12
AGTTGTCCACAGACCA-1	3023	6027	1	16	12
TATGAGGATCTACTGG-1	3023	5845	1	16	12
AACCACTGCCATAGCC-1	3023	5662	1	16	12
CGGTATAGGATGAGCG-1	3023	5479	1	16	12
TCTTGCACTATTCAGA-1	3023	5297	1	20	1
TGATTAGAATGACATA-1	3024	5114	1	20	1
GCCTGGTACATGGTCG-1	3024	4931	1	20	1
ATTAGATAAGACGGCG-1	3024	4749	1	20	1
GTATGTTAGTTCTACC-1	3025	4566	1	15	11
TCAGCGTGACCTTACC-1	3025	4383	1	15	11
CGAGGAGTCTAAGGAT-1	3025	4201	1	15	11
CTGGTGCGTTCACGAG-1	3025	4017	1	15	11
GAGGATCCAGAACTGG-1	3025	3835	1	15	11
ATGACCTCACTTAACC-1	3025	3653	1	11	10
AGTCGGACCGTGCTTA-1	3026	3469	1	18	8
GCATTACCTGTCAAGA-1	3026	3287	1	13	7
CAGCCAGTCCTGTCGG-1	3027	3104	1	7	6
AATAGTGCTCATAGAA-1	3027	2921	1	7	6
ATCTCCTTGCGATACA-1	3027	2739	1	7	6
GTACAACTCGGCAGAA-1	3027	2556	1	7	6
GCTGACAGCCGGAGCG-1	3027	2373	1	7	6
CCTCACCTAGTGGCAA-1	3027	2191	1	19	5
TCAGTCGTGCCGGCAG-1	3028	2008	1	19	5
GTCAGCGATGTAATTG-1	3028	1825	1	12	4
TGAATGTTGACATCGT-1	3029	1643	1	12	4
ATAGTGAGTGAGGATT-1	3029	1460	1	12	4
ATTCACTCACGTGCAC-1	3029	1277	1	2	2
ACCTGCTTGAGCCTGG-1	3029	1095	1	2	2
GCACTGGACGCAGCAC-1	3029	912	1	2	2
GTTGACGGATAGCCAT-1	3029	729	1	5	3
TGCCTATCGGCTATGT-1	3179	7763	1	15	11
GAATACTAAGGCGAAT-1	3179	7581	1	15	11
GCCTATAGCATACCTT-1	3179	7398	1	20	1
CTATCCATTAGCTCGA-1	3180	7215	1	20	1
AGCGGAATGTCGCTGT-1	3180	7033	1	20	1
CTACAGATGGTCATAC-1	3181	6849	1	16	12
AGATTGCGCCTCGCTC-1	3181	6667	1	16	12
ATGCTCCGTTCTACTG-1	3181	6485	1	16	12
GTTGGTCCGCCAATCT-1	3181	6301	1	16	12
TAGATGGCTGTATGCC-1	3181	6119	1	16	12
TCACATCCTTCTCAGT-1	3181	5936	1	15	11
CAAGCCGCCATAGAGG-1	3182	5753	1	16	12
CGACAAGTACTCCTTA-1	3182	5571	1	16	12
TATTGAATCCGACTAA-1	3183	5388	1	15	11
TACGGATCAGCCATCC-1	3183	5205	1	20	1
GAGTTCTATCGTGCCT-1	3183	5023	1	15	11
AATAACGTAACTGTGA-1	3183	4840	1	15	11
ATCCGTAGCTTCAGTA-1	3183	4657	1	20	1
CCGGCGAACCGTGCAC-1	3183	4475	1	15	11
ACCAAGTGGCTGTATG-1	3184	4292	1	15	11
CTATCGGATATCGGAG-1	3184	4109	1	15	11
CCAGATAGACGAGGTG-1	3184	3927	1	15	11
CGAACCAGAAGTCTGG-1	3185	3744	1	15	11
GAGTCTGGTGAATGAG-1	3185	3561	1	11	10
TAGTGATGACTCCTGG-1	3185	3379	1	18	8
CTCACGTTCGGTCTGC-1	3185	3196	1	13	7
AATGTCAGGTCATTAC-1	3185	3013	1	7	6
CTGGTGGCCAATAAGT-1	3185	2831	1	7	6
TGGTACGGACGTAGTT-1	3186	2647	1	7	6
GACTGCCATAGAATAC-1	3186	2465	1	7	6
TATGTCGAGGTTGAAG-1	3187	2283	1	7	6
AGATGCTCCGTCATCT-1	3187	2099	1	19	5
GTCTATCAGTACTAAT-1	3187	1917	1	19	5
TCGACGAAGAGCAAGT-1	3187	1734	1	19	5
CTTCAAGTCGACCTTC-1	3187	1551	1	12	4
GTCCGACAGCCGCATT-1	3187	1369	1	12	4
TAAGCACGAGACCTAC-1	3188	1186	1	2	2
CGTAACATTGGCTGAG-1	3188	1003	1	2	2
ATCACCAGTTCGGCGA-1	3189	821	1	2	2
CCATTCGTCTGCTCTA-1	3189	638	1	20	13
CAAGTAGCCTCGATCC-1	3338	7855	1	20	1
GAAGCTGTTCTACATC-1	3339	7672	1	20	1
CAAGTACTTCAATAGT-1	3339	7489	1	20	1
GTTCCTGAACCTTCAA-1	3339	7307	1	16	12
GTTATGTTGCTTAGAT-1	3339	7124	1	16	12
CTTGAGCCTTGTTCCA-1	3339	6941	1	16	12
TAAGATTGAGATTACA-1	3339	6759	1	16	12
AGGACCGTAGATGCTA-1	3339	6576	1	16	12
ATCGTAACTACCTCTT-1	3340	6393	1	16	12
CATGCTCATCTGAACG-1	3340	6211	1	16	12
CTCGTCGCGATTAATT-1	3341	6028	1	15	11
TGCTGTCAGAACGAAG-1	3341	5845	1	15	11
TCATTGTTCAATGCGT-1	3341	5663	1	15	11
TAACGCGTAATATGGC-1	3341	5479	1	15	11
AGGCATTAAGTCTGGC-1	3341	5297	1	15	11
TCACCGTTGCTAATGG-1	3341	5115	1	15	11
TCCGAACCTCAACCAT-1	3342	4931	1	15	11
CTTGGTTAGAGTCATC-1	3342	4749	1	15	11
CGGTTATCTGTCTTAA-1	3343	4566	1	15	11
CTGGAATAGTGCAAGT-1	3343	4383	1	15	11
GCTCATACAATTAGAC-1	3343	4201	1	15	11
GGCGGAGCACTGATAA-1	3343	4018	1	15	11
GACTACGAGTTCCATT-1	3343	3835	1	15	11
AATGGCATAGTATCAT-1	3343	3653	1	15	11
TAGTGAGGACATGTTG-1	3344	3470	1	11	10
GAACTGTAACTCAGGC-1	3344	3287	1	18	8
ATCATTGTCCATGCCA-1	3345	3105	1	13	7
CCTACCACTCCAGTTA-1	3345	2922	1	7	6
CAGACGCAGTAGGTCT-1	3345	2739	1	13	7
ATTGCATATTGTTATC-1	3345	2557	1	13	7
GCTGGATGACTCTACC-1	3345	2374	1	7	6
GGTACGATCGACTTAA-1	3345	2191	1	19	5
ATTCAAGATTAGTTGC-1	3345	2009	1	19	5
TAACGAATCCTAGATA-1	3346	1825	1	19	5
TCTTGAGTCATTATAC-1	3346	1643	1	19	5
TGCCAGGATGAGGTTC-1	3347	1461	1	12	4
TCAAGGCAACGCGGCT-1	3347	1277	1	12	4
CGTAGTTCGTTGGTAG-1	3347	1095	1	2	2
TCATCGTTATGTATCT-1	3347	913	1	2	2
TGGAGTGCTCCTGATC-1	3347	729	1	2	2
GCCGTATGCCAGTCTT-1	3347	547	1	5	3
TGACGCTCGCGGTAGT-1	3497	7947	1	5	isolated
AACTTGCAACTTGGAC-1	3497	7763	1	5	isolated
TGAGTGACCTACTCGT-1	3497	7581	1	20	1
CGAGCGAGCCACGCTA-1	3497	7398	1	16	12
TCCTGAAGCGTGCACT-1	3498	7215	1	16	12
CGGCACTCCGGTTCGC-1	3498	7033	1	16	12
TATTAACTTCCGCTCA-1	3499	6850	1	16	12
GCAGGTGCTGATGCTT-1	3499	6667	1	16	12
GCGATCTTGCTCACGC-1	3499	6485	1	16	12
GCACGCATAGATTGCT-1	3499	6302	1	16	12
TGTCAGAAGTTGTAAC-1	3499	6119	1	16	12
CAACCGTATTACTGTA-1	3499	5937	1	16	12
ACGACTGAAGACTTAC-1	3500	5754	1	16	12
GTCAGTTCTGCCTGGA-1	3500	5571	1	15	11
GTCATCACGTGGTTCA-1	3500	5389	1	15	11
AGTTATCCTGAACGAA-1	3501	5206	1	15	11
CCTGTCTGATAGGTGA-1	3501	5023	1	15	11
GCCTTGCCACTTCTGA-1	3501	4841	1	15	11
TGCAGTTATTCCACTC-1	3501	4658	1	15	11
CGATGCACCAGGCCTC-1	3501	4475	1	15	11
GATGTAGGAGTTGGCC-1	3501	4293	1	15	11
GCCTTGGCGAACAATC-1	3502	4109	1	15	11
CGACCAGAAGGATCCG-1	3502	3927	1	15	11
TGCGGACTCACGTGAT-1	3503	3745	1	15	11
TAGCTTAAGCTGGCGT-1	3503	3561	1	20	1
ATGGAGTAATCGGACC-1	3503	3379	1	11	10
GCGTACCGTGTATCAG-1	3503	3196	1	18	8
GAGCTACAGCTCGGTA-1	3503	3013	1	18	8
ATAGTCCGCCGTTGGC-1	3503	2831	1	13	7
CGAGGAGCGTTCGTTA-1	3504	2648	1	13	7
AGATTGAGTTAGGAAC-1	3504	2465	1	13	7
TAGTGCACTATTGTCA-1	3505	2283	1	7	6
GTGCAGGCACTCTAGG-1	3505	2100	1	7	6
ACGCCGGCATCACTGG-1	3505	1917	1	19	5
CCGACAAGACTGTACT-1	3505	1735	1	19	5
AGAACTTCGATGCGTA-1	3505	1552	1	19	5
CTATTCTGTAGGACCT-1	3505	1369	1	12	4
GCTTGGCTGCGGTAAC-1	3505	1187	1	12	4
ATGTACATGAACTCCG-1	3506	1004	1	2	2
TCGTGCCTCGGTAGTT-1	3506	821	1	2	2
GCTTCTAAGTCTGACG-1	3507	639	1	2	2
GCAATTAATCAACGTA-1	3507	455	1	5	3
CAAGTCCGCTACCGTT-1	3656	7673	1	11	isolated
TCTTACGAGGAATAAG-1	3657	7490	1	16	12
CGTGTTAGATGGTATC-1	3657	7307	1	16	12
GAGTAGACGCAGGCTC-1	3657	7125	1	16	12
GGTAGTACCGCAACAG-1	3657	6941	1	16	12
ATTCGGAAGCTATTAC-1	3657	6759	1	16	12
TGCTACTTGTGGCTGG-1	3657	6577	1	16	12
GGTCTTCCGCACATCC-1	3658	6393	1	16	12
TGGTGCACGACCTTAG-1	3658	6211	1	16	12
ATCGTCAGTTAGTCCA-1	3659	6028	1	16	12
AATCCGCCTGGTCAAT-1	3659	5845	1	16	12
AGTAGAGCATGGACGT-1	3659	5663	1	16	12
TCAGCTATTAATCGCT-1	3659	5480	1	15	11
TGGTTGAACACGCCAA-1	3659	5297	1	15	11
GACTAGTAATCTTGCT-1	3659	5115	1	15	11
ATAACCTAGAACCTGC-1	3660	4932	1	15	11
AGCGAGAACAGATTCT-1	3660	4749	1	15	11
AAGTCTTAAGTTGCCA-1	3660	4567	1	15	11
GACCACATTCTTGAAT-1	3661	4384	1	15	11
TAACGTCACTATAATC-1	3661	4201	1	15	11
CCTCTACCGTGATTGG-1	3661	4019	1	15	11
TCCAACTAAGACTCCA-1	3661	3836	1	15	11
GTTGACGAACCAGAAC-1	3661	3653	1	15	11
GCTTCTAGCGTTCATT-1	3661	3471	1	18	8
TGCTATCCATGTAATA-1	3662	3287	1	11	10
GGCGTGGCACGGCACT-1	3662	3105	1	18	8
CCGACAACGTCATCGG-1	3663	2923	1	18	8
CGCTGCTTCGCATACT-1	3663	2739	1	13	7
TCTATTCTGCATTGGC-1	3663	2557	1	13	7
CTGAAGTGCTGAACTG-1	3663	2375	1	13	7
TCTGTACGCTGTCCTC-1	3663	2191	1	7	6
GCGAGGATCGACCTTA-1	3663	2009	1	7	6
CGCCTTATCTTGGCGA-1	3664	1826	1	19	5
CGCCTCGAGCCACTCG-1	3664	1643	1	19	5
TCTTACTGAGACTAGT-1	3665	1461	1	19	5
GGACGTTGGAGGTGAT-1	3665	1278	1	12	4
CCAACTTGCCACCGTA-1	3665	1095	1	12	4
CAGTGAACAGCAACGA-1	3665	913	1	2	2
TATCAACGAATATGAG-1	3665	730	1	2	2
CCAGACATCCGGTTCT-1	3665	547	1	2	2
CCTTGTCTACTTAGAC-1	3665	365	1	5	3
AGCGGTACGCCGAGAA-1	3815	7399	1	16	12
CCGCCATACTTCACCA-1	3816	7216	1	16	12
AAGGCGAACTAGTAGA-1	3816	7033	1	16	12
CTAAGTGGCCGATTAG-1	3816	6851	1	16	12
AGACGTGGCGTTGAGT-1	3817	6668	1	16	12
TGAACGGATCTGGTAC-1	3817	6485	1	16	12
GATGAGTGAACGGCTG-1	3817	6303	1	16	12
CCACGTGCCACCTCAA-1	3817	6119	1	20	1
AAGACTGTCATAGTGC-1	3817	5937	1	20	1
CCATCTGTGGCATCGT-1	3819	5023	1	15	11
CTGCTCATTAGAGTGC-1	3819	4841	1	15	11
AAGCCAGGCCGACGTG-1	3819	4658	1	15	11
GACAACGGACTCAGCT-1	3819	4475	1	15	11
TGAGGTAGGACTACTG-1	3819	4293	1	15	11
GTACCTGAAGTGAATG-1	3820	4110	1	15	11
AGGACGTCGGCACGAA-1	3820	3927	1	15	11
GCCGCTGATTGGCCAG-1	3821	3745	1	15	11
GAGTAGGATGGTAGTC-1	3821	3562	1	15	11
CAAGACCACTATCGAA-1	3821	3379	1	11	10
CTATGTAGGCCGAACG-1	3821	3197	1	11	10
AGGCATTACTATAGTA-1	3821	3014	1	18	8
CTAAGCGTGCCTGCAA-1	3821	2831	1	18	8
CGATAAGGTGCCTGAC-1	3821	2649	1	13	7
GGACCGATCTGGATTA-1	3822	2466	1	13	7
GGCGCCACTGAACATC-1	3822	2283	1	7	6
TCCTCATCGTGCTGGA-1	3823	2101	1	7	6
ACTCTAAGCTTGCGCC-1	3823	1917	1	7	6
GACCGGCCATGTACCG-1	3823	1735	1	19	5
CAGACGAATGAGGAAC-1	3823	1553	1	19	5
TGCGTGTCGGCGGATA-1	3823	1369	1	19	5
ATCGCAGTCTATGGCA-1	3823	1187	1	12	4
TCCAATCTAACACGCA-1	3824	1004	1	12	4
GAGTTACTCAATGGAA-1	3824	821	1	2	2
GTCAACAGTTAAGTGA-1	3825	639	1	2	2
ATTCCGTAAGGATTCC-1	3825	456	1	2	2
TGTCATGCATGAGCAC-1	3825	273	1	5	3
GATAATCAGCTATTGT-1	3974	7855	1	8	14
TCTACATGAACTATAC-1	3974	7673	1	8	14
TCTTACGGCCGCAACA-1	3975	7125	1	16	12
TGTTGGAACCTTCCGC-1	3975	6942	1	16	12
GTTATTCGTAACGTCC-1	3975	6759	1	16	12
AACGAATTGACCGGTT-1	3975	6577	1	20	1
CGCCATGAGGCGATGA-1	3976	6394	1	20	1
CTTAGTGGTACACGAC-1	3976	6211	1	9	15
GTCACTTATCCAAGAC-1	3976	6029	1	9	15
ACGGTTCGTACAGTTG-1	3977	5846	1	9	15
TCAGCTAGGATGTACT-1	3977	5663	1	9	15
GATTCCATACTGAACC-1	3977	5481	1	9	15
ACCTGTGGTCACCTCG-1	3977	5298	1	9	15
GTGGTCGCTCTGTAGC-1	3977	5115	1	9	15
TCGCACTGTACGGCGA-1	3977	4933	1	9	15
CTATGTGCGGTTGACT-1	3979	4385	1	15	11
TGGTAGCATCAAGTCT-1	3979	4201	1	15	11
CATTAACTATTGTTCC-1	3979	4019	1	15	11
CTCGACTCCTAATGGA-1	3979	3836	1	20	1
TGAAGTATGATCGTGC-1	3979	3653	1	20	1
ATTAAGAACAGCTCCG-1	3979	3471	1	18	8
GACAAGCTGAATCTGG-1	3980	3288	1	11	10
TAGTGACTCAATTGCT-1	3980	3105	1	18	8
TGAGACAGAAGTGCTC-1	3981	2923	1	10	16
GACAACTTAACCAACC-1	3981	2740	1	18	8
GGAGCGGCACCTCGTA-1	3981	2557	1	13	7
AATAGTTGGTGCTCAG-1	3981	2375	1	13	7
CTCATCCTGGCAAGTC-1	3981	2192	1	13	7
TCTGCGTGCTATTCTA-1	3981	2009	1	7	6
GCGATGACCGTGTAAT-1	3981	1827	1	7	6
CGTTGTGAGCAAGTGG-1	3982	1644	1	19	5
ATTCCGCAACGCCGCT-1	3982	1461	1	19	5
TCGGAACGTCTGCAAG-1	3983	1279	1	19	5
GGACGTCGCACGAGAA-1	3983	1096	1	12	4
ATAAGGAATAGAACAT-1	3983	913	1	12	4
GATTCCGTGCGTATAC-1	3983	731	1	2	2
TGCGATTAGCTCCGCC-1	3983	547	1	2	2
TGCCTATCAATGCCAT-1	3983	365	1	20	13
TCTACAACTGGAACTT-1	3984	183	1	5	3
ATGACCAGACGGCCGG-1	4133	7947	1	8	14
CTCGGAGTCTTAAGGA-1	4133	7765	1	8	14
CTCAGGCACGTCAGAC-1	4133	7581	1	8	14
TATGACAGCGAGAAGC-1	4133	7399	1	8	14
GTCATCACTATTGTGC-1	4135	6485	1	9	15
AGCACGCTCGATCTAA-1	4135	6303	1	9	15
TCTGAGTCAGATCTTG-1	4135	6120	1	9	15
ATAGACATGGCTATGG-1	4135	5937	1	9	15
CACTACTGCGGAATTG-1	4135	5755	1	9	15
TGTCTTGCGACTAATT-1	4136	5572	1	9	15
GTTCCAGTGCCTTACC-1	4136	5389	1	9	15
ACAGGAACTACAGAAC-1	4137	5207	1	9	15
TGGTATTCCTAGTCCA-1	4137	5024	1	9	15
GGCGGAAGTCTTGTAG-1	4137	4841	1	9	15
AGTTGTACTTAATGGA-1	4137	4659	1	9	15
GTGAAGATGAGTGCCT-1	4137	4476	1	9	15
GAGGTATTAATAGCGG-1	4137	4111	1	18	8
CAACGCTTGCTCCTAC-1	4138	3928	1	18	8
GTCCTTCATCAGATCA-1	4138	3745	1	18	8
GTGACAAGATGCTCAT-1	4139	3563	1	18	8
TAGGTCTTGGCTCGTC-1	4139	3379	1	11	10
GCGACACTAAGCTAAG-1	4139	3197	1	11	10
CAACTGCTGGAGTTAT-1	4139	3015	1	10	16
AGTGCCAGATGCTCTG-1	4139	2831	1	10	16
CCAGCACTCGACTGAC-1	4139	2649	1	10	16
CAGACAGTCGGATCTG-1	4140	2466	1	13	7
GTAACATACACCTGTT-1	4140	2283	1	13	7
TAGACATACGTCTAAT-1	4141	2101	1	13	7
GCATTGACTACAGCGA-1	4141	1918	1	7	6
GGTCTTATAGGCTGGC-1	4141	1735	1	7	6
GATTGTCGCAACGAGG-1	4141	1553	1	19	5
CATTAGGCAATGGTTA-1	4141	1370	1	19	5
GTTCTTGATCTGTTGA-1	4141	1187	1	19	5
TGTTCCTCACATTAAT-1	4141	1005	1	12	4
AGACGTAGGCGGACCG-1	4142	822	1	12	4
CCTAATGGCACTGTTC-1	4142	639	1	2	2
CTTAGCAAGGACAGCC-1	4143	457	1	2	2
GGAGTCTAAGTGGTCC-1	4143	274	1	20	13
CTGAAGGATCTGTACG-1	4292	7856	1	8	14
GTTATGATACGATTAT-1	4292	7673	1	8	14
TCTACAGCACGTCCGA-1	4292	7491	1	8	14
CAATGCGGATGCTGGT-1	4293	7308	1	8	14
GCACTGTTGCGGCCTT-1	4293	7125	1	8	14
ACGATGCTCCAATACA-1	4293	6943	1	9	15
CGTACATCACTGGATG-1	4293	6760	1	9	15
TAGTGAATGTTCAGTG-1	4293	6577	1	9	15
CGGAGCGGTAAGACGC-1	4293	6395	1	9	15
TAGACCGCGGAAGGAC-1	4294	6211	1	9	15
ACTCTACTTCCGCATT-1	4294	6029	1	9	15
GTGGCGCACCTGTTCC-1	4295	5847	1	9	15
GTCAGTAGGTGACCGG-1	4295	5663	1	9	15
TACGACGCGATTCAAG-1	4295	5481	1	9	15
GTTCATCTTACATTCC-1	4295	5298	1	9	15
GCGGCAAGTGTTATGT-1	4295	5115	1	9	15
TAAGTGGCCGCTCACC-1	4295	4933	1	9	15
GGCGTGTAATTACTTA-1	4296	4750	1	9	15
AACTGCCTCGATAGGT-1	4296	4567	1	9	15
CCGAGGATGACTCGTC-1	4297	4385	1	9	15
AATGAAGACGGTTCAG-1	4297	4202	1	9	15
TATGACAATGCTTGAA-1	4297	4019	1	18	8
TGCCTAAGTTAATTAT-1	4297	3837	1	18	8
CTTAGCTACGCAAGGT-1	4297	3654	1	18	8
CGCTCGGTACTGCGAA-1	4297	3471	1	18	8
GTCTGATATCTGAATT-1	4297	3289	1	11	10
AACTTCGCTTAGTCAG-1	4298	3106	1	11	10
TCTTCGCCATTCGAAT-1	4298	2923	1	10	16
GGCTGACGCCGAATCA-1	4299	2741	1	10	16
TGCGTTATGTTCCGGA-1	4299	2558	1	10	16
TAATACCGTTAATTGC-1	4299	2375	1	13	7
CCTGGCTTATGGTCTG-1	4299	2193	1	13	7
TGCGAATTCTCCGCAC-1	4299	2009	1	13	7
GTATTATGAGTTAGCG-1	4299	1827	1	7	6
TGGATCCAGTCACTTC-1	4300	1645	1	7	6
TGAATTCGTGGTATAA-1	4300	1461	1	19	5
ACCATTAGATCGTGGC-1	4301	1279	1	19	5
CGAGCTTAGAATACCT-1	4301	1096	1	19	5
TCCGAACATAGTCTGA-1	4301	913	1	12	4
GTCACTTATGTCGTAT-1	4301	731	1	12	4
GCGTCGGTCACGCCAG-1	4301	548	1	2	2
TCATAGGTGAGTCGAC-1	4301	365	1	2	2
GCGGTCCTGTAGTCTG-1	4301	183	1	20	13
CTTAGTAAGCGTGGCA-1	4451	7947	1	8	14
GTTCCTTGAGGAACGC-1	4451	7765	1	8	14
ATAGCTTCACAACCGT-1	4451	7582	1	8	14
TGGACTGAGTACCTAG-1	4451	7399	1	8	14
GACGAGCTGCACTCGT-1	4451	7217	1	8	14
TGCACGGCTGAGACTT-1	4452	7034	1	8	14
GTAGCGCTCATCAGGT-1	4452	6851	1	9	15
CAATAACTACATTAAC-1	4453	6669	1	9	15
GCACCTAGCCGAATCT-1	4453	6486	1	9	15
GCCTTCTGTCACGCTC-1	4453	6303	1	9	15
AGACTCATGACCTGGC-1	4453	6121	1	9	15
TCGGCGCAGATAGATA-1	4453	5938	1	9	15
TCCAACTGAATAAGGT-1	4453	5755	1	9	15
CGATAAGAATTCCAGT-1	4453	5573	1	9	15
TAACGAGCCGAAGGTC-1	4454	5390	1	9	15
AGTAGACAGTAAGGAG-1	4454	5207	1	9	15
TCATAGCTTCCAGTAC-1	4455	5025	1	9	15
GCGGTGGCCGACGCAT-1	4455	4841	1	9	15
CTCAATGACCATTAAG-1	4455	4659	1	9	15
GCAAGATAGGTTAACT-1	4455	4477	1	9	15
ATACGCTGAGATCAGA-1	4455	4293	1	9	15
TCTTAGTCGTCTCGGC-1	4455	4111	1	9	15
TATCCACTTGCGTATC-1	4456	3928	1	18	8
ATCTGTACGCGTCTCC-1	4456	3745	1	18	8
AGAAGCAGCCTAAGCT-1	4457	3563	1	18	8
CTTCGATACTCCGACC-1	4457	3380	1	11	10
CGCCTTGTGAAGTCTA-1	4457	3197	1	11	10
ATGTGCGTCTGAACAG-1	4457	3015	1	10	16
GGCCTTCGACCAGGTA-1	4457	2832	1	10	16
CTTCCGACGCACAACC-1	4457	2649	1	10	16
GGAGCGAGTGTAACTT-1	4457	2467	1	10	16
TCAGCTCGCCAGGATG-1	4458	2284	1	13	7
CCGCTGTTGCCATACG-1	4458	2101	1	13	7
GTAGAAGGACATCATA-1	4459	1919	1	7	6
CGAATGGACCGTCTTG-1	4459	1736	1	7	6
ACGAACGCACGAGCAC-1	4459	1553	1	7	6
GCGAATAGTGGCTAAT-1	4459	1371	1	19	5
ACATTGGTTCACAGTG-1	4459	1188	1	19	5
GAACGCTAGAAGGCTA-1	4459	1005	1	19	5
TGTAGGTCACTACATG-1	4460	823	1	12	4
AACCAAGGTATCAGGC-1	4460	639	1	12	4
TATGAGTTCCGAGTGA-1	4461	457	1	2	2
CTTAGCCTAATGGTAA-1	4461	275	1	2	2
GTCGCTAAGTGAGGTT-1	4461	91	1	5	3
CAGCCTCGTGGCTCAC-1	4609	7857	1	8	14
CGATAAGGATAGGCAA-1	4610	7673	1	8	14
CGGTAGAACGTGACTT-1	4610	7491	1	8	14
CGGTAGATTCCTATGC-1	4611	7309	1	8	14
CCTTCCAACCTTCAGA-1	4611	7125	1	8	14
TCGGACATTCTATGAG-1	4611	6943	1	9	15
CACCATAAGCTGGCTG-1	4611	6760	1	9	15
TGTTCTGCTCTGTCGT-1	4611	6577	1	9	15
CTCCACGCTAGCTAGA-1	4611	6395	1	9	15
GTCAGCCTCCGAACCT-1	4612	6212	1	9	15
AACCGCCAGACTACTT-1	4612	6029	1	9	15
TACTCCGAAGTAGAAT-1	4613	5847	1	9	15
TGAACGGACACGTATC-1	4613	5664	1	9	15
TCCTGGTGGCAATAGC-1	4613	5481	1	9	15
CGTCGGCAGACGGTAT-1	4613	5299	1	9	15
CGATGTCCGACTACAG-1	4613	5116	1	9	15
GGCATTGCTAAGAATG-1	4613	4933	1	9	15
TCAGGAGCAACGGTCG-1	4613	4751	1	9	15
TGGCCTGACATACTCA-1	4614	4568	1	9	15
CTTACGGTAAGCCGAA-1	4614	4385	1	9	15
GAGGTGCATTCGGATC-1	4615	4203	1	9	15
GCCAGTAGACGATACC-1	4615	4020	1	5	isolated
CTGTTCCAGAAGCTGA-1	4615	3837	1	18	8
AAGCAGCGGACACGTG-1	4615	3655	1	18	8
CACGTCCACGACCTAT-1	4615	3471	1	18	8
AGTGAGTATTCTAAGT-1	4615	3289	1	11	10
GTATCTGTCAACGGTG-1	4616	3107	1	11	10
AACTCAACCTTGACCA-1	4616	2923	1	10	16
TGTAAGATCTTCACAT-1	4617	2741	1	10	16
GCAGATCCTAATGTGG-1	4617	2558	1	10	16
ATTCTACTGGTCGTTC-1	4617	2375	1	10	16
GCCTGGTCAGGTTGCC-1	4617	2193	1	10	16
CAACTGCAGTGCAATA-1	4617	2010	1	13	7
TATCACTTCGAGCCGT-1	4617	1827	1	13	7
GGTCTGCGAACTGTAT-1	4617	1645	1	7	6
GTGAAGTGATCGTGCT-1	4618	1462	1	13	7
ATTCCTGCCTTAACAG-1	4618	1279	1	19	5
ACGATGACTATTAGAT-1	4619	1097	1	19	5
TCATTCACTGTAATGG-1	4619	914	1	19	5
TAAGAATATGAGATAG-1	4619	731	1	12	4
TGACGGAGCGCTATAC-1	4619	549	1	2	2
ATTCTAGTCCACAAGA-1	4619	366	1	2	2
TAGCGTCACGACAGGC-1	4619	183	1	20	13
TATCACCGGCATCGTG-1	4769	7948	1	9	15
GATATCTTGTGACACG-1	4769	7765	1	9	15
TCAGTTGACAGTGCCA-1	4769	7583	1	8	14
CCACATGGCGACGTCT-1	4769	7400	1	8	14
AGGACCTGTACCATTC-1	4769	7217	1	8	14
TCGATCTAATGTTAGT-1	4769	7035	1	9	15
CCTGTCCTCAGTTGTA-1	4770	6852	1	9	15
GAGGTAACTGCGAGAC-1	4770	6669	1	9	15
TGTAATCATATGAGAC-1	4771	6487	1	9	15
GCATGCTGAGACAGGT-1	4771	6303	1	9	15
CGGTCCATTACAACTA-1	4771	6121	1	9	15
CTACCAGACCTCTTAG-1	4771	5939	1	9	15
TAACAGGTCCATACCA-1	4771	5755	1	9	15
CTCAGGTCACTACAGC-1	4771	5573	1	9	15
CAGCCATGTCTGCCGT-1	4772	5390	1	9	15
AGACGGCCTTACGGAG-1	4772	5207	1	9	15
TCTTACTCTGTATGCG-1	4773	5025	1	9	15
CGTAGTACGCATAATG-1	4773	4842	1	9	15
GGTCTTGAACCGGCCA-1	4773	4659	1	9	15
CTCCTACATTGTATCT-1	4773	4477	1	9	15
CTCAATACGTTAACCG-1	4773	4294	1	8	14
CGTCAAGGCGGAATGT-1	4773	4111	1	8	14
CGACAATTATTCTGTC-1	4773	3929	1	18	8
GACAGTCACTTCGCTC-1	4774	3746	1	18	8
GCCGGTATGCTCATGC-1	4774	3563	1	18	8
AATAGTATAGTTGTCG-1	4775	3381	1	11	10
GAACAGATAACCTTAA-1	4775	3198	1	11	10
CTGTCACTCGGCCTTA-1	4775	3015	1	11	10
ATGTATCGGAATACGG-1	4775	2833	1	10	16
CGGCAACCTAAGTCCA-1	4775	2649	1	10	16
GTGACTGTCCTGGTAT-1	4775	2467	1	10	16
TACACTGCAGGTTAGA-1	4776	2285	1	10	16
TAACGCTTATGCCATA-1	4776	2101	1	10	16
ACAGAATGTCTTATTG-1	4777	1919	1	13	7
GGTCTGAAGTATGTCA-1	4777	1737	1	13	7
GTCACTAAGCCAGCGG-1	4777	1553	1	13	7
GGTGCAGGCACCGCGT-1	4777	1371	1	13	7
GCGACAGTGCCGCACC-1	4777	1188	1	19	5
CGCCTCGATAATGCGG-1	4777	1005	1	19	5
CCGCTCTGCTGAATTC-1	4777	823	1	19	5
ATGTATGAGTACCGGA-1	4778	640	1	12	4
GTACTTACTTCATACC-1	4778	457	1	2	2
ACCACGGCCTCGCACC-1	4779	275	1	2	2
CTGTGGTAAGCTAATA-1	4779	92	1	5	3
CAAGGTCTCAATACAG-1	4927	7857	1	9	15
TAAGATTGCTCACTTC-1	4928	7674	1	9	15
CAGAATTCTTGAACCA-1	4928	7491	1	9	15
GACTTCATACCGCTGT-1	4929	7309	1	9	15
CGAACTACAGATGTAA-1	4929	7126	1	9	15
AGGCTGCAGCTCAGGC-1	4929	6943	1	9	15
ATGCCGTTGTGAAGCG-1	4929	6761	1	9	15
TAGTTCCGATAGAATC-1	4929	6578	1	9	15
TGGATCATTGTAACGG-1	4929	6395	1	9	15
TAATTACCGGTGCGAG-1	4929	6213	1	9	15
TGTCTTGGAATTGGCA-1	4930	6030	1	9	15
ATTAGTGCTTGGTCAT-1	4930	5847	1	9	15
TGCCAGTGATTCGTGC-1	4931	5665	1	9	15
ATCTACTCACATCTCC-1	4931	5481	1	9	15
TCTGCAATTCACAAGA-1	4931	5299	1	9	15
GTCTCATGACTAGTTG-1	4931	5117	1	9	15
TCCGCCAGTGATTAAT-1	4931	4933	1	9	15
AATGGACATCCTACTC-1	4931	4751	1	9	15
GGAATCCTTAGACTGT-1	4932	4569	1	9	15
GTTGACTAGAGCACGT-1	4932	4385	1	8	14
GGTAAGGCGACGATGA-1	4933	4203	1	8	14
CAGATTGCCTGTAAGT-1	4933	4020	1	8	14
GCAGGCCATTCCTGCC-1	4933	3837	1	18	8
AGACCGACCGCAGACA-1	4933	3655	1	18	8
CGAGGAAGACTTAGAT-1	4933	3472	1	18	8
GCACCTTACTGGCTAC-1	4933	3289	1	11	10
ATTCACGTCGCAGGCT-1	4934	2924	1	10	16
ATAGTTAAGGCACGAG-1	4934	2741	1	10	16
AAGTGGCGAAGTTAAT-1	4935	2559	1	10	16
GAGTCCACTCATAACA-1	4935	2376	1	10	16
CAGTACAGTTGTGGAA-1	4935	2193	1	10	16
CGATGAGGCCAACGTA-1	4935	2011	1	13	7
CCGATGGAACATCAGC-1	4935	1828	1	13	7
ACAGAATCCGTTGCTT-1	4935	1645	1	13	7
GTGGAACAGAAGTCGA-1	4936	1463	1	13	7
TATCAAGGCCGCGTGG-1	4936	1279	1	13	7
AACTAGGCCTGACACC-1	4937	1097	1	19	5
ATAAGTACCACGAGTT-1	4937	915	1	19	5
AGGACGAATGCTTCAA-1	4937	731	1	19	5
AATGGAGGACCTGGTG-1	4937	549	1	2	2
TCCGAATAGAAGCACC-1	4937	366	1	2	2
TAGACAGGAGATCATT-1	4937	183	1	20	13
CCTACCATGTGATCAC-1	5087	7949	1	9	15
TCCTATGAGGATTGTT-1	5087	7765	1	9	15
AGCGGTGCAGGCATCT-1	5087	7583	1	9	15
CGGTGAACTCACATTG-1	5087	7401	1	9	15
CTGAATTCGCGTAAGG-1	5087	7217	1	9	15
GTTCATACCTTGGTTA-1	5087	7035	1	9	15
CGACTTCACTCGGCAT-1	5088	6852	1	9	15
ATCTGGATCCTCAGAC-1	5088	6669	1	9	15
TAGTGCAGTGCGGTAG-1	5089	6487	1	9	15
ACGCTGCGATTAACGA-1	5089	6304	1	9	15
TCCGAATCATGTTGTC-1	5089	6121	1	9	15
GGTTCACCGACTCACG-1	5089	5939	1	9	15
TCCGAGTACGACTTAG-1	5089	5756	1	9	15
CTTCGTCAAGACTCGT-1	5089	5573	1	9	15
CATCCGCCTAAGGAAC-1	5089	5391	1	9	15
CTGTATCTTCGCCATA-1	5090	5208	1	9	15
CACTGGCCAGCCAGAT-1	5090	5025	1	9	15
ATGATATCTAGTCTTA-1	5091	4843	1	9	15
ATACATCAAGGATTGC-1	5091	4660	1	9	15
AGTCGCCACTCGGCGA-1	5091	4477	1	8	14
GATGCCTAGAGTCTGT-1	5091	4295	1	8	14
TCGTCCAGCATGGCTT-1	5091	4111	1	8	14
AGACTCATTGCGGACA-1	5091	3929	1	8	14
CGCTTATGGTTAGGAT-1	5092	3747	1	18	8
TCAGTTCTCCGGACCG-1	5092	3563	1	18	8
CACGATCATACAATTA-1	5093	3381	1	11	10
CAGATTCCGTATGCGA-1	5093	3198	1	17	17
GATCCACCGCGTGCAA-1	5093	2833	1	10	16
CCAGACAATATCGTTA-1	5093	2650	1	10	16
CGAGGATTCGATCATA-1	5093	2467	1	10	16
CCAATCTTGCCTATGG-1	5093	2285	1	10	16
TCCAACTGCCGCCATA-1	5094	2102	1	10	16
CATCGCGGTCGGTGCG-1	5094	1919	1	13	7
AGTTCGTGCAGACCTT-1	5095	1737	1	13	7
TGACCAGCACTCCAGC-1	5095	1554	1	13	7
CTCACCTGCCGACTAA-1	5095	1371	1	13	7
GAATACAGACGAACTG-1	5095	1189	1	19	5
AACTGCAACGTCCTGG-1	5095	1006	1	19	5
TCGGTAGGCATCACGC-1	5095	823	1	19	5
GAATGAGTATAGACCA-1	5096	641	1	19	5
CGCATGGAATTCACGA-1	5096	458	1	2	2
ATGCCTTCGTAAGTTA-1	5097	275	1	2	2
AGGATCCGTGAGGCGG-1	5097	93	1	20	13
TCGAATTAGTTACTCC-1	5245	7857	1	9	15
GAGCGAATCGGTAGAA-1	5245	7675	1	9	15
ATTGCAGTTCTTCATT-1	5246	7492	1	9	15
ATGCTCCAACCTGGCC-1	5246	7309	1	9	15
TAGATGCGTGCCAGCG-1	5247	7127	1	9	15
TCACCATAGATTGTTA-1	5247	6943	1	9	15
GCTGACTTGTCTCAAT-1	5247	6761	1	9	15
CGCTCGCAATTGGCGA-1	5247	6579	1	9	15
GGAGGTCGTAGGAGCT-1	5247	6395	1	9	15
CCTACACCGACATTAC-1	5247	6213	1	9	15
CGAGTCATCCGCACCA-1	5248	6030	1	9	15
CGCAGATAGATGTTCT-1	5248	5847	1	9	15
ACAGGTTCAGTGAACG-1	5249	5665	1	9	15
TCGCCTGACGGCCACT-1	5249	5482	1	9	15
GCCGGCGTGAACTTGC-1	5249	5299	1	9	15
TCGCCTATCGACTCCT-1	5249	5117	1	9	15
ATCGCAATGCACTAAC-1	5249	4934	1	9	15
GGACCGCTTCCTGGCA-1	5249	4751	1	9	15
GAATAAGGAGAACTAA-1	5249	4569	1	9	15
CTACATCTACTGGCTT-1	5250	4386	1	8	14
TAGAGGCGATTGATTC-1	5250	4203	1	8	14
GTGGTTGCCGCTTCAA-1	5251	4021	1	8	14
CATCAGATACTAATCG-1	5251	3838	1	18	8
TGCATTGCTGTCGGCG-1	5251	3655	1	18	8
TAGGATGCACCGTTCA-1	5251	3473	1	18	8
TGCAACGTTACCTGGT-1	5251	3290	1	17	17
GCATGACGGATTATCA-1	5251	3107	1	17	17
ATAGATGCCTAAGCAC-1	5252	2741	1	10	16
CACTTGACATTCAGAA-1	5253	2559	1	10	16
ATGCATGGTTCCGCCT-1	5253	2377	1	10	16
CCGGCGTCTTAATAAG-1	5253	2193	1	10	16
AATGATTACAACCTAA-1	5253	2011	1	10	16
CTCGTTCTGTCACGTT-1	5253	1828	1	13	7
AGGACGTATCGCCGTA-1	5253	1645	1	13	7
TCTTACCGCTCGTATG-1	5253	1463	1	13	7
TGGTGCCTAGCACGGC-1	5254	1280	1	13	7
AGGATTCTACGCCTAG-1	5254	1097	1	19	5
ACAATACAGGCGCCGT-1	5255	915	1	19	5
TGATAAGCAGTAAGAA-1	5255	732	1	19	5
ATTATCTAGATTAACG-1	5255	549	1	12	4
GAGTCTCGAGATAGTC-1	5255	367	1	2	2
TAGTTGGCTTAGGCCT-1	5255	184	1	2	2
ACGAGGACCTGCTAGT-1	5255	1	1	5	3
AATGTAGTCTTACGAG-1	5405	7949	1	9	15
GGAGAAGCCAAGCGCT-1	5405	7766	1	9	15
TCAACCGGAGACCTCG-1	5405	7583	1	9	15
GAATCATAGTCTGAAG-1	5405	7401	1	9	15
AGGTTGAGTAGGAGAT-1	5405	7218	1	9	15
CTGGAACAATAGACAG-1	5405	7035	1	9	15
CCTGAAGCGTATAGCA-1	5405	6853	1	9	15
AGCATGCACCGCGTCA-1	5406	6670	1	9	15
GTTGAGCTTCGTCCGG-1	5406	6487	1	9	15
CGTTGGTCGTCACTGT-1	5407	6305	1	9	15
TGTTCAGAACGGTGTA-1	5407	6122	1	9	15
TAGTTCGAGTAGGAAG-1	5407	5939	1	9	15
AGCGTTATACCTGTTG-1	5407	5757	1	9	15
ACGCGTCGGTGAGGTT-1	5407	5573	1	9	15
AGGTCTTCCATCGCCG-1	5407	5391	1	9	15
TCCGTGTCTTACATAA-1	5408	5209	1	9	15
TCAGTCGCCAAGGTTG-1	5408	5025	1	9	15
GTCTTGCGGCGATTCA-1	5409	4843	1	9	15
ATTACATTGAAGTATG-1	5409	4660	1	9	15
AGTCGGTCTAATCTGT-1	5409	4477	1	18	8
CGAGTGCGGCTCGTGG-1	5409	4295	1	8	14
AGCGGTGAGTGACATG-1	5409	4112	1	8	14
TGGTCGCCGGCTTACT-1	5409	3929	1	8	14
CTTCGATAACATTGGT-1	5409	3747	1	18	8
GCGAATCGAGAACACG-1	5410	3564	1	18	8
CTATGCCGTACAGCGT-1	5410	3381	1	11	10
ATCGTCACCATGTCAC-1	5411	3199	1	17	17
TCTGCGTGCTTCAGAC-1	5411	2651	1	10	16
GGAATGGCAACTTGGA-1	5411	2468	1	10	16
GATTCCATTGAGTTGA-1	5411	2285	1	10	16
CACCTAGACGAGCCGG-1	5412	2103	1	10	16
CTCATAGCCAATGTCG-1	5412	1920	1	10	16
ATGCTGAATGCAATAG-1	5413	1737	1	13	7
CTACTGCTCCGACAGT-1	5413	1555	1	13	7
ATAGTACTATGGTTCT-1	5413	1371	1	13	7
GCAGGTCACTACCTCA-1	5413	1189	1	19	5
TGCCAGCTATTGTAGA-1	5413	1007	1	19	5
TGAGTGAGGCACGCCT-1	5413	823	1	19	5
GTCAGTGCCAGAATAA-1	5414	641	1	19	5
TGAGTATTCTAGGACT-1	5414	458	1	2	2
ACAACTGTCGTGGATA-1	5414	275	1	2	2
CCTCGGAAGGCATGCA-1	5415	93	1	5	3
ACGCTCAGTGCTATTC-1	5563	7857	1	9	15
GCAGATACGTTGAACG-1	5563	7675	1	9	15
CCTGCTCGCCGTCCAG-1	5564	7492	1	9	15
AGATCTCCGCCTTATT-1	5564	7309	1	9	15
CGCAGATTCGACCGAA-1	5565	7127	1	9	15
GAGCTACAAGATCAAG-1	5565	6944	1	9	15
ATACGGCGACTGGTCT-1	5565	6761	1	9	15
TCCAACGTGGTTGTTC-1	5565	6579	1	9	15
GTACAGATGACATCGC-1	5565	6396	1	9	15
TAGGACATCAGCATGG-1	5565	6213	1	9	15
GACAATTGTATGCTTC-1	5565	6031	1	9	15
AGCGTGCTTCGCTCAT-1	5566	5848	1	9	15
TGGCCTGGCACTGTGG-1	5566	5665	1	9	15
GAATGACACGACTAGG-1	5567	5483	1	9	15
ATAGTTCGCAGCCGTG-1	5567	5300	1	9	15
TGATGGCCGGCATCGC-1	5567	5117	1	9	15
ACTCAGTGAGCCTCCA-1	5567	4935	1	9	15
TAATAGCGCTGTACTC-1	5567	4752	1	9	15
TCGATCCAGTCTGTAG-1	5567	4569	1	9	15
GTGCAACGACGGTGTT-1	5568	4387	1	8	14
TGCAGACAATACTGTT-1	5568	4203	1	8	14
GAGTGCCGCATTAGGC-1	5569	4021	1	8	14
CTGCCGTGAAGTCGCA-1	5569	3839	1	18	8
GCTTGGATGCTCGCTT-1	5569	3655	1	18	8
AAGGCCGACCTACCTG-1	5569	3473	1	18	8
ACTTGAAGCGAGCGGT-1	5569	3290	1	11	10
CCTGTCTGCATAGGTC-1	5569	3107	1	17	17
GAACTACCTTATCATA-1	5570	2742	1	18	8
TCGAGTGGTAGGTCAC-1	5570	2559	1	10	16
ATACAAGGTCAGTAGA-1	5571	2377	1	10	16
CTCGGATCGGAATACG-1	5571	2194	1	10	16
CAAGTGTTCGCCACGC-1	5571	2011	1	10	16
GTCTAGTCTAGCGACG-1	5571	1829	1	10	16
GGTTCATTCCGGCCTC-1	5571	1646	1	13	7
CTACGAATTGGCTGGT-1	5571	1463	1	13	7
AAGGCAGTCTGATCAC-1	5572	1281	1	13	7
ATACAATTGCGGTATT-1	5572	1098	1	19	5
CCGATAATGGAGCCTT-1	5573	915	1	19	5
GTCACTGAATCTCACC-1	5573	733	1	19	5
AGCCAGCGGCAAGCGT-1	5573	550	1	2	2
TAGTGGTTGAACCAAT-1	5573	367	1	2	2
ATAAGAATCATGCATC-1	5573	185	1	2	2
CGCTATTAATCTATAA-1	5573	1	1	5	3
TAACGTGCCATAGTTA-1	5722	7949	1	9	15
CTCGGAATTCTTGATA-1	5723	7767	1	9	15
AAGCAGTGAGTGCGAC-1	5723	7584	1	9	15
CCAGATTGTAGCCTAC-1	5723	7401	1	9	15
CCGCTCGCTAGTCTAA-1	5723	7219	1	9	15
ACCTAATTGTCGCTGA-1	5723	7035	1	9	15
ACTGACGGCGAATAGT-1	5723	6853	1	9	15
GCACTACACTATTGCG-1	5724	6671	1	9	15
TGTATGGTGCCAAGGT-1	5724	6487	1	9	15
ATGCATGTATGTGAGT-1	5725	6305	1	9	15
CGGTCATGGAGGACTC-1	5725	6122	1	9	15
TATGAGCGATCCATTA-1	5725	5939	1	9	15
ACGTTAATACAATGAC-1	5725	5757	1	9	15
GTCTAAGATCGGACTA-1	5725	5574	1	9	15
CGTCCATCGTCCAATA-1	5725	5391	1	9	15
AATTGCATTGAAGAAT-1	5725	5209	1	9	15
CGGACTGTGAGTATAG-1	5726	5026	1	9	15
TGGTGCAGACCGAAGT-1	5726	4843	1	9	15
TCAAGGTATCAACTTA-1	5727	4661	1	9	15
AGCCGGCCTATTCCAG-1	5727	4478	1	18	8
CCGCTGTCACCTGCAA-1	5727	4295	1	8	14
GATTCCGCTGCAAGAT-1	5727	4113	1	8	14
TGAAGCACCGTCATGA-1	5727	3930	1	8	14
CTACAGCGTCTACACT-1	5727	3747	1	18	8
CTGAAGGTGCTCGAGG-1	5728	3565	1	18	8
ACTCAGGCCTGCAACT-1	5728	3382	1	11	10
GGCAGCGTATACGACT-1	5729	3199	1	17	17
AGTAAGCTCGGCCAAT-1	5729	2651	1	10	16
ACATGGATGCGTAAGC-1	5729	2469	1	10	16
GATGTAGCGAGGTCCA-1	5729	2285	1	10	16
TGCGCTCATAGAACGA-1	5729	2103	1	10	16
AATGAATCGGAAGGCA-1	5730	1920	1	10	16
CGACGCAGCCTTAGTC-1	5730	1737	1	13	7
ATTACTGAGTGCCTCC-1	5731	1555	1	13	7
TCTATGATCGGTGCCT-1	5731	1372	1	13	7
CAGTTGCGACTTCTCG-1	5731	1189	1	13	7
ATTCACATAGGATGAG-1	5731	1007	1	19	5
CCTCGGTATGACAGTA-1	5731	824	1	19	5
CGTGTACGATGATTGT-1	5731	641	1	19	5
GTGGCGCCAGCTAACC-1	5732	459	1	2	2
TGCAGAGGTCGTAATT-1	5732	276	1	2	2
ATTAGCGAGCATGCTG-1	5733	93	1	20	13
ACGCGGAAGAGTTCCG-1	5881	7858	1	9	15
AAGCCATCCGTGCTAT-1	5881	7675	1	9	15
TCGGTGATCGCCGGCC-1	5881	7493	1	9	15
GTCGGCCGTTGTGAAT-1	5882	7310	1	9	15
GTTCGTAGGTAGTGAA-1	5882	7127	1	9	15
CTATCCATTGAGCCAC-1	5883	6945	1	9	15
CGACCAGATTCAGTGA-1	5883	6762	1	9	15
CGACTAGGAGATAAGC-1	5883	6579	1	9	15
ATACATCACGCCTTCT-1	5883	6397	1	9	15
CTGACTCGAATTCGTG-1	5883	6214	1	9	15
GGATGGATCACTCATA-1	5883	6031	1	9	15
CAGTGCCTTGCGGTCT-1	5884	5849	1	9	15
TGATAGGAGCATCAAC-1	5884	5665	1	9	15
TCTACTGTCTCAATGA-1	5885	5483	1	9	15
CTCACGAGTAGATGAG-1	5885	5301	1	9	15
ACGATGTTACCTCATT-1	5885	5117	1	9	15
ATCTGAGGAACGGTTG-1	5885	4935	1	9	15
CCTAGCCTTCATCGGC-1	5885	4752	1	9	15
CTCACCTGAGACTAAG-1	5885	4569	1	9	15
AGACTCCTGTATGGCG-1	5885	4387	1	8	14
CTCGACAGCACTCGGA-1	5886	4204	1	8	14
TGTAAGGTGAGCGACC-1	5886	4021	1	8	14
TAGCGTATAGCGCTAA-1	5887	3839	1	18	8
AACACTTGGCAAGGAA-1	5887	3656	1	18	8
ATGCTTGGACGAACTT-1	5887	3473	1	11	10
GCCGAGTCCTCGTCCA-1	5887	3291	1	17	17
TCTACATGTCCGACTT-1	5887	3108	1	17	17
ACGTTCACGACTAGGT-1	5888	2743	1	10	16
TCACGATACCTAGCCA-1	5888	2560	1	10	16
CTCCGGCCTACAGCTT-1	5889	2377	1	10	16
TGCTTATGACGCTGGC-1	5889	2195	1	10	16
GTACGATTAGTCTACA-1	5889	2011	1	10	16
TGCACGAGTGTCAGCC-1	5889	1829	1	10	16
CAATCGTCGGAGCATG-1	5889	1647	1	13	7
GGCGACCATAGCGTTA-1	5889	1463	1	13	7
GGTTAGTATGAGTGTC-1	5890	1281	1	13	7
TAACATGCGTGCGAAC-1	5890	1099	1	19	5
TGCGCCGAACGGACTC-1	5890	915	1	19	5
TCGGTAATTACGTGGA-1	5891	733	1	19	5
AGCCGTATTCAACCGT-1	5891	550	1	2	2
CGCACGTAGCATTGTT-1	5891	367	1	2	2
GGACGTCGAGGATTCA-1	5891	185	1	20	13
AATACTAACCACTTAT-1	6040	7949	1	9	15
TAATTAGCTCGATTGT-1	6041	7767	1	9	15
AGTCACTTATTCAAGG-1	6041	7584	1	9	15
GGACGTCGAACGGCTT-1	6041	7401	1	9	15
GGTTAGACTCACTAGC-1	6041	7219	1	9	15
TCGGCACTGGCGCCGA-1	6041	7036	1	9	15
GTCCTTCGGAACCTGC-1	6041	6853	1	9	15
GTCAGCGATTGATTCA-1	6041	6671	1	9	15
GTATCTAGCTACCAGC-1	6042	6488	1	9	15
TCGCACTGCTGTGCTC-1	6042	6305	1	9	15
AGGTGAGCAATGTCTT-1	6043	6123	1	9	15
GGTAGCTTAGCCAATC-1	6043	5940	1	9	15
TCATCTCCAACCACCT-1	6043	5757	1	9	15
TACGGAATACTCGTTC-1	6043	5575	1	9	15
GTATGTGCAAGCCGGA-1	6043	5392	1	9	15
GCATACTAGCATCGAA-1	6043	5209	1	9	15
CAGGCCGTATCTGTTA-1	6044	5027	1	9	15
GTAAGTTGCGGAGCGT-1	6044	4844	1	9	15
CATGATAGGCCATGAG-1	6045	4661	1	9	15
TCAGAATCGATATCAT-1	6045	4479	1	8	14
CTCGCTAGCACCATCT-1	6045	4295	1	8	14
ATGTACTCTGCAGCAC-1	6045	4113	1	8	14
CCGGAGAAGCTAACCA-1	6045	3931	1	8	14
AATTGGTTATGATACA-1	6045	3747	1	18	8
TCCTCAATGAGGAACG-1	6045	3565	1	18	8
AGGATAACCGGTCGGA-1	6046	3382	1	11	10
TGGCCAGATCCGGACA-1	6046	3199	1	17	17
AGTATTCAGCTGAATG-1	6047	2834	1	17	17
CAGTCAGCCGATCCGG-1	6047	2651	1	10	16
TCCGAATCGCAGGTTC-1	6047	2469	1	10	16
GTCTTGTATTGTAGAT-1	6047	2286	1	10	16
AAGGCCGATTCTGAGC-1	6047	2103	1	10	16
AGGAGCATAATCCACT-1	6048	1921	1	10	16
GCTGAATGACCGTGAG-1	6048	1738	1	13	7
ACCTATAACGAACTAC-1	6049	1555	1	13	7
CGTAGTGACTCAAGGA-1	6049	1373	1	13	7
TCACAAGATGACTCGA-1	6049	1190	1	13	7
CGGAGTGGCGACTAAG-1	6049	1007	1	19	5
CTACCTTATCAACTGA-1	6049	825	1	19	5
CATTGGCGGTTGAGTC-1	6049	641	1	19	5
TGACTCCAAGTCTACC-1	6050	459	1	2	2
ATCCGAGTCACTTGTA-1	6050	277	1	20	13
GACGTACAGGAACGCT-1	6199	7859	1	9	15
AGTTCGTCTAGTGCAG-1	6199	7676	1	9	15
TACGACGTCTCATATT-1	6199	7493	1	9	15
CTGGTGCTTATGACCA-1	6200	7311	1	9	15
TGTTCATAGTATGACG-1	6200	7127	1	9	15
CGGATTCCAGACGGTT-1	6201	6945	1	9	15
CACGGATTCTCATCAC-1	6201	6763	1	9	15
GGAGATGGCTCGAGAT-1	6201	6579	1	9	15
CTTGAACTTAGAGGAA-1	6201	6397	1	9	15
AACAGGATTCATAGTT-1	6201	6214	1	9	15
AGTTAAGACTGGCTCC-1	6201	6031	1	9	15
TGTTGGCCAGACCTAC-1	6201	5849	1	9	15
TATGTTGGTCCAGTGA-1	6202	5666	1	9	15
TATGGCCGGCGACACT-1	6202	5483	1	9	15
AGATCAGTCGATAGAA-1	6203	5301	1	9	15
ACATTGTACATTCTTG-1	6203	5118	1	9	15
GTAGCAACGACCGTGG-1	6203	4935	1	9	15
GTACAGTATCGGAATT-1	6203	4753	1	9	15
CTATACCGACTCGCAT-1	6203	4570	1	8	14
CGCTCGGCCGGTTGTC-1	6203	4387	1	8	14
AGTGCGCAACATGCGT-1	6204	4205	1	8	14
CTAGGCCAGGAGTACG-1	6204	4022	1	8	14
AGATAAGCCACTCATA-1	6205	3839	1	18	8
TCTACTCCGACTCGGC-1	6205	3657	1	18	8
GACGCAGCGTCAAGTT-1	6205	3473	1	11	10
GTAACACCGAGCGTTA-1	6205	3291	1	17	17
GGCGCCACCGGAGCAA-1	6206	2743	1	10	16
GTATCTACAGATCTCC-1	6206	2560	1	10	16
GGAGTCCAGATAGCTT-1	6206	2377	1	10	16
GCCATTGTAACTGATC-1	6207	2195	1	10	16
TGAGACAAGGACGACC-1	6207	2012	1	10	16
AACTATGTGCTTGTTA-1	6207	1829	1	10	16
ACAATTGGTCGCGTAA-1	6207	1647	1	13	7
ACTGACGTGATATTGG-1	6207	1464	1	13	7
GCACTCTGTTGCCATA-1	6207	1281	1	13	7
GCTCCGAGACTACATA-1	6208	1099	1	19	5
TAGCTAGAGCACGCCG-1	6208	916	1	19	5
CTTCGACCAAGCCGAG-1	6209	733	1	19	5
TATTCGACAACCGTGA-1	6209	551	1	2	2
CTAGCAACCAGTGCGG-1	6209	368	1	3	18
CATATGTTGACTGGCG-1	6209	185	1	20	13
CGAGATGCGGTATGCG-1	6358	7950	1	9	15
CGGTCCGGTTCTTAGC-1	6358	7767	1	9	15
GCGTTGTATCGGAGCT-1	6359	7585	1	9	15
TGTAGGATCAGAGCGT-1	6359	7402	1	9	15
GACTTGAACGTCCGTA-1	6359	7219	1	9	15
GATAGAGTCTGAATCG-1	6359	7037	1	9	15
ATTGCACGACCACTTG-1	6359	6854	1	9	15
AATAACATGTGCTATG-1	6359	6671	1	9	15
GGCATACATGGCTCAG-1	6360	6489	1	9	15
TAAGACCGAGTGAACA-1	6360	6305	1	9	15
ATGTCGGATAAGCCGA-1	6361	6123	1	9	15
CGACGCTCCGCACGTG-1	6361	5941	1	9	15
GATGGACCTGGACGGA-1	6361	5757	1	9	15
AGCTTGAGTCAGGCCG-1	6361	5575	1	9	15
TCCAATTGGTTACAGT-1	6361	5393	1	9	15
CACCTTAGCTATTGTC-1	6361	5209	1	9	15
TCTTGCCGGCAGTCTA-1	6361	5027	1	9	15
GAATGACCACAATCGA-1	6362	4844	1	8	14
CTCAGAAGACAACTCG-1	6362	4661	1	8	14
CATGTCCACCTGCGTC-1	6363	4479	1	8	14
GTGACCGGAGTCATAC-1	6363	4296	1	8	14
TCTACAGGTACGCAGT-1	6363	4113	1	8	14
CGGAGTGGTCAAGTAT-1	6363	3931	1	18	8
AAGTACTGGATGCGCA-1	6363	3748	1	18	8
GGCTCAATCAACATGA-1	6363	3565	1	11	10
ATTACTGTCGCATATT-1	6364	3383	1	17	17
ATGCTTACTCTAGGAA-1	6365	2835	1	17	17
GCCAGTTCCTCGTGCC-1	6365	2652	1	10	16
TAACTTGCACGGCGGA-1	6365	2469	1	10	16
TAAGCCTGTAGCGTCC-1	6365	2287	1	10	16
GTTGAATGGTACAGTA-1	6365	2103	1	10	16
TACGCCGGAGTTCTGA-1	6366	1921	1	6	19
ACGATGTCGTTGCCAA-1	6366	1739	1	13	7
CCGCAAGGTACCGTTG-1	6366	1555	1	13	7
CTAGACGATTGAGCTA-1	6367	1373	1	13	7
CATCGGCCTGCATATC-1	6367	1190	1	19	5
ATTGACGCCAGCCAAG-1	6367	1007	1	19	5
AGCCTCGCATGGTCCT-1	6367	825	1	19	5
GCTTCTCCAGAACCGC-1	6367	642	1	3	18
TCCATCGGCTAGACGA-1	6367	459	1	3	18
CTGACTGATTAGGCTG-1	6368	277	1	20	13
CTATCGTATGATAGGA-1	6368	94	1	20	13
AGTCCGTGATCACTAC-1	6517	7859	1	9	15
AAGACTAAGGAGATCC-1	6517	7676	1	9	15
GAGCCAAGCGATCGTA-1	6517	7493	1	9	15
AGACCTATCCTTATAG-1	6517	7311	1	9	15
TGCGTTGTATTGCCTG-1	6518	7128	1	9	15
TCGCACTTACTGAAGT-1	6518	6945	1	9	15
AGCGAGGAACTGGTCC-1	6519	6763	1	9	15
GTAATCTTGTCTAGTT-1	6519	6580	1	9	15
AACAGGTTCACCGAAG-1	6519	6397	1	9	15
GGAACATCGTGGAATC-1	6519	6215	1	9	15
GCATAACCGAGGTGAT-1	6519	6032	1	9	15
CTCAGGATACGCGGCA-1	6519	5849	1	9	15
ACTTGAGCCGTTCTTA-1	6520	5667	1	9	15
CGACTAGGTCCTTAAC-1	6520	5484	1	9	15
GATAGTGACACTCCAA-1	6521	5301	1	9	15
TCAACAATGGAGGCCT-1	6521	5119	1	8	14
CCTTCCGCTCCGGCAT-1	6521	4935	1	8	14
AGGCAACTAGCGTACC-1	6521	4753	1	8	14
CACTGGTGAGACGCTT-1	6521	4571	1	8	14
TCTGCAAGGACGGCAA-1	6521	4387	1	8	14
TGTTGCGTCCAAGATT-1	6522	4205	1	18	8
CCGGCGCAGCATGCGA-1	6522	4022	1	18	8
GCTACTTCTGACGCGA-1	6522	3839	1	18	8
ACCGAAGCCGAATTAA-1	6523	3657	1	11	10
ATAGCTATTCGCACTC-1	6523	3474	1	17	17
GCACAGCTGTGGTTGA-1	6523	2926	1	17	17
TCCAAGACCGCTTGAT-1	6523	2743	1	11	10
AACTTCAGATACTACC-1	6524	2561	1	10	16
GCTGCCGCCTATGTAG-1	6524	2378	1	10	16
TCTTCGAACAGCGTTA-1	6525	2195	1	10	16
TATCCAAGCGCCGTAG-1	6525	2013	1	6	19
GCTAACCATAGGCGTT-1	6525	1830	1	6	19
TCCGGTTCCGTTCTAG-1	6525	1647	1	13	7
ATCTTCGGACATACTA-1	6525	1465	1	13	7
CTGCCTCCAACACCAG-1	6525	1282	1	19	5
GTGGCGCCACTACGCT-1	6526	1099	1	19	5
TACGGTAGTTGCGTGA-1	6526	917	1	19	5
ATGTCGTTACCAGACG-1	6527	733	1	3	18
CCGGAGACAAGAATAA-1	6527	551	1	3	18
GTTCCGTCATACGGCT-1	6527	369	1	3	18
CCATAGTTCGAGTAAG-1	6527	185	1	20	13
GAGCTAAGGTTGCGTT-1	6676	7767	1	9	15
TGCGTTAGCACGTACC-1	6677	7585	1	9	15
TACACCTCGTACTCCA-1	6677	7403	1	9	15
AAGCCATTATCTGCCA-1	6677	7219	1	9	15
GTATTACGGTATTGAG-1	6677	7037	1	9	15
AGCGGTTAGACTCGCC-1	6677	6854	1	9	15
GGCGCTAATATGCTCC-1	6677	6671	1	9	15
TAGCGTACCTTGACAT-1	6677	6489	1	9	15
GACAACGGCGATGTTA-1	6678	6306	1	9	15
GAACTCCTGGAGGCTC-1	6678	6123	1	9	15
CTGCCTGACACGGATT-1	6679	5941	1	9	15
CTTCTGTACGGACATC-1	6679	5758	1	9	15
GATCTATGAAGATGCG-1	6679	5575	1	9	15
CGGCGTAGCGCTAGGA-1	6679	5393	1	8	14
CATTGCTATGTTAGCT-1	6679	5210	1	8	14
CGAGTCACTCATAGAT-1	6679	5027	1	8	14
ACAGAATCTTGATAAG-1	6680	4845	1	8	14
AGTTGGCACCAGTTAC-1	6680	4662	1	8	14
TAGCTAGAGGCCTGAA-1	6681	4479	1	8	14
TAGTTCGAATTAGCGG-1	6681	4297	1	8	14
CCTAGCCTAGTACCGG-1	6681	4114	1	18	8
ACTCGTATTGTCAGAA-1	6681	3931	1	18	8
CTACAGAATTAATGAC-1	6681	3749	1	18	8
GTATGTAGCTCACCTT-1	6681	3565	1	17	17
GAACTTGGTGAGGATA-1	6682	3017	1	17	17
TACAAGCGCCTCTACA-1	6683	2835	1	17	17
GTCGTGTTCATGTCAG-1	6683	2652	1	10	16
GAGGTCACTGTAAGCT-1	6683	2469	1	10	16
AGGATATCGCGAATAC-1	6683	2287	1	10	16
TATCACATAGCGAACT-1	6683	2104	1	6	19
CAATGCATTGACGGCA-1	6683	1921	1	6	19
TACGGTTAATGTACTA-1	6684	1739	1	13	7
CTTAGTCTTATTCGGA-1	6684	1556	1	13	7
TATGTTGGTAGGTCGT-1	6685	1373	1	13	7
GTGCCGTCCTGTCAGC-1	6685	1191	1	19	5
TCAATTAATAGAACCT-1	6685	1008	1	19	5
TGGCCACTCCGCGGAC-1	6685	825	1	19	5
ACAACTAAGTGGCGCT-1	6685	643	1	3	18
TAACGACCTTGCCTAT-1	6685	460	1	3	18
ATTGTTACGACTAGCG-1	6686	277	1	20	13
CGCCGGTATCTAGCAC-1	6835	7859	1	9	15
CAATTGTTGACGTGAG-1	6835	7677	1	9	15
ATGGAGGCCACGGCTT-1	6835	7494	1	9	15
CCTTGTCTTACGGTTC-1	6835	7311	1	9	15
CTCCTTATGGAACCTT-1	6836	7129	1	9	15
GTCTTCGGTAGCTACA-1	6836	6946	1	9	15
TCGATCTAGCCGATTC-1	6837	6763	1	9	15
TAGGACGGCCAGCCGA-1	6837	6581	1	9	15
AACTCAACTTGACAGC-1	6837	6397	1	9	15
ATTATCGAGTGCAGAT-1	6837	6215	1	9	15
CTGGCCTTGCATTCGG-1	6837	6033	1	9	15
TATTCTCCTATGATGG-1	6837	5849	1	8	14
AGACCGCCGGCCAATG-1	6838	5667	1	8	14
TGGTATTGAGTTGTAA-1	6838	5484	1	8	14
AATTGGCTTGAGTTGC-1	6838	5301	1	8	14
CTCCATGGCGACCAGT-1	6839	5119	1	8	14
GTGATCTACGAGATCC-1	6839	4936	1	8	14
CACGAGGCCATCCACT-1	6839	4753	1	8	14
TGACTCTGCTCGCACG-1	6839	4571	1	8	14
TCGGACTGCCACCTCC-1	6839	4388	1	8	14
GCTTCGGCATCAGAGT-1	6839	4205	1	8	14
TGGTCTGCTCAGGTTG-1	6840	4023	1	18	8
GACCGAATCTAATACG-1	6840	3840	1	18	8
CTGACTCCGAATCTGC-1	6841	3657	1	11	10
TCTACACTAATTACTC-1	6841	3475	1	17	17
AGTTACCTCACCAGCA-1	6841	3109	1	17	17
GTCACTTATGAATGCG-1	6841	2927	1	17	17
ATCCGATGACCTCGGA-1	6841	2744	1	17	17
CCTATGTCTTACCGGC-1	6842	2561	1	10	16
GTTAGACAATGGATGA-1	6842	2379	1	10	16
ACCGTACTATCGGAGG-1	6843	2195	1	6	19
GGCGTCGCCGTATGAT-1	6843	2013	1	6	19
GCAGACGCCTGGTTAT-1	6843	1831	1	6	19
ATTCCGCTCCATCAGC-1	6843	1647	1	13	7
TCCTACAAGCTCGAAC-1	6843	1465	1	13	7
AACTGCTACCTCGATA-1	6843	1282	1	13	7
GCGAATGCAGTGTCAA-1	6843	1099	1	19	5
TGTCAAGCGGATCGGT-1	6844	917	1	19	5
GCTTGACCTCCGCTTC-1	6844	734	1	3	18
CAGACACTTACAAGAC-1	6845	551	1	3	18
GTACATAAGCTACGCC-1	6845	369	1	3	18
GAGTTAGCAGTAGATG-1	6845	186	1	20	13
GCAATTCTGTGACAGA-1	6994	7768	1	9	15
GCTTCGCTCAAGCGAT-1	6994	7585	1	9	15
TCCTAATTGCGGCCTG-1	6995	7403	1	9	15
GATGGACGGCAGATGA-1	6995	7220	1	9	15
GAGTCCTCTAGCGACA-1	6995	7037	1	9	15
CAGAACGTATCGACTT-1	6995	6855	1	9	15
GAGTGCAGCGTCATCG-1	6995	6672	1	9	15
TCTTACATTACTTCGC-1	6995	6489	1	9	15
ATTCTTGGAGTGATAG-1	6996	6307	1	9	15
AGGTGATTGGCGGTAT-1	6996	6124	1	8	14
CGTCCAATCTGCGTCC-1	6997	5941	1	8	14
CCAGATGATATGTAGG-1	6997	5759	1	8	14
GTTGAATAAGTCAGCA-1	6997	5576	1	8	14
GGCCTGCGTTATGCCG-1	6997	5393	1	8	14
CACTAGTCGACATCTA-1	6997	5211	1	8	14
GCTTCTGTTACGAGAA-1	6997	5027	1	8	14
GAACTCATAGTGAGTG-1	6998	4845	1	8	14
TGTTACCTATTGGACA-1	6998	4663	1	8	14
ATCAGATACCAGCTGT-1	6998	4479	1	18	8
TGCCGAGTTAAGAACG-1	6999	4297	1	18	8
CCTATGCCAGCAATCC-1	6999	4114	1	18	8
ATGCATGCCTGCGATG-1	6999	3931	1	18	8
TATTCTCAGCGGCTGG-1	6999	3749	1	11	10
TAGCTACCATACTGCT-1	6999	3566	1	17	17
AGTGCAATAACTAACA-1	6999	3383	1	17	17
ATCAGTAAGCTCGCCG-1	7000	3018	1	17	17
CGCTAGCCGCATGCAT-1	7001	2835	1	17	17
ACGTTCTGCCATAATC-1	7001	2653	1	20	13
TCTAGATAAGGTTAGC-1	7001	2470	1	6	19
CACGGTCTTGGTTAAT-1	7001	2287	1	6	19
TGCTGTCTTGTTAATG-1	7001	2105	1	6	19
TCATCTGCCGCTATTC-1	7001	1922	1	6	19
TCGTATGCCGGACGTT-1	7002	1739	1	13	7
ACGATGCGAAGGAGCA-1	7002	1557	1	13	7
TGTTAAGGAAGTCTTA-1	7003	1373	1	13	7
AACCTAAGATACTGAG-1	7003	1191	1	19	5
ACAGAATAAGAACCAT-1	7003	1009	1	19	5
TCTTGTTATTCTTGAT-1	7003	825	1	3	18
TATTCGACATTACTAT-1	7003	643	1	3	18
TATTCTAGAATCGGAC-1	7003	461	1	3	18
CACGGCGATACATACG-1	7003	277	1	5	3
CTACAGGTCGCTAAGC-1	7153	7859	1	9	15
GTCAACAGACGCACGT-1	7153	7677	1	9	15
ACTGACTGTCATCTAC-1	7153	7495	1	9	15
CCGCTCATACAAGTCA-1	7153	7311	1	9	15
ATGAAGCTGAATCCAG-1	7154	7129	1	9	15
TGAGTAAGCGCAATCC-1	7154	6946	1	9	15
CGCCTTAGGATCGGCA-1	7154	6763	1	9	15
AGAAGGCGTAGAATAG-1	7155	6581	1	9	15
TCTTGCCATCGTTGTA-1	7155	6398	1	8	14
GTCAACAGCGCACCGA-1	7155	6215	1	8	14
AAGTTACTATTACATC-1	7155	6033	1	8	14
GAACGCCAGTGCATAC-1	7155	5850	1	8	14
GTCTATCAATGGATTA-1	7155	5667	1	8	14
CTTCGTATTAATACGG-1	7156	5485	1	8	14
CCAAGCTGGCCATTGC-1	7156	5302	1	8	14
ACATGTTCCAGGACGT-1	7157	5119	1	8	14
TCAAGGTCTGAATATG-1	7157	4937	1	8	14
GTCTGATAGATTATAA-1	7157	4754	1	18	8
AATAGTGGAAGAGCAT-1	7157	4571	1	18	8
GAATCATGAACCAGTG-1	7157	4389	1	18	8
TAACTCCAACATGGAC-1	7157	4206	1	18	8
TGTCAGTGGCTTCCAT-1	7158	4023	1	11	10
TATGGCCATAATAGAC-1	7158	3841	1	11	10
CCACGTCGGTCGCTTC-1	7159	3657	1	11	10
TCCAACGAAGATGCTT-1	7159	3475	1	17	17
CAGGCGAGGTCTTGGA-1	7159	3293	1	17	17
CTAAGCTTACAGTACG-1	7159	2927	1	17	17
CACGAGGTATAGGTAT-1	7159	2744	1	11	10
CCGTCTTATGGACGAG-1	7159	2561	1	6	19
CTCGATGTTGAACGGC-1	7160	2379	1	6	19
CTATTCGTCTTACATA-1	7160	2196	1	6	19
TAAGGATCTGAAGATA-1	7161	2013	1	6	19
GAGTCCACGCCTGAAG-1	7161	1831	1	13	7
AGCCGATGTTCTACTC-1	7161	1648	1	13	7
CTAGCACGATCACTGT-1	7161	1465	1	13	7
GACCACTTAGACAGGT-1	7161	1283	1	19	5
TGTTCATTGGTCCAAG-1	7161	1100	1	19	5
ATTAGTGAGGTATCGC-1	7162	917	1	3	18
GTGATGGATTAGAACA-1	7162	735	1	3	18
ACCGAAGATGTCGGCA-1	7163	552	1	3	18
TGGTGCAGTACCATGC-1	7163	369	1	5	3
AACTAGCATCACGTAC-1	7312	7769	1	9	15
GAGCCTCCAGTACCGA-1	7312	7586	1	9	15
GAAGCGGCTGATCAGT-1	7313	7403	1	9	15
TCATCGCTGTGCAACA-1	7313	7221	1	9	15
GTGACCGTGGATTAGC-1	7313	7038	1	8	14
TCCGGTACGTGGCCTC-1	7313	6855	1	8	14
GAATGGCCAAGGAGGC-1	7313	6673	1	8	14
TGATGGCTGCGACGAT-1	7313	6489	1	8	14
GTCCATCTATACAAGG-1	7314	6307	1	8	14
AGCATGAGCGAATATT-1	7314	6125	1	8	14
CAGGAGCGTATCGCAT-1	7314	5941	1	8	14
TGATTCGTCTGGATCT-1	7315	5759	1	8	14
CTCACCTTAATAAGAT-1	7315	5576	1	8	14
AAGAATTCTGGCTGCA-1	7315	5393	1	8	14
ACGGCTATGGCATACC-1	7315	5211	1	8	14
GATACTTCACTCAGCA-1	7315	5028	1	18	8
TGCATTCGCTACAATG-1	7315	4845	1	18	8
ATGCTACTGAATAGTA-1	7316	4663	1	18	8
GTATACGGTACACGCA-1	7316	4480	1	18	8
CTTACGAACTCCGTCC-1	7317	4297	1	18	8
ATCCGTGGAACTTCAA-1	7317	4115	1	11	10
GCAATTCCTATCATAC-1	7317	3932	1	11	10
CCACGAACGCTGCCGC-1	7317	3749	1	17	17
ACCTGCTTGCTACGAC-1	7317	3567	1	17	17
AGACATCTTAGCACCT-1	7318	3019	1	17	17
AATACGTAGACAGTTA-1	7319	2835	1	17	17
GAGCCAGCTTACGGTA-1	7319	2653	1	6	19
CGGCCTAACGATAATG-1	7319	2471	1	6	19
ATACTAGCCACTTCGC-1	7319	2287	1	6	19
CAGCTTGGTTCGGTCG-1	7319	2105	1	6	19
TCACGCTATCCACTAC-1	7319	1922	1	13	7
GTAGTCCAGCGGACAT-1	7319	1739	1	13	7
TAAGGTATGAATGCTA-1	7320	1557	1	13	7
CAGGACAGAAGGCTGG-1	7320	1374	1	13	7
CAGTATCTTACACTAA-1	7321	1191	1	19	5
ATTATGCCATCGTTAA-1	7321	1009	1	3	18
ATAGGCCGATAGAAGT-1	7321	826	1	3	18
CCTAGTCAGCGAACCA-1	7321	643	1	3	18
GTTAGAGGTGTTAAGA-1	7321	461	1	5	3
TGATGGATGATCACGG-1	7471	7677	1	1	20
TCGTCACGATGTTCGA-1	7471	7495	1	1	20
AAGCATCAAGCGTGAT-1	7471	7312	1	1	20
CGCTTAGAATTCTTAC-1	7471	7129	1	8	14
CCAATTATGACACTGG-1	7472	6947	1	8	14
CACGGCTGCGCTTGGC-1	7472	6764	1	8	14
ACATCGGCTTACAAGG-1	7473	6581	1	8	14
ACGACAAGCACTTCAC-1	7473	6399	1	8	14
TCTACTTCACCGTGGA-1	7473	6216	1	8	14
GTCACTAAGAGGAATA-1	7473	6033	1	8	14
CTACCAGGAGACATCT-1	7473	5851	1	8	14
CTGGTGATCCTGAAGG-1	7473	5667	1	8	14
GGTATGCAACAGTGGC-1	7474	5485	1	8	14
CTGTTCGTATGCACCA-1	7474	5303	1	8	14
GCTGAGGACAAGAAGT-1	7474	5119	1	18	8
ATGTAGCCGACCAAGG-1	7475	4937	1	18	8
TGCGGACTTCTGTCGC-1	7475	4755	1	18	8
TGAGACTATTGAATCT-1	7475	4571	1	18	8
CGGATGTTGAACCACG-1	7475	4389	1	18	8
ACAGGACTGAGCCGAT-1	7475	4206	1	11	10
TCGTATTCTGAGTGGC-1	7475	4023	1	17	17
AGCTCGACAGGCGATA-1	7476	3841	1	17	17
CTAAGCTCCACGATCA-1	7476	3658	1	17	17
ACGATGTCGCACAATC-1	7477	3293	1	17	17
TCCGCCTTGTTCTGAT-1	7477	3110	1	17	17
TGCAGTCGAGCACCAA-1	7477	2927	1	11	10
TATGGCAGTTCGTCTA-1	7477	2745	1	6	19
CAACGGCACTCAGTCC-1	7477	2562	1	6	19
GTCACTACTTAATGGA-1	7478	2379	1	6	19
AGACTGGTAAGGAGGT-1	7478	2197	1	6	19
CGTCCATGTAGCGTCT-1	7479	2014	1	6	19
GGCGCCGTCGGACATA-1	7479	1831	1	13	7
CTCCGGATCCTCGCTC-1	7479	1649	1	13	7
AGGACTGAAGTGCCTT-1	7479	1465	1	13	7
CGCACTTAAGGCATGC-1	7479	1283	1	19	5
GCCTTCTGATTCCGTC-1	7479	1101	1	3	18
GGAAGCATTAGAGGCA-1	7479	917	1	3	18
CTGCATAATGGACCGC-1	7480	735	1	3	18
GGACCACTTATCGTTC-1	7480	552	1	20	13
ATCCTCCAGCCATTGT-1	7481	369	1	5	3
GCTGCGTTATGTGGAC-1	7630	7587	1	1	20
CAAGTGAATTGGATGC-1	7630	7403	1	8	14
AGACCTTCGCGTGAAC-1	7631	7221	1	8	14
GTACGAAGATTATCCG-1	7631	7038	1	8	14
CGGCTTGTGCCGGCCT-1	7631	6855	1	8	14
CATACCTCGATTGTTC-1	7631	6673	1	8	14
GCTCGCATCGTCATTA-1	7631	6490	1	8	14
AATCGAACGGACGGAG-1	7631	6307	1	8	14
GTGCACTTGTAAGCAC-1	7632	6125	1	8	14
TGTCGATTCACGTAGT-1	7632	5942	1	8	14
CTTAGTGCGACCTATT-1	7633	5759	1	8	14
ATTAAGAATAACGCTT-1	7633	5577	1	8	14
GACGGTGGTTGATGTC-1	7633	5394	1	8	14
TGACCTCCTTCAGATT-1	7633	5211	1	18	8
GTCAGTAATCCAATTA-1	7633	5029	1	18	8
CGGATTGCGTCTACCT-1	7633	4846	1	18	8
TAAGCCTGGCTTCAGT-1	7634	4663	1	18	8
TATTCTAAGGCTCATC-1	7634	4481	1	11	10
GAGTTAATTCCACTGG-1	7635	4297	1	11	10
GGTACGGTATGCTCCA-1	7635	4115	1	17	17
TATTCGGTGGAGATTC-1	7635	3933	1	17	17
ACCAATGAGCCTCATC-1	7635	3749	1	17	17
GTGCTCAATGCAACCT-1	7635	3567	1	17	17
CTCGATGCGGTGTTAA-1	7635	3384	1	17	17
CCGTATAATCTGGCCG-1	7635	3201	1	17	17
CTTGATGCAATCACAA-1	7636	3019	1	6	19
ACAGAATAAGATAGTG-1	7636	2836	1	6	19
TCGGAGCGTTACCTCG-1	7637	2653	1	6	19
TATGTCATAAGCGTCG-1	7637	2471	1	6	19
CGAATTACTGCTCCGG-1	7637	2288	1	6	19
TACGACTCTGAACACT-1	7637	2105	1	6	19
GTGACATGTACCACCT-1	7637	1923	1	13	7
ACCGGCACGTACGAAC-1	7637	1740	1	13	7
AAGTGAGCCTGTTACA-1	7638	1557	1	13	7
CTCCTACTTGAGTAAG-1	7638	1375	1	19	5
CGGAGCCGCAATAGCC-1	7639	1192	1	3	18
CAAGATTCGTCAGCTG-1	7639	1009	1	3	18
TCAATATTCCGGTTAG-1	7639	827	1	3	18
GTCACCAAGAGCGGTG-1	7639	644	1	3	18
TCTTGCCACGTTCACT-1	7639	461	1	5	3
CGCCTCGTACGAAGGC-1	7789	7678	1	1	20
ATCACGTTCAATGATA-1	7789	7495	1	1	20
CGCAGACACTGGCGTA-1	7789	7313	1	8	14
CAACTTGGACATAGAT-1	7789	7129	1	1	20
TATTCCGGTTGTTAAT-1	7790	6947	1	8	14
AGGCAATGTCAGCTGG-1	7790	6765	1	8	14
TAGACCATTGCTTAGA-1	7790	6581	1	8	14
GCTTGGTGTTCGAACA-1	7791	6399	1	8	14
TGTCGTTCATACGATA-1	7791	6216	1	8	14
GCCTGTGAAGTCGGCG-1	7791	6033	1	8	14
ACTGAGCGCAACTCAT-1	7791	5851	1	8	14
CAATAACTCAAGGCAA-1	7791	5668	1	8	14
AAGGCGACGGTGTCGG-1	7791	5485	1	8	14
AATTCTTGGATACGGA-1	7792	5303	1	18	8
TATGTTGCAGTCTAGG-1	7792	5120	1	18	8
TGCGTGTCAGCCAGTG-1	7793	4937	1	18	8
GCACGCTTCGTTGTTC-1	7793	4755	1	5	3
AGCCGTAGTGGAGTGC-1	7793	4572	1	11	10
CACGTACGTAGCTCAT-1	7793	4389	1	17	17
CGGCAATCAACGTGGA-1	7793	4207	1	17	17
GAGTAACGTGGCTTGA-1	7793	4024	1	17	17
TCATCGGCCTGTGCGG-1	7794	3841	1	17	17
TACTAGGATCAATGGC-1	7794	3659	1	17	17
GATAGATGTTGAAGAT-1	7795	3476	1	17	17
CACGGCTTACTCCGTT-1	7795	3293	1	11	10
AACCAGAATCAGACGT-1	7795	3111	1	6	19
ACATCGTCGGTCTACC-1	7795	2927	1	6	19
GTTGACGTCAGATTAG-1	7795	2745	1	6	19
ATCTTAGACGCCTACT-1	7795	2563	1	6	19
TCACAAGGAGAACAAG-1	7795	2379	1	6	19
TCGCCGTATCATGCTT-1	7796	2197	1	6	19
ACATCTCGACAACCAC-1	7796	2014	1	13	7
TCAGTCATTGCAAGTG-1	7797	1831	1	13	7
CTTGCCGGAAGACGCA-1	7797	1649	1	13	7
TGCCGGCATTATAGAT-1	7797	1466	1	20	13
ACCTAATGTTACCAAT-1	7797	1283	1	3	18
GCATGTCGAGTGTCTT-1	7797	1101	1	3	18
GGAGATCCGTAGGATA-1	7797	918	1	3	18
ATGTTAGACTATCTCA-1	7798	735	1	3	18
TCAAGGCGTCTACTCC-1	7798	553	1	20	13
TGCGGACTTAACTTCC-1	7948	7587	1	1	20
TCCACCAAGTGACGAA-1	7948	7404	1	1	20
GTCGAAGTCGTGTTCT-1	7949	7221	1	1	20
CAGTAGATTGACGGAT-1	7949	7039	1	1	20
CCTATGCCGTCGGCAC-1	7949	6856	1	1	20
GTGCATTGCAATGTTG-1	7949	6673	1	8	14
TCGAATGGTTCCACGC-1	7949	6491	1	1	20
CTATTAAGCCAGCACT-1	7949	6308	1	8	14
AACTATGCTGCATTCG-1	7950	6125	1	8	14
GCAATCGTGACTCCAA-1	7950	5943	1	8	14
ACGGTTCGCAAGTAAC-1	7951	5759	1	8	14
TCATAGGTAGTGACGA-1	7951	5577	1	8	14
GTCGCACGCAGCCTGC-1	7951	5395	1	18	8
AAGACAATCTCCTGCA-1	7951	5211	1	18	8
AATTGTAGAATCCTAG-1	7951	5029	1	18	8
AATCCGCCGACCTGAG-1	7951	4846	1	11	10
ATCCGGATCGCCGTAT-1	7951	4663	1	11	10
CTAAGTCAAGATCATG-1	7952	4481	1	17	17
GTTATTCGGCCATTCG-1	7952	4298	1	17	17
TACAACGGACGGCTCA-1	7953	4115	1	17	17
GGCAAGACAATCAGCT-1	7953	3933	1	17	17
AACTTCAAGGATAATC-1	7953	3750	1	11	10
ATTCTACGTGGCAGAT-1	7953	3567	1	17	17
TCCAGTCAGTACATTA-1	7953	3385	1	6	19
CACGTTGCACATACCG-1	7953	3202	1	6	19
AGTGTCATGGTTGTGG-1	7954	3019	1	6	19
TGACAGTACTATTCTA-1	7954	2837	1	6	19
TCCAGTACCGAGCGCA-1	7955	2654	1	6	19
GTGGCGATCTGCGATA-1	7955	2471	1	6	19
AATGTACTTAACATCA-1	7955	2289	1	6	19
GTAGCCGCACTCCATC-1	7955	2106	1	20	13
GTCAGGTACGTGGCAT-1	7955	1923	1	13	7
GCGAATTGGCTAGCCA-1	7955	1741	1	13	7
TATCCAATACCGCAAT-1	7955	1557	1	19	5
ATCGTAGCATGTAGAT-1	7956	1375	1	3	18
AAGGCCAATTCAATAA-1	7956	1193	1	3	18
CTACGATGCGTCCGGC-1	7957	1009	1	3	18
CTCCAAGCGTCCTTCA-1	7957	827	1	3	18
TGCGATCTTGCTCGAT-1	7957	644	1	20	13
GTACAGGAACGAATGG-1	8107	7495	1	1	20
TGTCGCGGAAGAGCTA-1	8107	7313	1	1	20
ATCGACCGGAGTATCG-1	8107	7130	1	1	20
GCCATTGCATGTTAAC-1	8107	6947	1	1	20
TAACGCGTCCTACAAC-1	8108	6765	1	1	20
GGCCTTGGATGTTGTC-1	8108	6582	1	1	20
TAGAATTCAACGTGGC-1	8109	6399	1	1	20
CATCCGGTACCAACGA-1	8109	6217	1	8	14
GGACGTACATACCAGA-1	8109	6034	1	8	14
ATGACACTAATCGCAC-1	8109	5851	1	8	14
CGTGAGCAATGGACAT-1	8109	5669	1	18	8
TCTACATGAATCTGAT-1	8109	5486	1	18	8
GGAAGTCTTGTCGCAT-1	8110	5303	1	18	8
CCGCGTATCGTTGCAG-1	8110	5121	1	4	21
GAATTAACCTTCAATT-1	8111	4938	1	4	21
GGCGTCGGTAGTGATA-1	8111	4755	1	4	21
TGGTACAAGACACTGA-1	8111	4573	1	4	21
CCGGATCTCCGAAGCG-1	8111	4389	1	11	10
TATGTAGAGCTGATCA-1	8111	4207	1	11	10
ATTAGTTCACAGACTC-1	8111	4025	1	11	10
AGGAATTACGGTGACG-1	8111	3841	1	11	10
GAACAAGGTCGAGCAA-1	8112	3659	1	20	13
AGCTGTTCCGGTGATT-1	8112	3476	1	6	19
TAGTCACTGGATAGGC-1	8113	3293	1	6	19
GCACCGAAGATGTCTA-1	8113	3111	1	6	19
CAACTTGGTACGATGT-1	8113	2928	1	6	19
AGATAACCAATACGCC-1	8113	2745	1	6	19
TAGACCAGGATATCGG-1	8113	2563	1	6	19
ATCTGACCGGAGTCCT-1	8113	2380	1	6	19
GGTAGGTTGTTCTAAG-1	8114	2197	1	6	19
CTACAGGTAGAATTCC-1	8114	2015	1	20	13
CTTGTCAAGGCGTCAA-1	8115	1832	1	13	7
CATCCGTGCGGTCTAC-1	8115	1649	1	20	13
TGGCCACTCCTGAGTG-1	8115	1467	1	3	18
ATGTAGAAGCGAATAG-1	8115	1284	1	3	18
TAGGAGGCGTATTGCC-1	8115	1101	1	3	18
GTATGCCTATCTTGCG-1	8115	919	1	3	18
GGATTCGATGTCCGGA-1	8115	736	1	20	13
CTTAGCCTGTAAGACA-1	8116	553	1	20	13
TGCTATTGTCAAGGAG-1	8266	7405	1	1	20
TCACTCCGCTCACTGG-1	8267	7221	1	1	20
AAGATGGCCGCTAGTT-1	8267	7039	1	1	20
ACAGAATGTTGAGTCC-1	8267	6857	1	1	20
AGCACTCATACAGAAC-1	8267	6673	1	1	20
ACGAGTGCGTGCGTTC-1	8267	6491	1	1	20
GTGGCGATAGGCAGAA-1	8267	6308	1	1	20
CACTACCTTCGCTTCA-1	8267	6125	1	8	14
GCGTTAATAGTCAGTA-1	8268	5943	1	8	14
AGACCGGAGCAACGCT-1	8268	5760	1	18	8
TACGGATCCTTGCGAT-1	8269	5577	1	18	8
ATAATTAGTTCTACGG-1	8269	5395	1	18	8
AAGTACTAAGGTTACG-1	8269	5212	1	4	21
ACTTAAGCCAGTAGGA-1	8269	5029	1	4	21
CGGTCTAGATCGAATG-1	8269	4847	1	4	21
TCATCCATGCCAAGCG-1	8269	4664	1	4	21
GTATACATTGGCTCAG-1	8270	4481	1	4	21
GGTACTGTGATCTTCC-1	8270	4299	1	4	21
TGCCTTAGGCGTCTAT-1	8271	4116	1	4	21
CTGGCCTTACCACTTA-1	8271	3933	1	20	13
CTTCGCCGCAACATTA-1	8271	3751	1	20	13
ACTCTTGCGGAGAACC-1	8271	3568	1	6	19
GGCGGATACAACGCAC-1	8271	3385	1	6	19
CGTGAGCTGTTATCGT-1	8271	3203	1	6	19
TAAGCAAGTAATGTGG-1	8271	3019	1	6	19
ATTGTTAAGTAGACTA-1	8272	2837	1	6	19
TCGCTTGTTCCAGTTG-1	8272	2655	1	6	19
GACGTGGTGCTCCAGA-1	8273	2471	1	6	19
CGCACGTATGAAGGCC-1	8273	2289	1	6	19
GGCAGCTCCTGGACGG-1	8273	2106	1	6	19
CGACGCAACATGGCGA-1	8273	1923	1	19	5
CCGATTAGCGAGTGTA-1	8273	1741	1	20	13
GGTTACCAGACAACAT-1	8273	1558	1	3	18
TGCTATAATGTCGCTG-1	8274	1375	1	3	18
ACATGTTCACCGGCAG-1	8274	1193	1	3	18
CACGGCGACGGTGCCT-1	8275	1010	1	3	18
TGCTCAGATTGGTAGC-1	8275	827	1	20	13
CGGTTACCATCAACCA-1	8275	645	1	20	13
[truncated: 311 more rows]
