# Supplementary material for: Multi-scale and multi-context interpretable mapping of cell states across heterogeneous spatial samples
Source: Nat Commun. 2025 Aug 21;16:7814. doi: 10.1038/s41467-025-62782-y (PMC12370880; doi:10.1038/s41467-025-62782-y)
Supplement: Supplementary file 9 — Source Data [file 41467_2025_62782_MOESM9_ESM.zip › SourceData/figure_6c3.tsv]

from	to	score	matched	erpos_to	erpos_from	row	col	trial
MB-0035	MB-0350	0.654821247294843	MB-0035_MB-0350	neg	neg	MB-0035	MB-0350	1
MB-0035	MB-0401	0.548619381918863	MB-0035_MB-0401	neg	neg	MB-0035	MB-0401	2
MB-0035	MB-0446	0.595733477862596	MB-0035_MB-0446	neg	neg	MB-0035	MB-0446	3
MB-0035	MB-0045	0.479686620132852	MB-0035_MB-0045	neg	neg	MB-0035	MB-0045	4
MB-0035	MB-0396	0.3165425683338	MB-0035_MB-0396	neg	neg	MB-0035	MB-0396	5
MB-0035	MB-0158	0.440359261216973	MB-0035_MB-0158	neg	neg	MB-0035	MB-0158	6
MB-0035	MB-0372	0.267054389131359	MB-0035_MB-0372	neg	neg	MB-0035	MB-0372	2
MB-0035	MB-0414	0.594591705229636	MB-0035_MB-0414	neg	neg	MB-0035	MB-0414	2
MB-0035	MB-0395	0.599447201875269	MB-0035_MB-0395	neg	neg	MB-0035	MB-0395	7
MB-0035	MB-0361	0.510635001505835	MB-0035_MB-0361	neg	neg	MB-0035	MB-0361	8
MB-0035	MB-0399	0.478045568354512	MB-0035_MB-0399	neg	neg	MB-0035	MB-0399	9
MB-0035	MB-0206	0.237535639047117	MB-0035_MB-0206	neg	neg	MB-0035	MB-0206	2
MB-0035	MB-0525	0.341970338459016	MB-0035_MB-0525	neg	neg	MB-0035	MB-0525	10
MB-0035	MB-0467	0.353469558927993	MB-0035_MB-0467	neg	neg	MB-0035	MB-0467	3
MB-0035	MB-0238	0.303290267702103	MB-0035_MB-0238	neg	neg	MB-0035	MB-0238	4
MB-0035	MB-0354	0.277562179379108	MB-0035_MB-0354	neg	neg	MB-0035	MB-0354	2
MB-0035	MB-0581	0.520715389084096	MB-0035_MB-0581	neg	neg	MB-0035	MB-0581	11
MB-0035	MB-0269	0.326267102678042	MB-0035_MB-0269	neg	neg	MB-0035	MB-0269	12
MB-0035	MB-0191	0.391252171133044	MB-0035_MB-0191	neg	neg	MB-0035	MB-0191	10
MB-0035	MB-0874	0.219019284984576	MB-0035_MB-0874	neg	neg	MB-0035	MB-0874	9
MB-0035	MB-0613	0.338835606636208	MB-0035_MB-0613	neg	neg	MB-0035	MB-0613	8
MB-0035	MB-0531	0.361325039933283	MB-0035_MB-0531	neg	neg	MB-0035	MB-0531	2
MB-0035	MB-0494	0.220786055617178	MB-0035_MB-0494	neg	neg	MB-0035	MB-0494	3
MB-0035	MB-0400	0.352760378143587	MB-0035_MB-0400	neg	neg	MB-0035	MB-0400	10
MB-0035	MB-2513	0.315510404786768	MB-0035_MB-2513	neg	neg	MB-0035	MB-2513	8
MB-0035	MB-3031	0.314177497491156	MB-0035_MB-3031	neg	neg	MB-0035	MB-3031	2
MB-0035	MB-2904	0.3784122045781	MB-0035_MB-2904	neg	neg	MB-0035	MB-2904	13
MB-0035	MB-3329	0.237960703314374	MB-0035_MB-3329	neg	neg	MB-0035	MB-3329	13
MB-0045	MB-0035	0.479818192265987	MB-0045_MB-0035	neg	neg	MB-0045	MB-0035	3
MB-0045	MB-0115	0.843540297484448	MB-0045_MB-0115	neg	neg	MB-0045	MB-0115	6
MB-0045	MB-0191	0.928235680364036	MB-0045_MB-0191	neg	neg	MB-0045	MB-0191	9
MB-0035	MB-0115	0.366108233538475	MB-0035_MB-0115	neg	neg	MB-0035	MB-0115	4
MB-0045	MB-0158	0.904719416088405	MB-0045_MB-0158	neg	neg	MB-0045	MB-0158	9
MB-0045	MB-0238	0.887331409716556	MB-0045_MB-0238	neg	neg	MB-0045	MB-0238	2
MB-0035	MB-0582	0.432503782878742	MB-0035_MB-0582	neg	neg	MB-0035	MB-0582	2
MB-0035	MB-0659	0.271647458245173	MB-0035_MB-0659	neg	neg	MB-0035	MB-0659	5
MB-0035	MB-3528	0.22615655806171	MB-0035_MB-3528	neg	neg	MB-0035	MB-3528	2
MB-0035	MB-2718	0.287407961852461	MB-0035_MB-2718	neg	neg	MB-0035	MB-2718	6
MB-0035	MB-3567	0.618757208212405	MB-0035_MB-3567	neg	neg	MB-0035	MB-3567	9
MB-0045	MB-0372	0.879041351307896	MB-0045_MB-0372	neg	neg	MB-0045	MB-0372	2
MB-0035	MB-2912	0.309219171162349	MB-0035_MB-2912	neg	neg	MB-0035	MB-2912	2
MB-0045	MB-0206	0.843215709083565	MB-0045_MB-0206	neg	neg	MB-0045	MB-0206	2
MB-0035	MB-0869	0.404430975112969	MB-0035_MB-0869	neg	neg	MB-0035	MB-0869	2
MB-0045	MB-0269	0.919434348608591	MB-0045_MB-0269	neg	neg	MB-0045	MB-0269	6
MB-0045	MB-0395	0.832425388718723	MB-0045_MB-0395	neg	neg	MB-0045	MB-0395	14
MB-0045	MB-0400	0.863425524210481	MB-0045_MB-0400	neg	neg	MB-0045	MB-0400	2
MB-0035	MB-3367	0.295222707624557	MB-0035_MB-3367	neg	neg	MB-0035	MB-3367	13
MB-0035	MB-2742	0.32457145354668	MB-0035_MB-2742	neg	neg	MB-0035	MB-2742	9
MB-0045	MB-0399	0.860565239793456	MB-0045_MB-0399	neg	neg	MB-0045	MB-0399	6
MB-0045	MB-0414	0.626598671859845	MB-0045_MB-0414	neg	neg	MB-0045	MB-0414	10
MB-0045	MB-0354	0.843997266942709	MB-0045_MB-0354	neg	neg	MB-0045	MB-0354	1
MB-0045	MB-0525	0.919528907836418	MB-0045_MB-0525	neg	neg	MB-0045	MB-0525	2
MB-0045	MB-0467	0.814752111038195	MB-0045_MB-0467	neg	neg	MB-0045	MB-0467	3
MB-0045	MB-0361	0.902111710215485	MB-0045_MB-0361	neg	neg	MB-0045	MB-0361	4
MB-0045	MB-0531	0.927647633682411	MB-0045_MB-0531	neg	neg	MB-0045	MB-0531	5
MB-0035	MB-2632	0.436213910192392	MB-0035_MB-2632	neg	neg	MB-0035	MB-2632	6
MB-0045	MB-0494	0.768053434043252	MB-0045_MB-0494	neg	neg	MB-0045	MB-0494	2
MB-0045	MB-0659	0.862727780358296	MB-0045_MB-0659	neg	neg	MB-0045	MB-0659	2
MB-0045	MB-2513	0.828435133897399	MB-0045_MB-2513	neg	neg	MB-0045	MB-2513	7
MB-0045	MB-0874	0.895864749940398	MB-0045_MB-0874	neg	neg	MB-0045	MB-0874	8
MB-0045	MB-0396	0.819197245385953	MB-0045_MB-0396	neg	neg	MB-0045	MB-0396	9
MB-0045	MB-0581	0.870824774775884	MB-0045_MB-0581	neg	neg	MB-0045	MB-0581	2
MB-0045	MB-0582	0.944574701862458	MB-0045_MB-0582	neg	neg	MB-0045	MB-0582	10
MB-0045	MB-0446	0.758486184642856	MB-0045_MB-0446	neg	neg	MB-0045	MB-0446	3
MB-0045	MB-2718	0.927943750312834	MB-0045_MB-2718	neg	neg	MB-0045	MB-2718	4
MB-0045	MB-0613	0.915582304915789	MB-0045_MB-0613	neg	neg	MB-0045	MB-0613	2
MB-0045	MB-0608	0.938087831714079	MB-0045_MB-0608	neg	neg	MB-0045	MB-0608	11
MB-0035	MB-3218	0.387317802236295	MB-0035_MB-3218	neg	neg	MB-0035	MB-3218	12
MB-0045	MB-0869	0.93387296997771	MB-0045_MB-0869	neg	neg	MB-0045	MB-0869	10
MB-0045	MB-2742	0.911623586992983	MB-0045_MB-2742	neg	neg	MB-0045	MB-2742	9
MB-0045	MB-3031	0.890701009608735	MB-0045_MB-3031	neg	neg	MB-0045	MB-3031	8
MB-0045	MB-2614	0.892924916966101	MB-0045_MB-2614	neg	neg	MB-0045	MB-2614	2
MB-0045	MB-2904	0.911784525746587	MB-0045_MB-2904	neg	neg	MB-0045	MB-2904	3
MB-0045	MB-3436	0.864532444155079	MB-0045_MB-3436	neg	neg	MB-0045	MB-3436	10
MB-0045	MB-3329	0.8995958614312	MB-0045_MB-3329	neg	neg	MB-0045	MB-3329	8
MB-0045	MB-3218	0.905631541522989	MB-0045_MB-3218	neg	neg	MB-0045	MB-3218	2
MB-0045	MB-2857	0.909445933720413	MB-0045_MB-2857	neg	neg	MB-0045	MB-2857	13
MB-0035	MB-3292	0.376134095095024	MB-0035_MB-3292	neg	neg	MB-0035	MB-3292	13
MB-0045	MB-3528	0.888136936252394	MB-0045_MB-3528	neg	neg	MB-0045	MB-3528	3
MB-0045	MB-2957	0.898851542211505	MB-0045_MB-2957	neg	neg	MB-0045	MB-2957	6
MB-0045	MB-2912	0.908399106859929	MB-0045_MB-2912	neg	neg	MB-0045	MB-2912	9
MB-0035	MB-0608	0.325238202000304	MB-0035_MB-0608	neg	neg	MB-0035	MB-0608	4
MB-0045	MB-3367	0.753727057090374	MB-0045_MB-3367	neg	neg	MB-0045	MB-3367	9
MB-0045	MB-3386	0.877854683618436	MB-0045_MB-3386	neg	neg	MB-0045	MB-3386	2
MB-0045	MB-3292	0.920822611383985	MB-0045_MB-3292	neg	neg	MB-0045	MB-3292	2
MB-0035	MB-2923	0.394897600464341	MB-0035_MB-2923	neg	neg	MB-0035	MB-2923	5
MB-0045	MB-2632	0.756650600557359	MB-0045_MB-2632	neg	neg	MB-0045	MB-2632	2
MB-0045	MB-3567	0.881992349825283	MB-0045_MB-3567	neg	neg	MB-0045	MB-3567	6
MB-0045	MB-3488	0.733408006030751	MB-0045_MB-3488	neg	neg	MB-0045	MB-3488	9
MB-0045	MB-0350	0.541996453428813	MB-0045_MB-0350	neg	neg	MB-0045	MB-0350	2
MB-0045	MB-2923	0.807282341249061	MB-0045_MB-2923	neg	neg	MB-0045	MB-2923	2
MB-0045	MB-0401	0.807493395025111	MB-0045_MB-0401	neg	neg	MB-0045	MB-0401	2
MB-0035	MB-2957	0.356755947423263	MB-0035_MB-2957	neg	neg	MB-0035	MB-2957	2
MB-0035	MB-3436	0.256630230459119	MB-0035_MB-3436	neg	neg	MB-0035	MB-3436	6
MB-0035	MB-3488	0.44712270543974	MB-0035_MB-3488	neg	neg	MB-0035	MB-3488	14
MB-0035	MB-3386	0.354722819139838	MB-0035_MB-3386	neg	neg	MB-0035	MB-3386	2
MB-0035	MB-2857	0.353416012862456	MB-0035_MB-2857	neg	neg	MB-0035	MB-2857	13
MB-0035	MB-2614	0.451468109310149	MB-0035_MB-2614	neg	neg	MB-0035	MB-2614	9
MB-0115	MB-0191	0.975587956482554	MB-0115_MB-0191	neg	neg	MB-0115	MB-0191	6
MB-0115	MB-0414	0.74112968133793	MB-0115_MB-0414	neg	neg	MB-0115	MB-0414	10
MB-0115	MB-0045	0.843058730850274	MB-0115_MB-0045	neg	neg	MB-0115	MB-0045	1
MB-0115	MB-0350	0.618146786560171	MB-0115_MB-0350	neg	neg	MB-0115	MB-0350	2
MB-0115	MB-0372	0.970891510274375	MB-0115_MB-0372	neg	neg	MB-0115	MB-0372	3
MB-0115	MB-0400	0.982107269725242	MB-0115_MB-0400	neg	neg	MB-0115	MB-0400	4
MB-0115	MB-0396	0.98027959597345	MB-0115_MB-0396	neg	neg	MB-0115	MB-0396	5
MB-0115	MB-0238	0.909837549787364	MB-0115_MB-0238	neg	neg	MB-0115	MB-0238	6
MB-0115	MB-0158	0.799064170282222	MB-0115_MB-0158	neg	neg	MB-0115	MB-0158	2
MB-0115	MB-0446	0.53258289503797	MB-0115_MB-0446	neg	neg	MB-0115	MB-0446	2
MB-0115	MB-0525	0.876505006403048	MB-0115_MB-0525	neg	neg	MB-0115	MB-0525	7
MB-0115	MB-0361	0.890819900979163	MB-0115_MB-0361	neg	neg	MB-0115	MB-0361	8
MB-0115	MB-0354	0.676591257911797	MB-0115_MB-0354	neg	neg	MB-0115	MB-0354	9
MB-0115	MB-0531	0.947876799516353	MB-0115_MB-0531	neg	neg	MB-0115	MB-0531	2
MB-0115	MB-0613	0.874417438409153	MB-0115_MB-0613	neg	neg	MB-0115	MB-0613	10
MB-0115	MB-0494	0.645765179963394	MB-0115_MB-0494	neg	neg	MB-0115	MB-0494	3
MB-0115	MB-0399	0.776834749207725	MB-0115_MB-0399	neg	neg	MB-0115	MB-0399	4
MB-0115	MB-0869	0.955598911679521	MB-0115_MB-0869	neg	neg	MB-0115	MB-0869	2
MB-0115	MB-0582	0.88884143373995	MB-0115_MB-0582	neg	neg	MB-0115	MB-0582	11
MB-0115	MB-0206	0.662745434411608	MB-0115_MB-0206	neg	neg	MB-0115	MB-0206	12
MB-0115	MB-0874	0.797832720631154	MB-0115_MB-0874	neg	neg	MB-0115	MB-0874	10
MB-0115	MB-0659	0.988646819480001	MB-0115_MB-0659	neg	neg	MB-0115	MB-0659	9
MB-0115	MB-0269	0.911821517110298	MB-0115_MB-0269	neg	neg	MB-0115	MB-0269	8
MB-0115	MB-0467	0.798780331410557	MB-0115_MB-0467	neg	neg	MB-0115	MB-0467	2
MB-0115	MB-0608	0.901175936131642	MB-0115_MB-0608	neg	neg	MB-0115	MB-0608	3
MB-0115	MB-2513	0.801934997898987	MB-0115_MB-2513	neg	neg	MB-0115	MB-2513	10
MB-0115	MB-2718	0.943048392666054	MB-0115_MB-2718	neg	neg	MB-0115	MB-2718	8
MB-0115	MB-2904	0.92577983019521	MB-0115_MB-2904	neg	neg	MB-0115	MB-2904	2
MB-0115	MB-3031	0.87389434401994	MB-0115_MB-3031	neg	neg	MB-0115	MB-3031	13
MB-0115	MB-0401	0.854161069053082	MB-0115_MB-0401	neg	neg	MB-0115	MB-0401	13
MB-0115	MB-2912	0.872620878931981	MB-0115_MB-2912	neg	neg	MB-0115	MB-2912	3
MB-0115	MB-3436	0.988733016371642	MB-0115_MB-3436	neg	neg	MB-0115	MB-3436	6
MB-0115	MB-2957	0.964319767627978	MB-0115_MB-2957	neg	neg	MB-0115	MB-2957	9
MB-0115	MB-2923	0.797568519839345	MB-0115_MB-2923	neg	neg	MB-0115	MB-2923	4
MB-0115	MB-2614	0.811194705561373	MB-0115_MB-2614	neg	neg	MB-0115	MB-2614	9
MB-0115	MB-3528	0.81620903134684	MB-0115_MB-3528	neg	neg	MB-0115	MB-3528	2
MB-0115	MB-2632	0.629798323277598	MB-0115_MB-2632	neg	neg	MB-0115	MB-2632	2
MB-0115	MB-3218	0.919540155218438	MB-0115_MB-3218	neg	neg	MB-0115	MB-3218	5
MB-0115	MB-3329	0.887943976804941	MB-0115_MB-3329	neg	neg	MB-0115	MB-3329	2
MB-0115	MB-3292	0.942520619544949	MB-0115_MB-3292	neg	neg	MB-0115	MB-3292	6
MB-0115	MB-2742	0.821172095139821	MB-0115_MB-2742	neg	neg	MB-0115	MB-2742	9
MB-0115	MB-0581	0.637725996019277	MB-0115_MB-0581	neg	neg	MB-0115	MB-0581	2
MB-0115	MB-0395	0.617305540631553	MB-0115_MB-0395	neg	neg	MB-0115	MB-0395	2
MB-0115	MB-3488	0.62098934957356	MB-0115_MB-3488	neg	neg	MB-0115	MB-3488	2
MB-0115	MB-3567	0.78015726134114	MB-0115_MB-3567	neg	neg	MB-0115	MB-3567	2
MB-0115	MB-3386	0.950092319157762	MB-0115_MB-3386	neg	neg	MB-0115	MB-3386	6
MB-0115	MB-2857	0.948723244653335	MB-0115_MB-2857	neg	neg	MB-0115	MB-2857	14
MB-0115	MB-3367	0.587809477889332	MB-0115_MB-3367	neg	neg	MB-0115	MB-3367	2
MB-0115	MB-0035	0.368532673893219	MB-0115_MB-0035	neg	neg	MB-0115	MB-0035	13
MB-0158	MB-0045	0.904834752583448	MB-0158_MB-0045	neg	neg	MB-0158	MB-0045	9
MB-0158	MB-0238	0.845549352817981	MB-0158_MB-0238	neg	neg	MB-0158	MB-0238	6
MB-0158	MB-0372	0.818344496871645	MB-0158_MB-0372	neg	neg	MB-0158	MB-0372	10
MB-0158	MB-0115	0.79869989447313	MB-0158_MB-0115	neg	neg	MB-0158	MB-0115	1
MB-0158	MB-0035	0.442741579836498	MB-0158_MB-0035	neg	neg	MB-0158	MB-0035	2
MB-0158	MB-0400	0.815472736130112	MB-0158_MB-0400	neg	neg	MB-0158	MB-0400	3
MB-0158	MB-0395	0.837163296234718	MB-0158_MB-0395	neg	neg	MB-0158	MB-0395	4
MB-0158	MB-0525	0.903692234648076	MB-0158_MB-0525	neg	neg	MB-0158	MB-0525	5
MB-0158	MB-0467	0.841090765212535	MB-0158_MB-0467	neg	neg	MB-0158	MB-0467	6
MB-0158	MB-0531	0.899485007799695	MB-0158_MB-0531	neg	neg	MB-0158	MB-0531	2
MB-0158	MB-0401	0.81567945309986	MB-0158_MB-0401	neg	neg	MB-0158	MB-0401	2
MB-0158	MB-0206	0.791329237006242	MB-0158_MB-0206	neg	neg	MB-0158	MB-0206	7
MB-0158	MB-0581	0.873866475631079	MB-0158_MB-0581	neg	neg	MB-0158	MB-0581	8
MB-0158	MB-0874	0.822053609350199	MB-0158_MB-0874	neg	neg	MB-0158	MB-0874	9
MB-0158	MB-0659	0.814436177705391	MB-0158_MB-0659	neg	neg	MB-0158	MB-0659	2
MB-0158	MB-0494	0.748662931446997	MB-0158_MB-0494	neg	neg	MB-0158	MB-0494	10
MB-0158	MB-0613	0.849295384371156	MB-0158_MB-0613	neg	neg	MB-0158	MB-0613	3
MB-0158	MB-2513	0.83822999365429	MB-0158_MB-2513	neg	neg	MB-0158	MB-2513	4
MB-0158	MB-0399	0.914071348491581	MB-0158_MB-0399	neg	neg	MB-0158	MB-0399	2
MB-0158	MB-2718	0.897873414738272	MB-0158_MB-2718	neg	neg	MB-0158	MB-2718	11
MB-0158	MB-0582	0.910971107128186	MB-0158_MB-0582	neg	neg	MB-0158	MB-0582	12
MB-0158	MB-0269	0.915526280473982	MB-0158_MB-0269	neg	neg	MB-0158	MB-0269	10
MB-0158	MB-3031	0.902162288174275	MB-0158_MB-3031	neg	neg	MB-0158	MB-3031	9
MB-0158	MB-2742	0.884166177043263	MB-0158_MB-2742	neg	neg	MB-0158	MB-2742	8
MB-0158	MB-0191	0.830522105121972	MB-0158_MB-0191	neg	neg	MB-0158	MB-0191	2
MB-0158	MB-2904	0.870411177000286	MB-0158_MB-2904	neg	neg	MB-0158	MB-2904	3
MB-0158	MB-0869	0.867891074354023	MB-0158_MB-0869	neg	neg	MB-0158	MB-0869	10
MB-0158	MB-0446	0.783615458615798	MB-0158_MB-0446	neg	neg	MB-0158	MB-0446	8
MB-0158	MB-0608	0.844980963298796	MB-0158_MB-0608	neg	neg	MB-0158	MB-0608	2
MB-0158	MB-2614	0.888729741353447	MB-0158_MB-2614	neg	neg	MB-0158	MB-2614	13
MB-0158	MB-2632	0.822956233186401	MB-0158_MB-2632	neg	neg	MB-0158	MB-2632	13
MB-0158	MB-2957	0.83380202254812	MB-0158_MB-2957	neg	neg	MB-0158	MB-2957	3
MB-0158	MB-3329	0.873586824268379	MB-0158_MB-3329	neg	neg	MB-0158	MB-3329	6
MB-0158	MB-3436	0.828060904636184	MB-0158_MB-3436	neg	neg	MB-0158	MB-3436	9
MB-0158	MB-3218	0.874308926823037	MB-0158_MB-3218	neg	neg	MB-0158	MB-3218	4
MB-0158	MB-3528	0.837927030552429	MB-0158_MB-3528	neg	neg	MB-0158	MB-3528	9
MB-0158	MB-0354	0.831502522400834	MB-0158_MB-0354	neg	neg	MB-0158	MB-0354	2
MB-0158	MB-2912	0.83678289866399	MB-0158_MB-2912	neg	neg	MB-0158	MB-2912	2
MB-0158	MB-3488	0.770323220069959	MB-0158_MB-3488	neg	neg	MB-0158	MB-3488	5
MB-0158	MB-3292	0.839882338085058	MB-0158_MB-3292	neg	neg	MB-0158	MB-3292	2
MB-0158	MB-3386	0.826997455530379	MB-0158_MB-3386	neg	neg	MB-0158	MB-3386	6
MB-0158	MB-3567	0.861111983943843	MB-0158_MB-3567	neg	neg	MB-0158	MB-3567	9
MB-0158	MB-0396	0.77543697811473	MB-0158_MB-0396	neg	neg	MB-0158	MB-0396	2
MB-0158	MB-0414	0.649662915685132	MB-0158_MB-0414	neg	neg	MB-0158	MB-0414	2
MB-0158	MB-2857	0.830658869666594	MB-0158_MB-2857	neg	neg	MB-0158	MB-2857	2
MB-0158	MB-2923	0.808165470943754	MB-0158_MB-2923	neg	neg	MB-0158	MB-2923	2
MB-0158	MB-0361	0.866555944465429	MB-0158_MB-0361	neg	neg	MB-0158	MB-0361	6
MB-0158	MB-3367	0.675871509263452	MB-0158_MB-3367	neg	neg	MB-0158	MB-3367	14
MB-0158	MB-0350	0.614856501295082	MB-0158_MB-0350	neg	neg	MB-0158	MB-0350	2
MB-0191	MB-0115	0.975633140561616	MB-0191_MB-0115	neg	neg	MB-0191	MB-0115	13
MB-0191	MB-0372	0.980159749098012	MB-0191_MB-0372	neg	neg	MB-0191	MB-0372	9
MB-0191	MB-0045	0.928820507544015	MB-0191_MB-0045	neg	neg	MB-0191	MB-0045	6
MB-0191	MB-0238	0.958054756677797	MB-0191_MB-0238	neg	neg	MB-0191	MB-0238	10
MB-0191	MB-0396	0.976809354427413	MB-0191_MB-0396	neg	neg	MB-0191	MB-0396	1
MB-0191	MB-0400	0.981724036356498	MB-0191_MB-0400	neg	neg	MB-0191	MB-0400	2
MB-0191	MB-0395	0.749227094863142	MB-0191_MB-0395	neg	neg	MB-0191	MB-0395	3
MB-0191	MB-0446	0.703858739277119	MB-0191_MB-0446	neg	neg	MB-0191	MB-0446	4
MB-0191	MB-0525	0.899783327720435	MB-0191_MB-0525	neg	neg	MB-0191	MB-0525	5
MB-0191	MB-0531	0.94933996533819	MB-0191_MB-0531	neg	neg	MB-0191	MB-0531	6
MB-0191	MB-0414	0.73133856852703	MB-0191_MB-0414	neg	neg	MB-0191	MB-0414	2
MB-0191	MB-0399	0.770769353804773	MB-0191_MB-0399	neg	neg	MB-0191	MB-0399	2
MB-0191	MB-0158	0.830820682651759	MB-0191_MB-0158	neg	neg	MB-0191	MB-0158	7
MB-0191	MB-0350	0.606608023762448	MB-0191_MB-0350	neg	neg	MB-0191	MB-0350	8
MB-0191	MB-0659	0.976915227985147	MB-0191_MB-0659	neg	neg	MB-0191	MB-0659	9
MB-0191	MB-0467	0.797668993091348	MB-0191_MB-0467	neg	neg	MB-0191	MB-0467	2
MB-0191	MB-0269	0.939811539315528	MB-0191_MB-0269	neg	neg	MB-0191	MB-0269	10
MB-0191	MB-0206	0.77022224937568	MB-0191_MB-0206	neg	neg	MB-0191	MB-0206	3
MB-0191	MB-0869	0.961196532079152	MB-0191_MB-0869	neg	neg	MB-0191	MB-0869	4
MB-0191	MB-0874	0.846230981737522	MB-0191_MB-0874	neg	neg	MB-0191	MB-0874	2
MB-0191	MB-0613	0.936376784206024	MB-0191_MB-0613	neg	neg	MB-0191	MB-0613	11
MB-0191	MB-0581	0.781914166731787	MB-0191_MB-0581	neg	neg	MB-0191	MB-0581	12
MB-0191	MB-2513	0.813990826273493	MB-0191_MB-2513	neg	neg	MB-0191	MB-2513	10
MB-0191	MB-2718	0.94905785131337	MB-0191_MB-2718	neg	neg	MB-0191	MB-2718	9
MB-0191	MB-0354	0.756251197677356	MB-0191_MB-0354	neg	neg	MB-0191	MB-0354	8
MB-0191	MB-3031	0.885047056037804	MB-0191_MB-3031	neg	neg	MB-0191	MB-3031	2
MB-0191	MB-2904	0.962784095174573	MB-0191_MB-2904	neg	neg	MB-0191	MB-2904	3
MB-0191	MB-2957	0.967892317157803	MB-0191_MB-2957	neg	neg	MB-0191	MB-2957	10
MB-0191	MB-0401	0.888652341009067	MB-0191_MB-0401	neg	neg	MB-0191	MB-0401	8
MB-0191	MB-3436	0.971723238382433	MB-0191_MB-3436	neg	neg	MB-0191	MB-3436	2
MB-0191	MB-0494	0.724817432082949	MB-0191_MB-0494	neg	neg	MB-0191	MB-0494	13
MB-0191	MB-0582	0.912261704682495	MB-0191_MB-0582	neg	neg	MB-0191	MB-0582	13
MB-0191	MB-3218	0.936633263581692	MB-0191_MB-3218	neg	neg	MB-0191	MB-3218	3
MB-0191	MB-3329	0.914489355213536	MB-0191_MB-3329	neg	neg	MB-0191	MB-3329	6
MB-0191	MB-2742	0.916903158479136	MB-0191_MB-2742	neg	neg	MB-0191	MB-2742	9
MB-0191	MB-3528	0.871401107061673	MB-0191_MB-3528	neg	neg	MB-0191	MB-3528	4
MB-0191	MB-2912	0.921248149305269	MB-0191_MB-2912	neg	neg	MB-0191	MB-2912	9
MB-0191	MB-2923	0.840199203796575	MB-0191_MB-2923	neg	neg	MB-0191	MB-2923	2
MB-0191	MB-3567	0.784551993280676	MB-0191_MB-3567	neg	neg	MB-0191	MB-3567	2
MB-0191	MB-3292	0.962929252694784	MB-0191_MB-3292	neg	neg	MB-0191	MB-3292	5
MB-0191	MB-0361	0.886802771778451	MB-0191_MB-0361	neg	neg	MB-0191	MB-0361	2
MB-0191	MB-0608	0.931624591937793	MB-0191_MB-0608	neg	neg	MB-0191	MB-0608	6
MB-0191	MB-3367	0.745421057866125	MB-0191_MB-3367	neg	neg	MB-0191	MB-3367	9
MB-0191	MB-3386	0.973394723390711	MB-0191_MB-3386	neg	neg	MB-0191	MB-3386	2
MB-0191	MB-2857	0.96760642190157	MB-0191_MB-2857	neg	neg	MB-0191	MB-2857	2
MB-0191	MB-2614	0.890681282845624	MB-0191_MB-2614	neg	neg	MB-0191	MB-2614	2
MB-0191	MB-0035	0.390424359259264	MB-0191_MB-0035	neg	neg	MB-0191	MB-0035	2
MB-0191	MB-3488	0.715814479396408	MB-0191_MB-3488	neg	neg	MB-0191	MB-3488	6
MB-0191	MB-2632	0.736402176672896	MB-0191_MB-2632	neg	neg	MB-0191	MB-2632	14
MB-0206	MB-0045	0.84282506949347	MB-0206_MB-0045	neg	neg	MB-0206	MB-0045	2
MB-0206	MB-0238	0.837692256909663	MB-0206_MB-0238	neg	neg	MB-0206	MB-0238	13
MB-0206	MB-0372	0.764323466704806	MB-0206_MB-0372	neg	neg	MB-0206	MB-0372	9
MB-0206	MB-0401	0.550589791575744	MB-0206_MB-0401	neg	neg	MB-0206	MB-0401	6
MB-0206	MB-0525	0.790551639673981	MB-0206_MB-0525	neg	neg	MB-0206	MB-0525	10
MB-0206	MB-0354	0.840130738710235	MB-0206_MB-0354	neg	neg	MB-0206	MB-0354	1
MB-0206	MB-0400	0.711689673247338	MB-0206_MB-0400	neg	neg	MB-0206	MB-0400	2
MB-0206	MB-0158	0.79132346007584	MB-0206_MB-0158	neg	neg	MB-0206	MB-0158	3
MB-0206	MB-0350	0.479550365759751	MB-0206_MB-0350	neg	neg	MB-0206	MB-0350	4
MB-0206	MB-0467	0.607695296460254	MB-0206_MB-0467	neg	neg	MB-0206	MB-0467	5
MB-0206	MB-0269	0.851974075145594	MB-0206_MB-0269	neg	neg	MB-0206	MB-0269	6
MB-0206	MB-0494	0.861534134833338	MB-0206_MB-0494	neg	neg	MB-0206	MB-0494	2
MB-0206	MB-0115	0.66215514251995	MB-0206_MB-0115	neg	neg	MB-0206	MB-0115	2
MB-0206	MB-0531	0.760033400877726	MB-0206_MB-0531	neg	neg	MB-0206	MB-0531	7
MB-0206	MB-0874	0.892769134103234	MB-0206_MB-0874	neg	neg	MB-0206	MB-0874	8
MB-0206	MB-0191	0.769418866729084	MB-0206_MB-0191	neg	neg	MB-0206	MB-0191	9
MB-0206	MB-0613	0.876929492556934	MB-0206_MB-0613	neg	neg	MB-0206	MB-0613	2
MB-0206	MB-2513	0.604409571757244	MB-0206_MB-2513	neg	neg	MB-0206	MB-2513	10
MB-0206	MB-0395	0.590744194408204	MB-0206_MB-0395	neg	neg	MB-0206	MB-0395	3
MB-0206	MB-2718	0.758381935897949	MB-0206_MB-2718	neg	neg	MB-0206	MB-2718	4
MB-0206	MB-2742	0.842429223300603	MB-0206_MB-2742	neg	neg	MB-0206	MB-2742	2
MB-0206	MB-2904	0.807545200900453	MB-0206_MB-2904	neg	neg	MB-0206	MB-2904	11
MB-0206	MB-0581	0.768701990185144	MB-0206_MB-0581	neg	neg	MB-0206	MB-0581	12
MB-0206	MB-0582	0.823956788273207	MB-0206_MB-0582	neg	neg	MB-0206	MB-0582	10
MB-0206	MB-0035	0.235765164087471	MB-0206_MB-0035	neg	neg	MB-0206	MB-0035	9
MB-0206	MB-3031	0.744492904091742	MB-0206_MB-3031	neg	neg	MB-0206	MB-3031	8
MB-0206	MB-2912	0.877054304184413	MB-0206_MB-2912	neg	neg	MB-0206	MB-2912	2
MB-0206	MB-0659	0.655699793429836	MB-0206_MB-0659	neg	neg	MB-0206	MB-0659	3
MB-0206	MB-3329	0.834270525928574	MB-0206_MB-3329	neg	neg	MB-0206	MB-3329	10
MB-0206	MB-3528	0.879447819190693	MB-0206_MB-3528	neg	neg	MB-0206	MB-3528	8
MB-0206	MB-2957	0.766106976023985	MB-0206_MB-2957	neg	neg	MB-0206	MB-2957	2
MB-0206	MB-0414	0.530617331301533	MB-0206_MB-0414	neg	neg	MB-0206	MB-0414	13
MB-0238	MB-0045	0.887633037075105	MB-0238_MB-0045	neg	neg	MB-0238	MB-0045	13
MB-0206	MB-3367	0.816716600128395	MB-0206_MB-3367	neg	neg	MB-0206	MB-3367	3
MB-0206	MB-3386	0.772417092344924	MB-0206_MB-3386	neg	neg	MB-0206	MB-3386	6
MB-0206	MB-0446	0.519325522927764	MB-0206_MB-0446	neg	neg	MB-0206	MB-0446	9
MB-0206	MB-3292	0.807376205493981	MB-0206_MB-3292	neg	neg	MB-0206	MB-3292	4
MB-0206	MB-0608	0.845450981858601	MB-0206_MB-0608	neg	neg	MB-0206	MB-0608	9
MB-0206	MB-3436	0.650091653357142	MB-0206_MB-3436	neg	neg	MB-0206	MB-3436	2
MB-0206	MB-3218	0.785261295127305	MB-0206_MB-3218	neg	neg	MB-0206	MB-3218	2
MB-0238	MB-0115	0.909658149875488	MB-0238_MB-0115	neg	neg	MB-0238	MB-0115	5
MB-0238	MB-0206	0.837421853617514	MB-0238_MB-0206	neg	neg	MB-0238	MB-0206	2
MB-0238	MB-0158	0.845249816235976	MB-0238_MB-0158	neg	neg	MB-0238	MB-0158	6
MB-0238	MB-0372	0.930868469350535	MB-0238_MB-0372	neg	neg	MB-0238	MB-0372	9
MB-0206	MB-2614	0.679640222979867	MB-0206_MB-2614	neg	neg	MB-0206	MB-2614	2
MB-0206	MB-0396	0.676045439122587	MB-0206_MB-0396	neg	neg	MB-0206	MB-0396	2
MB-0206	MB-2857	0.791911382049413	MB-0206_MB-2857	neg	neg	MB-0206	MB-2857	2
MB-0206	MB-0399	0.596702375278364	MB-0206_MB-0399	neg	neg	MB-0206	MB-0399	2
MB-0238	MB-0269	0.940035438878706	MB-0238_MB-0269	neg	neg	MB-0238	MB-0269	6
MB-0238	MB-0191	0.95777317831669	MB-0238_MB-0191	neg	neg	MB-0238	MB-0191	14
MB-0238	MB-0354	0.800459606174351	MB-0238_MB-0354	neg	neg	MB-0238	MB-0354	2
MB-0238	MB-0400	0.948215182957711	MB-0238_MB-0400	neg	neg	MB-0238	MB-0400	13
MB-0206	MB-2923	0.562209884905715	MB-0206_MB-2923	neg	neg	MB-0206	MB-2923	9
MB-0206	MB-0869	0.763895206040056	MB-0206_MB-0869	neg	neg	MB-0206	MB-0869	6
MB-0238	MB-0035	0.307913240635609	MB-0238_MB-0035	neg	neg	MB-0238	MB-0035	10
MB-0238	MB-0494	0.791684890250822	MB-0238_MB-0494	neg	neg	MB-0238	MB-0494	1
MB-0238	MB-0525	0.890089509364223	MB-0238_MB-0525	neg	neg	MB-0238	MB-0525	2
MB-0238	MB-0399	0.755896597569896	MB-0238_MB-0399	neg	neg	MB-0238	MB-0399	3
MB-0238	MB-0396	0.93637213147326	MB-0238_MB-0396	neg	neg	MB-0238	MB-0396	4
MB-0238	MB-0446	0.552444312695359	MB-0238_MB-0446	neg	neg	MB-0238	MB-0446	5
MB-0238	MB-0531	0.911416554022353	MB-0238_MB-0531	neg	neg	MB-0238	MB-0531	6
MB-0206	MB-3488	0.4358586005577	MB-0206_MB-3488	neg	neg	MB-0206	MB-3488	2
MB-0238	MB-0401	0.811221642472261	MB-0238_MB-0401	neg	neg	MB-0238	MB-0401	2
MB-0238	MB-0395	0.631879644623846	MB-0238_MB-0395	neg	neg	MB-0238	MB-0395	7
MB-0238	MB-0874	0.870509336749281	MB-0238_MB-0874	neg	neg	MB-0238	MB-0874	8
MB-0238	MB-0467	0.760914787321555	MB-0238_MB-0467	neg	neg	MB-0238	MB-0467	9
MB-0206	MB-0361	0.676868483831763	MB-0206_MB-0361	neg	neg	MB-0206	MB-0361	2
MB-0238	MB-0608	0.930473816619914	MB-0238_MB-0608	neg	neg	MB-0238	MB-0608	10
MB-0238	MB-2742	0.909904287145251	MB-0238_MB-2742	neg	neg	MB-0238	MB-2742	3
MB-0238	MB-2718	0.905798396997892	MB-0238_MB-2718	neg	neg	MB-0238	MB-2718	4
MB-0238	MB-2513	0.799385594226814	MB-0238_MB-2513	neg	neg	MB-0238	MB-2513	2
MB-0238	MB-0581	0.695690373206143	MB-0238_MB-0581	neg	neg	MB-0238	MB-0581	11
MB-0238	MB-0613	0.930998221406036	MB-0238_MB-0613	neg	neg	MB-0238	MB-0613	12
MB-0238	MB-0582	0.913657626201754	MB-0238_MB-0582	neg	neg	MB-0238	MB-0582	10
MB-0238	MB-0659	0.902041745113065	MB-0238_MB-0659	neg	neg	MB-0238	MB-0659	9
MB-0238	MB-3031	0.887185873006302	MB-0238_MB-3031	neg	neg	MB-0238	MB-3031	8
MB-0238	MB-2904	0.937596393974051	MB-0238_MB-2904	neg	neg	MB-0238	MB-2904	2
MB-0238	MB-0869	0.931438962561744	MB-0238_MB-0869	neg	neg	MB-0238	MB-0869	3
MB-0238	MB-2912	0.937239241706847	MB-0238_MB-2912	neg	neg	MB-0238	MB-2912	10
MB-0238	MB-3329	0.924062275275932	MB-0238_MB-3329	neg	neg	MB-0238	MB-3329	8
MB-0206	MB-2632	0.611062677157629	MB-0206_MB-2632	neg	neg	MB-0206	MB-2632	2
MB-0238	MB-2957	0.955391379355481	MB-0238_MB-2957	neg	neg	MB-0238	MB-2957	13
MB-0238	MB-0361	0.860305197795664	MB-0238_MB-0361	neg	neg	MB-0238	MB-0361	13
MB-0238	MB-3528	0.909393491362458	MB-0238_MB-3528	neg	neg	MB-0238	MB-3528	3
MB-0238	MB-3292	0.949926167370943	MB-0238_MB-3292	neg	neg	MB-0238	MB-3292	6
MB-0238	MB-3218	0.935794634750749	MB-0238_MB-3218	neg	neg	MB-0238	MB-3218	9
MB-0238	MB-3436	0.901014680940066	MB-0238_MB-3436	neg	neg	MB-0238	MB-3436	4
MB-0238	MB-2857	0.951179087985097	MB-0238_MB-2857	neg	neg	MB-0238	MB-2857	9
MB-0238	MB-3567	0.75804371606059	MB-0238_MB-3567	neg	neg	MB-0238	MB-3567	2
MB-0238	MB-3386	0.937328654802638	MB-0238_MB-3386	neg	neg	MB-0238	MB-3386	2
MB-0238	MB-3367	0.753132895298689	MB-0238_MB-3367	neg	neg	MB-0238	MB-3367	5
MB-0238	MB-2614	0.811780449677581	MB-0238_MB-2614	neg	neg	MB-0238	MB-2614	2
MB-0238	MB-0414	0.696895853260929	MB-0238_MB-0414	neg	neg	MB-0238	MB-0414	6
MB-0206	MB-3567	0.632309035155046	MB-0206_MB-3567	neg	neg	MB-0206	MB-3567	9
MB-0238	MB-2632	0.630350511846607	MB-0238_MB-2632	neg	neg	MB-0238	MB-2632	2
MB-0238	MB-2923	0.761543717596124	MB-0238_MB-2923	neg	neg	MB-0238	MB-2923	2
MB-0269	MB-0238	0.939921101602686	MB-0269_MB-0238	neg	neg	MB-0269	MB-0238	2
MB-0269	MB-0372	0.925081973861322	MB-0269_MB-0372	neg	neg	MB-0269	MB-0372	2
MB-0269	MB-0045	0.919851402055774	MB-0269_MB-0045	neg	neg	MB-0269	MB-0045	6
MB-0238	MB-0350	0.585519726953507	MB-0238_MB-0350	neg	neg	MB-0238	MB-0350	14
MB-0238	MB-3488	0.657080524329354	MB-0238_MB-3488	neg	neg	MB-0238	MB-3488	2
MB-0269	MB-0400	0.925380485334415	MB-0269_MB-0400	neg	neg	MB-0269	MB-0400	13
MB-0269	MB-0115	0.912094025766893	MB-0269_MB-0115	neg	neg	MB-0269	MB-0115	9
MB-0269	MB-0191	0.939914569862256	MB-0269_MB-0191	neg	neg	MB-0269	MB-0191	6
MB-0269	MB-0206	0.852330831003191	MB-0269_MB-0206	neg	neg	MB-0269	MB-0206	10
MB-0269	MB-0396	0.914847758369062	MB-0269_MB-0396	neg	neg	MB-0269	MB-0396	1
MB-0269	MB-0035	0.32264969788666	MB-0269_MB-0035	neg	neg	MB-0269	MB-0035	2
MB-0269	MB-0401	0.830377672757646	MB-0269_MB-0401	neg	neg	MB-0269	MB-0401	3
MB-0269	MB-0525	0.894358411445039	MB-0269_MB-0525	neg	neg	MB-0269	MB-0525	4
MB-0269	MB-0395	0.722940447513694	MB-0269_MB-0395	neg	neg	MB-0269	MB-0395	5
MB-0269	MB-0467	0.771048705633395	MB-0269_MB-0467	neg	neg	MB-0269	MB-0467	6
MB-0269	MB-0531	0.919360980416329	MB-0269_MB-0531	neg	neg	MB-0269	MB-0531	2
MB-0269	MB-0494	0.81698284682584	MB-0269_MB-0494	neg	neg	MB-0269	MB-0494	2
MB-0269	MB-0158	0.915565453341124	MB-0269_MB-0158	neg	neg	MB-0269	MB-0158	7
MB-0269	MB-0361	0.882791756151385	MB-0269_MB-0361	neg	neg	MB-0269	MB-0361	8
MB-0269	MB-0874	0.843474902269102	MB-0269_MB-0874	neg	neg	MB-0269	MB-0874	9
MB-0269	MB-0659	0.906623197385795	MB-0269_MB-0659	neg	neg	MB-0269	MB-0659	2
MB-0269	MB-0613	0.914113337865526	MB-0269_MB-0613	neg	neg	MB-0269	MB-0613	10
MB-0269	MB-2513	0.792187694117543	MB-0269_MB-2513	neg	neg	MB-0269	MB-2513	3
MB-0269	MB-0581	0.792665487593788	MB-0269_MB-0581	neg	neg	MB-0269	MB-0581	4
MB-0269	MB-2718	0.914956366111058	MB-0269_MB-2718	neg	neg	MB-0269	MB-2718	2
MB-0269	MB-3031	0.872542480495646	MB-0269_MB-3031	neg	neg	MB-0269	MB-3031	11
MB-0269	MB-0608	0.922237199810327	MB-0269_MB-0608	neg	neg	MB-0269	MB-0608	12
MB-0269	MB-2742	0.929405212848079	MB-0269_MB-2742	neg	neg	MB-0269	MB-2742	10
MB-0269	MB-0869	0.927686683462554	MB-0269_MB-0869	neg	neg	MB-0269	MB-0869	9
MB-0269	MB-2904	0.934208854807558	MB-0269_MB-2904	neg	neg	MB-0269	MB-2904	8
MB-0269	MB-0582	0.93316611314655	MB-0269_MB-0582	neg	neg	MB-0269	MB-0582	2
MB-0269	MB-0446	0.673171887226972	MB-0269_MB-0446	neg	neg	MB-0269	MB-0446	3
MB-0269	MB-3218	0.930963824316364	MB-0269_MB-3218	neg	neg	MB-0269	MB-3218	10
MB-0269	MB-3329	0.911703032267061	MB-0269_MB-3329	neg	neg	MB-0269	MB-3329	8
MB-0269	MB-2912	0.932847884613501	MB-0269_MB-2912	neg	neg	MB-0269	MB-2912	2
MB-0269	MB-2957	0.936990512069933	MB-0269_MB-2957	neg	neg	MB-0269	MB-2957	13
MB-0269	MB-0354	0.892134684849169	MB-0269_MB-0354	neg	neg	MB-0269	MB-0354	13
MB-0269	MB-3292	0.937474996066723	MB-0269_MB-3292	neg	neg	MB-0269	MB-3292	3
MB-0269	MB-2857	0.941306289503101	MB-0269_MB-2857	neg	neg	MB-0269	MB-2857	6
MB-0269	MB-2614	0.854969301505377	MB-0269_MB-2614	neg	neg	MB-0269	MB-2614	9
MB-0269	MB-3386	0.926919786512315	MB-0269_MB-3386	neg	neg	MB-0269	MB-3386	4
MB-0269	MB-3436	0.91020448681944	MB-0269_MB-3436	neg	neg	MB-0269	MB-3436	9
MB-0269	MB-3528	0.888918048925825	MB-0269_MB-3528	neg	neg	MB-0269	MB-3528	2
MB-0269	MB-2632	0.775890688936302	MB-0269_MB-2632	neg	neg	MB-0269	MB-2632	2
MB-0269	MB-2923	0.804961293688413	MB-0269_MB-2923	neg	neg	MB-0269	MB-2923	5
MB-0269	MB-3367	0.787411597310003	MB-0269_MB-3367	neg	neg	MB-0269	MB-3367	2
MB-0269	MB-0399	0.882679890596356	MB-0269_MB-0399	neg	neg	MB-0269	MB-0399	6
MB-0269	MB-3488	0.678344698732993	MB-0269_MB-3488	neg	neg	MB-0269	MB-3488	9
MB-0269	MB-0414	0.73849194903454	MB-0269_MB-0414	neg	neg	MB-0269	MB-0414	2
MB-0269	MB-0350	0.655684742447545	MB-0269_MB-0350	neg	neg	MB-0269	MB-0350	2
MB-0269	MB-3567	0.838457360411011	MB-0269_MB-3567	neg	neg	MB-0269	MB-3567	2
MB-0350	MB-0035	0.653780960220025	MB-0350_MB-0035	neg	neg	MB-0350	MB-0035	2
MB-0350	MB-0191	0.607191146465708	MB-0350_MB-0191	neg	neg	MB-0350	MB-0191	6
MB-0350	MB-0115	0.618266357766459	MB-0350_MB-0115	neg	neg	MB-0350	MB-0115	14
MB-0350	MB-0414	0.975163564593741	MB-0350_MB-0414	neg	neg	MB-0350	MB-0414	2
MB-0350	MB-0372	0.623013839582876	MB-0350_MB-0372	neg	neg	MB-0350	MB-0372	13
MB-0350	MB-0401	0.863561892883762	MB-0350_MB-0401	neg	neg	MB-0350	MB-0401	9
MB-0350	MB-0045	0.542064999301982	MB-0350_MB-0045	neg	neg	MB-0350	MB-0045	6
MB-0350	MB-0467	0.526054151101015	MB-0350_MB-0467	neg	neg	MB-0350	MB-0467	10
MB-0350	MB-0525	0.563090091955792	MB-0350_MB-0525	neg	neg	MB-0350	MB-0525	1
MB-0350	MB-0238	0.586391414926838	MB-0350_MB-0238	neg	neg	MB-0350	MB-0238	2
MB-0350	MB-0395	0.414074653206404	MB-0350_MB-0395	neg	neg	MB-0350	MB-0395	3
MB-0350	MB-0659	0.602241721897467	MB-0350_MB-0659	neg	neg	MB-0350	MB-0659	4
MB-0350	MB-0446	0.411644131931468	MB-0350_MB-0446	neg	neg	MB-0350	MB-0446	5
MB-0350	MB-0400	0.617477585271809	MB-0350_MB-0400	neg	neg	MB-0350	MB-0400	6
MB-0350	MB-0396	0.595322249618516	MB-0350_MB-0396	neg	neg	MB-0350	MB-0396	2
MB-0350	MB-0158	0.615508888268804	MB-0350_MB-0158	neg	neg	MB-0350	MB-0158	2
MB-0350	MB-0613	0.550076994873979	MB-0350_MB-0613	neg	neg	MB-0350	MB-0613	7
MB-0350	MB-0531	0.625506639902389	MB-0350_MB-0531	neg	neg	MB-0350	MB-0531	8
MB-0350	MB-2513	0.501317660353822	MB-0350_MB-2513	neg	neg	MB-0350	MB-2513	9
MB-0350	MB-0581	0.443023740475098	MB-0350_MB-0581	neg	neg	MB-0350	MB-0581	2
MB-0350	MB-0874	0.481421540119551	MB-0350_MB-0874	neg	neg	MB-0350	MB-0874	10
MB-0350	MB-2718	0.566237731893449	MB-0350_MB-2718	neg	neg	MB-0350	MB-2718	3
MB-0350	MB-3436	0.602714008867003	MB-0350_MB-3436	neg	neg	MB-0350	MB-3436	4
MB-0350	MB-0399	0.584690998683119	MB-0350_MB-0399	neg	neg	MB-0350	MB-0399	2
MB-0350	MB-3031	0.568551582625432	MB-0350_MB-3031	neg	neg	MB-0350	MB-3031	11
MB-0350	MB-0582	0.670802943967564	MB-0350_MB-0582	neg	neg	MB-0350	MB-0582	12
MB-0350	MB-2904	0.646470677114662	MB-0350_MB-2904	neg	neg	MB-0350	MB-2904	10
MB-0350	MB-0269	0.653498842969414	MB-0350_MB-0269	neg	neg	MB-0350	MB-0269	9
MB-0350	MB-0869	0.725285058806137	MB-0350_MB-0869	neg	neg	MB-0350	MB-0869	8
MB-0354	MB-0045	0.844509104009927	MB-0354_MB-0045	neg	neg	MB-0354	MB-0045	2
MB-0350	MB-3329	0.540931155792104	MB-0350_MB-3329	neg	neg	MB-0350	MB-3329	3
MB-0350	MB-3528	0.524963141770926	MB-0350_MB-3528	neg	neg	MB-0350	MB-3528	10
MB-0354	MB-0035	0.277942434462021	MB-0354_MB-0035	neg	neg	MB-0354	MB-0035	8
MB-0354	MB-0238	0.800945601491565	MB-0354_MB-0238	neg	neg	MB-0354	MB-0238	2
MB-0350	MB-2857	0.681623071742197	MB-0350_MB-2857	neg	neg	MB-0350	MB-2857	13
MB-0350	MB-0361	0.654637816857389	MB-0350_MB-0361	neg	neg	MB-0350	MB-0361	13
MB-0350	MB-0206	0.480715725859708	MB-0350_MB-0206	neg	neg	MB-0350	MB-0206	3
MB-0354	MB-0372	0.722963917183081	MB-0354_MB-0372	neg	neg	MB-0354	MB-0372	6
MB-0354	MB-0206	0.840618278098299	MB-0354_MB-0206	neg	neg	MB-0354	MB-0206	9
MB-0350	MB-0354	0.456408797472396	MB-0350_MB-0354	neg	neg	MB-0350	MB-0354	4
MB-0350	MB-0494	0.441038530069638	MB-0350_MB-0494	neg	neg	MB-0350	MB-0494	9
MB-0350	MB-2742	0.523116830109462	MB-0350_MB-2742	neg	neg	MB-0350	MB-2742	2
MB-0354	MB-0115	0.677087366310375	MB-0354_MB-0115	neg	neg	MB-0354	MB-0115	2
MB-0350	MB-3386	0.592591137994793	MB-0350_MB-3386	neg	neg	MB-0350	MB-3386	5
MB-0354	MB-0191	0.756114501106985	MB-0354_MB-0191	neg	neg	MB-0354	MB-0191	2
MB-0350	MB-2957	0.711252927818956	MB-0350_MB-2957	neg	neg	MB-0350	MB-2957	6
MB-0354	MB-0400	0.730651953768709	MB-0354_MB-0400	neg	neg	MB-0354	MB-0400	9
MB-0354	MB-0158	0.8312648586649	MB-0354_MB-0158	neg	neg	MB-0354	MB-0158	2
MB-0354	MB-0395	0.721857827449229	MB-0354_MB-0395	neg	neg	MB-0354	MB-0395	2
MB-0354	MB-0525	0.817997099187164	MB-0354_MB-0525	neg	neg	MB-0354	MB-0525	2
MB-0350	MB-3488	0.455209174907663	MB-0350_MB-3488	neg	neg	MB-0350	MB-3488	2
MB-0354	MB-0467	0.760340375339066	MB-0354_MB-0467	neg	neg	MB-0354	MB-0467	6
MB-0354	MB-0446	0.698414362397645	MB-0354_MB-0446	neg	neg	MB-0354	MB-0446	14
MB-0350	MB-3218	0.644636719089735	MB-0350_MB-3218	neg	neg	MB-0350	MB-3218	2
MB-0350	MB-2912	0.622089893637153	MB-0350_MB-2912	neg	neg	MB-0350	MB-2912	13
MB-0350	MB-2923	0.511429999978924	MB-0350_MB-2923	neg	neg	MB-0350	MB-2923	9
MB-0354	MB-0531	0.78169786942103	MB-0354_MB-0531	neg	neg	MB-0354	MB-0531	6
MB-0354	MB-0494	0.881157394580286	MB-0354_MB-0494	neg	neg	MB-0354	MB-0494	10
MB-0354	MB-0581	0.86153779788502	MB-0354_MB-0581	neg	neg	MB-0354	MB-0581	1
MB-0354	MB-0269	0.892729626731034	MB-0354_MB-0269	neg	neg	MB-0354	MB-0269	2
MB-0354	MB-0613	0.774379227529222	MB-0354_MB-0613	neg	neg	MB-0354	MB-0613	3
MB-0354	MB-0874	0.777237811465119	MB-0354_MB-0874	neg	neg	MB-0354	MB-0874	4
MB-0354	MB-0396	0.702445713599864	MB-0354_MB-0396	neg	neg	MB-0354	MB-0396	5
MB-0354	MB-2513	0.70108714974387	MB-0354_MB-2513	neg	neg	MB-0354	MB-2513	6
MB-0354	MB-0582	0.86776054785959	MB-0354_MB-0582	neg	neg	MB-0354	MB-0582	2
MB-0354	MB-0659	0.662882391561194	MB-0354_MB-0659	neg	neg	MB-0354	MB-0659	2
MB-0354	MB-3031	0.800830324851199	MB-0354_MB-3031	neg	neg	MB-0354	MB-3031	7
MB-0350	MB-2632	0.456361082875964	MB-0350_MB-2632	neg	neg	MB-0350	MB-2632	8
MB-0354	MB-2742	0.85590128504988	MB-0354_MB-2742	neg	neg	MB-0354	MB-2742	9
MB-0354	MB-2718	0.751427814672604	MB-0354_MB-2718	neg	neg	MB-0354	MB-2718	2
MB-0354	MB-0401	0.66352962324854	MB-0354_MB-0401	neg	neg	MB-0354	MB-0401	10
MB-0354	MB-2904	0.781202673949611	MB-0354_MB-2904	neg	neg	MB-0354	MB-2904	3
MB-0354	MB-3329	0.822916555424272	MB-0354_MB-3329	neg	neg	MB-0354	MB-3329	4
MB-0354	MB-0399	0.765583078375775	MB-0354_MB-0399	neg	neg	MB-0354	MB-0399	2
MB-0354	MB-2912	0.830207268912876	MB-0354_MB-2912	neg	neg	MB-0354	MB-2912	11
MB-0354	MB-2614	0.763412996587553	MB-0354_MB-2614	neg	neg	MB-0354	MB-2614	12
MB-0354	MB-3218	0.8158851130099	MB-0354_MB-3218	neg	neg	MB-0354	MB-3218	10
MB-0350	MB-0608	0.675898786450695	MB-0350_MB-0608	neg	neg	MB-0350	MB-0608	9
MB-0354	MB-0350	0.455446716983955	MB-0354_MB-0350	neg	neg	MB-0354	MB-0350	8
MB-0354	MB-2957	0.780894655569963	MB-0354_MB-2957	neg	neg	MB-0354	MB-2957	2
MB-0354	MB-3367	0.795245009291103	MB-0354_MB-3367	neg	neg	MB-0354	MB-3367	3
MB-0354	MB-3528	0.854321719405611	MB-0354_MB-3528	neg	neg	MB-0354	MB-3528	10
MB-0354	MB-0361	0.713825913630229	MB-0354_MB-0361	neg	neg	MB-0354	MB-0361	8
MB-0354	MB-2632	0.7044540874695	MB-0354_MB-2632	neg	neg	MB-0354	MB-2632	2
MB-0354	MB-0608	0.769991500986323	MB-0354_MB-0608	neg	neg	MB-0354	MB-0608	13
MB-0354	MB-3436	0.682407688057621	MB-0354_MB-3436	neg	neg	MB-0354	MB-3436	13
MB-0361	MB-0035	0.511514065879316	MB-0361_MB-0035	neg	neg	MB-0361	MB-0035	3
MB-0354	MB-0414	0.546318474380632	MB-0354_MB-0414	neg	neg	MB-0354	MB-0414	6
MB-0354	MB-3386	0.762764523982205	MB-0354_MB-3386	neg	neg	MB-0354	MB-3386	9
MB-0361	MB-0045	0.901731625967635	MB-0361_MB-0045	neg	neg	MB-0361	MB-0045	4
MB-0354	MB-2923	0.683291148492949	MB-0354_MB-2923	neg	neg	MB-0354	MB-2923	9
MB-0354	MB-3488	0.655347244523998	MB-0354_MB-3488	neg	neg	MB-0354	MB-3488	2
MB-0354	MB-3292	0.776610511983105	MB-0354_MB-3292	neg	neg	MB-0354	MB-3292	2
MB-0350	MB-3567	0.557373016466605	MB-0350_MB-3567	neg	neg	MB-0350	MB-3567	5
MB-0350	MB-2614	0.51787550301494	MB-0350_MB-2614	neg	neg	MB-0350	MB-2614	2
MB-0354	MB-2857	0.812784937641649	MB-0354_MB-2857	neg	neg	MB-0354	MB-2857	6
MB-0354	MB-3567	0.767179551249582	MB-0354_MB-3567	neg	neg	MB-0354	MB-3567	9
MB-0361	MB-0191	0.886801261435221	MB-0361_MB-0191	neg	neg	MB-0361	MB-0191	2
MB-0361	MB-0372	0.867818522950101	MB-0361_MB-0372	neg	neg	MB-0361	MB-0372	2
MB-0361	MB-0395	0.811387898651958	MB-0361_MB-0395	neg	neg	MB-0361	MB-0395	2
MB-0350	MB-3292	0.704196009180791	MB-0350_MB-3292	neg	neg	MB-0350	MB-3292	2
MB-0354	MB-0869	0.743765318417372	MB-0354_MB-0869	neg	neg	MB-0354	MB-0869	6
MB-0361	MB-0467	0.832161570862275	MB-0361_MB-0467	neg	neg	MB-0361	MB-0467	14
MB-0361	MB-0115	0.89099996648559	MB-0361_MB-0115	neg	neg	MB-0361	MB-0115	2
MB-0361	MB-0238	0.860442522193247	MB-0361_MB-0238	neg	neg	MB-0361	MB-0238	13
MB-0361	MB-0525	0.86545688592313	MB-0361_MB-0525	neg	neg	MB-0361	MB-0525	9
MB-0361	MB-0531	0.916156325887814	MB-0361_MB-0531	neg	neg	MB-0361	MB-0531	6
MB-0361	MB-0414	0.695342229267955	MB-0361_MB-0414	neg	neg	MB-0361	MB-0414	10
MB-0361	MB-0446	0.730321765416382	MB-0361_MB-0446	neg	neg	MB-0361	MB-0446	1
MB-0361	MB-2513	0.868657135181534	MB-0361_MB-2513	neg	neg	MB-0361	MB-2513	2
MB-0361	MB-0400	0.880058408510012	MB-0361_MB-0400	neg	neg	MB-0361	MB-0400	3
MB-0361	MB-0581	0.801180374325472	MB-0361_MB-0581	neg	neg	MB-0361	MB-0581	4
MB-0361	MB-0659	0.902414897373792	MB-0361_MB-0659	neg	neg	MB-0361	MB-0659	5
MB-0361	MB-0158	0.866608817657572	MB-0361_MB-0158	neg	neg	MB-0361	MB-0158	6
MB-0361	MB-0613	0.848570138129779	MB-0361_MB-0613	neg	neg	MB-0361	MB-0613	2
MB-0361	MB-0582	0.909860289418793	MB-0361_MB-0582	neg	neg	MB-0361	MB-0582	2
MB-0361	MB-0874	0.778284041604967	MB-0361_MB-0874	neg	neg	MB-0361	MB-0874	7
MB-0361	MB-2718	0.913483340670794	MB-0361_MB-2718	neg	neg	MB-0361	MB-2718	8
MB-0361	MB-2923	0.916100470873817	MB-0361_MB-2923	neg	neg	MB-0361	MB-2923	9
MB-0361	MB-2632	0.821595841478419	MB-0361_MB-2632	neg	neg	MB-0361	MB-2632	2
MB-0361	MB-0396	0.850805972828567	MB-0361_MB-0396	neg	neg	MB-0361	MB-0396	10
MB-0361	MB-0399	0.855575100164792	MB-0361_MB-0399	neg	neg	MB-0361	MB-0399	3
MB-0361	MB-3031	0.852747221268591	MB-0361_MB-3031	neg	neg	MB-0361	MB-3031	4
MB-0350	MB-3367	0.402524632693246	MB-0350_MB-3367	neg	neg	MB-0350	MB-3367	2
MB-0361	MB-2904	0.879033510029964	MB-0361_MB-2904	neg	neg	MB-0361	MB-2904	11
MB-0361	MB-0401	0.850207176557322	MB-0361_MB-0401	neg	neg	MB-0361	MB-0401	12
MB-0361	MB-3488	0.758483179512044	MB-0361_MB-3488	neg	neg	MB-0361	MB-3488	10
MB-0361	MB-3329	0.848583310667585	MB-0361_MB-3329	neg	neg	MB-0361	MB-3329	9
MB-0361	MB-3436	0.903956980307618	MB-0361_MB-3436	neg	neg	MB-0361	MB-3436	8
MB-0361	MB-0869	0.907387583224826	MB-0361_MB-0869	neg	neg	MB-0361	MB-0869	2
MB-0361	MB-3528	0.793368870628294	MB-0361_MB-3528	neg	neg	MB-0361	MB-3528	3
MB-0361	MB-2742	0.845405457668746	MB-0361_MB-2742	neg	neg	MB-0361	MB-2742	10
MB-0361	MB-2957	0.88041368784381	MB-0361_MB-2957	neg	neg	MB-0361	MB-2957	8
MB-0361	MB-0354	0.714228437294588	MB-0361_MB-0354	neg	neg	MB-0361	MB-0354	2
MB-0361	MB-3386	0.901899927716326	MB-0361_MB-3386	neg	neg	MB-0361	MB-3386	13
MB-0361	MB-3567	0.881446390857993	MB-0361_MB-3567	neg	neg	MB-0361	MB-3567	13
MB-0361	MB-0269	0.882563413238304	MB-0361_MB-0269	neg	neg	MB-0361	MB-0269	3
MB-0361	MB-3218	0.886006741785493	MB-0361_MB-3218	neg	neg	MB-0361	MB-3218	6
MB-0361	MB-0494	0.680232803634868	MB-0361_MB-0494	neg	neg	MB-0361	MB-0494	9
MB-0361	MB-0206	0.677601304613603	MB-0361_MB-0206	neg	neg	MB-0361	MB-0206	4
MB-0361	MB-0608	0.898159852286278	MB-0361_MB-0608	neg	neg	MB-0361	MB-0608	9
MB-0361	MB-2912	0.86012794928686	MB-0361_MB-2912	neg	neg	MB-0361	MB-2912	2
MB-0361	MB-2614	0.86350501643612	MB-0361_MB-2614	neg	neg	MB-0361	MB-2614	2
MB-0361	MB-3292	0.874676294209287	MB-0361_MB-3292	neg	neg	MB-0361	MB-3292	5
MB-0361	MB-3367	0.663970911766261	MB-0361_MB-3367	neg	neg	MB-0361	MB-3367	2
MB-0361	MB-2857	0.870893264749267	MB-0361_MB-2857	neg	neg	MB-0361	MB-2857	6
MB-0372	MB-0045	0.879362942392051	MB-0372_MB-0045	neg	neg	MB-0372	MB-0045	9
MB-0361	MB-0350	0.6502361001888	MB-0361_MB-0350	neg	neg	MB-0361	MB-0350	2
MB-0372	MB-0115	0.970476946452254	MB-0372_MB-0115	neg	neg	MB-0372	MB-0115	2
MB-0372	MB-0238	0.930500857420822	MB-0372_MB-0238	neg	neg	MB-0372	MB-0238	2
MB-0372	MB-0191	0.979772125206557	MB-0372_MB-0191	neg	neg	MB-0372	MB-0191	2
MB-0372	MB-0206	0.763576813793673	MB-0372_MB-0206	neg	neg	MB-0372	MB-0206	6
MB-0372	MB-0158	0.818850075946192	MB-0372_MB-0158	neg	neg	MB-0372	MB-0158	14
MB-0372	MB-0400	0.969402613887539	MB-0372_MB-0400	neg	neg	MB-0372	MB-0400	2
MB-0372	MB-0396	0.967088072748179	MB-0372_MB-0396	neg	neg	MB-0372	MB-0396	13
MB-0372	MB-0350	0.623922408545136	MB-0372_MB-0350	neg	neg	MB-0372	MB-0350	9
MB-0372	MB-0354	0.72327652139902	MB-0372_MB-0354	neg	neg	MB-0372	MB-0354	6
MB-0372	MB-0525	0.835425665615553	MB-0372_MB-0525	neg	neg	MB-0372	MB-0525	10
MB-0372	MB-0399	0.753874676269237	MB-0372_MB-0399	neg	neg	MB-0372	MB-0399	1
MB-0372	MB-0269	0.924875943973433	MB-0372_MB-0269	neg	neg	MB-0372	MB-0269	2
MB-0372	MB-0494	0.681821622410125	MB-0372_MB-0494	neg	neg	MB-0372	MB-0494	3
MB-0372	MB-0531	0.906608621813224	MB-0372_MB-0531	neg	neg	MB-0372	MB-0531	4
MB-0372	MB-0874	0.82772215732837	MB-0372_MB-0874	neg	neg	MB-0372	MB-0874	5
MB-0372	MB-0613	0.918662385848793	MB-0372_MB-0613	neg	neg	MB-0372	MB-0613	6
MB-0372	MB-0582	0.891129219705073	MB-0372_MB-0582	neg	neg	MB-0372	MB-0582	2
MB-0372	MB-0869	0.950907729827628	MB-0372_MB-0869	neg	neg	MB-0372	MB-0869	2
MB-0372	MB-2718	0.914324178552443	MB-0372_MB-2718	neg	neg	MB-0372	MB-2718	7
MB-0372	MB-0581	0.650177386607901	MB-0372_MB-0581	neg	neg	MB-0372	MB-0581	8
MB-0372	MB-0414	0.736687618087183	MB-0372_MB-0414	neg	neg	MB-0372	MB-0414	9
MB-0372	MB-2742	0.852360928474911	MB-0372_MB-2742	neg	neg	MB-0372	MB-2742	2
MB-0372	MB-0659	0.958400749738238	MB-0372_MB-0659	neg	neg	MB-0372	MB-0659	10
MB-0372	MB-0361	0.868300465620618	MB-0372_MB-0361	neg	neg	MB-0372	MB-0361	3
MB-0372	MB-0401	0.834394035328385	MB-0372_MB-0401	neg	neg	MB-0372	MB-0401	4
MB-0372	MB-2904	0.945532889671352	MB-0372_MB-2904	neg	neg	MB-0372	MB-2904	2
MB-0372	MB-2923	0.761273263149579	MB-0372_MB-2923	neg	neg	MB-0372	MB-2923	11
MB-0372	MB-2912	0.900973823535382	MB-0372_MB-2912	neg	neg	MB-0372	MB-2912	12
MB-0372	MB-0608	0.917462605463069	MB-0372_MB-0608	neg	neg	MB-0372	MB-0608	10
MB-0372	MB-2857	0.954161557650081	MB-0372_MB-2857	neg	neg	MB-0372	MB-2857	9
MB-0372	MB-0395	0.614129944143767	MB-0372_MB-0395	neg	neg	MB-0372	MB-0395	8
MB-0372	MB-3218	0.929408262325073	MB-0372_MB-3218	neg	neg	MB-0372	MB-3218	2
MB-0372	MB-3031	0.873523867288522	MB-0372_MB-3031	neg	neg	MB-0372	MB-3031	3
MB-0372	MB-3292	0.955639632320804	MB-0372_MB-3292	neg	neg	MB-0372	MB-3292	10
MB-0372	MB-2957	0.953135333955288	MB-0372_MB-2957	neg	neg	MB-0372	MB-2957	8
MB-0372	MB-3329	0.86872321551903	MB-0372_MB-3329	neg	neg	MB-0372	MB-3329	2
MB-0372	MB-2632	0.605877774827678	MB-0372_MB-2632	neg	neg	MB-0372	MB-2632	13
MB-0372	MB-3528	0.863051583070671	MB-0372_MB-3528	neg	neg	MB-0372	MB-3528	13
MB-0372	MB-2513	0.811193283772574	MB-0372_MB-2513	neg	neg	MB-0372	MB-2513	3
MB-0372	MB-3436	0.953395771769296	MB-0372_MB-3436	neg	neg	MB-0372	MB-3436	6
MB-0372	MB-3367	0.727951886564602	MB-0372_MB-3367	neg	neg	MB-0372	MB-3367	9
MB-0372	MB-0467	0.683635286116687	MB-0372_MB-0467	neg	neg	MB-0372	MB-0467	4
MB-0372	MB-3386	0.948936119066997	MB-0372_MB-3386	neg	neg	MB-0372	MB-3386	9
MB-0372	MB-2614	0.809911168197271	MB-0372_MB-2614	neg	neg	MB-0372	MB-2614	2
MB-0372	MB-0446	0.52624001181512	MB-0372_MB-0446	neg	neg	MB-0372	MB-0446	2
MB-0372	MB-3488	0.579691122849478	MB-0372_MB-3488	neg	neg	MB-0372	MB-3488	5
MB-0372	MB-3567	0.762458427191371	MB-0372_MB-3567	neg	neg	MB-0372	MB-3567	2
MB-0372	MB-0035	0.267174384644766	MB-0372_MB-0035	neg	neg	MB-0372	MB-0035	6
MB-0395	MB-0035	0.59676923931831	MB-0395_MB-0035	neg	neg	MB-0395	MB-0035	9
MB-0395	MB-0045	0.828589186508329	MB-0395_MB-0045	neg	neg	MB-0395	MB-0045	2
MB-0395	MB-0158	0.837049895891457	MB-0395_MB-0158	neg	neg	MB-0395	MB-0158	2
MB-0395	MB-0361	0.80840362935098	MB-0395_MB-0361	neg	neg	MB-0395	MB-0361	2
MB-0395	MB-0191	0.749750873629976	MB-0395_MB-0191	neg	neg	MB-0395	MB-0191	2
MB-0395	MB-0372	0.613687806534408	MB-0395_MB-0372	neg	neg	MB-0395	MB-0372	6
MB-0395	MB-0238	0.631226734060971	MB-0395_MB-0238	neg	neg	MB-0395	MB-0238	14
MB-0395	MB-0446	0.947051222460171	MB-0395_MB-0446	neg	neg	MB-0395	MB-0446	2
MB-0395	MB-0399	0.90274995733274	MB-0395_MB-0399	neg	neg	MB-0395	MB-0399	13
MB-0395	MB-0467	0.861347838194948	MB-0395_MB-0467	neg	neg	MB-0395	MB-0467	9
MB-0395	MB-0525	0.816222387680423	MB-0395_MB-0525	neg	neg	MB-0395	MB-0525	6
MB-0395	MB-0206	0.590856866033348	MB-0395_MB-0206	neg	neg	MB-0395	MB-0206	10
MB-0395	MB-0531	0.790003753053975	MB-0395_MB-0531	neg	neg	MB-0395	MB-0531	1
MB-0395	MB-0354	0.720704901799839	MB-0395_MB-0354	neg	neg	MB-0395	MB-0354	2
MB-0395	MB-0414	0.469679339276781	MB-0395_MB-0414	neg	neg	MB-0395	MB-0414	3
MB-0395	MB-0581	0.907233363588906	MB-0395_MB-0581	neg	neg	MB-0395	MB-0581	4
MB-0395	MB-0582	0.834915766517771	MB-0395_MB-0582	neg	neg	MB-0395	MB-0582	5
MB-0395	MB-0269	0.725218162446684	MB-0395_MB-0269	neg	neg	MB-0395	MB-0269	6
MB-0395	MB-0396	0.700513875831079	MB-0395_MB-0396	neg	neg	MB-0395	MB-0396	2
MB-0395	MB-2513	0.801204147900482	MB-0395_MB-2513	neg	neg	MB-0395	MB-2513	2
MB-0395	MB-0613	0.609805677456731	MB-0395_MB-0613	neg	neg	MB-0395	MB-0613	7
MB-0395	MB-0659	0.644464048852281	MB-0395_MB-0659	neg	neg	MB-0395	MB-0659	8
MB-0395	MB-0115	0.617052876379757	MB-0395_MB-0115	neg	neg	MB-0395	MB-0115	9
MB-0395	MB-0874	0.582304786681526	MB-0395_MB-0874	neg	neg	MB-0395	MB-0874	2
MB-0395	MB-0869	0.771965574232899	MB-0395_MB-0869	neg	neg	MB-0395	MB-0869	10
MB-0395	MB-2718	0.769238594050886	MB-0395_MB-2718	neg	neg	MB-0395	MB-2718	3
MB-0395	MB-2632	0.843340216036242	MB-0395_MB-2632	neg	neg	MB-0395	MB-2632	4
MB-0395	MB-2923	0.837270099140673	MB-0395_MB-2923	neg	neg	MB-0395	MB-2923	2
MB-0395	MB-3567	0.921769187632281	MB-0395_MB-3567	neg	neg	MB-0395	MB-3567	11
MB-0395	MB-0400	0.633149028766484	MB-0395_MB-0400	neg	neg	MB-0395	MB-0400	12
MB-0395	MB-3031	0.784978422534142	MB-0395_MB-3031	neg	neg	MB-0395	MB-3031	10
MB-0395	MB-0494	0.578114155069407	MB-0395_MB-0494	neg	neg	MB-0395	MB-0494	9
MB-0395	MB-2614	0.880472800792785	MB-0395_MB-2614	neg	neg	MB-0395	MB-2614	8
MB-0395	MB-3436	0.679550194390721	MB-0395_MB-3436	neg	neg	MB-0395	MB-3436	2
MB-0395	MB-2904	0.666945828839811	MB-0395_MB-2904	neg	neg	MB-0395	MB-2904	3
MB-0395	MB-0401	0.746335691442153	MB-0395_MB-0401	neg	neg	MB-0395	MB-0401	10
MB-0395	MB-3386	0.633396120983462	MB-0395_MB-3386	neg	neg	MB-0395	MB-3386	8
MB-0395	MB-3329	0.632940997585232	MB-0395_MB-3329	neg	neg	MB-0395	MB-3329	2
MB-0395	MB-3488	0.885924125539763	MB-0395_MB-3488	neg	neg	MB-0395	MB-3488	13
MB-0395	MB-3528	0.611107091346546	MB-0395_MB-3528	neg	neg	MB-0395	MB-3528	13
MB-0395	MB-2742	0.72287358170937	MB-0395_MB-2742	neg	neg	MB-0395	MB-2742	3
MB-0395	MB-2912	0.695375900535638	MB-0395_MB-2912	neg	neg	MB-0395	MB-2912	6
MB-0395	MB-2957	0.728724587986741	MB-0395_MB-2957	neg	neg	MB-0395	MB-2957	9
MB-0395	MB-0608	0.72408748451186	MB-0395_MB-0608	neg	neg	MB-0395	MB-0608	4
MB-0395	MB-3367	0.551618131998714	MB-0395_MB-3367	neg	neg	MB-0395	MB-3367	9
MB-0395	MB-3218	0.764535025540997	MB-0395_MB-3218	neg	neg	MB-0395	MB-3218	2
MB-0396	MB-0191	0.976847814162964	MB-0396_MB-0191	neg	neg	MB-0396	MB-0191	2
MB-0396	MB-0361	0.850759713174543	MB-0396_MB-0361	neg	neg	MB-0396	MB-0361	5
MB-0395	MB-3292	0.711156551454955	MB-0395_MB-3292	neg	neg	MB-0395	MB-3292	2
MB-0396	MB-0238	0.936476642915814	MB-0396_MB-0238	neg	neg	MB-0396	MB-0238	6
MB-0395	MB-2857	0.73501149760177	MB-0395_MB-2857	neg	neg	MB-0395	MB-2857	9
MB-0396	MB-0372	0.967576259985542	MB-0396_MB-0372	neg	neg	MB-0396	MB-0372	2
MB-0396	MB-0115	0.980221381227956	MB-0396_MB-0115	neg	neg	MB-0396	MB-0115	2
MB-0396	MB-0395	0.698594005142383	MB-0396_MB-0395	neg	neg	MB-0396	MB-0395	2
MB-0396	MB-0467	0.785248302196291	MB-0396_MB-0467	neg	neg	MB-0396	MB-0467	2
MB-0396	MB-0350	0.595369342845695	MB-0396_MB-0350	neg	neg	MB-0396	MB-0350	6
MB-0396	MB-0446	0.666509858334058	MB-0396_MB-0446	neg	neg	MB-0396	MB-0446	14
MB-0396	MB-0400	0.984541082375871	MB-0396_MB-0400	neg	neg	MB-0396	MB-0400	2
MB-0396	MB-0874	0.770926990980046	MB-0396_MB-0874	neg	neg	MB-0396	MB-0874	13
MB-0396	MB-0269	0.914983283958409	MB-0396_MB-0269	neg	neg	MB-0396	MB-0269	9
MB-0396	MB-0401	0.893411845380299	MB-0396_MB-0401	neg	neg	MB-0396	MB-0401	6
MB-0396	MB-2513	0.791469971150302	MB-0396_MB-2513	neg	neg	MB-0396	MB-2513	10
MB-0396	MB-0659	0.976863543371919	MB-0396_MB-0659	neg	neg	MB-0396	MB-0659	1
MB-0396	MB-0035	0.318502569597969	MB-0396_MB-0035	neg	neg	MB-0396	MB-0035	2
MB-0396	MB-0613	0.881468517123165	MB-0396_MB-0613	neg	neg	MB-0396	MB-0613	3
MB-0396	MB-0399	0.768782427136577	MB-0396_MB-0399	neg	neg	MB-0396	MB-0399	4
MB-0396	MB-2923	0.838613686872428	MB-0396_MB-2923	neg	neg	MB-0396	MB-2923	5
MB-0396	MB-0582	0.864022183989148	MB-0396_MB-0582	neg	neg	MB-0396	MB-0582	6
MB-0396	MB-0531	0.921934944198161	MB-0396_MB-0531	neg	neg	MB-0396	MB-0531	2
MB-0396	MB-2632	0.612057785484815	MB-0396_MB-2632	neg	neg	MB-0396	MB-2632	2
MB-0396	MB-0045	0.819132575841159	MB-0396_MB-0045	neg	neg	MB-0396	MB-0045	7
MB-0395	MB-0350	0.413146557584634	MB-0395_MB-0350	neg	neg	MB-0395	MB-0350	8
MB-0396	MB-0525	0.847630216856302	MB-0396_MB-0525	neg	neg	MB-0396	MB-0525	9
MB-0396	MB-2912	0.871711243914871	MB-0396_MB-2912	neg	neg	MB-0396	MB-2912	2
MB-0396	MB-3386	0.967073313555563	MB-0396_MB-3386	neg	neg	MB-0396	MB-3386	10
MB-0396	MB-0869	0.931784533578522	MB-0396_MB-0869	neg	neg	MB-0396	MB-0869	3
MB-0396	MB-2904	0.942565006900834	MB-0396_MB-2904	neg	neg	MB-0396	MB-2904	4
MB-0396	MB-2614	0.789315007102322	MB-0396_MB-2614	neg	neg	MB-0396	MB-2614	2
MB-0396	MB-0206	0.676607314316766	MB-0396_MB-0206	neg	neg	MB-0396	MB-0206	11
MB-0396	MB-3031	0.854755427868393	MB-0396_MB-3031	neg	neg	MB-0396	MB-3031	12
MB-0396	MB-3488	0.703979819372051	MB-0396_MB-3488	neg	neg	MB-0396	MB-3488	10
MB-0396	MB-3528	0.817853383446905	MB-0396_MB-3528	neg	neg	MB-0396	MB-3528	9
MB-0396	MB-3329	0.877713847258467	MB-0396_MB-3329	neg	neg	MB-0396	MB-3329	8
MB-0396	MB-3292	0.946775015020497	MB-0396_MB-3292	neg	neg	MB-0396	MB-3292	2
MB-0396	MB-3436	0.974734791750865	MB-0396_MB-3436	neg	neg	MB-0396	MB-3436	3
MB-0399	MB-0045	0.860562018979862	MB-0399_MB-0045	neg	neg	MB-0399	MB-0045	10
MB-0396	MB-0354	0.701588358205138	MB-0396_MB-0354	neg	neg	MB-0396	MB-0354	8
MB-0396	MB-3567	0.764036775493708	MB-0396_MB-3567	neg	neg	MB-0396	MB-3567	2
MB-0396	MB-2718	0.918460847498316	MB-0396_MB-2718	neg	neg	MB-0396	MB-2718	13
MB-0396	MB-0494	0.668864516813466	MB-0396_MB-0494	neg	neg	MB-0396	MB-0494	13
MB-0396	MB-0158	0.775482362636696	MB-0396_MB-0158	neg	neg	MB-0396	MB-0158	3
MB-0396	MB-2742	0.888701687673274	MB-0396_MB-2742	neg	neg	MB-0396	MB-2742	6
MB-0399	MB-0238	0.755959663028069	MB-0399_MB-0238	neg	neg	MB-0399	MB-0238	9
MB-0396	MB-0414	0.735240281698618	MB-0396_MB-0414	neg	neg	MB-0396	MB-0414	4
MB-0399	MB-0035	0.479670028470101	MB-0399_MB-0035	neg	neg	MB-0399	MB-0035	9
MB-0396	MB-2857	0.965293794904672	MB-0396_MB-2857	neg	neg	MB-0396	MB-2857	2
MB-0399	MB-0372	0.754238350646033	MB-0399_MB-0372	neg	neg	MB-0399	MB-0372	2
MB-0396	MB-2957	0.970011307434602	MB-0396_MB-2957	neg	neg	MB-0396	MB-2957	5
MB-0396	MB-3367	0.671212171293666	MB-0396_MB-3367	neg	neg	MB-0396	MB-3367	2
MB-0399	MB-0395	0.901123571314617	MB-0399_MB-0395	neg	neg	MB-0399	MB-0395	6
MB-0399	MB-0191	0.770489108164128	MB-0399_MB-0191	neg	neg	MB-0399	MB-0191	9
MB-0399	MB-0158	0.914261311506482	MB-0399_MB-0158	neg	neg	MB-0399	MB-0158	2
MB-0399	MB-0467	0.911578595876596	MB-0399_MB-0467	neg	neg	MB-0399	MB-0467	2
MB-0399	MB-0525	0.875137501586016	MB-0399_MB-0525	neg	neg	MB-0399	MB-0525	2
MB-0399	MB-0400	0.788965007258933	MB-0399_MB-0400	neg	neg	MB-0399	MB-0400	2
MB-0399	MB-0401	0.885176643341254	MB-0399_MB-0401	neg	neg	MB-0399	MB-0401	6
MB-0396	MB-0608	0.867251768311843	MB-0396_MB-0608	neg	neg	MB-0396	MB-0608	14
MB-0399	MB-0531	0.863641998007765	MB-0399_MB-0531	neg	neg	MB-0399	MB-0531	2
MB-0399	MB-0581	0.87584971850673	MB-0399_MB-0581	neg	neg	MB-0399	MB-0581	13
MB-0396	MB-3218	0.930477442348772	MB-0396_MB-3218	neg	neg	MB-0396	MB-3218	9
MB-0399	MB-0115	0.776788607597131	MB-0399_MB-0115	neg	neg	MB-0399	MB-0115	6
MB-0399	MB-0446	0.909339157503225	MB-0399_MB-0446	neg	neg	MB-0399	MB-0446	10
MB-0399	MB-0874	0.626443146750508	MB-0399_MB-0874	neg	neg	MB-0399	MB-0874	1
MB-0396	MB-0581	0.718512466065566	MB-0396_MB-0581	neg	neg	MB-0396	MB-0581	2
MB-0399	MB-0659	0.793174303041686	MB-0399_MB-0659	neg	neg	MB-0399	MB-0659	3
MB-0399	MB-0613	0.69986163381397	MB-0399_MB-0613	neg	neg	MB-0399	MB-0613	4
MB-0399	MB-2513	0.873064931418677	MB-0399_MB-2513	neg	neg	MB-0399	MB-2513	5
MB-0399	MB-0396	0.76872409718564	MB-0399_MB-0396	neg	neg	MB-0399	MB-0396	6
MB-0399	MB-2718	0.870177035113432	MB-0399_MB-2718	neg	neg	MB-0399	MB-2718	2
MB-0399	MB-0206	0.596710445512851	MB-0399_MB-0206	neg	neg	MB-0399	MB-0206	2
MB-0399	MB-0269	0.882943831363156	MB-0399_MB-0269	neg	neg	MB-0399	MB-0269	7
MB-0399	MB-2904	0.780373282052421	MB-0399_MB-2904	neg	neg	MB-0399	MB-2904	8
MB-0399	MB-0582	0.867328040833329	MB-0399_MB-0582	neg	neg	MB-0399	MB-0582	9
MB-0399	MB-3031	0.87877765348151	MB-0399_MB-3031	neg	neg	MB-0399	MB-3031	2
MB-0399	MB-2614	0.940943157803626	MB-0399_MB-2614	neg	neg	MB-0399	MB-2614	10
MB-0399	MB-2742	0.804977801655904	MB-0399_MB-2742	neg	neg	MB-0399	MB-2742	3
MB-0399	MB-3329	0.763554936085013	MB-0399_MB-3329	neg	neg	MB-0399	MB-3329	4
MB-0399	MB-3436	0.82860466244036	MB-0399_MB-3436	neg	neg	MB-0399	MB-3436	2
MB-0399	MB-3528	0.68943725530285	MB-0399_MB-3528	neg	neg	MB-0399	MB-3528	11
MB-0399	MB-0494	0.618839659327171	MB-0399_MB-0494	neg	neg	MB-0399	MB-0494	12
MB-0399	MB-2923	0.870359848065179	MB-0399_MB-2923	neg	neg	MB-0399	MB-2923	10
MB-0400	MB-0045	0.863205572436471	MB-0400_MB-0045	neg	neg	MB-0400	MB-0045	9
MB-0399	MB-2632	0.888993519215908	MB-0399_MB-2632	neg	neg	MB-0399	MB-2632	8
MB-0399	MB-0608	0.714555702723224	MB-0399_MB-0608	neg	neg	MB-0399	MB-0608	2
MB-0399	MB-3567	0.938551041943316	MB-0399_MB-3567	neg	neg	MB-0399	MB-3567	3
MB-0400	MB-0115	0.981978639766767	MB-0400_MB-0115	neg	neg	MB-0400	MB-0115	10
MB-0400	MB-0191	0.981759032739207	MB-0400_MB-0191	neg	neg	MB-0400	MB-0191	8
MB-0400	MB-0238	0.947905573442385	MB-0400_MB-0238	neg	neg	MB-0400	MB-0238	2
MB-0399	MB-2957	0.789682670598357	MB-0399_MB-2957	neg	neg	MB-0399	MB-2957	13
MB-0399	MB-3488	0.927797988258751	MB-0399_MB-3488	neg	neg	MB-0399	MB-3488	13
MB-0399	MB-3218	0.866064733982181	MB-0399_MB-3218	neg	neg	MB-0399	MB-3218	3
MB-0399	MB-0869	0.805715918913636	MB-0399_MB-0869	neg	neg	MB-0399	MB-0869	6
MB-0399	MB-2912	0.711171341538368	MB-0399_MB-2912	neg	neg	MB-0399	MB-2912	9
MB-0400	MB-0372	0.96891357484576	MB-0400_MB-0372	neg	neg	MB-0400	MB-0372	4
MB-0399	MB-0354	0.766143941383631	MB-0399_MB-0354	neg	neg	MB-0399	MB-0354	9
MB-0399	MB-3386	0.768708273747042	MB-0399_MB-3386	neg	neg	MB-0399	MB-3386	2
MB-0400	MB-0158	0.814893782230444	MB-0400_MB-0158	neg	neg	MB-0400	MB-0158	2
MB-0399	MB-3292	0.77130591843236	MB-0399_MB-3292	neg	neg	MB-0399	MB-3292	5
MB-0399	MB-2857	0.799149958742916	MB-0399_MB-2857	neg	neg	MB-0399	MB-2857	2
MB-0400	MB-0206	0.711722222799137	MB-0400_MB-0206	neg	neg	MB-0400	MB-0206	6
MB-0400	MB-0269	0.925227381734195	MB-0400_MB-0269	neg	neg	MB-0400	MB-0269	9
MB-0399	MB-0361	0.855146012390769	MB-0399_MB-0361	neg	neg	MB-0399	MB-0361	2
MB-0400	MB-0525	0.89298985532739	MB-0400_MB-0525	neg	neg	MB-0400	MB-0525	2
MB-0400	MB-0354	0.732123151167998	MB-0400_MB-0354	neg	neg	MB-0400	MB-0354	2
MB-0399	MB-3367	0.573370060686525	MB-0399_MB-3367	neg	neg	MB-0399	MB-3367	2
MB-0400	MB-0494	0.692545019714202	MB-0400_MB-0494	neg	neg	MB-0400	MB-0494	6
MB-0400	MB-0531	0.945511105346989	MB-0400_MB-0531	neg	neg	MB-0400	MB-0531	14
MB-0399	MB-0350	0.580844157916923	MB-0399_MB-0350	neg	neg	MB-0399	MB-0350	2
MB-0400	MB-0582	0.897837442218089	MB-0400_MB-0582	neg	neg	MB-0400	MB-0582	13
MB-0400	MB-0414	0.743666410019882	MB-0400_MB-0414	neg	neg	MB-0400	MB-0414	9
MB-0400	MB-0350	0.61670698315529	MB-0400_MB-0350	neg	neg	MB-0400	MB-0350	6
MB-0400	MB-0399	0.789324928605078	MB-0400_MB-0399	neg	neg	MB-0400	MB-0399	10
MB-0400	MB-0396	0.984325270512227	MB-0400_MB-0396	neg	neg	MB-0400	MB-0396	1
MB-0400	MB-0869	0.951842854387906	MB-0400_MB-0869	neg	neg	MB-0400	MB-0869	2
MB-0400	MB-0874	0.825413101505149	MB-0400_MB-0874	neg	neg	MB-0400	MB-0874	3
MB-0400	MB-0659	0.978140011894238	MB-0400_MB-0659	neg	neg	MB-0400	MB-0659	4
MB-0400	MB-0608	0.901977461840719	MB-0400_MB-0608	neg	neg	MB-0400	MB-0608	5
MB-0400	MB-0613	0.887580342928157	MB-0400_MB-0613	neg	neg	MB-0400	MB-0613	6
MB-0400	MB-0361	0.880109509227778	MB-0400_MB-0361	neg	neg	MB-0400	MB-0361	2
MB-0400	MB-0581	0.740910581702536	MB-0400_MB-0581	neg	neg	MB-0400	MB-0581	2
MB-0400	MB-2718	0.940932386126611	MB-0400_MB-2718	neg	neg	MB-0400	MB-2718	7
MB-0400	MB-0467	0.798416633313739	MB-0400_MB-0467	neg	neg	MB-0400	MB-0467	8
MB-0400	MB-2513	0.818264461540944	MB-0400_MB-2513	neg	neg	MB-0400	MB-2513	9
MB-0400	MB-3031	0.881841320979905	MB-0400_MB-3031	neg	neg	MB-0400	MB-3031	2
MB-0400	MB-2904	0.951411885216639	MB-0400_MB-2904	neg	neg	MB-0400	MB-2904	10
MB-0400	MB-2742	0.841070034806691	MB-0400_MB-2742	neg	neg	MB-0400	MB-2742	3
MB-0400	MB-3292	0.955772150935086	MB-0400_MB-3292	neg	neg	MB-0400	MB-3292	4
MB-0400	MB-3329	0.901429831517207	MB-0400_MB-3329	neg	neg	MB-0400	MB-3329	2
MB-0400	MB-3218	0.938126023885458	MB-0400_MB-3218	neg	neg	MB-0400	MB-3218	11
MB-0400	MB-2912	0.890361870059625	MB-0400_MB-2912	neg	neg	MB-0400	MB-2912	12
MB-0400	MB-3528	0.84959066003174	MB-0400_MB-3528	neg	neg	MB-0400	MB-3528	10
MB-0400	MB-2957	0.967077464232165	MB-0400_MB-2957	neg	neg	MB-0400	MB-2957	9
MB-0400	MB-3436	0.977589997184741	MB-0400_MB-3436	neg	neg	MB-0400	MB-3436	8
MB-0400	MB-0446	0.557676499071881	MB-0400_MB-0446	neg	neg	MB-0400	MB-0446	2
MB-0400	MB-2857	0.962574858271303	MB-0400_MB-2857	neg	neg	MB-0400	MB-2857	3
MB-0400	MB-3386	0.966377913410013	MB-0400_MB-3386	neg	neg	MB-0400	MB-3386	10
MB-0400	MB-3488	0.738418627791591	MB-0400_MB-3488	neg	neg	MB-0400	MB-3488	8
MB-0400	MB-2923	0.790423575038366	MB-0400_MB-2923	neg	neg	MB-0400	MB-2923	2
MB-0400	MB-2614	0.830527519691038	MB-0400_MB-2614	neg	neg	MB-0400	MB-2614	13
MB-0401	MB-0035	0.54895865118211	MB-0401_MB-0035	neg	neg	MB-0401	MB-0035	13
MB-0401	MB-0191	0.888123235590939	MB-0401_MB-0191	neg	neg	MB-0401	MB-0191	3
MB-0400	MB-0395	0.633000986825134	MB-0400_MB-0395	neg	neg	MB-0400	MB-0395	6
MB-0400	MB-3367	0.653535210880202	MB-0400_MB-3367	neg	neg	MB-0400	MB-3367	9
MB-0400	MB-2632	0.638533561717898	MB-0400_MB-2632	neg	neg	MB-0400	MB-2632	4
MB-0400	MB-3567	0.790870251511261	MB-0400_MB-3567	neg	neg	MB-0400	MB-3567	9
MB-0401	MB-0350	0.862852813287875	MB-0401_MB-0350	neg	neg	MB-0401	MB-0350	2
MB-0400	MB-0401	0.858389558163157	MB-0400_MB-0401	neg	neg	MB-0400	MB-0401	2
MB-0401	MB-0045	0.807870832294257	MB-0401_MB-0045	neg	neg	MB-0401	MB-0045	5
MB-0401	MB-0158	0.815680929767767	MB-0401_MB-0158	neg	neg	MB-0401	MB-0158	2
MB-0401	MB-0395	0.744417140480885	MB-0401_MB-0395	neg	neg	MB-0401	MB-0395	6
MB-0401	MB-0372	0.833870390862044	MB-0401_MB-0372	neg	neg	MB-0401	MB-0372	9
MB-0401	MB-0115	0.854225088719941	MB-0401_MB-0115	neg	neg	MB-0401	MB-0115	2
MB-0401	MB-0396	0.894107087615697	MB-0401_MB-0396	neg	neg	MB-0401	MB-0396	2
MB-0401	MB-0446	0.74028771692588	MB-0401_MB-0446	neg	neg	MB-0401	MB-0446	2
MB-0401	MB-0467	0.815925061593026	MB-0401_MB-0467	neg	neg	MB-0401	MB-0467	2
MB-0401	MB-0582	0.87118457163913	MB-0401_MB-0582	neg	neg	MB-0401	MB-0582	6
MB-0401	MB-0525	0.819427783311876	MB-0401_MB-0525	neg	neg	MB-0401	MB-0525	14
MB-0401	MB-0399	0.885315568513585	MB-0401_MB-0399	neg	neg	MB-0401	MB-0399	2
MB-0400	MB-0035	0.353841718875156	MB-0400_MB-0035	neg	neg	MB-0400	MB-0035	13
MB-0401	MB-0659	0.856274808111366	MB-0401_MB-0659	neg	neg	MB-0401	MB-0659	9
MB-0401	MB-0414	0.927572638774349	MB-0401_MB-0414	neg	neg	MB-0401	MB-0414	6
MB-0401	MB-0581	0.724192744383783	MB-0401_MB-0581	neg	neg	MB-0401	MB-0581	10
MB-0401	MB-0400	0.858337057295021	MB-0401_MB-0400	neg	neg	MB-0401	MB-0400	1
MB-0401	MB-0613	0.740444461544233	MB-0401_MB-0613	neg	neg	MB-0401	MB-0613	2
MB-0401	MB-0238	0.811923038429278	MB-0401_MB-0238	neg	neg	MB-0401	MB-0238	3
MB-0401	MB-0531	0.870949783573853	MB-0401_MB-0531	neg	neg	MB-0401	MB-0531	4
MB-0401	MB-0354	0.663083109276239	MB-0401_MB-0354	neg	neg	MB-0401	MB-0354	5
MB-0401	MB-0869	0.900302914052593	MB-0401_MB-0869	neg	neg	MB-0401	MB-0869	6
MB-0401	MB-0874	0.633619324529281	MB-0401_MB-0874	neg	neg	MB-0401	MB-0874	2
MB-0401	MB-2513	0.785649078252491	MB-0401_MB-2513	neg	neg	MB-0401	MB-2513	2
MB-0401	MB-0206	0.54962442279826	MB-0401_MB-0206	neg	neg	MB-0401	MB-0206	7
MB-0401	MB-0361	0.851143493764926	MB-0401_MB-0361	neg	neg	MB-0401	MB-0361	8
MB-0401	MB-2718	0.849621898822624	MB-0401_MB-2718	neg	neg	MB-0401	MB-2718	9
MB-0401	MB-3436	0.872616628178058	MB-0401_MB-3436	neg	neg	MB-0401	MB-3436	2
MB-0401	MB-0494	0.559674639370906	MB-0401_MB-0494	neg	neg	MB-0401	MB-0494	10
MB-0401	MB-3031	0.819533318591996	MB-0401_MB-3031	neg	neg	MB-0401	MB-3031	3
MB-0399	MB-0414	0.642093509591351	MB-0399_MB-0414	neg	neg	MB-0399	MB-0414	4
MB-0401	MB-2904	0.846279280225923	MB-0401_MB-2904	neg	neg	MB-0401	MB-2904	2
MB-0401	MB-2957	0.88159400448697	MB-0401_MB-2957	neg	neg	MB-0401	MB-2957	11
MB-0401	MB-0269	0.830273841367017	MB-0401_MB-0269	neg	neg	MB-0401	MB-0269	12
MB-0401	MB-3567	0.859816656361605	MB-0401_MB-3567	neg	neg	MB-0401	MB-3567	10
MB-0401	MB-2912	0.757791845586164	MB-0401_MB-2912	neg	neg	MB-0401	MB-2912	9
MB-0401	MB-2614	0.861202923363633	MB-0401_MB-2614	neg	neg	MB-0401	MB-2614	8
MB-0401	MB-3329	0.761030949274238	MB-0401_MB-3329	neg	neg	MB-0401	MB-3329	2
MB-0401	MB-3528	0.702360249870668	MB-0401_MB-3528	neg	neg	MB-0401	MB-3528	3
MB-0401	MB-3218	0.871816281807167	MB-0401_MB-3218	neg	neg	MB-0401	MB-3218	10
MB-0401	MB-3488	0.780176042194015	MB-0401_MB-3488	neg	neg	MB-0401	MB-3488	8
MB-0401	MB-2857	0.866427730944681	MB-0401_MB-2857	neg	neg	MB-0401	MB-2857	2
MB-0401	MB-2632	0.733730589918058	MB-0401_MB-2632	neg	neg	MB-0401	MB-2632	13
MB-0401	MB-2742	0.775226247396914	MB-0401_MB-2742	neg	neg	MB-0401	MB-2742	13
MB-0401	MB-0608	0.804406602201105	MB-0401_MB-0608	neg	neg	MB-0401	MB-0608	3
MB-0401	MB-2923	0.83429433515188	MB-0401_MB-2923	neg	neg	MB-0401	MB-2923	6
MB-0401	MB-3386	0.829211691862966	MB-0401_MB-3386	neg	neg	MB-0401	MB-3386	9
MB-0401	MB-3292	0.85512660971546	MB-0401_MB-3292	neg	neg	MB-0401	MB-3292	4
MB-0401	MB-3367	0.499131999826942	MB-0401_MB-3367	neg	neg	MB-0401	MB-3367	9
MB-0414	MB-0191	0.731261134931256	MB-0414_MB-0191	neg	neg	MB-0414	MB-0191	2
MB-0414	MB-0115	0.741195423049765	MB-0414_MB-0115	neg	neg	MB-0414	MB-0115	2
MB-0414	MB-0372	0.736276402898669	MB-0414_MB-0372	neg	neg	MB-0414	MB-0372	5
MB-0414	MB-0350	0.975278817885154	MB-0414_MB-0350	neg	neg	MB-0414	MB-0350	2
MB-0414	MB-0035	0.595151966824018	MB-0414_MB-0035	neg	neg	MB-0414	MB-0035	6
MB-0414	MB-0401	0.927681445912448	MB-0414_MB-0401	neg	neg	MB-0414	MB-0401	9
MB-0414	MB-0238	0.698153333326267	MB-0414_MB-0238	neg	neg	MB-0414	MB-0238	2
MB-0414	MB-0400	0.743482526064195	MB-0414_MB-0400	neg	neg	MB-0414	MB-0400	2
MB-0414	MB-0659	0.723418809709382	MB-0414_MB-0659	neg	neg	MB-0414	MB-0659	2
MB-0414	MB-0446	0.477329887662492	MB-0414_MB-0446	neg	neg	MB-0414	MB-0446	2
MB-0414	MB-0361	0.696155861022436	MB-0414_MB-0361	neg	neg	MB-0414	MB-0361	6
MB-0414	MB-0396	0.735324867934829	MB-0414_MB-0396	neg	neg	MB-0414	MB-0396	14
MB-0414	MB-0613	0.634448171437114	MB-0414_MB-0613	neg	neg	MB-0414	MB-0613	2
MB-0414	MB-0525	0.644569788218559	MB-0414_MB-0525	neg	neg	MB-0414	MB-0525	13
MB-0414	MB-0582	0.727958636014226	MB-0414_MB-0582	neg	neg	MB-0414	MB-0582	9
MB-0414	MB-0531	0.72193952404718	MB-0414_MB-0531	neg	neg	MB-0414	MB-0531	6
MB-0414	MB-0045	0.625559446795659	MB-0414_MB-0045	neg	neg	MB-0414	MB-0045	10
MB-0414	MB-0869	0.784434345382817	MB-0414_MB-0869	neg	neg	MB-0414	MB-0869	1
MB-0414	MB-0467	0.602876103521146	MB-0414_MB-0467	neg	neg	MB-0414	MB-0467	2
MB-0414	MB-0874	0.537584740536129	MB-0414_MB-0874	neg	neg	MB-0414	MB-0874	3
MB-0414	MB-0269	0.741128756684676	MB-0414_MB-0269	neg	neg	MB-0414	MB-0269	4
MB-0414	MB-2513	0.580102234585886	MB-0414_MB-2513	neg	neg	MB-0414	MB-2513	5
MB-0414	MB-0581	0.504516382830526	MB-0414_MB-0581	neg	neg	MB-0414	MB-0581	6
MB-0414	MB-0354	0.544959405577407	MB-0414_MB-0354	neg	neg	MB-0414	MB-0354	2
MB-0414	MB-3436	0.723535808454455	MB-0414_MB-3436	neg	neg	MB-0414	MB-3436	2
MB-0414	MB-3386	0.716456216588765	MB-0414_MB-3386	neg	neg	MB-0414	MB-3386	7
MB-0414	MB-2957	0.765433738273786	MB-0414_MB-2957	neg	neg	MB-0414	MB-2957	8
MB-0414	MB-3031	0.65091571928827	MB-0414_MB-3031	neg	neg	MB-0414	MB-3031	9
MB-0414	MB-2718	0.664860325477951	MB-0414_MB-2718	neg	neg	MB-0414	MB-2718	2
MB-0414	MB-2923	0.605047222190028	MB-0414_MB-2923	neg	neg	MB-0414	MB-2923	10
MB-0414	MB-2857	0.810462380894812	MB-0414_MB-2857	neg	neg	MB-0414	MB-2857	3
MB-0414	MB-2904	0.741652676943011	MB-0414_MB-2904	neg	neg	MB-0414	MB-2904	4
MB-0414	MB-3329	0.636511953108089	MB-0414_MB-3329	neg	neg	MB-0414	MB-3329	2
MB-0414	MB-0395	0.469775998817518	MB-0414_MB-0395	neg	neg	MB-0414	MB-0395	11
MB-0414	MB-3528	0.604279658461337	MB-0414_MB-3528	neg	neg	MB-0414	MB-3528	12
MB-0414	MB-0494	0.524960562554064	MB-0414_MB-0494	neg	neg	MB-0414	MB-0494	10
MB-0414	MB-0158	0.652054916207923	MB-0414_MB-0158	neg	neg	MB-0414	MB-0158	9
MB-0414	MB-0608	0.715276193805039	MB-0414_MB-0608	neg	neg	MB-0414	MB-0608	8
MB-0414	MB-3218	0.754053862097011	MB-0414_MB-3218	neg	neg	MB-0414	MB-3218	2
MB-0414	MB-2742	0.621692444701087	MB-0414_MB-2742	neg	neg	MB-0414	MB-2742	3
MB-0414	MB-2912	0.714051020433675	MB-0414_MB-2912	neg	neg	MB-0414	MB-2912	10
MB-0414	MB-3292	0.739176905466746	MB-0414_MB-3292	neg	neg	MB-0414	MB-3292	8
MB-0414	MB-0206	0.529075734492431	MB-0414_MB-0206	neg	neg	MB-0414	MB-0206	2
MB-0414	MB-3567	0.596066414096483	MB-0414_MB-3567	neg	neg	MB-0414	MB-3567	13
MB-0414	MB-3367	0.507180053656079	MB-0414_MB-3367	neg	neg	MB-0414	MB-3367	13
MB-0414	MB-0399	0.639774416288202	MB-0414_MB-0399	neg	neg	MB-0414	MB-0399	3
MB-0414	MB-2614	0.615284340155809	MB-0414_MB-2614	neg	neg	MB-0414	MB-2614	6
MB-0414	MB-3488	0.530513357674546	MB-0414_MB-3488	neg	neg	MB-0414	MB-3488	9
MB-0446	MB-0035	0.59739406139294	MB-0446_MB-0035	neg	neg	MB-0446	MB-0035	4
MB-0446	MB-0191	0.70137574936956	MB-0446_MB-0191	neg	neg	MB-0446	MB-0191	9
MB-0446	MB-0045	0.759618480860128	MB-0446_MB-0045	neg	neg	MB-0446	MB-0045	2
MB-0446	MB-0395	0.947186151354267	MB-0446_MB-0395	neg	neg	MB-0446	MB-0395	2
MB-0446	MB-0401	0.73903619758074	MB-0446_MB-0401	neg	neg	MB-0446	MB-0401	5
MB-0446	MB-0372	0.526046561405447	MB-0446_MB-0372	neg	neg	MB-0446	MB-0372	2
MB-0446	MB-0158	0.782802040788524	MB-0446_MB-0158	neg	neg	MB-0446	MB-0158	6
MB-0446	MB-0238	0.552013234164269	MB-0446_MB-0238	neg	neg	MB-0446	MB-0238	9
MB-0446	MB-0467	0.879503618369734	MB-0446_MB-0467	neg	neg	MB-0446	MB-0467	2
MB-0446	MB-0115	0.533092133717572	MB-0446_MB-0115	neg	neg	MB-0446	MB-0115	2
MB-0446	MB-0525	0.762354085525011	MB-0446_MB-0525	neg	neg	MB-0446	MB-0525	2
MB-0446	MB-0361	0.730442340171826	MB-0446_MB-0361	neg	neg	MB-0446	MB-0361	2
MB-0446	MB-0581	0.898104981608129	MB-0446_MB-0581	neg	neg	MB-0446	MB-0581	6
MB-0446	MB-0399	0.910471606616262	MB-0446_MB-0399	neg	neg	MB-0446	MB-0399	14
MB-0446	MB-0582	0.786089542415976	MB-0446_MB-0582	neg	neg	MB-0446	MB-0582	2
MB-0446	MB-0659	0.556563088639015	MB-0446_MB-0659	neg	neg	MB-0446	MB-0659	13
MB-0446	MB-0396	0.665251074678329	MB-0446_MB-0396	neg	neg	MB-0446	MB-0396	9
MB-0446	MB-0874	0.461052358144211	MB-0446_MB-0874	neg	neg	MB-0446	MB-0874	6
MB-0446	MB-0400	0.557057369839061	MB-0446_MB-0400	neg	neg	MB-0446	MB-0400	10
MB-0414	MB-2632	0.532364952954983	MB-0414_MB-2632	neg	neg	MB-0414	MB-2632	1
MB-0446	MB-0206	0.516456727878493	MB-0446_MB-0206	neg	neg	MB-0446	MB-0206	2
MB-0446	MB-0531	0.698444800388683	MB-0446_MB-0531	neg	neg	MB-0446	MB-0531	3
MB-0446	MB-0269	0.668992951570467	MB-0446_MB-0269	neg	neg	MB-0446	MB-0269	4
MB-0446	MB-2513	0.778713236988327	MB-0446_MB-2513	neg	neg	MB-0446	MB-2513	5
MB-0446	MB-3031	0.748581239014998	MB-0446_MB-3031	neg	neg	MB-0446	MB-3031	6
MB-0446	MB-0354	0.699017483831196	MB-0446_MB-0354	neg	neg	MB-0446	MB-0354	2
MB-0446	MB-0869	0.683637305826557	MB-0446_MB-0869	neg	neg	MB-0446	MB-0869	2
MB-0446	MB-3567	0.911369632215354	MB-0446_MB-3567	neg	neg	MB-0446	MB-3567	7
MB-0446	MB-2718	0.701261270424408	MB-0446_MB-2718	neg	neg	MB-0446	MB-2718	8
MB-0446	MB-2904	0.583257912075948	MB-0446_MB-2904	neg	neg	MB-0446	MB-2904	9
MB-0446	MB-3436	0.604803264124359	MB-0446_MB-3436	neg	neg	MB-0446	MB-3436	2
MB-0446	MB-0613	0.49460437738438	MB-0446_MB-0613	neg	neg	MB-0446	MB-0613	10
MB-0446	MB-2912	0.651048333070995	MB-0446_MB-2912	neg	neg	MB-0446	MB-2912	3
MB-0446	MB-3528	0.543367859634637	MB-0446_MB-3528	neg	neg	MB-0446	MB-3528	4
MB-0446	MB-3329	0.573807689237934	MB-0446_MB-3329	neg	neg	MB-0446	MB-3329	2
MB-0446	MB-2742	0.677546013276251	MB-0446_MB-2742	neg	neg	MB-0446	MB-2742	11
MB-0446	MB-2857	0.695062338602831	MB-0446_MB-2857	neg	neg	MB-0446	MB-2857	12
MB-0446	MB-2923	0.784750950055492	MB-0446_MB-2923	neg	neg	MB-0446	MB-2923	10
MB-0446	MB-0494	0.535719046511778	MB-0446_MB-0494	neg	neg	MB-0446	MB-0494	9
MB-0446	MB-3367	0.549077364667321	MB-0446_MB-3367	neg	neg	MB-0446	MB-3367	8
MB-0446	MB-0414	0.47837889195468	MB-0446_MB-0414	neg	neg	MB-0446	MB-0414	2
MB-0446	MB-2957	0.684503563595089	MB-0446_MB-2957	neg	neg	MB-0446	MB-2957	3
MB-0446	MB-0608	0.643842991245742	MB-0446_MB-0608	neg	neg	MB-0446	MB-0608	10
MB-0446	MB-2632	0.836291200924178	MB-0446_MB-2632	neg	neg	MB-0446	MB-2632	8
MB-0446	MB-2614	0.838680711449302	MB-0446_MB-2614	neg	neg	MB-0446	MB-2614	2
MB-0446	MB-3488	0.930545419588367	MB-0446_MB-3488	neg	neg	MB-0446	MB-3488	13
MB-0446	MB-3218	0.71988904106304	MB-0446_MB-3218	neg	neg	MB-0446	MB-3218	13
MB-0446	MB-3386	0.549229837205641	MB-0446_MB-3386	neg	neg	MB-0446	MB-3386	3
MB-0446	MB-3292	0.676129445422093	MB-0446_MB-3292	neg	neg	MB-0446	MB-3292	6
MB-0446	MB-0350	0.412304579267025	MB-0446_MB-0350	neg	neg	MB-0446	MB-0350	9
MB-0467	MB-0035	0.353464098536113	MB-0467_MB-0035	neg	neg	MB-0467	MB-0035	4
MB-0467	MB-0045	0.814062767602745	MB-0467_MB-0045	neg	neg	MB-0467	MB-0045	9
MB-0467	MB-0158	0.839843770234982	MB-0467_MB-0158	neg	neg	MB-0467	MB-0158	2
MB-0467	MB-0361	0.830785469333986	MB-0467_MB-0361	neg	neg	MB-0467	MB-0361	2
MB-0467	MB-0395	0.860309398817963	MB-0467_MB-0395	neg	neg	MB-0467	MB-0395	5
MB-0467	MB-0206	0.609891871568031	MB-0467_MB-0206	neg	neg	MB-0467	MB-0206	2
MB-0467	MB-0238	0.763016628478041	MB-0467_MB-0238	neg	neg	MB-0467	MB-0238	6
MB-0467	MB-0399	0.910270840277824	MB-0467_MB-0399	neg	neg	MB-0467	MB-0399	9
MB-0467	MB-0350	0.525438773825935	MB-0467_MB-0350	neg	neg	MB-0467	MB-0350	2
MB-0467	MB-0372	0.683517864676433	MB-0467_MB-0372	neg	neg	MB-0467	MB-0372	2
MB-0467	MB-0446	0.879143542830658	MB-0467_MB-0446	neg	neg	MB-0467	MB-0446	2
MB-0467	MB-0396	0.78403561195508	MB-0467_MB-0396	neg	neg	MB-0467	MB-0396	2
MB-0467	MB-0525	0.846901268580831	MB-0467_MB-0525	neg	neg	MB-0467	MB-0525	6
MB-0467	MB-0191	0.793379747559284	MB-0467_MB-0191	neg	neg	MB-0467	MB-0191	14
MB-0467	MB-0582	0.850377438131995	MB-0467_MB-0582	neg	neg	MB-0467	MB-0582	2
MB-0467	MB-0354	0.760172119979121	MB-0467_MB-0354	neg	neg	MB-0467	MB-0354	13
MB-0467	MB-0401	0.816318742446373	MB-0467_MB-0401	neg	neg	MB-0467	MB-0401	9
MB-0467	MB-0581	0.853965724052819	MB-0467_MB-0581	neg	neg	MB-0467	MB-0581	6
MB-0467	MB-0115	0.795184848749579	MB-0467_MB-0115	neg	neg	MB-0467	MB-0115	10
MB-0467	MB-0531	0.8338031752678	MB-0467_MB-0531	neg	neg	MB-0467	MB-0531	1
MB-0467	MB-2513	0.918026790615029	MB-0467_MB-2513	neg	neg	MB-0467	MB-2513	2
MB-0467	MB-0269	0.777111542092232	MB-0467_MB-0269	neg	neg	MB-0467	MB-0269	3
MB-0467	MB-2632	0.931527517524403	MB-0467_MB-2632	neg	neg	MB-0467	MB-2632	4
MB-0467	MB-0659	0.705851137940224	MB-0467_MB-0659	neg	neg	MB-0467	MB-0659	5
MB-0467	MB-0494	0.613626804794169	MB-0467_MB-0494	neg	neg	MB-0467	MB-0494	6
MB-0467	MB-0400	0.799401459020454	MB-0467_MB-0400	neg	neg	MB-0467	MB-0400	2
MB-0467	MB-2923	0.905207708097255	MB-0467_MB-2923	neg	neg	MB-0467	MB-2923	2
MB-0467	MB-0613	0.749165485997384	MB-0467_MB-0613	neg	neg	MB-0467	MB-0613	7
MB-0467	MB-0874	0.58925106637905	MB-0467_MB-0874	neg	neg	MB-0467	MB-0874	8
MB-0467	MB-3488	0.94368602540629	MB-0467_MB-3488	neg	neg	MB-0467	MB-3488	9
MB-0467	MB-2718	0.834936492605669	MB-0467_MB-2718	neg	neg	MB-0467	MB-2718	2
MB-0467	MB-3031	0.842020883467366	MB-0467_MB-3031	neg	neg	MB-0467	MB-3031	10
MB-0467	MB-2904	0.787065457344999	MB-0467_MB-2904	neg	neg	MB-0467	MB-2904	3
MB-0467	MB-3436	0.743129373237261	MB-0467_MB-3436	neg	neg	MB-0467	MB-3436	4
MB-0467	MB-2957	0.803218282476971	MB-0467_MB-2957	neg	neg	MB-0467	MB-2957	2
MB-0467	MB-2912	0.745007136393299	MB-0467_MB-2912	neg	neg	MB-0467	MB-2912	11
MB-0467	MB-0414	0.601227163354019	MB-0467_MB-0414	neg	neg	MB-0467	MB-0414	12
MB-0467	MB-3329	0.720243232605702	MB-0467_MB-3329	neg	neg	MB-0467	MB-3329	10
MB-0467	MB-3567	0.882317500445459	MB-0467_MB-3567	neg	neg	MB-0467	MB-3567	9
MB-0467	MB-3528	0.666102558277723	MB-0467_MB-3528	neg	neg	MB-0467	MB-3528	8
MB-0467	MB-0608	0.742569595821238	MB-0467_MB-0608	neg	neg	MB-0467	MB-0608	2
MB-0467	MB-2742	0.776919798208844	MB-0467_MB-2742	neg	neg	MB-0467	MB-2742	3
MB-0467	MB-0869	0.80066957820435	MB-0467_MB-0869	neg	neg	MB-0467	MB-0869	10
MB-0467	MB-3218	0.845008056580594	MB-0467_MB-3218	neg	neg	MB-0467	MB-3218	8
MB-0467	MB-3386	0.803043113437048	MB-0467_MB-3386	neg	neg	MB-0467	MB-3386	2
MB-0467	MB-2614	0.905849182978272	MB-0467_MB-2614	neg	neg	MB-0467	MB-2614	13
MB-0467	MB-3292	0.789896426631045	MB-0467_MB-3292	neg	neg	MB-0467	MB-3292	13
MB-0467	MB-2857	0.804228216352525	MB-0467_MB-2857	neg	neg	MB-0467	MB-2857	3
MB-0467	MB-3367	0.571369975447194	MB-0467_MB-3367	neg	neg	MB-0467	MB-3367	6
MB-0494	MB-0045	0.767947344021617	MB-0494_MB-0045	neg	neg	MB-0494	MB-0045	9
MB-0494	MB-0238	0.791274492186612	MB-0494_MB-0238	neg	neg	MB-0494	MB-0238	4
MB-0494	MB-0372	0.682329391546179	MB-0494_MB-0372	neg	neg	MB-0494	MB-0372	9
MB-0494	MB-0191	0.724603466698294	MB-0494_MB-0191	neg	neg	MB-0494	MB-0191	2
MB-0494	MB-0206	0.861862762311764	MB-0494_MB-0206	neg	neg	MB-0494	MB-0206	2
MB-0494	MB-0354	0.881147292024968	MB-0494_MB-0354	neg	neg	MB-0494	MB-0354	5
MB-0494	MB-0446	0.537308528572016	MB-0494_MB-0446	neg	neg	MB-0494	MB-0446	2
MB-0494	MB-0401	0.560678963737369	MB-0494_MB-0401	neg	neg	MB-0494	MB-0401	6
MB-0494	MB-0400	0.691391300158971	MB-0494_MB-0400	neg	neg	MB-0494	MB-0400	9
MB-0494	MB-0525	0.708828189120387	MB-0494_MB-0525	neg	neg	MB-0494	MB-0525	2
MB-0494	MB-0158	0.749086038990426	MB-0494_MB-0158	neg	neg	MB-0494	MB-0158	2
MB-0494	MB-0035	0.221462997279423	MB-0494_MB-0035	neg	neg	MB-0494	MB-0035	2
MB-0494	MB-0467	0.61523332418805	MB-0494_MB-0467	neg	neg	MB-0494	MB-0467	2
MB-0494	MB-0269	0.818112497926649	MB-0494_MB-0269	neg	neg	MB-0494	MB-0269	6
MB-0494	MB-0874	0.809982634480008	MB-0494_MB-0874	neg	neg	MB-0494	MB-0874	14
MB-0494	MB-0396	0.668979315138718	MB-0494_MB-0396	neg	neg	MB-0494	MB-0396	2
MB-0494	MB-2742	0.782976734937747	MB-0494_MB-2742	neg	neg	MB-0494	MB-2742	13
MB-0494	MB-0531	0.709369502204097	MB-0494_MB-0531	neg	neg	MB-0494	MB-0531	9
MB-0494	MB-0115	0.645149280310234	MB-0494_MB-0115	neg	neg	MB-0494	MB-0115	6
MB-0494	MB-2513	0.576574984636052	MB-0494_MB-2513	neg	neg	MB-0494	MB-2513	10
MB-0494	MB-0395	0.578987200425975	MB-0494_MB-0395	neg	neg	MB-0494	MB-0395	1
MB-0494	MB-0581	0.7657775153193	MB-0494_MB-0581	neg	neg	MB-0494	MB-0581	2
MB-0494	MB-0613	0.785534784075905	MB-0494_MB-0613	neg	neg	MB-0494	MB-0613	3
MB-0494	MB-0582	0.821750735557817	MB-0494_MB-0582	neg	neg	MB-0494	MB-0582	4
MB-0494	MB-2718	0.660816174341539	MB-0494_MB-2718	neg	neg	MB-0494	MB-2718	5
MB-0494	MB-2904	0.752724814087582	MB-0494_MB-2904	neg	neg	MB-0494	MB-2904	6
MB-0494	MB-3031	0.698879515551202	MB-0494_MB-3031	neg	neg	MB-0494	MB-3031	2
MB-0494	MB-0608	0.826427312046045	MB-0494_MB-0608	neg	neg	MB-0494	MB-0608	2
MB-0494	MB-2912	0.883182674681207	MB-0494_MB-2912	neg	neg	MB-0494	MB-2912	7
MB-0494	MB-3329	0.794033298893666	MB-0494_MB-3329	neg	neg	MB-0494	MB-3329	8
MB-0494	MB-0659	0.617935545867317	MB-0494_MB-0659	neg	neg	MB-0494	MB-0659	9
MB-0494	MB-3528	0.869748425729831	MB-0494_MB-3528	neg	neg	MB-0494	MB-3528	2
MB-0494	MB-2957	0.777031718831282	MB-0494_MB-2957	neg	neg	MB-0494	MB-2957	10
MB-0494	MB-3367	0.763918132739258	MB-0494_MB-3367	neg	neg	MB-0494	MB-3367	3
MB-0494	MB-3436	0.621626018340085	MB-0494_MB-3436	neg	neg	MB-0494	MB-3436	4
MB-0494	MB-3218	0.734262231471801	MB-0494_MB-3218	neg	neg	MB-0494	MB-3218	2
MB-0494	MB-0350	0.441850255253866	MB-0494_MB-0350	neg	neg	MB-0494	MB-0350	11
MB-0494	MB-2857	0.810309810660377	MB-0494_MB-2857	neg	neg	MB-0494	MB-2857	12
MB-0494	MB-3386	0.740337487778916	MB-0494_MB-3386	neg	neg	MB-0494	MB-3386	10
MB-0494	MB-0399	0.617456538089127	MB-0494_MB-0399	neg	neg	MB-0494	MB-0399	9
MB-0494	MB-2614	0.608152240741146	MB-0494_MB-2614	neg	neg	MB-0494	MB-2614	8
MB-0494	MB-3292	0.749707289356455	MB-0494_MB-3292	neg	neg	MB-0494	MB-3292	2
MB-0494	MB-0361	0.681076427727614	MB-0494_MB-0361	neg	neg	MB-0494	MB-0361	3
MB-0494	MB-0869	0.71028574014806	MB-0494_MB-0869	neg	neg	MB-0494	MB-0869	10
MB-0494	MB-2923	0.566424228816958	MB-0494_MB-2923	neg	neg	MB-0494	MB-2923	8
MB-0494	MB-2632	0.551644933260604	MB-0494_MB-2632	neg	neg	MB-0494	MB-2632	2
MB-0494	MB-3488	0.479157181962799	MB-0494_MB-3488	neg	neg	MB-0494	MB-3488	13
MB-0494	MB-3567	0.630407733418248	MB-0494_MB-3567	neg	neg	MB-0494	MB-3567	13
MB-0494	MB-0414	0.525383025554002	MB-0494_MB-0414	neg	neg	MB-0494	MB-0414	3
MB-0525	MB-0045	0.918318893312785	MB-0525_MB-0045	neg	neg	MB-0525	MB-0045	6
MB-0525	MB-0238	0.890320033775175	MB-0525_MB-0238	neg	neg	MB-0525	MB-0238	9
MB-0525	MB-0191	0.901597351011972	MB-0525_MB-0191	neg	neg	MB-0525	MB-0191	4
MB-0525	MB-0372	0.835412501534784	MB-0525_MB-0372	neg	neg	MB-0525	MB-0372	9
MB-0525	MB-0035	0.341031581938875	MB-0525_MB-0035	neg	neg	MB-0525	MB-0035	2
MB-0525	MB-0206	0.788310053570228	MB-0525_MB-0206	neg	neg	MB-0525	MB-0206	2
MB-0525	MB-0158	0.903102875839737	MB-0525_MB-0158	neg	neg	MB-0525	MB-0158	5
MB-0525	MB-0400	0.891432111719986	MB-0525_MB-0400	neg	neg	MB-0525	MB-0400	2
MB-0525	MB-0350	0.563763688917455	MB-0525_MB-0350	neg	neg	MB-0525	MB-0350	6
MB-0525	MB-0396	0.846292367987473	MB-0525_MB-0396	neg	neg	MB-0525	MB-0396	9
MB-0525	MB-0115	0.875758385189369	MB-0525_MB-0115	neg	neg	MB-0525	MB-0115	2
MB-0525	MB-0531	0.90818160993985	MB-0525_MB-0531	neg	neg	MB-0525	MB-0531	2
MB-0525	MB-0354	0.818363269591094	MB-0525_MB-0354	neg	neg	MB-0525	MB-0354	2
MB-0525	MB-0494	0.708522593529251	MB-0525_MB-0494	neg	neg	MB-0525	MB-0494	2
MB-0525	MB-0269	0.893262656423992	MB-0525_MB-0269	neg	neg	MB-0525	MB-0269	6
MB-0525	MB-0399	0.875802926691696	MB-0525_MB-0399	neg	neg	MB-0525	MB-0399	14
MB-0525	MB-0613	0.897319165423493	MB-0525_MB-0613	neg	neg	MB-0525	MB-0613	2
MB-0525	MB-0395	0.81514897639116	MB-0525_MB-0395	neg	neg	MB-0525	MB-0395	13
MB-0525	MB-0874	0.816652021207005	MB-0525_MB-0874	neg	neg	MB-0525	MB-0874	9
MB-0525	MB-0582	0.914345560255453	MB-0525_MB-0582	neg	neg	MB-0525	MB-0582	6
MB-0525	MB-0869	0.895070086510814	MB-0525_MB-0869	neg	neg	MB-0525	MB-0869	10
MB-0525	MB-0361	0.866094138205407	MB-0525_MB-0361	neg	neg	MB-0525	MB-0361	1
MB-0525	MB-0608	0.895983305725167	MB-0525_MB-0608	neg	neg	MB-0525	MB-0608	2
MB-0525	MB-2718	0.910197048709374	MB-0525_MB-2718	neg	neg	MB-0525	MB-2718	3
MB-0525	MB-2513	0.832974518248886	MB-0525_MB-2513	neg	neg	MB-0525	MB-2513	4
MB-0525	MB-2614	0.908544970710033	MB-0525_MB-2614	neg	neg	MB-0525	MB-2614	5
MB-0525	MB-2742	0.884692738112949	MB-0525_MB-2742	neg	neg	MB-0525	MB-2742	6
MB-0525	MB-0581	0.866691434011358	MB-0525_MB-0581	neg	neg	MB-0525	MB-0581	2
MB-0525	MB-2904	0.907989493420595	MB-0525_MB-2904	neg	neg	MB-0525	MB-2904	2
MB-0525	MB-0659	0.822237940988387	MB-0525_MB-0659	neg	neg	MB-0525	MB-0659	7
MB-0525	MB-2857	0.88484646157602	MB-0525_MB-2857	neg	neg	MB-0525	MB-2857	8
MB-0525	MB-2957	0.870122329162603	MB-0525_MB-2957	neg	neg	MB-0525	MB-2957	9
MB-0525	MB-3031	0.910753338068843	MB-0525_MB-3031	neg	neg	MB-0525	MB-3031	2
MB-0525	MB-3218	0.899779866105901	MB-0525_MB-3218	neg	neg	MB-0525	MB-3218	10
MB-0525	MB-2912	0.877878856556769	MB-0525_MB-2912	neg	neg	MB-0525	MB-2912	3
MB-0525	MB-3329	0.875956439852236	MB-0525_MB-3329	neg	neg	MB-0525	MB-3329	4
MB-0525	MB-0401	0.819768596042885	MB-0525_MB-0401	neg	neg	MB-0525	MB-0401	2
MB-0525	MB-3436	0.839441400311558	MB-0525_MB-3436	neg	neg	MB-0525	MB-3436	11
MB-0525	MB-3528	0.841143523641379	MB-0525_MB-3528	neg	neg	MB-0525	MB-3528	12
MB-0525	MB-3292	0.894679542365877	MB-0525_MB-3292	neg	neg	MB-0525	MB-3292	10
MB-0525	MB-0467	0.846559610903024	MB-0525_MB-0467	neg	neg	MB-0525	MB-0467	9
MB-0525	MB-2923	0.814494398241587	MB-0525_MB-2923	neg	neg	MB-0525	MB-2923	8
MB-0525	MB-2632	0.772662311246177	MB-0525_MB-2632	neg	neg	MB-0525	MB-2632	2
MB-0525	MB-3367	0.701184500559126	MB-0525_MB-3367	neg	neg	MB-0525	MB-3367	3
MB-0525	MB-0446	0.759033511140866	MB-0525_MB-0446	neg	neg	MB-0525	MB-0446	10
MB-0525	MB-3386	0.880616936066621	MB-0525_MB-3386	neg	neg	MB-0525	MB-3386	8
MB-0525	MB-3567	0.869664751885175	MB-0525_MB-3567	neg	neg	MB-0525	MB-3567	2
MB-0525	MB-3488	0.792636256048427	MB-0525_MB-3488	neg	neg	MB-0525	MB-3488	13
MB-0525	MB-0414	0.644277290763075	MB-0525_MB-0414	neg	neg	MB-0525	MB-0414	13
MB-0531	MB-0045	0.927551598641379	MB-0531_MB-0045	neg	neg	MB-0531	MB-0045	3
MB-0531	MB-0191	0.949627764589094	MB-0531_MB-0191	neg	neg	MB-0531	MB-0191	6
MB-0531	MB-0238	0.911420268707958	MB-0531_MB-0238	neg	neg	MB-0531	MB-0238	9
MB-0531	MB-0158	0.898815565834604	MB-0531_MB-0158	neg	neg	MB-0531	MB-0158	4
MB-0531	MB-0372	0.906658564311754	MB-0531_MB-0372	neg	neg	MB-0531	MB-0372	9
MB-0531	MB-0035	0.363125010500529	MB-0531_MB-0035	neg	neg	MB-0531	MB-0035	2
MB-0531	MB-0400	0.946211499788544	MB-0531_MB-0400	neg	neg	MB-0531	MB-0400	2
MB-0531	MB-0395	0.788582005071787	MB-0531_MB-0395	neg	neg	MB-0531	MB-0395	5
MB-0531	MB-0206	0.760997201909551	MB-0531_MB-0206	neg	neg	MB-0531	MB-0206	2
MB-0531	MB-0525	0.907128755965691	MB-0531_MB-0525	neg	neg	MB-0531	MB-0525	6
MB-0531	MB-0399	0.862752395205111	MB-0531_MB-0399	neg	neg	MB-0531	MB-0399	9
MB-0531	MB-0354	0.781340266174953	MB-0531_MB-0354	neg	neg	MB-0531	MB-0354	2
MB-0531	MB-0581	0.80914912903669	MB-0531_MB-0581	neg	neg	MB-0531	MB-0581	2
MB-0531	MB-0613	0.926268737102927	MB-0531_MB-0613	neg	neg	MB-0531	MB-0613	2
MB-0531	MB-0869	0.951735935685586	MB-0531_MB-0869	neg	neg	MB-0531	MB-0869	2
MB-0531	MB-0582	0.936261415318621	MB-0531_MB-0582	neg	neg	MB-0531	MB-0582	6
MB-0531	MB-0269	0.91918069966313	MB-0531_MB-0269	neg	neg	MB-0531	MB-0269	14
MB-0531	MB-0467	0.831095668885631	MB-0531_MB-0467	neg	neg	MB-0531	MB-0467	2
MB-0531	MB-0659	0.916741242103305	MB-0531_MB-0659	neg	neg	MB-0531	MB-0659	13
MB-0531	MB-0361	0.916343223422463	MB-0531_MB-0361	neg	neg	MB-0531	MB-0361	9
MB-0531	MB-0874	0.838356060471081	MB-0531_MB-0874	neg	neg	MB-0531	MB-0874	6
MB-0531	MB-2718	0.935778487354411	MB-0531_MB-2718	neg	neg	MB-0531	MB-2718	10
MB-0531	MB-0494	0.708766093857102	MB-0531_MB-0494	neg	neg	MB-0531	MB-0494	1
MB-0531	MB-2513	0.845491976217363	MB-0531_MB-2513	neg	neg	MB-0531	MB-2513	2
MB-0531	MB-0401	0.871423076906819	MB-0531_MB-0401	neg	neg	MB-0531	MB-0401	3
MB-0531	MB-3031	0.897805992097617	MB-0531_MB-3031	neg	neg	MB-0531	MB-3031	4
MB-0531	MB-0608	0.934777410602433	MB-0531_MB-0608	neg	neg	MB-0531	MB-0608	5
MB-0531	MB-2904	0.931736000677018	MB-0531_MB-2904	neg	neg	MB-0531	MB-2904	6
MB-0531	MB-0115	0.949505748328885	MB-0531_MB-0115	neg	neg	MB-0531	MB-0115	2
MB-0531	MB-2742	0.871826538367877	MB-0531_MB-2742	neg	neg	MB-0531	MB-2742	2
MB-0531	MB-2957	0.926601303191009	MB-0531_MB-2957	neg	neg	MB-0531	MB-2957	7
MB-0531	MB-3329	0.888043779824128	MB-0531_MB-3329	neg	neg	MB-0531	MB-3329	8
MB-0531	MB-3528	0.851942920255279	MB-0531_MB-3528	neg	neg	MB-0531	MB-3528	9
MB-0531	MB-2614	0.901490870420962	MB-0531_MB-2614	neg	neg	MB-0531	MB-2614	2
MB-0531	MB-2857	0.925519122616011	MB-0531_MB-2857	neg	neg	MB-0531	MB-2857	10
MB-0531	MB-3436	0.92092235266526	MB-0531_MB-3436	neg	neg	MB-0531	MB-3436	3
MB-0531	MB-3292	0.933492161810951	MB-0531_MB-3292	neg	neg	MB-0531	MB-3292	4
MB-0531	MB-2923	0.845361338429202	MB-0531_MB-2923	neg	neg	MB-0531	MB-2923	2
MB-0531	MB-2912	0.898138303607361	MB-0531_MB-2912	neg	neg	MB-0531	MB-2912	11
MB-0531	MB-0446	0.697876282941496	MB-0531_MB-0446	neg	neg	MB-0531	MB-0446	12
MB-0531	MB-3218	0.926772736336565	MB-0531_MB-3218	neg	neg	MB-0531	MB-3218	10
MB-0531	MB-3567	0.869694089689682	MB-0531_MB-3567	neg	neg	MB-0531	MB-3567	9
MB-0531	MB-0396	0.922250376892609	MB-0531_MB-0396	neg	neg	MB-0531	MB-0396	8
MB-0531	MB-2632	0.762789134495029	MB-0531_MB-2632	neg	neg	MB-0531	MB-2632	2
MB-0531	MB-3367	0.6396808264418	MB-0531_MB-3367	neg	neg	MB-0531	MB-3367	3
MB-0531	MB-3488	0.754047033917133	MB-0531_MB-3488	neg	neg	MB-0531	MB-3488	10
MB-0531	MB-3386	0.927140417537639	MB-0531_MB-3386	neg	neg	MB-0531	MB-3386	8
MB-0531	MB-0414	0.722434888166001	MB-0531_MB-0414	neg	neg	MB-0531	MB-0414	2
MB-0531	MB-0350	0.624899007353425	MB-0531_MB-0350	neg	neg	MB-0531	MB-0350	13
MB-0581	MB-0045	0.869303237962125	MB-0581_MB-0045	neg	neg	MB-0581	MB-0045	13
MB-0581	MB-0035	0.514060831629977	MB-0581_MB-0035	neg	neg	MB-0581	MB-0035	3
MB-0581	MB-0191	0.781393650754038	MB-0581_MB-0191	neg	neg	MB-0581	MB-0191	6
MB-0581	MB-0158	0.874320662927462	MB-0581_MB-0158	neg	neg	MB-0581	MB-0158	9
MB-0581	MB-0372	0.651474321876983	MB-0581_MB-0372	neg	neg	MB-0581	MB-0372	4
MB-0581	MB-0238	0.695924120847566	MB-0581_MB-0238	neg	neg	MB-0581	MB-0238	9
MB-0581	MB-0395	0.906516460460325	MB-0581_MB-0395	neg	neg	MB-0581	MB-0395	2
MB-0581	MB-0361	0.800713787901322	MB-0581_MB-0361	neg	neg	MB-0581	MB-0361	2
MB-0581	MB-0400	0.74025556348361	MB-0581_MB-0400	neg	neg	MB-0581	MB-0400	5
MB-0581	MB-0399	0.877490050574461	MB-0581_MB-0399	neg	neg	MB-0581	MB-0399	2
MB-0581	MB-0206	0.767005195180135	MB-0581_MB-0206	neg	neg	MB-0581	MB-0206	6
MB-0581	MB-0115	0.637148796661125	MB-0581_MB-0115	neg	neg	MB-0581	MB-0115	9
MB-0581	MB-0467	0.853478372888578	MB-0581_MB-0467	neg	neg	MB-0581	MB-0467	2
MB-0581	MB-0525	0.868084291597287	MB-0581_MB-0525	neg	neg	MB-0581	MB-0525	2
MB-0581	MB-0531	0.809257697343708	MB-0581_MB-0531	neg	neg	MB-0581	MB-0531	2
MB-0581	MB-0446	0.899342934290568	MB-0581_MB-0446	neg	neg	MB-0581	MB-0446	2
MB-0581	MB-0401	0.722447638332478	MB-0581_MB-0401	neg	neg	MB-0581	MB-0401	6
MB-0581	MB-0269	0.792441866530703	MB-0581_MB-0269	neg	neg	MB-0581	MB-0269	14
MB-0581	MB-0613	0.836967130768731	MB-0581_MB-0613	neg	neg	MB-0581	MB-0613	2
MB-0581	MB-0354	0.862174597387804	MB-0581_MB-0354	neg	neg	MB-0581	MB-0354	13
MB-0581	MB-0874	0.701173110792084	MB-0581_MB-0874	neg	neg	MB-0581	MB-0874	9
MB-0581	MB-0582	0.870544947200591	MB-0581_MB-0582	neg	neg	MB-0581	MB-0582	6
MB-0581	MB-0869	0.778723903480841	MB-0581_MB-0869	neg	neg	MB-0581	MB-0869	10
MB-0581	MB-2718	0.797365371607848	MB-0581_MB-2718	neg	neg	MB-0581	MB-2718	1
MB-0581	MB-0659	0.650793911035792	MB-0581_MB-0659	neg	neg	MB-0581	MB-0659	2
MB-0581	MB-2513	0.790042136957842	MB-0581_MB-2513	neg	neg	MB-0581	MB-2513	3
MB-0581	MB-3031	0.837600590896163	MB-0581_MB-3031	neg	neg	MB-0581	MB-3031	4
MB-0581	MB-0350	0.444240334321781	MB-0581_MB-0350	neg	neg	MB-0581	MB-0350	5
MB-0581	MB-2904	0.723921705838812	MB-0581_MB-2904	neg	neg	MB-0581	MB-2904	6
MB-0581	MB-2957	0.757056431005229	MB-0581_MB-2957	neg	neg	MB-0581	MB-2957	2
MB-0581	MB-0494	0.768940521854752	MB-0581_MB-0494	neg	neg	MB-0581	MB-0494	2
MB-0581	MB-2614	0.881817725822479	MB-0581_MB-2614	neg	neg	MB-0581	MB-2614	7
MB-0581	MB-3436	0.676987748043946	MB-0581_MB-3436	neg	neg	MB-0581	MB-3436	8
MB-0581	MB-3567	0.882256494943995	MB-0581_MB-3567	neg	neg	MB-0581	MB-3567	9
MB-0581	MB-3329	0.744966564178071	MB-0581_MB-3329	neg	neg	MB-0581	MB-3329	2
MB-0581	MB-2857	0.788161199172658	MB-0581_MB-2857	neg	neg	MB-0581	MB-2857	10
MB-0581	MB-0608	0.807171573496021	MB-0581_MB-0608	neg	neg	MB-0581	MB-0608	3
MB-0581	MB-3218	0.798473615037513	MB-0581_MB-3218	neg	neg	MB-0581	MB-3218	4
MB-0581	MB-2912	0.801047189578408	MB-0581_MB-2912	neg	neg	MB-0581	MB-2912	2
MB-0581	MB-2923	0.77618158424956	MB-0581_MB-2923	neg	neg	MB-0581	MB-2923	11
MB-0581	MB-2742	0.797324838278786	MB-0581_MB-2742	neg	neg	MB-0581	MB-2742	12
MB-0581	MB-2632	0.82124049779245	MB-0581_MB-2632	neg	neg	MB-0581	MB-2632	10
MB-0581	MB-3528	0.738187834504215	MB-0581_MB-3528	neg	neg	MB-0581	MB-3528	9
MB-0581	MB-3292	0.775821564013696	MB-0581_MB-3292	neg	neg	MB-0581	MB-3292	8
MB-0581	MB-3488	0.824230724755195	MB-0581_MB-3488	neg	neg	MB-0581	MB-3488	2
MB-0581	MB-0414	0.503785016701028	MB-0581_MB-0414	neg	neg	MB-0581	MB-0414	3
MB-0582	MB-0191	0.912213297507432	MB-0582_MB-0191	neg	neg	MB-0582	MB-0191	10
MB-0582	MB-0045	0.943980229408853	MB-0582_MB-0045	neg	neg	MB-0582	MB-0045	8
MB-0582	MB-0035	0.432498171094439	MB-0582_MB-0035	neg	neg	MB-0582	MB-0035	2
MB-0581	MB-3367	0.676005654747321	MB-0581_MB-3367	neg	neg	MB-0581	MB-3367	13
MB-0581	MB-0396	0.719343201560475	MB-0581_MB-0396	neg	neg	MB-0581	MB-0396	13
MB-0581	MB-3386	0.671655895037559	MB-0581_MB-3386	neg	neg	MB-0581	MB-3386	3
MB-0582	MB-0372	0.890700749637135	MB-0582_MB-0372	neg	neg	MB-0582	MB-0372	6
MB-0582	MB-0238	0.913671733454701	MB-0582_MB-0238	neg	neg	MB-0582	MB-0238	9
MB-0582	MB-0525	0.915288990192104	MB-0582_MB-0525	neg	neg	MB-0582	MB-0525	4
MB-0582	MB-0400	0.898358545500678	MB-0582_MB-0400	neg	neg	MB-0582	MB-0400	9
MB-0582	MB-0395	0.834276546731164	MB-0582_MB-0395	neg	neg	MB-0582	MB-0395	2
MB-0582	MB-0158	0.910774934260724	MB-0582_MB-0158	neg	neg	MB-0582	MB-0158	2
MB-0582	MB-0401	0.871738904370711	MB-0582_MB-0401	neg	neg	MB-0582	MB-0401	5
MB-0582	MB-0531	0.93620933996314	MB-0582_MB-0531	neg	neg	MB-0582	MB-0531	2
MB-0582	MB-0115	0.888861703679393	MB-0582_MB-0115	neg	neg	MB-0582	MB-0115	6
MB-0582	MB-0467	0.851557085293361	MB-0582_MB-0467	neg	neg	MB-0582	MB-0467	9
MB-0582	MB-0581	0.869240470466571	MB-0582_MB-0581	neg	neg	MB-0582	MB-0581	2
MB-0582	MB-0613	0.915361986688	MB-0582_MB-0613	neg	neg	MB-0582	MB-0613	2
MB-0582	MB-0396	0.864237916449346	MB-0582_MB-0396	neg	neg	MB-0582	MB-0396	2
MB-0582	MB-0659	0.891001504302295	MB-0582_MB-0659	neg	neg	MB-0582	MB-0659	2
MB-0582	MB-0446	0.785260258104826	MB-0582_MB-0446	neg	neg	MB-0582	MB-0446	6
MB-0582	MB-0874	0.876320935369976	MB-0582_MB-0874	neg	neg	MB-0582	MB-0874	14
MB-0582	MB-2513	0.846113035053599	MB-0582_MB-2513	neg	neg	MB-0582	MB-2513	2
MB-0582	MB-2718	0.930777018606033	MB-0582_MB-2718	neg	neg	MB-0582	MB-2718	13
MB-0582	MB-0350	0.667685112752987	MB-0582_MB-0350	neg	neg	MB-0582	MB-0350	9
MB-0582	MB-0269	0.932667946821427	MB-0582_MB-0269	neg	neg	MB-0582	MB-0269	6
MB-0582	MB-2904	0.925089212384519	MB-0582_MB-2904	neg	neg	MB-0582	MB-2904	10
MB-0582	MB-3031	0.898330319644729	MB-0582_MB-3031	neg	neg	MB-0582	MB-3031	1
MB-0582	MB-3528	0.895620830615541	MB-0582_MB-3528	neg	neg	MB-0582	MB-3528	2
MB-0582	MB-0399	0.867220481456719	MB-0582_MB-0399	neg	neg	MB-0582	MB-0399	3
MB-0582	MB-3436	0.901565462856541	MB-0582_MB-3436	neg	neg	MB-0582	MB-3436	4
MB-0582	MB-2742	0.91287277151197	MB-0582_MB-2742	neg	neg	MB-0582	MB-2742	5
MB-0582	MB-0354	0.867939467705976	MB-0582_MB-0354	neg	neg	MB-0582	MB-0354	6
MB-0582	MB-2614	0.891653578307025	MB-0582_MB-2614	neg	neg	MB-0582	MB-2614	2
MB-0582	MB-0414	0.724818682736334	MB-0582_MB-0414	neg	neg	MB-0582	MB-0414	2
MB-0582	MB-0869	0.934184103844572	MB-0582_MB-0869	neg	neg	MB-0582	MB-0869	7
MB-0582	MB-3329	0.905294276155857	MB-0582_MB-3329	neg	neg	MB-0582	MB-3329	8
MB-0582	MB-2957	0.918941689405146	MB-0582_MB-2957	neg	neg	MB-0582	MB-2957	9
MB-0582	MB-2632	0.795684895139654	MB-0582_MB-2632	neg	neg	MB-0582	MB-2632	2
MB-0582	MB-0494	0.822414524740853	MB-0582_MB-0494	neg	neg	MB-0582	MB-0494	10
MB-0582	MB-2857	0.913151274641715	MB-0582_MB-2857	neg	neg	MB-0582	MB-2857	3
MB-0582	MB-0608	0.937923145607383	MB-0582_MB-0608	neg	neg	MB-0582	MB-0608	4
MB-0582	MB-0206	0.822465373974284	MB-0582_MB-0206	neg	neg	MB-0582	MB-0206	2
MB-0582	MB-3218	0.92181443929852	MB-0582_MB-3218	neg	neg	MB-0582	MB-3218	11
MB-0582	MB-3567	0.887119943593512	MB-0582_MB-3567	neg	neg	MB-0582	MB-3567	12
MB-0582	MB-3488	0.78177788579446	MB-0582_MB-3488	neg	neg	MB-0582	MB-3488	10
MB-0582	MB-2912	0.926472711190019	MB-0582_MB-2912	neg	neg	MB-0582	MB-2912	9
MB-0582	MB-0361	0.909488448717016	MB-0582_MB-0361	neg	neg	MB-0582	MB-0361	8
MB-0582	MB-2923	0.860118200437785	MB-0582_MB-2923	neg	neg	MB-0582	MB-2923	2
MB-0582	MB-3386	0.904666302947617	MB-0582_MB-3386	neg	neg	MB-0582	MB-3386	3
MB-0582	MB-3292	0.908556084557356	MB-0582_MB-3292	neg	neg	MB-0582	MB-3292	10
MB-0582	MB-3367	0.732461201541159	MB-0582_MB-3367	neg	neg	MB-0582	MB-3367	8
MB-0608	MB-0045	0.938617498064276	MB-0608_MB-0045	neg	neg	MB-0608	MB-0045	2
MB-0608	MB-0238	0.930751978851892	MB-0608_MB-0238	neg	neg	MB-0608	MB-0238	13
MB-0608	MB-0372	0.918382776820992	MB-0608_MB-0372	neg	neg	MB-0608	MB-0372	13
MB-0608	MB-0191	0.931876586928156	MB-0608_MB-0191	neg	neg	MB-0608	MB-0191	3
MB-0608	MB-0115	0.900652908799292	MB-0608_MB-0115	neg	neg	MB-0608	MB-0115	6
MB-0608	MB-0400	0.902164464797488	MB-0608_MB-0400	neg	neg	MB-0608	MB-0400	9
MB-0608	MB-0396	0.867258931750245	MB-0608_MB-0396	neg	neg	MB-0608	MB-0396	4
MB-0608	MB-0525	0.896088461599914	MB-0608_MB-0525	neg	neg	MB-0608	MB-0525	9
MB-0608	MB-0206	0.844991709622878	MB-0608_MB-0206	neg	neg	MB-0608	MB-0206	2
MB-0608	MB-0531	0.93547705898095	MB-0608_MB-0531	neg	neg	MB-0608	MB-0531	2
MB-0608	MB-0269	0.922424867968131	MB-0608_MB-0269	neg	neg	MB-0608	MB-0269	5
MB-0608	MB-0613	0.969478401096388	MB-0608_MB-0613	neg	neg	MB-0608	MB-0613	2
MB-0608	MB-0874	0.939678693972589	MB-0608_MB-0874	neg	neg	MB-0608	MB-0874	6
MB-0608	MB-0659	0.901506865513932	MB-0608_MB-0659	neg	neg	MB-0608	MB-0659	9
MB-0608	MB-0158	0.845431608067104	MB-0608_MB-0158	neg	neg	MB-0608	MB-0158	2
MB-0608	MB-0869	0.946093877518706	MB-0608_MB-0869	neg	neg	MB-0608	MB-0869	2
MB-0608	MB-2513	0.775774378739359	MB-0608_MB-2513	neg	neg	MB-0608	MB-2513	2
MB-0608	MB-0494	0.826104901596439	MB-0608_MB-0494	neg	neg	MB-0608	MB-0494	2
MB-0608	MB-0581	0.805958094241095	MB-0608_MB-0581	neg	neg	MB-0608	MB-0581	6
MB-0608	MB-2718	0.925081151391094	MB-0608_MB-2718	neg	neg	MB-0608	MB-2718	14
MB-0608	MB-2742	0.905722592793075	MB-0608_MB-2742	neg	neg	MB-0608	MB-2742	2
MB-0608	MB-0467	0.741753170408052	MB-0608_MB-0467	neg	neg	MB-0608	MB-0467	13
MB-0608	MB-0354	0.770261712685952	MB-0608_MB-0354	neg	neg	MB-0608	MB-0354	9
MB-0608	MB-2904	0.942109890142685	MB-0608_MB-2904	neg	neg	MB-0608	MB-2904	6
MB-0608	MB-3031	0.870271621813328	MB-0608_MB-3031	neg	neg	MB-0608	MB-3031	10
MB-0608	MB-2912	0.952813231279502	MB-0608_MB-2912	neg	neg	MB-0608	MB-2912	1
MB-0608	MB-3329	0.922658465883415	MB-0608_MB-3329	neg	neg	MB-0608	MB-3329	2
MB-0608	MB-0401	0.802555290767418	MB-0608_MB-0401	neg	neg	MB-0608	MB-0401	3
MB-0608	MB-2957	0.906701806246353	MB-0608_MB-2957	neg	neg	MB-0608	MB-2957	4
MB-0608	MB-3528	0.920560867612194	MB-0608_MB-3528	neg	neg	MB-0608	MB-3528	5
MB-0608	MB-3436	0.891947926465905	MB-0608_MB-3436	neg	neg	MB-0608	MB-3436	6
MB-0608	MB-0395	0.727908741021514	MB-0608_MB-0395	neg	neg	MB-0608	MB-0395	2
MB-0608	MB-3218	0.884292871905078	MB-0608_MB-3218	neg	neg	MB-0608	MB-3218	2
MB-0608	MB-2857	0.906322744664887	MB-0608_MB-2857	neg	neg	MB-0608	MB-2857	7
MB-0608	MB-3292	0.92693207157265	MB-0608_MB-3292	neg	neg	MB-0608	MB-3292	8
MB-0608	MB-0582	0.937447683173056	MB-0608_MB-0582	neg	neg	MB-0608	MB-0582	9
MB-0608	MB-0399	0.71414381794268	MB-0608_MB-0399	neg	neg	MB-0608	MB-0399	2
MB-0608	MB-3386	0.915039432420715	MB-0608_MB-3386	neg	neg	MB-0608	MB-3386	10
MB-0613	MB-0191	0.936980082630524	MB-0613_MB-0191	neg	neg	MB-0613	MB-0191	3
MB-0608	MB-3367	0.754321860224743	MB-0608_MB-3367	neg	neg	MB-0608	MB-3367	4
MB-0613	MB-0045	0.915216995615321	MB-0613_MB-0045	neg	neg	MB-0613	MB-0045	2
MB-0613	MB-0206	0.876230035684244	MB-0613_MB-0206	neg	neg	MB-0613	MB-0206	11
MB-0613	MB-0372	0.920296734760372	MB-0613_MB-0372	neg	neg	MB-0613	MB-0372	12
MB-0613	MB-0238	0.931549861930783	MB-0613_MB-0238	neg	neg	MB-0613	MB-0238	10
MB-0613	MB-0115	0.874589716381891	MB-0613_MB-0115	neg	neg	MB-0613	MB-0115	9
MB-0613	MB-0158	0.84916687137739	MB-0613_MB-0158	neg	neg	MB-0613	MB-0158	8
MB-0613	MB-0401	0.740085529983958	MB-0613_MB-0401	neg	neg	MB-0613	MB-0401	2
MB-0608	MB-0035	0.325259157335321	MB-0608_MB-0035	neg	neg	MB-0608	MB-0035	3
MB-0608	MB-2923	0.777365194615864	MB-0608_MB-2923	neg	neg	MB-0608	MB-2923	10
MB-0608	MB-0350	0.675129592194786	MB-0608_MB-0350	neg	neg	MB-0608	MB-0350	8
MB-0608	MB-2614	0.830376649318853	MB-0608_MB-2614	neg	neg	MB-0608	MB-2614	2
MB-0608	MB-0446	0.638505704330253	MB-0608_MB-0446	neg	neg	MB-0608	MB-0446	13
MB-0613	MB-0446	0.494464095643231	MB-0613_MB-0446	neg	neg	MB-0613	MB-0446	13
MB-0613	MB-0350	0.549547440650652	MB-0613_MB-0350	neg	neg	MB-0613	MB-0350	3
MB-0613	MB-0354	0.774145687049445	MB-0613_MB-0354	neg	neg	MB-0613	MB-0354	6
MB-0608	MB-0361	0.897631555864181	MB-0608_MB-0361	neg	neg	MB-0608	MB-0361	9
MB-0613	MB-0269	0.913468306441995	MB-0613_MB-0269	neg	neg	MB-0613	MB-0269	4
MB-0613	MB-0525	0.897876552186839	MB-0613_MB-0525	neg	neg	MB-0613	MB-0525	9
MB-0613	MB-0400	0.887419694839443	MB-0613_MB-0400	neg	neg	MB-0613	MB-0400	2
MB-0613	MB-0874	0.964189494373265	MB-0613_MB-0874	neg	neg	MB-0613	MB-0874	2
MB-0613	MB-0035	0.336965127263866	MB-0613_MB-0035	neg	neg	MB-0613	MB-0035	5
MB-0613	MB-0414	0.634932577547719	MB-0613_MB-0414	neg	neg	MB-0613	MB-0414	2
MB-0608	MB-3567	0.795412075637009	MB-0608_MB-3567	neg	neg	MB-0608	MB-3567	6
MB-0608	MB-3488	0.634687437235159	MB-0608_MB-3488	neg	neg	MB-0608	MB-3488	9
MB-0613	MB-0494	0.786410303305316	MB-0613_MB-0494	neg	neg	MB-0613	MB-0494	2
MB-0613	MB-0361	0.848759458448982	MB-0613_MB-0361	neg	neg	MB-0613	MB-0361	2
MB-0613	MB-0396	0.883122231073349	MB-0613_MB-0396	neg	neg	MB-0613	MB-0396	2
MB-0613	MB-0581	0.837485144538913	MB-0613_MB-0581	neg	neg	MB-0613	MB-0581	2
MB-0608	MB-0414	0.714233836056343	MB-0608_MB-0414	neg	neg	MB-0608	MB-0414	6
MB-0613	MB-0395	0.609995889483409	MB-0613_MB-0395	neg	neg	MB-0613	MB-0395	14
MB-0613	MB-0467	0.751628957524954	MB-0613_MB-0467	neg	neg	MB-0613	MB-0467	2
MB-0613	MB-2912	0.935534489911774	MB-0613_MB-2912	neg	neg	MB-0613	MB-2912	13
MB-0613	MB-2513	0.774560493878529	MB-0613_MB-2513	neg	neg	MB-0613	MB-2513	9
MB-0613	MB-2904	0.94290106227913	MB-0613_MB-2904	neg	neg	MB-0613	MB-2904	6
MB-0613	MB-2718	0.927740405575116	MB-0613_MB-2718	neg	neg	MB-0613	MB-2718	10
MB-0613	MB-0399	0.700290400528759	MB-0613_MB-0399	neg	neg	MB-0613	MB-0399	1
MB-0613	MB-0531	0.926622847613203	MB-0613_MB-0531	neg	neg	MB-0613	MB-0531	2
MB-0613	MB-0582	0.915438120384022	MB-0613_MB-0582	neg	neg	MB-0613	MB-0582	3
MB-0613	MB-0659	0.881984636071891	MB-0613_MB-0659	neg	neg	MB-0613	MB-0659	4
MB-0613	MB-0608	0.969232817158127	MB-0613_MB-0608	neg	neg	MB-0613	MB-0608	5
MB-0613	MB-3329	0.924012306272829	MB-0613_MB-3329	neg	neg	MB-0613	MB-3329	6
MB-0613	MB-2742	0.862181075622165	MB-0613_MB-2742	neg	neg	MB-0613	MB-2742	2
MB-0613	MB-3031	0.849675787952554	MB-0613_MB-3031	neg	neg	MB-0613	MB-3031	2
MB-0613	MB-3528	0.923545970741712	MB-0613_MB-3528	neg	neg	MB-0613	MB-3528	7
MB-0613	MB-2857	0.907309721039317	MB-0613_MB-2857	neg	neg	MB-0613	MB-2857	8
MB-0608	MB-2632	0.712006825699252	MB-0608_MB-2632	neg	neg	MB-0608	MB-2632	9
MB-0659	MB-0045	0.862638246489916	MB-0659_MB-0045	neg	neg	MB-0659	MB-0045	2
MB-0659	MB-0115	0.988736701890309	MB-0659_MB-0115	neg	neg	MB-0659	MB-0115	10
MB-0659	MB-0191	0.976994646623217	MB-0659_MB-0191	neg	neg	MB-0659	MB-0191	3
MB-0613	MB-0869	0.934470497321109	MB-0613_MB-0869	neg	neg	MB-0613	MB-0869	4
MB-0613	MB-3436	0.872364828784746	MB-0613_MB-3436	neg	neg	MB-0613	MB-3436	2
MB-0613	MB-3367	0.690006692569377	MB-0613_MB-3367	neg	neg	MB-0613	MB-3367	11
MB-0613	MB-2957	0.909279368817806	MB-0613_MB-2957	neg	neg	MB-0613	MB-2957	12
MB-0659	MB-0350	0.602393850163122	MB-0659_MB-0350	neg	neg	MB-0659	MB-0350	10
MB-0613	MB-3218	0.882869819653063	MB-0613_MB-3218	neg	neg	MB-0613	MB-3218	9
MB-0659	MB-0158	0.814358976296648	MB-0659_MB-0158	neg	neg	MB-0659	MB-0158	8
MB-0613	MB-3292	0.926601792680337	MB-0613_MB-3292	neg	neg	MB-0613	MB-3292	2
MB-0613	MB-3386	0.905370719065796	MB-0613_MB-3386	neg	neg	MB-0613	MB-3386	3
MB-0659	MB-0361	0.901617658541772	MB-0659_MB-0361	neg	neg	MB-0659	MB-0361	10
MB-0659	MB-0035	0.271044302924896	MB-0659_MB-0035	neg	neg	MB-0659	MB-0035	8
MB-0613	MB-2614	0.779375737131961	MB-0613_MB-2614	neg	neg	MB-0613	MB-2614	2
MB-0659	MB-0396	0.976776799811243	MB-0659_MB-0396	neg	neg	MB-0659	MB-0396	13
MB-0659	MB-0400	0.97822369248062	MB-0659_MB-0400	neg	neg	MB-0659	MB-0400	13
MB-0659	MB-0238	0.901787028302978	MB-0659_MB-0238	neg	neg	MB-0659	MB-0238	3
MB-0659	MB-0372	0.958328976884352	MB-0659_MB-0372	neg	neg	MB-0659	MB-0372	6
MB-0659	MB-0467	0.704975923542945	MB-0659_MB-0467	neg	neg	MB-0659	MB-0467	9
MB-0659	MB-0395	0.644273977874944	MB-0659_MB-0395	neg	neg	MB-0659	MB-0395	4
MB-0659	MB-0582	0.890812155921265	MB-0659_MB-0582	neg	neg	MB-0659	MB-0582	9
MB-0659	MB-0869	0.960008641298936	MB-0659_MB-0869	neg	neg	MB-0659	MB-0869	2
MB-0659	MB-0525	0.822216907586439	MB-0659_MB-0525	neg	neg	MB-0659	MB-0525	2
MB-0613	MB-3567	0.706142018001751	MB-0613_MB-3567	neg	neg	MB-0613	MB-3567	5
MB-0613	MB-2923	0.704350634364592	MB-0613_MB-2923	neg	neg	MB-0613	MB-2923	2
MB-0659	MB-0531	0.916821237783415	MB-0659_MB-0531	neg	neg	MB-0659	MB-0531	6
MB-0659	MB-0399	0.793311719611357	MB-0659_MB-0399	neg	neg	MB-0659	MB-0399	9
MB-0659	MB-0354	0.66347634866334	MB-0659_MB-0354	neg	neg	MB-0659	MB-0354	2
MB-0659	MB-0581	0.650573000608687	MB-0659_MB-0581	neg	neg	MB-0659	MB-0581	2
MB-0659	MB-0206	0.656663469942328	MB-0659_MB-0206	neg	neg	MB-0659	MB-0206	2
MB-0659	MB-0613	0.882226450072377	MB-0659_MB-0613	neg	neg	MB-0659	MB-0613	2
MB-0659	MB-0269	0.907159068496178	MB-0659_MB-0269	neg	neg	MB-0659	MB-0269	6
MB-0659	MB-2513	0.811576016948103	MB-0659_MB-2513	neg	neg	MB-0659	MB-2513	14
MB-0659	MB-0414	0.723689556426651	MB-0659_MB-0414	neg	neg	MB-0659	MB-0414	2
MB-0659	MB-0401	0.856279845636315	MB-0659_MB-0401	neg	neg	MB-0659	MB-0401	13
MB-0659	MB-2632	0.63795179312892	MB-0659_MB-2632	neg	neg	MB-0659	MB-2632	9
MB-0659	MB-0446	0.556060569413115	MB-0659_MB-0446	neg	neg	MB-0659	MB-0446	6
MB-0659	MB-2923	0.798884556945845	MB-0659_MB-2923	neg	neg	MB-0659	MB-2923	10
MB-0659	MB-0608	0.901473799147238	MB-0659_MB-0608	neg	neg	MB-0659	MB-0608	1
MB-0659	MB-0874	0.76877070645817	MB-0659_MB-0874	neg	neg	MB-0659	MB-0874	2
MB-0659	MB-0494	0.618158920896996	MB-0659_MB-0494	neg	neg	MB-0659	MB-0494	3
MB-0659	MB-2857	0.940538302892737	MB-0659_MB-2857	neg	neg	MB-0659	MB-2857	4
MB-0659	MB-2614	0.823966059076714	MB-0659_MB-2614	neg	neg	MB-0659	MB-2614	5
MB-0659	MB-2957	0.951993950699089	MB-0659_MB-2957	neg	neg	MB-0659	MB-2957	6
MB-0659	MB-3436	0.987945700213857	MB-0659_MB-3436	neg	neg	MB-0659	MB-3436	2
MB-0659	MB-2718	0.919551658133666	MB-0659_MB-2718	neg	neg	MB-0659	MB-2718	2
MB-0659	MB-2904	0.926316326393067	MB-0659_MB-2904	neg	neg	MB-0659	MB-2904	7
MB-0659	MB-3488	0.632972330943019	MB-0659_MB-3488	neg	neg	MB-0659	MB-3488	8
MB-0659	MB-3386	0.942468873736724	MB-0659_MB-3386	neg	neg	MB-0659	MB-3386	9
MB-0659	MB-3218	0.912970968775078	MB-0659_MB-3218	neg	neg	MB-0659	MB-3218	2
MB-0659	MB-3031	0.816687777907409	MB-0659_MB-3031	neg	neg	MB-0659	MB-3031	10
MB-0659	MB-3292	0.939409007791181	MB-0659_MB-3292	neg	neg	MB-0659	MB-3292	3
MB-0659	MB-2912	0.857635450307432	MB-0659_MB-2912	neg	neg	MB-0659	MB-2912	4
MB-0659	MB-2742	0.813909388326463	MB-0659_MB-2742	neg	neg	MB-0659	MB-2742	2
MB-0659	MB-3567	0.79459750915196	MB-0659_MB-3567	neg	neg	MB-0659	MB-3567	11
MB-0869	MB-0115	0.955514467151798	MB-0869_MB-0115	neg	neg	MB-0869	MB-0115	12
MB-0869	MB-0045	0.933465924530613	MB-0869_MB-0045	neg	neg	MB-0869	MB-0045	10
MB-0869	MB-0372	0.950915198897829	MB-0869_MB-0372	neg	neg	MB-0869	MB-0372	9
MB-0659	MB-3367	0.577146049239612	MB-0659_MB-3367	neg	neg	MB-0659	MB-3367	8
MB-0869	MB-0238	0.931092865576549	MB-0869_MB-0238	neg	neg	MB-0869	MB-0238	2
MB-0659	MB-3329	0.829608792929957	MB-0659_MB-3329	neg	neg	MB-0659	MB-3329	3
MB-0869	MB-0191	0.960899136321885	MB-0869_MB-0191	neg	neg	MB-0869	MB-0191	10
MB-0869	MB-0400	0.952077960907197	MB-0869_MB-0400	neg	neg	MB-0869	MB-0400	8
MB-0659	MB-3528	0.820151192466962	MB-0659_MB-3528	neg	neg	MB-0659	MB-3528	2
MB-0613	MB-2632	0.56659182476502	MB-0613_MB-2632	neg	neg	MB-0613	MB-2632	13
MB-0869	MB-0525	0.8956070723339	MB-0869_MB-0525	neg	neg	MB-0869	MB-0525	13
MB-0613	MB-3488	0.621857393784195	MB-0613_MB-3488	neg	neg	MB-0613	MB-3488	3
MB-0869	MB-0395	0.77171314239502	MB-0869_MB-0395	neg	neg	MB-0869	MB-0395	6
MB-0869	MB-0531	0.951432342845566	MB-0869_MB-0531	neg	neg	MB-0869	MB-0531	9
MB-0869	MB-0158	0.868037790779171	MB-0869_MB-0158	neg	neg	MB-0869	MB-0158	4
MB-0869	MB-0467	0.799905517210766	MB-0869_MB-0467	neg	neg	MB-0869	MB-0467	9
MB-0869	MB-0035	0.40363675405813	MB-0869_MB-0035	neg	neg	MB-0869	MB-0035	2
MB-0869	MB-0396	0.931884195634297	MB-0869_MB-0396	neg	neg	MB-0869	MB-0396	2
MB-0869	MB-0350	0.724281273119304	MB-0869_MB-0350	neg	neg	MB-0869	MB-0350	5
MB-0869	MB-0446	0.685590899635334	MB-0869_MB-0446	neg	neg	MB-0869	MB-0446	2
MB-0869	MB-0659	0.960002034695781	MB-0869_MB-0659	neg	neg	MB-0869	MB-0659	6
MB-0869	MB-0399	0.806228014595834	MB-0869_MB-0399	neg	neg	MB-0869	MB-0399	9
MB-0869	MB-0581	0.779738454538949	MB-0869_MB-0581	neg	neg	MB-0869	MB-0581	2
MB-0869	MB-0269	0.927716406910701	MB-0869_MB-0269	neg	neg	MB-0869	MB-0269	2
MB-0869	MB-2513	0.820319054722786	MB-0869_MB-2513	neg	neg	MB-0869	MB-2513	2
MB-0869	MB-0613	0.934337701055468	MB-0869_MB-0613	neg	neg	MB-0869	MB-0613	2
MB-0869	MB-0874	0.861568852444084	MB-0869_MB-0874	neg	neg	MB-0869	MB-0874	6
MB-0869	MB-0582	0.934238385066368	MB-0869_MB-0582	neg	neg	MB-0869	MB-0582	14
MB-0869	MB-0401	0.898701962786061	MB-0869_MB-0401	neg	neg	MB-0869	MB-0401	2
MB-0869	MB-2718	0.947529039528905	MB-0869_MB-2718	neg	neg	MB-0869	MB-2718	13
MB-0869	MB-0608	0.945689734322293	MB-0869_MB-0608	neg	neg	MB-0869	MB-0608	9
MB-0869	MB-0414	0.784645356015891	MB-0869_MB-0414	neg	neg	MB-0869	MB-0414	6
MB-0869	MB-0354	0.744075724085498	MB-0869_MB-0354	neg	neg	MB-0869	MB-0354	10
MB-0869	MB-3031	0.881766973794723	MB-0869_MB-3031	neg	neg	MB-0869	MB-3031	1
MB-0869	MB-2904	0.946258420408988	MB-0869_MB-2904	neg	neg	MB-0869	MB-2904	2
MB-0869	MB-0206	0.763638042473218	MB-0869_MB-0206	neg	neg	MB-0869	MB-0206	3
MB-0869	MB-3436	0.961460140602929	MB-0869_MB-3436	neg	neg	MB-0869	MB-3436	4
MB-0869	MB-0494	0.709582234617797	MB-0869_MB-0494	neg	neg	MB-0869	MB-0494	5
MB-0869	MB-2857	0.939740127309054	MB-0869_MB-2857	neg	neg	MB-0869	MB-2857	6
MB-0869	MB-3329	0.901596485826434	MB-0869_MB-3329	neg	neg	MB-0869	MB-3329	2
MB-0869	MB-2742	0.891222533352521	MB-0869_MB-2742	neg	neg	MB-0869	MB-2742	2
MB-0869	MB-3528	0.856772576984094	MB-0869_MB-3528	neg	neg	MB-0869	MB-3528	7
MB-0869	MB-2957	0.947355402708054	MB-0869_MB-2957	neg	neg	MB-0869	MB-2957	8
MB-0874	MB-0045	0.89513935892217	MB-0874_MB-0045	neg	neg	MB-0874	MB-0045	9
MB-0869	MB-3218	0.937481570207343	MB-0869_MB-3218	neg	neg	MB-0869	MB-3218	2
MB-0874	MB-0238	0.870770192716468	MB-0874_MB-0238	neg	neg	MB-0874	MB-0238	10
MB-0874	MB-0191	0.845384259852282	MB-0874_MB-0191	neg	neg	MB-0874	MB-0191	3
MB-0869	MB-3567	0.854070545836371	MB-0869_MB-3567	neg	neg	MB-0869	MB-3567	4
MB-0874	MB-0206	0.893519721574787	MB-0874_MB-0206	neg	neg	MB-0874	MB-0206	2
MB-0869	MB-3292	0.949052232966131	MB-0869_MB-3292	neg	neg	MB-0869	MB-3292	11
MB-0869	MB-2614	0.886512396761349	MB-0869_MB-2614	neg	neg	MB-0869	MB-2614	12
MB-0874	MB-0372	0.82727337307823	MB-0874_MB-0372	neg	neg	MB-0874	MB-0372	10
MB-0874	MB-0396	0.774616202773785	MB-0874_MB-0396	neg	neg	MB-0874	MB-0396	9
MB-0874	MB-0158	0.822054021814168	MB-0874_MB-0158	neg	neg	MB-0874	MB-0158	8
MB-0869	MB-3386	0.941724196216282	MB-0869_MB-3386	neg	neg	MB-0869	MB-3386	2
MB-0869	MB-3488	0.724344794294056	MB-0869_MB-3488	neg	neg	MB-0869	MB-3488	3
MB-0869	MB-2912	0.913578309713749	MB-0869_MB-2912	neg	neg	MB-0869	MB-2912	10
MB-0869	MB-2923	0.845511333285546	MB-0869_MB-2923	neg	neg	MB-0869	MB-2923	8
MB-0874	MB-0401	0.634385496485361	MB-0874_MB-0401	neg	neg	MB-0874	MB-0401	2
MB-0874	MB-0269	0.84478477534626	MB-0874_MB-0269	neg	neg	MB-0874	MB-0269	13
MB-0869	MB-3367	0.727095040307969	MB-0869_MB-3367	neg	neg	MB-0869	MB-3367	13
MB-0874	MB-0400	0.825034660526684	MB-0874_MB-0400	neg	neg	MB-0874	MB-0400	3
MB-0874	MB-0354	0.777849781396416	MB-0874_MB-0354	neg	neg	MB-0874	MB-0354	6
MB-0874	MB-0414	0.538852369263134	MB-0874_MB-0414	neg	neg	MB-0874	MB-0414	9
MB-0869	MB-2632	0.752862114942804	MB-0869_MB-2632	neg	neg	MB-0869	MB-2632	4
MB-0874	MB-0613	0.964002709917695	MB-0874_MB-0613	neg	neg	MB-0874	MB-0613	9
MB-0874	MB-0525	0.816405536623365	MB-0874_MB-0525	neg	neg	MB-0874	MB-0525	2
MB-0869	MB-0361	0.907371303734968	MB-0869_MB-0361	neg	neg	MB-0869	MB-0361	2
MB-0874	MB-0361	0.777945024826701	MB-0874_MB-0361	neg	neg	MB-0874	MB-0361	5
MB-0874	MB-0350	0.482156883376685	MB-0874_MB-0350	neg	neg	MB-0874	MB-0350	2
MB-0874	MB-0399	0.626907768778048	MB-0874_MB-0399	neg	neg	MB-0874	MB-0399	6
MB-0874	MB-0582	0.876350879141019	MB-0874_MB-0582	neg	neg	MB-0874	MB-0582	9
MB-0874	MB-0869	0.860915015291195	MB-0874_MB-0869	neg	neg	MB-0874	MB-0869	2
MB-0874	MB-0115	0.797666565333589	MB-0874_MB-0115	neg	neg	MB-0874	MB-0115	2
MB-0874	MB-0494	0.809274211520112	MB-0874_MB-0494	neg	neg	MB-0874	MB-0494	2
MB-0874	MB-0531	0.839549649827633	MB-0874_MB-0531	neg	neg	MB-0874	MB-0531	2
MB-0874	MB-2742	0.826526517357145	MB-0874_MB-2742	neg	neg	MB-0874	MB-2742	6
MB-0874	MB-0395	0.581973868967375	MB-0874_MB-0395	neg	neg	MB-0874	MB-0395	14
MB-0874	MB-2912	0.903767622650297	MB-0874_MB-2912	neg	neg	MB-0874	MB-2912	2
MB-0874	MB-2923	0.630371817992474	MB-0874_MB-2923	neg	neg	MB-0874	MB-2923	13
MB-0874	MB-0659	0.768019240693454	MB-0874_MB-0659	neg	neg	MB-0874	MB-0659	9
MB-0874	MB-2513	0.671625752187622	MB-0874_MB-2513	neg	neg	MB-0874	MB-2513	6
MB-0874	MB-3329	0.872181624559825	MB-0874_MB-3329	neg	neg	MB-0874	MB-3329	10
MB-0874	MB-2904	0.883183017670493	MB-0874_MB-2904	neg	neg	MB-0874	MB-2904	1
MB-0874	MB-3031	0.811699705920001	MB-0874_MB-3031	neg	neg	MB-0874	MB-3031	2
MB-0874	MB-2957	0.828573447440497	MB-0874_MB-2957	neg	neg	MB-0874	MB-2957	3
MB-0874	MB-3528	0.899755027039078	MB-0874_MB-3528	neg	neg	MB-0874	MB-3528	4
MB-0874	MB-2857	0.832070997838641	MB-0874_MB-2857	neg	neg	MB-0874	MB-2857	5
MB-0874	MB-3436	0.760084101025455	MB-0874_MB-3436	neg	neg	MB-0874	MB-3436	6
MB-0874	MB-2718	0.861000188399655	MB-0874_MB-2718	neg	neg	MB-0874	MB-2718	2
MB-0874	MB-0608	0.940118302167539	MB-0874_MB-0608	neg	neg	MB-0874	MB-0608	2
MB-0874	MB-3218	0.808135618998498	MB-0874_MB-3218	neg	neg	MB-0874	MB-3218	7
MB-0874	MB-3292	0.856430288744984	MB-0874_MB-3292	neg	neg	MB-0874	MB-3292	8
MB-0874	MB-3386	0.832831140303276	MB-0874_MB-3386	neg	neg	MB-0874	MB-3386	9
MB-0874	MB-0581	0.701369359020693	MB-0874_MB-0581	neg	neg	MB-0874	MB-0581	2
MB-0874	MB-0467	0.59102450299854	MB-0874_MB-0467	neg	neg	MB-0874	MB-0467	10
MB-0874	MB-3367	0.699149646071816	MB-0874_MB-3367	neg	neg	MB-0874	MB-3367	3
MB-0874	MB-2632	0.51880792168459	MB-0874_MB-2632	neg	neg	MB-0874	MB-2632	4
MB-0874	MB-2614	0.72910994872211	MB-0874_MB-2614	neg	neg	MB-0874	MB-2614	2
MB-0874	MB-3567	0.636542696408545	MB-0874_MB-3567	neg	neg	MB-0874	MB-3567	11
MB-0874	MB-0446	0.461551224411487	MB-0874_MB-0446	neg	neg	MB-0874	MB-0446	12
MB-0874	MB-0035	0.219030784444509	MB-0874_MB-0035	neg	neg	MB-0874	MB-0035	10
MB-0874	MB-3488	0.462991356349684	MB-0874_MB-3488	neg	neg	MB-0874	MB-3488	9
MB-2513	MB-0045	0.829129260333105	MB-2513_MB-0045	neg	neg	MB-2513	MB-0045	8
MB-2513	MB-0115	0.803245643461367	MB-2513_MB-0115	neg	neg	MB-2513	MB-0115	2
MB-2513	MB-0238	0.794598238474438	MB-2513_MB-0238	neg	neg	MB-2513	MB-0238	3
MB-2513	MB-0361	0.867601663443926	MB-2513_MB-0361	neg	neg	MB-2513	MB-0361	10
MB-2513	MB-0158	0.838778616965094	MB-2513_MB-0158	neg	neg	MB-2513	MB-0158	8
MB-2513	MB-0206	0.601282284129738	MB-2513_MB-0206	neg	neg	MB-2513	MB-0206	2
MB-2513	MB-0372	0.807474437454897	MB-2513_MB-0372	neg	neg	MB-2513	MB-0372	13
MB-2513	MB-0035	0.315383229063379	MB-2513_MB-0035	neg	neg	MB-2513	MB-0035	13
MB-2513	MB-0467	0.9170776644279	MB-2513_MB-0467	neg	neg	MB-2513	MB-0467	3
MB-2513	MB-0395	0.802020033465194	MB-2513_MB-0395	neg	neg	MB-2513	MB-0395	6
MB-2513	MB-0400	0.815044724428421	MB-2513_MB-0400	neg	neg	MB-2513	MB-0400	9
MB-2513	MB-0525	0.83028074359899	MB-2513_MB-0525	neg	neg	MB-2513	MB-0525	4
MB-2513	MB-0446	0.777613254165743	MB-2513_MB-0446	neg	neg	MB-2513	MB-0446	9
MB-2513	MB-0399	0.872709327071141	MB-2513_MB-0399	neg	neg	MB-2513	MB-0399	2
MB-2513	MB-0401	0.78613529435239	MB-2513_MB-0401	neg	neg	MB-2513	MB-0401	2
MB-2513	MB-0531	0.843666580966173	MB-2513_MB-0531	neg	neg	MB-2513	MB-0531	5
MB-2513	MB-0582	0.842766033595099	MB-2513_MB-0582	neg	neg	MB-2513	MB-0582	2
MB-2513	MB-0269	0.793569858136543	MB-2513_MB-0269	neg	neg	MB-2513	MB-0269	6
MB-2513	MB-0396	0.791269498251564	MB-2513_MB-0396	neg	neg	MB-2513	MB-0396	9
MB-2513	MB-0874	0.670071490873953	MB-2513_MB-0874	neg	neg	MB-2513	MB-0874	2
MB-2513	MB-0354	0.700516912508622	MB-2513_MB-0354	neg	neg	MB-2513	MB-0354	2
MB-2513	MB-0494	0.577462579837315	MB-2513_MB-0494	neg	neg	MB-2513	MB-0494	2
MB-2513	MB-0869	0.82292230429698	MB-2513_MB-0869	neg	neg	MB-2513	MB-0869	2
MB-2513	MB-0613	0.772398772754286	MB-2513_MB-0613	neg	neg	MB-2513	MB-0613	6
MB-2513	MB-2632	0.92979586830629	MB-2513_MB-2632	neg	neg	MB-2513	MB-2632	14
MB-2513	MB-0581	0.790486264167475	MB-2513_MB-0581	neg	neg	MB-2513	MB-0581	2
MB-2513	MB-2718	0.842100416493508	MB-2513_MB-2718	neg	neg	MB-2513	MB-2718	13
MB-2513	MB-2923	0.925845296660563	MB-2513_MB-2923	neg	neg	MB-2513	MB-2923	9
MB-2513	MB-2742	0.802260878028141	MB-2513_MB-2742	neg	neg	MB-2513	MB-2742	6
MB-2513	MB-0191	0.815056239912663	MB-2513_MB-0191	neg	neg	MB-2513	MB-0191	10
MB-2513	MB-0608	0.773939221720586	MB-2513_MB-0608	neg	neg	MB-2513	MB-0608	1
MB-2513	MB-2904	0.803148361429295	MB-2513_MB-2904	neg	neg	MB-2513	MB-2904	2
MB-2513	MB-0659	0.809018510784188	MB-2513_MB-0659	neg	neg	MB-2513	MB-0659	3
MB-2513	MB-2912	0.745128599894177	MB-2513_MB-2912	neg	neg	MB-2513	MB-2912	4
MB-2513	MB-2957	0.818086293289635	MB-2513_MB-2957	neg	neg	MB-2513	MB-2957	5
MB-2513	MB-3329	0.790442964550562	MB-2513_MB-3329	neg	neg	MB-2513	MB-3329	6
MB-2513	MB-3488	0.858688605501108	MB-2513_MB-3488	neg	neg	MB-2513	MB-3488	2
MB-2513	MB-3528	0.67895719221748	MB-2513_MB-3528	neg	neg	MB-2513	MB-3528	2
MB-2513	MB-3386	0.824412012457008	MB-2513_MB-3386	neg	neg	MB-2513	MB-3386	7
MB-2513	MB-3218	0.851202821656884	MB-2513_MB-3218	neg	neg	MB-2513	MB-3218	8
MB-2513	MB-3436	0.829015794012995	MB-2513_MB-3436	neg	neg	MB-2513	MB-3436	9
MB-2513	MB-3292	0.813901189432351	MB-2513_MB-3292	neg	neg	MB-2513	MB-3292	2
MB-2513	MB-3031	0.848884600688727	MB-2513_MB-3031	neg	neg	MB-2513	MB-3031	10
MB-2513	MB-3567	0.856041619207117	MB-2513_MB-3567	neg	neg	MB-2513	MB-3567	3
MB-2513	MB-3367	0.576821095251494	MB-2513_MB-3367	neg	neg	MB-2513	MB-3367	4
MB-2513	MB-0414	0.581206989502673	MB-2513_MB-0414	neg	neg	MB-2513	MB-0414	2
MB-2513	MB-2857	0.813337754153821	MB-2513_MB-2857	neg	neg	MB-2513	MB-2857	11
MB-2513	MB-2614	0.870615436020916	MB-2513_MB-2614	neg	neg	MB-2513	MB-2614	12
MB-2513	MB-0350	0.501067985730215	MB-2513_MB-0350	neg	neg	MB-2513	MB-0350	10
MB-2614	MB-0372	0.810182697921092	MB-2614_MB-0372	neg	neg	MB-2614	MB-0372	9
MB-2614	MB-0045	0.893547650344175	MB-2614_MB-0045	neg	neg	MB-2614	MB-0045	8
MB-2614	MB-0238	0.810537885057494	MB-2614_MB-0238	neg	neg	MB-2614	MB-0238	2
MB-2614	MB-0525	0.907599670846218	MB-2614_MB-0525	neg	neg	MB-2614	MB-0525	3
MB-2614	MB-0115	0.811247125732707	MB-2614_MB-0115	neg	neg	MB-2614	MB-0115	10
MB-2614	MB-0467	0.906221155305833	MB-2614_MB-0467	neg	neg	MB-2614	MB-0467	8
MB-2614	MB-0191	0.889967170827494	MB-2614_MB-0191	neg	neg	MB-2614	MB-0191	2
MB-2614	MB-0158	0.888347266586778	MB-2614_MB-0158	neg	neg	MB-2614	MB-0158	13
MB-2614	MB-0399	0.940331580060068	MB-2614_MB-0399	neg	neg	MB-2614	MB-0399	13
MB-2614	MB-0400	0.830426237412861	MB-2614_MB-0400	neg	neg	MB-2614	MB-0400	3
MB-2614	MB-0354	0.763034337029548	MB-2614_MB-0354	neg	neg	MB-2614	MB-0354	6
MB-2614	MB-0531	0.90149720857141	MB-2614_MB-0531	neg	neg	MB-2614	MB-0531	9
MB-2614	MB-0494	0.608645397271449	MB-2614_MB-0494	neg	neg	MB-2614	MB-0494	4
MB-2614	MB-0582	0.892327330512069	MB-2614_MB-0582	neg	neg	MB-2614	MB-0582	9
MB-2614	MB-0874	0.729094530480129	MB-2614_MB-0874	neg	neg	MB-2614	MB-0874	2
MB-2614	MB-0659	0.823543664405284	MB-2614_MB-0659	neg	neg	MB-2614	MB-0659	2
MB-2614	MB-0613	0.780289392356182	MB-2614_MB-0613	neg	neg	MB-2614	MB-0613	5
MB-2614	MB-0269	0.855525432896533	MB-2614_MB-0269	neg	neg	MB-2614	MB-0269	2
MB-2614	MB-0581	0.881795270282258	MB-2614_MB-0581	neg	neg	MB-2614	MB-0581	6
MB-2614	MB-0206	0.678916122163664	MB-2614_MB-0206	neg	neg	MB-2614	MB-0206	9
MB-2614	MB-2513	0.870124307562273	MB-2614_MB-2513	neg	neg	MB-2614	MB-2513	2
MB-2614	MB-2718	0.90684540904084	MB-2614_MB-2718	neg	neg	MB-2614	MB-2718	2
MB-2614	MB-3031	0.909403952149678	MB-2614_MB-3031	neg	neg	MB-2614	MB-3031	2
MB-2614	MB-0395	0.880421086993083	MB-2614_MB-0395	neg	neg	MB-2614	MB-0395	2
MB-2614	MB-0446	0.838835488049167	MB-2614_MB-0446	neg	neg	MB-2614	MB-0446	6
MB-2614	MB-2904	0.842716504600446	MB-2614_MB-2904	neg	neg	MB-2614	MB-2904	14
MB-2614	MB-3436	0.85377299866566	MB-2614_MB-3436	neg	neg	MB-2614	MB-3436	2
MB-2614	MB-3329	0.824009335800346	MB-2614_MB-3329	neg	neg	MB-2614	MB-3329	13
MB-2614	MB-3528	0.755695915183191	MB-2614_MB-3528	neg	neg	MB-2614	MB-3528	9
MB-2614	MB-2742	0.848415486244728	MB-2614_MB-2742	neg	neg	MB-2614	MB-2742	6
MB-2614	MB-0401	0.860990520817803	MB-2614_MB-0401	neg	neg	MB-2614	MB-0401	10
MB-2614	MB-0608	0.830286820440848	MB-2614_MB-0608	neg	neg	MB-2614	MB-0608	1
MB-2614	MB-0396	0.789223057373429	MB-2614_MB-0396	neg	neg	MB-2614	MB-0396	2
MB-2614	MB-3218	0.902811325805568	MB-2614_MB-3218	neg	neg	MB-2614	MB-3218	3
MB-2614	MB-3488	0.883674131001775	MB-2614_MB-3488	neg	neg	MB-2614	MB-3488	4
MB-2614	MB-2912	0.806325872915238	MB-2614_MB-2912	neg	neg	MB-2614	MB-2912	5
MB-2614	MB-2957	0.853472651871429	MB-2614_MB-2957	neg	neg	MB-2614	MB-2957	6
MB-2614	MB-0869	0.887489583845041	MB-2614_MB-0869	neg	neg	MB-2614	MB-0869	2
MB-2614	MB-2923	0.868140124669017	MB-2614_MB-2923	neg	neg	MB-2614	MB-2923	2
MB-2614	MB-3386	0.815269609692111	MB-2614_MB-3386	neg	neg	MB-2614	MB-3386	7
MB-2614	MB-3292	0.871330057223497	MB-2614_MB-3292	neg	neg	MB-2614	MB-3292	8
MB-2614	MB-2632	0.869890409714769	MB-2614_MB-2632	neg	neg	MB-2614	MB-2632	9
MB-2614	MB-2857	0.881476523275342	MB-2614_MB-2857	neg	neg	MB-2614	MB-2857	2
MB-2614	MB-0035	0.448090649201484	MB-2614_MB-0035	neg	neg	MB-2614	MB-0035	10
MB-2614	MB-0361	0.863993977473853	MB-2614_MB-0361	neg	neg	MB-2614	MB-0361	3
MB-2614	MB-0414	0.615150231010953	MB-2614_MB-0414	neg	neg	MB-2614	MB-0414	4
MB-2614	MB-3567	0.920234587194413	MB-2614_MB-3567	neg	neg	MB-2614	MB-3567	2
MB-2614	MB-3367	0.609574654160191	MB-2614_MB-3367	neg	neg	MB-2614	MB-3367	11
MB-2632	MB-0035	0.436857820995523	MB-2632_MB-0035	neg	neg	MB-2632	MB-0035	12
MB-2632	MB-0395	0.843156348000375	MB-2632_MB-0395	neg	neg	MB-2632	MB-0395	10
MB-2632	MB-0372	0.606256622172965	MB-2632_MB-0372	neg	neg	MB-2632	MB-0372	9
MB-2632	MB-0238	0.630063172761557	MB-2632_MB-0238	neg	neg	MB-2632	MB-0238	8
MB-2632	MB-0467	0.931090293822365	MB-2632_MB-0467	neg	neg	MB-2632	MB-0467	2
MB-2632	MB-0361	0.82247124920442	MB-2632_MB-0361	neg	neg	MB-2632	MB-0361	3
MB-2632	MB-0446	0.835869142173121	MB-2632_MB-0446	neg	neg	MB-2632	MB-0446	10
MB-2632	MB-0191	0.737133113731598	MB-2632_MB-0191	neg	neg	MB-2632	MB-0191	8
MB-2632	MB-0115	0.630208893879579	MB-2632_MB-0115	neg	neg	MB-2632	MB-0115	2
MB-2632	MB-0045	0.760121768272194	MB-2632_MB-0045	neg	neg	MB-2632	MB-0045	13
MB-2632	MB-0206	0.610181908449542	MB-2632_MB-0206	neg	neg	MB-2632	MB-0206	13
MB-2632	MB-0525	0.772990846817002	MB-2632_MB-0525	neg	neg	MB-2632	MB-0525	3
MB-2614	MB-0350	0.518054155561742	MB-2614_MB-0350	neg	neg	MB-2614	MB-0350	6
MB-2632	MB-0399	0.88954445006125	MB-2632_MB-0399	neg	neg	MB-2632	MB-0399	9
MB-2632	MB-0400	0.637936659941953	MB-2632_MB-0400	neg	neg	MB-2632	MB-0400	4
MB-2632	MB-0269	0.777109271113898	MB-2632_MB-0269	neg	neg	MB-2632	MB-0269	9
MB-2632	MB-2513	0.93076936438272	MB-2632_MB-2513	neg	neg	MB-2632	MB-2513	2
MB-2632	MB-0659	0.638539383256165	MB-2632_MB-0659	neg	neg	MB-2632	MB-0659	2
MB-2632	MB-0874	0.519228013314088	MB-2632_MB-0874	neg	neg	MB-2632	MB-0874	5
MB-2632	MB-0613	0.566312800055282	MB-2632_MB-0613	neg	neg	MB-2632	MB-0613	2
MB-2632	MB-0582	0.797856110023113	MB-2632_MB-0582	neg	neg	MB-2632	MB-0582	6
MB-2632	MB-0869	0.751190046570739	MB-2632_MB-0869	neg	neg	MB-2632	MB-0869	9
MB-2632	MB-0531	0.7610147637168	MB-2632_MB-0531	neg	neg	MB-2632	MB-0531	2
MB-2632	MB-0158	0.823822440100691	MB-2632_MB-0158	neg	neg	MB-2632	MB-0158	2
MB-2632	MB-2923	0.882784127542883	MB-2632_MB-2923	neg	neg	MB-2632	MB-2923	2
MB-2632	MB-0401	0.734463957128263	MB-2632_MB-0401	neg	neg	MB-2632	MB-0401	2
MB-2632	MB-0581	0.821242216587928	MB-2632_MB-0581	neg	neg	MB-2632	MB-0581	6
MB-2632	MB-2718	0.748808761971109	MB-2632_MB-2718	neg	neg	MB-2632	MB-2718	14
MB-2632	MB-3329	0.667946813314291	MB-2632_MB-3329	neg	neg	MB-2632	MB-3329	2
MB-2632	MB-3436	0.671614250484575	MB-2632_MB-3436	neg	neg	MB-2632	MB-3436	13
MB-2632	MB-3488	0.899095873558527	MB-2632_MB-3488	neg	neg	MB-2632	MB-3488	9
MB-2632	MB-2742	0.709957202564719	MB-2632_MB-2742	neg	neg	MB-2632	MB-2742	6
MB-2632	MB-0354	0.70458181737928	MB-2632_MB-0354	neg	neg	MB-2632	MB-0354	10
MB-2632	MB-2904	0.651808593557281	MB-2632_MB-2904	neg	neg	MB-2632	MB-2904	1
MB-2632	MB-3528	0.593942243148184	MB-2632_MB-3528	neg	neg	MB-2632	MB-3528	2
MB-2632	MB-3031	0.791452614238094	MB-2632_MB-3031	neg	neg	MB-2632	MB-3031	3
MB-2718	MB-0045	0.926955193904002	MB-2718_MB-0045	neg	neg	MB-2718	MB-0045	4
MB-2632	MB-3567	0.870855218300832	MB-2632_MB-3567	neg	neg	MB-2632	MB-3567	5
MB-2718	MB-0035	0.286826192122383	MB-2718_MB-0035	neg	neg	MB-2718	MB-0035	6
MB-2632	MB-2912	0.740849761057784	MB-2632_MB-2912	neg	neg	MB-2632	MB-2912	2
MB-2632	MB-2957	0.76043419465846	MB-2632_MB-2957	neg	neg	MB-2632	MB-2957	2
MB-2718	MB-0191	0.949414301476455	MB-2718_MB-0191	neg	neg	MB-2718	MB-0191	7
MB-2632	MB-0396	0.611687623981769	MB-2632_MB-0396	neg	neg	MB-2632	MB-0396	8
MB-2718	MB-0115	0.942571497973105	MB-2718_MB-0115	neg	neg	MB-2718	MB-0115	9
MB-2718	MB-0158	0.897264141518528	MB-2718_MB-0158	neg	neg	MB-2718	MB-0158	2
MB-2718	MB-0238	0.905891969537153	MB-2718_MB-0238	neg	neg	MB-2718	MB-0238	10
MB-2718	MB-0372	0.915005498708681	MB-2718_MB-0372	neg	neg	MB-2718	MB-0372	3
MB-2718	MB-0395	0.770697992618718	MB-2718_MB-0395	neg	neg	MB-2718	MB-0395	4
MB-2632	MB-3386	0.677503771843628	MB-2632_MB-3386	neg	neg	MB-2632	MB-3386	2
MB-2718	MB-0414	0.664115905248257	MB-2718_MB-0414	neg	neg	MB-2718	MB-0414	11
MB-2718	MB-0400	0.941254561868581	MB-2718_MB-0400	neg	neg	MB-2718	MB-0400	12
MB-2632	MB-0494	0.552664473768665	MB-2632_MB-0494	neg	neg	MB-2632	MB-0494	10
MB-2718	MB-0206	0.756266118590248	MB-2718_MB-0206	neg	neg	MB-2718	MB-0206	9
MB-2632	MB-0608	0.710687533466295	MB-2632_MB-0608	neg	neg	MB-2632	MB-0608	8
MB-2718	MB-0361	0.913159959454655	MB-2718_MB-0361	neg	neg	MB-2718	MB-0361	2
MB-2718	MB-0350	0.566220789373304	MB-2718_MB-0350	neg	neg	MB-2718	MB-0350	3
MB-2718	MB-0525	0.910895209002864	MB-2718_MB-0525	neg	neg	MB-2718	MB-0525	10
MB-2632	MB-3292	0.791471112701405	MB-2632_MB-3292	neg	neg	MB-2632	MB-3292	8
MB-2718	MB-0399	0.868056712837836	MB-2718_MB-0399	neg	neg	MB-2718	MB-0399	2
MB-2718	MB-0467	0.834549095061456	MB-2718_MB-0467	neg	neg	MB-2718	MB-0467	13
MB-2718	MB-0531	0.935794427906067	MB-2718_MB-0531	neg	neg	MB-2718	MB-0531	13
MB-2718	MB-0581	0.798275717048056	MB-2718_MB-0581	neg	neg	MB-2718	MB-0581	3
MB-2718	MB-0582	0.931667616891465	MB-2718_MB-0582	neg	neg	MB-2718	MB-0582	6
MB-2718	MB-2513	0.840876521227896	MB-2718_MB-2513	neg	neg	MB-2718	MB-2513	9
MB-2718	MB-0354	0.751529809885221	MB-2718_MB-0354	neg	neg	MB-2718	MB-0354	4
MB-2718	MB-0494	0.661638290479483	MB-2718_MB-0494	neg	neg	MB-2718	MB-0494	9
MB-2718	MB-0446	0.701441779813189	MB-2718_MB-0446	neg	neg	MB-2718	MB-0446	2
MB-2718	MB-0613	0.92681403369444	MB-2718_MB-0613	neg	neg	MB-2718	MB-0613	2
MB-2718	MB-0269	0.914281824418146	MB-2718_MB-0269	neg	neg	MB-2718	MB-0269	5
MB-2718	MB-0874	0.861707198180894	MB-2718_MB-0874	neg	neg	MB-2718	MB-0874	2
MB-2718	MB-2923	0.843109092477596	MB-2718_MB-2923	neg	neg	MB-2718	MB-2923	6
MB-2718	MB-2614	0.906422878490008	MB-2718_MB-2614	neg	neg	MB-2718	MB-2614	9
MB-2718	MB-0869	0.94799836552873	MB-2718_MB-0869	neg	neg	MB-2718	MB-0869	2
MB-2718	MB-2904	0.935112929249827	MB-2718_MB-2904	neg	neg	MB-2718	MB-2904	2
MB-2718	MB-3031	0.904780461841313	MB-2718_MB-3031	neg	neg	MB-2718	MB-3031	2
MB-2718	MB-0659	0.919308796582758	MB-2718_MB-0659	neg	neg	MB-2718	MB-0659	2
MB-2632	MB-2614	0.870179941791524	MB-2632_MB-2614	neg	neg	MB-2632	MB-2614	6
MB-2718	MB-0608	0.925516234996479	MB-2718_MB-0608	neg	neg	MB-2718	MB-0608	14
MB-2718	MB-3218	0.924674893222162	MB-2718_MB-3218	neg	neg	MB-2718	MB-3218	2
MB-2632	MB-3218	0.83246353619992	MB-2632_MB-3218	neg	neg	MB-2632	MB-3218	13
MB-2718	MB-2632	0.748665112265466	MB-2718_MB-2632	neg	neg	MB-2718	MB-2632	9
MB-2718	MB-2957	0.916722407155303	MB-2718_MB-2957	neg	neg	MB-2718	MB-2957	6
MB-2718	MB-2912	0.881149075144592	MB-2718_MB-2912	neg	neg	MB-2718	MB-2912	10
MB-2718	MB-2742	0.866582345129952	MB-2718_MB-2742	neg	neg	MB-2718	MB-2742	1
MB-2718	MB-3329	0.901589041717293	MB-2718_MB-3329	neg	neg	MB-2718	MB-3329	2
MB-2718	MB-3436	0.924669213200262	MB-2718_MB-3436	neg	neg	MB-2718	MB-3436	3
MB-2718	MB-3528	0.855109248720398	MB-2718_MB-3528	neg	neg	MB-2718	MB-3528	4
MB-2718	MB-3386	0.925991581800118	MB-2718_MB-3386	neg	neg	MB-2718	MB-3386	5
MB-2718	MB-3567	0.862490875713534	MB-2718_MB-3567	neg	neg	MB-2718	MB-3567	6
MB-2718	MB-3488	0.760623708673039	MB-2718_MB-3488	neg	neg	MB-2718	MB-3488	2
MB-2742	MB-0238	0.909526725023512	MB-2742_MB-0238	neg	neg	MB-2742	MB-0238	2
MB-2632	MB-3367	0.490131167115073	MB-2632_MB-3367	neg	neg	MB-2632	MB-3367	7
MB-2718	MB-3292	0.931462027162142	MB-2718_MB-3292	neg	neg	MB-2718	MB-3292	8
MB-2742	MB-0045	0.91248157133067	MB-2742_MB-0045	neg	neg	MB-2742	MB-0045	9
MB-2718	MB-2857	0.923033043610716	MB-2718_MB-2857	neg	neg	MB-2718	MB-2857	2
MB-2742	MB-0372	0.852749302973823	MB-2742_MB-0372	neg	neg	MB-2742	MB-0372	10
MB-2742	MB-0206	0.843762076160137	MB-2742_MB-0206	neg	neg	MB-2742	MB-0206	3
MB-2718	MB-0396	0.918109342677443	MB-2718_MB-0396	neg	neg	MB-2718	MB-0396	4
MB-2718	MB-3367	0.640399543128443	MB-2718_MB-3367	neg	neg	MB-2718	MB-3367	2
MB-2742	MB-0158	0.884936786141342	MB-2742_MB-0158	neg	neg	MB-2742	MB-0158	11
MB-2632	MB-2857	0.744851434309683	MB-2632_MB-2857	neg	neg	MB-2632	MB-2857	12
MB-2742	MB-0400	0.841738580465317	MB-2742_MB-0400	neg	neg	MB-2742	MB-0400	10
MB-2718	MB-0401	0.848319198086035	MB-2718_MB-0401	neg	neg	MB-2718	MB-0401	9
MB-2742	MB-0361	0.846106992901856	MB-2742_MB-0361	neg	neg	MB-2742	MB-0361	8
MB-2742	MB-0396	0.887068599953147	MB-2742_MB-0396	neg	neg	MB-2742	MB-0396	2
MB-2742	MB-0354	0.856222015947577	MB-2742_MB-0354	neg	neg	MB-2742	MB-0354	3
MB-2742	MB-0525	0.883969008279225	MB-2742_MB-0525	neg	neg	MB-2742	MB-0525	10
MB-2742	MB-0494	0.782571485930024	MB-2742_MB-0494	neg	neg	MB-2742	MB-0494	8
MB-2742	MB-0269	0.929667039256922	MB-2742_MB-0269	neg	neg	MB-2742	MB-0269	2
MB-2742	MB-0467	0.775794998839024	MB-2742_MB-0467	neg	neg	MB-2742	MB-0467	13
MB-2742	MB-0115	0.820684321437563	MB-2742_MB-0115	neg	neg	MB-2742	MB-0115	13
MB-2742	MB-0531	0.872409390953798	MB-2742_MB-0531	neg	neg	MB-2742	MB-0531	3
MB-2742	MB-0613	0.862299427645547	MB-2742_MB-0613	neg	neg	MB-2742	MB-0613	6
MB-2742	MB-0191	0.915290614668959	MB-2742_MB-0191	neg	neg	MB-2742	MB-0191	9
MB-2742	MB-0874	0.826559843695353	MB-2742_MB-0874	neg	neg	MB-2742	MB-0874	4
MB-2742	MB-2513	0.799641305146709	MB-2742_MB-2513	neg	neg	MB-2742	MB-2513	9
MB-2742	MB-0399	0.803682779125768	MB-2742_MB-0399	neg	neg	MB-2742	MB-0399	2
MB-2742	MB-0582	0.913385417598944	MB-2742_MB-0582	neg	neg	MB-2742	MB-0582	2
MB-2742	MB-2718	0.86652093626204	MB-2742_MB-2718	neg	neg	MB-2742	MB-2718	5
MB-2742	MB-3031	0.885687491222033	MB-2742_MB-3031	neg	neg	MB-2742	MB-3031	2
MB-2742	MB-2904	0.894754984076061	MB-2742_MB-2904	neg	neg	MB-2742	MB-2904	6
MB-2742	MB-0581	0.795888917219071	MB-2742_MB-0581	neg	neg	MB-2742	MB-0581	9
MB-2742	MB-0608	0.906657715648266	MB-2742_MB-0608	neg	neg	MB-2742	MB-0608	2
MB-2742	MB-3329	0.917628374099731	MB-2742_MB-3329	neg	neg	MB-2742	MB-3329	2
MB-2742	MB-2912	0.921469969151779	MB-2742_MB-2912	neg	neg	MB-2742	MB-2912	2
MB-2742	MB-2957	0.905045548171708	MB-2742_MB-2957	neg	neg	MB-2742	MB-2957	2
MB-2742	MB-0869	0.891297237739271	MB-2742_MB-0869	neg	neg	MB-2742	MB-0869	6
MB-2742	MB-0395	0.724667981872483	MB-2742_MB-0395	neg	neg	MB-2742	MB-0395	14
MB-2742	MB-3528	0.894950955406068	MB-2742_MB-3528	neg	neg	MB-2742	MB-3528	2
MB-2742	MB-3218	0.919771290138399	MB-2742_MB-3218	neg	neg	MB-2742	MB-3218	13
MB-2742	MB-0401	0.776810552490064	MB-2742_MB-0401	neg	neg	MB-2742	MB-0401	9
MB-2742	MB-0446	0.676626652337017	MB-2742_MB-0446	neg	neg	MB-2742	MB-0446	6
MB-2742	MB-3292	0.919262540021724	MB-2742_MB-3292	neg	neg	MB-2742	MB-3292	10
MB-2742	MB-0659	0.814147102624651	MB-2742_MB-0659	neg	neg	MB-2742	MB-0659	1
MB-2742	MB-3386	0.870909739865197	MB-2742_MB-3386	neg	neg	MB-2742	MB-3386	2
MB-2742	MB-3436	0.822677372306112	MB-2742_MB-3436	neg	neg	MB-2742	MB-3436	3
MB-2742	MB-2923	0.783833774697618	MB-2742_MB-2923	neg	neg	MB-2742	MB-2923	4
MB-2742	MB-2614	0.846847386599726	MB-2742_MB-2614	neg	neg	MB-2742	MB-2614	5
MB-2742	MB-2857	0.92138770064907	MB-2742_MB-2857	neg	neg	MB-2742	MB-2857	6
MB-2742	MB-2632	0.708822629112312	MB-2742_MB-2632	neg	neg	MB-2742	MB-2632	2
MB-2742	MB-3367	0.781412781151319	MB-2742_MB-3367	neg	neg	MB-2742	MB-3367	2
MB-2742	MB-0414	0.619648025819752	MB-2742_MB-0414	neg	neg	MB-2742	MB-0414	7
MB-2742	MB-0350	0.522664172481613	MB-2742_MB-0350	neg	neg	MB-2742	MB-0350	8
MB-2632	MB-0414	0.533708951206324	MB-2632_MB-0414	neg	neg	MB-2632	MB-0414	9
MB-2742	MB-3488	0.676048239838509	MB-2742_MB-3488	neg	neg	MB-2742	MB-3488	2
MB-2742	MB-3567	0.804543698268576	MB-2742_MB-3567	neg	neg	MB-2742	MB-3567	10
MB-2632	MB-0350	0.45680414515423	MB-2632_MB-0350	neg	neg	MB-2632	MB-0350	3
MB-2742	MB-0035	0.326862296407122	MB-2742_MB-0035	neg	neg	MB-2742	MB-0035	4
MB-2857	MB-0045	0.909031945624752	MB-2857_MB-0045	neg	neg	MB-2857	MB-0045	2
MB-2857	MB-0372	0.95409222295287	MB-2857_MB-0372	neg	neg	MB-2857	MB-0372	11
MB-2857	MB-0191	0.96779546664051	MB-2857_MB-0191	neg	neg	MB-2857	MB-0191	12
MB-2857	MB-0238	0.950851326799045	MB-2857_MB-0238	neg	neg	MB-2857	MB-0238	10
MB-2857	MB-0035	0.35002964174117	MB-2857_MB-0035	neg	neg	MB-2857	MB-0035	9
MB-2857	MB-0400	0.962633457685002	MB-2857_MB-0400	neg	neg	MB-2857	MB-0400	8
MB-2857	MB-0115	0.948702933164589	MB-2857_MB-0115	neg	neg	MB-2857	MB-0115	2
MB-2857	MB-0525	0.886210484755282	MB-2857_MB-0525	neg	neg	MB-2857	MB-0525	3
MB-2857	MB-0395	0.731498737638373	MB-2857_MB-0395	neg	neg	MB-2857	MB-0395	10
MB-2857	MB-0531	0.925801979687235	MB-2857_MB-0531	neg	neg	MB-2857	MB-0531	8
MB-2857	MB-0354	0.812996775986176	MB-2857_MB-0354	neg	neg	MB-2857	MB-0354	2
MB-2857	MB-0158	0.831247184040098	MB-2857_MB-0158	neg	neg	MB-2857	MB-0158	13
MB-2857	MB-0396	0.965054812562114	MB-2857_MB-0396	neg	neg	MB-2857	MB-0396	13
MB-2857	MB-0494	0.810545434771619	MB-2857_MB-0494	neg	neg	MB-2857	MB-0494	3
MB-2857	MB-0399	0.799301166470762	MB-2857_MB-0399	neg	neg	MB-2857	MB-0399	6
MB-2857	MB-0206	0.791354253047695	MB-2857_MB-0206	neg	neg	MB-2857	MB-0206	9
MB-2857	MB-0581	0.786145738842938	MB-2857_MB-0581	neg	neg	MB-2857	MB-0581	4
MB-2857	MB-0467	0.808733240238633	MB-2857_MB-0467	neg	neg	MB-2857	MB-0467	9
MB-2857	MB-0446	0.694954124664067	MB-2857_MB-0446	neg	neg	MB-2857	MB-0446	2
MB-2857	MB-0269	0.941380214529881	MB-2857_MB-0269	neg	neg	MB-2857	MB-0269	2
MB-2857	MB-0613	0.907113661220076	MB-2857_MB-0613	neg	neg	MB-2857	MB-0613	5
MB-2857	MB-0659	0.940541662107174	MB-2857_MB-0659	neg	neg	MB-2857	MB-0659	2
MB-2857	MB-0874	0.831333694967402	MB-2857_MB-0874	neg	neg	MB-2857	MB-0874	6
MB-2857	MB-0869	0.940038472036772	MB-2857_MB-0869	neg	neg	MB-2857	MB-0869	9
MB-2857	MB-0582	0.913651918158003	MB-2857_MB-0582	neg	neg	MB-2857	MB-0582	2
MB-2857	MB-2718	0.922603931528058	MB-2857_MB-2718	neg	neg	MB-2857	MB-2718	2
MB-2857	MB-0350	0.680463348218466	MB-2857_MB-0350	neg	neg	MB-2857	MB-0350	2
MB-2857	MB-0401	0.866620511262409	MB-2857_MB-0401	neg	neg	MB-2857	MB-0401	2
MB-2857	MB-2513	0.816803079154192	MB-2857_MB-2513	neg	neg	MB-2857	MB-2513	6
MB-2857	MB-2904	0.950170768692798	MB-2857_MB-2904	neg	neg	MB-2857	MB-2904	14
MB-2857	MB-3031	0.883660884614781	MB-2857_MB-3031	neg	neg	MB-2857	MB-3031	2
MB-2857	MB-2742	0.920303779015104	MB-2857_MB-2742	neg	neg	MB-2857	MB-2742	13
MB-2857	MB-3528	0.88114340232966	MB-2857_MB-3528	neg	neg	MB-2857	MB-3528	9
MB-2857	MB-0608	0.906087701176775	MB-2857_MB-0608	neg	neg	MB-2857	MB-0608	6
MB-2857	MB-3329	0.916434231209581	MB-2857_MB-3329	neg	neg	MB-2857	MB-3329	10
MB-2857	MB-3436	0.942880909677022	MB-2857_MB-3436	neg	neg	MB-2857	MB-3436	1
MB-2857	MB-2957	0.971714640239852	MB-2857_MB-2957	neg	neg	MB-2857	MB-2957	2
MB-2857	MB-3218	0.962718765398164	MB-2857_MB-3218	neg	neg	MB-2857	MB-3218	3
MB-2904	MB-0045	0.910747488697868	MB-2904_MB-0045	neg	neg	MB-2904	MB-0045	4
MB-2904	MB-0238	0.936548305212885	MB-2904_MB-0238	neg	neg	MB-2904	MB-0238	5
MB-2857	MB-3292	0.966288340311193	MB-2857_MB-3292	neg	neg	MB-2857	MB-3292	6
MB-2857	MB-2912	0.951817744711966	MB-2857_MB-2912	neg	neg	MB-2857	MB-2912	2
MB-2857	MB-3386	0.964248167563088	MB-2857_MB-3386	neg	neg	MB-2857	MB-3386	2
MB-2904	MB-0206	0.807183688784159	MB-2904_MB-0206	neg	neg	MB-2904	MB-0206	7
MB-2904	MB-0158	0.869738566021493	MB-2904_MB-0158	neg	neg	MB-2904	MB-0158	8
MB-2857	MB-3567	0.865506073216346	MB-2857_MB-3567	neg	neg	MB-2857	MB-3567	9
MB-2904	MB-0372	0.945105190081836	MB-2904_MB-0372	neg	neg	MB-2904	MB-0372	2
MB-2857	MB-0414	0.80839100920627	MB-2857_MB-0414	neg	neg	MB-2857	MB-0414	10
MB-2857	MB-3367	0.79092630222697	MB-2857_MB-3367	neg	neg	MB-2857	MB-3367	3
MB-2904	MB-0396	0.942044674432221	MB-2904_MB-0396	neg	neg	MB-2904	MB-0396	4
MB-2904	MB-0269	0.93370580533024	MB-2904_MB-0269	neg	neg	MB-2904	MB-0269	2
MB-2904	MB-0115	0.925721439425894	MB-2904_MB-0115	neg	neg	MB-2904	MB-0115	11
MB-2904	MB-0400	0.951973639680194	MB-2904_MB-0400	neg	neg	MB-2904	MB-0400	12
MB-2904	MB-0401	0.845941088737154	MB-2904_MB-0401	neg	neg	MB-2904	MB-0401	10
MB-2904	MB-0191	0.962473107881734	MB-2904_MB-0191	neg	neg	MB-2904	MB-0191	9
MB-2904	MB-0525	0.907255901358329	MB-2904_MB-0525	neg	neg	MB-2904	MB-0525	8
MB-2904	MB-0354	0.780573748728251	MB-2904_MB-0354	neg	neg	MB-2904	MB-0354	2
MB-2857	MB-2923	0.831775339675398	MB-2857_MB-2923	neg	neg	MB-2857	MB-2923	3
MB-2904	MB-0467	0.783529014872093	MB-2904_MB-0467	neg	neg	MB-2904	MB-0467	10
MB-2857	MB-2632	0.742367315312935	MB-2857_MB-2632	neg	neg	MB-2857	MB-2632	8
MB-2904	MB-0531	0.931577510736929	MB-2904_MB-0531	neg	neg	MB-2904	MB-0531	2
MB-2904	MB-0494	0.752959848715723	MB-2904_MB-0494	neg	neg	MB-2904	MB-0494	13
MB-2857	MB-3488	0.706882024528248	MB-2857_MB-3488	neg	neg	MB-2857	MB-3488	13
MB-2904	MB-0608	0.942837746673813	MB-2904_MB-0608	neg	neg	MB-2904	MB-0608	3
MB-2904	MB-0874	0.884113561118461	MB-2904_MB-0874	neg	neg	MB-2904	MB-0874	6
MB-2904	MB-0613	0.943746088354585	MB-2904_MB-0613	neg	neg	MB-2904	MB-0613	9
MB-2904	MB-2513	0.807031757947563	MB-2904_MB-2513	neg	neg	MB-2904	MB-2513	4
MB-2904	MB-0399	0.78139304934362	MB-2904_MB-0399	neg	neg	MB-2904	MB-0399	9
MB-2904	MB-0582	0.924846905703638	MB-2904_MB-0582	neg	neg	MB-2904	MB-0582	2
MB-2904	MB-2912	0.919883590079859	MB-2904_MB-2912	neg	neg	MB-2904	MB-2912	2
MB-2904	MB-3031	0.896640966411139	MB-2904_MB-3031	neg	neg	MB-2904	MB-3031	5
MB-2904	MB-2718	0.935921843800148	MB-2904_MB-2718	neg	neg	MB-2904	MB-2718	2
MB-2904	MB-0446	0.581163057695769	MB-2904_MB-0446	neg	neg	MB-2904	MB-0446	6
MB-2904	MB-2742	0.894862904018826	MB-2904_MB-2742	neg	neg	MB-2904	MB-2742	9
MB-2904	MB-0361	0.87907910384094	MB-2904_MB-0361	neg	neg	MB-2904	MB-0361	2
MB-2904	MB-0869	0.947017190432062	MB-2904_MB-0869	neg	neg	MB-2904	MB-0869	2
MB-2904	MB-3329	0.919755532773544	MB-2904_MB-3329	neg	neg	MB-2904	MB-3329	2
MB-2857	MB-2614	0.880844788300749	MB-2857_MB-2614	neg	neg	MB-2857	MB-2614	2
MB-2904	MB-3292	0.952394147573506	MB-2904_MB-3292	neg	neg	MB-2904	MB-3292	6
MB-2904	MB-2957	0.951985542521332	MB-2904_MB-2957	neg	neg	MB-2904	MB-2957	14
MB-2904	MB-0581	0.724315969142346	MB-2904_MB-0581	neg	neg	MB-2904	MB-0581	2
MB-2904	MB-3218	0.936198424467892	MB-2904_MB-3218	neg	neg	MB-2904	MB-3218	13
MB-2904	MB-3528	0.888674074362166	MB-2904_MB-3528	neg	neg	MB-2904	MB-3528	9
MB-2904	MB-0659	0.926430740810967	MB-2904_MB-0659	neg	neg	MB-2904	MB-0659	6
MB-2904	MB-3367	0.732127947183477	MB-2904_MB-3367	neg	neg	MB-2904	MB-3367	10
MB-2904	MB-2923	0.774386161328495	MB-2904_MB-2923	neg	neg	MB-2904	MB-2923	1
MB-2904	MB-3436	0.924841259051748	MB-2904_MB-3436	neg	neg	MB-2904	MB-3436	2
MB-2904	MB-2614	0.842655376859114	MB-2904_MB-2614	neg	neg	MB-2904	MB-2614	3
MB-2857	MB-0361	0.870876540884935	MB-2857_MB-0361	neg	neg	MB-2857	MB-0361	4
MB-2904	MB-2857	0.950501266273905	MB-2904_MB-2857	neg	neg	MB-2904	MB-2857	5
MB-2904	MB-0414	0.741901971178806	MB-2904_MB-0414	neg	neg	MB-2904	MB-0414	6
MB-2904	MB-2632	0.651123967866481	MB-2904_MB-2632	neg	neg	MB-2904	MB-2632	2
MB-2904	MB-3386	0.929962477065413	MB-2904_MB-3386	neg	neg	MB-2904	MB-3386	2
MB-2912	MB-0238	0.937104525712849	MB-2912_MB-0238	neg	neg	MB-2912	MB-0238	7
MB-2904	MB-0395	0.666395572139684	MB-2904_MB-0395	neg	neg	MB-2904	MB-0395	8
MB-2904	MB-0350	0.64752697170518	MB-2904_MB-0350	neg	neg	MB-2904	MB-0350	9
MB-2904	MB-3488	0.687738516272468	MB-2904_MB-3488	neg	neg	MB-2904	MB-3488	2
MB-2912	MB-0372	0.900641421538919	MB-2912_MB-0372	neg	neg	MB-2912	MB-0372	10
MB-2912	MB-0396	0.872100735597681	MB-2912_MB-0396	neg	neg	MB-2912	MB-0396	3
MB-2904	MB-3567	0.786518132761724	MB-2904_MB-3567	neg	neg	MB-2904	MB-3567	4
MB-2912	MB-0206	0.877303416650021	MB-2912_MB-0206	neg	neg	MB-2912	MB-0206	2
MB-2912	MB-0191	0.921408514150813	MB-2912_MB-0191	neg	neg	MB-2912	MB-0191	11
MB-2912	MB-0401	0.757822373358498	MB-2912_MB-0401	neg	neg	MB-2912	MB-0401	12
MB-2912	MB-0045	0.908300122201884	MB-2912_MB-0045	neg	neg	MB-2912	MB-0045	10
MB-2904	MB-0035	0.380086347351622	MB-2904_MB-0035	neg	neg	MB-2904	MB-0035	9
MB-2912	MB-0269	0.932714673137641	MB-2912_MB-0269	neg	neg	MB-2912	MB-0269	8
MB-2912	MB-0525	0.876286509079277	MB-2912_MB-0525	neg	neg	MB-2912	MB-0525	2
MB-2912	MB-0400	0.890764471501936	MB-2912_MB-0400	neg	neg	MB-2912	MB-0400	3
MB-2912	MB-0613	0.935648961943971	MB-2912_MB-0613	neg	neg	MB-2912	MB-0613	10
MB-2912	MB-0874	0.904233318778574	MB-2912_MB-0874	neg	neg	MB-2912	MB-0874	8
MB-2912	MB-0354	0.829844355812324	MB-2912_MB-0354	neg	neg	MB-2912	MB-0354	2
MB-2912	MB-0659	0.857819626523587	MB-2912_MB-0659	neg	neg	MB-2912	MB-0659	13
MB-2912	MB-0582	0.926695133114113	MB-2912_MB-0582	neg	neg	MB-2912	MB-0582	13
MB-2912	MB-0467	0.744362310364546	MB-2912_MB-0467	neg	neg	MB-2912	MB-0467	3
MB-2912	MB-0158	0.836826881249446	MB-2912_MB-0158	neg	neg	MB-2912	MB-0158	6
MB-2912	MB-2513	0.745545960504186	MB-2912_MB-2513	neg	neg	MB-2912	MB-2513	9
MB-2912	MB-0414	0.716741584729727	MB-2912_MB-0414	neg	neg	MB-2912	MB-0414	4
MB-2912	MB-2742	0.921807562684938	MB-2912_MB-2742	neg	neg	MB-2912	MB-2742	9
MB-2912	MB-0531	0.898481201968418	MB-2912_MB-0531	neg	neg	MB-2912	MB-0531	2
MB-2912	MB-0115	0.872574305634207	MB-2912_MB-0115	neg	neg	MB-2912	MB-0115	2
MB-2912	MB-0350	0.623935672240322	MB-2912_MB-0350	neg	neg	MB-2912	MB-0350	5
MB-2912	MB-0869	0.91444468660767	MB-2912_MB-0869	neg	neg	MB-2912	MB-0869	2
MB-2912	MB-3329	0.922496377876123	MB-2912_MB-3329	neg	neg	MB-2912	MB-3329	6
MB-2912	MB-3031	0.865381949860204	MB-2912_MB-3031	neg	neg	MB-2912	MB-3031	9
MB-2912	MB-2904	0.919595435244312	MB-2912_MB-2904	neg	neg	MB-2912	MB-2904	2
MB-2912	MB-0581	0.802893099629396	MB-2912_MB-0581	neg	neg	MB-2912	MB-0581	2
MB-2912	MB-2718	0.881487566392896	MB-2912_MB-2718	neg	neg	MB-2912	MB-2718	2
MB-2912	MB-3528	0.931613053927683	MB-2912_MB-3528	neg	neg	MB-2912	MB-3528	2
MB-2912	MB-0608	0.952907851216045	MB-2912_MB-0608	neg	neg	MB-2912	MB-0608	6
MB-2912	MB-0494	0.874893123717172	MB-2912_MB-0494	neg	neg	MB-2912	MB-0494	14
MB-2912	MB-2957	0.92855633462641	MB-2912_MB-2957	neg	neg	MB-2912	MB-2957	2
MB-2912	MB-0035	0.312559413593573	MB-2912_MB-0035	neg	neg	MB-2912	MB-0035	13
MB-2912	MB-3436	0.856102668802516	MB-2912_MB-3436	neg	neg	MB-2912	MB-3436	9
MB-2912	MB-3386	0.923458347512815	MB-2912_MB-3386	neg	neg	MB-2912	MB-3386	6
MB-2912	MB-0395	0.696885828860467	MB-2912_MB-0395	neg	neg	MB-2912	MB-0395	10
MB-2912	MB-3218	0.916868070765233	MB-2912_MB-3218	neg	neg	MB-2912	MB-3218	1
MB-2923	MB-0191	0.838437404362439	MB-2923_MB-0191	neg	neg	MB-2923	MB-0191	2
MB-2912	MB-3292	0.93192474912659	MB-2912_MB-3292	neg	neg	MB-2912	MB-3292	3
MB-2912	MB-0399	0.710794938552564	MB-2912_MB-0399	neg	neg	MB-2912	MB-0399	4
MB-2912	MB-2857	0.951334299028811	MB-2912_MB-2857	neg	neg	MB-2912	MB-2857	5
MB-2923	MB-0035	0.398940085335477	MB-2923_MB-0035	neg	neg	MB-2923	MB-0035	6
MB-2912	MB-0446	0.652380462598025	MB-2912_MB-0446	neg	neg	MB-2912	MB-0446	2
MB-2923	MB-0396	0.837359648923955	MB-2923_MB-0396	neg	neg	MB-2923	MB-0396	2
MB-2923	MB-0401	0.833939499059605	MB-2923_MB-0401	neg	neg	MB-2923	MB-0401	7
MB-2923	MB-0238	0.761869760014369	MB-2923_MB-0238	neg	neg	MB-2923	MB-0238	8
MB-2923	MB-0045	0.805843939757521	MB-2923_MB-0045	neg	neg	MB-2923	MB-0045	9
MB-2923	MB-0372	0.760676073039917	MB-2923_MB-0372	neg	neg	MB-2923	MB-0372	2
MB-2912	MB-0361	0.860248938123152	MB-2912_MB-0361	neg	neg	MB-2912	MB-0361	10
MB-2923	MB-0350	0.511107272483571	MB-2923_MB-0350	neg	neg	MB-2923	MB-0350	3
MB-2923	MB-0115	0.797563327630219	MB-2923_MB-0115	neg	neg	MB-2923	MB-0115	4
MB-2912	MB-2614	0.804513906435275	MB-2912_MB-2614	neg	neg	MB-2912	MB-2614	2
MB-2912	MB-3367	0.82771088926533	MB-2912_MB-3367	neg	neg	MB-2912	MB-3367	11
MB-2923	MB-0158	0.807770321903677	MB-2923_MB-0158	neg	neg	MB-2923	MB-0158	12
MB-2923	MB-0414	0.604647008550922	MB-2923_MB-0414	neg	neg	MB-2923	MB-0414	10
MB-2912	MB-2923	0.753014245146344	MB-2912_MB-2923	neg	neg	MB-2912	MB-2923	9
MB-2923	MB-0269	0.802719166804599	MB-2923_MB-0269	neg	neg	MB-2923	MB-0269	8
MB-2923	MB-0361	0.916767653823944	MB-2923_MB-0361	neg	neg	MB-2923	MB-0361	2
MB-2923	MB-0467	0.904941638027425	MB-2923_MB-0467	neg	neg	MB-2923	MB-0467	3
MB-2923	MB-0525	0.814319371344855	MB-2923_MB-0525	neg	neg	MB-2923	MB-0525	10
MB-2923	MB-2513	0.924667510013104	MB-2923_MB-2513	neg	neg	MB-2923	MB-2513	8
MB-2923	MB-0399	0.870576631636735	MB-2923_MB-0399	neg	neg	MB-2923	MB-0399	2
MB-2912	MB-3488	0.618539775524362	MB-2912_MB-3488	neg	neg	MB-2912	MB-3488	13
MB-2923	MB-0582	0.859684360141937	MB-2923_MB-0582	neg	neg	MB-2923	MB-0582	13
MB-2923	MB-0395	0.837347657542036	MB-2923_MB-0395	neg	neg	MB-2923	MB-0395	3
MB-2923	MB-0659	0.798554014801908	MB-2923_MB-0659	neg	neg	MB-2923	MB-0659	6
MB-2923	MB-0446	0.785116401050495	MB-2923_MB-0446	neg	neg	MB-2923	MB-0446	9
MB-2912	MB-3567	0.79452354783997	MB-2912_MB-3567	neg	neg	MB-2912	MB-3567	4
MB-2912	MB-2632	0.736835253879357	MB-2912_MB-2632	neg	neg	MB-2912	MB-2632	9
MB-2923	MB-0400	0.790969241713741	MB-2923_MB-0400	neg	neg	MB-2923	MB-0400	2
MB-2923	MB-0874	0.629336236030377	MB-2923_MB-0874	neg	neg	MB-2923	MB-0874	2
MB-2923	MB-0354	0.681235080414442	MB-2923_MB-0354	neg	neg	MB-2923	MB-0354	5
MB-2923	MB-0613	0.704498543830691	MB-2923_MB-0613	neg	neg	MB-2923	MB-0613	2
MB-2923	MB-2632	0.882654671608694	MB-2923_MB-2632	neg	neg	MB-2923	MB-2632	6
MB-2923	MB-0206	0.565726065332113	MB-2923_MB-0206	neg	neg	MB-2923	MB-0206	9
MB-2923	MB-2718	0.843588214347707	MB-2923_MB-2718	neg	neg	MB-2923	MB-2718	2
MB-2923	MB-0531	0.8457086322496	MB-2923_MB-0531	neg	neg	MB-2923	MB-0531	2
MB-2923	MB-3436	0.827712993889569	MB-2923_MB-3436	neg	neg	MB-2923	MB-3436	2
MB-2923	MB-0581	0.775809101401803	MB-2923_MB-0581	neg	neg	MB-2923	MB-0581	2
MB-2923	MB-3031	0.823423273679903	MB-2923_MB-3031	neg	neg	MB-2923	MB-3031	6
MB-2923	MB-2904	0.775101235666519	MB-2923_MB-2904	neg	neg	MB-2923	MB-2904	14
MB-2923	MB-0608	0.778074451630143	MB-2923_MB-0608	neg	neg	MB-2923	MB-0608	2
MB-2923	MB-3488	0.85391752929186	MB-2923_MB-3488	neg	neg	MB-2923	MB-3488	13
MB-2923	MB-3329	0.760915740855167	MB-2923_MB-3329	neg	neg	MB-2923	MB-3329	9
MB-2923	MB-2742	0.784953553417716	MB-2923_MB-2742	neg	neg	MB-2923	MB-2742	6
MB-2923	MB-2957	0.839479464261482	MB-2923_MB-2957	neg	neg	MB-2923	MB-2957	10
MB-2923	MB-3528	0.680373017800683	MB-2923_MB-3528	neg	neg	MB-2923	MB-3528	1
MB-2957	MB-0045	0.899505933647919	MB-2957_MB-0045	neg	neg	MB-2957	MB-0045	2
MB-2923	MB-3386	0.833422359457628	MB-2923_MB-3386	neg	neg	MB-2923	MB-3386	3
MB-2957	MB-0115	0.964368240145797	MB-2957_MB-0115	neg	neg	MB-2957	MB-0115	4
MB-2957	MB-0238	0.955968450359774	MB-2957_MB-0238	neg	neg	MB-2957	MB-0238	5
MB-2923	MB-0869	0.845150634184176	MB-2923_MB-0869	neg	neg	MB-2923	MB-0869	6
MB-2923	MB-0494	0.566330959067695	MB-2923_MB-0494	neg	neg	MB-2923	MB-0494	2
MB-2957	MB-0191	0.968186475675214	MB-2957_MB-0191	neg	neg	MB-2957	MB-0191	2
MB-2957	MB-0372	0.952970656848541	MB-2957_MB-0372	neg	neg	MB-2957	MB-0372	7
MB-2923	MB-2912	0.752645932663309	MB-2923_MB-2912	neg	neg	MB-2923	MB-2912	8
MB-2923	MB-3218	0.850288481274197	MB-2923_MB-3218	neg	neg	MB-2923	MB-3218	9
MB-2923	MB-3567	0.878762266852639	MB-2923_MB-3567	neg	neg	MB-2923	MB-3567	2
MB-2957	MB-0158	0.833925443541976	MB-2957_MB-0158	neg	neg	MB-2957	MB-0158	10
MB-2957	MB-0400	0.967294719916853	MB-2957_MB-0400	neg	neg	MB-2957	MB-0400	3
MB-2923	MB-2857	0.830524693470052	MB-2923_MB-2857	neg	neg	MB-2923	MB-2857	4
MB-2957	MB-0035	0.354842496628022	MB-2957_MB-0035	neg	neg	MB-2957	MB-0035	2
MB-2923	MB-3292	0.818837830155653	MB-2923_MB-3292	neg	neg	MB-2923	MB-3292	11
MB-2957	MB-0206	0.767455929488801	MB-2957_MB-0206	neg	neg	MB-2957	MB-0206	12
MB-2957	MB-0525	0.870437400133321	MB-2957_MB-0525	neg	neg	MB-2957	MB-0525	10
MB-2923	MB-3367	0.537052399213945	MB-2923_MB-3367	neg	neg	MB-2923	MB-3367	9
MB-2923	MB-2614	0.868321848857091	MB-2923_MB-2614	neg	neg	MB-2923	MB-2614	8
MB-2957	MB-0269	0.937062456949081	MB-2957_MB-0269	neg	neg	MB-2957	MB-0269	2
MB-2957	MB-0531	0.927433356092396	MB-2957_MB-0531	neg	neg	MB-2957	MB-0531	3
MB-2957	MB-0354	0.782155192637206	MB-2957_MB-0354	neg	neg	MB-2957	MB-0354	10
MB-2957	MB-0659	0.951921998099847	MB-2957_MB-0659	neg	neg	MB-2957	MB-0659	8
MB-2957	MB-0613	0.910525227219544	MB-2957_MB-0613	neg	neg	MB-2957	MB-0613	2
MB-2957	MB-0467	0.805042317080678	MB-2957_MB-0467	neg	neg	MB-2957	MB-0467	13
MB-2957	MB-0395	0.726664401373868	MB-2957_MB-0395	neg	neg	MB-2957	MB-0395	13
MB-2957	MB-0401	0.881585678494902	MB-2957_MB-0401	neg	neg	MB-2957	MB-0401	3
MB-2957	MB-0581	0.756650731835345	MB-2957_MB-0581	neg	neg	MB-2957	MB-0581	6
MB-2957	MB-0874	0.828317856162109	MB-2957_MB-0874	neg	neg	MB-2957	MB-0874	9
MB-2957	MB-0446	0.686578093512887	MB-2957_MB-0446	neg	neg	MB-2957	MB-0446	4
MB-2957	MB-0399	0.789778741324789	MB-2957_MB-0399	neg	neg	MB-2957	MB-0399	9
MB-2957	MB-2513	0.816484660488751	MB-2957_MB-2513	neg	neg	MB-2957	MB-2513	2
MB-2957	MB-0582	0.919230198361216	MB-2957_MB-0582	neg	neg	MB-2957	MB-0582	2
MB-2957	MB-2718	0.917992192588634	MB-2957_MB-2718	neg	neg	MB-2957	MB-2718	5
MB-2957	MB-0414	0.765513522765957	MB-2957_MB-0414	neg	neg	MB-2957	MB-0414	2
MB-2957	MB-0869	0.94719350441378	MB-2957_MB-0869	neg	neg	MB-2957	MB-0869	6
MB-2957	MB-0608	0.907567194848029	MB-2957_MB-0608	neg	neg	MB-2957	MB-0608	9
MB-2957	MB-0494	0.777543403669745	MB-2957_MB-0494	neg	neg	MB-2957	MB-0494	2
MB-2957	MB-3031	0.876502650648807	MB-2957_MB-3031	neg	neg	MB-2957	MB-3031	2
MB-2957	MB-0396	0.970057433442862	MB-2957_MB-0396	neg	neg	MB-2957	MB-0396	2
MB-2957	MB-2742	0.903161971434725	MB-2957_MB-2742	neg	neg	MB-2957	MB-2742	2
MB-2957	MB-2904	0.95172626798916	MB-2957_MB-2904	neg	neg	MB-2957	MB-2904	6
MB-2957	MB-3436	0.956962823585579	MB-2957_MB-3436	neg	neg	MB-2957	MB-3436	14
MB-2957	MB-3329	0.912607610874781	MB-2957_MB-3329	neg	neg	MB-2957	MB-3329	2
MB-2957	MB-3528	0.872712499419735	MB-2957_MB-3528	neg	neg	MB-2957	MB-3528	13
MB-2957	MB-2912	0.92815705126113	MB-2957_MB-2912	neg	neg	MB-2957	MB-2912	9
MB-2957	MB-3218	0.961623908274553	MB-2957_MB-3218	neg	neg	MB-2957	MB-3218	6
MB-2957	MB-3292	0.956012833371291	MB-2957_MB-3292	neg	neg	MB-2957	MB-3292	10
MB-2957	MB-0350	0.715057181210299	MB-2957_MB-0350	neg	neg	MB-2957	MB-0350	1
MB-2957	MB-3386	0.967887857590209	MB-2957_MB-3386	neg	neg	MB-2957	MB-3386	2
MB-2957	MB-3567	0.803346908422443	MB-2957_MB-3567	neg	neg	MB-2957	MB-3567	3
MB-2957	MB-2632	0.762320981995965	MB-2957_MB-2632	neg	neg	MB-2957	MB-2632	4
MB-2957	MB-3367	0.763454561813198	MB-2957_MB-3367	neg	neg	MB-2957	MB-3367	5
MB-2957	MB-2857	0.971756106530472	MB-2957_MB-2857	neg	neg	MB-2957	MB-2857	6
MB-2957	MB-2923	0.839758901885062	MB-2957_MB-2923	neg	neg	MB-2957	MB-2923	2
MB-2957	MB-0361	0.880780836111911	MB-2957_MB-0361	neg	neg	MB-2957	MB-0361	2
MB-2957	MB-2614	0.853078531327121	MB-2957_MB-2614	neg	neg	MB-2957	MB-2614	7
MB-2957	MB-3488	0.715734680398424	MB-2957_MB-3488	neg	neg	MB-2957	MB-3488	8
MB-3031	MB-0045	0.890725231952303	MB-3031_MB-0045	neg	neg	MB-3031	MB-0045	9
MB-3031	MB-0115	0.872655874739971	MB-3031_MB-0115	neg	neg	MB-3031	MB-0115	2
MB-3031	MB-0238	0.887941365214911	MB-3031_MB-0238	neg	neg	MB-3031	MB-0238	10
MB-3031	MB-0158	0.902455252063247	MB-3031_MB-0158	neg	neg	MB-3031	MB-0158	3
MB-3031	MB-0191	0.883874187842378	MB-3031_MB-0191	neg	neg	MB-3031	MB-0191	4
MB-3031	MB-0372	0.874165028412785	MB-3031_MB-0372	neg	neg	MB-3031	MB-0372	2
MB-3031	MB-0400	0.880256895024281	MB-3031_MB-0400	neg	neg	MB-3031	MB-0400	11
MB-3031	MB-0206	0.745604616993279	MB-3031_MB-0206	neg	neg	MB-3031	MB-0206	12
MB-3031	MB-0395	0.782214999350149	MB-3031_MB-0395	neg	neg	MB-3031	MB-0395	10
MB-3031	MB-0401	0.819912188728711	MB-3031_MB-0401	neg	neg	MB-3031	MB-0401	9
MB-3031	MB-0035	0.313098493380566	MB-3031_MB-0035	neg	neg	MB-3031	MB-0035	8
MB-3031	MB-0525	0.910543206370021	MB-3031_MB-0525	neg	neg	MB-3031	MB-0525	2
MB-3031	MB-0494	0.699436267799425	MB-3031_MB-0494	neg	neg	MB-3031	MB-0494	3
MB-3031	MB-0399	0.878146059655322	MB-3031_MB-0399	neg	neg	MB-3031	MB-0399	10
MB-3031	MB-0531	0.898848066476316	MB-3031_MB-0531	neg	neg	MB-3031	MB-0531	8
MB-3031	MB-0581	0.837453493638184	MB-3031_MB-0581	neg	neg	MB-3031	MB-0581	2
MB-3031	MB-0354	0.800037492864286	MB-3031_MB-0354	neg	neg	MB-3031	MB-0354	13
MB-3031	MB-0613	0.852359516134083	MB-3031_MB-0613	neg	neg	MB-3031	MB-0613	13
MB-3031	MB-0582	0.899812620296108	MB-3031_MB-0582	neg	neg	MB-3031	MB-0582	3
MB-3031	MB-0396	0.85468400909555	MB-3031_MB-0396	neg	neg	MB-3031	MB-0396	6
MB-3031	MB-0446	0.751733174012382	MB-3031_MB-0446	neg	neg	MB-3031	MB-0446	9
MB-3031	MB-0350	0.568828303760341	MB-3031_MB-0350	neg	neg	MB-3031	MB-0350	4
MB-3031	MB-0869	0.882251456744817	MB-3031_MB-0869	neg	neg	MB-3031	MB-0869	9
MB-3031	MB-0874	0.811732212179585	MB-3031_MB-0874	neg	neg	MB-3031	MB-0874	2
MB-3031	MB-0467	0.843566471395073	MB-3031_MB-0467	neg	neg	MB-3031	MB-0467	2
MB-3031	MB-0608	0.86902716781314	MB-3031_MB-0608	neg	neg	MB-3031	MB-0608	5
MB-3031	MB-0659	0.816295817333008	MB-3031_MB-0659	neg	neg	MB-3031	MB-0659	2
MB-3031	MB-0361	0.853899802493865	MB-3031_MB-0361	neg	neg	MB-3031	MB-0361	6
MB-3031	MB-2718	0.904945966381897	MB-3031_MB-2718	neg	neg	MB-3031	MB-2718	9
MB-3031	MB-0269	0.874466050469097	MB-3031_MB-0269	neg	neg	MB-3031	MB-0269	2
MB-3031	MB-2742	0.88607274764114	MB-3031_MB-2742	neg	neg	MB-3031	MB-2742	2
MB-3031	MB-2513	0.846534231576786	MB-3031_MB-2513	neg	neg	MB-3031	MB-2513	2
MB-3031	MB-2904	0.89863290861813	MB-3031_MB-2904	neg	neg	MB-3031	MB-2904	2
MB-3031	MB-2957	0.879283539767405	MB-3031_MB-2957	neg	neg	MB-3031	MB-2957	6
MB-3031	MB-2614	0.911335940377213	MB-3031_MB-2614	neg	neg	MB-3031	MB-2614	14
MB-3031	MB-2923	0.8237366830566	MB-3031_MB-2923	neg	neg	MB-3031	MB-2923	2
MB-3031	MB-2912	0.864840849218175	MB-3031_MB-2912	neg	neg	MB-3031	MB-2912	13
MB-3031	MB-2857	0.882003540456821	MB-3031_MB-2857	neg	neg	MB-3031	MB-2857	9
MB-3031	MB-3218	0.907248429865143	MB-3031_MB-3218	neg	neg	MB-3031	MB-3218	6
[truncated: 451 more rows]
