# Supplementary material for: Multi-scale and multi-context interpretable mapping of cell states across heterogeneous spatial samples
Source: Nat Commun. 2025 Aug 21;16:7814. doi: 10.1038/s41467-025-62782-y (PMC12370880; doi:10.1038/s41467-025-62782-y)
Supplement: Supplementary file 9 — Source Data [file 41467_2025_62782_MOESM9_ESM.zip › SourceData/figure_6c2.tsv]

from	to	score	matched	erpos_to	erpos_from	row	col	trial
MB-0035	MB-0350	0.737363370649271	MB-0035_MB-0350	neg	neg	MB-0035	MB-0350	1
MB-0035	MB-0401	0.654270314858895	MB-0035_MB-0401	neg	neg	MB-0035	MB-0401	2
MB-0035	MB-0446	0.650059576667887	MB-0035_MB-0446	neg	neg	MB-0035	MB-0446	3
MB-0035	MB-0045	0.537694208377746	MB-0035_MB-0045	neg	neg	MB-0035	MB-0045	4
MB-0035	MB-0396	0.368613435694372	MB-0035_MB-0396	neg	neg	MB-0035	MB-0396	5
MB-0035	MB-0158	0.485965784546676	MB-0035_MB-0158	neg	neg	MB-0035	MB-0158	6
MB-0035	MB-0372	0.321039010122563	MB-0035_MB-0372	neg	neg	MB-0035	MB-0372	2
MB-0035	MB-0414	0.674846057088158	MB-0035_MB-0414	neg	neg	MB-0035	MB-0414	2
MB-0035	MB-0395	0.640102573644463	MB-0035_MB-0395	neg	neg	MB-0035	MB-0395	7
MB-0035	MB-0361	0.581619187849571	MB-0035_MB-0361	neg	neg	MB-0035	MB-0361	8
MB-0035	MB-0399	0.535238447775672	MB-0035_MB-0399	neg	neg	MB-0035	MB-0399	9
MB-0035	MB-0206	0.301097576380465	MB-0035_MB-0206	neg	neg	MB-0035	MB-0206	2
MB-0035	MB-0525	0.384864929841735	MB-0035_MB-0525	neg	neg	MB-0035	MB-0525	10
MB-0035	MB-0467	0.397141880977539	MB-0035_MB-0467	neg	neg	MB-0035	MB-0467	3
MB-0035	MB-0238	0.35479571443127	MB-0035_MB-0238	neg	neg	MB-0035	MB-0238	4
MB-0035	MB-0354	0.322196682905392	MB-0035_MB-0354	neg	neg	MB-0035	MB-0354	2
MB-0035	MB-0581	0.568649822500365	MB-0035_MB-0581	neg	neg	MB-0035	MB-0581	11
MB-0035	MB-0269	0.366174823926178	MB-0035_MB-0269	neg	neg	MB-0035	MB-0269	12
MB-0035	MB-0191	0.436553726836166	MB-0035_MB-0191	neg	neg	MB-0035	MB-0191	10
MB-0035	MB-0874	0.259233020584492	MB-0035_MB-0874	neg	neg	MB-0035	MB-0874	9
MB-0035	MB-0613	0.399430741898971	MB-0035_MB-0613	neg	neg	MB-0035	MB-0613	8
MB-0035	MB-0531	0.405279990380512	MB-0035_MB-0531	neg	neg	MB-0035	MB-0531	2
MB-0035	MB-0494	0.272373293817305	MB-0035_MB-0494	neg	neg	MB-0035	MB-0494	3
MB-0035	MB-0400	0.443386142667025	MB-0035_MB-0400	neg	neg	MB-0035	MB-0400	10
MB-0035	MB-2513	0.358771282266554	MB-0035_MB-2513	neg	neg	MB-0035	MB-2513	8
MB-0035	MB-3031	0.349125493339526	MB-0035_MB-3031	neg	neg	MB-0035	MB-3031	2
MB-0035	MB-2904	0.446744123716058	MB-0035_MB-2904	neg	neg	MB-0035	MB-2904	13
MB-0035	MB-3329	0.275942833567541	MB-0035_MB-3329	neg	neg	MB-0035	MB-3329	13
MB-0045	MB-0035	0.533157735078354	MB-0045_MB-0035	neg	neg	MB-0045	MB-0035	3
MB-0045	MB-0115	0.795763975311005	MB-0045_MB-0115	neg	neg	MB-0045	MB-0115	6
MB-0045	MB-0191	0.904617568329344	MB-0045_MB-0191	neg	neg	MB-0045	MB-0191	9
MB-0035	MB-0115	0.460588234190533	MB-0035_MB-0115	neg	neg	MB-0035	MB-0115	4
MB-0045	MB-0158	0.853202083665368	MB-0045_MB-0158	neg	neg	MB-0045	MB-0158	9
MB-0045	MB-0238	0.851801370089541	MB-0045_MB-0238	neg	neg	MB-0045	MB-0238	2
MB-0035	MB-0582	0.486548485556124	MB-0035_MB-0582	neg	neg	MB-0035	MB-0582	2
MB-0035	MB-0659	0.319271221816802	MB-0035_MB-0659	neg	neg	MB-0035	MB-0659	5
MB-0035	MB-3528	0.258147612176102	MB-0035_MB-3528	neg	neg	MB-0035	MB-3528	2
MB-0035	MB-2718	0.321830441337924	MB-0035_MB-2718	neg	neg	MB-0035	MB-2718	6
MB-0035	MB-3567	0.662855220065409	MB-0035_MB-3567	neg	neg	MB-0035	MB-3567	9
MB-0045	MB-0372	0.836072744643987	MB-0045_MB-0372	neg	neg	MB-0045	MB-0372	2
MB-0035	MB-2912	0.355718856964347	MB-0035_MB-2912	neg	neg	MB-0035	MB-2912	2
MB-0045	MB-0206	0.831057386601946	MB-0045_MB-0206	neg	neg	MB-0045	MB-0206	2
MB-0035	MB-0869	0.482262587534354	MB-0035_MB-0869	neg	neg	MB-0035	MB-0869	2
MB-0045	MB-0269	0.889014417959517	MB-0045_MB-0269	neg	neg	MB-0045	MB-0269	6
MB-0045	MB-0395	0.82586426050047	MB-0045_MB-0395	neg	neg	MB-0045	MB-0395	14
MB-0045	MB-0400	0.839470290978874	MB-0045_MB-0400	neg	neg	MB-0045	MB-0400	2
MB-0035	MB-3367	0.338377192755295	MB-0035_MB-3367	neg	neg	MB-0035	MB-3367	13
MB-0035	MB-2742	0.366261875961544	MB-0035_MB-2742	neg	neg	MB-0035	MB-2742	9
MB-0045	MB-0399	0.857195446868368	MB-0045_MB-0399	neg	neg	MB-0045	MB-0399	6
MB-0045	MB-0414	0.614470423907254	MB-0045_MB-0414	neg	neg	MB-0045	MB-0414	10
MB-0045	MB-0354	0.831640933810273	MB-0045_MB-0354	neg	neg	MB-0045	MB-0354	1
MB-0045	MB-0525	0.892783106183059	MB-0045_MB-0525	neg	neg	MB-0045	MB-0525	2
MB-0045	MB-0467	0.778475905228586	MB-0045_MB-0467	neg	neg	MB-0045	MB-0467	3
MB-0045	MB-0361	0.878528492461194	MB-0045_MB-0361	neg	neg	MB-0045	MB-0361	4
MB-0045	MB-0531	0.886837652645511	MB-0045_MB-0531	neg	neg	MB-0045	MB-0531	5
MB-0035	MB-2632	0.500188650839432	MB-0035_MB-2632	neg	neg	MB-0035	MB-2632	6
MB-0045	MB-0494	0.765563759820722	MB-0045_MB-0494	neg	neg	MB-0045	MB-0494	2
MB-0045	MB-0659	0.819962945707384	MB-0045_MB-0659	neg	neg	MB-0045	MB-0659	2
MB-0045	MB-2513	0.793592553510256	MB-0045_MB-2513	neg	neg	MB-0045	MB-2513	7
MB-0045	MB-0874	0.869324094054358	MB-0045_MB-0874	neg	neg	MB-0045	MB-0874	8
MB-0045	MB-0396	0.776742296291432	MB-0045_MB-0396	neg	neg	MB-0045	MB-0396	9
MB-0045	MB-0581	0.85026871547679	MB-0045_MB-0581	neg	neg	MB-0045	MB-0581	2
MB-0045	MB-0582	0.912917545329369	MB-0045_MB-0582	neg	neg	MB-0045	MB-0582	10
MB-0045	MB-0446	0.785672012100759	MB-0045_MB-0446	neg	neg	MB-0045	MB-0446	3
MB-0045	MB-2718	0.893583505329761	MB-0045_MB-2718	neg	neg	MB-0045	MB-2718	4
MB-0045	MB-0613	0.881279839493739	MB-0045_MB-0613	neg	neg	MB-0045	MB-0613	2
MB-0045	MB-0608	0.908875787497937	MB-0045_MB-0608	neg	neg	MB-0045	MB-0608	11
MB-0035	MB-3218	0.47073491476115	MB-0035_MB-3218	neg	neg	MB-0035	MB-3218	12
MB-0045	MB-0869	0.90362532431982	MB-0045_MB-0869	neg	neg	MB-0045	MB-0869	10
MB-0045	MB-2742	0.876864597251952	MB-0045_MB-2742	neg	neg	MB-0045	MB-2742	9
MB-0045	MB-3031	0.854921852681268	MB-0045_MB-3031	neg	neg	MB-0045	MB-3031	8
MB-0045	MB-2614	0.887962282978193	MB-0045_MB-2614	neg	neg	MB-0045	MB-2614	2
MB-0045	MB-2904	0.883970697502856	MB-0045_MB-2904	neg	neg	MB-0045	MB-2904	3
MB-0045	MB-3436	0.828284804963253	MB-0045_MB-3436	neg	neg	MB-0045	MB-3436	10
MB-0045	MB-3329	0.850503052065641	MB-0045_MB-3329	neg	neg	MB-0045	MB-3329	8
MB-0045	MB-3218	0.874995377233034	MB-0045_MB-3218	neg	neg	MB-0045	MB-3218	2
MB-0045	MB-2857	0.879298931710053	MB-0045_MB-2857	neg	neg	MB-0045	MB-2857	13
MB-0035	MB-3292	0.441398796160715	MB-0035_MB-3292	neg	neg	MB-0035	MB-3292	13
MB-0045	MB-3528	0.826537231678827	MB-0045_MB-3528	neg	neg	MB-0045	MB-3528	3
MB-0045	MB-2957	0.867062716840089	MB-0045_MB-2957	neg	neg	MB-0045	MB-2957	6
MB-0045	MB-2912	0.879418570460497	MB-0045_MB-2912	neg	neg	MB-0045	MB-2912	9
MB-0035	MB-0608	0.368602745712345	MB-0035_MB-0608	neg	neg	MB-0035	MB-0608	4
MB-0045	MB-3367	0.765981456883789	MB-0045_MB-3367	neg	neg	MB-0045	MB-3367	9
MB-0045	MB-3386	0.851837581693114	MB-0045_MB-3386	neg	neg	MB-0045	MB-3386	2
MB-0045	MB-3292	0.885445994076822	MB-0045_MB-3292	neg	neg	MB-0045	MB-3292	2
MB-0035	MB-2923	0.444604910128943	MB-0035_MB-2923	neg	neg	MB-0035	MB-2923	5
MB-0045	MB-2632	0.723395643154665	MB-0045_MB-2632	neg	neg	MB-0045	MB-2632	2
MB-0045	MB-3567	0.852586184256952	MB-0045_MB-3567	neg	neg	MB-0045	MB-3567	6
MB-0045	MB-3488	0.746650465414251	MB-0045_MB-3488	neg	neg	MB-0045	MB-3488	9
MB-0045	MB-0350	0.543871249798822	MB-0045_MB-0350	neg	neg	MB-0045	MB-0350	2
MB-0045	MB-2923	0.785813493569466	MB-0045_MB-2923	neg	neg	MB-0045	MB-2923	2
MB-0045	MB-0401	0.740991812625602	MB-0045_MB-0401	neg	neg	MB-0045	MB-0401	2
MB-0035	MB-2957	0.419765207886052	MB-0035_MB-2957	neg	neg	MB-0035	MB-2957	2
MB-0035	MB-3436	0.299346841124981	MB-0035_MB-3436	neg	neg	MB-0035	MB-3436	6
MB-0035	MB-3488	0.533873018548307	MB-0035_MB-3488	neg	neg	MB-0035	MB-3488	14
MB-0035	MB-3386	0.407403752254896	MB-0035_MB-3386	neg	neg	MB-0035	MB-3386	2
MB-0035	MB-2857	0.397892899552424	MB-0035_MB-2857	neg	neg	MB-0035	MB-2857	13
MB-0035	MB-2614	0.519216743542769	MB-0035_MB-2614	neg	neg	MB-0035	MB-2614	9
MB-0115	MB-0191	0.961601954023239	MB-0115_MB-0191	neg	neg	MB-0115	MB-0191	6
MB-0115	MB-0414	0.743372143594794	MB-0115_MB-0414	neg	neg	MB-0115	MB-0414	10
MB-0115	MB-0045	0.795658470601497	MB-0115_MB-0045	neg	neg	MB-0115	MB-0045	1
MB-0115	MB-0350	0.634846532716461	MB-0115_MB-0350	neg	neg	MB-0115	MB-0350	2
MB-0115	MB-0372	0.94568681628209	MB-0115_MB-0372	neg	neg	MB-0115	MB-0372	3
MB-0115	MB-0400	0.940142333420453	MB-0115_MB-0400	neg	neg	MB-0115	MB-0400	4
MB-0115	MB-0396	0.956213331909428	MB-0115_MB-0396	neg	neg	MB-0115	MB-0396	5
MB-0115	MB-0238	0.838511766782447	MB-0115_MB-0238	neg	neg	MB-0115	MB-0238	6
MB-0115	MB-0158	0.730995890278595	MB-0115_MB-0158	neg	neg	MB-0115	MB-0158	2
MB-0115	MB-0446	0.589735270792453	MB-0115_MB-0446	neg	neg	MB-0115	MB-0446	2
MB-0115	MB-0525	0.869364841093331	MB-0115_MB-0525	neg	neg	MB-0115	MB-0525	7
MB-0115	MB-0361	0.851251703263981	MB-0115_MB-0361	neg	neg	MB-0115	MB-0361	8
MB-0115	MB-0354	0.665717540663187	MB-0115_MB-0354	neg	neg	MB-0115	MB-0354	9
MB-0115	MB-0531	0.929831524992733	MB-0115_MB-0531	neg	neg	MB-0115	MB-0531	2
MB-0115	MB-0613	0.844553964470367	MB-0115_MB-0613	neg	neg	MB-0115	MB-0613	10
MB-0115	MB-0494	0.66322314199735	MB-0115_MB-0494	neg	neg	MB-0115	MB-0494	3
MB-0115	MB-0399	0.768956356944593	MB-0115_MB-0399	neg	neg	MB-0115	MB-0399	4
MB-0115	MB-0869	0.921707296152504	MB-0115_MB-0869	neg	neg	MB-0115	MB-0869	2
MB-0115	MB-0582	0.882093243014354	MB-0115_MB-0582	neg	neg	MB-0115	MB-0582	11
MB-0115	MB-0206	0.647281282324542	MB-0115_MB-0206	neg	neg	MB-0115	MB-0206	12
MB-0115	MB-0874	0.786759017282222	MB-0115_MB-0874	neg	neg	MB-0115	MB-0874	10
MB-0115	MB-0659	0.963070973732808	MB-0115_MB-0659	neg	neg	MB-0115	MB-0659	9
MB-0115	MB-0269	0.851856326964978	MB-0115_MB-0269	neg	neg	MB-0115	MB-0269	8
MB-0115	MB-0467	0.792227336092674	MB-0115_MB-0467	neg	neg	MB-0115	MB-0467	2
MB-0115	MB-0608	0.883811250069654	MB-0115_MB-0608	neg	neg	MB-0115	MB-0608	3
MB-0115	MB-2513	0.759071579516201	MB-0115_MB-2513	neg	neg	MB-0115	MB-2513	10
MB-0115	MB-2718	0.912770890982585	MB-0115_MB-2718	neg	neg	MB-0115	MB-2718	8
MB-0115	MB-2904	0.858580361931224	MB-0115_MB-2904	neg	neg	MB-0115	MB-2904	2
MB-0115	MB-3031	0.814619960333336	MB-0115_MB-3031	neg	neg	MB-0115	MB-3031	13
MB-0115	MB-0401	0.807148409959363	MB-0115_MB-0401	neg	neg	MB-0115	MB-0401	13
MB-0115	MB-2912	0.821957960240122	MB-0115_MB-2912	neg	neg	MB-0115	MB-2912	3
MB-0115	MB-3436	0.965132230672323	MB-0115_MB-3436	neg	neg	MB-0115	MB-3436	6
MB-0115	MB-2957	0.913435446793411	MB-0115_MB-2957	neg	neg	MB-0115	MB-2957	9
MB-0115	MB-2923	0.775608410491025	MB-0115_MB-2923	neg	neg	MB-0115	MB-2923	4
MB-0115	MB-2614	0.771272314331069	MB-0115_MB-2614	neg	neg	MB-0115	MB-2614	9
MB-0115	MB-3528	0.743016039656936	MB-0115_MB-3528	neg	neg	MB-0115	MB-3528	2
MB-0115	MB-2632	0.615438848780059	MB-0115_MB-2632	neg	neg	MB-0115	MB-2632	2
MB-0115	MB-3218	0.831035789050749	MB-0115_MB-3218	neg	neg	MB-0115	MB-3218	5
MB-0115	MB-3329	0.785796513230475	MB-0115_MB-3329	neg	neg	MB-0115	MB-3329	2
MB-0115	MB-3292	0.877482145972026	MB-0115_MB-3292	neg	neg	MB-0115	MB-3292	6
MB-0115	MB-2742	0.746738207356206	MB-0115_MB-2742	neg	neg	MB-0115	MB-2742	9
MB-0115	MB-0581	0.654459849535519	MB-0115_MB-0581	neg	neg	MB-0115	MB-0581	2
MB-0115	MB-0395	0.648926691004395	MB-0115_MB-0395	neg	neg	MB-0115	MB-0395	2
MB-0115	MB-3488	0.681505319311365	MB-0115_MB-3488	neg	neg	MB-0115	MB-3488	2
MB-0115	MB-3567	0.751042604382702	MB-0115_MB-3567	neg	neg	MB-0115	MB-3567	2
MB-0115	MB-3386	0.895378372823478	MB-0115_MB-3386	neg	neg	MB-0115	MB-3386	6
MB-0115	MB-2857	0.902651524796402	MB-0115_MB-2857	neg	neg	MB-0115	MB-2857	14
MB-0115	MB-3367	0.589221574942742	MB-0115_MB-3367	neg	neg	MB-0115	MB-3367	2
MB-0115	MB-0035	0.45856027011786	MB-0115_MB-0035	neg	neg	MB-0115	MB-0035	13
MB-0158	MB-0045	0.853939487537901	MB-0158_MB-0045	neg	neg	MB-0158	MB-0045	9
MB-0158	MB-0238	0.807953930507347	MB-0158_MB-0238	neg	neg	MB-0158	MB-0238	6
MB-0158	MB-0372	0.764387329185139	MB-0158_MB-0372	neg	neg	MB-0158	MB-0372	10
MB-0158	MB-0115	0.73099700129327	MB-0158_MB-0115	neg	neg	MB-0158	MB-0115	1
MB-0158	MB-0035	0.488023648193935	MB-0158_MB-0035	neg	neg	MB-0158	MB-0035	2
MB-0158	MB-0400	0.77786664440604	MB-0158_MB-0400	neg	neg	MB-0158	MB-0400	3
MB-0158	MB-0395	0.806451014062258	MB-0158_MB-0395	neg	neg	MB-0158	MB-0395	4
MB-0158	MB-0525	0.852924786951488	MB-0158_MB-0525	neg	neg	MB-0158	MB-0525	5
MB-0158	MB-0467	0.789612250558204	MB-0158_MB-0467	neg	neg	MB-0158	MB-0467	6
MB-0158	MB-0531	0.848320670232281	MB-0158_MB-0531	neg	neg	MB-0158	MB-0531	2
MB-0158	MB-0401	0.733000640959231	MB-0158_MB-0401	neg	neg	MB-0158	MB-0401	2
MB-0158	MB-0206	0.776983063765494	MB-0158_MB-0206	neg	neg	MB-0158	MB-0206	7
MB-0158	MB-0581	0.837414949006396	MB-0158_MB-0581	neg	neg	MB-0158	MB-0581	8
MB-0158	MB-0874	0.790955440176455	MB-0158_MB-0874	neg	neg	MB-0158	MB-0874	9
MB-0158	MB-0659	0.744833304404158	MB-0158_MB-0659	neg	neg	MB-0158	MB-0659	2
MB-0158	MB-0494	0.75914839120504	MB-0158_MB-0494	neg	neg	MB-0158	MB-0494	10
MB-0158	MB-0613	0.811619330284229	MB-0158_MB-0613	neg	neg	MB-0158	MB-0613	3
MB-0158	MB-2513	0.774955922666604	MB-0158_MB-2513	neg	neg	MB-0158	MB-2513	4
MB-0158	MB-0399	0.90349502983996	MB-0158_MB-0399	neg	neg	MB-0158	MB-0399	2
MB-0158	MB-2718	0.837033397870586	MB-0158_MB-2718	neg	neg	MB-0158	MB-2718	11
MB-0158	MB-0582	0.845831206784391	MB-0158_MB-0582	neg	neg	MB-0158	MB-0582	12
MB-0158	MB-0269	0.895541631706321	MB-0158_MB-0269	neg	neg	MB-0158	MB-0269	10
MB-0158	MB-3031	0.847577262076219	MB-0158_MB-3031	neg	neg	MB-0158	MB-3031	9
MB-0158	MB-2742	0.837167816063774	MB-0158_MB-2742	neg	neg	MB-0158	MB-2742	8
MB-0158	MB-0191	0.766150759600034	MB-0158_MB-0191	neg	neg	MB-0158	MB-0191	2
MB-0158	MB-2904	0.835719256044696	MB-0158_MB-2904	neg	neg	MB-0158	MB-2904	3
MB-0158	MB-0869	0.82498600654425	MB-0158_MB-0869	neg	neg	MB-0158	MB-0869	10
MB-0158	MB-0446	0.798792128005333	MB-0158_MB-0446	neg	neg	MB-0158	MB-0446	8
MB-0158	MB-0608	0.799565548982456	MB-0158_MB-0608	neg	neg	MB-0158	MB-0608	2
MB-0158	MB-2614	0.840112109392144	MB-0158_MB-2614	neg	neg	MB-0158	MB-2614	13
MB-0158	MB-2632	0.78469496003472	MB-0158_MB-2632	neg	neg	MB-0158	MB-2632	13
MB-0158	MB-2957	0.79956221976493	MB-0158_MB-2957	neg	neg	MB-0158	MB-2957	3
MB-0158	MB-3329	0.811249867816733	MB-0158_MB-3329	neg	neg	MB-0158	MB-3329	6
MB-0158	MB-3436	0.774633307965027	MB-0158_MB-3436	neg	neg	MB-0158	MB-3436	9
MB-0158	MB-3218	0.836434563395044	MB-0158_MB-3218	neg	neg	MB-0158	MB-3218	4
MB-0158	MB-3528	0.774824558839884	MB-0158_MB-3528	neg	neg	MB-0158	MB-3528	9
MB-0158	MB-0354	0.82119461276456	MB-0158_MB-0354	neg	neg	MB-0158	MB-0354	2
MB-0158	MB-2912	0.805163041657737	MB-0158_MB-2912	neg	neg	MB-0158	MB-2912	2
MB-0158	MB-3488	0.75966338856912	MB-0158_MB-3488	neg	neg	MB-0158	MB-3488	5
MB-0158	MB-3292	0.810319664310059	MB-0158_MB-3292	neg	neg	MB-0158	MB-3292	2
MB-0158	MB-3386	0.782688073644289	MB-0158_MB-3386	neg	neg	MB-0158	MB-3386	6
MB-0158	MB-3567	0.819174674309773	MB-0158_MB-3567	neg	neg	MB-0158	MB-3567	9
MB-0158	MB-0396	0.720165651627296	MB-0158_MB-0396	neg	neg	MB-0158	MB-0396	2
MB-0158	MB-0414	0.607442612908367	MB-0158_MB-0414	neg	neg	MB-0158	MB-0414	2
MB-0158	MB-2857	0.793749004314716	MB-0158_MB-2857	neg	neg	MB-0158	MB-2857	2
MB-0158	MB-2923	0.780736293063905	MB-0158_MB-2923	neg	neg	MB-0158	MB-2923	2
MB-0158	MB-0361	0.826977188768851	MB-0158_MB-0361	neg	neg	MB-0158	MB-0361	6
MB-0158	MB-3367	0.691064368671518	MB-0158_MB-3367	neg	neg	MB-0158	MB-3367	14
MB-0158	MB-0350	0.583415853653037	MB-0158_MB-0350	neg	neg	MB-0158	MB-0350	2
MB-0191	MB-0115	0.961717844816852	MB-0191_MB-0115	neg	neg	MB-0191	MB-0115	13
MB-0191	MB-0372	0.956630962382396	MB-0191_MB-0372	neg	neg	MB-0191	MB-0372	9
MB-0191	MB-0045	0.904093668129057	MB-0191_MB-0045	neg	neg	MB-0191	MB-0045	6
MB-0191	MB-0238	0.932230023577295	MB-0191_MB-0238	neg	neg	MB-0191	MB-0238	10
MB-0191	MB-0396	0.969219399673011	MB-0191_MB-0396	neg	neg	MB-0191	MB-0396	1
MB-0191	MB-0400	0.970692102427553	MB-0191_MB-0400	neg	neg	MB-0191	MB-0400	2
MB-0191	MB-0395	0.789168083568659	MB-0191_MB-0395	neg	neg	MB-0191	MB-0395	3
MB-0191	MB-0446	0.764781672551567	MB-0191_MB-0446	neg	neg	MB-0191	MB-0446	4
MB-0191	MB-0525	0.87360794326942	MB-0191_MB-0525	neg	neg	MB-0191	MB-0525	5
MB-0191	MB-0531	0.930197072308052	MB-0191_MB-0531	neg	neg	MB-0191	MB-0531	6
MB-0191	MB-0414	0.737613732121386	MB-0191_MB-0414	neg	neg	MB-0191	MB-0414	2
MB-0191	MB-0399	0.765373090291247	MB-0191_MB-0399	neg	neg	MB-0191	MB-0399	2
MB-0191	MB-0158	0.765954933025963	MB-0191_MB-0158	neg	neg	MB-0191	MB-0158	7
MB-0191	MB-0350	0.625436275770319	MB-0191_MB-0350	neg	neg	MB-0191	MB-0350	8
MB-0191	MB-0659	0.962740056664486	MB-0191_MB-0659	neg	neg	MB-0191	MB-0659	9
MB-0191	MB-0467	0.787557756060762	MB-0191_MB-0467	neg	neg	MB-0191	MB-0467	2
MB-0191	MB-0269	0.883557732874382	MB-0191_MB-0269	neg	neg	MB-0191	MB-0269	10
MB-0191	MB-0206	0.752570809727197	MB-0191_MB-0206	neg	neg	MB-0191	MB-0206	3
MB-0191	MB-0869	0.928794557683322	MB-0191_MB-0869	neg	neg	MB-0191	MB-0869	4
MB-0191	MB-0874	0.834810152547113	MB-0191_MB-0874	neg	neg	MB-0191	MB-0874	2
MB-0191	MB-0613	0.923097427284776	MB-0191_MB-0613	neg	neg	MB-0191	MB-0613	11
MB-0191	MB-0581	0.7929901766733	MB-0191_MB-0581	neg	neg	MB-0191	MB-0581	12
MB-0191	MB-2513	0.766649317907587	MB-0191_MB-2513	neg	neg	MB-0191	MB-2513	10
MB-0191	MB-2718	0.919307819091408	MB-0191_MB-2718	neg	neg	MB-0191	MB-2718	9
MB-0191	MB-0354	0.746352336650472	MB-0191_MB-0354	neg	neg	MB-0191	MB-0354	8
MB-0191	MB-3031	0.833129676618599	MB-0191_MB-3031	neg	neg	MB-0191	MB-3031	2
MB-0191	MB-2904	0.938542888185074	MB-0191_MB-2904	neg	neg	MB-0191	MB-2904	3
MB-0191	MB-2957	0.929906549715352	MB-0191_MB-2957	neg	neg	MB-0191	MB-2957	10
MB-0191	MB-0401	0.845489716691795	MB-0191_MB-0401	neg	neg	MB-0191	MB-0401	8
MB-0191	MB-3436	0.960422267144537	MB-0191_MB-3436	neg	neg	MB-0191	MB-3436	2
MB-0191	MB-0494	0.736516542079665	MB-0191_MB-0494	neg	neg	MB-0191	MB-0494	13
MB-0191	MB-0582	0.896852945723482	MB-0191_MB-0582	neg	neg	MB-0191	MB-0582	13
MB-0191	MB-3218	0.877083101278273	MB-0191_MB-3218	neg	neg	MB-0191	MB-3218	3
MB-0191	MB-3329	0.824145597325904	MB-0191_MB-3329	neg	neg	MB-0191	MB-3329	6
MB-0191	MB-2742	0.889471479798919	MB-0191_MB-2742	neg	neg	MB-0191	MB-2742	9
MB-0191	MB-3528	0.797936912440681	MB-0191_MB-3528	neg	neg	MB-0191	MB-3528	4
MB-0191	MB-2912	0.874127947830207	MB-0191_MB-2912	neg	neg	MB-0191	MB-2912	9
MB-0191	MB-2923	0.844235097176482	MB-0191_MB-2923	neg	neg	MB-0191	MB-2923	2
MB-0191	MB-3567	0.76224677379534	MB-0191_MB-3567	neg	neg	MB-0191	MB-3567	2
MB-0191	MB-3292	0.912151196988821	MB-0191_MB-3292	neg	neg	MB-0191	MB-3292	5
MB-0191	MB-0361	0.839248395782005	MB-0191_MB-0361	neg	neg	MB-0191	MB-0361	2
MB-0191	MB-0608	0.906570505577159	MB-0191_MB-0608	neg	neg	MB-0191	MB-0608	6
MB-0191	MB-3367	0.745545009307086	MB-0191_MB-3367	neg	neg	MB-0191	MB-3367	9
MB-0191	MB-3386	0.956867002912343	MB-0191_MB-3386	neg	neg	MB-0191	MB-3386	2
MB-0191	MB-2857	0.932713273445399	MB-0191_MB-2857	neg	neg	MB-0191	MB-2857	2
MB-0191	MB-2614	0.888729499537369	MB-0191_MB-2614	neg	neg	MB-0191	MB-2614	2
MB-0191	MB-0035	0.435255686708111	MB-0191_MB-0035	neg	neg	MB-0191	MB-0035	2
MB-0191	MB-3488	0.762115598255493	MB-0191_MB-3488	neg	neg	MB-0191	MB-3488	6
MB-0191	MB-2632	0.733650815343769	MB-0191_MB-2632	neg	neg	MB-0191	MB-2632	14
MB-0206	MB-0045	0.830533167406582	MB-0206_MB-0045	neg	neg	MB-0206	MB-0045	2
MB-0206	MB-0238	0.820442643161408	MB-0206_MB-0238	neg	neg	MB-0206	MB-0238	13
MB-0206	MB-0372	0.75660947669612	MB-0206_MB-0372	neg	neg	MB-0206	MB-0372	9
MB-0206	MB-0401	0.520414350293162	MB-0206_MB-0401	neg	neg	MB-0206	MB-0401	6
MB-0206	MB-0525	0.788740937573203	MB-0206_MB-0525	neg	neg	MB-0206	MB-0525	10
MB-0206	MB-0354	0.827921196439863	MB-0206_MB-0354	neg	neg	MB-0206	MB-0354	1
MB-0206	MB-0400	0.728478956555984	MB-0206_MB-0400	neg	neg	MB-0206	MB-0400	2
MB-0206	MB-0158	0.776159063482597	MB-0206_MB-0158	neg	neg	MB-0206	MB-0158	3
MB-0206	MB-0350	0.479134381935672	MB-0206_MB-0350	neg	neg	MB-0206	MB-0350	4
MB-0206	MB-0467	0.633360851807542	MB-0206_MB-0467	neg	neg	MB-0206	MB-0467	5
MB-0206	MB-0269	0.848473404295832	MB-0206_MB-0269	neg	neg	MB-0206	MB-0269	6
MB-0206	MB-0494	0.831360144077949	MB-0206_MB-0494	neg	neg	MB-0206	MB-0494	2
MB-0206	MB-0115	0.648116239735491	MB-0206_MB-0115	neg	neg	MB-0206	MB-0115	2
MB-0206	MB-0531	0.746724793488347	MB-0206_MB-0531	neg	neg	MB-0206	MB-0531	7
MB-0206	MB-0874	0.870113653301924	MB-0206_MB-0874	neg	neg	MB-0206	MB-0874	8
MB-0206	MB-0191	0.751964185161095	MB-0206_MB-0191	neg	neg	MB-0206	MB-0191	9
MB-0206	MB-0613	0.873882248469801	MB-0206_MB-0613	neg	neg	MB-0206	MB-0613	2
MB-0206	MB-2513	0.590705640823436	MB-0206_MB-2513	neg	neg	MB-0206	MB-2513	10
MB-0206	MB-0395	0.64339822064306	MB-0206_MB-0395	neg	neg	MB-0206	MB-0395	3
MB-0206	MB-2718	0.762090714841018	MB-0206_MB-2718	neg	neg	MB-0206	MB-2718	4
MB-0206	MB-2742	0.824061068170916	MB-0206_MB-2742	neg	neg	MB-0206	MB-2742	2
MB-0206	MB-2904	0.80759530903041	MB-0206_MB-2904	neg	neg	MB-0206	MB-2904	11
MB-0206	MB-0581	0.780482063676645	MB-0206_MB-0581	neg	neg	MB-0206	MB-0581	12
MB-0206	MB-0582	0.790186112481232	MB-0206_MB-0582	neg	neg	MB-0206	MB-0582	10
MB-0206	MB-0035	0.297673929651254	MB-0206_MB-0035	neg	neg	MB-0206	MB-0035	9
MB-0206	MB-3031	0.757847717145582	MB-0206_MB-3031	neg	neg	MB-0206	MB-3031	8
MB-0206	MB-2912	0.858616266914214	MB-0206_MB-2912	neg	neg	MB-0206	MB-2912	2
MB-0206	MB-0659	0.630795019044165	MB-0206_MB-0659	neg	neg	MB-0206	MB-0659	3
MB-0206	MB-3329	0.814808340379853	MB-0206_MB-3329	neg	neg	MB-0206	MB-3329	10
MB-0206	MB-3528	0.840726792707159	MB-0206_MB-3528	neg	neg	MB-0206	MB-3528	8
MB-0206	MB-2957	0.760527929269974	MB-0206_MB-2957	neg	neg	MB-0206	MB-2957	2
MB-0206	MB-0414	0.534237154498962	MB-0206_MB-0414	neg	neg	MB-0206	MB-0414	13
MB-0238	MB-0045	0.8520405070755	MB-0238_MB-0045	neg	neg	MB-0238	MB-0045	13
MB-0206	MB-3367	0.79629246189962	MB-0206_MB-3367	neg	neg	MB-0206	MB-3367	3
MB-0206	MB-3386	0.771757501731777	MB-0206_MB-3386	neg	neg	MB-0206	MB-3386	6
MB-0206	MB-0446	0.637266177677094	MB-0206_MB-0446	neg	neg	MB-0206	MB-0446	9
MB-0206	MB-3292	0.816453043189555	MB-0206_MB-3292	neg	neg	MB-0206	MB-3292	4
MB-0206	MB-0608	0.833118929295796	MB-0206_MB-0608	neg	neg	MB-0206	MB-0608	9
MB-0206	MB-3436	0.641835658953467	MB-0206_MB-3436	neg	neg	MB-0206	MB-3436	2
MB-0206	MB-3218	0.792604395520827	MB-0206_MB-3218	neg	neg	MB-0206	MB-3218	2
MB-0238	MB-0115	0.839775527348512	MB-0238_MB-0115	neg	neg	MB-0238	MB-0115	5
MB-0238	MB-0206	0.820329017887599	MB-0238_MB-0206	neg	neg	MB-0238	MB-0206	2
MB-0238	MB-0158	0.80985906430317	MB-0238_MB-0158	neg	neg	MB-0238	MB-0158	6
MB-0238	MB-0372	0.871865110747324	MB-0238_MB-0372	neg	neg	MB-0238	MB-0372	9
MB-0206	MB-2614	0.717885072529212	MB-0206_MB-2614	neg	neg	MB-0206	MB-2614	2
MB-0206	MB-0396	0.679685284292871	MB-0206_MB-0396	neg	neg	MB-0206	MB-0396	2
MB-0206	MB-2857	0.789728232465092	MB-0206_MB-2857	neg	neg	MB-0206	MB-2857	2
MB-0206	MB-0399	0.63496255041037	MB-0206_MB-0399	neg	neg	MB-0206	MB-0399	2
MB-0238	MB-0269	0.892564386616461	MB-0238_MB-0269	neg	neg	MB-0238	MB-0269	6
MB-0238	MB-0191	0.932415431928752	MB-0238_MB-0191	neg	neg	MB-0238	MB-0191	14
MB-0238	MB-0354	0.801889884174349	MB-0238_MB-0354	neg	neg	MB-0238	MB-0354	2
MB-0238	MB-0400	0.917862711682335	MB-0238_MB-0400	neg	neg	MB-0238	MB-0400	13
MB-0206	MB-2923	0.600726777792635	MB-0206_MB-2923	neg	neg	MB-0206	MB-2923	9
MB-0206	MB-0869	0.761039073872599	MB-0206_MB-0869	neg	neg	MB-0206	MB-0869	6
MB-0238	MB-0035	0.355568893563175	MB-0238_MB-0035	neg	neg	MB-0238	MB-0035	10
MB-0238	MB-0494	0.806780771541373	MB-0238_MB-0494	neg	neg	MB-0238	MB-0494	1
MB-0238	MB-0525	0.855592286800574	MB-0238_MB-0525	neg	neg	MB-0238	MB-0525	2
MB-0238	MB-0399	0.749281571012931	MB-0238_MB-0399	neg	neg	MB-0238	MB-0399	3
MB-0238	MB-0396	0.903925574291151	MB-0238_MB-0396	neg	neg	MB-0238	MB-0396	4
MB-0238	MB-0446	0.612455046079675	MB-0238_MB-0446	neg	neg	MB-0238	MB-0446	5
MB-0238	MB-0531	0.852876346501467	MB-0238_MB-0531	neg	neg	MB-0238	MB-0531	6
MB-0206	MB-3488	0.538992854079595	MB-0206_MB-3488	neg	neg	MB-0206	MB-3488	2
MB-0238	MB-0401	0.746945348444275	MB-0238_MB-0401	neg	neg	MB-0238	MB-0401	2
MB-0238	MB-0395	0.648961170285998	MB-0238_MB-0395	neg	neg	MB-0238	MB-0395	7
MB-0238	MB-0874	0.844125031259826	MB-0238_MB-0874	neg	neg	MB-0238	MB-0874	8
MB-0238	MB-0467	0.726164634046963	MB-0238_MB-0467	neg	neg	MB-0238	MB-0467	9
MB-0206	MB-0361	0.693207274371099	MB-0206_MB-0361	neg	neg	MB-0206	MB-0361	2
MB-0238	MB-0608	0.912342097508692	MB-0238_MB-0608	neg	neg	MB-0238	MB-0608	10
MB-0238	MB-2742	0.870196208111824	MB-0238_MB-2742	neg	neg	MB-0238	MB-2742	3
MB-0238	MB-2718	0.854845640444155	MB-0238_MB-2718	neg	neg	MB-0238	MB-2718	4
MB-0238	MB-2513	0.734062919906626	MB-0238_MB-2513	neg	neg	MB-0238	MB-2513	2
MB-0238	MB-0581	0.710559347823923	MB-0238_MB-0581	neg	neg	MB-0238	MB-0581	11
MB-0238	MB-0613	0.922435177752765	MB-0238_MB-0613	neg	neg	MB-0238	MB-0613	12
MB-0238	MB-0582	0.884077099823361	MB-0238_MB-0582	neg	neg	MB-0238	MB-0582	10
MB-0238	MB-0659	0.818192024147858	MB-0238_MB-0659	neg	neg	MB-0238	MB-0659	9
MB-0238	MB-3031	0.846329899225826	MB-0238_MB-3031	neg	neg	MB-0238	MB-3031	8
MB-0238	MB-2904	0.894707395008979	MB-0238_MB-2904	neg	neg	MB-0238	MB-2904	2
MB-0238	MB-0869	0.887661425275633	MB-0238_MB-0869	neg	neg	MB-0238	MB-0869	3
MB-0238	MB-2912	0.898339097561147	MB-0238_MB-2912	neg	neg	MB-0238	MB-2912	10
MB-0238	MB-3329	0.867892012707737	MB-0238_MB-3329	neg	neg	MB-0238	MB-3329	8
MB-0206	MB-2632	0.621770799759936	MB-0206_MB-2632	neg	neg	MB-0206	MB-2632	2
MB-0238	MB-2957	0.915111104717873	MB-0238_MB-2957	neg	neg	MB-0238	MB-2957	13
MB-0238	MB-0361	0.814540703492177	MB-0238_MB-0361	neg	neg	MB-0238	MB-0361	13
MB-0238	MB-3528	0.864193083493486	MB-0238_MB-3528	neg	neg	MB-0238	MB-3528	3
MB-0238	MB-3292	0.908821236873906	MB-0238_MB-3292	neg	neg	MB-0238	MB-3292	6
MB-0238	MB-3218	0.889592739903126	MB-0238_MB-3218	neg	neg	MB-0238	MB-3218	9
MB-0238	MB-3436	0.83512435097303	MB-0238_MB-3436	neg	neg	MB-0238	MB-3436	4
MB-0238	MB-2857	0.918770079377011	MB-0238_MB-2857	neg	neg	MB-0238	MB-2857	9
MB-0238	MB-3567	0.732063480164155	MB-0238_MB-3567	neg	neg	MB-0238	MB-3567	2
MB-0238	MB-3386	0.889248087607941	MB-0238_MB-3386	neg	neg	MB-0238	MB-3386	2
MB-0238	MB-3367	0.771090492734958	MB-0238_MB-3367	neg	neg	MB-0238	MB-3367	5
MB-0238	MB-2614	0.798340881479692	MB-0238_MB-2614	neg	neg	MB-0238	MB-2614	2
MB-0238	MB-0414	0.694098877077753	MB-0238_MB-0414	neg	neg	MB-0238	MB-0414	6
MB-0206	MB-3567	0.678708605419478	MB-0206_MB-3567	neg	neg	MB-0206	MB-3567	9
MB-0238	MB-2632	0.608744275720601	MB-0238_MB-2632	neg	neg	MB-0238	MB-2632	2
MB-0238	MB-2923	0.733908821660577	MB-0238_MB-2923	neg	neg	MB-0238	MB-2923	2
MB-0269	MB-0238	0.89237632806625	MB-0269_MB-0238	neg	neg	MB-0269	MB-0238	2
MB-0269	MB-0372	0.865832894986588	MB-0269_MB-0372	neg	neg	MB-0269	MB-0372	2
MB-0269	MB-0045	0.889360699799545	MB-0269_MB-0045	neg	neg	MB-0269	MB-0045	6
MB-0238	MB-0350	0.600687902619917	MB-0238_MB-0350	neg	neg	MB-0238	MB-0350	14
MB-0238	MB-3488	0.700015454131082	MB-0238_MB-3488	neg	neg	MB-0238	MB-3488	2
MB-0269	MB-0400	0.882130784669269	MB-0269_MB-0400	neg	neg	MB-0269	MB-0400	13
MB-0269	MB-0115	0.851868717386776	MB-0269_MB-0115	neg	neg	MB-0269	MB-0115	9
MB-0269	MB-0191	0.883527079803045	MB-0269_MB-0191	neg	neg	MB-0269	MB-0191	6
MB-0269	MB-0206	0.848664659604787	MB-0269_MB-0206	neg	neg	MB-0269	MB-0206	10
MB-0269	MB-0396	0.857538126144309	MB-0269_MB-0396	neg	neg	MB-0269	MB-0396	1
MB-0269	MB-0035	0.360957038898092	MB-0269_MB-0035	neg	neg	MB-0269	MB-0035	2
MB-0269	MB-0401	0.741127448970689	MB-0269_MB-0401	neg	neg	MB-0269	MB-0401	3
MB-0269	MB-0525	0.865002911943921	MB-0269_MB-0525	neg	neg	MB-0269	MB-0525	4
MB-0269	MB-0395	0.728178984383544	MB-0269_MB-0395	neg	neg	MB-0269	MB-0395	5
MB-0269	MB-0467	0.732167272192598	MB-0269_MB-0467	neg	neg	MB-0269	MB-0467	6
MB-0269	MB-0531	0.874583726544011	MB-0269_MB-0531	neg	neg	MB-0269	MB-0531	2
MB-0269	MB-0494	0.823360062372895	MB-0269_MB-0494	neg	neg	MB-0269	MB-0494	2
MB-0269	MB-0158	0.895871320854412	MB-0269_MB-0158	neg	neg	MB-0269	MB-0158	7
MB-0269	MB-0361	0.841800227994679	MB-0269_MB-0361	neg	neg	MB-0269	MB-0361	8
MB-0269	MB-0874	0.830885399374474	MB-0269_MB-0874	neg	neg	MB-0269	MB-0874	9
MB-0269	MB-0659	0.838128971151442	MB-0269_MB-0659	neg	neg	MB-0269	MB-0659	2
MB-0269	MB-0613	0.882523970954544	MB-0269_MB-0613	neg	neg	MB-0269	MB-0613	10
MB-0269	MB-2513	0.718626343477651	MB-0269_MB-2513	neg	neg	MB-0269	MB-2513	3
MB-0269	MB-0581	0.787204282621112	MB-0269_MB-0581	neg	neg	MB-0269	MB-0581	4
MB-0269	MB-2718	0.872804179899009	MB-0269_MB-2718	neg	neg	MB-0269	MB-2718	2
MB-0269	MB-3031	0.826032305414905	MB-0269_MB-3031	neg	neg	MB-0269	MB-3031	11
MB-0269	MB-0608	0.880932264421123	MB-0269_MB-0608	neg	neg	MB-0269	MB-0608	12
MB-0269	MB-2742	0.893544697645768	MB-0269_MB-2742	neg	neg	MB-0269	MB-2742	10
MB-0269	MB-0869	0.879486727982804	MB-0269_MB-0869	neg	neg	MB-0269	MB-0869	9
MB-0269	MB-2904	0.897392209828704	MB-0269_MB-2904	neg	neg	MB-0269	MB-2904	8
MB-0269	MB-0582	0.886663659353608	MB-0269_MB-0582	neg	neg	MB-0269	MB-0582	2
MB-0269	MB-0446	0.728986379637464	MB-0269_MB-0446	neg	neg	MB-0269	MB-0446	3
MB-0269	MB-3218	0.891814736955661	MB-0269_MB-3218	neg	neg	MB-0269	MB-3218	10
MB-0269	MB-3329	0.838666933553508	MB-0269_MB-3329	neg	neg	MB-0269	MB-3329	8
MB-0269	MB-2912	0.89261803416808	MB-0269_MB-2912	neg	neg	MB-0269	MB-2912	2
MB-0269	MB-2957	0.892641157222059	MB-0269_MB-2957	neg	neg	MB-0269	MB-2957	13
MB-0269	MB-0354	0.883074051434617	MB-0269_MB-0354	neg	neg	MB-0269	MB-0354	13
MB-0269	MB-3292	0.895558534781566	MB-0269_MB-3292	neg	neg	MB-0269	MB-3292	3
MB-0269	MB-2857	0.891928424768689	MB-0269_MB-2857	neg	neg	MB-0269	MB-2857	6
MB-0269	MB-2614	0.826976610152698	MB-0269_MB-2614	neg	neg	MB-0269	MB-2614	9
MB-0269	MB-3386	0.882821519389592	MB-0269_MB-3386	neg	neg	MB-0269	MB-3386	4
MB-0269	MB-3436	0.850443419535567	MB-0269_MB-3436	neg	neg	MB-0269	MB-3436	9
MB-0269	MB-3528	0.818263005354357	MB-0269_MB-3528	neg	neg	MB-0269	MB-3528	2
MB-0269	MB-2632	0.731151351430251	MB-0269_MB-2632	neg	neg	MB-0269	MB-2632	2
MB-0269	MB-2923	0.780349120165121	MB-0269_MB-2923	neg	neg	MB-0269	MB-2923	5
MB-0269	MB-3367	0.778971595447214	MB-0269_MB-3367	neg	neg	MB-0269	MB-3367	2
MB-0269	MB-0399	0.854725078207129	MB-0269_MB-0399	neg	neg	MB-0269	MB-0399	6
MB-0269	MB-3488	0.697979802820989	MB-0269_MB-3488	neg	neg	MB-0269	MB-3488	9
MB-0269	MB-0414	0.693135376258805	MB-0269_MB-0414	neg	neg	MB-0269	MB-0414	2
MB-0269	MB-0350	0.620186167001774	MB-0269_MB-0350	neg	neg	MB-0269	MB-0350	2
MB-0269	MB-3567	0.81903447382654	MB-0269_MB-3567	neg	neg	MB-0269	MB-3567	2
MB-0350	MB-0035	0.734045720608465	MB-0350_MB-0035	neg	neg	MB-0350	MB-0035	2
MB-0350	MB-0191	0.624433290634258	MB-0350_MB-0191	neg	neg	MB-0350	MB-0191	6
MB-0350	MB-0115	0.634946417786557	MB-0350_MB-0115	neg	neg	MB-0350	MB-0115	14
MB-0350	MB-0414	0.971614132721884	MB-0350_MB-0414	neg	neg	MB-0350	MB-0414	2
MB-0350	MB-0372	0.653843792980704	MB-0350_MB-0372	neg	neg	MB-0350	MB-0372	13
MB-0350	MB-0401	0.906087926052844	MB-0350_MB-0401	neg	neg	MB-0350	MB-0401	9
MB-0350	MB-0045	0.544553394815531	MB-0350_MB-0045	neg	neg	MB-0350	MB-0045	6
MB-0350	MB-0467	0.573786422472751	MB-0350_MB-0467	neg	neg	MB-0350	MB-0467	10
MB-0350	MB-0525	0.586464809453191	MB-0350_MB-0525	neg	neg	MB-0350	MB-0525	1
MB-0350	MB-0238	0.604236172912967	MB-0350_MB-0238	neg	neg	MB-0350	MB-0238	2
MB-0350	MB-0395	0.456665091095857	MB-0350_MB-0395	neg	neg	MB-0350	MB-0395	3
MB-0350	MB-0659	0.609938151925735	MB-0350_MB-0659	neg	neg	MB-0350	MB-0659	4
MB-0350	MB-0446	0.498256174229474	MB-0350_MB-0446	neg	neg	MB-0350	MB-0446	5
MB-0350	MB-0400	0.646970756045347	MB-0350_MB-0400	neg	neg	MB-0350	MB-0400	6
MB-0350	MB-0396	0.6126404298854	MB-0350_MB-0396	neg	neg	MB-0350	MB-0396	2
MB-0350	MB-0158	0.582862440266824	MB-0350_MB-0158	neg	neg	MB-0350	MB-0158	2
MB-0350	MB-0613	0.556928138735163	MB-0350_MB-0613	neg	neg	MB-0350	MB-0613	7
MB-0350	MB-0531	0.608535929128262	MB-0350_MB-0531	neg	neg	MB-0350	MB-0531	8
MB-0350	MB-2513	0.495379007158599	MB-0350_MB-2513	neg	neg	MB-0350	MB-2513	9
MB-0350	MB-0581	0.472136049830524	MB-0350_MB-0581	neg	neg	MB-0350	MB-0581	2
MB-0350	MB-0874	0.497369052536378	MB-0350_MB-0874	neg	neg	MB-0350	MB-0874	10
MB-0350	MB-2718	0.56387824912118	MB-0350_MB-2718	neg	neg	MB-0350	MB-2718	3
MB-0350	MB-3436	0.613230640887434	MB-0350_MB-3436	neg	neg	MB-0350	MB-3436	4
MB-0350	MB-0399	0.604298139004463	MB-0350_MB-0399	neg	neg	MB-0350	MB-0399	2
MB-0350	MB-3031	0.570911007765194	MB-0350_MB-3031	neg	neg	MB-0350	MB-3031	11
MB-0350	MB-0582	0.659005275745837	MB-0350_MB-0582	neg	neg	MB-0350	MB-0582	12
MB-0350	MB-2904	0.688194025123579	MB-0350_MB-2904	neg	neg	MB-0350	MB-2904	10
MB-0350	MB-0269	0.618440003208733	MB-0350_MB-0269	neg	neg	MB-0350	MB-0269	9
MB-0350	MB-0869	0.712936048465306	MB-0350_MB-0869	neg	neg	MB-0350	MB-0869	8
MB-0354	MB-0045	0.832125945072382	MB-0354_MB-0045	neg	neg	MB-0354	MB-0045	2
MB-0350	MB-3329	0.510576322125018	MB-0350_MB-3329	neg	neg	MB-0350	MB-3329	3
MB-0350	MB-3528	0.507085597660548	MB-0350_MB-3528	neg	neg	MB-0350	MB-3528	10
MB-0354	MB-0035	0.325560756220211	MB-0354_MB-0035	neg	neg	MB-0354	MB-0035	8
MB-0354	MB-0238	0.802059584596099	MB-0354_MB-0238	neg	neg	MB-0354	MB-0238	2
MB-0350	MB-2857	0.647700764552362	MB-0350_MB-2857	neg	neg	MB-0350	MB-2857	13
MB-0350	MB-0361	0.623765189127426	MB-0350_MB-0361	neg	neg	MB-0350	MB-0361	13
MB-0350	MB-0206	0.48249707948486	MB-0350_MB-0206	neg	neg	MB-0350	MB-0206	3
MB-0354	MB-0372	0.711317260584116	MB-0354_MB-0372	neg	neg	MB-0354	MB-0372	6
MB-0354	MB-0206	0.828947135918696	MB-0354_MB-0206	neg	neg	MB-0354	MB-0206	9
MB-0350	MB-0354	0.456900505240148	MB-0350_MB-0354	neg	neg	MB-0350	MB-0354	4
MB-0350	MB-0494	0.452785365274742	MB-0350_MB-0494	neg	neg	MB-0350	MB-0494	9
MB-0350	MB-2742	0.521884502983066	MB-0350_MB-2742	neg	neg	MB-0350	MB-2742	2
MB-0354	MB-0115	0.665609837247618	MB-0354_MB-0115	neg	neg	MB-0354	MB-0115	2
MB-0350	MB-3386	0.603646170976001	MB-0350_MB-3386	neg	neg	MB-0350	MB-3386	5
MB-0354	MB-0191	0.745837020985679	MB-0354_MB-0191	neg	neg	MB-0354	MB-0191	2
MB-0350	MB-2957	0.687426228084653	MB-0350_MB-2957	neg	neg	MB-0350	MB-2957	6
MB-0354	MB-0400	0.752673093953086	MB-0354_MB-0400	neg	neg	MB-0354	MB-0400	9
MB-0354	MB-0158	0.821705590826977	MB-0354_MB-0158	neg	neg	MB-0354	MB-0158	2
MB-0354	MB-0395	0.710598209995955	MB-0354_MB-0395	neg	neg	MB-0354	MB-0395	2
MB-0354	MB-0525	0.794396718499435	MB-0354_MB-0525	neg	neg	MB-0354	MB-0525	2
MB-0350	MB-3488	0.525432349522621	MB-0350_MB-3488	neg	neg	MB-0350	MB-3488	2
MB-0354	MB-0467	0.727244836001	MB-0354_MB-0467	neg	neg	MB-0354	MB-0467	6
MB-0354	MB-0446	0.727587630907148	MB-0354_MB-0446	neg	neg	MB-0354	MB-0446	14
MB-0350	MB-3218	0.697002838191166	MB-0350_MB-3218	neg	neg	MB-0350	MB-3218	2
MB-0350	MB-2912	0.585930510251835	MB-0350_MB-2912	neg	neg	MB-0350	MB-2912	13
MB-0350	MB-2923	0.535217157282174	MB-0350_MB-2923	neg	neg	MB-0350	MB-2923	9
MB-0354	MB-0531	0.768675750495248	MB-0354_MB-0531	neg	neg	MB-0354	MB-0531	6
MB-0354	MB-0494	0.858162308455956	MB-0354_MB-0494	neg	neg	MB-0354	MB-0494	10
MB-0354	MB-0581	0.838267791237779	MB-0354_MB-0581	neg	neg	MB-0354	MB-0581	1
MB-0354	MB-0269	0.883842448023696	MB-0354_MB-0269	neg	neg	MB-0354	MB-0269	2
MB-0354	MB-0613	0.777244220779971	MB-0354_MB-0613	neg	neg	MB-0354	MB-0613	3
MB-0354	MB-0874	0.777174295936081	MB-0354_MB-0874	neg	neg	MB-0354	MB-0874	4
MB-0354	MB-0396	0.701572168939896	MB-0354_MB-0396	neg	neg	MB-0354	MB-0396	5
MB-0354	MB-2513	0.660825761842259	MB-0354_MB-2513	neg	neg	MB-0354	MB-2513	6
MB-0354	MB-0582	0.83948917503445	MB-0354_MB-0582	neg	neg	MB-0354	MB-0582	2
MB-0354	MB-0659	0.635232826050791	MB-0354_MB-0659	neg	neg	MB-0354	MB-0659	2
MB-0354	MB-3031	0.787060675879186	MB-0354_MB-3031	neg	neg	MB-0354	MB-3031	7
MB-0350	MB-2632	0.472135024189684	MB-0350_MB-2632	neg	neg	MB-0350	MB-2632	8
MB-0354	MB-2742	0.841334279696577	MB-0354_MB-2742	neg	neg	MB-0354	MB-2742	9
MB-0354	MB-2718	0.736848074338392	MB-0354_MB-2718	neg	neg	MB-0354	MB-2718	2
MB-0354	MB-0401	0.614543902203521	MB-0354_MB-0401	neg	neg	MB-0354	MB-0401	10
MB-0354	MB-2904	0.777122404595486	MB-0354_MB-2904	neg	neg	MB-0354	MB-2904	3
MB-0354	MB-3329	0.800912069721475	MB-0354_MB-3329	neg	neg	MB-0354	MB-3329	4
MB-0354	MB-0399	0.772294001174865	MB-0354_MB-0399	neg	neg	MB-0354	MB-0399	2
MB-0354	MB-2912	0.824006563912488	MB-0354_MB-2912	neg	neg	MB-0354	MB-2912	11
MB-0354	MB-2614	0.743148520680551	MB-0354_MB-2614	neg	neg	MB-0354	MB-2614	12
MB-0354	MB-3218	0.834049848044718	MB-0354_MB-3218	neg	neg	MB-0354	MB-3218	10
MB-0350	MB-0608	0.65791287897667	MB-0350_MB-0608	neg	neg	MB-0350	MB-0608	9
MB-0354	MB-0350	0.456088588115512	MB-0354_MB-0350	neg	neg	MB-0354	MB-0350	8
MB-0354	MB-2957	0.794443365309471	MB-0354_MB-2957	neg	neg	MB-0354	MB-2957	2
MB-0354	MB-3367	0.797528542568888	MB-0354_MB-3367	neg	neg	MB-0354	MB-3367	3
MB-0354	MB-3528	0.814045304736559	MB-0354_MB-3528	neg	neg	MB-0354	MB-3528	10
MB-0354	MB-0361	0.712675303894179	MB-0354_MB-0361	neg	neg	MB-0354	MB-0361	8
MB-0354	MB-2632	0.669970412923777	MB-0354_MB-2632	neg	neg	MB-0354	MB-2632	2
MB-0354	MB-0608	0.766843360795902	MB-0354_MB-0608	neg	neg	MB-0354	MB-0608	13
MB-0354	MB-3436	0.672834577252551	MB-0354_MB-3436	neg	neg	MB-0354	MB-3436	13
MB-0361	MB-0035	0.580565449212379	MB-0361_MB-0035	neg	neg	MB-0361	MB-0035	3
MB-0354	MB-0414	0.55195422415412	MB-0354_MB-0414	neg	neg	MB-0354	MB-0414	6
MB-0354	MB-3386	0.775976422049651	MB-0354_MB-3386	neg	neg	MB-0354	MB-3386	9
MB-0361	MB-0045	0.878127698456298	MB-0361_MB-0045	neg	neg	MB-0361	MB-0045	4
MB-0354	MB-2923	0.689091521203769	MB-0354_MB-2923	neg	neg	MB-0354	MB-2923	9
MB-0354	MB-3488	0.667078417466642	MB-0354_MB-3488	neg	neg	MB-0354	MB-3488	2
MB-0354	MB-3292	0.786974774317204	MB-0354_MB-3292	neg	neg	MB-0354	MB-3292	2
MB-0350	MB-3567	0.549250708016997	MB-0350_MB-3567	neg	neg	MB-0350	MB-3567	5
MB-0350	MB-2614	0.533953808810073	MB-0350_MB-2614	neg	neg	MB-0350	MB-2614	2
MB-0354	MB-2857	0.821202209339068	MB-0354_MB-2857	neg	neg	MB-0354	MB-2857	6
MB-0354	MB-3567	0.759076360371158	MB-0354_MB-3567	neg	neg	MB-0354	MB-3567	9
MB-0361	MB-0191	0.840215387323924	MB-0361_MB-0191	neg	neg	MB-0361	MB-0191	2
MB-0361	MB-0372	0.81776154553926	MB-0361_MB-0372	neg	neg	MB-0361	MB-0372	2
MB-0361	MB-0395	0.830245764829383	MB-0361_MB-0395	neg	neg	MB-0361	MB-0395	2
MB-0350	MB-3292	0.667072921268781	MB-0350_MB-3292	neg	neg	MB-0350	MB-3292	2
MB-0354	MB-0869	0.745252665750662	MB-0354_MB-0869	neg	neg	MB-0354	MB-0869	6
MB-0361	MB-0467	0.818819421739097	MB-0361_MB-0467	neg	neg	MB-0361	MB-0467	14
MB-0361	MB-0115	0.852602699450738	MB-0361_MB-0115	neg	neg	MB-0361	MB-0115	2
MB-0361	MB-0238	0.813564685405592	MB-0361_MB-0238	neg	neg	MB-0361	MB-0238	13
MB-0361	MB-0525	0.844686337677304	MB-0361_MB-0525	neg	neg	MB-0361	MB-0525	9
MB-0361	MB-0531	0.895805698505533	MB-0361_MB-0531	neg	neg	MB-0361	MB-0531	6
MB-0361	MB-0414	0.644967487915583	MB-0361_MB-0414	neg	neg	MB-0361	MB-0414	10
MB-0361	MB-0446	0.751715706428758	MB-0361_MB-0446	neg	neg	MB-0361	MB-0446	1
MB-0361	MB-2513	0.834012092961706	MB-0361_MB-2513	neg	neg	MB-0361	MB-2513	2
MB-0361	MB-0400	0.84766967111649	MB-0361_MB-0400	neg	neg	MB-0361	MB-0400	3
MB-0361	MB-0581	0.806733673313644	MB-0361_MB-0581	neg	neg	MB-0361	MB-0581	4
MB-0361	MB-0659	0.863337269455968	MB-0361_MB-0659	neg	neg	MB-0361	MB-0659	5
MB-0361	MB-0158	0.827887055667748	MB-0361_MB-0158	neg	neg	MB-0361	MB-0158	6
MB-0361	MB-0613	0.81601624799009	MB-0361_MB-0613	neg	neg	MB-0361	MB-0613	2
MB-0361	MB-0582	0.884120661398165	MB-0361_MB-0582	neg	neg	MB-0361	MB-0582	2
MB-0361	MB-0874	0.770627809985306	MB-0361_MB-0874	neg	neg	MB-0361	MB-0874	7
MB-0361	MB-2718	0.8694529383972	MB-0361_MB-2718	neg	neg	MB-0361	MB-2718	8
MB-0361	MB-2923	0.887873689466006	MB-0361_MB-2923	neg	neg	MB-0361	MB-2923	9
MB-0361	MB-2632	0.830339057218794	MB-0361_MB-2632	neg	neg	MB-0361	MB-2632	2
MB-0361	MB-0396	0.791404318060531	MB-0361_MB-0396	neg	neg	MB-0361	MB-0396	10
MB-0361	MB-0399	0.858152065488257	MB-0361_MB-0399	neg	neg	MB-0361	MB-0399	3
MB-0361	MB-3031	0.797325882572901	MB-0361_MB-3031	neg	neg	MB-0361	MB-3031	4
MB-0350	MB-3367	0.437015471760857	MB-0350_MB-3367	neg	neg	MB-0350	MB-3367	2
MB-0361	MB-2904	0.839748745273912	MB-0361_MB-2904	neg	neg	MB-0361	MB-2904	11
MB-0361	MB-0401	0.785107102302708	MB-0361_MB-0401	neg	neg	MB-0361	MB-0401	12
MB-0361	MB-3488	0.781690536319729	MB-0361_MB-3488	neg	neg	MB-0361	MB-3488	10
MB-0361	MB-3329	0.743564037101974	MB-0361_MB-3329	neg	neg	MB-0361	MB-3329	9
MB-0361	MB-3436	0.862387215318135	MB-0361_MB-3436	neg	neg	MB-0361	MB-3436	8
MB-0361	MB-0869	0.880591813115562	MB-0361_MB-0869	neg	neg	MB-0361	MB-0869	2
MB-0361	MB-3528	0.706283384525046	MB-0361_MB-3528	neg	neg	MB-0361	MB-3528	3
MB-0361	MB-2742	0.80600755158294	MB-0361_MB-2742	neg	neg	MB-0361	MB-2742	10
MB-0361	MB-2957	0.846774534413461	MB-0361_MB-2957	neg	neg	MB-0361	MB-2957	8
MB-0361	MB-0354	0.713411740796642	MB-0361_MB-0354	neg	neg	MB-0361	MB-0354	2
MB-0361	MB-3386	0.850323601627432	MB-0361_MB-3386	neg	neg	MB-0361	MB-3386	13
MB-0361	MB-3567	0.860021562008785	MB-0361_MB-3567	neg	neg	MB-0361	MB-3567	13
MB-0361	MB-0269	0.841666206644906	MB-0361_MB-0269	neg	neg	MB-0361	MB-0269	3
MB-0361	MB-3218	0.837410867815022	MB-0361_MB-3218	neg	neg	MB-0361	MB-3218	6
MB-0361	MB-0494	0.705841250515332	MB-0361_MB-0494	neg	neg	MB-0361	MB-0494	9
MB-0361	MB-0206	0.694810702312729	MB-0361_MB-0206	neg	neg	MB-0361	MB-0206	4
MB-0361	MB-0608	0.884319483872778	MB-0361_MB-0608	neg	neg	MB-0361	MB-0608	9
MB-0361	MB-2912	0.823081481331479	MB-0361_MB-2912	neg	neg	MB-0361	MB-2912	2
MB-0361	MB-2614	0.839346539271621	MB-0361_MB-2614	neg	neg	MB-0361	MB-2614	2
MB-0361	MB-3292	0.841816723592444	MB-0361_MB-3292	neg	neg	MB-0361	MB-3292	5
MB-0361	MB-3367	0.673786985538299	MB-0361_MB-3367	neg	neg	MB-0361	MB-3367	2
MB-0361	MB-2857	0.831621610637923	MB-0361_MB-2857	neg	neg	MB-0361	MB-2857	6
MB-0372	MB-0045	0.837680445230773	MB-0372_MB-0045	neg	neg	MB-0372	MB-0045	9
MB-0361	MB-0350	0.622592769915884	MB-0361_MB-0350	neg	neg	MB-0361	MB-0350	2
MB-0372	MB-0115	0.944312122270919	MB-0372_MB-0115	neg	neg	MB-0372	MB-0115	2
MB-0372	MB-0238	0.870595595911853	MB-0372_MB-0238	neg	neg	MB-0372	MB-0238	2
MB-0372	MB-0191	0.956153622974316	MB-0372_MB-0191	neg	neg	MB-0372	MB-0191	2
MB-0372	MB-0206	0.755310037622931	MB-0372_MB-0206	neg	neg	MB-0372	MB-0206	6
MB-0372	MB-0158	0.764226378193038	MB-0372_MB-0158	neg	neg	MB-0372	MB-0158	14
MB-0372	MB-0400	0.930880157417291	MB-0372_MB-0400	neg	neg	MB-0372	MB-0400	2
MB-0372	MB-0396	0.936047831321738	MB-0372_MB-0396	neg	neg	MB-0372	MB-0396	13
MB-0372	MB-0350	0.655667800121578	MB-0372_MB-0350	neg	neg	MB-0372	MB-0350	9
MB-0372	MB-0354	0.712141615367849	MB-0372_MB-0354	neg	neg	MB-0372	MB-0354	6
MB-0372	MB-0525	0.798056739486051	MB-0372_MB-0525	neg	neg	MB-0372	MB-0525	10
MB-0372	MB-0399	0.743528969561043	MB-0372_MB-0399	neg	neg	MB-0372	MB-0399	1
MB-0372	MB-0269	0.866346781886423	MB-0372_MB-0269	neg	neg	MB-0372	MB-0269	2
MB-0372	MB-0494	0.692538471840958	MB-0372_MB-0494	neg	neg	MB-0372	MB-0494	3
MB-0372	MB-0531	0.86836856697749	MB-0372_MB-0531	neg	neg	MB-0372	MB-0531	4
MB-0372	MB-0874	0.816327065975117	MB-0372_MB-0874	neg	neg	MB-0372	MB-0874	5
MB-0372	MB-0613	0.902313648632705	MB-0372_MB-0613	neg	neg	MB-0372	MB-0613	6
MB-0372	MB-0582	0.867562247792274	MB-0372_MB-0582	neg	neg	MB-0372	MB-0582	2
MB-0372	MB-0869	0.913176298619685	MB-0372_MB-0869	neg	neg	MB-0372	MB-0869	2
MB-0372	MB-2718	0.874056531927844	MB-0372_MB-2718	neg	neg	MB-0372	MB-2718	7
MB-0372	MB-0581	0.662794896561207	MB-0372_MB-0581	neg	neg	MB-0372	MB-0581	8
MB-0372	MB-0414	0.748188868432424	MB-0372_MB-0414	neg	neg	MB-0372	MB-0414	9
MB-0372	MB-2742	0.797430878775046	MB-0372_MB-2742	neg	neg	MB-0372	MB-2742	2
MB-0372	MB-0659	0.912362660848395	MB-0372_MB-0659	neg	neg	MB-0372	MB-0659	10
MB-0372	MB-0361	0.818592719480549	MB-0372_MB-0361	neg	neg	MB-0372	MB-0361	3
MB-0372	MB-0401	0.785738096775364	MB-0372_MB-0401	neg	neg	MB-0372	MB-0401	4
MB-0372	MB-2904	0.897255096387141	MB-0372_MB-2904	neg	neg	MB-0372	MB-2904	2
MB-0372	MB-2923	0.732295578285201	MB-0372_MB-2923	neg	neg	MB-0372	MB-2923	11
MB-0372	MB-2912	0.851563772322326	MB-0372_MB-2912	neg	neg	MB-0372	MB-2912	12
MB-0372	MB-0608	0.891370182935827	MB-0372_MB-0608	neg	neg	MB-0372	MB-0608	10
MB-0372	MB-2857	0.910411815524478	MB-0372_MB-2857	neg	neg	MB-0372	MB-2857	9
MB-0372	MB-0395	0.6359101465535	MB-0372_MB-0395	neg	neg	MB-0372	MB-0395	8
MB-0372	MB-3218	0.866734831632606	MB-0372_MB-3218	neg	neg	MB-0372	MB-3218	2
MB-0372	MB-3031	0.834720288424761	MB-0372_MB-3031	neg	neg	MB-0372	MB-3031	3
MB-0372	MB-3292	0.906286694527568	MB-0372_MB-3292	neg	neg	MB-0372	MB-3292	10
MB-0372	MB-2957	0.904859211115928	MB-0372_MB-2957	neg	neg	MB-0372	MB-2957	8
MB-0372	MB-3329	0.755733718946056	MB-0372_MB-3329	neg	neg	MB-0372	MB-3329	2
MB-0372	MB-2632	0.584774711678116	MB-0372_MB-2632	neg	neg	MB-0372	MB-2632	13
MB-0372	MB-3528	0.812498173750607	MB-0372_MB-3528	neg	neg	MB-0372	MB-3528	13
MB-0372	MB-2513	0.761329512692065	MB-0372_MB-2513	neg	neg	MB-0372	MB-2513	3
MB-0372	MB-3436	0.908807288822347	MB-0372_MB-3436	neg	neg	MB-0372	MB-3436	6
MB-0372	MB-3367	0.739599504665656	MB-0372_MB-3367	neg	neg	MB-0372	MB-3367	9
MB-0372	MB-0467	0.661890338040739	MB-0372_MB-0467	neg	neg	MB-0372	MB-0467	4
MB-0372	MB-3386	0.906864119637233	MB-0372_MB-3386	neg	neg	MB-0372	MB-3386	9
MB-0372	MB-2614	0.806467278433263	MB-0372_MB-2614	neg	neg	MB-0372	MB-2614	2
MB-0372	MB-0446	0.590222352251203	MB-0372_MB-0446	neg	neg	MB-0372	MB-0446	2
MB-0372	MB-3488	0.62746324339726	MB-0372_MB-3488	neg	neg	MB-0372	MB-3488	5
MB-0372	MB-3567	0.740093500549971	MB-0372_MB-3567	neg	neg	MB-0372	MB-3567	2
MB-0372	MB-0035	0.321201595342493	MB-0372_MB-0035	neg	neg	MB-0372	MB-0035	6
MB-0395	MB-0035	0.639651509594706	MB-0395_MB-0035	neg	neg	MB-0395	MB-0035	9
MB-0395	MB-0045	0.824989573125968	MB-0395_MB-0045	neg	neg	MB-0395	MB-0045	2
MB-0395	MB-0158	0.805887107029368	MB-0395_MB-0158	neg	neg	MB-0395	MB-0158	2
MB-0395	MB-0361	0.829337988195791	MB-0395_MB-0361	neg	neg	MB-0395	MB-0361	2
MB-0395	MB-0191	0.789958941804364	MB-0395_MB-0191	neg	neg	MB-0395	MB-0191	2
MB-0395	MB-0372	0.635862491892493	MB-0395_MB-0372	neg	neg	MB-0395	MB-0372	6
MB-0395	MB-0238	0.650060477159799	MB-0395_MB-0238	neg	neg	MB-0395	MB-0238	14
MB-0395	MB-0446	0.926854978071988	MB-0395_MB-0446	neg	neg	MB-0395	MB-0446	2
MB-0395	MB-0399	0.882398603070495	MB-0395_MB-0399	neg	neg	MB-0395	MB-0399	13
MB-0395	MB-0467	0.847733879542471	MB-0395_MB-0467	neg	neg	MB-0395	MB-0467	9
MB-0395	MB-0525	0.766994317196267	MB-0395_MB-0525	neg	neg	MB-0395	MB-0525	6
MB-0395	MB-0206	0.643275240853945	MB-0395_MB-0206	neg	neg	MB-0395	MB-0206	10
MB-0395	MB-0531	0.806114450535248	MB-0395_MB-0531	neg	neg	MB-0395	MB-0531	1
MB-0395	MB-0354	0.711822049436127	MB-0395_MB-0354	neg	neg	MB-0395	MB-0354	2
MB-0395	MB-0414	0.511437107269665	MB-0395_MB-0414	neg	neg	MB-0395	MB-0414	3
MB-0395	MB-0581	0.886741608782971	MB-0395_MB-0581	neg	neg	MB-0395	MB-0581	4
MB-0395	MB-0582	0.842280026097525	MB-0395_MB-0582	neg	neg	MB-0395	MB-0582	5
MB-0395	MB-0269	0.729314907866549	MB-0395_MB-0269	neg	neg	MB-0395	MB-0269	6
MB-0395	MB-0396	0.728147492354782	MB-0395_MB-0396	neg	neg	MB-0395	MB-0396	2
MB-0395	MB-2513	0.794527532017628	MB-0395_MB-2513	neg	neg	MB-0395	MB-2513	2
MB-0395	MB-0613	0.634272330815232	MB-0395_MB-0613	neg	neg	MB-0395	MB-0613	7
MB-0395	MB-0659	0.684962042294137	MB-0395_MB-0659	neg	neg	MB-0395	MB-0659	8
MB-0395	MB-0115	0.649315197111518	MB-0395_MB-0115	neg	neg	MB-0395	MB-0115	9
MB-0395	MB-0874	0.606928541049761	MB-0395_MB-0874	neg	neg	MB-0395	MB-0874	2
MB-0395	MB-0869	0.802481746433341	MB-0395_MB-0869	neg	neg	MB-0395	MB-0869	10
MB-0395	MB-2718	0.752732699626067	MB-0395_MB-2718	neg	neg	MB-0395	MB-2718	3
MB-0395	MB-2632	0.845200244941213	MB-0395_MB-2632	neg	neg	MB-0395	MB-2632	4
MB-0395	MB-2923	0.83007565068869	MB-0395_MB-2923	neg	neg	MB-0395	MB-2923	2
MB-0395	MB-3567	0.904862980012095	MB-0395_MB-3567	neg	neg	MB-0395	MB-3567	11
MB-0395	MB-0400	0.66963716196376	MB-0395_MB-0400	neg	neg	MB-0395	MB-0400	12
MB-0395	MB-3031	0.725028755128602	MB-0395_MB-3031	neg	neg	MB-0395	MB-3031	10
MB-0395	MB-0494	0.616871281782353	MB-0395_MB-0494	neg	neg	MB-0395	MB-0494	9
MB-0395	MB-2614	0.833407811689569	MB-0395_MB-2614	neg	neg	MB-0395	MB-2614	8
MB-0395	MB-3436	0.716253770003334	MB-0395_MB-3436	neg	neg	MB-0395	MB-3436	2
MB-0395	MB-2904	0.670599350265711	MB-0395_MB-2904	neg	neg	MB-0395	MB-2904	3
MB-0395	MB-0401	0.742450239404642	MB-0395_MB-0401	neg	neg	MB-0395	MB-0401	10
MB-0395	MB-3386	0.649487353248424	MB-0395_MB-3386	neg	neg	MB-0395	MB-3386	8
MB-0395	MB-3329	0.58672505099497	MB-0395_MB-3329	neg	neg	MB-0395	MB-3329	2
MB-0395	MB-3488	0.880775142005077	MB-0395_MB-3488	neg	neg	MB-0395	MB-3488	13
MB-0395	MB-3528	0.565918340805278	MB-0395_MB-3528	neg	neg	MB-0395	MB-3528	13
MB-0395	MB-2742	0.703890549179152	MB-0395_MB-2742	neg	neg	MB-0395	MB-2742	3
MB-0395	MB-2912	0.722173235684551	MB-0395_MB-2912	neg	neg	MB-0395	MB-2912	6
MB-0395	MB-2957	0.747961442362408	MB-0395_MB-2957	neg	neg	MB-0395	MB-2957	9
MB-0395	MB-0608	0.77084436468491	MB-0395_MB-0608	neg	neg	MB-0395	MB-0608	4
MB-0395	MB-3367	0.61034310836042	MB-0395_MB-3367	neg	neg	MB-0395	MB-3367	9
MB-0395	MB-3218	0.765361526673371	MB-0395_MB-3218	neg	neg	MB-0395	MB-3218	2
MB-0396	MB-0191	0.968816808027587	MB-0396_MB-0191	neg	neg	MB-0396	MB-0191	2
MB-0396	MB-0361	0.791371991297329	MB-0396_MB-0361	neg	neg	MB-0396	MB-0361	5
MB-0395	MB-3292	0.743838565472853	MB-0395_MB-3292	neg	neg	MB-0395	MB-3292	2
MB-0396	MB-0238	0.904335459701191	MB-0396_MB-0238	neg	neg	MB-0396	MB-0238	6
MB-0395	MB-2857	0.752927980362322	MB-0395_MB-2857	neg	neg	MB-0395	MB-2857	9
MB-0396	MB-0372	0.937929316540063	MB-0396_MB-0372	neg	neg	MB-0396	MB-0372	2
MB-0396	MB-0115	0.956880421031996	MB-0396_MB-0115	neg	neg	MB-0396	MB-0115	2
MB-0396	MB-0395	0.73017141366881	MB-0396_MB-0395	neg	neg	MB-0396	MB-0395	2
MB-0396	MB-0467	0.765009356187325	MB-0396_MB-0467	neg	neg	MB-0396	MB-0467	2
MB-0396	MB-0350	0.613764459753578	MB-0396_MB-0350	neg	neg	MB-0396	MB-0350	6
MB-0396	MB-0446	0.714859069423949	MB-0396_MB-0446	neg	neg	MB-0396	MB-0446	14
MB-0396	MB-0400	0.964040262864995	MB-0396_MB-0400	neg	neg	MB-0396	MB-0400	2
MB-0396	MB-0874	0.754667348593901	MB-0396_MB-0874	neg	neg	MB-0396	MB-0874	13
MB-0396	MB-0269	0.858294026447125	MB-0396_MB-0269	neg	neg	MB-0396	MB-0269	9
MB-0396	MB-0401	0.852687903652828	MB-0396_MB-0401	neg	neg	MB-0396	MB-0401	6
MB-0396	MB-2513	0.732026554311122	MB-0396_MB-2513	neg	neg	MB-0396	MB-2513	10
MB-0396	MB-0659	0.954565843233895	MB-0396_MB-0659	neg	neg	MB-0396	MB-0659	1
MB-0396	MB-0035	0.374712294010291	MB-0396_MB-0035	neg	neg	MB-0396	MB-0035	2
MB-0396	MB-0613	0.857172427337915	MB-0396_MB-0613	neg	neg	MB-0396	MB-0613	3
MB-0396	MB-0399	0.765820596831267	MB-0396_MB-0399	neg	neg	MB-0396	MB-0399	4
MB-0396	MB-2923	0.830760508008099	MB-0396_MB-2923	neg	neg	MB-0396	MB-2923	5
MB-0396	MB-0582	0.857797996302558	MB-0396_MB-0582	neg	neg	MB-0396	MB-0582	6
MB-0396	MB-0531	0.902409727324594	MB-0396_MB-0531	neg	neg	MB-0396	MB-0531	2
MB-0396	MB-2632	0.599547384490577	MB-0396_MB-2632	neg	neg	MB-0396	MB-2632	2
MB-0396	MB-0045	0.77706427718031	MB-0396_MB-0045	neg	neg	MB-0396	MB-0045	7
MB-0395	MB-0350	0.456548106656296	MB-0395_MB-0350	neg	neg	MB-0395	MB-0350	8
MB-0396	MB-0525	0.81258641280317	MB-0396_MB-0525	neg	neg	MB-0396	MB-0525	9
MB-0396	MB-2912	0.836604718985286	MB-0396_MB-2912	neg	neg	MB-0396	MB-2912	2
MB-0396	MB-3386	0.938938795934633	MB-0396_MB-3386	neg	neg	MB-0396	MB-3386	10
MB-0396	MB-0869	0.892654329337636	MB-0396_MB-0869	neg	neg	MB-0396	MB-0869	3
MB-0396	MB-2904	0.907719368187278	MB-0396_MB-2904	neg	neg	MB-0396	MB-2904	4
MB-0396	MB-2614	0.769066006908384	MB-0396_MB-2614	neg	neg	MB-0396	MB-2614	2
MB-0396	MB-0206	0.679013778937182	MB-0396_MB-0206	neg	neg	MB-0396	MB-0206	11
MB-0396	MB-3031	0.7773662452357	MB-0396_MB-3031	neg	neg	MB-0396	MB-3031	12
MB-0396	MB-3488	0.738874149074025	MB-0396_MB-3488	neg	neg	MB-0396	MB-3488	10
MB-0396	MB-3528	0.721584621842593	MB-0396_MB-3528	neg	neg	MB-0396	MB-3528	9
MB-0396	MB-3329	0.756213687765855	MB-0396_MB-3329	neg	neg	MB-0396	MB-3329	8
MB-0396	MB-3292	0.909067025331602	MB-0396_MB-3292	neg	neg	MB-0396	MB-3292	2
MB-0396	MB-3436	0.955267394706409	MB-0396_MB-3436	neg	neg	MB-0396	MB-3436	3
MB-0399	MB-0045	0.855988500364103	MB-0399_MB-0045	neg	neg	MB-0399	MB-0045	10
MB-0396	MB-0354	0.700512057648904	MB-0396_MB-0354	neg	neg	MB-0396	MB-0354	8
MB-0396	MB-3567	0.74703627343614	MB-0396_MB-3567	neg	neg	MB-0396	MB-3567	2
MB-0396	MB-2718	0.862729951387159	MB-0396_MB-2718	neg	neg	MB-0396	MB-2718	13
MB-0396	MB-0494	0.694659592718014	MB-0396_MB-0494	neg	neg	MB-0396	MB-0494	13
MB-0396	MB-0158	0.719971623119689	MB-0396_MB-0158	neg	neg	MB-0396	MB-0158	3
MB-0396	MB-2742	0.84374410779756	MB-0396_MB-2742	neg	neg	MB-0396	MB-2742	6
MB-0399	MB-0238	0.749281150128144	MB-0399_MB-0238	neg	neg	MB-0399	MB-0238	9
MB-0396	MB-0414	0.736771095306274	MB-0396_MB-0414	neg	neg	MB-0396	MB-0414	4
MB-0399	MB-0035	0.537899549448004	MB-0399_MB-0035	neg	neg	MB-0399	MB-0035	9
MB-0396	MB-2857	0.936198581114417	MB-0396_MB-2857	neg	neg	MB-0396	MB-2857	2
MB-0399	MB-0372	0.744388604274148	MB-0399_MB-0372	neg	neg	MB-0399	MB-0372	2
MB-0396	MB-2957	0.931503781237442	MB-0396_MB-2957	neg	neg	MB-0396	MB-2957	5
MB-0396	MB-3367	0.690248825666853	MB-0396_MB-3367	neg	neg	MB-0396	MB-3367	2
MB-0399	MB-0395	0.879918179308716	MB-0399_MB-0395	neg	neg	MB-0399	MB-0395	6
MB-0399	MB-0191	0.765088257878139	MB-0399_MB-0191	neg	neg	MB-0399	MB-0191	9
MB-0399	MB-0158	0.904734469330081	MB-0399_MB-0158	neg	neg	MB-0399	MB-0158	2
MB-0399	MB-0467	0.874723165188793	MB-0399_MB-0467	neg	neg	MB-0399	MB-0467	2
MB-0399	MB-0525	0.847607645769949	MB-0399_MB-0525	neg	neg	MB-0399	MB-0525	2
MB-0399	MB-0400	0.796989740662388	MB-0399_MB-0400	neg	neg	MB-0399	MB-0400	2
MB-0399	MB-0401	0.854979309797334	MB-0399_MB-0401	neg	neg	MB-0399	MB-0401	6
MB-0396	MB-0608	0.847864734299469	MB-0396_MB-0608	neg	neg	MB-0396	MB-0608	14
MB-0399	MB-0531	0.86737326307757	MB-0399_MB-0531	neg	neg	MB-0399	MB-0531	2
MB-0399	MB-0581	0.850229237111023	MB-0399_MB-0581	neg	neg	MB-0399	MB-0581	13
MB-0396	MB-3218	0.871006874576531	MB-0396_MB-3218	neg	neg	MB-0396	MB-3218	9
MB-0399	MB-0115	0.769056631700457	MB-0399_MB-0115	neg	neg	MB-0399	MB-0115	6
MB-0399	MB-0446	0.905409144074589	MB-0399_MB-0446	neg	neg	MB-0399	MB-0446	10
MB-0399	MB-0874	0.652932165293099	MB-0399_MB-0874	neg	neg	MB-0399	MB-0874	1
MB-0396	MB-0581	0.722536124171075	MB-0396_MB-0581	neg	neg	MB-0396	MB-0581	2
MB-0399	MB-0659	0.788955030366477	MB-0399_MB-0659	neg	neg	MB-0399	MB-0659	3
MB-0399	MB-0613	0.703519224838135	MB-0399_MB-0613	neg	neg	MB-0399	MB-0613	4
MB-0399	MB-2513	0.839549434650264	MB-0399_MB-2513	neg	neg	MB-0399	MB-2513	5
MB-0399	MB-0396	0.765156442852016	MB-0399_MB-0396	neg	neg	MB-0399	MB-0396	6
MB-0399	MB-2718	0.844025160683443	MB-0399_MB-2718	neg	neg	MB-0399	MB-2718	2
MB-0399	MB-0206	0.63663145976694	MB-0399_MB-0206	neg	neg	MB-0399	MB-0206	2
MB-0399	MB-0269	0.854727924397951	MB-0399_MB-0269	neg	neg	MB-0399	MB-0269	7
MB-0399	MB-2904	0.774747786659739	MB-0399_MB-2904	neg	neg	MB-0399	MB-2904	8
MB-0399	MB-0582	0.861578041963682	MB-0399_MB-0582	neg	neg	MB-0399	MB-0582	9
MB-0399	MB-3031	0.797607987266694	MB-0399_MB-3031	neg	neg	MB-0399	MB-3031	2
MB-0399	MB-2614	0.91789821430198	MB-0399_MB-2614	neg	neg	MB-0399	MB-2614	10
MB-0399	MB-2742	0.774668625105115	MB-0399_MB-2742	neg	neg	MB-0399	MB-2742	3
MB-0399	MB-3329	0.682856074779002	MB-0399_MB-3329	neg	neg	MB-0399	MB-3329	4
MB-0399	MB-3436	0.832484849191386	MB-0399_MB-3436	neg	neg	MB-0399	MB-3436	2
MB-0399	MB-3528	0.629029320101534	MB-0399_MB-3528	neg	neg	MB-0399	MB-3528	11
MB-0399	MB-0494	0.693836988337625	MB-0399_MB-0494	neg	neg	MB-0399	MB-0494	12
MB-0399	MB-2923	0.873744707249102	MB-0399_MB-2923	neg	neg	MB-0399	MB-2923	10
MB-0400	MB-0045	0.838729923312691	MB-0400_MB-0045	neg	neg	MB-0400	MB-0045	9
MB-0399	MB-2632	0.887582279160117	MB-0399_MB-2632	neg	neg	MB-0399	MB-2632	8
MB-0399	MB-0608	0.720407945923797	MB-0399_MB-0608	neg	neg	MB-0399	MB-0608	2
MB-0399	MB-3567	0.91121308310259	MB-0399_MB-3567	neg	neg	MB-0399	MB-3567	3
MB-0400	MB-0115	0.939966728286697	MB-0400_MB-0115	neg	neg	MB-0400	MB-0115	10
MB-0400	MB-0191	0.97035586449313	MB-0400_MB-0191	neg	neg	MB-0400	MB-0191	8
MB-0400	MB-0238	0.917462786083872	MB-0400_MB-0238	neg	neg	MB-0400	MB-0238	2
MB-0399	MB-2957	0.806321904394858	MB-0399_MB-2957	neg	neg	MB-0399	MB-2957	13
MB-0399	MB-3488	0.904120696223532	MB-0399_MB-3488	neg	neg	MB-0399	MB-3488	13
MB-0399	MB-3218	0.858139346955642	MB-0399_MB-3218	neg	neg	MB-0399	MB-3218	3
MB-0399	MB-0869	0.826760014035678	MB-0399_MB-0869	neg	neg	MB-0399	MB-0869	6
MB-0399	MB-2912	0.707419606878989	MB-0399_MB-2912	neg	neg	MB-0399	MB-2912	9
MB-0400	MB-0372	0.931186150149866	MB-0400_MB-0372	neg	neg	MB-0400	MB-0372	4
MB-0399	MB-0354	0.773282579567733	MB-0399_MB-0354	neg	neg	MB-0399	MB-0354	9
MB-0399	MB-3386	0.759464131524469	MB-0399_MB-3386	neg	neg	MB-0399	MB-3386	2
MB-0400	MB-0158	0.778318685375364	MB-0400_MB-0158	neg	neg	MB-0400	MB-0158	2
MB-0399	MB-3292	0.78159436538597	MB-0399_MB-3292	neg	neg	MB-0399	MB-3292	5
MB-0399	MB-2857	0.804954282140994	MB-0399_MB-2857	neg	neg	MB-0399	MB-2857	2
MB-0400	MB-0206	0.726988528049024	MB-0400_MB-0206	neg	neg	MB-0400	MB-0206	6
MB-0400	MB-0269	0.881768623090024	MB-0400_MB-0269	neg	neg	MB-0400	MB-0269	9
MB-0399	MB-0361	0.856184007762234	MB-0399_MB-0361	neg	neg	MB-0399	MB-0361	2
MB-0400	MB-0525	0.876632075132681	MB-0400_MB-0525	neg	neg	MB-0400	MB-0525	2
MB-0400	MB-0354	0.75413822125759	MB-0400_MB-0354	neg	neg	MB-0400	MB-0354	2
MB-0399	MB-3367	0.625419917035839	MB-0399_MB-3367	neg	neg	MB-0399	MB-3367	2
MB-0400	MB-0494	0.732473076693061	MB-0400_MB-0494	neg	neg	MB-0400	MB-0494	6
MB-0400	MB-0531	0.921364184304491	MB-0400_MB-0531	neg	neg	MB-0400	MB-0531	14
MB-0399	MB-0350	0.602348096959633	MB-0399_MB-0350	neg	neg	MB-0399	MB-0350	2
MB-0400	MB-0582	0.891000978304509	MB-0400_MB-0582	neg	neg	MB-0400	MB-0582	13
MB-0400	MB-0414	0.753312860391243	MB-0400_MB-0414	neg	neg	MB-0400	MB-0414	9
MB-0400	MB-0350	0.64541907524659	MB-0400_MB-0350	neg	neg	MB-0400	MB-0350	6
MB-0400	MB-0399	0.796955421310577	MB-0400_MB-0399	neg	neg	MB-0400	MB-0399	10
MB-0400	MB-0396	0.963218414080757	MB-0400_MB-0396	neg	neg	MB-0400	MB-0396	1
MB-0400	MB-0869	0.919273675254413	MB-0400_MB-0869	neg	neg	MB-0400	MB-0869	2
MB-0400	MB-0874	0.830910305407914	MB-0400_MB-0874	neg	neg	MB-0400	MB-0874	3
MB-0400	MB-0659	0.937653259226641	MB-0400_MB-0659	neg	neg	MB-0400	MB-0659	4
MB-0400	MB-0608	0.88446324699618	MB-0400_MB-0608	neg	neg	MB-0400	MB-0608	5
MB-0400	MB-0613	0.880859896058716	MB-0400_MB-0613	neg	neg	MB-0400	MB-0613	6
MB-0400	MB-0361	0.847652825468093	MB-0400_MB-0361	neg	neg	MB-0400	MB-0361	2
MB-0400	MB-0581	0.768206202325883	MB-0400_MB-0581	neg	neg	MB-0400	MB-0581	2
MB-0400	MB-2718	0.898683235107304	MB-0400_MB-2718	neg	neg	MB-0400	MB-2718	7
MB-0400	MB-0467	0.794471345213695	MB-0400_MB-0467	neg	neg	MB-0400	MB-0467	8
MB-0400	MB-2513	0.773950679569018	MB-0400_MB-2513	neg	neg	MB-0400	MB-2513	9
MB-0400	MB-3031	0.828843351201965	MB-0400_MB-3031	neg	neg	MB-0400	MB-3031	2
MB-0400	MB-2904	0.915115957755547	MB-0400_MB-2904	neg	neg	MB-0400	MB-2904	10
MB-0400	MB-2742	0.797061896177511	MB-0400_MB-2742	neg	neg	MB-0400	MB-2742	3
MB-0400	MB-3292	0.904409287200267	MB-0400_MB-3292	neg	neg	MB-0400	MB-3292	4
MB-0400	MB-3329	0.821237359853921	MB-0400_MB-3329	neg	neg	MB-0400	MB-3329	2
MB-0400	MB-3218	0.884820212455809	MB-0400_MB-3218	neg	neg	MB-0400	MB-3218	11
MB-0400	MB-2912	0.856786450242713	MB-0400_MB-2912	neg	neg	MB-0400	MB-2912	12
MB-0400	MB-3528	0.79532202885716	MB-0400_MB-3528	neg	neg	MB-0400	MB-3528	10
MB-0400	MB-2957	0.925545108617481	MB-0400_MB-2957	neg	neg	MB-0400	MB-2957	9
MB-0400	MB-3436	0.940030397358653	MB-0400_MB-3436	neg	neg	MB-0400	MB-3436	8
MB-0400	MB-0446	0.628237674188383	MB-0400_MB-0446	neg	neg	MB-0400	MB-0446	2
MB-0400	MB-2857	0.929308959451909	MB-0400_MB-2857	neg	neg	MB-0400	MB-2857	3
MB-0400	MB-3386	0.929219667884437	MB-0400_MB-3386	neg	neg	MB-0400	MB-3386	10
MB-0400	MB-3488	0.788152307052658	MB-0400_MB-3488	neg	neg	MB-0400	MB-3488	8
MB-0400	MB-2923	0.77433866415263	MB-0400_MB-2923	neg	neg	MB-0400	MB-2923	2
MB-0400	MB-2614	0.831312254213651	MB-0400_MB-2614	neg	neg	MB-0400	MB-2614	13
MB-0401	MB-0035	0.652577065919494	MB-0401_MB-0035	neg	neg	MB-0401	MB-0035	13
MB-0401	MB-0191	0.844492948495352	MB-0401_MB-0191	neg	neg	MB-0401	MB-0191	3
MB-0400	MB-0395	0.670014680098427	MB-0400_MB-0395	neg	neg	MB-0400	MB-0395	6
MB-0400	MB-3367	0.684127882165925	MB-0400_MB-3367	neg	neg	MB-0400	MB-3367	9
MB-0400	MB-2632	0.621743357804019	MB-0400_MB-2632	neg	neg	MB-0400	MB-2632	4
MB-0400	MB-3567	0.776019617878269	MB-0400_MB-3567	neg	neg	MB-0400	MB-3567	9
MB-0401	MB-0350	0.906198150310825	MB-0401_MB-0350	neg	neg	MB-0401	MB-0350	2
MB-0400	MB-0401	0.814311243258874	MB-0400_MB-0401	neg	neg	MB-0400	MB-0401	2
MB-0401	MB-0045	0.739465926990011	MB-0401_MB-0045	neg	neg	MB-0401	MB-0045	5
MB-0401	MB-0158	0.732536794576824	MB-0401_MB-0158	neg	neg	MB-0401	MB-0158	2
MB-0401	MB-0395	0.741320602272271	MB-0401_MB-0395	neg	neg	MB-0401	MB-0395	6
MB-0401	MB-0372	0.784410554051836	MB-0401_MB-0372	neg	neg	MB-0401	MB-0372	9
MB-0401	MB-0115	0.807252246219139	MB-0401_MB-0115	neg	neg	MB-0401	MB-0115	2
MB-0401	MB-0396	0.853194388084285	MB-0401_MB-0396	neg	neg	MB-0401	MB-0396	2
MB-0401	MB-0446	0.763041262208629	MB-0401_MB-0446	neg	neg	MB-0401	MB-0446	2
MB-0401	MB-0467	0.801808321078314	MB-0401_MB-0467	neg	neg	MB-0401	MB-0467	2
MB-0401	MB-0582	0.846376157103059	MB-0401_MB-0582	neg	neg	MB-0401	MB-0582	6
MB-0401	MB-0525	0.776648020932302	MB-0401_MB-0525	neg	neg	MB-0401	MB-0525	14
MB-0401	MB-0399	0.855026508645618	MB-0401_MB-0399	neg	neg	MB-0401	MB-0399	2
MB-0400	MB-0035	0.443496812918073	MB-0400_MB-0035	neg	neg	MB-0400	MB-0035	13
MB-0401	MB-0659	0.805117102972935	MB-0401_MB-0659	neg	neg	MB-0401	MB-0659	9
MB-0401	MB-0414	0.944371498654156	MB-0401_MB-0414	neg	neg	MB-0401	MB-0414	6
MB-0401	MB-0581	0.708699354760212	MB-0401_MB-0581	neg	neg	MB-0401	MB-0581	10
MB-0401	MB-0400	0.816618846443716	MB-0401_MB-0400	neg	neg	MB-0401	MB-0400	1
MB-0401	MB-0613	0.676862726550823	MB-0401_MB-0613	neg	neg	MB-0401	MB-0613	2
MB-0401	MB-0238	0.744831266739274	MB-0401_MB-0238	neg	neg	MB-0401	MB-0238	3
MB-0401	MB-0531	0.824034085240147	MB-0401_MB-0531	neg	neg	MB-0401	MB-0531	4
MB-0401	MB-0354	0.615156522757117	MB-0401_MB-0354	neg	neg	MB-0401	MB-0354	5
MB-0401	MB-0869	0.864226925902981	MB-0401_MB-0869	neg	neg	MB-0401	MB-0869	6
MB-0401	MB-0874	0.590515366893839	MB-0401_MB-0874	neg	neg	MB-0401	MB-0874	2
MB-0401	MB-2513	0.716095461603825	MB-0401_MB-2513	neg	neg	MB-0401	MB-2513	2
MB-0401	MB-0206	0.519671142479903	MB-0401_MB-0206	neg	neg	MB-0401	MB-0206	7
MB-0401	MB-0361	0.784772117811989	MB-0401_MB-0361	neg	neg	MB-0401	MB-0361	8
MB-0401	MB-2718	0.76884728550041	MB-0401_MB-2718	neg	neg	MB-0401	MB-2718	9
MB-0401	MB-3436	0.826728620997236	MB-0401_MB-3436	neg	neg	MB-0401	MB-3436	2
MB-0401	MB-0494	0.549648481068786	MB-0401_MB-0494	neg	neg	MB-0401	MB-0494	10
MB-0401	MB-3031	0.723506236767794	MB-0401_MB-3031	neg	neg	MB-0401	MB-3031	3
MB-0399	MB-0414	0.661082959357387	MB-0399_MB-0414	neg	neg	MB-0399	MB-0414	4
MB-0401	MB-2904	0.805676722897937	MB-0401_MB-2904	neg	neg	MB-0401	MB-2904	2
MB-0401	MB-2957	0.813119506380341	MB-0401_MB-2957	neg	neg	MB-0401	MB-2957	11
MB-0401	MB-0269	0.740482931768639	MB-0401_MB-0269	neg	neg	MB-0401	MB-0269	12
MB-0401	MB-3567	0.823462864954606	MB-0401_MB-3567	neg	neg	MB-0401	MB-3567	10
MB-0401	MB-2912	0.676866046999707	MB-0401_MB-2912	neg	neg	MB-0401	MB-2912	9
MB-0401	MB-2614	0.787979103578134	MB-0401_MB-2614	neg	neg	MB-0401	MB-2614	8
MB-0401	MB-3329	0.61811835109899	MB-0401_MB-3329	neg	neg	MB-0401	MB-3329	2
MB-0401	MB-3528	0.585647379474326	MB-0401_MB-3528	neg	neg	MB-0401	MB-3528	3
MB-0401	MB-3218	0.786138334725639	MB-0401_MB-3218	neg	neg	MB-0401	MB-3218	10
MB-0401	MB-3488	0.788604773944415	MB-0401_MB-3488	neg	neg	MB-0401	MB-3488	8
MB-0401	MB-2857	0.790607266149643	MB-0401_MB-2857	neg	neg	MB-0401	MB-2857	2
MB-0401	MB-2632	0.702427087114281	MB-0401_MB-2632	neg	neg	MB-0401	MB-2632	13
MB-0401	MB-2742	0.69335074113072	MB-0401_MB-2742	neg	neg	MB-0401	MB-2742	13
MB-0401	MB-0608	0.754343814099183	MB-0401_MB-0608	neg	neg	MB-0401	MB-0608	3
MB-0401	MB-2923	0.789792367666949	MB-0401_MB-2923	neg	neg	MB-0401	MB-2923	6
MB-0401	MB-3386	0.760015570394198	MB-0401_MB-3386	neg	neg	MB-0401	MB-3386	9
MB-0401	MB-3292	0.777264899350643	MB-0401_MB-3292	neg	neg	MB-0401	MB-3292	4
MB-0401	MB-3367	0.486403837534997	MB-0401_MB-3367	neg	neg	MB-0401	MB-3367	9
MB-0414	MB-0191	0.738066624558531	MB-0414_MB-0191	neg	neg	MB-0414	MB-0191	2
MB-0414	MB-0115	0.743608096261855	MB-0414_MB-0115	neg	neg	MB-0414	MB-0115	2
MB-0414	MB-0372	0.747984417780296	MB-0414_MB-0372	neg	neg	MB-0414	MB-0372	5
MB-0414	MB-0350	0.972156481327607	MB-0414_MB-0350	neg	neg	MB-0414	MB-0350	2
MB-0414	MB-0035	0.674343274754061	MB-0414_MB-0035	neg	neg	MB-0414	MB-0035	6
MB-0414	MB-0401	0.944949710186058	MB-0414_MB-0401	neg	neg	MB-0414	MB-0401	9
MB-0414	MB-0238	0.693821513335507	MB-0414_MB-0238	neg	neg	MB-0414	MB-0238	2
MB-0414	MB-0400	0.75083813771168	MB-0414_MB-0400	neg	neg	MB-0414	MB-0400	2
MB-0414	MB-0659	0.715783304985613	MB-0414_MB-0659	neg	neg	MB-0414	MB-0659	2
MB-0414	MB-0446	0.561954401112873	MB-0414_MB-0446	neg	neg	MB-0414	MB-0446	2
MB-0414	MB-0361	0.644520853805508	MB-0414_MB-0361	neg	neg	MB-0414	MB-0361	6
MB-0414	MB-0396	0.73716283970907	MB-0414_MB-0396	neg	neg	MB-0414	MB-0396	14
MB-0414	MB-0613	0.629643100322009	MB-0414_MB-0613	neg	neg	MB-0414	MB-0613	2
MB-0414	MB-0525	0.652948195283343	MB-0414_MB-0525	neg	neg	MB-0414	MB-0525	13
MB-0414	MB-0582	0.72095727725023	MB-0414_MB-0582	neg	neg	MB-0414	MB-0582	9
MB-0414	MB-0531	0.691219273622403	MB-0414_MB-0531	neg	neg	MB-0414	MB-0531	6
MB-0414	MB-0045	0.61468593832602	MB-0414_MB-0045	neg	neg	MB-0414	MB-0045	10
MB-0414	MB-0869	0.765592399985739	MB-0414_MB-0869	neg	neg	MB-0414	MB-0869	1
MB-0414	MB-0467	0.633860433552005	MB-0414_MB-0467	neg	neg	MB-0414	MB-0467	2
MB-0414	MB-0874	0.54602924193788	MB-0414_MB-0874	neg	neg	MB-0414	MB-0874	3
MB-0414	MB-0269	0.695481771342392	MB-0414_MB-0269	neg	neg	MB-0414	MB-0269	4
MB-0414	MB-2513	0.557325980962123	MB-0414_MB-2513	neg	neg	MB-0414	MB-2513	5
MB-0414	MB-0581	0.522018661314781	MB-0414_MB-0581	neg	neg	MB-0414	MB-0581	6
MB-0414	MB-0354	0.550837949879147	MB-0414_MB-0354	neg	neg	MB-0414	MB-0354	2
MB-0414	MB-3436	0.719025992597467	MB-0414_MB-3436	neg	neg	MB-0414	MB-3436	2
MB-0414	MB-3386	0.708878431855131	MB-0414_MB-3386	neg	neg	MB-0414	MB-3386	7
MB-0414	MB-2957	0.785514610857107	MB-0414_MB-2957	neg	neg	MB-0414	MB-2957	8
MB-0414	MB-3031	0.63261017463255	MB-0414_MB-3031	neg	neg	MB-0414	MB-3031	9
MB-0414	MB-2718	0.645534442706403	MB-0414_MB-2718	neg	neg	MB-0414	MB-2718	2
MB-0414	MB-2923	0.622885784155405	MB-0414_MB-2923	neg	neg	MB-0414	MB-2923	10
MB-0414	MB-2857	0.78027944342897	MB-0414_MB-2857	neg	neg	MB-0414	MB-2857	3
MB-0414	MB-2904	0.761877261524174	MB-0414_MB-2904	neg	neg	MB-0414	MB-2904	4
MB-0414	MB-3329	0.567655664498431	MB-0414_MB-3329	neg	neg	MB-0414	MB-3329	2
MB-0414	MB-0395	0.512038688829887	MB-0414_MB-0395	neg	neg	MB-0414	MB-0395	11
MB-0414	MB-3528	0.556551763104652	MB-0414_MB-3528	neg	neg	MB-0414	MB-3528	12
MB-0414	MB-0494	0.548917617123701	MB-0414_MB-0494	neg	neg	MB-0414	MB-0494	10
MB-0414	MB-0158	0.608771932368365	MB-0414_MB-0158	neg	neg	MB-0414	MB-0158	9
MB-0414	MB-0608	0.694651310938679	MB-0414_MB-0608	neg	neg	MB-0414	MB-0608	8
MB-0414	MB-3218	0.77439761415381	MB-0414_MB-3218	neg	neg	MB-0414	MB-3218	2
MB-0414	MB-2742	0.602416472492781	MB-0414_MB-2742	neg	neg	MB-0414	MB-2742	3
MB-0414	MB-2912	0.675466628148859	MB-0414_MB-2912	neg	neg	MB-0414	MB-2912	10
MB-0414	MB-3292	0.754962268225409	MB-0414_MB-3292	neg	neg	MB-0414	MB-3292	8
MB-0414	MB-0206	0.53164970049925	MB-0414_MB-0206	neg	neg	MB-0414	MB-0206	2
MB-0414	MB-3567	0.61537984491803	MB-0414_MB-3567	neg	neg	MB-0414	MB-3567	13
MB-0414	MB-3367	0.531773319548382	MB-0414_MB-3367	neg	neg	MB-0414	MB-3367	13
MB-0414	MB-0399	0.658450008542575	MB-0414_MB-0399	neg	neg	MB-0414	MB-0399	3
MB-0414	MB-2614	0.615906609870207	MB-0414_MB-2614	neg	neg	MB-0414	MB-2614	6
MB-0414	MB-3488	0.601817955385998	MB-0414_MB-3488	neg	neg	MB-0414	MB-3488	9
MB-0446	MB-0035	0.65321474451902	MB-0446_MB-0035	neg	neg	MB-0446	MB-0035	4
MB-0446	MB-0191	0.765392609964597	MB-0446_MB-0191	neg	neg	MB-0446	MB-0191	9
MB-0446	MB-0045	0.787365166827805	MB-0446_MB-0045	neg	neg	MB-0446	MB-0045	2
MB-0446	MB-0395	0.925722223858105	MB-0446_MB-0395	neg	neg	MB-0446	MB-0395	2
MB-0446	MB-0401	0.761814076539158	MB-0446_MB-0401	neg	neg	MB-0446	MB-0401	5
MB-0446	MB-0372	0.589833898486089	MB-0446_MB-0372	neg	neg	MB-0446	MB-0372	2
MB-0446	MB-0158	0.79932464349814	MB-0446_MB-0158	neg	neg	MB-0446	MB-0158	6
MB-0446	MB-0238	0.614772266372559	MB-0446_MB-0238	neg	neg	MB-0446	MB-0238	9
MB-0446	MB-0467	0.866419576785781	MB-0446_MB-0467	neg	neg	MB-0446	MB-0467	2
MB-0446	MB-0115	0.589300308330559	MB-0446_MB-0115	neg	neg	MB-0446	MB-0115	2
MB-0446	MB-0525	0.739164834869262	MB-0446_MB-0525	neg	neg	MB-0446	MB-0525	2
MB-0446	MB-0361	0.752635100238373	MB-0446_MB-0361	neg	neg	MB-0446	MB-0361	2
MB-0446	MB-0581	0.86958073721791	MB-0446_MB-0581	neg	neg	MB-0446	MB-0581	6
MB-0446	MB-0399	0.905920492946818	MB-0446_MB-0399	neg	neg	MB-0446	MB-0399	14
MB-0446	MB-0582	0.8138743927014	MB-0446_MB-0582	neg	neg	MB-0446	MB-0582	2
MB-0446	MB-0659	0.617911332296302	MB-0446_MB-0659	neg	neg	MB-0446	MB-0659	13
MB-0446	MB-0396	0.715576096309277	MB-0446_MB-0396	neg	neg	MB-0446	MB-0396	9
MB-0446	MB-0874	0.529651673526562	MB-0446_MB-0874	neg	neg	MB-0446	MB-0874	6
MB-0446	MB-0400	0.627568119796153	MB-0446_MB-0400	neg	neg	MB-0446	MB-0400	10
MB-0414	MB-2632	0.543056873008013	MB-0414_MB-2632	neg	neg	MB-0414	MB-2632	1
MB-0446	MB-0206	0.633302678021798	MB-0446_MB-0206	neg	neg	MB-0446	MB-0206	2
MB-0446	MB-0531	0.753932287561416	MB-0446_MB-0531	neg	neg	MB-0446	MB-0531	3
MB-0446	MB-0269	0.725276847382733	MB-0446_MB-0269	neg	neg	MB-0446	MB-0269	4
MB-0446	MB-2513	0.79167158863017	MB-0446_MB-2513	neg	neg	MB-0446	MB-2513	5
MB-0446	MB-3031	0.709142188133517	MB-0446_MB-3031	neg	neg	MB-0446	MB-3031	6
MB-0446	MB-0354	0.729007506837846	MB-0446_MB-0354	neg	neg	MB-0446	MB-0354	2
MB-0446	MB-0869	0.730330573417702	MB-0446_MB-0869	neg	neg	MB-0446	MB-0869	2
MB-0446	MB-3567	0.907702149818278	MB-0446_MB-3567	neg	neg	MB-0446	MB-3567	7
MB-0446	MB-2718	0.715358479924481	MB-0446_MB-2718	neg	neg	MB-0446	MB-2718	8
MB-0446	MB-2904	0.641684592563782	MB-0446_MB-2904	neg	neg	MB-0446	MB-2904	9
MB-0446	MB-3436	0.663464203200958	MB-0446_MB-3436	neg	neg	MB-0446	MB-3436	2
MB-0446	MB-0613	0.557917090546035	MB-0446_MB-0613	neg	neg	MB-0446	MB-0613	10
MB-0446	MB-2912	0.721602667402644	MB-0446_MB-2912	neg	neg	MB-0446	MB-2912	3
MB-0446	MB-3528	0.539673681574845	MB-0446_MB-3528	neg	neg	MB-0446	MB-3528	4
MB-0446	MB-3329	0.575713004999988	MB-0446_MB-3329	neg	neg	MB-0446	MB-3329	2
MB-0446	MB-2742	0.675026221144119	MB-0446_MB-2742	neg	neg	MB-0446	MB-2742	11
MB-0446	MB-2857	0.740283908265474	MB-0446_MB-2857	neg	neg	MB-0446	MB-2857	12
MB-0446	MB-2923	0.816445378927403	MB-0446_MB-2923	neg	neg	MB-0446	MB-2923	10
MB-0446	MB-0494	0.627761053102817	MB-0446_MB-0494	neg	neg	MB-0446	MB-0494	9
MB-0446	MB-3367	0.644237341324254	MB-0446_MB-3367	neg	neg	MB-0446	MB-3367	8
MB-0446	MB-0414	0.56201104938632	MB-0446_MB-0414	neg	neg	MB-0446	MB-0414	2
MB-0446	MB-2957	0.729573732723965	MB-0446_MB-2957	neg	neg	MB-0446	MB-2957	3
MB-0446	MB-0608	0.723008574255052	MB-0446_MB-0608	neg	neg	MB-0446	MB-0608	10
MB-0446	MB-2632	0.844300913607637	MB-0446_MB-2632	neg	neg	MB-0446	MB-2632	8
MB-0446	MB-2614	0.831583117244609	MB-0446_MB-2614	neg	neg	MB-0446	MB-2614	2
MB-0446	MB-3488	0.90903779089986	MB-0446_MB-3488	neg	neg	MB-0446	MB-3488	13
MB-0446	MB-3218	0.775485634737979	MB-0446_MB-3218	neg	neg	MB-0446	MB-3218	13
MB-0446	MB-3386	0.605681387440528	MB-0446_MB-3386	neg	neg	MB-0446	MB-3386	3
MB-0446	MB-3292	0.748516289060162	MB-0446_MB-3292	neg	neg	MB-0446	MB-3292	6
MB-0446	MB-0350	0.498109628038957	MB-0446_MB-0350	neg	neg	MB-0446	MB-0350	9
MB-0467	MB-0035	0.396541595772016	MB-0467_MB-0035	neg	neg	MB-0467	MB-0035	4
MB-0467	MB-0045	0.778830689983029	MB-0467_MB-0045	neg	neg	MB-0467	MB-0045	9
MB-0467	MB-0158	0.789041180947521	MB-0467_MB-0158	neg	neg	MB-0467	MB-0158	2
MB-0467	MB-0361	0.820710742120935	MB-0467_MB-0361	neg	neg	MB-0467	MB-0361	2
MB-0467	MB-0395	0.847955827308086	MB-0467_MB-0395	neg	neg	MB-0467	MB-0395	5
MB-0467	MB-0206	0.633071425131217	MB-0467_MB-0206	neg	neg	MB-0467	MB-0206	2
MB-0467	MB-0238	0.727842227052823	MB-0467_MB-0238	neg	neg	MB-0467	MB-0238	6
MB-0467	MB-0399	0.875921163609551	MB-0467_MB-0399	neg	neg	MB-0467	MB-0399	9
MB-0467	MB-0350	0.574363062524197	MB-0467_MB-0350	neg	neg	MB-0467	MB-0350	2
MB-0467	MB-0372	0.661213400570142	MB-0467_MB-0372	neg	neg	MB-0467	MB-0372	2
MB-0467	MB-0446	0.867396297010642	MB-0467_MB-0446	neg	neg	MB-0467	MB-0446	2
MB-0467	MB-0396	0.763021283378934	MB-0467_MB-0396	neg	neg	MB-0467	MB-0396	2
MB-0467	MB-0525	0.791442901767831	MB-0467_MB-0525	neg	neg	MB-0467	MB-0525	6
MB-0467	MB-0191	0.784170413424081	MB-0467_MB-0191	neg	neg	MB-0467	MB-0191	14
MB-0467	MB-0582	0.843300019751892	MB-0467_MB-0582	neg	neg	MB-0467	MB-0582	2
MB-0467	MB-0354	0.725531413349312	MB-0467_MB-0354	neg	neg	MB-0467	MB-0354	13
MB-0467	MB-0401	0.802536244041349	MB-0467_MB-0401	neg	neg	MB-0467	MB-0401	9
MB-0467	MB-0581	0.818882448081753	MB-0467_MB-0581	neg	neg	MB-0467	MB-0581	6
MB-0467	MB-0115	0.788014743944418	MB-0467_MB-0115	neg	neg	MB-0467	MB-0115	10
MB-0467	MB-0531	0.819311913393945	MB-0467_MB-0531	neg	neg	MB-0467	MB-0531	1
MB-0467	MB-2513	0.891148102447838	MB-0467_MB-2513	neg	neg	MB-0467	MB-2513	2
MB-0467	MB-0269	0.738811217112276	MB-0467_MB-0269	neg	neg	MB-0467	MB-0269	3
MB-0467	MB-2632	0.912367992130025	MB-0467_MB-2632	neg	neg	MB-0467	MB-2632	4
MB-0467	MB-0659	0.687079357789714	MB-0467_MB-0659	neg	neg	MB-0467	MB-0659	5
MB-0467	MB-0494	0.63137997862198	MB-0467_MB-0494	neg	neg	MB-0467	MB-0494	6
MB-0467	MB-0400	0.793643396949341	MB-0467_MB-0400	neg	neg	MB-0467	MB-0400	2
MB-0467	MB-2923	0.891136704228566	MB-0467_MB-2923	neg	neg	MB-0467	MB-2923	2
MB-0467	MB-0613	0.762670672635992	MB-0467_MB-0613	neg	neg	MB-0467	MB-0613	7
MB-0467	MB-0874	0.595682454668495	MB-0467_MB-0874	neg	neg	MB-0467	MB-0874	8
MB-0467	MB-3488	0.929564978238273	MB-0467_MB-3488	neg	neg	MB-0467	MB-3488	9
MB-0467	MB-2718	0.804082815924501	MB-0467_MB-2718	neg	neg	MB-0467	MB-2718	2
MB-0467	MB-3031	0.757008363392045	MB-0467_MB-3031	neg	neg	MB-0467	MB-3031	10
MB-0467	MB-2904	0.770064751256587	MB-0467_MB-2904	neg	neg	MB-0467	MB-2904	3
MB-0467	MB-3436	0.730779691741312	MB-0467_MB-3436	neg	neg	MB-0467	MB-3436	4
MB-0467	MB-2957	0.782471000557769	MB-0467_MB-2957	neg	neg	MB-0467	MB-2957	2
MB-0467	MB-2912	0.735737295191399	MB-0467_MB-2912	neg	neg	MB-0467	MB-2912	11
MB-0467	MB-0414	0.631102347495834	MB-0467_MB-0414	neg	neg	MB-0467	MB-0414	12
MB-0467	MB-3329	0.643977238979565	MB-0467_MB-3329	neg	neg	MB-0467	MB-3329	10
MB-0467	MB-3567	0.848545948923653	MB-0467_MB-3567	neg	neg	MB-0467	MB-3567	9
MB-0467	MB-3528	0.595411688068646	MB-0467_MB-3528	neg	neg	MB-0467	MB-3528	8
MB-0467	MB-0608	0.746498964267027	MB-0467_MB-0608	neg	neg	MB-0467	MB-0608	2
MB-0467	MB-2742	0.727282308456562	MB-0467_MB-2742	neg	neg	MB-0467	MB-2742	3
MB-0467	MB-0869	0.787944025340281	MB-0467_MB-0869	neg	neg	MB-0467	MB-0869	10
MB-0467	MB-3218	0.805291836753628	MB-0467_MB-3218	neg	neg	MB-0467	MB-3218	8
MB-0467	MB-3386	0.787431892789048	MB-0467_MB-3386	neg	neg	MB-0467	MB-3386	2
MB-0467	MB-2614	0.857772934517094	MB-0467_MB-2614	neg	neg	MB-0467	MB-2614	13
MB-0467	MB-3292	0.761627162754604	MB-0467_MB-3292	neg	neg	MB-0467	MB-3292	13
MB-0467	MB-2857	0.780686200519586	MB-0467_MB-2857	neg	neg	MB-0467	MB-2857	3
MB-0467	MB-3367	0.596259843560192	MB-0467_MB-3367	neg	neg	MB-0467	MB-3367	6
MB-0494	MB-0045	0.767030851637569	MB-0494_MB-0045	neg	neg	MB-0494	MB-0045	9
MB-0494	MB-0238	0.807700481531357	MB-0494_MB-0238	neg	neg	MB-0494	MB-0238	4
MB-0494	MB-0372	0.693265471858508	MB-0494_MB-0372	neg	neg	MB-0494	MB-0372	9
MB-0494	MB-0191	0.736437168017314	MB-0494_MB-0191	neg	neg	MB-0494	MB-0191	2
MB-0494	MB-0206	0.832282618775993	MB-0494_MB-0206	neg	neg	MB-0494	MB-0206	2
MB-0494	MB-0354	0.859256280369668	MB-0494_MB-0354	neg	neg	MB-0494	MB-0354	5
MB-0494	MB-0446	0.628568501615143	MB-0494_MB-0446	neg	neg	MB-0494	MB-0446	2
MB-0494	MB-0401	0.550136700087597	MB-0494_MB-0401	neg	neg	MB-0494	MB-0401	6
MB-0494	MB-0400	0.731787169431265	MB-0494_MB-0400	neg	neg	MB-0494	MB-0400	9
MB-0494	MB-0525	0.713092654891222	MB-0494_MB-0525	neg	neg	MB-0494	MB-0525	2
MB-0494	MB-0158	0.758001208876577	MB-0494_MB-0158	neg	neg	MB-0494	MB-0158	2
MB-0494	MB-0035	0.272802966836773	MB-0494_MB-0035	neg	neg	MB-0494	MB-0035	2
MB-0494	MB-0467	0.631630726850581	MB-0494_MB-0467	neg	neg	MB-0494	MB-0467	2
MB-0494	MB-0269	0.824256119160999	MB-0494_MB-0269	neg	neg	MB-0494	MB-0269	6
MB-0494	MB-0874	0.809745249200945	MB-0494_MB-0874	neg	neg	MB-0494	MB-0874	14
MB-0494	MB-0396	0.695863276789706	MB-0494_MB-0396	neg	neg	MB-0494	MB-0396	2
MB-0494	MB-2742	0.788497584820792	MB-0494_MB-2742	neg	neg	MB-0494	MB-2742	13
MB-0494	MB-0531	0.715748929623609	MB-0494_MB-0531	neg	neg	MB-0494	MB-0531	9
MB-0494	MB-0115	0.663557791482167	MB-0494_MB-0115	neg	neg	MB-0494	MB-0115	6
MB-0494	MB-2513	0.576897453752886	MB-0494_MB-2513	neg	neg	MB-0494	MB-2513	10
MB-0494	MB-0395	0.617645092138093	MB-0494_MB-0395	neg	neg	MB-0494	MB-0395	1
MB-0494	MB-0581	0.771810158212366	MB-0494_MB-0581	neg	neg	MB-0494	MB-0581	2
MB-0494	MB-0613	0.799058170949247	MB-0494_MB-0613	neg	neg	MB-0494	MB-0613	3
MB-0494	MB-0582	0.828786054634535	MB-0494_MB-0582	neg	neg	MB-0494	MB-0582	4
MB-0494	MB-2718	0.658684876260181	MB-0494_MB-2718	neg	neg	MB-0494	MB-2718	5
MB-0494	MB-2904	0.767118941684862	MB-0494_MB-2904	neg	neg	MB-0494	MB-2904	6
MB-0494	MB-3031	0.725086921193997	MB-0494_MB-3031	neg	neg	MB-0494	MB-3031	2
MB-0494	MB-0608	0.8480157457549	MB-0494_MB-0608	neg	neg	MB-0494	MB-0608	2
MB-0494	MB-2912	0.886050925407607	MB-0494_MB-2912	neg	neg	MB-0494	MB-2912	7
MB-0494	MB-3329	0.802391744642161	MB-0494_MB-3329	neg	neg	MB-0494	MB-3329	8
MB-0494	MB-0659	0.614592108519963	MB-0494_MB-0659	neg	neg	MB-0494	MB-0659	9
MB-0494	MB-3528	0.855068878680293	MB-0494_MB-3528	neg	neg	MB-0494	MB-3528	2
MB-0494	MB-2957	0.808396640957493	MB-0494_MB-2957	neg	neg	MB-0494	MB-2957	10
MB-0494	MB-3367	0.796420931131124	MB-0494_MB-3367	neg	neg	MB-0494	MB-3367	3
MB-0494	MB-3436	0.637312886637846	MB-0494_MB-3436	neg	neg	MB-0494	MB-3436	4
MB-0494	MB-3218	0.773947844117079	MB-0494_MB-3218	neg	neg	MB-0494	MB-3218	2
MB-0494	MB-0350	0.454594013122071	MB-0494_MB-0350	neg	neg	MB-0494	MB-0350	11
MB-0494	MB-2857	0.835489424163462	MB-0494_MB-2857	neg	neg	MB-0494	MB-2857	12
MB-0494	MB-3386	0.772792960309221	MB-0494_MB-3386	neg	neg	MB-0494	MB-3386	10
MB-0494	MB-0399	0.692474607774219	MB-0494_MB-0399	neg	neg	MB-0494	MB-0399	9
MB-0494	MB-2614	0.634133562996471	MB-0494_MB-2614	neg	neg	MB-0494	MB-2614	8
MB-0494	MB-3292	0.779060535095153	MB-0494_MB-3292	neg	neg	MB-0494	MB-3292	2
MB-0494	MB-0361	0.705699483375126	MB-0494_MB-0361	neg	neg	MB-0494	MB-0361	3
MB-0494	MB-0869	0.723023245225029	MB-0494_MB-0869	neg	neg	MB-0494	MB-0869	10
MB-0494	MB-2923	0.601246564904143	MB-0494_MB-2923	neg	neg	MB-0494	MB-2923	8
MB-0494	MB-2632	0.567072180674198	MB-0494_MB-2632	neg	neg	MB-0494	MB-2632	2
MB-0494	MB-3488	0.569747949790989	MB-0494_MB-3488	neg	neg	MB-0494	MB-3488	13
MB-0494	MB-3567	0.663919102866384	MB-0494_MB-3567	neg	neg	MB-0494	MB-3567	13
MB-0494	MB-0414	0.548746348414697	MB-0494_MB-0414	neg	neg	MB-0494	MB-0414	3
MB-0525	MB-0045	0.893391251984435	MB-0525_MB-0045	neg	neg	MB-0525	MB-0045	6
MB-0525	MB-0238	0.853740274481566	MB-0525_MB-0238	neg	neg	MB-0525	MB-0238	9
MB-0525	MB-0191	0.877013718046872	MB-0525_MB-0191	neg	neg	MB-0525	MB-0191	4
MB-0525	MB-0372	0.798763436251077	MB-0525_MB-0372	neg	neg	MB-0525	MB-0372	9
MB-0525	MB-0035	0.385052268539828	MB-0525_MB-0035	neg	neg	MB-0525	MB-0035	2
MB-0525	MB-0206	0.787015427466505	MB-0525_MB-0206	neg	neg	MB-0525	MB-0206	2
MB-0525	MB-0158	0.853399600615193	MB-0525_MB-0158	neg	neg	MB-0525	MB-0158	5
MB-0525	MB-0400	0.875376282196927	MB-0525_MB-0400	neg	neg	MB-0525	MB-0400	2
MB-0525	MB-0350	0.590535425871246	MB-0525_MB-0350	neg	neg	MB-0525	MB-0350	6
MB-0525	MB-0396	0.81397795325429	MB-0525_MB-0396	neg	neg	MB-0525	MB-0396	9
MB-0525	MB-0115	0.871144786572135	MB-0525_MB-0115	neg	neg	MB-0525	MB-0115	2
MB-0525	MB-0531	0.892161672819552	MB-0525_MB-0531	neg	neg	MB-0525	MB-0531	2
MB-0525	MB-0354	0.795318156677179	MB-0525_MB-0354	neg	neg	MB-0525	MB-0354	2
MB-0525	MB-0494	0.713140734402085	MB-0525_MB-0494	neg	neg	MB-0525	MB-0494	2
MB-0525	MB-0269	0.865281510457774	MB-0525_MB-0269	neg	neg	MB-0525	MB-0269	6
MB-0525	MB-0399	0.846011086975065	MB-0525_MB-0399	neg	neg	MB-0525	MB-0399	14
MB-0525	MB-0613	0.891904078757711	MB-0525_MB-0613	neg	neg	MB-0525	MB-0613	2
MB-0525	MB-0395	0.768531042934229	MB-0525_MB-0395	neg	neg	MB-0525	MB-0395	13
MB-0525	MB-0874	0.802239227731035	MB-0525_MB-0874	neg	neg	MB-0525	MB-0874	9
MB-0525	MB-0582	0.880718803611973	MB-0525_MB-0582	neg	neg	MB-0525	MB-0582	6
MB-0525	MB-0869	0.873620498825093	MB-0525_MB-0869	neg	neg	MB-0525	MB-0869	10
MB-0525	MB-0361	0.844260676206048	MB-0525_MB-0361	neg	neg	MB-0525	MB-0361	1
MB-0525	MB-0608	0.871654643582666	MB-0525_MB-0608	neg	neg	MB-0525	MB-0608	2
MB-0525	MB-2718	0.895339408646836	MB-0525_MB-2718	neg	neg	MB-0525	MB-2718	3
MB-0525	MB-2513	0.776051179126249	MB-0525_MB-2513	neg	neg	MB-0525	MB-2513	4
MB-0525	MB-2614	0.888584383491659	MB-0525_MB-2614	neg	neg	MB-0525	MB-2614	5
MB-0525	MB-2742	0.839537335289642	MB-0525_MB-2742	neg	neg	MB-0525	MB-2742	6
MB-0525	MB-0581	0.828384981776376	MB-0525_MB-0581	neg	neg	MB-0525	MB-0581	2
MB-0525	MB-2904	0.880348920862524	MB-0525_MB-2904	neg	neg	MB-0525	MB-2904	2
MB-0525	MB-0659	0.779274429265694	MB-0525_MB-0659	neg	neg	MB-0525	MB-0659	7
MB-0525	MB-2857	0.85443411952104	MB-0525_MB-2857	neg	neg	MB-0525	MB-2857	8
MB-0525	MB-2957	0.844744174303769	MB-0525_MB-2957	neg	neg	MB-0525	MB-2957	9
MB-0525	MB-3031	0.854837664620704	MB-0525_MB-3031	neg	neg	MB-0525	MB-3031	2
MB-0525	MB-3218	0.86672143896326	MB-0525_MB-3218	neg	neg	MB-0525	MB-3218	10
MB-0525	MB-2912	0.850553812721057	MB-0525_MB-2912	neg	neg	MB-0525	MB-2912	3
MB-0525	MB-3329	0.813340023729995	MB-0525_MB-3329	neg	neg	MB-0525	MB-3329	4
MB-0525	MB-0401	0.776200073911591	MB-0525_MB-0401	neg	neg	MB-0525	MB-0401	2
MB-0525	MB-3436	0.814314008041857	MB-0525_MB-3436	neg	neg	MB-0525	MB-3436	11
MB-0525	MB-3528	0.775751919921602	MB-0525_MB-3528	neg	neg	MB-0525	MB-3528	12
MB-0525	MB-3292	0.868439219302695	MB-0525_MB-3292	neg	neg	MB-0525	MB-3292	10
MB-0525	MB-0467	0.791462103112126	MB-0525_MB-0467	neg	neg	MB-0525	MB-0467	9
MB-0525	MB-2923	0.783577287192589	MB-0525_MB-2923	neg	neg	MB-0525	MB-2923	8
MB-0525	MB-2632	0.700789709668165	MB-0525_MB-2632	neg	neg	MB-0525	MB-2632	2
MB-0525	MB-3367	0.715775987347554	MB-0525_MB-3367	neg	neg	MB-0525	MB-3367	3
MB-0525	MB-0446	0.73952555537274	MB-0525_MB-0446	neg	neg	MB-0525	MB-0446	10
MB-0525	MB-3386	0.857539833804042	MB-0525_MB-3386	neg	neg	MB-0525	MB-3386	8
MB-0525	MB-3567	0.818065482900083	MB-0525_MB-3567	neg	neg	MB-0525	MB-3567	2
MB-0525	MB-3488	0.779461919806408	MB-0525_MB-3488	neg	neg	MB-0525	MB-3488	13
MB-0525	MB-0414	0.651844644795215	MB-0525_MB-0414	neg	neg	MB-0525	MB-0414	13
MB-0531	MB-0045	0.885663038004353	MB-0531_MB-0045	neg	neg	MB-0531	MB-0045	3
MB-0531	MB-0191	0.931408856728394	MB-0531_MB-0191	neg	neg	MB-0531	MB-0191	6
MB-0531	MB-0238	0.855519911116356	MB-0531_MB-0238	neg	neg	MB-0531	MB-0238	9
MB-0531	MB-0158	0.847872197851884	MB-0531_MB-0158	neg	neg	MB-0531	MB-0158	4
MB-0531	MB-0372	0.869937479315703	MB-0531_MB-0372	neg	neg	MB-0531	MB-0372	9
MB-0531	MB-0035	0.407855211708093	MB-0531_MB-0035	neg	neg	MB-0531	MB-0035	2
MB-0531	MB-0400	0.922394740823414	MB-0531_MB-0400	neg	neg	MB-0531	MB-0400	2
MB-0531	MB-0395	0.809525937144136	MB-0531_MB-0395	neg	neg	MB-0531	MB-0395	5
MB-0531	MB-0206	0.745956665983953	MB-0531_MB-0206	neg	neg	MB-0531	MB-0206	2
MB-0531	MB-0525	0.893757051611286	MB-0531_MB-0525	neg	neg	MB-0531	MB-0525	6
MB-0531	MB-0399	0.867926144952057	MB-0531_MB-0399	neg	neg	MB-0531	MB-0399	9
MB-0531	MB-0354	0.76722067118518	MB-0531_MB-0354	neg	neg	MB-0531	MB-0354	2
MB-0531	MB-0581	0.817975215136431	MB-0531_MB-0581	neg	neg	MB-0531	MB-0581	2
MB-0531	MB-0613	0.912217319614096	MB-0531_MB-0613	neg	neg	MB-0531	MB-0613	2
MB-0531	MB-0869	0.920899514397796	MB-0531_MB-0869	neg	neg	MB-0531	MB-0869	2
MB-0531	MB-0582	0.920245372053927	MB-0531_MB-0582	neg	neg	MB-0531	MB-0582	6
MB-0531	MB-0269	0.875330497125007	MB-0531_MB-0269	neg	neg	MB-0531	MB-0269	14
MB-0531	MB-0467	0.818529621389151	MB-0531_MB-0467	neg	neg	MB-0531	MB-0467	2
MB-0531	MB-0659	0.880170208951823	MB-0531_MB-0659	neg	neg	MB-0531	MB-0659	13
MB-0531	MB-0361	0.896006021536926	MB-0531_MB-0361	neg	neg	MB-0531	MB-0361	9
MB-0531	MB-0874	0.822964560057557	MB-0531_MB-0874	neg	neg	MB-0531	MB-0874	6
MB-0531	MB-2718	0.899333373492408	MB-0531_MB-2718	neg	neg	MB-0531	MB-2718	10
MB-0531	MB-0494	0.713599500245258	MB-0531_MB-0494	neg	neg	MB-0531	MB-0494	1
MB-0531	MB-2513	0.808177490621553	MB-0531_MB-2513	neg	neg	MB-0531	MB-2513	2
MB-0531	MB-0401	0.824403289379838	MB-0531_MB-0401	neg	neg	MB-0531	MB-0401	3
MB-0531	MB-3031	0.849530897605037	MB-0531_MB-3031	neg	neg	MB-0531	MB-3031	4
MB-0531	MB-0608	0.907795508068104	MB-0531_MB-0608	neg	neg	MB-0531	MB-0608	5
MB-0531	MB-2904	0.876082197726491	MB-0531_MB-2904	neg	neg	MB-0531	MB-2904	6
MB-0531	MB-0115	0.931061499406901	MB-0531_MB-0115	neg	neg	MB-0531	MB-0115	2
MB-0531	MB-2742	0.801186534223564	MB-0531_MB-2742	neg	neg	MB-0531	MB-2742	2
MB-0531	MB-2957	0.88531467354165	MB-0531_MB-2957	neg	neg	MB-0531	MB-2957	7
MB-0531	MB-3329	0.810029976832075	MB-0531_MB-3329	neg	neg	MB-0531	MB-3329	8
MB-0531	MB-3528	0.776690685836552	MB-0531_MB-3528	neg	neg	MB-0531	MB-3528	9
MB-0531	MB-2614	0.888553884142721	MB-0531_MB-2614	neg	neg	MB-0531	MB-2614	2
MB-0531	MB-2857	0.887536242883617	MB-0531_MB-2857	neg	neg	MB-0531	MB-2857	10
MB-0531	MB-3436	0.889235562340645	MB-0531_MB-3436	neg	neg	MB-0531	MB-3436	3
MB-0531	MB-3292	0.886105991904906	MB-0531_MB-3292	neg	neg	MB-0531	MB-3292	4
MB-0531	MB-2923	0.834962861140691	MB-0531_MB-2923	neg	neg	MB-0531	MB-2923	2
MB-0531	MB-2912	0.849912341353587	MB-0531_MB-2912	neg	neg	MB-0531	MB-2912	11
MB-0531	MB-0446	0.753196260214791	MB-0531_MB-0446	neg	neg	MB-0531	MB-0446	12
MB-0531	MB-3218	0.866337246172183	MB-0531_MB-3218	neg	neg	MB-0531	MB-3218	10
MB-0531	MB-3567	0.850266858688065	MB-0531_MB-3567	neg	neg	MB-0531	MB-3567	9
MB-0531	MB-0396	0.901370470661846	MB-0531_MB-0396	neg	neg	MB-0531	MB-0396	8
MB-0531	MB-2632	0.74686416640062	MB-0531_MB-2632	neg	neg	MB-0531	MB-2632	2
MB-0531	MB-3367	0.661058059892573	MB-0531_MB-3367	neg	neg	MB-0531	MB-3367	3
MB-0531	MB-3488	0.815901725768644	MB-0531_MB-3488	neg	neg	MB-0531	MB-3488	10
MB-0531	MB-3386	0.883992640194024	MB-0531_MB-3386	neg	neg	MB-0531	MB-3386	8
MB-0531	MB-0414	0.691827796992004	MB-0531_MB-0414	neg	neg	MB-0531	MB-0414	2
MB-0531	MB-0350	0.606253441164483	MB-0531_MB-0350	neg	neg	MB-0531	MB-0350	13
MB-0581	MB-0045	0.849080731206678	MB-0581_MB-0045	neg	neg	MB-0581	MB-0045	13
MB-0581	MB-0035	0.564643595389314	MB-0581_MB-0035	neg	neg	MB-0581	MB-0035	3
MB-0581	MB-0191	0.79357311904724	MB-0581_MB-0191	neg	neg	MB-0581	MB-0191	6
MB-0581	MB-0158	0.838356853411368	MB-0581_MB-0158	neg	neg	MB-0581	MB-0158	9
MB-0581	MB-0372	0.662643167398271	MB-0581_MB-0372	neg	neg	MB-0581	MB-0372	4
MB-0581	MB-0238	0.707118470048122	MB-0581_MB-0238	neg	neg	MB-0581	MB-0238	9
MB-0581	MB-0395	0.88643366540274	MB-0581_MB-0395	neg	neg	MB-0581	MB-0395	2
MB-0581	MB-0361	0.80837726204678	MB-0581_MB-0361	neg	neg	MB-0581	MB-0361	2
MB-0581	MB-0400	0.764941001417381	MB-0581_MB-0400	neg	neg	MB-0581	MB-0400	5
MB-0581	MB-0399	0.852016737841164	MB-0581_MB-0399	neg	neg	MB-0581	MB-0399	2
MB-0581	MB-0206	0.779815305427453	MB-0581_MB-0206	neg	neg	MB-0581	MB-0206	6
MB-0581	MB-0115	0.652719582695697	MB-0581_MB-0115	neg	neg	MB-0581	MB-0115	9
MB-0581	MB-0467	0.818553730147887	MB-0581_MB-0467	neg	neg	MB-0581	MB-0467	2
MB-0581	MB-0525	0.829901151665812	MB-0581_MB-0525	neg	neg	MB-0581	MB-0525	2
MB-0581	MB-0531	0.819709686918622	MB-0581_MB-0531	neg	neg	MB-0581	MB-0531	2
MB-0581	MB-0446	0.870033413247027	MB-0581_MB-0446	neg	neg	MB-0581	MB-0446	2
MB-0581	MB-0401	0.708937008650059	MB-0581_MB-0401	neg	neg	MB-0581	MB-0401	6
MB-0581	MB-0269	0.787658297997756	MB-0581_MB-0269	neg	neg	MB-0581	MB-0269	14
MB-0581	MB-0613	0.85920271225229	MB-0581_MB-0613	neg	neg	MB-0581	MB-0613	2
MB-0581	MB-0354	0.840350526215742	MB-0581_MB-0354	neg	neg	MB-0581	MB-0354	13
MB-0581	MB-0874	0.718615660774132	MB-0581_MB-0874	neg	neg	MB-0581	MB-0874	9
MB-0581	MB-0582	0.853083956933989	MB-0581_MB-0582	neg	neg	MB-0581	MB-0582	6
MB-0581	MB-0869	0.780060129262963	MB-0581_MB-0869	neg	neg	MB-0581	MB-0869	10
MB-0581	MB-2718	0.789784163749278	MB-0581_MB-2718	neg	neg	MB-0581	MB-2718	1
MB-0581	MB-0659	0.663882046403638	MB-0581_MB-0659	neg	neg	MB-0581	MB-0659	2
MB-0581	MB-2513	0.764097134616092	MB-0581_MB-2513	neg	neg	MB-0581	MB-2513	3
MB-0581	MB-3031	0.797135032530364	MB-0581_MB-3031	neg	neg	MB-0581	MB-3031	4
MB-0581	MB-0350	0.473314245553812	MB-0581_MB-0350	neg	neg	MB-0581	MB-0350	5
MB-0581	MB-2904	0.731157147076357	MB-0581_MB-2904	neg	neg	MB-0581	MB-2904	6
MB-0581	MB-2957	0.759923510219916	MB-0581_MB-2957	neg	neg	MB-0581	MB-2957	2
MB-0581	MB-0494	0.772844838116621	MB-0581_MB-0494	neg	neg	MB-0581	MB-0494	2
MB-0581	MB-2614	0.859355097792113	MB-0581_MB-2614	neg	neg	MB-0581	MB-2614	7
MB-0581	MB-3436	0.698703336050786	MB-0581_MB-3436	neg	neg	MB-0581	MB-3436	8
MB-0581	MB-3567	0.85345631425414	MB-0581_MB-3567	neg	neg	MB-0581	MB-3567	9
MB-0581	MB-3329	0.715294935296668	MB-0581_MB-3329	neg	neg	MB-0581	MB-3329	2
MB-0581	MB-2857	0.774781939003789	MB-0581_MB-2857	neg	neg	MB-0581	MB-2857	10
MB-0581	MB-0608	0.822752684307681	MB-0581_MB-0608	neg	neg	MB-0581	MB-0608	3
MB-0581	MB-3218	0.777410167831759	MB-0581_MB-3218	neg	neg	MB-0581	MB-3218	4
MB-0581	MB-2912	0.80045400576682	MB-0581_MB-2912	neg	neg	MB-0581	MB-2912	2
MB-0581	MB-2923	0.768788874649569	MB-0581_MB-2923	neg	neg	MB-0581	MB-2923	11
MB-0581	MB-2742	0.767983911229179	MB-0581_MB-2742	neg	neg	MB-0581	MB-2742	12
MB-0581	MB-2632	0.783431565111371	MB-0581_MB-2632	neg	neg	MB-0581	MB-2632	10
MB-0581	MB-3528	0.701609932708447	MB-0581_MB-3528	neg	neg	MB-0581	MB-3528	9
MB-0581	MB-3292	0.769487929506161	MB-0581_MB-3292	neg	neg	MB-0581	MB-3292	8
MB-0581	MB-3488	0.802971199775736	MB-0581_MB-3488	neg	neg	MB-0581	MB-3488	2
MB-0581	MB-0414	0.522188184466369	MB-0581_MB-0414	neg	neg	MB-0581	MB-0414	3
MB-0582	MB-0191	0.897212958934704	MB-0582_MB-0191	neg	neg	MB-0582	MB-0191	10
MB-0582	MB-0045	0.913463348455356	MB-0582_MB-0045	neg	neg	MB-0582	MB-0045	8
MB-0582	MB-0035	0.483948926370456	MB-0582_MB-0035	neg	neg	MB-0582	MB-0035	2
MB-0581	MB-3367	0.696149041549819	MB-0581_MB-3367	neg	neg	MB-0581	MB-3367	13
MB-0581	MB-0396	0.724397063006776	MB-0581_MB-0396	neg	neg	MB-0581	MB-0396	13
MB-0581	MB-3386	0.683741791500335	MB-0581_MB-3386	neg	neg	MB-0581	MB-3386	3
MB-0582	MB-0372	0.867084033363555	MB-0582_MB-0372	neg	neg	MB-0582	MB-0372	6
MB-0582	MB-0238	0.883407081042586	MB-0582_MB-0238	neg	neg	MB-0582	MB-0238	9
MB-0582	MB-0525	0.881194359056798	MB-0582_MB-0525	neg	neg	MB-0582	MB-0525	4
MB-0582	MB-0400	0.891941443820334	MB-0582_MB-0400	neg	neg	MB-0582	MB-0400	9
MB-0582	MB-0395	0.841157251021503	MB-0582_MB-0395	neg	neg	MB-0582	MB-0395	2
MB-0582	MB-0158	0.84525187743294	MB-0582_MB-0158	neg	neg	MB-0582	MB-0158	2
MB-0582	MB-0401	0.8457298022855	MB-0582_MB-0401	neg	neg	MB-0582	MB-0401	5
MB-0582	MB-0531	0.919123343508101	MB-0582_MB-0531	neg	neg	MB-0582	MB-0531	2
MB-0582	MB-0115	0.882010898253632	MB-0582_MB-0115	neg	neg	MB-0582	MB-0115	6
MB-0582	MB-0467	0.842631781254621	MB-0582_MB-0467	neg	neg	MB-0582	MB-0467	9
MB-0582	MB-0581	0.852903518617872	MB-0582_MB-0581	neg	neg	MB-0582	MB-0581	2
MB-0582	MB-0613	0.893359615520868	MB-0582_MB-0613	neg	neg	MB-0582	MB-0613	2
MB-0582	MB-0396	0.858017831330004	MB-0582_MB-0396	neg	neg	MB-0582	MB-0396	2
MB-0582	MB-0659	0.877595356911376	MB-0582_MB-0659	neg	neg	MB-0582	MB-0659	2
MB-0582	MB-0446	0.813466179087691	MB-0582_MB-0446	neg	neg	MB-0582	MB-0446	6
MB-0582	MB-0874	0.853956904830509	MB-0582_MB-0874	neg	neg	MB-0582	MB-0874	14
MB-0582	MB-2513	0.804695621565545	MB-0582_MB-2513	neg	neg	MB-0582	MB-2513	2
MB-0582	MB-2718	0.888956257563539	MB-0582_MB-2718	neg	neg	MB-0582	MB-2718	13
MB-0582	MB-0350	0.657902878268629	MB-0582_MB-0350	neg	neg	MB-0582	MB-0350	9
MB-0582	MB-0269	0.886404560449195	MB-0582_MB-0269	neg	neg	MB-0582	MB-0269	6
MB-0582	MB-2904	0.901397178413804	MB-0582_MB-2904	neg	neg	MB-0582	MB-2904	10
MB-0582	MB-3031	0.845493155659414	MB-0582_MB-3031	neg	neg	MB-0582	MB-3031	1
MB-0582	MB-3528	0.812358743171201	MB-0582_MB-3528	neg	neg	MB-0582	MB-3528	2
MB-0582	MB-0399	0.860047493816337	MB-0582_MB-0399	neg	neg	MB-0582	MB-0399	3
MB-0582	MB-3436	0.89775651940573	MB-0582_MB-3436	neg	neg	MB-0582	MB-3436	4
MB-0582	MB-2742	0.865193446162599	MB-0582_MB-2742	neg	neg	MB-0582	MB-2742	5
MB-0582	MB-0354	0.840008858775376	MB-0582_MB-0354	neg	neg	MB-0582	MB-0354	6
MB-0582	MB-2614	0.869869876860853	MB-0582_MB-2614	neg	neg	MB-0582	MB-2614	2
MB-0582	MB-0414	0.717571129589844	MB-0582_MB-0414	neg	neg	MB-0582	MB-0414	2
MB-0582	MB-0869	0.922739975415676	MB-0582_MB-0869	neg	neg	MB-0582	MB-0869	7
MB-0582	MB-3329	0.822565540671173	MB-0582_MB-3329	neg	neg	MB-0582	MB-3329	8
MB-0582	MB-2957	0.912420704727641	MB-0582_MB-2957	neg	neg	MB-0582	MB-2957	9
MB-0582	MB-2632	0.796575504376203	MB-0582_MB-2632	neg	neg	MB-0582	MB-2632	2
MB-0582	MB-0494	0.827988353812137	MB-0582_MB-0494	neg	neg	MB-0582	MB-0494	10
MB-0582	MB-2857	0.904119036704032	MB-0582_MB-2857	neg	neg	MB-0582	MB-2857	3
MB-0582	MB-0608	0.918149117628733	MB-0582_MB-0608	neg	neg	MB-0582	MB-0608	4
MB-0582	MB-0206	0.789855251396219	MB-0582_MB-0206	neg	neg	MB-0582	MB-0206	2
MB-0582	MB-3218	0.899540308469606	MB-0582_MB-3218	neg	neg	MB-0582	MB-3218	11
MB-0582	MB-3567	0.875253368725334	MB-0582_MB-3567	neg	neg	MB-0582	MB-3567	12
MB-0582	MB-3488	0.822661831913176	MB-0582_MB-3488	neg	neg	MB-0582	MB-3488	10
MB-0582	MB-2912	0.90473612736532	MB-0582_MB-2912	neg	neg	MB-0582	MB-2912	9
MB-0582	MB-0361	0.883601593854241	MB-0582_MB-0361	neg	neg	MB-0582	MB-0361	8
MB-0582	MB-2923	0.858742376268303	MB-0582_MB-2923	neg	neg	MB-0582	MB-2923	2
MB-0582	MB-3386	0.885495695091649	MB-0582_MB-3386	neg	neg	MB-0582	MB-3386	3
MB-0582	MB-3292	0.887613012384115	MB-0582_MB-3292	neg	neg	MB-0582	MB-3292	10
MB-0582	MB-3367	0.742469475887731	MB-0582_MB-3367	neg	neg	MB-0582	MB-3367	8
MB-0608	MB-0045	0.908816143371202	MB-0608_MB-0045	neg	neg	MB-0608	MB-0045	2
MB-0608	MB-0238	0.914216147669039	MB-0608_MB-0238	neg	neg	MB-0608	MB-0238	13
MB-0608	MB-0372	0.891986751889165	MB-0608_MB-0372	neg	neg	MB-0608	MB-0372	13
MB-0608	MB-0191	0.906521212927422	MB-0608_MB-0191	neg	neg	MB-0608	MB-0191	3
MB-0608	MB-0115	0.88369184689373	MB-0608_MB-0115	neg	neg	MB-0608	MB-0115	6
MB-0608	MB-0400	0.886257872293735	MB-0608_MB-0400	neg	neg	MB-0608	MB-0400	9
MB-0608	MB-0396	0.848221772140862	MB-0608_MB-0396	neg	neg	MB-0608	MB-0396	4
MB-0608	MB-0525	0.872078373341872	MB-0608_MB-0525	neg	neg	MB-0608	MB-0525	9
MB-0608	MB-0206	0.833370251691576	MB-0608_MB-0206	neg	neg	MB-0608	MB-0206	2
MB-0608	MB-0531	0.907868943496474	MB-0608_MB-0531	neg	neg	MB-0608	MB-0531	2
MB-0608	MB-0269	0.881111435401125	MB-0608_MB-0269	neg	neg	MB-0608	MB-0269	5
MB-0608	MB-0613	0.949670717125064	MB-0608_MB-0613	neg	neg	MB-0608	MB-0613	2
MB-0608	MB-0874	0.925274566545079	MB-0608_MB-0874	neg	neg	MB-0608	MB-0874	6
MB-0608	MB-0659	0.87192022941872	MB-0608_MB-0659	neg	neg	MB-0608	MB-0659	9
MB-0608	MB-0158	0.7998159350534	MB-0608_MB-0158	neg	neg	MB-0608	MB-0158	2
MB-0608	MB-0869	0.920672778910017	MB-0608_MB-0869	neg	neg	MB-0608	MB-0869	2
MB-0608	MB-2513	0.743132516890435	MB-0608_MB-2513	neg	neg	MB-0608	MB-2513	2
MB-0608	MB-0494	0.847207403501071	MB-0608_MB-0494	neg	neg	MB-0608	MB-0494	2
MB-0608	MB-0581	0.820808047018272	MB-0608_MB-0581	neg	neg	MB-0608	MB-0581	6
MB-0608	MB-2718	0.890102395996427	MB-0608_MB-2718	neg	neg	MB-0608	MB-2718	14
MB-0608	MB-2742	0.890194047741555	MB-0608_MB-2742	neg	neg	MB-0608	MB-2742	2
MB-0608	MB-0467	0.743066674293994	MB-0608_MB-0467	neg	neg	MB-0608	MB-0467	13
MB-0608	MB-0354	0.766388730089647	MB-0608_MB-0354	neg	neg	MB-0608	MB-0354	9
MB-0608	MB-2904	0.919730318219008	MB-0608_MB-2904	neg	neg	MB-0608	MB-2904	6
MB-0608	MB-3031	0.847632864903053	MB-0608_MB-3031	neg	neg	MB-0608	MB-3031	10
MB-0608	MB-2912	0.935371204647916	MB-0608_MB-2912	neg	neg	MB-0608	MB-2912	1
MB-0608	MB-3329	0.873918415033465	MB-0608_MB-3329	neg	neg	MB-0608	MB-3329	2
MB-0608	MB-0401	0.753434026825405	MB-0608_MB-0401	neg	neg	MB-0608	MB-0401	3
MB-0608	MB-2957	0.895979559470476	MB-0608_MB-2957	neg	neg	MB-0608	MB-2957	4
MB-0608	MB-3528	0.868099288387937	MB-0608_MB-3528	neg	neg	MB-0608	MB-3528	5
MB-0608	MB-3436	0.867624551498244	MB-0608_MB-3436	neg	neg	MB-0608	MB-3436	6
MB-0608	MB-0395	0.776787371907539	MB-0608_MB-0395	neg	neg	MB-0608	MB-0395	2
MB-0608	MB-3218	0.868965045611064	MB-0608_MB-3218	neg	neg	MB-0608	MB-3218	2
MB-0608	MB-2857	0.890060728974335	MB-0608_MB-2857	neg	neg	MB-0608	MB-2857	7
MB-0608	MB-3292	0.90303125184745	MB-0608_MB-3292	neg	neg	MB-0608	MB-3292	8
MB-0608	MB-0582	0.917572908859535	MB-0608_MB-0582	neg	neg	MB-0608	MB-0582	9
MB-0608	MB-0399	0.72133572461106	MB-0608_MB-0399	neg	neg	MB-0608	MB-0399	2
MB-0608	MB-3386	0.899966410492441	MB-0608_MB-3386	neg	neg	MB-0608	MB-3386	10
MB-0613	MB-0191	0.922604871236632	MB-0613_MB-0191	neg	neg	MB-0613	MB-0191	3
MB-0608	MB-3367	0.778189883404985	MB-0608_MB-3367	neg	neg	MB-0608	MB-3367	4
MB-0613	MB-0045	0.882362694087338	MB-0613_MB-0045	neg	neg	MB-0613	MB-0045	2
MB-0613	MB-0206	0.873795011369592	MB-0613_MB-0206	neg	neg	MB-0613	MB-0206	11
MB-0613	MB-0372	0.902507891958004	MB-0613_MB-0372	neg	neg	MB-0613	MB-0372	12
MB-0613	MB-0238	0.922950652137611	MB-0613_MB-0238	neg	neg	MB-0613	MB-0238	10
MB-0613	MB-0115	0.844881147036587	MB-0613_MB-0115	neg	neg	MB-0613	MB-0115	9
MB-0613	MB-0158	0.81109243914061	MB-0613_MB-0158	neg	neg	MB-0613	MB-0158	8
MB-0613	MB-0401	0.677135212299774	MB-0613_MB-0401	neg	neg	MB-0613	MB-0401	2
MB-0608	MB-0035	0.368948694108067	MB-0608_MB-0035	neg	neg	MB-0608	MB-0035	3
MB-0608	MB-2923	0.78386075468149	MB-0608_MB-2923	neg	neg	MB-0608	MB-2923	10
MB-0608	MB-0350	0.657983547907853	MB-0608_MB-0350	neg	neg	MB-0608	MB-0350	8
MB-0608	MB-2614	0.82960158566591	MB-0608_MB-2614	neg	neg	MB-0608	MB-2614	2
MB-0608	MB-0446	0.721533667517528	MB-0608_MB-0446	neg	neg	MB-0608	MB-0446	13
MB-0613	MB-0446	0.558421208327326	MB-0613_MB-0446	neg	neg	MB-0613	MB-0446	13
MB-0613	MB-0350	0.555543105517455	MB-0613_MB-0350	neg	neg	MB-0613	MB-0350	3
MB-0613	MB-0354	0.776562640165254	MB-0613_MB-0354	neg	neg	MB-0613	MB-0354	6
MB-0608	MB-0361	0.884178953592865	MB-0608_MB-0361	neg	neg	MB-0608	MB-0361	9
MB-0613	MB-0269	0.881993745306702	MB-0613_MB-0269	neg	neg	MB-0613	MB-0269	4
MB-0613	MB-0525	0.894208859576377	MB-0613_MB-0525	neg	neg	MB-0613	MB-0525	9
MB-0613	MB-0400	0.880285999001538	MB-0613_MB-0400	neg	neg	MB-0613	MB-0400	2
MB-0613	MB-0874	0.956725447907331	MB-0613_MB-0874	neg	neg	MB-0613	MB-0874	2
MB-0613	MB-0035	0.398232044960354	MB-0613_MB-0035	neg	neg	MB-0613	MB-0035	5
MB-0613	MB-0414	0.629836690874892	MB-0613_MB-0414	neg	neg	MB-0613	MB-0414	2
MB-0608	MB-3567	0.808617547969219	MB-0608_MB-3567	neg	neg	MB-0608	MB-3567	6
MB-0608	MB-3488	0.707492116372726	MB-0608_MB-3488	neg	neg	MB-0608	MB-3488	9
MB-0613	MB-0494	0.798469199250076	MB-0613_MB-0494	neg	neg	MB-0613	MB-0494	2
MB-0613	MB-0361	0.816439523652641	MB-0613_MB-0361	neg	neg	MB-0613	MB-0361	2
MB-0613	MB-0396	0.858123611023751	MB-0613_MB-0396	neg	neg	MB-0613	MB-0396	2
MB-0613	MB-0581	0.859640845614166	MB-0613_MB-0581	neg	neg	MB-0613	MB-0581	2
MB-0608	MB-0414	0.692099491387776	MB-0608_MB-0414	neg	neg	MB-0608	MB-0414	6
MB-0613	MB-0395	0.6342973371103	MB-0613_MB-0395	neg	neg	MB-0613	MB-0395	14
MB-0613	MB-0467	0.766761364256629	MB-0613_MB-0467	neg	neg	MB-0613	MB-0467	2
MB-0613	MB-2912	0.911932760272734	MB-0613_MB-2912	neg	neg	MB-0613	MB-2912	13
MB-0613	MB-2513	0.750126514750486	MB-0613_MB-2513	neg	neg	MB-0613	MB-2513	9
MB-0613	MB-2904	0.929417126020477	MB-0613_MB-2904	neg	neg	MB-0613	MB-2904	6
MB-0613	MB-2718	0.908042296053984	MB-0613_MB-2718	neg	neg	MB-0613	MB-2718	10
MB-0613	MB-0399	0.703197298824931	MB-0613_MB-0399	neg	neg	MB-0613	MB-0399	1
MB-0613	MB-0531	0.910999694783698	MB-0613_MB-0531	neg	neg	MB-0613	MB-0531	2
MB-0613	MB-0582	0.893445659077657	MB-0613_MB-0582	neg	neg	MB-0613	MB-0582	3
MB-0613	MB-0659	0.849163022928451	MB-0613_MB-0659	neg	neg	MB-0613	MB-0659	4
MB-0613	MB-0608	0.949574582330112	MB-0613_MB-0608	neg	neg	MB-0613	MB-0608	5
MB-0613	MB-3329	0.884178696897388	MB-0613_MB-3329	neg	neg	MB-0613	MB-3329	6
MB-0613	MB-2742	0.830507869543064	MB-0613_MB-2742	neg	neg	MB-0613	MB-2742	2
MB-0613	MB-3031	0.843475280696452	MB-0613_MB-3031	neg	neg	MB-0613	MB-3031	2
MB-0613	MB-3528	0.873277682080904	MB-0613_MB-3528	neg	neg	MB-0613	MB-3528	7
MB-0613	MB-2857	0.890551218703692	MB-0613_MB-2857	neg	neg	MB-0613	MB-2857	8
MB-0608	MB-2632	0.712733836871838	MB-0608_MB-2632	neg	neg	MB-0608	MB-2632	9
MB-0659	MB-0045	0.820576900493669	MB-0659_MB-0045	neg	neg	MB-0659	MB-0045	2
MB-0659	MB-0115	0.962866328936532	MB-0659_MB-0115	neg	neg	MB-0659	MB-0115	10
MB-0659	MB-0191	0.962667254479648	MB-0659_MB-0191	neg	neg	MB-0659	MB-0191	3
MB-0613	MB-0869	0.903921426880192	MB-0613_MB-0869	neg	neg	MB-0613	MB-0869	4
MB-0613	MB-3436	0.850850560754191	MB-0613_MB-3436	neg	neg	MB-0613	MB-3436	2
MB-0613	MB-3367	0.715015119516362	MB-0613_MB-3367	neg	neg	MB-0613	MB-3367	11
MB-0613	MB-2957	0.88777669323132	MB-0613_MB-2957	neg	neg	MB-0613	MB-2957	12
MB-0659	MB-0350	0.610415505998981	MB-0659_MB-0350	neg	neg	MB-0659	MB-0350	10
MB-0613	MB-3218	0.854999004610256	MB-0613_MB-3218	neg	neg	MB-0613	MB-3218	9
MB-0659	MB-0158	0.744811540385146	MB-0659_MB-0158	neg	neg	MB-0659	MB-0158	8
MB-0613	MB-3292	0.899983280472716	MB-0613_MB-3292	neg	neg	MB-0613	MB-3292	2
MB-0613	MB-3386	0.900797996906152	MB-0613_MB-3386	neg	neg	MB-0613	MB-3386	3
MB-0659	MB-0361	0.863013217094351	MB-0659_MB-0361	neg	neg	MB-0659	MB-0361	10
MB-0659	MB-0035	0.317680803334109	MB-0659_MB-0035	neg	neg	MB-0659	MB-0035	8
MB-0613	MB-2614	0.780149292779367	MB-0613_MB-2614	neg	neg	MB-0613	MB-2614	2
MB-0659	MB-0396	0.955099195653431	MB-0659_MB-0396	neg	neg	MB-0659	MB-0396	13
MB-0659	MB-0400	0.938185870608726	MB-0659_MB-0400	neg	neg	MB-0659	MB-0400	13
MB-0659	MB-0238	0.818926470804065	MB-0659_MB-0238	neg	neg	MB-0659	MB-0238	3
MB-0659	MB-0372	0.911888764586003	MB-0659_MB-0372	neg	neg	MB-0659	MB-0372	6
MB-0659	MB-0467	0.687200978928412	MB-0659_MB-0467	neg	neg	MB-0659	MB-0467	9
MB-0659	MB-0395	0.683381626667008	MB-0659_MB-0395	neg	neg	MB-0659	MB-0395	4
MB-0659	MB-0582	0.877425823886043	MB-0659_MB-0582	neg	neg	MB-0659	MB-0582	9
MB-0659	MB-0869	0.922383197412199	MB-0659_MB-0869	neg	neg	MB-0659	MB-0869	2
MB-0659	MB-0525	0.78009711380255	MB-0659_MB-0525	neg	neg	MB-0659	MB-0525	2
MB-0613	MB-3567	0.685437699173534	MB-0613_MB-3567	neg	neg	MB-0613	MB-3567	5
MB-0613	MB-2923	0.68085960298953	MB-0613_MB-2923	neg	neg	MB-0613	MB-2923	2
MB-0659	MB-0531	0.87966474431378	MB-0659_MB-0531	neg	neg	MB-0659	MB-0531	6
MB-0659	MB-0399	0.788800204999119	MB-0659_MB-0399	neg	neg	MB-0659	MB-0399	9
MB-0659	MB-0354	0.635762127120152	MB-0659_MB-0354	neg	neg	MB-0659	MB-0354	2
MB-0659	MB-0581	0.662633858485071	MB-0659_MB-0581	neg	neg	MB-0659	MB-0581	2
MB-0659	MB-0206	0.633135917686807	MB-0659_MB-0206	neg	neg	MB-0659	MB-0206	2
MB-0659	MB-0613	0.84844193501545	MB-0659_MB-0613	neg	neg	MB-0659	MB-0613	2
MB-0659	MB-0269	0.838462660183211	MB-0659_MB-0269	neg	neg	MB-0659	MB-0269	6
MB-0659	MB-2513	0.779989955615099	MB-0659_MB-2513	neg	neg	MB-0659	MB-2513	14
MB-0659	MB-0414	0.716629398636692	MB-0659_MB-0414	neg	neg	MB-0659	MB-0414	2
MB-0659	MB-0401	0.805677675503803	MB-0659_MB-0401	neg	neg	MB-0659	MB-0401	13
MB-0659	MB-2632	0.626322279434587	MB-0659_MB-2632	neg	neg	MB-0659	MB-2632	9
MB-0659	MB-0446	0.619516180387116	MB-0659_MB-0446	neg	neg	MB-0659	MB-0446	6
MB-0659	MB-2923	0.77645154512945	MB-0659_MB-2923	neg	neg	MB-0659	MB-2923	10
MB-0659	MB-0608	0.869667685767162	MB-0659_MB-0608	neg	neg	MB-0659	MB-0608	1
MB-0659	MB-0874	0.752847752927596	MB-0659_MB-0874	neg	neg	MB-0659	MB-0874	2
MB-0659	MB-0494	0.614699845688427	MB-0659_MB-0494	neg	neg	MB-0659	MB-0494	3
MB-0659	MB-2857	0.884122471534799	MB-0659_MB-2857	neg	neg	MB-0659	MB-2857	4
MB-0659	MB-2614	0.800347206428257	MB-0659_MB-2614	neg	neg	MB-0659	MB-2614	5
MB-0659	MB-2957	0.88603798122252	MB-0659_MB-2957	neg	neg	MB-0659	MB-2957	6
MB-0659	MB-3436	0.963090795126275	MB-0659_MB-3436	neg	neg	MB-0659	MB-3436	2
MB-0659	MB-2718	0.865323718044051	MB-0659_MB-2718	neg	neg	MB-0659	MB-2718	2
MB-0659	MB-2904	0.85638100749647	MB-0659_MB-2904	neg	neg	MB-0659	MB-2904	7
MB-0659	MB-3488	0.686907823582734	MB-0659_MB-3488	neg	neg	MB-0659	MB-3488	8
MB-0659	MB-3386	0.880665244650043	MB-0659_MB-3386	neg	neg	MB-0659	MB-3386	9
MB-0659	MB-3218	0.819977131285004	MB-0659_MB-3218	neg	neg	MB-0659	MB-3218	2
MB-0659	MB-3031	0.724419970599626	MB-0659_MB-3031	neg	neg	MB-0659	MB-3031	10
MB-0659	MB-3292	0.875896928198981	MB-0659_MB-3292	neg	neg	MB-0659	MB-3292	3
MB-0659	MB-2912	0.790337996124165	MB-0659_MB-2912	neg	neg	MB-0659	MB-2912	4
MB-0659	MB-2742	0.728733442681768	MB-0659_MB-2742	neg	neg	MB-0659	MB-2742	2
MB-0659	MB-3567	0.777073439713618	MB-0659_MB-3567	neg	neg	MB-0659	MB-3567	11
MB-0869	MB-0115	0.921310115462663	MB-0869_MB-0115	neg	neg	MB-0869	MB-0115	12
MB-0869	MB-0045	0.904182717070288	MB-0869_MB-0045	neg	neg	MB-0869	MB-0045	10
MB-0869	MB-0372	0.912621208478754	MB-0869_MB-0372	neg	neg	MB-0869	MB-0372	9
MB-0659	MB-3367	0.579285402325138	MB-0659_MB-3367	neg	neg	MB-0659	MB-3367	8
MB-0869	MB-0238	0.886402648664555	MB-0869_MB-0238	neg	neg	MB-0869	MB-0238	2
MB-0659	MB-3329	0.669888180673259	MB-0659_MB-3329	neg	neg	MB-0659	MB-3329	3
MB-0869	MB-0191	0.928752200384529	MB-0869_MB-0191	neg	neg	MB-0869	MB-0191	10
MB-0869	MB-0400	0.919693787651403	MB-0869_MB-0400	neg	neg	MB-0869	MB-0400	8
MB-0659	MB-3528	0.762723473217508	MB-0659_MB-3528	neg	neg	MB-0659	MB-3528	2
MB-0613	MB-2632	0.556800205820054	MB-0613_MB-2632	neg	neg	MB-0613	MB-2632	13
MB-0869	MB-0525	0.874988987518817	MB-0869_MB-0525	neg	neg	MB-0869	MB-0525	13
MB-0613	MB-3488	0.714770251798762	MB-0613_MB-3488	neg	neg	MB-0613	MB-3488	3
MB-0869	MB-0395	0.803588756450585	MB-0869_MB-0395	neg	neg	MB-0869	MB-0395	6
MB-0869	MB-0531	0.922000641567366	MB-0869_MB-0531	neg	neg	MB-0869	MB-0531	9
MB-0869	MB-0158	0.823991444639499	MB-0869_MB-0158	neg	neg	MB-0869	MB-0158	4
MB-0869	MB-0467	0.786692810118536	MB-0869_MB-0467	neg	neg	MB-0869	MB-0467	9
MB-0869	MB-0035	0.481087557825056	MB-0869_MB-0035	neg	neg	MB-0869	MB-0035	2
MB-0869	MB-0396	0.892231080294872	MB-0869_MB-0396	neg	neg	MB-0869	MB-0396	2
MB-0869	MB-0350	0.711114713584396	MB-0869_MB-0350	neg	neg	MB-0869	MB-0350	5
MB-0869	MB-0446	0.733470710011161	MB-0869_MB-0446	neg	neg	MB-0869	MB-0446	2
MB-0869	MB-0659	0.922414934008705	MB-0869_MB-0659	neg	neg	MB-0869	MB-0659	6
MB-0869	MB-0399	0.827397550187024	MB-0869_MB-0399	neg	neg	MB-0869	MB-0399	9
MB-0869	MB-0581	0.78103354071476	MB-0869_MB-0581	neg	neg	MB-0869	MB-0581	2
MB-0869	MB-0269	0.880939460883383	MB-0869_MB-0269	neg	neg	MB-0869	MB-0269	2
MB-0869	MB-2513	0.771959740292965	MB-0869_MB-2513	neg	neg	MB-0869	MB-2513	2
MB-0869	MB-0613	0.903727857035642	MB-0869_MB-0613	neg	neg	MB-0869	MB-0613	2
MB-0869	MB-0874	0.843917337770061	MB-0869_MB-0874	neg	neg	MB-0869	MB-0874	6
MB-0869	MB-0582	0.922933728708064	MB-0869_MB-0582	neg	neg	MB-0869	MB-0582	14
MB-0869	MB-0401	0.864517055426781	MB-0869_MB-0401	neg	neg	MB-0869	MB-0401	2
MB-0869	MB-2718	0.909210619423348	MB-0869_MB-2718	neg	neg	MB-0869	MB-2718	13
MB-0869	MB-0608	0.920289345288707	MB-0869_MB-0608	neg	neg	MB-0869	MB-0608	9
MB-0869	MB-0414	0.764305559118107	MB-0869_MB-0414	neg	neg	MB-0869	MB-0414	6
MB-0869	MB-0354	0.745034286850006	MB-0869_MB-0354	neg	neg	MB-0869	MB-0354	10
MB-0869	MB-3031	0.828996752571999	MB-0869_MB-3031	neg	neg	MB-0869	MB-3031	1
MB-0869	MB-2904	0.912752359031072	MB-0869_MB-2904	neg	neg	MB-0869	MB-2904	2
MB-0869	MB-0206	0.762156881791514	MB-0869_MB-0206	neg	neg	MB-0869	MB-0206	3
MB-0869	MB-3436	0.930160835336666	MB-0869_MB-3436	neg	neg	MB-0869	MB-3436	4
MB-0869	MB-0494	0.722779586249444	MB-0869_MB-0494	neg	neg	MB-0869	MB-0494	5
MB-0869	MB-2857	0.90114842577597	MB-0869_MB-2857	neg	neg	MB-0869	MB-2857	6
MB-0869	MB-3329	0.8021112513048	MB-0869_MB-3329	neg	neg	MB-0869	MB-3329	2
MB-0869	MB-2742	0.852735639985423	MB-0869_MB-2742	neg	neg	MB-0869	MB-2742	2
MB-0869	MB-3528	0.77470255519311	MB-0869_MB-3528	neg	neg	MB-0869	MB-3528	7
MB-0869	MB-2957	0.911700503687773	MB-0869_MB-2957	neg	neg	MB-0869	MB-2957	8
MB-0874	MB-0045	0.869313859501455	MB-0874_MB-0045	neg	neg	MB-0874	MB-0045	9
MB-0869	MB-3218	0.902752572756109	MB-0869_MB-3218	neg	neg	MB-0869	MB-3218	2
MB-0874	MB-0238	0.846499342054351	MB-0874_MB-0238	neg	neg	MB-0874	MB-0238	10
MB-0874	MB-0191	0.835185658528006	MB-0874_MB-0191	neg	neg	MB-0874	MB-0191	3
MB-0869	MB-3567	0.846965184704382	MB-0869_MB-3567	neg	neg	MB-0869	MB-3567	4
MB-0874	MB-0206	0.870489982705892	MB-0874_MB-0206	neg	neg	MB-0874	MB-0206	2
MB-0869	MB-3292	0.912732936107858	MB-0869_MB-3292	neg	neg	MB-0869	MB-3292	11
MB-0869	MB-2614	0.869388678571856	MB-0869_MB-2614	neg	neg	MB-0869	MB-2614	12
MB-0874	MB-0372	0.814442577446402	MB-0874_MB-0372	neg	neg	MB-0874	MB-0372	10
MB-0874	MB-0396	0.754168960035829	MB-0874_MB-0396	neg	neg	MB-0874	MB-0396	9
MB-0874	MB-0158	0.79168709516979	MB-0874_MB-0158	neg	neg	MB-0874	MB-0158	8
MB-0869	MB-3386	0.907482447153984	MB-0869_MB-3386	neg	neg	MB-0869	MB-3386	2
MB-0869	MB-3488	0.764062098784714	MB-0869_MB-3488	neg	neg	MB-0869	MB-3488	3
MB-0869	MB-2912	0.872567769283676	MB-0869_MB-2912	neg	neg	MB-0869	MB-2912	10
MB-0869	MB-2923	0.831328010298692	MB-0869_MB-2923	neg	neg	MB-0869	MB-2923	8
MB-0874	MB-0401	0.591528328489212	MB-0874_MB-0401	neg	neg	MB-0874	MB-0401	2
MB-0874	MB-0269	0.831231741187331	MB-0874_MB-0269	neg	neg	MB-0874	MB-0269	13
MB-0869	MB-3367	0.750530638602961	MB-0869_MB-3367	neg	neg	MB-0869	MB-3367	13
MB-0874	MB-0400	0.82971906919371	MB-0874_MB-0400	neg	neg	MB-0874	MB-0400	3
MB-0874	MB-0354	0.777143884051324	MB-0874_MB-0354	neg	neg	MB-0874	MB-0354	6
MB-0874	MB-0414	0.549914225867358	MB-0874_MB-0414	neg	neg	MB-0874	MB-0414	9
MB-0869	MB-2632	0.748079756425352	MB-0869_MB-2632	neg	neg	MB-0869	MB-2632	4
MB-0874	MB-0613	0.956676991143171	MB-0874_MB-0613	neg	neg	MB-0874	MB-0613	9
MB-0874	MB-0525	0.803446076492439	MB-0874_MB-0525	neg	neg	MB-0874	MB-0525	2
MB-0869	MB-0361	0.880828091931232	MB-0869_MB-0361	neg	neg	MB-0869	MB-0361	2
MB-0874	MB-0361	0.770134899851942	MB-0874_MB-0361	neg	neg	MB-0874	MB-0361	5
MB-0874	MB-0350	0.499697486542427	MB-0874_MB-0350	neg	neg	MB-0874	MB-0350	2
MB-0874	MB-0399	0.653242984308138	MB-0874_MB-0399	neg	neg	MB-0874	MB-0399	6
MB-0874	MB-0582	0.852515552317243	MB-0874_MB-0582	neg	neg	MB-0874	MB-0582	9
MB-0874	MB-0869	0.843138612378769	MB-0874_MB-0869	neg	neg	MB-0874	MB-0869	2
MB-0874	MB-0115	0.786826466284771	MB-0874_MB-0115	neg	neg	MB-0874	MB-0115	2
MB-0874	MB-0494	0.807815476700542	MB-0874_MB-0494	neg	neg	MB-0874	MB-0494	2
MB-0874	MB-0531	0.821798572518276	MB-0874_MB-0531	neg	neg	MB-0874	MB-0531	2
MB-0874	MB-2742	0.805660483338796	MB-0874_MB-2742	neg	neg	MB-0874	MB-2742	6
MB-0874	MB-0395	0.60699856665735	MB-0874_MB-0395	neg	neg	MB-0874	MB-0395	14
MB-0874	MB-2912	0.868847154218734	MB-0874_MB-2912	neg	neg	MB-0874	MB-2912	2
MB-0874	MB-2923	0.630951309726041	MB-0874_MB-2923	neg	neg	MB-0874	MB-2923	13
MB-0874	MB-0659	0.751991932576071	MB-0874_MB-0659	neg	neg	MB-0874	MB-0659	9
MB-0874	MB-2513	0.655795192845588	MB-0874_MB-2513	neg	neg	MB-0874	MB-2513	6
MB-0874	MB-3329	0.838253248190448	MB-0874_MB-3329	neg	neg	MB-0874	MB-3329	10
MB-0874	MB-2904	0.857152848892268	MB-0874_MB-2904	neg	neg	MB-0874	MB-2904	1
MB-0874	MB-3031	0.811383727121523	MB-0874_MB-3031	neg	neg	MB-0874	MB-3031	2
MB-0874	MB-2957	0.826606385027954	MB-0874_MB-2957	neg	neg	MB-0874	MB-2957	3
MB-0874	MB-3528	0.849918064556058	MB-0874_MB-3528	neg	neg	MB-0874	MB-3528	4
MB-0874	MB-2857	0.827518437236353	MB-0874_MB-2857	neg	neg	MB-0874	MB-2857	5
MB-0874	MB-3436	0.762074111053612	MB-0874_MB-3436	neg	neg	MB-0874	MB-3436	6
MB-0874	MB-2718	0.853157128942336	MB-0874_MB-2718	neg	neg	MB-0874	MB-2718	2
MB-0874	MB-0608	0.925956270514646	MB-0874_MB-0608	neg	neg	MB-0874	MB-0608	2
MB-0874	MB-3218	0.807096292148733	MB-0874_MB-3218	neg	neg	MB-0874	MB-3218	7
MB-0874	MB-3292	0.842838585202245	MB-0874_MB-3292	neg	neg	MB-0874	MB-3292	8
MB-0874	MB-3386	0.836173963024688	MB-0874_MB-3386	neg	neg	MB-0874	MB-3386	9
MB-0874	MB-0581	0.719506066390233	MB-0874_MB-0581	neg	neg	MB-0874	MB-0581	2
MB-0874	MB-0467	0.595422577040401	MB-0874_MB-0467	neg	neg	MB-0874	MB-0467	10
MB-0874	MB-3367	0.720973305383086	MB-0874_MB-3367	neg	neg	MB-0874	MB-3367	3
MB-0874	MB-2632	0.525012366963436	MB-0874_MB-2632	neg	neg	MB-0874	MB-2632	4
MB-0874	MB-2614	0.740121723931298	MB-0874_MB-2614	neg	neg	MB-0874	MB-2614	2
MB-0874	MB-3567	0.631071784171845	MB-0874_MB-3567	neg	neg	MB-0874	MB-3567	11
MB-0874	MB-0446	0.530167325730272	MB-0874_MB-0446	neg	neg	MB-0874	MB-0446	12
MB-0874	MB-0035	0.259715309915802	MB-0874_MB-0035	neg	neg	MB-0874	MB-0035	10
MB-0874	MB-3488	0.535634782170318	MB-0874_MB-3488	neg	neg	MB-0874	MB-3488	9
MB-2513	MB-0045	0.797624730986616	MB-2513_MB-0045	neg	neg	MB-2513	MB-0045	8
MB-2513	MB-0115	0.75830268647626	MB-2513_MB-0115	neg	neg	MB-2513	MB-0115	2
MB-2513	MB-0238	0.73036917151507	MB-2513_MB-0238	neg	neg	MB-2513	MB-0238	3
MB-2513	MB-0361	0.832615062565667	MB-2513_MB-0361	neg	neg	MB-2513	MB-0361	10
MB-2513	MB-0158	0.77653722699179	MB-2513_MB-0158	neg	neg	MB-2513	MB-0158	8
MB-2513	MB-0206	0.588682932087347	MB-2513_MB-0206	neg	neg	MB-2513	MB-0206	2
MB-2513	MB-0372	0.756094633205588	MB-2513_MB-0372	neg	neg	MB-2513	MB-0372	13
MB-2513	MB-0035	0.359171209821811	MB-2513_MB-0035	neg	neg	MB-2513	MB-0035	13
MB-2513	MB-0467	0.889301900494321	MB-2513_MB-0467	neg	neg	MB-2513	MB-0467	3
MB-2513	MB-0395	0.795861478676708	MB-2513_MB-0395	neg	neg	MB-2513	MB-0395	6
MB-2513	MB-0400	0.773703380266595	MB-2513_MB-0400	neg	neg	MB-2513	MB-0400	9
MB-2513	MB-0525	0.773074453480586	MB-2513_MB-0525	neg	neg	MB-2513	MB-0525	4
MB-2513	MB-0446	0.792678069969269	MB-2513_MB-0446	neg	neg	MB-2513	MB-0446	9
MB-2513	MB-0399	0.838848709437948	MB-2513_MB-0399	neg	neg	MB-2513	MB-0399	2
MB-2513	MB-0401	0.715894014037934	MB-2513_MB-0401	neg	neg	MB-2513	MB-0401	2
MB-2513	MB-0531	0.805336504195422	MB-2513_MB-0531	neg	neg	MB-2513	MB-0531	5
MB-2513	MB-0582	0.801362804662576	MB-2513_MB-0582	neg	neg	MB-2513	MB-0582	2
MB-2513	MB-0269	0.722416282156621	MB-2513_MB-0269	neg	neg	MB-2513	MB-0269	6
MB-2513	MB-0396	0.729265159690892	MB-2513_MB-0396	neg	neg	MB-2513	MB-0396	9
MB-2513	MB-0874	0.655662953032472	MB-2513_MB-0874	neg	neg	MB-2513	MB-0874	2
MB-2513	MB-0354	0.659959796986254	MB-2513_MB-0354	neg	neg	MB-2513	MB-0354	2
MB-2513	MB-0494	0.574248162114147	MB-2513_MB-0494	neg	neg	MB-2513	MB-0494	2
MB-2513	MB-0869	0.774024913194061	MB-2513_MB-0869	neg	neg	MB-2513	MB-0869	2
MB-2513	MB-0613	0.745663155984632	MB-2513_MB-0613	neg	neg	MB-2513	MB-0613	6
MB-2513	MB-2632	0.908250653726819	MB-2513_MB-2632	neg	neg	MB-2513	MB-2632	14
MB-2513	MB-0581	0.763952081380499	MB-2513_MB-0581	neg	neg	MB-2513	MB-0581	2
MB-2513	MB-2718	0.804165957551161	MB-2513_MB-2718	neg	neg	MB-2513	MB-2718	13
MB-2513	MB-2923	0.899402395395459	MB-2513_MB-2923	neg	neg	MB-2513	MB-2923	9
MB-2513	MB-2742	0.734128255831384	MB-2513_MB-2742	neg	neg	MB-2513	MB-2742	6
MB-2513	MB-0191	0.761544109736065	MB-2513_MB-0191	neg	neg	MB-2513	MB-0191	10
MB-2513	MB-0608	0.740858380802756	MB-2513_MB-0608	neg	neg	MB-2513	MB-0608	1
MB-2513	MB-2904	0.754731294871613	MB-2513_MB-2904	neg	neg	MB-2513	MB-2904	2
MB-2513	MB-0659	0.78517831356422	MB-2513_MB-0659	neg	neg	MB-2513	MB-0659	3
MB-2513	MB-2912	0.697751856438174	MB-2513_MB-2912	neg	neg	MB-2513	MB-2912	4
MB-2513	MB-2957	0.759384123956982	MB-2513_MB-2957	neg	neg	MB-2513	MB-2957	5
MB-2513	MB-3329	0.6837092650601	MB-2513_MB-3329	neg	neg	MB-2513	MB-3329	6
MB-2513	MB-3488	0.852717298532477	MB-2513_MB-3488	neg	neg	MB-2513	MB-3488	2
MB-2513	MB-3528	0.584236606451704	MB-2513_MB-3528	neg	neg	MB-2513	MB-3528	2
MB-2513	MB-3386	0.781650515947111	MB-2513_MB-3386	neg	neg	MB-2513	MB-3386	7
MB-2513	MB-3218	0.79449294825689	MB-2513_MB-3218	neg	neg	MB-2513	MB-3218	8
MB-2513	MB-3436	0.806988385299486	MB-2513_MB-3436	neg	neg	MB-2513	MB-3436	9
MB-2513	MB-3292	0.762928325540433	MB-2513_MB-3292	neg	neg	MB-2513	MB-3292	2
MB-2513	MB-3031	0.761880584279687	MB-2513_MB-3031	neg	neg	MB-2513	MB-3031	10
MB-2513	MB-3567	0.822608153613219	MB-2513_MB-3567	neg	neg	MB-2513	MB-3567	3
MB-2513	MB-3367	0.583632122654509	MB-2513_MB-3367	neg	neg	MB-2513	MB-3367	4
MB-2513	MB-0414	0.558034900970155	MB-2513_MB-0414	neg	neg	MB-2513	MB-0414	2
MB-2513	MB-2857	0.759678302783282	MB-2513_MB-2857	neg	neg	MB-2513	MB-2857	11
MB-2513	MB-2614	0.844520959572685	MB-2513_MB-2614	neg	neg	MB-2513	MB-2614	12
MB-2513	MB-0350	0.496329522339444	MB-2513_MB-0350	neg	neg	MB-2513	MB-0350	10
MB-2614	MB-0372	0.806127156745605	MB-2614_MB-0372	neg	neg	MB-2614	MB-0372	9
MB-2614	MB-0045	0.887138274683799	MB-2614_MB-0045	neg	neg	MB-2614	MB-0045	8
MB-2614	MB-0238	0.797717149231219	MB-2614_MB-0238	neg	neg	MB-2614	MB-0238	2
MB-2614	MB-0525	0.888199656032461	MB-2614_MB-0525	neg	neg	MB-2614	MB-0525	3
MB-2614	MB-0115	0.772036932120231	MB-2614_MB-0115	neg	neg	MB-2614	MB-0115	10
MB-2614	MB-0467	0.855974503868041	MB-2614_MB-0467	neg	neg	MB-2614	MB-0467	8
MB-2614	MB-0191	0.888185404241085	MB-2614_MB-0191	neg	neg	MB-2614	MB-0191	2
MB-2614	MB-0158	0.839986930507842	MB-2614_MB-0158	neg	neg	MB-2614	MB-0158	13
MB-2614	MB-0399	0.916910365380728	MB-2614_MB-0399	neg	neg	MB-2614	MB-0399	13
MB-2614	MB-0400	0.832970445514685	MB-2614_MB-0400	neg	neg	MB-2614	MB-0400	3
MB-2614	MB-0354	0.742175838430296	MB-2614_MB-0354	neg	neg	MB-2614	MB-0354	6
MB-2614	MB-0531	0.887176661773714	MB-2614_MB-0531	neg	neg	MB-2614	MB-0531	9
MB-2614	MB-0494	0.633449000732089	MB-2614_MB-0494	neg	neg	MB-2614	MB-0494	4
MB-2614	MB-0582	0.871525386014046	MB-2614_MB-0582	neg	neg	MB-2614	MB-0582	9
MB-2614	MB-0874	0.739982583135614	MB-2614_MB-0874	neg	neg	MB-2614	MB-0874	2
MB-2614	MB-0659	0.799134887631241	MB-2614_MB-0659	neg	neg	MB-2614	MB-0659	2
MB-2614	MB-0613	0.779969536678742	MB-2614_MB-0613	neg	neg	MB-2614	MB-0613	5
MB-2614	MB-0269	0.828432454566153	MB-2614_MB-0269	neg	neg	MB-2614	MB-0269	2
MB-2614	MB-0581	0.857628008228927	MB-2614_MB-0581	neg	neg	MB-2614	MB-0581	6
MB-2614	MB-0206	0.714887458430756	MB-2614_MB-0206	neg	neg	MB-2614	MB-0206	9
MB-2614	MB-2513	0.843559303634938	MB-2614_MB-2513	neg	neg	MB-2614	MB-2513	2
MB-2614	MB-2718	0.887248492246902	MB-2614_MB-2718	neg	neg	MB-2614	MB-2718	2
MB-2614	MB-3031	0.857999072353013	MB-2614_MB-3031	neg	neg	MB-2614	MB-3031	2
MB-2614	MB-0395	0.834080091916995	MB-2614_MB-0395	neg	neg	MB-2614	MB-0395	2
MB-2614	MB-0446	0.832937465353482	MB-2614_MB-0446	neg	neg	MB-2614	MB-0446	6
MB-2614	MB-2904	0.833029973621656	MB-2614_MB-2904	neg	neg	MB-2614	MB-2904	14
MB-2614	MB-3436	0.83240149769055	MB-2614_MB-3436	neg	neg	MB-2614	MB-3436	2
MB-2614	MB-3329	0.755844765783504	MB-2614_MB-3329	neg	neg	MB-2614	MB-3329	13
MB-2614	MB-3528	0.691088731150453	MB-2614_MB-3528	neg	neg	MB-2614	MB-3528	9
MB-2614	MB-2742	0.80407565933462	MB-2614_MB-2742	neg	neg	MB-2614	MB-2742	6
MB-2614	MB-0401	0.788581873432803	MB-2614_MB-0401	neg	neg	MB-2614	MB-0401	10
MB-2614	MB-0608	0.831658404835229	MB-2614_MB-0608	neg	neg	MB-2614	MB-0608	1
MB-2614	MB-0396	0.769169879267723	MB-2614_MB-0396	neg	neg	MB-2614	MB-0396	2
MB-2614	MB-3218	0.864800752976772	MB-2614_MB-3218	neg	neg	MB-2614	MB-3218	3
MB-2614	MB-3488	0.841590999479716	MB-2614_MB-3488	neg	neg	MB-2614	MB-3488	4
MB-2614	MB-2912	0.792486166678743	MB-2614_MB-2912	neg	neg	MB-2614	MB-2912	5
MB-2614	MB-2957	0.820619234612836	MB-2614_MB-2957	neg	neg	MB-2614	MB-2957	6
MB-2614	MB-0869	0.868475987398047	MB-2614_MB-0869	neg	neg	MB-2614	MB-0869	2
MB-2614	MB-2923	0.866579232111543	MB-2614_MB-2923	neg	neg	MB-2614	MB-2923	2
MB-2614	MB-3386	0.800144392137731	MB-2614_MB-3386	neg	neg	MB-2614	MB-3386	7
MB-2614	MB-3292	0.85582424303162	MB-2614_MB-3292	neg	neg	MB-2614	MB-3292	8
MB-2614	MB-2632	0.849662128829592	MB-2614_MB-2632	neg	neg	MB-2614	MB-2632	9
MB-2614	MB-2857	0.85698246322683	MB-2614_MB-2857	neg	neg	MB-2614	MB-2857	2
MB-2614	MB-0035	0.517444629171391	MB-2614_MB-0035	neg	neg	MB-2614	MB-0035	10
MB-2614	MB-0361	0.840431214620234	MB-2614_MB-0361	neg	neg	MB-2614	MB-0361	3
MB-2614	MB-0414	0.614543242089182	MB-2614_MB-0414	neg	neg	MB-2614	MB-0414	4
MB-2614	MB-3567	0.876103495585067	MB-2614_MB-3567	neg	neg	MB-2614	MB-3567	2
MB-2614	MB-3367	0.656508486996658	MB-2614_MB-3367	neg	neg	MB-2614	MB-3367	11
MB-2632	MB-0035	0.502916167327612	MB-2632_MB-0035	neg	neg	MB-2632	MB-0035	12
MB-2632	MB-0395	0.845690651468367	MB-2632_MB-0395	neg	neg	MB-2632	MB-0395	10
MB-2632	MB-0372	0.583986444115866	MB-2632_MB-0372	neg	neg	MB-2632	MB-0372	9
MB-2632	MB-0238	0.611023111761562	MB-2632_MB-0238	neg	neg	MB-2632	MB-0238	8
MB-2632	MB-0467	0.911602910148402	MB-2632_MB-0467	neg	neg	MB-2632	MB-0467	2
MB-2632	MB-0361	0.829434291792165	MB-2632_MB-0361	neg	neg	MB-2632	MB-0361	3
MB-2632	MB-0446	0.844988408166229	MB-2632_MB-0446	neg	neg	MB-2632	MB-0446	10
MB-2632	MB-0191	0.735293888221747	MB-2632_MB-0191	neg	neg	MB-2632	MB-0191	8
MB-2632	MB-0115	0.615430868585115	MB-2632_MB-0115	neg	neg	MB-2632	MB-0115	2
MB-2632	MB-0045	0.723666364765208	MB-2632_MB-0045	neg	neg	MB-2632	MB-0045	13
MB-2632	MB-0206	0.620524005440843	MB-2632_MB-0206	neg	neg	MB-2632	MB-0206	13
MB-2632	MB-0525	0.704231374466756	MB-2632_MB-0525	neg	neg	MB-2632	MB-0525	3
MB-2614	MB-0350	0.534586006291189	MB-2614_MB-0350	neg	neg	MB-2614	MB-0350	6
MB-2632	MB-0399	0.88842854499751	MB-2632_MB-0399	neg	neg	MB-2632	MB-0399	9
MB-2632	MB-0400	0.621878742813581	MB-2632_MB-0400	neg	neg	MB-2632	MB-0400	4
MB-2632	MB-0269	0.732385823472885	MB-2632_MB-0269	neg	neg	MB-2632	MB-0269	9
MB-2632	MB-2513	0.908927509094799	MB-2632_MB-2513	neg	neg	MB-2632	MB-2513	2
MB-2632	MB-0659	0.624888116728335	MB-2632_MB-0659	neg	neg	MB-2632	MB-0659	2
MB-2632	MB-0874	0.525754517829815	MB-2632_MB-0874	neg	neg	MB-2632	MB-0874	5
MB-2632	MB-0613	0.558112347915576	MB-2632_MB-0613	neg	neg	MB-2632	MB-0613	2
MB-2632	MB-0582	0.796353950096381	MB-2632_MB-0582	neg	neg	MB-2632	MB-0582	6
MB-2632	MB-0869	0.751028901660929	MB-2632_MB-0869	neg	neg	MB-2632	MB-0869	9
MB-2632	MB-0531	0.746251407856052	MB-2632_MB-0531	neg	neg	MB-2632	MB-0531	2
MB-2632	MB-0158	0.787121694140771	MB-2632_MB-0158	neg	neg	MB-2632	MB-0158	2
MB-2632	MB-2923	0.886583973958927	MB-2632_MB-2923	neg	neg	MB-2632	MB-2923	2
MB-2632	MB-0401	0.702245547102738	MB-2632_MB-0401	neg	neg	MB-2632	MB-0401	2
MB-2632	MB-0581	0.785133701105105	MB-2632_MB-0581	neg	neg	MB-2632	MB-0581	6
MB-2632	MB-2718	0.705281325942591	MB-2632_MB-2718	neg	neg	MB-2632	MB-2718	14
MB-2632	MB-3329	0.592895228363609	MB-2632_MB-3329	neg	neg	MB-2632	MB-3329	2
MB-2632	MB-3436	0.671861857019565	MB-2632_MB-3436	neg	neg	MB-2632	MB-3436	13
MB-2632	MB-3488	0.88216913615728	MB-2632_MB-3488	neg	neg	MB-2632	MB-3488	9
MB-2632	MB-2742	0.655245672009833	MB-2632_MB-2742	neg	neg	MB-2632	MB-2742	6
MB-2632	MB-0354	0.668721445238414	MB-2632_MB-0354	neg	neg	MB-2632	MB-0354	10
MB-2632	MB-2904	0.63136489493785	MB-2632_MB-2904	neg	neg	MB-2632	MB-2904	1
MB-2632	MB-3528	0.5262608444872	MB-2632_MB-3528	neg	neg	MB-2632	MB-3528	2
MB-2632	MB-3031	0.697678411205498	MB-2632_MB-3031	neg	neg	MB-2632	MB-3031	3
MB-2718	MB-0045	0.892456192379212	MB-2718_MB-0045	neg	neg	MB-2718	MB-0045	4
MB-2632	MB-3567	0.875488364051367	MB-2632_MB-3567	neg	neg	MB-2632	MB-3567	5
MB-2718	MB-0035	0.321799369840578	MB-2718_MB-0035	neg	neg	MB-2718	MB-0035	6
MB-2632	MB-2912	0.720660897767183	MB-2632_MB-2912	neg	neg	MB-2632	MB-2912	2
MB-2632	MB-2957	0.74026021841024	MB-2632_MB-2957	neg	neg	MB-2632	MB-2957	2
MB-2718	MB-0191	0.919433317199496	MB-2718_MB-0191	neg	neg	MB-2718	MB-0191	7
MB-2632	MB-0396	0.599494712657204	MB-2632_MB-0396	neg	neg	MB-2632	MB-0396	8
MB-2718	MB-0115	0.914114753003506	MB-2718_MB-0115	neg	neg	MB-2718	MB-0115	9
MB-2718	MB-0158	0.838059326761193	MB-2718_MB-0158	neg	neg	MB-2718	MB-0158	2
MB-2718	MB-0238	0.854468084394419	MB-2718_MB-0238	neg	neg	MB-2718	MB-0238	10
MB-2718	MB-0372	0.874676905403477	MB-2718_MB-0372	neg	neg	MB-2718	MB-0372	3
MB-2718	MB-0395	0.75483765186944	MB-2718_MB-0395	neg	neg	MB-2718	MB-0395	4
MB-2632	MB-3386	0.664700477857716	MB-2632_MB-3386	neg	neg	MB-2632	MB-3386	2
MB-2718	MB-0414	0.643473884538101	MB-2718_MB-0414	neg	neg	MB-2718	MB-0414	11
MB-2718	MB-0400	0.900683620514034	MB-2718_MB-0400	neg	neg	MB-2718	MB-0400	12
MB-2632	MB-0494	0.567253013851408	MB-2632_MB-0494	neg	neg	MB-2632	MB-0494	10
MB-2718	MB-0206	0.761918735458701	MB-2718_MB-0206	neg	neg	MB-2718	MB-0206	9
MB-2632	MB-0608	0.711693074626057	MB-2632_MB-0608	neg	neg	MB-2632	MB-0608	8
MB-2718	MB-0361	0.870254039401398	MB-2718_MB-0361	neg	neg	MB-2718	MB-0361	2
MB-2718	MB-0350	0.564509608705246	MB-2718_MB-0350	neg	neg	MB-2718	MB-0350	3
MB-2718	MB-0525	0.898805182294328	MB-2718_MB-0525	neg	neg	MB-2718	MB-0525	10
MB-2632	MB-3292	0.773860345461914	MB-2632_MB-3292	neg	neg	MB-2632	MB-3292	8
MB-2718	MB-0399	0.845158732848837	MB-2718_MB-0399	neg	neg	MB-2718	MB-0399	2
MB-2718	MB-0467	0.80509678031419	MB-2718_MB-0467	neg	neg	MB-2718	MB-0467	13
MB-2718	MB-0531	0.90016003169353	MB-2718_MB-0531	neg	neg	MB-2718	MB-0531	13
MB-2718	MB-0581	0.790832628336442	MB-2718_MB-0581	neg	neg	MB-2718	MB-0581	3
MB-2718	MB-0582	0.887980531549593	MB-2718_MB-0582	neg	neg	MB-2718	MB-0582	6
MB-2718	MB-2513	0.804741126152347	MB-2718_MB-2513	neg	neg	MB-2718	MB-2513	9
MB-2718	MB-0354	0.737284170976291	MB-2718_MB-0354	neg	neg	MB-2718	MB-0354	4
MB-2718	MB-0494	0.658814979791873	MB-2718_MB-0494	neg	neg	MB-2718	MB-0494	9
MB-2718	MB-0446	0.715424264089349	MB-2718_MB-0446	neg	neg	MB-2718	MB-0446	2
MB-2718	MB-0613	0.907089378622109	MB-2718_MB-0613	neg	neg	MB-2718	MB-0613	2
MB-2718	MB-0269	0.871522730894708	MB-2718_MB-0269	neg	neg	MB-2718	MB-0269	5
MB-2718	MB-0874	0.854204468146082	MB-2718_MB-0874	neg	neg	MB-2718	MB-0874	2
MB-2718	MB-2923	0.803931405054988	MB-2718_MB-2923	neg	neg	MB-2718	MB-2923	6
MB-2718	MB-2614	0.885426056269609	MB-2718_MB-2614	neg	neg	MB-2718	MB-2614	9
MB-2718	MB-0869	0.908495247423155	MB-2718_MB-0869	neg	neg	MB-2718	MB-0869	2
MB-2718	MB-2904	0.888549083124664	MB-2718_MB-2904	neg	neg	MB-2718	MB-2904	2
MB-2718	MB-3031	0.86579556726208	MB-2718_MB-3031	neg	neg	MB-2718	MB-3031	2
MB-2718	MB-0659	0.865585772611847	MB-2718_MB-0659	neg	neg	MB-2718	MB-0659	2
MB-2632	MB-2614	0.854858396106851	MB-2632_MB-2614	neg	neg	MB-2632	MB-2614	6
MB-2718	MB-0608	0.889607034240695	MB-2718_MB-0608	neg	neg	MB-2718	MB-0608	14
MB-2718	MB-3218	0.868209589777741	MB-2718_MB-3218	neg	neg	MB-2718	MB-3218	2
MB-2632	MB-3218	0.789564904980562	MB-2632_MB-3218	neg	neg	MB-2632	MB-3218	13
MB-2718	MB-2632	0.705571582516228	MB-2718_MB-2632	neg	neg	MB-2718	MB-2632	9
MB-2718	MB-2957	0.860132247504997	MB-2718_MB-2957	neg	neg	MB-2718	MB-2957	6
MB-2718	MB-2912	0.833322220349236	MB-2718_MB-2912	neg	neg	MB-2718	MB-2912	10
MB-2718	MB-2742	0.811551378181884	MB-2718_MB-2742	neg	neg	MB-2718	MB-2742	1
MB-2718	MB-3329	0.837726423239278	MB-2718_MB-3329	neg	neg	MB-2718	MB-3329	2
MB-2718	MB-3436	0.880233122222126	MB-2718_MB-3436	neg	neg	MB-2718	MB-3436	3
MB-2718	MB-3528	0.789155140590977	MB-2718_MB-3528	neg	neg	MB-2718	MB-3528	4
MB-2718	MB-3386	0.8845301538837	MB-2718_MB-3386	neg	neg	MB-2718	MB-3386	5
MB-2718	MB-3567	0.816982566986759	MB-2718_MB-3567	neg	neg	MB-2718	MB-3567	6
MB-2718	MB-3488	0.78986813056425	MB-2718_MB-3488	neg	neg	MB-2718	MB-3488	2
MB-2742	MB-0238	0.870442674637787	MB-2742_MB-0238	neg	neg	MB-2742	MB-0238	2
MB-2632	MB-3367	0.51759978464199	MB-2632_MB-3367	neg	neg	MB-2632	MB-3367	7
MB-2718	MB-3292	0.878384363693088	MB-2718_MB-3292	neg	neg	MB-2718	MB-3292	8
MB-2742	MB-0045	0.877139192251654	MB-2742_MB-0045	neg	neg	MB-2742	MB-0045	9
MB-2718	MB-2857	0.879784091621192	MB-2718_MB-2857	neg	neg	MB-2718	MB-2857	2
MB-2742	MB-0372	0.797993306481235	MB-2742_MB-0372	neg	neg	MB-2742	MB-0372	10
MB-2742	MB-0206	0.823838647785179	MB-2742_MB-0206	neg	neg	MB-2742	MB-0206	3
MB-2718	MB-0396	0.862590743178344	MB-2718_MB-0396	neg	neg	MB-2718	MB-0396	4
MB-2718	MB-3367	0.66913758240954	MB-2718_MB-3367	neg	neg	MB-2718	MB-3367	2
MB-2742	MB-0158	0.837640362897192	MB-2742_MB-0158	neg	neg	MB-2742	MB-0158	11
MB-2632	MB-2857	0.726776317766349	MB-2632_MB-2857	neg	neg	MB-2632	MB-2857	12
MB-2742	MB-0400	0.797586525037648	MB-2742_MB-0400	neg	neg	MB-2742	MB-0400	10
MB-2718	MB-0401	0.767588127947675	MB-2718_MB-0401	neg	neg	MB-2718	MB-0401	9
MB-2742	MB-0361	0.80715590026504	MB-2742_MB-0361	neg	neg	MB-2742	MB-0361	8
MB-2742	MB-0396	0.84521339520361	MB-2742_MB-0396	neg	neg	MB-2742	MB-0396	2
MB-2742	MB-0354	0.842616603860243	MB-2742_MB-0354	neg	neg	MB-2742	MB-0354	3
MB-2742	MB-0525	0.839154250378469	MB-2742_MB-0525	neg	neg	MB-2742	MB-0525	10
MB-2742	MB-0494	0.788752566992563	MB-2742_MB-0494	neg	neg	MB-2742	MB-0494	8
MB-2742	MB-0269	0.89279503632725	MB-2742_MB-0269	neg	neg	MB-2742	MB-0269	2
MB-2742	MB-0467	0.724440943360743	MB-2742_MB-0467	neg	neg	MB-2742	MB-0467	13
MB-2742	MB-0115	0.745229436411626	MB-2742_MB-0115	neg	neg	MB-2742	MB-0115	13
MB-2742	MB-0531	0.801471426822356	MB-2742_MB-0531	neg	neg	MB-2742	MB-0531	3
MB-2742	MB-0613	0.828968975598377	MB-2742_MB-0613	neg	neg	MB-2742	MB-0613	6
MB-2742	MB-0191	0.890582551704398	MB-2742_MB-0191	neg	neg	MB-2742	MB-0191	9
MB-2742	MB-0874	0.80531233015278	MB-2742_MB-0874	neg	neg	MB-2742	MB-0874	4
MB-2742	MB-2513	0.733633145355557	MB-2742_MB-2513	neg	neg	MB-2742	MB-2513	9
MB-2742	MB-0399	0.773449560777287	MB-2742_MB-0399	neg	neg	MB-2742	MB-0399	2
MB-2742	MB-0582	0.865751141786216	MB-2742_MB-0582	neg	neg	MB-2742	MB-0582	2
MB-2742	MB-2718	0.810681466842809	MB-2742_MB-2718	neg	neg	MB-2742	MB-2718	5
MB-2742	MB-3031	0.852536080218852	MB-2742_MB-3031	neg	neg	MB-2742	MB-3031	2
MB-2742	MB-2904	0.855900036282246	MB-2742_MB-2904	neg	neg	MB-2742	MB-2904	6
MB-2742	MB-0581	0.769735740800573	MB-2742_MB-0581	neg	neg	MB-2742	MB-0581	9
MB-2742	MB-0608	0.890756517712314	MB-2742_MB-0608	neg	neg	MB-2742	MB-0608	2
MB-2742	MB-3329	0.875597864635407	MB-2742_MB-3329	neg	neg	MB-2742	MB-3329	2
MB-2742	MB-2912	0.886450896850113	MB-2742_MB-2912	neg	neg	MB-2742	MB-2912	2
MB-2742	MB-2957	0.879586276266667	MB-2742_MB-2957	neg	neg	MB-2742	MB-2957	2
MB-2742	MB-0869	0.854429144544565	MB-2742_MB-0869	neg	neg	MB-2742	MB-0869	6
MB-2742	MB-0395	0.703543599568278	MB-2742_MB-0395	neg	neg	MB-2742	MB-0395	14
MB-2742	MB-3528	0.852560556640937	MB-2742_MB-3528	neg	neg	MB-2742	MB-3528	2
MB-2742	MB-3218	0.88981918994524	MB-2742_MB-3218	neg	neg	MB-2742	MB-3218	13
MB-2742	MB-0401	0.694294792638162	MB-2742_MB-0401	neg	neg	MB-2742	MB-0401	9
MB-2742	MB-0446	0.676910252028639	MB-2742_MB-0446	neg	neg	MB-2742	MB-0446	6
MB-2742	MB-3292	0.886196613851712	MB-2742_MB-3292	neg	neg	MB-2742	MB-3292	10
MB-2742	MB-0659	0.72842562985503	MB-2742_MB-0659	neg	neg	MB-2742	MB-0659	1
MB-2742	MB-3386	0.825211419799025	MB-2742_MB-3386	neg	neg	MB-2742	MB-3386	2
MB-2742	MB-3436	0.749859773162161	MB-2742_MB-3436	neg	neg	MB-2742	MB-3436	3
MB-2742	MB-2923	0.73961890752487	MB-2742_MB-2923	neg	neg	MB-2742	MB-2923	4
MB-2742	MB-2614	0.80074703346703	MB-2742_MB-2614	neg	neg	MB-2742	MB-2614	5
MB-2742	MB-2857	0.897965536213122	MB-2742_MB-2857	neg	neg	MB-2742	MB-2857	6
MB-2742	MB-2632	0.657530107045029	MB-2742_MB-2632	neg	neg	MB-2742	MB-2632	2
MB-2742	MB-3367	0.792392832752231	MB-2742_MB-3367	neg	neg	MB-2742	MB-3367	2
MB-2742	MB-0414	0.599079724734834	MB-2742_MB-0414	neg	neg	MB-2742	MB-0414	7
MB-2742	MB-0350	0.520042437069442	MB-2742_MB-0350	neg	neg	MB-2742	MB-0350	8
MB-2632	MB-0414	0.542224766324057	MB-2632_MB-0414	neg	neg	MB-2632	MB-0414	9
MB-2742	MB-3488	0.69039492957087	MB-2742_MB-3488	neg	neg	MB-2742	MB-3488	2
MB-2742	MB-3567	0.755880136033403	MB-2742_MB-3567	neg	neg	MB-2742	MB-3567	10
MB-2632	MB-0350	0.473814752477835	MB-2632_MB-0350	neg	neg	MB-2632	MB-0350	3
MB-2742	MB-0035	0.367503097087072	MB-2742_MB-0035	neg	neg	MB-2742	MB-0035	4
MB-2857	MB-0045	0.879380392631581	MB-2857_MB-0045	neg	neg	MB-2857	MB-0045	2
MB-2857	MB-0372	0.910666434083593	MB-2857_MB-0372	neg	neg	MB-2857	MB-0372	11
MB-2857	MB-0191	0.93184928229921	MB-2857_MB-0191	neg	neg	MB-2857	MB-0191	12
MB-2857	MB-0238	0.918679695809349	MB-2857_MB-0238	neg	neg	MB-2857	MB-0238	10
MB-2857	MB-0035	0.394857562608779	MB-2857_MB-0035	neg	neg	MB-2857	MB-0035	9
MB-2857	MB-0400	0.929104283171958	MB-2857_MB-0400	neg	neg	MB-2857	MB-0400	8
MB-2857	MB-0115	0.902871977124902	MB-2857_MB-0115	neg	neg	MB-2857	MB-0115	2
MB-2857	MB-0525	0.85611444527064	MB-2857_MB-0525	neg	neg	MB-2857	MB-0525	3
MB-2857	MB-0395	0.751362977614273	MB-2857_MB-0395	neg	neg	MB-2857	MB-0395	10
MB-2857	MB-0531	0.889504579549615	MB-2857_MB-0531	neg	neg	MB-2857	MB-0531	8
MB-2857	MB-0354	0.821348355386715	MB-2857_MB-0354	neg	neg	MB-2857	MB-0354	2
MB-2857	MB-0158	0.792757067840715	MB-2857_MB-0158	neg	neg	MB-2857	MB-0158	13
MB-2857	MB-0396	0.936195130483899	MB-2857_MB-0396	neg	neg	MB-2857	MB-0396	13
MB-2857	MB-0494	0.836864726201391	MB-2857_MB-0494	neg	neg	MB-2857	MB-0494	3
MB-2857	MB-0399	0.805256395994801	MB-2857_MB-0399	neg	neg	MB-2857	MB-0399	6
MB-2857	MB-0206	0.789064786787605	MB-2857_MB-0206	neg	neg	MB-2857	MB-0206	9
MB-2857	MB-0581	0.773574583279558	MB-2857_MB-0581	neg	neg	MB-2857	MB-0581	4
MB-2857	MB-0467	0.783868015408255	MB-2857_MB-0467	neg	neg	MB-2857	MB-0467	9
MB-2857	MB-0446	0.742104880305991	MB-2857_MB-0446	neg	neg	MB-2857	MB-0446	2
MB-2857	MB-0269	0.891470269505355	MB-2857_MB-0269	neg	neg	MB-2857	MB-0269	2
MB-2857	MB-0613	0.890713777083019	MB-2857_MB-0613	neg	neg	MB-2857	MB-0613	5
MB-2857	MB-0659	0.884841397047431	MB-2857_MB-0659	neg	neg	MB-2857	MB-0659	2
MB-2857	MB-0874	0.829232193892561	MB-2857_MB-0874	neg	neg	MB-2857	MB-0874	6
MB-2857	MB-0869	0.901356376436052	MB-2857_MB-0869	neg	neg	MB-2857	MB-0869	9
MB-2857	MB-0582	0.904409334816454	MB-2857_MB-0582	neg	neg	MB-2857	MB-0582	2
MB-2857	MB-2718	0.879785552209348	MB-2857_MB-2718	neg	neg	MB-2857	MB-2718	2
MB-2857	MB-0350	0.645469891680975	MB-2857_MB-0350	neg	neg	MB-2857	MB-0350	2
MB-2857	MB-0401	0.789239382574899	MB-2857_MB-0401	neg	neg	MB-2857	MB-0401	2
MB-2857	MB-2513	0.761513318736947	MB-2857_MB-2513	neg	neg	MB-2857	MB-2513	6
MB-2857	MB-2904	0.918620755217932	MB-2857_MB-2904	neg	neg	MB-2857	MB-2904	14
MB-2857	MB-3031	0.84386412506708	MB-2857_MB-3031	neg	neg	MB-2857	MB-3031	2
MB-2857	MB-2742	0.898629324951527	MB-2857_MB-2742	neg	neg	MB-2857	MB-2742	13
MB-2857	MB-3528	0.827009382750232	MB-2857_MB-3528	neg	neg	MB-2857	MB-3528	9
MB-2857	MB-0608	0.889884648387655	MB-2857_MB-0608	neg	neg	MB-2857	MB-0608	6
MB-2857	MB-3329	0.850813077220434	MB-2857_MB-3329	neg	neg	MB-2857	MB-3329	10
MB-2857	MB-3436	0.901018045931243	MB-2857_MB-3436	neg	neg	MB-2857	MB-3436	1
MB-2857	MB-2957	0.940524197477557	MB-2857_MB-2957	neg	neg	MB-2857	MB-2957	2
MB-2857	MB-3218	0.934994468171797	MB-2857_MB-3218	neg	neg	MB-2857	MB-3218	3
MB-2904	MB-0045	0.88298071432341	MB-2904_MB-0045	neg	neg	MB-2904	MB-0045	4
MB-2904	MB-0238	0.892668783240111	MB-2904_MB-0238	neg	neg	MB-2904	MB-0238	5
MB-2857	MB-3292	0.929102579729741	MB-2857_MB-3292	neg	neg	MB-2857	MB-3292	6
MB-2857	MB-2912	0.932408466460744	MB-2857_MB-2912	neg	neg	MB-2857	MB-2912	2
MB-2857	MB-3386	0.937631232348904	MB-2857_MB-3386	neg	neg	MB-2857	MB-3386	2
MB-2904	MB-0206	0.806998958886576	MB-2904_MB-0206	neg	neg	MB-2904	MB-0206	7
MB-2904	MB-0158	0.834400843477024	MB-2904_MB-0158	neg	neg	MB-2904	MB-0158	8
MB-2857	MB-3567	0.851996817335266	MB-2857_MB-3567	neg	neg	MB-2857	MB-3567	9
MB-2904	MB-0372	0.896890392118048	MB-2904_MB-0372	neg	neg	MB-2904	MB-0372	2
MB-2857	MB-0414	0.7788006927159	MB-2857_MB-0414	neg	neg	MB-2857	MB-0414	10
MB-2857	MB-3367	0.794145199299819	MB-2857_MB-3367	neg	neg	MB-2857	MB-3367	3
MB-2904	MB-0396	0.905554605237408	MB-2904_MB-0396	neg	neg	MB-2904	MB-0396	4
MB-2904	MB-0269	0.896151227205608	MB-2904_MB-0269	neg	neg	MB-2904	MB-0269	2
MB-2904	MB-0115	0.858179472279155	MB-2904_MB-0115	neg	neg	MB-2904	MB-0115	11
MB-2904	MB-0400	0.91658009957377	MB-2904_MB-0400	neg	neg	MB-2904	MB-0400	12
MB-2904	MB-0401	0.807164985622548	MB-2904_MB-0401	neg	neg	MB-2904	MB-0401	10
MB-2904	MB-0191	0.937875776851706	MB-2904_MB-0191	neg	neg	MB-2904	MB-0191	9
MB-2904	MB-0525	0.878809075920502	MB-2904_MB-0525	neg	neg	MB-2904	MB-0525	8
MB-2904	MB-0354	0.777192437972236	MB-2904_MB-0354	neg	neg	MB-2904	MB-0354	2
MB-2857	MB-2923	0.816610933138228	MB-2857_MB-2923	neg	neg	MB-2857	MB-2923	3
MB-2904	MB-0467	0.764746582057761	MB-2904_MB-0467	neg	neg	MB-2904	MB-0467	10
MB-2857	MB-2632	0.726352204942535	MB-2857_MB-2632	neg	neg	MB-2857	MB-2632	8
MB-2904	MB-0531	0.875047071882397	MB-2904_MB-0531	neg	neg	MB-2904	MB-0531	2
MB-2904	MB-0494	0.765714415951687	MB-2904_MB-0494	neg	neg	MB-2904	MB-0494	13
MB-2857	MB-3488	0.7451764220673	MB-2857_MB-3488	neg	neg	MB-2857	MB-3488	13
MB-2904	MB-0608	0.920547062892632	MB-2904_MB-0608	neg	neg	MB-2904	MB-0608	3
MB-2904	MB-0874	0.859432337422331	MB-2904_MB-0874	neg	neg	MB-2904	MB-0874	6
MB-2904	MB-0613	0.928750026190381	MB-2904_MB-0613	neg	neg	MB-2904	MB-0613	9
MB-2904	MB-2513	0.759201712162701	MB-2904_MB-2513	neg	neg	MB-2904	MB-2513	4
MB-2904	MB-0399	0.775172532497803	MB-2904_MB-0399	neg	neg	MB-2904	MB-0399	9
MB-2904	MB-0582	0.900675144365414	MB-2904_MB-0582	neg	neg	MB-2904	MB-0582	2
MB-2904	MB-2912	0.873460080635701	MB-2904_MB-2912	neg	neg	MB-2904	MB-2912	2
MB-2904	MB-3031	0.862475930659917	MB-2904_MB-3031	neg	neg	MB-2904	MB-3031	5
MB-2904	MB-2718	0.886972166705525	MB-2904_MB-2718	neg	neg	MB-2904	MB-2718	2
MB-2904	MB-0446	0.640813961544353	MB-2904_MB-0446	neg	neg	MB-2904	MB-0446	6
MB-2904	MB-2742	0.856542768998752	MB-2904_MB-2742	neg	neg	MB-2904	MB-2742	9
MB-2904	MB-0361	0.840079402604138	MB-2904_MB-0361	neg	neg	MB-2904	MB-0361	2
MB-2904	MB-0869	0.913944912266024	MB-2904_MB-0869	neg	neg	MB-2904	MB-0869	2
MB-2904	MB-3329	0.842395096339147	MB-2904_MB-3329	neg	neg	MB-2904	MB-3329	2
MB-2857	MB-2614	0.856026705550219	MB-2857_MB-2614	neg	neg	MB-2857	MB-2614	2
MB-2904	MB-3292	0.909841955524601	MB-2904_MB-3292	neg	neg	MB-2904	MB-3292	6
MB-2904	MB-2957	0.916931749751904	MB-2904_MB-2957	neg	neg	MB-2904	MB-2957	14
MB-2904	MB-0581	0.730122173989159	MB-2904_MB-0581	neg	neg	MB-2904	MB-0581	2
MB-2904	MB-3218	0.896039584414202	MB-2904_MB-3218	neg	neg	MB-2904	MB-3218	13
MB-2904	MB-3528	0.819400302027413	MB-2904_MB-3528	neg	neg	MB-2904	MB-3528	9
MB-2904	MB-0659	0.856638352620606	MB-2904_MB-0659	neg	neg	MB-2904	MB-0659	6
MB-2904	MB-3367	0.752720907439549	MB-2904_MB-3367	neg	neg	MB-2904	MB-3367	10
MB-2904	MB-2923	0.751858070732077	MB-2904_MB-2923	neg	neg	MB-2904	MB-2923	1
MB-2904	MB-3436	0.867154550384179	MB-2904_MB-3436	neg	neg	MB-2904	MB-3436	2
MB-2904	MB-2614	0.834619437377165	MB-2904_MB-2614	neg	neg	MB-2904	MB-2614	3
MB-2857	MB-0361	0.832496032130231	MB-2857_MB-0361	neg	neg	MB-2857	MB-0361	4
MB-2904	MB-2857	0.918808467066009	MB-2904_MB-2857	neg	neg	MB-2904	MB-2857	5
MB-2904	MB-0414	0.761144071928279	MB-2904_MB-0414	neg	neg	MB-2904	MB-0414	6
MB-2904	MB-2632	0.630769299143243	MB-2904_MB-2632	neg	neg	MB-2904	MB-2632	2
MB-2904	MB-3386	0.883919197560916	MB-2904_MB-3386	neg	neg	MB-2904	MB-3386	2
MB-2912	MB-0238	0.897908075384282	MB-2912_MB-0238	neg	neg	MB-2912	MB-0238	7
MB-2904	MB-0395	0.669160267989201	MB-2904_MB-0395	neg	neg	MB-2904	MB-0395	8
MB-2904	MB-0350	0.687298626496282	MB-2904_MB-0350	neg	neg	MB-2904	MB-0350	9
MB-2904	MB-3488	0.729074414504785	MB-2904_MB-3488	neg	neg	MB-2904	MB-3488	2
MB-2912	MB-0372	0.850038078815662	MB-2912_MB-0372	neg	neg	MB-2912	MB-0372	10
MB-2912	MB-0396	0.838609456328111	MB-2912_MB-0396	neg	neg	MB-2912	MB-0396	3
MB-2904	MB-3567	0.754770794030479	MB-2904_MB-3567	neg	neg	MB-2904	MB-3567	4
MB-2912	MB-0206	0.858793063005775	MB-2912_MB-0206	neg	neg	MB-2912	MB-0206	2
MB-2912	MB-0191	0.873732683993658	MB-2912_MB-0191	neg	neg	MB-2912	MB-0191	11
MB-2912	MB-0401	0.676732849925074	MB-2912_MB-0401	neg	neg	MB-2912	MB-0401	12
MB-2912	MB-0045	0.878842310306595	MB-2912_MB-0045	neg	neg	MB-2912	MB-0045	10
MB-2904	MB-0035	0.445893509850362	MB-2904_MB-0035	neg	neg	MB-2904	MB-0035	9
MB-2912	MB-0269	0.892641084085718	MB-2912_MB-0269	neg	neg	MB-2912	MB-0269	8
MB-2912	MB-0525	0.850968481196409	MB-2912_MB-0525	neg	neg	MB-2912	MB-0525	2
MB-2912	MB-0400	0.857284274569016	MB-2912_MB-0400	neg	neg	MB-2912	MB-0400	3
MB-2912	MB-0613	0.911868641452656	MB-2912_MB-0613	neg	neg	MB-2912	MB-0613	10
MB-2912	MB-0874	0.869460106454717	MB-2912_MB-0874	neg	neg	MB-2912	MB-0874	8
MB-2912	MB-0354	0.82439166164969	MB-2912_MB-0354	neg	neg	MB-2912	MB-0354	2
MB-2912	MB-0659	0.789400465989991	MB-2912_MB-0659	neg	neg	MB-2912	MB-0659	13
MB-2912	MB-0582	0.904545855098249	MB-2912_MB-0582	neg	neg	MB-2912	MB-0582	13
MB-2912	MB-0467	0.73316535960781	MB-2912_MB-0467	neg	neg	MB-2912	MB-0467	3
MB-2912	MB-0158	0.804584320821381	MB-2912_MB-0158	neg	neg	MB-2912	MB-0158	6
MB-2912	MB-2513	0.699602619112163	MB-2912_MB-2513	neg	neg	MB-2912	MB-2513	9
MB-2912	MB-0414	0.678209267894031	MB-2912_MB-0414	neg	neg	MB-2912	MB-0414	4
MB-2912	MB-2742	0.887840862218675	MB-2912_MB-2742	neg	neg	MB-2912	MB-2742	9
MB-2912	MB-0531	0.848571458164774	MB-2912_MB-0531	neg	neg	MB-2912	MB-0531	2
MB-2912	MB-0115	0.823595348397291	MB-2912_MB-0115	neg	neg	MB-2912	MB-0115	2
MB-2912	MB-0350	0.585798765116954	MB-2912_MB-0350	neg	neg	MB-2912	MB-0350	5
MB-2912	MB-0869	0.873029330139454	MB-2912_MB-0869	neg	neg	MB-2912	MB-0869	2
MB-2912	MB-3329	0.861264201932535	MB-2912_MB-3329	neg	neg	MB-2912	MB-3329	6
MB-2912	MB-3031	0.843826749032624	MB-2912_MB-3031	neg	neg	MB-2912	MB-3031	9
MB-2912	MB-2904	0.872008482096583	MB-2912_MB-2904	neg	neg	MB-2912	MB-2904	2
MB-2912	MB-0581	0.798160689858263	MB-2912_MB-0581	neg	neg	MB-2912	MB-0581	2
MB-2912	MB-2718	0.833363514568259	MB-2912_MB-2718	neg	neg	MB-2912	MB-2718	2
MB-2912	MB-3528	0.876408886981466	MB-2912_MB-3528	neg	neg	MB-2912	MB-3528	2
MB-2912	MB-0608	0.936045203694373	MB-2912_MB-0608	neg	neg	MB-2912	MB-0608	6
MB-2912	MB-0494	0.873816806174318	MB-2912_MB-0494	neg	neg	MB-2912	MB-0494	14
MB-2912	MB-2957	0.899090521777702	MB-2912_MB-2957	neg	neg	MB-2912	MB-2957	2
MB-2912	MB-0035	0.355456000000844	MB-2912_MB-0035	neg	neg	MB-2912	MB-0035	13
MB-2912	MB-3436	0.804958316498593	MB-2912_MB-3436	neg	neg	MB-2912	MB-3436	9
MB-2912	MB-3386	0.887871068033394	MB-2912_MB-3386	neg	neg	MB-2912	MB-3386	6
MB-2912	MB-0395	0.724540252118877	MB-2912_MB-0395	neg	neg	MB-2912	MB-0395	10
MB-2912	MB-3218	0.888787248845596	MB-2912_MB-3218	neg	neg	MB-2912	MB-3218	1
MB-2923	MB-0191	0.843668048234262	MB-2923_MB-0191	neg	neg	MB-2923	MB-0191	2
MB-2912	MB-3292	0.905495427069982	MB-2912_MB-3292	neg	neg	MB-2912	MB-3292	3
MB-2912	MB-0399	0.706758899605338	MB-2912_MB-0399	neg	neg	MB-2912	MB-0399	4
MB-2912	MB-2857	0.93133304589637	MB-2912_MB-2857	neg	neg	MB-2912	MB-2857	5
MB-2923	MB-0035	0.449232013400876	MB-2923_MB-0035	neg	neg	MB-2923	MB-0035	6
MB-2912	MB-0446	0.72137590057041	MB-2912_MB-0446	neg	neg	MB-2912	MB-0446	2
MB-2923	MB-0396	0.830216530079355	MB-2923_MB-0396	neg	neg	MB-2923	MB-0396	2
MB-2923	MB-0401	0.790050949468192	MB-2923_MB-0401	neg	neg	MB-2923	MB-0401	7
MB-2923	MB-0238	0.732645622040317	MB-2923_MB-0238	neg	neg	MB-2923	MB-0238	8
MB-2923	MB-0045	0.784479503759233	MB-2923_MB-0045	neg	neg	MB-2923	MB-0045	9
MB-2923	MB-0372	0.730874895723772	MB-2923_MB-0372	neg	neg	MB-2923	MB-0372	2
MB-2912	MB-0361	0.823296936117869	MB-2912_MB-0361	neg	neg	MB-2912	MB-0361	10
MB-2923	MB-0350	0.536130703496215	MB-2923_MB-0350	neg	neg	MB-2923	MB-0350	3
MB-2923	MB-0115	0.776442106014125	MB-2923_MB-0115	neg	neg	MB-2923	MB-0115	4
MB-2912	MB-2614	0.791892940437557	MB-2912_MB-2614	neg	neg	MB-2912	MB-2614	2
MB-2912	MB-3367	0.834034475243575	MB-2912_MB-3367	neg	neg	MB-2912	MB-3367	11
MB-2923	MB-0158	0.780086270766927	MB-2923_MB-0158	neg	neg	MB-2923	MB-0158	12
MB-2923	MB-0414	0.62355345362244	MB-2923_MB-0414	neg	neg	MB-2923	MB-0414	10
MB-2912	MB-2923	0.749958981624157	MB-2912_MB-2923	neg	neg	MB-2912	MB-2923	9
MB-2923	MB-0269	0.77697270012964	MB-2923_MB-0269	neg	neg	MB-2923	MB-0269	8
MB-2923	MB-0361	0.888333402869368	MB-2923_MB-0361	neg	neg	MB-2923	MB-0361	2
MB-2923	MB-0467	0.890488038796863	MB-2923_MB-0467	neg	neg	MB-2923	MB-0467	3
MB-2923	MB-0525	0.784302668215802	MB-2923_MB-0525	neg	neg	MB-2923	MB-0525	10
MB-2923	MB-2513	0.899474053848944	MB-2923_MB-2513	neg	neg	MB-2923	MB-2513	8
MB-2923	MB-0399	0.873900625039107	MB-2923_MB-0399	neg	neg	MB-2923	MB-0399	2
MB-2912	MB-3488	0.705115143502083	MB-2912_MB-3488	neg	neg	MB-2912	MB-3488	13
MB-2923	MB-0582	0.858177481847078	MB-2923_MB-0582	neg	neg	MB-2923	MB-0582	13
MB-2923	MB-0395	0.828472977325949	MB-2923_MB-0395	neg	neg	MB-2923	MB-0395	3
MB-2923	MB-0659	0.774948468550252	MB-2923_MB-0659	neg	neg	MB-2923	MB-0659	6
MB-2923	MB-0446	0.81624173340372	MB-2923_MB-0446	neg	neg	MB-2923	MB-0446	9
MB-2912	MB-3567	0.7994104547511	MB-2912_MB-3567	neg	neg	MB-2912	MB-3567	4
MB-2912	MB-2632	0.718700818346647	MB-2912_MB-2632	neg	neg	MB-2912	MB-2632	9
MB-2923	MB-0400	0.774050286592389	MB-2923_MB-0400	neg	neg	MB-2923	MB-0400	2
MB-2923	MB-0874	0.630014775693583	MB-2923_MB-0874	neg	neg	MB-2923	MB-0874	2
MB-2923	MB-0354	0.686940180149727	MB-2923_MB-0354	neg	neg	MB-2923	MB-0354	5
MB-2923	MB-0613	0.680125085486387	MB-2923_MB-0613	neg	neg	MB-2923	MB-0613	2
MB-2923	MB-2632	0.886583403376002	MB-2923_MB-2632	neg	neg	MB-2923	MB-2632	6
MB-2923	MB-0206	0.60461248015151	MB-2923_MB-0206	neg	neg	MB-2923	MB-0206	9
MB-2923	MB-2718	0.805201297089061	MB-2923_MB-2718	neg	neg	MB-2923	MB-2718	2
MB-2923	MB-0531	0.835227747002879	MB-2923_MB-0531	neg	neg	MB-2923	MB-0531	2
MB-2923	MB-3436	0.812041714221939	MB-2923_MB-3436	neg	neg	MB-2923	MB-3436	2
MB-2923	MB-0581	0.766906973206954	MB-2923_MB-0581	neg	neg	MB-2923	MB-0581	2
MB-2923	MB-3031	0.74861742139338	MB-2923_MB-3031	neg	neg	MB-2923	MB-3031	6
MB-2923	MB-2904	0.75135506618302	MB-2923_MB-2904	neg	neg	MB-2923	MB-2904	14
MB-2923	MB-0608	0.783116399498323	MB-2923_MB-0608	neg	neg	MB-2923	MB-0608	2
MB-2923	MB-3488	0.862812748173306	MB-2923_MB-3488	neg	neg	MB-2923	MB-3488	13
MB-2923	MB-3329	0.657855209442236	MB-2923_MB-3329	neg	neg	MB-2923	MB-3329	9
MB-2923	MB-2742	0.740237207273535	MB-2923_MB-2742	neg	neg	MB-2923	MB-2742	6
MB-2923	MB-2957	0.818493818725763	MB-2923_MB-2957	neg	neg	MB-2923	MB-2957	10
MB-2923	MB-3528	0.602370238049892	MB-2923_MB-3528	neg	neg	MB-2923	MB-3528	1
MB-2957	MB-0045	0.866428895017386	MB-2957_MB-0045	neg	neg	MB-2957	MB-0045	2
MB-2923	MB-3386	0.797229890356895	MB-2923_MB-3386	neg	neg	MB-2923	MB-3386	3
MB-2957	MB-0115	0.914302254176812	MB-2957_MB-0115	neg	neg	MB-2957	MB-0115	4
MB-2957	MB-0238	0.914923857766994	MB-2957_MB-0238	neg	neg	MB-2957	MB-0238	5
MB-2923	MB-0869	0.833916901454558	MB-2923_MB-0869	neg	neg	MB-2923	MB-0869	6
MB-2923	MB-0494	0.603106057780877	MB-2923_MB-0494	neg	neg	MB-2923	MB-0494	2
MB-2957	MB-0191	0.930281917712736	MB-2957_MB-0191	neg	neg	MB-2957	MB-0191	2
MB-2957	MB-0372	0.904458735720254	MB-2957_MB-0372	neg	neg	MB-2957	MB-0372	7
MB-2923	MB-2912	0.751649924444273	MB-2923_MB-2912	neg	neg	MB-2923	MB-2912	8
MB-2923	MB-3218	0.822726578361673	MB-2923_MB-3218	neg	neg	MB-2923	MB-3218	9
MB-2923	MB-3567	0.875689815102827	MB-2923_MB-3567	neg	neg	MB-2923	MB-3567	2
MB-2957	MB-0158	0.800634162437836	MB-2957_MB-0158	neg	neg	MB-2957	MB-0158	10
MB-2957	MB-0400	0.925286473847474	MB-2957_MB-0400	neg	neg	MB-2957	MB-0400	3
MB-2923	MB-2857	0.815539797222135	MB-2923_MB-2857	neg	neg	MB-2923	MB-2857	4
MB-2957	MB-0035	0.419889651814711	MB-2957_MB-0035	neg	neg	MB-2957	MB-0035	2
MB-2923	MB-3292	0.806108367800345	MB-2923_MB-3292	neg	neg	MB-2923	MB-3292	11
MB-2957	MB-0206	0.760747510463359	MB-2957_MB-0206	neg	neg	MB-2957	MB-0206	12
MB-2957	MB-0525	0.845180246837889	MB-2957_MB-0525	neg	neg	MB-2957	MB-0525	10
MB-2923	MB-3367	0.561554534520327	MB-2923_MB-3367	neg	neg	MB-2923	MB-3367	9
MB-2923	MB-2614	0.867160752220773	MB-2923_MB-2614	neg	neg	MB-2923	MB-2614	8
MB-2957	MB-0269	0.892811622999124	MB-2957_MB-0269	neg	neg	MB-2957	MB-0269	2
MB-2957	MB-0531	0.884519330426966	MB-2957_MB-0531	neg	neg	MB-2957	MB-0531	3
MB-2957	MB-0354	0.794556457672352	MB-2957_MB-0354	neg	neg	MB-2957	MB-0354	10
MB-2957	MB-0659	0.886208448708093	MB-2957_MB-0659	neg	neg	MB-2957	MB-0659	8
MB-2957	MB-0613	0.889684980626705	MB-2957_MB-0613	neg	neg	MB-2957	MB-0613	2
MB-2957	MB-0467	0.783335917178192	MB-2957_MB-0467	neg	neg	MB-2957	MB-0467	13
MB-2957	MB-0395	0.748210177642195	MB-2957_MB-0395	neg	neg	MB-2957	MB-0395	13
MB-2957	MB-0401	0.812712944152791	MB-2957_MB-0401	neg	neg	MB-2957	MB-0401	3
MB-2957	MB-0581	0.762137814655117	MB-2957_MB-0581	neg	neg	MB-2957	MB-0581	6
MB-2957	MB-0874	0.825255593153667	MB-2957_MB-0874	neg	neg	MB-2957	MB-0874	9
MB-2957	MB-0446	0.727434375397658	MB-2957_MB-0446	neg	neg	MB-2957	MB-0446	4
MB-2957	MB-0399	0.806222121135701	MB-2957_MB-0399	neg	neg	MB-2957	MB-0399	9
MB-2957	MB-2513	0.755610781932112	MB-2957_MB-2513	neg	neg	MB-2957	MB-2513	2
MB-2957	MB-0582	0.912355542858061	MB-2957_MB-0582	neg	neg	MB-2957	MB-0582	2
MB-2957	MB-2718	0.859583619379643	MB-2957_MB-2718	neg	neg	MB-2957	MB-2718	5
MB-2957	MB-0414	0.78531232754495	MB-2957_MB-0414	neg	neg	MB-2957	MB-0414	2
MB-2957	MB-0869	0.911630008448752	MB-2957_MB-0869	neg	neg	MB-2957	MB-0869	6
MB-2957	MB-0608	0.895872666673316	MB-2957_MB-0608	neg	neg	MB-2957	MB-0608	9
MB-2957	MB-0494	0.808483207776103	MB-2957_MB-0494	neg	neg	MB-2957	MB-0494	2
MB-2957	MB-3031	0.826393691907552	MB-2957_MB-3031	neg	neg	MB-2957	MB-3031	2
MB-2957	MB-0396	0.931047377296526	MB-2957_MB-0396	neg	neg	MB-2957	MB-0396	2
MB-2957	MB-2742	0.877046633652891	MB-2957_MB-2742	neg	neg	MB-2957	MB-2742	2
MB-2957	MB-2904	0.917605884193273	MB-2957_MB-2904	neg	neg	MB-2957	MB-2904	6
MB-2957	MB-3436	0.896452670899276	MB-2957_MB-3436	neg	neg	MB-2957	MB-3436	14
MB-2957	MB-3329	0.844935343597282	MB-2957_MB-3329	neg	neg	MB-2957	MB-3329	2
MB-2957	MB-3528	0.818770660581349	MB-2957_MB-3528	neg	neg	MB-2957	MB-3528	13
MB-2957	MB-2912	0.89818004658355	MB-2957_MB-2912	neg	neg	MB-2957	MB-2912	9
MB-2957	MB-3218	0.919441504361616	MB-2957_MB-3218	neg	neg	MB-2957	MB-3218	6
MB-2957	MB-3292	0.912488950613163	MB-2957_MB-3292	neg	neg	MB-2957	MB-3292	10
MB-2957	MB-0350	0.688709054688044	MB-2957_MB-0350	neg	neg	MB-2957	MB-0350	1
MB-2957	MB-3386	0.930938355257791	MB-2957_MB-3386	neg	neg	MB-2957	MB-3386	2
MB-2957	MB-3567	0.799000414405236	MB-2957_MB-3567	neg	neg	MB-2957	MB-3567	3
MB-2957	MB-2632	0.740805676732249	MB-2957_MB-2632	neg	neg	MB-2957	MB-2632	4
MB-2957	MB-3367	0.797175091385725	MB-2957_MB-3367	neg	neg	MB-2957	MB-3367	5
MB-2957	MB-2857	0.940916623701572	MB-2957_MB-2857	neg	neg	MB-2957	MB-2857	6
MB-2957	MB-2923	0.817708674592502	MB-2957_MB-2923	neg	neg	MB-2957	MB-2923	2
MB-2957	MB-0361	0.847202201736474	MB-2957_MB-0361	neg	neg	MB-2957	MB-0361	2
MB-2957	MB-2614	0.823564016121302	MB-2957_MB-2614	neg	neg	MB-2957	MB-2614	7
MB-2957	MB-3488	0.766434094189704	MB-2957_MB-3488	neg	neg	MB-2957	MB-3488	8
MB-3031	MB-0045	0.852317807746345	MB-3031_MB-0045	neg	neg	MB-3031	MB-0045	9
MB-3031	MB-0115	0.81538496643622	MB-3031_MB-0115	neg	neg	MB-3031	MB-0115	2
MB-3031	MB-0238	0.845896759562338	MB-3031_MB-0238	neg	neg	MB-3031	MB-0238	10
MB-3031	MB-0158	0.847505644107024	MB-3031_MB-0158	neg	neg	MB-3031	MB-0158	3
MB-3031	MB-0191	0.829027776354052	MB-3031_MB-0191	neg	neg	MB-3031	MB-0191	4
MB-3031	MB-0372	0.837026538624041	MB-3031_MB-0372	neg	neg	MB-3031	MB-0372	2
MB-3031	MB-0400	0.830239021594261	MB-3031_MB-0400	neg	neg	MB-3031	MB-0400	11
MB-3031	MB-0206	0.757443381817641	MB-3031_MB-0206	neg	neg	MB-3031	MB-0206	12
MB-3031	MB-0395	0.722895276741672	MB-3031_MB-0395	neg	neg	MB-3031	MB-0395	10
MB-3031	MB-0401	0.725204370254447	MB-3031_MB-0401	neg	neg	MB-3031	MB-0401	9
MB-3031	MB-0035	0.348798458574141	MB-3031_MB-0035	neg	neg	MB-3031	MB-0035	8
MB-3031	MB-0525	0.855120312168177	MB-3031_MB-0525	neg	neg	MB-3031	MB-0525	2
MB-3031	MB-0494	0.72443012672614	MB-3031_MB-0494	neg	neg	MB-3031	MB-0494	3
MB-3031	MB-0399	0.797964622537379	MB-3031_MB-0399	neg	neg	MB-3031	MB-0399	10
MB-3031	MB-0531	0.846644377021709	MB-3031_MB-0531	neg	neg	MB-3031	MB-0531	8
MB-3031	MB-0581	0.797423586457137	MB-3031_MB-0581	neg	neg	MB-3031	MB-0581	2
MB-3031	MB-0354	0.785810575558787	MB-3031_MB-0354	neg	neg	MB-3031	MB-0354	13
MB-3031	MB-0613	0.845148283377998	MB-3031_MB-0613	neg	neg	MB-3031	MB-0613	13
MB-3031	MB-0582	0.845572076069239	MB-3031_MB-0582	neg	neg	MB-3031	MB-0582	3
MB-3031	MB-0396	0.778472541536161	MB-3031_MB-0396	neg	neg	MB-3031	MB-0396	6
MB-3031	MB-0446	0.711067736426186	MB-3031_MB-0446	neg	neg	MB-3031	MB-0446	9
MB-3031	MB-0350	0.57376878015634	MB-3031_MB-0350	neg	neg	MB-3031	MB-0350	4
MB-3031	MB-0869	0.829164604650696	MB-3031_MB-0869	neg	neg	MB-3031	MB-0869	9
MB-3031	MB-0874	0.815199334627601	MB-3031_MB-0874	neg	neg	MB-3031	MB-0874	2
MB-3031	MB-0467	0.755537192077853	MB-3031_MB-0467	neg	neg	MB-3031	MB-0467	2
MB-3031	MB-0608	0.846253075603585	MB-3031_MB-0608	neg	neg	MB-3031	MB-0608	5
MB-3031	MB-0659	0.726457114373031	MB-3031_MB-0659	neg	neg	MB-3031	MB-0659	2
MB-3031	MB-0361	0.800284167355629	MB-3031_MB-0361	neg	neg	MB-3031	MB-0361	6
MB-3031	MB-2718	0.866282434380332	MB-3031_MB-2718	neg	neg	MB-3031	MB-2718	9
MB-3031	MB-0269	0.828185606290014	MB-3031_MB-0269	neg	neg	MB-3031	MB-0269	2
MB-3031	MB-2742	0.854082895244161	MB-3031_MB-2742	neg	neg	MB-3031	MB-2742	2
MB-3031	MB-2513	0.761562706057036	MB-3031_MB-2513	neg	neg	MB-3031	MB-2513	2
MB-3031	MB-2904	0.862404970284257	MB-3031_MB-2904	neg	neg	MB-3031	MB-2904	2
MB-3031	MB-2957	0.825675259852274	MB-3031_MB-2957	neg	neg	MB-3031	MB-2957	6
MB-3031	MB-2614	0.863068430652651	MB-3031_MB-2614	neg	neg	MB-3031	MB-2614	14
MB-3031	MB-2923	0.746602418517475	MB-3031_MB-2923	neg	neg	MB-3031	MB-2923	2
MB-3031	MB-2912	0.844235047336304	MB-3031_MB-2912	neg	neg	MB-3031	MB-2912	13
MB-3031	MB-2857	0.845003888742605	MB-3031_MB-2857	neg	neg	MB-3031	MB-2857	9
MB-3031	MB-3218	0.857459350414841	MB-3031_MB-3218	neg	neg	MB-3031	MB-3218	6
[truncated: 451 more rows]
