# Supplementary material for: Multi-scale and multi-context interpretable mapping of cell states across heterogeneous spatial samples
Source: Nat Commun. 2025 Aug 21;16:7814. doi: 10.1038/s41467-025-62782-y (PMC12370880; doi:10.1038/s41467-025-62782-y)
Supplement: Supplementary file 9 — Source Data [file 41467_2025_62782_MOESM9_ESM.zip › SourceData/figure_6c6.tsv]

from	to	score	matched	erpos_to	erpos_from	row	col	trial
MB-0035	MB-0350	0.0375832540437678	MB-0035_MB-0350	neg	neg	MB-0035	MB-0350	1
MB-0035	MB-0401	0.0300613496932515	MB-0035_MB-0401	neg	neg	MB-0035	MB-0401	2
MB-0035	MB-0446	0.806397306397306	MB-0035_MB-0446	neg	neg	MB-0035	MB-0446	3
MB-0035	MB-0045	0.258620689655172	MB-0035_MB-0045	neg	neg	MB-0035	MB-0045	4
MB-0035	MB-0396	0.00690387679235263	MB-0035_MB-0396	neg	neg	MB-0035	MB-0396	5
MB-0035	MB-0158	0.18677494199536	MB-0035_MB-0158	neg	neg	MB-0035	MB-0158	6
MB-0035	MB-0372	0.0944602272727273	MB-0035_MB-0372	neg	neg	MB-0035	MB-0372	2
MB-0035	MB-0414	0.0138830458561212	MB-0035_MB-0414	neg	neg	MB-0035	MB-0414	2
MB-0035	MB-0395	0.602695763799743	MB-0035_MB-0395	neg	neg	MB-0035	MB-0395	7
MB-0035	MB-0361	0.182742897229042	MB-0035_MB-0361	neg	neg	MB-0035	MB-0361	8
MB-0035	MB-0399	0.417384173841738	MB-0035_MB-0399	neg	neg	MB-0035	MB-0399	9
MB-0035	MB-0206	0.0821436929557688	MB-0035_MB-0206	neg	neg	MB-0035	MB-0206	2
MB-0035	MB-0525	0.150568181818182	MB-0035_MB-0525	neg	neg	MB-0035	MB-0525	10
MB-0035	MB-0467	0.456676136363636	MB-0035_MB-0467	neg	neg	MB-0035	MB-0467	3
MB-0035	MB-0238	0.0807327001356852	MB-0035_MB-0238	neg	neg	MB-0035	MB-0238	4
MB-0035	MB-0354	0.0477811396873424	MB-0035_MB-0354	neg	neg	MB-0035	MB-0354	2
MB-0035	MB-0581	0.373837981407703	MB-0035_MB-0581	neg	neg	MB-0035	MB-0581	11
MB-0035	MB-0269	0.108366600133067	MB-0035_MB-0269	neg	neg	MB-0035	MB-0269	12
MB-0035	MB-0191	0.102463054187192	MB-0035_MB-0191	neg	neg	MB-0035	MB-0191	10
MB-0035	MB-0874	0.0362215909090909	MB-0035_MB-0874	neg	neg	MB-0035	MB-0874	9
MB-0035	MB-0613	0.01875808538163	MB-0035_MB-0613	neg	neg	MB-0035	MB-0613	8
MB-0035	MB-0531	0.360085227272727	MB-0035_MB-0531	neg	neg	MB-0035	MB-0531	2
MB-0035	MB-0494	0.0447993767043241	MB-0035_MB-0494	neg	neg	MB-0035	MB-0494	3
MB-0035	MB-0400	0.0792207792207792	MB-0035_MB-0400	neg	neg	MB-0035	MB-0400	10
MB-0035	MB-2513	0.0596590909090909	MB-0035_MB-2513	neg	neg	MB-0035	MB-2513	8
MB-0035	MB-3031	0.0589488636363636	MB-0035_MB-3031	neg	neg	MB-0035	MB-3031	2
MB-0035	MB-2904	0.0901582931865107	MB-0035_MB-2904	neg	neg	MB-0035	MB-2904	13
MB-0035	MB-3329	0.0454545454545455	MB-0035_MB-3329	neg	neg	MB-0035	MB-3329	13
MB-0045	MB-0035	0.25914315569488	MB-0045_MB-0035	neg	neg	MB-0045	MB-0035	3
MB-0045	MB-0115	0.524033437826541	MB-0045_MB-0115	neg	neg	MB-0045	MB-0115	6
MB-0045	MB-0191	0.323152709359606	MB-0045_MB-0191	neg	neg	MB-0045	MB-0191	9
MB-0035	MB-0115	0.0496102055279943	MB-0035_MB-0115	neg	neg	MB-0035	MB-0115	4
MB-0045	MB-0158	0.848955916473318	MB-0045_MB-0158	neg	neg	MB-0045	MB-0158	9
MB-0045	MB-0238	0.6478578892372	MB-0045_MB-0238	neg	neg	MB-0045	MB-0238	2
MB-0035	MB-0582	0.0678733031674208	MB-0035_MB-0582	neg	neg	MB-0035	MB-0582	2
MB-0035	MB-0659	0.392045454545455	MB-0035_MB-0659	neg	neg	MB-0035	MB-0659	5
MB-0035	MB-3528	0.0362215909090909	MB-0035_MB-3528	neg	neg	MB-0035	MB-3528	2
MB-0035	MB-2718	0.0497159090909091	MB-0035_MB-2718	neg	neg	MB-0035	MB-2718	6
MB-0035	MB-3567	0.851485148514851	MB-0035_MB-3567	neg	neg	MB-0035	MB-3567	9
MB-0045	MB-0372	0.685997910135841	MB-0045_MB-0372	neg	neg	MB-0045	MB-0372	2
MB-0035	MB-2912	0.0708998831320608	MB-0035_MB-2912	neg	neg	MB-0035	MB-2912	2
MB-0045	MB-0206	0.640065527732272	MB-0045_MB-0206	neg	neg	MB-0045	MB-0206	2
MB-0035	MB-0869	0.086530612244898	MB-0035_MB-0869	neg	neg	MB-0035	MB-0869	2
MB-0045	MB-0269	0.538429614873838	MB-0045_MB-0269	neg	neg	MB-0045	MB-0269	6
MB-0045	MB-0395	0.634796238244514	MB-0045_MB-0395	neg	neg	MB-0045	MB-0395	14
MB-0045	MB-0400	0.684952978056426	MB-0045_MB-0400	neg	neg	MB-0045	MB-0400	2
MB-0035	MB-3367	0.072812991094814	MB-0035_MB-3367	neg	neg	MB-0035	MB-3367	13
MB-0035	MB-2742	0.0780952380952381	MB-0035_MB-2742	neg	neg	MB-0035	MB-2742	9
MB-0045	MB-0399	0.80729807298073	MB-0045_MB-0399	neg	neg	MB-0045	MB-0399	6
MB-0045	MB-0414	0.012620950778292	MB-0045_MB-0414	neg	neg	MB-0045	MB-0414	10
MB-0045	MB-0354	0.620368036299471	MB-0045_MB-0354	neg	neg	MB-0045	MB-0354	1
MB-0045	MB-0525	0.846394984326019	MB-0045_MB-0525	neg	neg	MB-0045	MB-0525	2
MB-0045	MB-0467	0.454022988505747	MB-0045_MB-0467	neg	neg	MB-0045	MB-0467	3
MB-0045	MB-0361	0.396702911259207	MB-0045_MB-0361	neg	neg	MB-0045	MB-0361	4
MB-0045	MB-0531	0.866248693834901	MB-0045_MB-0531	neg	neg	MB-0045	MB-0531	5
MB-0035	MB-2632	0.0831182240578214	MB-0035_MB-2632	neg	neg	MB-0035	MB-2632	6
MB-0045	MB-0494	0.723022984028048	MB-0045_MB-0494	neg	neg	MB-0045	MB-0494	2
MB-0045	MB-0659	0.592476489028213	MB-0045_MB-0659	neg	neg	MB-0045	MB-0659	2
MB-0045	MB-2513	0.472831765935214	MB-0045_MB-2513	neg	neg	MB-0045	MB-2513	7
MB-0045	MB-0874	0.38453500522466	MB-0045_MB-0874	neg	neg	MB-0045	MB-0874	8
MB-0045	MB-0396	0.270637408568443	MB-0045_MB-0396	neg	neg	MB-0045	MB-0396	9
MB-0045	MB-0581	0.738244514106583	MB-0045_MB-0581	neg	neg	MB-0045	MB-0581	2
MB-0045	MB-0582	0.519230769230769	MB-0045_MB-0582	neg	neg	MB-0045	MB-0582	10
MB-0045	MB-0446	0.243469174503657	MB-0045_MB-0446	neg	neg	MB-0045	MB-0446	3
MB-0045	MB-2718	0.727795193312435	MB-0045_MB-2718	neg	neg	MB-0045	MB-2718	4
MB-0045	MB-0613	0.360501567398119	MB-0045_MB-0613	neg	neg	MB-0045	MB-0613	2
MB-0045	MB-0608	0.65944170771757	MB-0045_MB-0608	neg	neg	MB-0045	MB-0608	11
MB-0035	MB-3218	0.0854415274463007	MB-0035_MB-3218	neg	neg	MB-0035	MB-3218	12
MB-0045	MB-0869	0.569795918367347	MB-0045_MB-0869	neg	neg	MB-0045	MB-0869	10
MB-0045	MB-2742	0.553814002089864	MB-0045_MB-2742	neg	neg	MB-0045	MB-2742	9
MB-0045	MB-3031	0.72675026123302	MB-0045_MB-3031	neg	neg	MB-0045	MB-3031	8
MB-0045	MB-2614	0.528672032193159	MB-0045_MB-2614	neg	neg	MB-0045	MB-2614	2
MB-0045	MB-2904	0.58307210031348	MB-0045_MB-2904	neg	neg	MB-0045	MB-2904	3
MB-0045	MB-3436	0.655694879832811	MB-0045_MB-3436	neg	neg	MB-0045	MB-3436	10
MB-0045	MB-3329	0.444096133751306	MB-0045_MB-3329	neg	neg	MB-0045	MB-3329	8
MB-0045	MB-3218	0.894988066825776	MB-0045_MB-3218	neg	neg	MB-0045	MB-3218	2
MB-0045	MB-2857	0.664748753356348	MB-0045_MB-2857	neg	neg	MB-0045	MB-2857	13
MB-0035	MB-3292	0.116217410517013	MB-0035_MB-3292	neg	neg	MB-0035	MB-3292	13
MB-0045	MB-3528	0.447753396029258	MB-0045_MB-3528	neg	neg	MB-0045	MB-3528	3
MB-0045	MB-2957	0.946969696969697	MB-0045_MB-2957	neg	neg	MB-0045	MB-2957	6
MB-0045	MB-2912	0.734320218153487	MB-0045_MB-2912	neg	neg	MB-0045	MB-2912	9
MB-0035	MB-0608	0.0722495894909688	MB-0035_MB-0608	neg	neg	MB-0035	MB-0608	4
MB-0045	MB-3367	0.456112852664577	MB-0045_MB-3367	neg	neg	MB-0045	MB-3367	9
MB-0045	MB-3386	0.526123301985371	MB-0045_MB-3386	neg	neg	MB-0045	MB-3386	2
MB-0045	MB-3292	0.751215201060539	MB-0045_MB-3292	neg	neg	MB-0045	MB-3292	2
MB-0035	MB-2923	0.0748663101604278	MB-0035_MB-2923	neg	neg	MB-0035	MB-2923	5
MB-0045	MB-2632	0.348477026329375	MB-0045_MB-2632	neg	neg	MB-0045	MB-2632	2
MB-0045	MB-3567	0.54050405040504	MB-0045_MB-3567	neg	neg	MB-0045	MB-3567	6
MB-0045	MB-3488	0.473876698014629	MB-0045_MB-3488	neg	neg	MB-0045	MB-3488	9
MB-0045	MB-0350	0.102759276879163	MB-0045_MB-0350	neg	neg	MB-0045	MB-0350	2
MB-0045	MB-2923	0.460292580982236	MB-0045_MB-2923	neg	neg	MB-0045	MB-2923	2
MB-0045	MB-0401	0.208986415882968	MB-0045_MB-0401	neg	neg	MB-0045	MB-0401	2
MB-0035	MB-2957	0.0587121212121212	MB-0035_MB-2957	neg	neg	MB-0035	MB-2957	2
MB-0035	MB-3436	0.0397727272727273	MB-0035_MB-3436	neg	neg	MB-0035	MB-3436	6
MB-0035	MB-3488	0.0876216968011127	MB-0035_MB-3488	neg	neg	MB-0035	MB-3488	14
MB-0035	MB-3386	0.0746478873239437	MB-0035_MB-3386	neg	neg	MB-0035	MB-3386	2
MB-0035	MB-2857	0.0786344457230533	MB-0035_MB-2857	neg	neg	MB-0035	MB-2857	13
MB-0035	MB-2614	0.0960764587525151	MB-0035_MB-2614	neg	neg	MB-0035	MB-2614	9
MB-0115	MB-0191	0.145812807881773	MB-0115_MB-0191	neg	neg	MB-0115	MB-0191	6
MB-0115	MB-0414	0.012620950778292	MB-0115_MB-0414	neg	neg	MB-0115	MB-0414	10
MB-0115	MB-0045	0.522466039707419	MB-0115_MB-0045	neg	neg	MB-0115	MB-0045	1
MB-0115	MB-0350	0.100380589914367	MB-0115_MB-0350	neg	neg	MB-0115	MB-0350	2
MB-0115	MB-0372	0.350106307583274	MB-0115_MB-0372	neg	neg	MB-0115	MB-0372	3
MB-0115	MB-0400	0.599350649350649	MB-0115_MB-0400	neg	neg	MB-0115	MB-0400	4
MB-0115	MB-0396	0.396176314391928	MB-0115_MB-0396	neg	neg	MB-0115	MB-0396	5
MB-0115	MB-0238	0.308005427408412	MB-0115_MB-0238	neg	neg	MB-0115	MB-0238	6
MB-0115	MB-0158	0.3584686774942	MB-0115_MB-0158	neg	neg	MB-0115	MB-0158	2
MB-0115	MB-0446	0.0230078563411897	MB-0115_MB-0446	neg	neg	MB-0115	MB-0446	2
MB-0115	MB-0525	0.431608788093551	MB-0115_MB-0525	neg	neg	MB-0115	MB-0525	7
MB-0115	MB-0361	0.179936864258155	MB-0115_MB-0361	neg	neg	MB-0115	MB-0361	8
MB-0115	MB-0354	0.289082198688855	MB-0115_MB-0354	neg	neg	MB-0115	MB-0354	9
MB-0115	MB-0531	0.496102055279943	MB-0115_MB-0531	neg	neg	MB-0115	MB-0531	2
MB-0115	MB-0613	0.410737386804657	MB-0115_MB-0613	neg	neg	MB-0115	MB-0613	10
MB-0115	MB-0494	0.343981301129723	MB-0115_MB-0494	neg	neg	MB-0115	MB-0494	3
MB-0115	MB-0399	0.274292742927429	MB-0115_MB-0399	neg	neg	MB-0115	MB-0399	4
MB-0115	MB-0869	0.66734693877551	MB-0115_MB-0869	neg	neg	MB-0115	MB-0869	2
MB-0115	MB-0582	0.271493212669683	MB-0115_MB-0582	neg	neg	MB-0115	MB-0582	11
MB-0115	MB-0206	0.187924175052656	MB-0115_MB-0206	neg	neg	MB-0115	MB-0206	12
MB-0115	MB-0874	0.125442948263643	MB-0115_MB-0874	neg	neg	MB-0115	MB-0874	10
MB-0115	MB-0659	0.645641389085755	MB-0115_MB-0659	neg	neg	MB-0115	MB-0659	9
MB-0115	MB-0269	0.204679823465734	MB-0115_MB-0269	neg	neg	MB-0115	MB-0269	8
MB-0115	MB-0467	0.200566973777463	MB-0115_MB-0467	neg	neg	MB-0115	MB-0467	2
MB-0115	MB-0608	0.532348111658457	MB-0115_MB-0608	neg	neg	MB-0115	MB-0608	3
MB-0115	MB-2513	0.243798724309001	MB-0115_MB-2513	neg	neg	MB-0115	MB-2513	10
MB-0115	MB-2718	0.440113394755493	MB-0115_MB-2718	neg	neg	MB-0115	MB-2718	8
MB-0115	MB-2904	0.274604267033723	MB-0115_MB-2904	neg	neg	MB-0115	MB-2904	2
MB-0115	MB-3031	0.400425230333097	MB-0115_MB-3031	neg	neg	MB-0115	MB-3031	13
MB-0115	MB-0401	0.354601226993865	MB-0115_MB-0401	neg	neg	MB-0115	MB-0401	13
MB-0115	MB-2912	0.223996883521621	MB-0115_MB-2912	neg	neg	MB-0115	MB-2912	3
MB-0115	MB-3436	0.399716513111269	MB-0115_MB-3436	neg	neg	MB-0115	MB-3436	6
MB-0115	MB-2957	0.522727272727273	MB-0115_MB-2957	neg	neg	MB-0115	MB-2957	9
MB-0115	MB-2923	0.181818181818182	MB-0115_MB-2923	neg	neg	MB-0115	MB-2923	4
MB-0115	MB-2614	0.243460764587525	MB-0115_MB-2614	neg	neg	MB-0115	MB-2614	9
MB-0115	MB-3528	0.193479801559178	MB-0115_MB-3528	neg	neg	MB-0115	MB-3528	2
MB-0115	MB-2632	0.197212183789365	MB-0115_MB-2632	neg	neg	MB-0115	MB-2632	2
MB-0115	MB-3218	0.450119331742243	MB-0115_MB-3218	neg	neg	MB-0115	MB-3218	5
MB-0115	MB-3329	0.201275690999291	MB-0115_MB-3329	neg	neg	MB-0115	MB-3329	2
MB-0115	MB-3292	0.465311533362793	MB-0115_MB-3292	neg	neg	MB-0115	MB-3292	6
MB-0115	MB-2742	0.236825396825397	MB-0115_MB-2742	neg	neg	MB-0115	MB-2742	9
MB-0115	MB-0581	0.371845949535193	MB-0115_MB-0581	neg	neg	MB-0115	MB-0581	2
MB-0115	MB-0395	0.228498074454429	MB-0115_MB-0395	neg	neg	MB-0115	MB-0395	2
MB-0115	MB-3488	0.239916550764951	MB-0115_MB-3488	neg	neg	MB-0115	MB-3488	2
MB-0115	MB-3567	0.184968496849685	MB-0115_MB-3567	neg	neg	MB-0115	MB-3567	2
MB-0115	MB-3386	0.213380281690141	MB-0115_MB-3386	neg	neg	MB-0115	MB-3386	6
MB-0115	MB-2857	0.278864595320292	MB-0115_MB-2857	neg	neg	MB-0115	MB-2857	14
MB-0115	MB-3367	0.137768465165008	MB-0115_MB-3367	neg	neg	MB-0115	MB-3367	2
MB-0115	MB-0035	0.0552799433026223	MB-0115_MB-0035	neg	neg	MB-0115	MB-0035	13
MB-0158	MB-0045	0.84338747099768	MB-0158_MB-0045	neg	neg	MB-0158	MB-0045	9
MB-0158	MB-0238	0.704872389791183	MB-0158_MB-0238	neg	neg	MB-0158	MB-0238	6
MB-0158	MB-0372	0.62877030162413	MB-0158_MB-0372	neg	neg	MB-0158	MB-0372	10
MB-0158	MB-0115	0.360324825986079	MB-0158_MB-0115	neg	neg	MB-0158	MB-0115	1
MB-0158	MB-0035	0.189327146171694	MB-0158_MB-0035	neg	neg	MB-0158	MB-0035	2
MB-0158	MB-0400	0.55614849187935	MB-0158_MB-0400	neg	neg	MB-0158	MB-0400	3
MB-0158	MB-0395	0.489327146171694	MB-0158_MB-0395	neg	neg	MB-0158	MB-0395	4
MB-0158	MB-0525	0.711832946635731	MB-0158_MB-0525	neg	neg	MB-0158	MB-0525	5
MB-0158	MB-0467	0.421113689095128	MB-0158_MB-0467	neg	neg	MB-0158	MB-0467	6
MB-0158	MB-0531	0.77030162412993	MB-0158_MB-0531	neg	neg	MB-0158	MB-0531	2
MB-0158	MB-0401	0.159396751740139	MB-0158_MB-0401	neg	neg	MB-0158	MB-0401	2
MB-0158	MB-0206	0.577030162412993	MB-0158_MB-0206	neg	neg	MB-0158	MB-0206	7
MB-0158	MB-0581	0.578654292343387	MB-0158_MB-0581	neg	neg	MB-0158	MB-0581	8
MB-0158	MB-0874	0.499303944315545	MB-0158_MB-0874	neg	neg	MB-0158	MB-0874	9
MB-0158	MB-0659	0.474709976798144	MB-0158_MB-0659	neg	neg	MB-0158	MB-0659	2
MB-0158	MB-0494	0.550348027842227	MB-0158_MB-0494	neg	neg	MB-0158	MB-0494	10
MB-0158	MB-0613	0.222273781902552	MB-0158_MB-0613	neg	neg	MB-0158	MB-0613	3
MB-0158	MB-2513	0.506728538283063	MB-0158_MB-2513	neg	neg	MB-0158	MB-2513	4
MB-0158	MB-0399	0.937679376793768	MB-0158_MB-0399	neg	neg	MB-0158	MB-0399	2
MB-0158	MB-2718	0.74338747099768	MB-0158_MB-2718	neg	neg	MB-0158	MB-2718	11
MB-0158	MB-0582	0.586078886310905	MB-0158_MB-0582	neg	neg	MB-0158	MB-0582	12
MB-0158	MB-0269	0.733482735723772	MB-0158_MB-0269	neg	neg	MB-0158	MB-0269	10
MB-0158	MB-3031	0.677262180974478	MB-0158_MB-3031	neg	neg	MB-0158	MB-3031	9
MB-0158	MB-2742	0.681438515081206	MB-0158_MB-2742	neg	neg	MB-0158	MB-2742	8
MB-0158	MB-0191	0.32830626450116	MB-0158_MB-0191	neg	neg	MB-0158	MB-0191	2
MB-0158	MB-2904	0.662645011600928	MB-0158_MB-2904	neg	neg	MB-0158	MB-2904	3
MB-0158	MB-0869	0.631786542923434	MB-0158_MB-0869	neg	neg	MB-0158	MB-0869	10
MB-0158	MB-0446	0.191183294663573	MB-0158_MB-0446	neg	neg	MB-0158	MB-0446	8
MB-0158	MB-0608	0.54245939675174	MB-0158_MB-0608	neg	neg	MB-0158	MB-0608	2
MB-0158	MB-2614	0.6415313225058	MB-0158_MB-2614	neg	neg	MB-0158	MB-2614	13
MB-0158	MB-2632	0.506728538283063	MB-0158_MB-2632	neg	neg	MB-0158	MB-2632	13
MB-0158	MB-2957	0.716473317865429	MB-0158_MB-2957	neg	neg	MB-0158	MB-2957	3
MB-0158	MB-3329	0.541299303944316	MB-0158_MB-3329	neg	neg	MB-0158	MB-3329	6
MB-0158	MB-3436	0.559164733178654	MB-0158_MB-3436	neg	neg	MB-0158	MB-3436	9
MB-0158	MB-3218	0.762645011600928	MB-0158_MB-3218	neg	neg	MB-0158	MB-3218	4
MB-0158	MB-3528	0.551044083526682	MB-0158_MB-3528	neg	neg	MB-0158	MB-3528	9
MB-0158	MB-0354	0.690698260650366	MB-0158_MB-0354	neg	neg	MB-0158	MB-0354	2
MB-0158	MB-2912	0.508352668213457	MB-0158_MB-2912	neg	neg	MB-0158	MB-2912	2
MB-0158	MB-3488	0.459164733178654	MB-0158_MB-3488	neg	neg	MB-0158	MB-3488	5
MB-0158	MB-3292	0.558932714617169	MB-0158_MB-3292	neg	neg	MB-0158	MB-3292	2
MB-0158	MB-3386	0.58677494199536	MB-0158_MB-3386	neg	neg	MB-0158	MB-3386	6
MB-0158	MB-3567	0.550116009280742	MB-0158_MB-3567	neg	neg	MB-0158	MB-3567	9
MB-0158	MB-0396	0.172853828306265	MB-0158_MB-0396	neg	neg	MB-0158	MB-0396	2
MB-0158	MB-0414	0.0663573085846868	MB-0158_MB-0414	neg	neg	MB-0158	MB-0414	2
MB-0158	MB-2857	0.697215777262181	MB-0158_MB-2857	neg	neg	MB-0158	MB-2857	2
MB-0158	MB-2923	0.411368909512761	MB-0158_MB-2923	neg	neg	MB-0158	MB-2923	2
MB-0158	MB-0361	0.481438515081206	MB-0158_MB-0361	neg	neg	MB-0158	MB-0361	6
MB-0158	MB-3367	0.338051044083527	MB-0158_MB-3367	neg	neg	MB-0158	MB-3367	14
MB-0158	MB-0350	0.14292343387471	MB-0158_MB-0350	neg	neg	MB-0158	MB-0350	2
MB-0191	MB-0115	0.146305418719212	MB-0191_MB-0115	neg	neg	MB-0191	MB-0115	13
MB-0191	MB-0372	0.408374384236453	MB-0191_MB-0372	neg	neg	MB-0191	MB-0372	9
MB-0191	MB-0045	0.327586206896552	MB-0191_MB-0045	neg	neg	MB-0191	MB-0045	6
MB-0191	MB-0238	0.159605911330049	MB-0191_MB-0238	neg	neg	MB-0191	MB-0238	10
MB-0191	MB-0396	0.110344827586207	MB-0191_MB-0396	neg	neg	MB-0191	MB-0396	1
MB-0191	MB-0400	0.168965517241379	MB-0191_MB-0400	neg	neg	MB-0191	MB-0400	2
MB-0191	MB-0395	0.158128078817734	MB-0191_MB-0395	neg	neg	MB-0191	MB-0395	3
MB-0191	MB-0446	0.114778325123153	MB-0191_MB-0446	neg	neg	MB-0191	MB-0446	4
MB-0191	MB-0525	0.196551724137931	MB-0191_MB-0525	neg	neg	MB-0191	MB-0525	5
MB-0191	MB-0531	0.22512315270936	MB-0191_MB-0531	neg	neg	MB-0191	MB-0531	6
MB-0191	MB-0414	0.0180900294488851	MB-0191_MB-0414	neg	neg	MB-0191	MB-0414	2
MB-0191	MB-0399	0.310578105781058	MB-0191_MB-0399	neg	neg	MB-0191	MB-0399	2
MB-0191	MB-0158	0.324825986078886	MB-0191_MB-0158	neg	neg	MB-0191	MB-0158	7
MB-0191	MB-0350	0.0723120837297812	MB-0191_MB-0350	neg	neg	MB-0191	MB-0350	8
MB-0191	MB-0659	0.151724137931034	MB-0191_MB-0659	neg	neg	MB-0191	MB-0659	9
MB-0191	MB-0467	0.111330049261084	MB-0191_MB-0467	neg	neg	MB-0191	MB-0467	2
MB-0191	MB-0269	0.237051792828685	MB-0191_MB-0269	neg	neg	MB-0191	MB-0269	10
MB-0191	MB-0206	0.246665106482565	MB-0191_MB-0206	neg	neg	MB-0191	MB-0206	3
MB-0191	MB-0869	0.328979591836735	MB-0191_MB-0869	neg	neg	MB-0191	MB-0869	4
MB-0191	MB-0874	0.0645320197044335	MB-0191_MB-0874	neg	neg	MB-0191	MB-0874	2
MB-0191	MB-0613	0.131527093596059	MB-0191_MB-0613	neg	neg	MB-0191	MB-0613	11
MB-0191	MB-0581	0.387684729064039	MB-0191_MB-0581	neg	neg	MB-0191	MB-0581	12
MB-0191	MB-2513	0.120689655172414	MB-0191_MB-2513	neg	neg	MB-0191	MB-2513	10
MB-0191	MB-2718	0.131034482758621	MB-0191_MB-2718	neg	neg	MB-0191	MB-2718	9
MB-0191	MB-0354	0.221199899168137	MB-0191_MB-0354	neg	neg	MB-0191	MB-0354	8
MB-0191	MB-3031	0.152216748768473	MB-0191_MB-3031	neg	neg	MB-0191	MB-3031	2
MB-0191	MB-2904	0.144334975369458	MB-0191_MB-2904	neg	neg	MB-0191	MB-2904	3
MB-0191	MB-2957	0.396306818181818	MB-0191_MB-2957	neg	neg	MB-0191	MB-2957	10
MB-0191	MB-0401	0.0719211822660099	MB-0191_MB-0401	neg	neg	MB-0191	MB-0401	8
MB-0191	MB-3436	0.127093596059113	MB-0191_MB-3436	neg	neg	MB-0191	MB-3436	2
MB-0191	MB-0494	0.305025321386833	MB-0191_MB-0494	neg	neg	MB-0191	MB-0494	13
MB-0191	MB-0582	0.228506787330317	MB-0191_MB-0582	neg	neg	MB-0191	MB-0582	13
MB-0191	MB-3218	0.404773269689737	MB-0191_MB-3218	neg	neg	MB-0191	MB-3218	3
MB-0191	MB-3329	0.0926108374384236	MB-0191_MB-3329	neg	neg	MB-0191	MB-3329	6
MB-0191	MB-2742	0.138916256157635	MB-0191_MB-2742	neg	neg	MB-0191	MB-2742	9
MB-0191	MB-3528	0.0985221674876847	MB-0191_MB-3528	neg	neg	MB-0191	MB-3528	4
MB-0191	MB-2912	0.180755746007012	MB-0191_MB-2912	neg	neg	MB-0191	MB-2912	9
MB-0191	MB-2923	0.0990147783251231	MB-0191_MB-2923	neg	neg	MB-0191	MB-2923	2
MB-0191	MB-3567	0.239423942394239	MB-0191_MB-3567	neg	neg	MB-0191	MB-3567	2
MB-0191	MB-3292	0.426425099425541	MB-0191_MB-3292	neg	neg	MB-0191	MB-3292	5
MB-0191	MB-0361	0.247983163802175	MB-0191_MB-0361	neg	neg	MB-0191	MB-0361	2
MB-0191	MB-0608	0.454844006568144	MB-0191_MB-0608	neg	neg	MB-0191	MB-0608	6
MB-0191	MB-3367	0.548275862068966	MB-0191_MB-3367	neg	neg	MB-0191	MB-3367	9
MB-0191	MB-3386	0.124630541871921	MB-0191_MB-3386	neg	neg	MB-0191	MB-3386	2
MB-0191	MB-2857	0.665899501342539	MB-0191_MB-2857	neg	neg	MB-0191	MB-2857	2
MB-0191	MB-2614	0.144334975369458	MB-0191_MB-2614	neg	neg	MB-0191	MB-2614	2
MB-0191	MB-0035	0.1	MB-0191_MB-0035	neg	neg	MB-0191	MB-0035	2
MB-0191	MB-3488	0.0970443349753695	MB-0191_MB-3488	neg	neg	MB-0191	MB-3488	6
MB-0191	MB-2632	0.112315270935961	MB-0191_MB-2632	neg	neg	MB-0191	MB-2632	14
MB-0206	MB-0045	0.6421717762696	MB-0206_MB-0045	neg	neg	MB-0206	MB-0045	2
MB-0206	MB-0238	0.818160542944067	MB-0206_MB-0238	neg	neg	MB-0206	MB-0238	13
MB-0206	MB-0372	0.763632108588813	MB-0206_MB-0372	neg	neg	MB-0206	MB-0372	9
MB-0206	MB-0401	0.0472735782822373	MB-0206_MB-0401	neg	neg	MB-0206	MB-0401	6
MB-0206	MB-0525	0.619705125204774	MB-0206_MB-0525	neg	neg	MB-0206	MB-0525	10
MB-0206	MB-0354	0.702293924880262	MB-0206_MB-0354	neg	neg	MB-0206	MB-0354	1
MB-0206	MB-0400	0.581558623917622	MB-0206_MB-0400	neg	neg	MB-0206	MB-0400	2
MB-0206	MB-0158	0.577726218097448	MB-0206_MB-0158	neg	neg	MB-0206	MB-0158	3
MB-0206	MB-0350	0.105546454481629	MB-0206_MB-0350	neg	neg	MB-0206	MB-0350	4
MB-0206	MB-0467	0.365785162649193	MB-0206_MB-0467	neg	neg	MB-0206	MB-0467	5
MB-0206	MB-0269	0.776394422310757	MB-0206_MB-0269	neg	neg	MB-0206	MB-0269	6
MB-0206	MB-0494	0.773227240814416	MB-0206_MB-0494	neg	neg	MB-0206	MB-0494	2
MB-0206	MB-0115	0.186754036976363	MB-0206_MB-0115	neg	neg	MB-0206	MB-0115	2
MB-0206	MB-0531	0.583430844839691	MB-0206_MB-0531	neg	neg	MB-0206	MB-0531	7
MB-0206	MB-0874	0.660893985490288	MB-0206_MB-0874	neg	neg	MB-0206	MB-0874	8
MB-0206	MB-0191	0.242920664638427	MB-0206_MB-0191	neg	neg	MB-0206	MB-0191	9
MB-0206	MB-0613	0.143458928153522	MB-0206_MB-0613	neg	neg	MB-0206	MB-0613	2
MB-0206	MB-2513	0.636704119850187	MB-0206_MB-2513	neg	neg	MB-0206	MB-2513	10
MB-0206	MB-0395	0.235197753334894	MB-0206_MB-0395	neg	neg	MB-0206	MB-0395	3
MB-0206	MB-2718	0.501989234729698	MB-0206_MB-2718	neg	neg	MB-0206	MB-2718	4
MB-0206	MB-2742	0.773695296044933	MB-0206_MB-2742	neg	neg	MB-0206	MB-2742	2
MB-0206	MB-2904	0.696232155394337	MB-0206_MB-2904	neg	neg	MB-0206	MB-2904	11
MB-0206	MB-0581	0.39293236601919	MB-0206_MB-0581	neg	neg	MB-0206	MB-0581	12
MB-0206	MB-0582	0.408612216241517	MB-0206_MB-0582	neg	neg	MB-0206	MB-0582	10
MB-0206	MB-0035	0.0819096653405102	MB-0206_MB-0035	neg	neg	MB-0206	MB-0035	9
MB-0206	MB-3031	0.639597472501755	MB-0206_MB-3031	neg	neg	MB-0206	MB-3031	8
MB-0206	MB-2912	0.762461970512521	MB-0206_MB-2912	neg	neg	MB-0206	MB-2912	2
MB-0206	MB-0659	0.207114439503861	MB-0206_MB-0659	neg	neg	MB-0206	MB-0659	3
MB-0206	MB-3329	0.825649426632343	MB-0206_MB-3329	neg	neg	MB-0206	MB-3329	10
MB-0206	MB-3528	0.833567415730337	MB-0206_MB-3528	neg	neg	MB-0206	MB-3528	8
MB-0206	MB-2957	0.631874561198221	MB-0206_MB-2957	neg	neg	MB-0206	MB-2957	2
MB-0206	MB-0414	0.0655277322724081	MB-0206_MB-0414	neg	neg	MB-0206	MB-0414	13
MB-0238	MB-0045	0.652560083594566	MB-0238_MB-0045	neg	neg	MB-0238	MB-0045	13
MB-0206	MB-3367	0.575473905920899	MB-0206_MB-3367	neg	neg	MB-0206	MB-3367	3
MB-0206	MB-3386	0.65387315703253	MB-0206_MB-3386	neg	neg	MB-0206	MB-3386	6
MB-0206	MB-0446	0.118417973320852	MB-0206_MB-0446	neg	neg	MB-0206	MB-0446	9
MB-0206	MB-3292	0.801778609875965	MB-0206_MB-3292	neg	neg	MB-0206	MB-3292	4
MB-0206	MB-0608	0.71401825415399	MB-0206_MB-0608	neg	neg	MB-0206	MB-0608	9
MB-0206	MB-3436	0.298853264685233	MB-0206_MB-3436	neg	neg	MB-0206	MB-3436	2
MB-0206	MB-3218	0.790545284343553	MB-0206_MB-3218	neg	neg	MB-0206	MB-3218	2
MB-0238	MB-0115	0.302578018995929	MB-0238_MB-0115	neg	neg	MB-0238	MB-0115	5
MB-0238	MB-0206	0.815118183945706	MB-0238_MB-0206	neg	neg	MB-0238	MB-0206	2
MB-0238	MB-0158	0.704176334106729	MB-0238_MB-0158	neg	neg	MB-0238	MB-0158	6
MB-0238	MB-0372	0.744911804613297	MB-0238_MB-0372	neg	neg	MB-0238	MB-0372	9
MB-0206	MB-2614	0.510882284109525	MB-0206_MB-2614	neg	neg	MB-0206	MB-2614	2
MB-0206	MB-0396	0.0737186988064592	MB-0206_MB-0396	neg	neg	MB-0206	MB-0396	2
MB-0206	MB-2857	0.67048911771589	MB-0206_MB-2857	neg	neg	MB-0206	MB-2857	2
MB-0206	MB-0399	0.494874948749488	MB-0206_MB-0399	neg	neg	MB-0206	MB-0399	2
MB-0238	MB-0269	0.826983862917984	MB-0238_MB-0269	neg	neg	MB-0238	MB-0269	6
MB-0238	MB-0191	0.158620689655172	MB-0238_MB-0191	neg	neg	MB-0238	MB-0191	14
MB-0238	MB-0354	0.550163851777162	MB-0238_MB-0354	neg	neg	MB-0238	MB-0354	2
MB-0238	MB-0400	0.655844155844156	MB-0238_MB-0400	neg	neg	MB-0238	MB-0400	13
MB-0206	MB-2923	0.375380294874795	MB-0206_MB-2923	neg	neg	MB-0206	MB-2923	9
MB-0206	MB-0869	0.50339340042125	MB-0206_MB-0869	neg	neg	MB-0206	MB-0869	6
MB-0238	MB-0035	0.0854816824966079	MB-0238_MB-0035	neg	neg	MB-0238	MB-0035	10
MB-0238	MB-0494	0.64783794312427	MB-0238_MB-0494	neg	neg	MB-0238	MB-0494	1
MB-0238	MB-0525	0.708955223880597	MB-0238_MB-0525	neg	neg	MB-0238	MB-0525	2
MB-0238	MB-0399	0.564370643706437	MB-0238_MB-0399	neg	neg	MB-0238	MB-0399	3
MB-0238	MB-0396	0.124800849707913	MB-0238_MB-0396	neg	neg	MB-0238	MB-0396	4
MB-0238	MB-0446	0.0566778900112233	MB-0238_MB-0446	neg	neg	MB-0238	MB-0446	5
MB-0238	MB-0531	0.675033921302578	MB-0238_MB-0531	neg	neg	MB-0238	MB-0531	6
MB-0206	MB-3488	0.412590685700913	MB-0206_MB-3488	neg	neg	MB-0206	MB-3488	2
MB-0238	MB-0401	0.104294478527607	MB-0238_MB-0401	neg	neg	MB-0238	MB-0401	2
MB-0238	MB-0395	0.25609756097561	MB-0238_MB-0395	neg	neg	MB-0238	MB-0395	7
MB-0238	MB-0874	0.594979647218453	MB-0238_MB-0874	neg	neg	MB-0238	MB-0874	8
MB-0238	MB-0467	0.333785617367707	MB-0238_MB-0467	neg	neg	MB-0238	MB-0467	9
MB-0206	MB-0361	0.348233091504798	MB-0206_MB-0361	neg	neg	MB-0206	MB-0361	2
MB-0238	MB-0608	0.591461412151067	MB-0238_MB-0608	neg	neg	MB-0238	MB-0608	10
MB-0238	MB-2742	0.93968253968254	MB-0238_MB-2742	neg	neg	MB-0238	MB-2742	3
MB-0238	MB-2718	0.530529172320217	MB-0238_MB-2718	neg	neg	MB-0238	MB-2718	4
MB-0238	MB-2513	0.601763907734057	MB-0238_MB-2513	neg	neg	MB-0238	MB-2513	2
MB-0238	MB-0581	0.442231075697211	MB-0238_MB-0581	neg	neg	MB-0238	MB-0581	11
MB-0238	MB-0613	0.243208279430789	MB-0238_MB-0613	neg	neg	MB-0238	MB-0613	12
MB-0238	MB-0582	0.317119155354449	MB-0238_MB-0582	neg	neg	MB-0238	MB-0582	10
MB-0238	MB-0659	0.309362279511533	MB-0238_MB-0659	neg	neg	MB-0238	MB-0659	9
MB-0238	MB-3031	0.771370420624152	MB-0238_MB-3031	neg	neg	MB-0238	MB-3031	8
MB-0238	MB-2904	0.753052917232022	MB-0238_MB-2904	neg	neg	MB-0238	MB-2904	2
MB-0238	MB-0869	0.406938775510204	MB-0238_MB-0869	neg	neg	MB-0238	MB-0869	3
MB-0238	MB-2912	0.803661862095832	MB-0238_MB-2912	neg	neg	MB-0238	MB-2912	10
MB-0238	MB-3329	0.850067842605156	MB-0238_MB-3329	neg	neg	MB-0238	MB-3329	8
MB-0206	MB-2632	0.584600982915984	MB-0206_MB-2632	neg	neg	MB-0206	MB-2632	2
MB-0238	MB-2957	0.654829545454545	MB-0238_MB-2957	neg	neg	MB-0238	MB-2957	13
MB-0238	MB-0361	0.240617327253595	MB-0238_MB-0361	neg	neg	MB-0238	MB-0361	13
MB-0238	MB-3528	0.870420624151967	MB-0238_MB-3528	neg	neg	MB-0238	MB-3528	3
MB-0238	MB-3292	0.679628811312417	MB-0238_MB-3292	neg	neg	MB-0238	MB-3292	6
MB-0238	MB-3218	0.808591885441527	MB-0238_MB-3218	neg	neg	MB-0238	MB-3218	9
MB-0238	MB-3436	0.402306648575305	MB-0238_MB-3436	neg	neg	MB-0238	MB-3436	4
MB-0238	MB-2857	0.522056003068661	MB-0238_MB-2857	neg	neg	MB-0238	MB-2857	9
MB-0238	MB-3567	0.233123312331233	MB-0238_MB-3567	neg	neg	MB-0238	MB-3567	2
MB-0238	MB-3386	0.706919945725916	MB-0238_MB-3386	neg	neg	MB-0238	MB-3386	2
MB-0238	MB-3367	0.273441592456784	MB-0238_MB-3367	neg	neg	MB-0238	MB-3367	5
MB-0238	MB-2614	0.438128772635815	MB-0238_MB-2614	neg	neg	MB-0238	MB-2614	2
MB-0238	MB-0414	0.0298695835086243	MB-0238_MB-0414	neg	neg	MB-0238	MB-0414	6
MB-0206	MB-3567	0.340510180201264	MB-0206_MB-3567	neg	neg	MB-0206	MB-3567	9
MB-0238	MB-2632	0.367578729994837	MB-0238_MB-2632	neg	neg	MB-0238	MB-2632	2
MB-0238	MB-2923	0.256090314913844	MB-0238_MB-2923	neg	neg	MB-0238	MB-2923	2
MB-0269	MB-0238	0.826228143213988	MB-0269_MB-0238	neg	neg	MB-0269	MB-0238	2
MB-0269	MB-0372	0.616898049569883	MB-0269_MB-0372	neg	neg	MB-0269	MB-0372	2
MB-0269	MB-0045	0.540504648074369	MB-0269_MB-0045	neg	neg	MB-0269	MB-0045	6
MB-0238	MB-0350	0.0970504281636537	MB-0238_MB-0350	neg	neg	MB-0238	MB-0350	14
MB-0238	MB-3488	0.455223880597015	MB-0238_MB-3488	neg	neg	MB-0238	MB-3488	2
MB-0269	MB-0400	0.503987373317827	MB-0269_MB-0400	neg	neg	MB-0269	MB-0400	13
MB-0269	MB-0115	0.204545454545455	MB-0269_MB-0115	neg	neg	MB-0269	MB-0115	9
MB-0269	MB-0191	0.236221779548473	MB-0269_MB-0191	neg	neg	MB-0269	MB-0191	6
MB-0269	MB-0206	0.776477423638778	MB-0269_MB-0206	neg	neg	MB-0269	MB-0206	10
MB-0269	MB-0396	0.0445828144458281	MB-0269_MB-0396	neg	neg	MB-0269	MB-0396	1
MB-0269	MB-0035	0.10618952285619	MB-0269_MB-0035	neg	neg	MB-0269	MB-0035	2
MB-0269	MB-0401	0.0923128009297692	MB-0269_MB-0401	neg	neg	MB-0269	MB-0401	3
MB-0269	MB-0525	0.531446277531195	MB-0269_MB-0525	neg	neg	MB-0269	MB-0525	4
MB-0269	MB-0395	0.334911930874045	MB-0269_MB-0395	neg	neg	MB-0269	MB-0395	5
MB-0269	MB-0467	0.36549337384992	MB-0269_MB-0467	neg	neg	MB-0269	MB-0467	6
MB-0269	MB-0531	0.51299566811063	MB-0269_MB-0531	neg	neg	MB-0269	MB-0531	2
MB-0269	MB-0494	0.535026560424967	MB-0269_MB-0494	neg	neg	MB-0269	MB-0494	2
MB-0269	MB-0158	0.735059760956175	MB-0269_MB-0158	neg	neg	MB-0269	MB-0158	7
MB-0269	MB-0361	0.397493359893758	MB-0269_MB-0361	neg	neg	MB-0269	MB-0361	8
MB-0269	MB-0874	0.469591141396934	MB-0269_MB-0874	neg	neg	MB-0269	MB-0874	9
MB-0269	MB-0659	0.24585708022797	MB-0269_MB-0659	neg	neg	MB-0269	MB-0659	2
MB-0269	MB-0613	0.0885897116263608	MB-0269_MB-0613	neg	neg	MB-0269	MB-0613	10
MB-0269	MB-2513	0.558882936682181	MB-0269_MB-2513	neg	neg	MB-0269	MB-2513	3
MB-0269	MB-0581	0.389619031775079	MB-0269_MB-0581	neg	neg	MB-0269	MB-0581	4
MB-0269	MB-2718	0.392225852391723	MB-0269_MB-2718	neg	neg	MB-0269	MB-2718	2
MB-0269	MB-3031	0.566418889374727	MB-0269_MB-3031	neg	neg	MB-0269	MB-3031	11
MB-0269	MB-0608	0.598190571049137	MB-0269_MB-0608	neg	neg	MB-0269	MB-0608	12
MB-0269	MB-2742	0.801495637723307	MB-0269_MB-2742	neg	neg	MB-0269	MB-2742	10
MB-0269	MB-0869	0.443725099601594	MB-0269_MB-0869	neg	neg	MB-0269	MB-0869	9
MB-0269	MB-2904	0.551437593485125	MB-0269_MB-2904	neg	neg	MB-0269	MB-2904	8
MB-0269	MB-0582	0.375498007968127	MB-0269_MB-0582	neg	neg	MB-0269	MB-0582	2
MB-0269	MB-0446	0.139702830580227	MB-0269_MB-0446	neg	neg	MB-0269	MB-0446	3
MB-0269	MB-3218	0.642015272244356	MB-0269_MB-3218	neg	neg	MB-0269	MB-3218	10
MB-0269	MB-3329	0.741215413342387	MB-0269_MB-3329	neg	neg	MB-0269	MB-3329	8
MB-0269	MB-2912	0.500332005312085	MB-0269_MB-2912	neg	neg	MB-0269	MB-2912	2
MB-0269	MB-2957	0.527888446215139	MB-0269_MB-2957	neg	neg	MB-0269	MB-2957	13
MB-0269	MB-0354	0.689990039840637	MB-0269_MB-0354	neg	neg	MB-0269	MB-0354	13
MB-0269	MB-3292	0.673721779548473	MB-0269_MB-3292	neg	neg	MB-0269	MB-3292	3
MB-0269	MB-2857	0.67023572377158	MB-0269_MB-2857	neg	neg	MB-0269	MB-2857	6
MB-0269	MB-2614	0.415290113721258	MB-0269_MB-2614	neg	neg	MB-0269	MB-2614	9
MB-0269	MB-3386	0.559936645548516	MB-0269_MB-3386	neg	neg	MB-0269	MB-3386	4
MB-0269	MB-3436	0.312199807877041	MB-0269_MB-3436	neg	neg	MB-0269	MB-3436	9
MB-0269	MB-3528	0.72076267463316	MB-0269_MB-3528	neg	neg	MB-0269	MB-3528	2
MB-0269	MB-2632	0.555693891102258	MB-0269_MB-2632	neg	neg	MB-0269	MB-2632	2
MB-0269	MB-2923	0.378237051792829	MB-0269_MB-2923	neg	neg	MB-0269	MB-2923	5
MB-0269	MB-3367	0.39093625498008	MB-0269_MB-3367	neg	neg	MB-0269	MB-3367	2
MB-0269	MB-0399	0.643343293492696	MB-0269_MB-0399	neg	neg	MB-0269	MB-0399	6
MB-0269	MB-3488	0.427524158613795	MB-0269_MB-3488	neg	neg	MB-0269	MB-3488	9
MB-0269	MB-0414	0.0632470119521912	MB-0269_MB-0414	neg	neg	MB-0269	MB-0414	2
MB-0269	MB-0350	0.111387782204515	MB-0269_MB-0350	neg	neg	MB-0269	MB-0350	2
MB-0269	MB-3567	0.375083001328021	MB-0269_MB-3567	neg	neg	MB-0269	MB-3567	2
MB-0350	MB-0035	0.0394862036156042	MB-0350_MB-0035	neg	neg	MB-0350	MB-0035	2
MB-0350	MB-0191	0.0751665080875357	MB-0350_MB-0191	neg	neg	MB-0350	MB-0191	6
MB-0350	MB-0115	0.0999048525214082	MB-0350_MB-0115	neg	neg	MB-0350	MB-0115	14
MB-0350	MB-0414	0.0197728228859907	MB-0350_MB-0414	neg	neg	MB-0350	MB-0414	2
MB-0350	MB-0372	0.0651760228353949	MB-0350_MB-0372	neg	neg	MB-0350	MB-0372	13
MB-0350	MB-0401	0.135109419600381	MB-0350_MB-0401	neg	neg	MB-0350	MB-0401	9
MB-0350	MB-0045	0.102759276879163	MB-0350_MB-0045	neg	neg	MB-0350	MB-0045	6
MB-0350	MB-0467	0.054709800190295	MB-0350_MB-0467	neg	neg	MB-0350	MB-0467	10
MB-0350	MB-0525	0.105137963843958	MB-0350_MB-0525	neg	neg	MB-0350	MB-0525	1
MB-0350	MB-0238	0.0965746907706946	MB-0350_MB-0238	neg	neg	MB-0350	MB-0238	2
MB-0350	MB-0395	0.105613701236917	MB-0350_MB-0395	neg	neg	MB-0350	MB-0395	3
MB-0350	MB-0659	0.0575642245480495	MB-0350_MB-0659	neg	neg	MB-0350	MB-0659	4
MB-0350	MB-0446	0.0375832540437678	MB-0350_MB-0446	neg	neg	MB-0350	MB-0446	5
MB-0350	MB-0400	0.101807802093245	MB-0350_MB-0400	neg	neg	MB-0350	MB-0400	6
MB-0350	MB-0396	0.0575642245480495	MB-0350_MB-0396	neg	neg	MB-0350	MB-0396	2
MB-0350	MB-0158	0.144083526682135	MB-0350_MB-0158	neg	neg	MB-0350	MB-0158	2
MB-0350	MB-0613	0.032825880114177	MB-0350_MB-0613	neg	neg	MB-0350	MB-0613	7
MB-0350	MB-0531	0.11465271170314	MB-0350_MB-0531	neg	neg	MB-0350	MB-0531	8
MB-0350	MB-2513	0.0513796384395813	MB-0350_MB-2513	neg	neg	MB-0350	MB-2513	9
MB-0350	MB-0581	0.111322549952426	MB-0350_MB-0581	neg	neg	MB-0350	MB-0581	2
MB-0350	MB-0874	0.0447193149381541	MB-0350_MB-0874	neg	neg	MB-0350	MB-0874	10
MB-0350	MB-2718	0.101332064700285	MB-0350_MB-2718	neg	neg	MB-0350	MB-2718	3
MB-0350	MB-3436	0.0461465271170314	MB-0350_MB-3436	neg	neg	MB-0350	MB-3436	4
MB-0350	MB-0399	0.121976219762198	MB-0350_MB-0399	neg	neg	MB-0350	MB-0399	2
MB-0350	MB-3031	0.111322549952426	MB-0350_MB-3031	neg	neg	MB-0350	MB-3031	11
MB-0350	MB-0582	0.0682503770739065	MB-0350_MB-0582	neg	neg	MB-0350	MB-0582	12
MB-0350	MB-2904	0.0675547098001903	MB-0350_MB-2904	neg	neg	MB-0350	MB-2904	10
MB-0350	MB-0269	0.110474767596282	MB-0350_MB-0269	neg	neg	MB-0350	MB-0269	9
MB-0350	MB-0869	0.264081632653061	MB-0350_MB-0869	neg	neg	MB-0350	MB-0869	8
MB-0354	MB-0045	0.62402319132846	MB-0354_MB-0045	neg	neg	MB-0354	MB-0045	2
MB-0350	MB-3329	0.0461465271170314	MB-0350_MB-3329	neg	neg	MB-0350	MB-3329	3
MB-0350	MB-3528	0.049476688867745	MB-0350_MB-3528	neg	neg	MB-0350	MB-3528	10
MB-0354	MB-0035	0.0506807866868381	MB-0354_MB-0035	neg	neg	MB-0354	MB-0035	8
MB-0354	MB-0238	0.542223342576254	MB-0354_MB-0238	neg	neg	MB-0354	MB-0238	2
MB-0350	MB-2857	0.0912926735711546	MB-0350_MB-2857	neg	neg	MB-0350	MB-2857	13
MB-0350	MB-0361	0.116450368291827	MB-0350_MB-0361	neg	neg	MB-0350	MB-0361	13
MB-0350	MB-0206	0.108120758249473	MB-0350_MB-0206	neg	neg	MB-0350	MB-0206	3
MB-0354	MB-0372	0.488751263902932	MB-0354_MB-0372	neg	neg	MB-0354	MB-0372	6
MB-0354	MB-0206	0.706075119737837	MB-0354_MB-0206	neg	neg	MB-0354	MB-0206	9
MB-0350	MB-0354	0.091378875724729	MB-0350_MB-0354	neg	neg	MB-0350	MB-0354	4
MB-0350	MB-0494	0.0607713283989092	MB-0350_MB-0494	neg	neg	MB-0350	MB-0494	9
MB-0350	MB-2742	0.0599429115128449	MB-0350_MB-2742	neg	neg	MB-0350	MB-2742	2
MB-0354	MB-0115	0.288524590163934	MB-0354_MB-0115	neg	neg	MB-0354	MB-0115	2
MB-0350	MB-3386	0.0485252140818268	MB-0350_MB-3386	neg	neg	MB-0350	MB-3386	5
MB-0354	MB-0191	0.21628434585329	MB-0354_MB-0191	neg	neg	MB-0354	MB-0191	2
MB-0350	MB-2957	0.167140151515152	MB-0350_MB-2957	neg	neg	MB-0350	MB-2957	6
MB-0354	MB-0400	0.550794050920091	MB-0354_MB-0400	neg	neg	MB-0354	MB-0400	9
MB-0354	MB-0158	0.700655407108646	MB-0354_MB-0158	neg	neg	MB-0354	MB-0158	2
MB-0354	MB-0395	0.438744643307285	MB-0354_MB-0395	neg	neg	MB-0354	MB-0395	2
MB-0354	MB-0525	0.564274000252302	MB-0354_MB-0525	neg	neg	MB-0354	MB-0525	2
MB-0350	MB-3488	0.0509039010466223	MB-0350_MB-3488	neg	neg	MB-0350	MB-3488	2
MB-0354	MB-0467	0.455268138801262	MB-0354_MB-0467	neg	neg	MB-0354	MB-0467	6
MB-0354	MB-0446	0.0907486765817998	MB-0354_MB-0446	neg	neg	MB-0354	MB-0446	14
MB-0350	MB-3218	0.0889628924833492	MB-0350_MB-3218	neg	neg	MB-0350	MB-3218	2
MB-0350	MB-2912	0.109855862874951	MB-0350_MB-2912	neg	neg	MB-0350	MB-2912	13
MB-0350	MB-2923	0.0394862036156042	MB-0350_MB-2923	neg	neg	MB-0350	MB-2923	9
MB-0354	MB-0531	0.614172235531459	MB-0354_MB-0531	neg	neg	MB-0354	MB-0531	6
MB-0354	MB-0494	0.954499621880514	MB-0354_MB-0494	neg	neg	MB-0354	MB-0494	10
MB-0354	MB-0581	0.551046130577262	MB-0354_MB-0581	neg	neg	MB-0354	MB-0581	1
MB-0354	MB-0269	0.691235059760956	MB-0354_MB-0269	neg	neg	MB-0354	MB-0269	2
MB-0354	MB-0613	0.0825560877237207	MB-0354_MB-0613	neg	neg	MB-0354	MB-0613	3
MB-0354	MB-0874	0.356240525517938	MB-0354_MB-0874	neg	neg	MB-0354	MB-0874	4
MB-0354	MB-0396	0.0337786740610033	MB-0354_MB-0396	neg	neg	MB-0354	MB-0396	5
MB-0354	MB-2513	0.462996158770807	MB-0354_MB-2513	neg	neg	MB-0354	MB-2513	6
MB-0354	MB-0582	0.656541467103605	MB-0354_MB-0582	neg	neg	MB-0354	MB-0582	2
MB-0354	MB-0659	0.246697154471545	MB-0354_MB-0659	neg	neg	MB-0354	MB-0659	2
MB-0354	MB-3031	0.505018422055647	MB-0354_MB-3031	neg	neg	MB-0354	MB-3031	7
MB-0350	MB-2632	0.0818268315889629	MB-0350_MB-2632	neg	neg	MB-0350	MB-2632	8
MB-0354	MB-2742	0.593974536745241	MB-0354_MB-2742	neg	neg	MB-0354	MB-2742	9
MB-0354	MB-2718	0.548045397225725	MB-0354_MB-2718	neg	neg	MB-0354	MB-2718	2
MB-0354	MB-0401	0.0753718174943282	MB-0354_MB-0401	neg	neg	MB-0354	MB-0401	10
MB-0354	MB-2904	0.519788253087976	MB-0354_MB-2904	neg	neg	MB-0354	MB-2904	3
MB-0354	MB-3329	0.552701505757307	MB-0354_MB-3329	neg	neg	MB-0354	MB-3329	4
MB-0354	MB-0399	0.817620368036299	MB-0354_MB-0399	neg	neg	MB-0354	MB-0399	2
MB-0354	MB-2912	0.505293672800605	MB-0354_MB-2912	neg	neg	MB-0354	MB-2912	11
MB-0354	MB-2614	0.576506175951601	MB-0354_MB-2614	neg	neg	MB-0354	MB-2614	12
MB-0354	MB-3218	0.726745651625914	MB-0354_MB-3218	neg	neg	MB-0354	MB-3218	10
MB-0350	MB-0608	0.13431855500821	MB-0350_MB-0608	neg	neg	MB-0350	MB-0608	9
MB-0354	MB-0350	0.091378875724729	MB-0354_MB-0350	neg	neg	MB-0354	MB-0350	8
MB-0354	MB-2957	0.523191328459793	MB-0354_MB-2957	neg	neg	MB-0354	MB-2957	2
MB-0354	MB-3367	0.515628938744643	MB-0354_MB-3367	neg	neg	MB-0354	MB-3367	3
MB-0354	MB-3528	0.556191202644292	MB-0354_MB-3528	neg	neg	MB-0354	MB-3528	10
MB-0354	MB-0361	0.314469372321654	MB-0354_MB-0361	neg	neg	MB-0354	MB-0361	8
MB-0354	MB-2632	0.423493824048399	MB-0354_MB-2632	neg	neg	MB-0354	MB-2632	2
MB-0354	MB-0608	0.57864885303756	MB-0354_MB-0608	neg	neg	MB-0354	MB-0608	13
MB-0354	MB-3436	0.413919878296146	MB-0354_MB-3436	neg	neg	MB-0354	MB-3436	13
MB-0361	MB-0035	0.18169063486496	MB-0361_MB-0035	neg	neg	MB-0361	MB-0035	3
MB-0354	MB-0414	0.0564658432064532	MB-0354_MB-0414	neg	neg	MB-0354	MB-0414	6
MB-0354	MB-3386	0.434497541293658	MB-0354_MB-3386	neg	neg	MB-0354	MB-3386	9
MB-0361	MB-0045	0.396352157137846	MB-0361_MB-0045	neg	neg	MB-0361	MB-0045	4
MB-0354	MB-2923	0.311444416435594	MB-0354_MB-2923	neg	neg	MB-0354	MB-2923	9
MB-0354	MB-3488	0.376701966717095	MB-0354_MB-3488	neg	neg	MB-0354	MB-3488	2
MB-0354	MB-3292	0.653138391731787	MB-0354_MB-3292	neg	neg	MB-0354	MB-3292	2
MB-0350	MB-3567	0.0976597659765977	MB-0350_MB-3567	neg	neg	MB-0350	MB-3567	5
MB-0350	MB-2614	0.0456707897240723	MB-0350_MB-2614	neg	neg	MB-0350	MB-2614	2
MB-0354	MB-2857	0.644567683387951	MB-0354_MB-2857	neg	neg	MB-0354	MB-2857	6
MB-0354	MB-3567	0.355558356440635	MB-0354_MB-3567	neg	neg	MB-0354	MB-3567	9
MB-0361	MB-0191	0.251490705015784	MB-0361_MB-0191	neg	neg	MB-0361	MB-0191	2
MB-0361	MB-0372	0.341634514205542	MB-0361_MB-0372	neg	neg	MB-0361	MB-0372	2
MB-0361	MB-0395	0.610662925289372	MB-0361_MB-0395	neg	neg	MB-0361	MB-0395	2
MB-0350	MB-3292	0.27220503756076	MB-0350_MB-3292	neg	neg	MB-0350	MB-3292	2
MB-0354	MB-0869	0.441769599193345	MB-0354_MB-0869	neg	neg	MB-0354	MB-0869	6
MB-0361	MB-0467	0.826376709926342	MB-0361_MB-0467	neg	neg	MB-0361	MB-0467	14
MB-0361	MB-0115	0.177130831287268	MB-0361_MB-0115	neg	neg	MB-0361	MB-0115	2
MB-0361	MB-0238	0.242721851981761	MB-0361_MB-0238	neg	neg	MB-0361	MB-0238	13
MB-0361	MB-0525	0.356366187302701	MB-0361_MB-0525	neg	neg	MB-0361	MB-0525	9
MB-0361	MB-0531	0.375657663977552	MB-0361_MB-0531	neg	neg	MB-0361	MB-0531	6
MB-0361	MB-0414	0.042792002806033	MB-0361_MB-0414	neg	neg	MB-0361	MB-0414	10
MB-0361	MB-0446	0.168712732374605	MB-0361_MB-0446	neg	neg	MB-0361	MB-0446	1
MB-0361	MB-2513	0.73097158891617	MB-0361_MB-2513	neg	neg	MB-0361	MB-2513	2
MB-0361	MB-0400	0.28025254296738	MB-0361_MB-0400	neg	neg	MB-0361	MB-0400	3
MB-0361	MB-0581	0.394247632409681	MB-0361_MB-0581	neg	neg	MB-0361	MB-0581	4
MB-0361	MB-0659	0.224833391792354	MB-0361_MB-0659	neg	neg	MB-0361	MB-0659	5
MB-0361	MB-0158	0.482366589327146	MB-0361_MB-0158	neg	neg	MB-0361	MB-0158	6
MB-0361	MB-0613	0.0789196773062083	MB-0361_MB-0613	neg	neg	MB-0361	MB-0613	2
MB-0361	MB-0582	0.237811294282708	MB-0361_MB-0582	neg	neg	MB-0361	MB-0582	2
MB-0361	MB-0874	0.242020343739039	MB-0361_MB-0874	neg	neg	MB-0361	MB-0874	7
MB-0361	MB-2718	0.297790249035426	MB-0361_MB-2718	neg	neg	MB-0361	MB-2718	8
MB-0361	MB-2923	0.865661171518765	MB-0361_MB-2923	neg	neg	MB-0361	MB-2923	9
MB-0361	MB-2632	0.874430024552789	MB-0361_MB-2632	neg	neg	MB-0361	MB-2632	2
MB-0361	MB-0396	0.0231497720098211	MB-0361_MB-0396	neg	neg	MB-0361	MB-0396	10
MB-0361	MB-0399	0.569290692906929	MB-0361_MB-0399	neg	neg	MB-0361	MB-0399	3
MB-0361	MB-3031	0.268326902841108	MB-0361_MB-3031	neg	neg	MB-0361	MB-3031	4
MB-0350	MB-3367	0.0509039010466223	MB-0350_MB-3367	neg	neg	MB-0350	MB-3367	2
MB-0361	MB-2904	0.295685724307261	MB-0361_MB-2904	neg	neg	MB-0361	MB-2904	11
MB-0361	MB-0401	0.0982111539810593	MB-0361_MB-0401	neg	neg	MB-0361	MB-0401	12
MB-0361	MB-3488	0.900736583654858	MB-0361_MB-3488	neg	neg	MB-0361	MB-3488	10
MB-0361	MB-3329	0.391090845317432	MB-0361_MB-3329	neg	neg	MB-0361	MB-3329	9
MB-0361	MB-3436	0.265871623991582	MB-0361_MB-3436	neg	neg	MB-0361	MB-3436	8
MB-0361	MB-0869	0.318835496317082	MB-0361_MB-0869	neg	neg	MB-0361	MB-0869	2
MB-0361	MB-3528	0.228691687127324	MB-0361_MB-3528	neg	neg	MB-0361	MB-3528	3
MB-0361	MB-2742	0.227639424763241	MB-0361_MB-2742	neg	neg	MB-0361	MB-2742	10
MB-0361	MB-2957	0.222378112942827	MB-0361_MB-2957	neg	neg	MB-0361	MB-2957	8
MB-0361	MB-0354	0.318628686664986	MB-0361_MB-0354	neg	neg	MB-0361	MB-0354	2
MB-0361	MB-3386	0.683269028411084	MB-0361_MB-3386	neg	neg	MB-0361	MB-3386	13
MB-0361	MB-3567	0.355664679059979	MB-0361_MB-3567	neg	neg	MB-0361	MB-3567	13
MB-0361	MB-0269	0.397410358565737	MB-0361_MB-0269	neg	neg	MB-0361	MB-0269	3
MB-0361	MB-3218	0.283760084180989	MB-0361_MB-3218	neg	neg	MB-0361	MB-3218	6
MB-0361	MB-0494	0.193967029112592	MB-0361_MB-0494	neg	neg	MB-0361	MB-0494	9
MB-0361	MB-0206	0.353147671425228	MB-0361_MB-0206	neg	neg	MB-0361	MB-0206	4
MB-0361	MB-0608	0.322495894909688	MB-0361_MB-0608	neg	neg	MB-0361	MB-0608	9
MB-0361	MB-2912	0.213960014030165	MB-0361_MB-2912	neg	neg	MB-0361	MB-2912	2
MB-0361	MB-2614	0.260259558049807	MB-0361_MB-2614	neg	neg	MB-0361	MB-2614	2
MB-0361	MB-3292	0.327604349351105	MB-0361_MB-3292	neg	neg	MB-0361	MB-3292	5
MB-0361	MB-3367	0.195720799719397	MB-0361_MB-3367	neg	neg	MB-0361	MB-3367	2
MB-0361	MB-2857	0.265520869870221	MB-0361_MB-2857	neg	neg	MB-0361	MB-2857	6
MB-0372	MB-0045	0.691745036572623	MB-0372_MB-0045	neg	neg	MB-0372	MB-0045	9
MB-0361	MB-0350	0.114345843563662	MB-0361_MB-0350	neg	neg	MB-0361	MB-0350	2
MB-0372	MB-0115	0.356484762579731	MB-0372_MB-0115	neg	neg	MB-0372	MB-0115	2
MB-0372	MB-0238	0.74966078697422	MB-0372_MB-0238	neg	neg	MB-0372	MB-0238	2
MB-0372	MB-0191	0.401477832512315	MB-0372_MB-0191	neg	neg	MB-0372	MB-0191	2
MB-0372	MB-0206	0.757079335361573	MB-0372_MB-0206	neg	neg	MB-0372	MB-0206	6
MB-0372	MB-0158	0.635266821345708	MB-0372_MB-0158	neg	neg	MB-0372	MB-0158	14
MB-0372	MB-0400	0.755194805194805	MB-0372_MB-0400	neg	neg	MB-0372	MB-0400	2
MB-0372	MB-0396	0.256505576208178	MB-0372_MB-0396	neg	neg	MB-0372	MB-0396	13
MB-0372	MB-0350	0.066127497621313	MB-0372_MB-0350	neg	neg	MB-0372	MB-0350	9
MB-0372	MB-0354	0.494629091368634	MB-0372_MB-0354	neg	neg	MB-0372	MB-0354	6
MB-0372	MB-0525	0.771084337349398	MB-0372_MB-0525	neg	neg	MB-0372	MB-0525	10
MB-0372	MB-0399	0.513325133251333	MB-0372_MB-0399	neg	neg	MB-0372	MB-0399	1
MB-0372	MB-0269	0.613998970663922	MB-0372_MB-0269	neg	neg	MB-0372	MB-0269	2
MB-0372	MB-0494	0.514998052201013	MB-0372_MB-0494	neg	neg	MB-0372	MB-0494	3
MB-0372	MB-0531	0.535943060498221	MB-0372_MB-0531	neg	neg	MB-0372	MB-0531	4
MB-0372	MB-0874	0.719585849870578	MB-0372_MB-0874	neg	neg	MB-0372	MB-0874	5
MB-0372	MB-0613	0.352522639068564	MB-0372_MB-0613	neg	neg	MB-0372	MB-0613	6
MB-0372	MB-0582	0.256787330316742	MB-0372_MB-0582	neg	neg	MB-0372	MB-0582	2
MB-0372	MB-0869	0.359591836734694	MB-0372_MB-0869	neg	neg	MB-0372	MB-0869	2
MB-0372	MB-2718	0.695348837209302	MB-0372_MB-2718	neg	neg	MB-0372	MB-2718	7
MB-0372	MB-0581	0.5066401062417	MB-0372_MB-0581	neg	neg	MB-0372	MB-0581	8
MB-0372	MB-0414	0.114850652082457	MB-0372_MB-0414	neg	neg	MB-0372	MB-0414	9
MB-0372	MB-2742	0.642539682539683	MB-0372_MB-2742	neg	neg	MB-0372	MB-2742	2
MB-0372	MB-0659	0.331858407079646	MB-0372_MB-0659	neg	neg	MB-0372	MB-0659	10
MB-0372	MB-0361	0.34093300596282	MB-0372_MB-0361	neg	neg	MB-0372	MB-0361	3
MB-0372	MB-0401	0.054601226993865	MB-0372_MB-0401	neg	neg	MB-0372	MB-0401	4
MB-0372	MB-2904	0.768754301445286	MB-0372_MB-2904	neg	neg	MB-0372	MB-2904	2
MB-0372	MB-2923	0.268568033273916	MB-0372_MB-2923	neg	neg	MB-0372	MB-2923	11
MB-0372	MB-2912	0.698870276587456	MB-0372_MB-2912	neg	neg	MB-0372	MB-2912	12
MB-0372	MB-0608	0.521510673234811	MB-0372_MB-0608	neg	neg	MB-0372	MB-0608	10
MB-0372	MB-2857	0.709627924817798	MB-0372_MB-2857	neg	neg	MB-0372	MB-2857	9
MB-0372	MB-0395	0.228498074454429	MB-0372_MB-0395	neg	neg	MB-0372	MB-0395	8
MB-0372	MB-3218	0.761336515513127	MB-0372_MB-3218	neg	neg	MB-0372	MB-3218	2
MB-0372	MB-3031	0.724778761061947	MB-0372_MB-3031	neg	neg	MB-0372	MB-3031	3
MB-0372	MB-3292	0.765355722492267	MB-0372_MB-3292	neg	neg	MB-0372	MB-3292	10
MB-0372	MB-2957	0.610795454545455	MB-0372_MB-2957	neg	neg	MB-0372	MB-2957	8
MB-0372	MB-3329	0.776614310645724	MB-0372_MB-3329	neg	neg	MB-0372	MB-3329	2
MB-0372	MB-2632	0.332472896231286	MB-0372_MB-2632	neg	neg	MB-0372	MB-2632	13
MB-0372	MB-3528	0.667256637168142	MB-0372_MB-3528	neg	neg	MB-0372	MB-3528	13
MB-0372	MB-2513	0.675221238938053	MB-0372_MB-2513	neg	neg	MB-0372	MB-2513	3
MB-0372	MB-3436	0.489380530973451	MB-0372_MB-3436	neg	neg	MB-0372	MB-3436	6
MB-0372	MB-3367	0.561550550026192	MB-0372_MB-3367	neg	neg	MB-0372	MB-3367	9
MB-0372	MB-0467	0.300892133008921	MB-0372_MB-0467	neg	neg	MB-0372	MB-0467	4
MB-0372	MB-3386	0.630985915492958	MB-0372_MB-3386	neg	neg	MB-0372	MB-3386	9
MB-0372	MB-2614	0.412977867203219	MB-0372_MB-2614	neg	neg	MB-0372	MB-2614	2
MB-0372	MB-0446	0.134680134680135	MB-0372_MB-0446	neg	neg	MB-0372	MB-0446	2
MB-0372	MB-3488	0.36230876216968	MB-0372_MB-3488	neg	neg	MB-0372	MB-3488	5
MB-0372	MB-3567	0.223672367236724	MB-0372_MB-3567	neg	neg	MB-0372	MB-3567	2
MB-0372	MB-0035	0.0951704545454545	MB-0372_MB-0035	neg	neg	MB-0372	MB-0035	6
MB-0395	MB-0035	0.600770218228498	MB-0395_MB-0035	neg	neg	MB-0395	MB-0035	9
MB-0395	MB-0045	0.636886102403344	MB-0395_MB-0045	neg	neg	MB-0395	MB-0045	2
MB-0395	MB-0158	0.489559164733179	MB-0395_MB-0158	neg	neg	MB-0395	MB-0158	2
MB-0395	MB-0361	0.612065941774816	MB-0395_MB-0361	neg	neg	MB-0395	MB-0361	2
MB-0395	MB-0191	0.159113300492611	MB-0395_MB-0191	neg	neg	MB-0395	MB-0191	2
MB-0395	MB-0372	0.225288831835687	MB-0395_MB-0372	neg	neg	MB-0395	MB-0372	6
MB-0395	MB-0238	0.261232349165597	MB-0395_MB-0238	neg	neg	MB-0395	MB-0238	14
MB-0395	MB-0446	0.772166105499439	MB-0395_MB-0446	neg	neg	MB-0395	MB-0446	2
MB-0395	MB-0399	0.727962279622796	MB-0395_MB-0399	neg	neg	MB-0395	MB-0399	13
MB-0395	MB-0467	0.74390243902439	MB-0395_MB-0467	neg	neg	MB-0395	MB-0467	9
MB-0395	MB-0525	0.39987163029525	MB-0395_MB-0525	neg	neg	MB-0395	MB-0525	6
MB-0395	MB-0206	0.232623449567049	MB-0395_MB-0206	neg	neg	MB-0395	MB-0206	10
MB-0395	MB-0531	0.612965340179718	MB-0395_MB-0531	neg	neg	MB-0395	MB-0531	1
MB-0395	MB-0354	0.440383161078901	MB-0395_MB-0354	neg	neg	MB-0395	MB-0354	2
MB-0395	MB-0414	0.0130416491375684	MB-0395_MB-0414	neg	neg	MB-0395	MB-0414	3
MB-0395	MB-0581	0.723363286264442	MB-0395_MB-0581	neg	neg	MB-0395	MB-0581	4
MB-0395	MB-0582	0.557692307692308	MB-0395_MB-0582	neg	neg	MB-0395	MB-0582	5
MB-0395	MB-0269	0.337485467530311	MB-0395_MB-0269	neg	neg	MB-0395	MB-0269	6
MB-0395	MB-0396	0.173127987254381	MB-0395_MB-0396	neg	neg	MB-0395	MB-0396	2
MB-0395	MB-2513	0.27214377406932	MB-0395_MB-2513	neg	neg	MB-0395	MB-2513	2
MB-0395	MB-0613	0.079589216944801	MB-0395_MB-0613	neg	neg	MB-0395	MB-0613	7
MB-0395	MB-0659	0.476251604621309	MB-0395_MB-0659	neg	neg	MB-0395	MB-0659	8
MB-0395	MB-0115	0.231707317073171	MB-0395_MB-0115	neg	neg	MB-0395	MB-0115	9
MB-0395	MB-0874	0.149550706033376	MB-0395_MB-0874	neg	neg	MB-0395	MB-0874	2
MB-0395	MB-0869	0.379591836734694	MB-0395_MB-0869	neg	neg	MB-0395	MB-0869	10
MB-0395	MB-2718	0.394736842105263	MB-0395_MB-2718	neg	neg	MB-0395	MB-2718	3
MB-0395	MB-2632	0.499741868869386	MB-0395_MB-2632	neg	neg	MB-0395	MB-2632	4
MB-0395	MB-2923	0.53475935828877	MB-0395_MB-2923	neg	neg	MB-0395	MB-2923	2
MB-0395	MB-3567	0.950945094509451	MB-0395_MB-3567	neg	neg	MB-0395	MB-3567	11
MB-0395	MB-0400	0.240693196405648	MB-0395_MB-0400	neg	neg	MB-0395	MB-0400	12
MB-0395	MB-3031	0.311296534017972	MB-0395_MB-3031	neg	neg	MB-0395	MB-3031	10
MB-0395	MB-0494	0.413322945072069	MB-0395_MB-0494	neg	neg	MB-0395	MB-0494	9
MB-0395	MB-2614	0.503018108651911	MB-0395_MB-2614	neg	neg	MB-0395	MB-2614	8
MB-0395	MB-3436	0.318356867779204	MB-0395_MB-3436	neg	neg	MB-0395	MB-3436	2
MB-0395	MB-2904	0.293324775353017	MB-0395_MB-2904	neg	neg	MB-0395	MB-2904	3
MB-0395	MB-0401	0.149079754601227	MB-0395_MB-0401	neg	neg	MB-0395	MB-0401	10
MB-0395	MB-3386	0.274069319640565	MB-0395_MB-3386	neg	neg	MB-0395	MB-3386	8
MB-0395	MB-3329	0.258023106546855	MB-0395_MB-3329	neg	neg	MB-0395	MB-3329	2
MB-0395	MB-3488	0.368421052631579	MB-0395_MB-3488	neg	neg	MB-0395	MB-3488	13
MB-0395	MB-3528	0.206675224646983	MB-0395_MB-3528	neg	neg	MB-0395	MB-3528	13
MB-0395	MB-2742	0.344126984126984	MB-0395_MB-2742	neg	neg	MB-0395	MB-2742	3
MB-0395	MB-2912	0.240747954811064	MB-0395_MB-2912	neg	neg	MB-0395	MB-2912	6
MB-0395	MB-2957	0.340909090909091	MB-0395_MB-2957	neg	neg	MB-0395	MB-2957	9
MB-0395	MB-0608	0.247947454844007	MB-0395_MB-0608	neg	neg	MB-0395	MB-0608	4
MB-0395	MB-3367	0.151911995809324	MB-0395_MB-3367	neg	neg	MB-0395	MB-3367	9
MB-0395	MB-3218	0.396658711217184	MB-0395_MB-3218	neg	neg	MB-0395	MB-3218	2
MB-0396	MB-0191	0.10935960591133	MB-0396_MB-0191	neg	neg	MB-0396	MB-0191	2
MB-0396	MB-0361	0.0231497720098211	MB-0396_MB-0361	neg	neg	MB-0396	MB-0361	5
MB-0395	MB-3292	0.423331860362351	MB-0395_MB-3292	neg	neg	MB-0395	MB-3292	2
MB-0396	MB-0238	0.125331917153478	MB-0396_MB-0238	neg	neg	MB-0396	MB-0238	6
MB-0395	MB-2857	0.334484081319524	MB-0395_MB-2857	neg	neg	MB-0395	MB-2857	9
MB-0396	MB-0372	0.256505576208178	MB-0396_MB-0372	neg	neg	MB-0396	MB-0372	2
MB-0396	MB-0115	0.401486988847584	MB-0396_MB-0115	neg	neg	MB-0396	MB-0115	2
MB-0396	MB-0395	0.166224110462029	MB-0396_MB-0395	neg	neg	MB-0396	MB-0395	2
MB-0396	MB-0467	0.0414232607541158	MB-0396_MB-0467	neg	neg	MB-0396	MB-0467	2
MB-0396	MB-0350	0.0575642245480495	MB-0396_MB-0350	neg	neg	MB-0396	MB-0350	6
MB-0396	MB-0446	0.0116834838024429	MB-0396_MB-0446	neg	neg	MB-0396	MB-0446	14
MB-0396	MB-0400	0.364843335103558	MB-0396_MB-0400	neg	neg	MB-0396	MB-0400	2
MB-0396	MB-0874	0	MB-0396_MB-0874	neg	neg	MB-0396	MB-0874	13
MB-0396	MB-0269	0.0450697211155379	MB-0396_MB-0269	neg	neg	MB-0396	MB-0269	9
MB-0396	MB-0401	0.499203398831652	MB-0396_MB-0401	neg	neg	MB-0396	MB-0401	6
MB-0396	MB-2513	0.0674455655868295	MB-0396_MB-2513	neg	neg	MB-0396	MB-2513	10
MB-0396	MB-0659	0.0801911842804036	MB-0396_MB-0659	neg	neg	MB-0396	MB-0659	1
MB-0396	MB-0035	0.00637280934678704	MB-0396_MB-0035	neg	neg	MB-0396	MB-0035	2
MB-0396	MB-0613	0.255974508762613	MB-0396_MB-0613	neg	neg	MB-0396	MB-0613	3
MB-0396	MB-0399	0.0707257072570726	MB-0396_MB-0399	neg	neg	MB-0396	MB-0399	4
MB-0396	MB-2923	0.0520446096654275	MB-0396_MB-2923	neg	neg	MB-0396	MB-2923	5
MB-0396	MB-0582	0.124434389140271	MB-0396_MB-0582	neg	neg	MB-0396	MB-0582	6
MB-0396	MB-0531	0.433882103027084	MB-0396_MB-0531	neg	neg	MB-0396	MB-0531	2
MB-0396	MB-2632	0.0382034073309241	MB-0396_MB-2632	neg	neg	MB-0396	MB-2632	2
MB-0396	MB-0045	0.273772204806688	MB-0396_MB-0045	neg	neg	MB-0396	MB-0045	7
MB-0395	MB-0350	0.106089438629876	MB-0395_MB-0350	neg	neg	MB-0395	MB-0350	8
MB-0396	MB-0525	0.314391927774827	MB-0396_MB-0525	neg	neg	MB-0396	MB-0525	9
MB-0396	MB-2912	0	MB-0396_MB-2912	neg	neg	MB-0396	MB-2912	2
MB-0396	MB-3386	0.0685077004779607	MB-0396_MB-3386	neg	neg	MB-0396	MB-3386	10
MB-0396	MB-0869	0.76734693877551	MB-0396_MB-0869	neg	neg	MB-0396	MB-0869	3
MB-0396	MB-2904	0.120021242697823	MB-0396_MB-2904	neg	neg	MB-0396	MB-2904	4
MB-0396	MB-2614	0.0744466800804829	MB-0396_MB-2614	neg	neg	MB-0396	MB-2614	2
MB-0396	MB-0206	0.0739527264217178	MB-0396_MB-0206	neg	neg	MB-0396	MB-0206	11
MB-0396	MB-3031	0.204460966542751	MB-0396_MB-3031	neg	neg	MB-0396	MB-3031	12
MB-0396	MB-3488	0.0483271375464684	MB-0396_MB-3488	neg	neg	MB-0396	MB-3488	10
MB-0396	MB-3528	0.0621348911311737	MB-0396_MB-3528	neg	neg	MB-0396	MB-3528	9
MB-0396	MB-3329	0.0318640467339352	MB-0396_MB-3329	neg	neg	MB-0396	MB-3329	8
MB-0396	MB-3292	0.262483429076447	MB-0396_MB-3292	neg	neg	MB-0396	MB-3292	2
MB-0396	MB-3436	0.0658523632501328	MB-0396_MB-3436	neg	neg	MB-0396	MB-3436	3
MB-0399	MB-0045	0.804223042230422	MB-0399_MB-0045	neg	neg	MB-0399	MB-0045	10
MB-0396	MB-0354	0.0336526342324174	MB-0396_MB-0354	neg	neg	MB-0396	MB-0354	8
MB-0396	MB-3567	0.0666066606660666	MB-0396_MB-3567	neg	neg	MB-0396	MB-3567	2
MB-0396	MB-2718	0.195432819968136	MB-0396_MB-2718	neg	neg	MB-0396	MB-2718	13
MB-0396	MB-0494	0.132450331125828	MB-0396_MB-0494	neg	neg	MB-0396	MB-0494	13
MB-0396	MB-0158	0.17169373549884	MB-0396_MB-0158	neg	neg	MB-0396	MB-0158	3
MB-0396	MB-2742	0.0807222517259692	MB-0396_MB-2742	neg	neg	MB-0396	MB-2742	6
MB-0399	MB-0238	0.561910619106191	MB-0399_MB-0238	neg	neg	MB-0399	MB-0238	9
MB-0396	MB-0414	0.0185107278081615	MB-0396_MB-0414	neg	neg	MB-0396	MB-0414	4
MB-0399	MB-0035	0.417384173841738	MB-0399_MB-0035	neg	neg	MB-0399	MB-0035	9
MB-0396	MB-2857	0.186037591100882	MB-0396_MB-2857	neg	neg	MB-0396	MB-2857	2
MB-0399	MB-0372	0.514555145551456	MB-0399_MB-0372	neg	neg	MB-0399	MB-0372	2
MB-0396	MB-2957	0.299242424242424	MB-0396_MB-2957	neg	neg	MB-0396	MB-2957	5
MB-0396	MB-3367	0.519119958093243	MB-0396_MB-3367	neg	neg	MB-0396	MB-3367	2
MB-0399	MB-0395	0.722837228372284	MB-0399_MB-0395	neg	neg	MB-0399	MB-0395	6
MB-0399	MB-0191	0.308938089380894	MB-0399_MB-0191	neg	neg	MB-0399	MB-0191	9
MB-0399	MB-0158	0.941574415744157	MB-0399_MB-0158	neg	neg	MB-0399	MB-0158	2
MB-0399	MB-0467	0.676645478777937	MB-0399_MB-0467	neg	neg	MB-0399	MB-0467	2
MB-0399	MB-0525	0.629356293562936	MB-0399_MB-0525	neg	neg	MB-0399	MB-0525	2
MB-0399	MB-0400	0.487084870848708	MB-0399_MB-0400	neg	neg	MB-0399	MB-0400	2
MB-0399	MB-0401	0.128741287412874	MB-0399_MB-0401	neg	neg	MB-0399	MB-0401	6
MB-0396	MB-0608	0.21871921182266	MB-0396_MB-0608	neg	neg	MB-0396	MB-0608	14
MB-0399	MB-0531	0.807708077080771	MB-0399_MB-0531	neg	neg	MB-0399	MB-0531	2
MB-0399	MB-0581	0.790282902829028	MB-0399_MB-0581	neg	neg	MB-0399	MB-0581	13
MB-0396	MB-3218	0.180429594272076	MB-0396_MB-3218	neg	neg	MB-0396	MB-3218	9
MB-0399	MB-0115	0.277777777777778	MB-0399_MB-0115	neg	neg	MB-0399	MB-0115	6
MB-0399	MB-0446	0.425379253792538	MB-0399_MB-0446	neg	neg	MB-0399	MB-0446	10
MB-0399	MB-0874	0.413489134891349	MB-0399_MB-0874	neg	neg	MB-0399	MB-0874	1
MB-0396	MB-0581	0.246415294742432	MB-0396_MB-0581	neg	neg	MB-0396	MB-0581	2
MB-0399	MB-0659	0.580975809758098	MB-0399_MB-0659	neg	neg	MB-0399	MB-0659	3
MB-0399	MB-0613	0.145551455514555	MB-0399_MB-0613	neg	neg	MB-0399	MB-0613	4
MB-0399	MB-2513	0.446791060077917	MB-0399_MB-2513	neg	neg	MB-0399	MB-2513	5
MB-0399	MB-0396	0.0692906929069291	MB-0399_MB-0396	neg	neg	MB-0399	MB-0396	6
MB-0399	MB-2718	0.574005740057401	MB-0399_MB-2718	neg	neg	MB-0399	MB-2718	2
MB-0399	MB-0206	0.494874948749488	MB-0399_MB-0206	neg	neg	MB-0399	MB-0206	2
MB-0399	MB-0269	0.644837317397078	MB-0399_MB-0269	neg	neg	MB-0399	MB-0269	7
MB-0399	MB-2904	0.560680606806068	MB-0399_MB-2904	neg	neg	MB-0399	MB-2904	8
MB-0399	MB-0582	0.504510045100451	MB-0399_MB-0582	neg	neg	MB-0399	MB-0582	9
MB-0399	MB-3031	0.550133278654911	MB-0399_MB-3031	neg	neg	MB-0399	MB-3031	2
MB-0399	MB-2614	0.58610086100861	MB-0399_MB-2614	neg	neg	MB-0399	MB-2614	10
MB-0399	MB-2742	0.515785157851579	MB-0399_MB-2742	neg	neg	MB-0399	MB-2742	3
MB-0399	MB-3329	0.457359573595736	MB-0399_MB-3329	neg	neg	MB-0399	MB-3329	4
MB-0399	MB-3436	0.469864698646986	MB-0399_MB-3436	neg	neg	MB-0399	MB-3436	2
MB-0399	MB-3528	0.438909389093891	MB-0399_MB-3528	neg	neg	MB-0399	MB-3528	11
MB-0399	MB-0494	0.420869208692087	MB-0399_MB-0494	neg	neg	MB-0399	MB-0494	12
MB-0399	MB-2923	0.410824108241082	MB-0399_MB-2923	neg	neg	MB-0399	MB-2923	10
MB-0400	MB-0045	0.681295715778474	MB-0400_MB-0045	neg	neg	MB-0400	MB-0045	9
MB-0399	MB-2632	0.479089790897909	MB-0399_MB-2632	neg	neg	MB-0399	MB-2632	8
MB-0399	MB-0608	0.458179581795818	MB-0399_MB-0608	neg	neg	MB-0399	MB-0608	2
MB-0399	MB-3567	0.743132431324313	MB-0399_MB-3567	neg	neg	MB-0399	MB-3567	3
MB-0400	MB-0115	0.607792207792208	MB-0400_MB-0115	neg	neg	MB-0400	MB-0115	10
MB-0400	MB-0191	0.167980295566502	MB-0400_MB-0191	neg	neg	MB-0400	MB-0191	8
MB-0400	MB-0238	0.65	MB-0400_MB-0238	neg	neg	MB-0400	MB-0238	2
MB-0399	MB-2957	0.447929479294793	MB-0399_MB-2957	neg	neg	MB-0399	MB-2957	13
MB-0399	MB-3488	0.477859778597786	MB-0399_MB-3488	neg	neg	MB-0399	MB-3488	13
MB-0399	MB-3218	0.596350963509635	MB-0399_MB-3218	neg	neg	MB-0399	MB-3218	3
MB-0399	MB-0869	0.539770397703977	MB-0399_MB-0869	neg	neg	MB-0399	MB-0869	6
MB-0399	MB-2912	0.412054120541205	MB-0399_MB-2912	neg	neg	MB-0399	MB-2912	9
MB-0400	MB-0372	0.750649350649351	MB-0400_MB-0372	neg	neg	MB-0400	MB-0372	4
MB-0399	MB-0354	0.820519284093774	MB-0399_MB-0354	neg	neg	MB-0399	MB-0354	9
MB-0399	MB-3386	0.449364493644936	MB-0399_MB-3386	neg	neg	MB-0399	MB-3386	2
MB-0400	MB-0158	0.555684454756381	MB-0400_MB-0158	neg	neg	MB-0400	MB-0158	2
MB-0399	MB-3292	0.50020500205002	MB-0399_MB-3292	neg	neg	MB-0399	MB-3292	5
MB-0399	MB-2857	0.54920049200492	MB-0399_MB-2857	neg	neg	MB-0399	MB-2857	2
MB-0400	MB-0206	0.588111397144863	MB-0400_MB-0206	neg	neg	MB-0400	MB-0206	6
MB-0400	MB-0269	0.499542923626693	MB-0400_MB-0269	neg	neg	MB-0400	MB-0269	9
MB-0399	MB-0361	0.564165641656417	MB-0399_MB-0361	neg	neg	MB-0399	MB-0361	2
MB-0400	MB-0525	0.88961038961039	MB-0400_MB-0525	neg	neg	MB-0400	MB-0525	2
MB-0400	MB-0354	0.555205444920595	MB-0400_MB-0354	neg	neg	MB-0400	MB-0354	2
MB-0399	MB-3367	0.371258712587126	MB-0399_MB-3367	neg	neg	MB-0399	MB-3367	2
MB-0400	MB-0494	0.584729255940787	MB-0400_MB-0494	neg	neg	MB-0400	MB-0494	6
MB-0400	MB-0531	0.836363636363636	MB-0400_MB-0531	neg	neg	MB-0400	MB-0531	14
MB-0399	MB-0350	0.121566215662157	MB-0399_MB-0350	neg	neg	MB-0399	MB-0350	2
MB-0400	MB-0582	0.292986425339367	MB-0400_MB-0582	neg	neg	MB-0400	MB-0582	13
MB-0400	MB-0414	0.0774084981068574	MB-0400_MB-0414	neg	neg	MB-0400	MB-0414	9
MB-0400	MB-0350	0.101807802093245	MB-0400_MB-0350	neg	neg	MB-0400	MB-0350	6
MB-0400	MB-0399	0.480319803198032	MB-0400_MB-0399	neg	neg	MB-0400	MB-0399	10
MB-0400	MB-0396	0.370154009559214	MB-0400_MB-0396	neg	neg	MB-0400	MB-0396	1
MB-0400	MB-0869	0.629795918367347	MB-0400_MB-0869	neg	neg	MB-0400	MB-0869	2
MB-0400	MB-0874	0.451298701298701	MB-0400_MB-0874	neg	neg	MB-0400	MB-0874	3
MB-0400	MB-0659	0.382467532467532	MB-0400_MB-0659	neg	neg	MB-0400	MB-0659	4
MB-0400	MB-0608	0.661740558292282	MB-0400_MB-0608	neg	neg	MB-0400	MB-0608	5
MB-0400	MB-0613	0.449547218628719	MB-0400_MB-0613	neg	neg	MB-0400	MB-0613	6
MB-0400	MB-0361	0.281655559452824	MB-0400_MB-0361	neg	neg	MB-0400	MB-0361	2
MB-0400	MB-0581	0.755194805194805	MB-0400_MB-0581	neg	neg	MB-0400	MB-0581	2
MB-0400	MB-2718	0.741558441558442	MB-0400_MB-2718	neg	neg	MB-0400	MB-2718	7
MB-0400	MB-0467	0.49025974025974	MB-0400_MB-0467	neg	neg	MB-0400	MB-0467	8
MB-0400	MB-2513	0.577922077922078	MB-0400_MB-2513	neg	neg	MB-0400	MB-2513	9
MB-0400	MB-3031	0.738961038961039	MB-0400_MB-3031	neg	neg	MB-0400	MB-3031	2
MB-0400	MB-2904	0.631168831168831	MB-0400_MB-2904	neg	neg	MB-0400	MB-2904	10
MB-0400	MB-2742	0.521904761904762	MB-0400_MB-2742	neg	neg	MB-0400	MB-2742	3
MB-0400	MB-3292	0.821475916924437	MB-0400_MB-3292	neg	neg	MB-0400	MB-3292	4
MB-0400	MB-3329	0.538311688311688	MB-0400_MB-3329	neg	neg	MB-0400	MB-3329	2
MB-0400	MB-3218	0.760859188544153	MB-0400_MB-3218	neg	neg	MB-0400	MB-3218	11
MB-0400	MB-2912	0.502142578885859	MB-0400_MB-2912	neg	neg	MB-0400	MB-2912	12
MB-0400	MB-3528	0.482467532467532	MB-0400_MB-3528	neg	neg	MB-0400	MB-3528	10
MB-0400	MB-2957	0.690340909090909	MB-0400_MB-2957	neg	neg	MB-0400	MB-2957	9
MB-0400	MB-3436	0.550649350649351	MB-0400_MB-3436	neg	neg	MB-0400	MB-3436	8
MB-0400	MB-0446	0.0600448933782267	MB-0400_MB-0446	neg	neg	MB-0400	MB-0446	2
MB-0400	MB-2857	0.477560414269275	MB-0400_MB-2857	neg	neg	MB-0400	MB-2857	3
MB-0400	MB-3386	0.588961038961039	MB-0400_MB-3386	neg	neg	MB-0400	MB-3386	10
MB-0400	MB-3488	0.525974025974026	MB-0400_MB-3488	neg	neg	MB-0400	MB-3488	8
MB-0400	MB-2923	0.258467023172906	MB-0400_MB-2923	neg	neg	MB-0400	MB-2923	2
MB-0400	MB-2614	0.366197183098592	MB-0400_MB-2614	neg	neg	MB-0400	MB-2614	13
MB-0401	MB-0035	0.0300613496932515	MB-0401_MB-0035	neg	neg	MB-0401	MB-0035	13
MB-0401	MB-0191	0.0714285714285714	MB-0401_MB-0191	neg	neg	MB-0401	MB-0191	3
MB-0400	MB-0395	0.241335044929397	MB-0400_MB-0395	neg	neg	MB-0400	MB-0395	6
MB-0400	MB-3367	0.281299109481404	MB-0400_MB-3367	neg	neg	MB-0400	MB-3367	9
MB-0400	MB-2632	0.308208569953536	MB-0400_MB-2632	neg	neg	MB-0400	MB-2632	4
MB-0400	MB-3567	0.194869486948695	MB-0400_MB-3567	neg	neg	MB-0400	MB-3567	9
MB-0401	MB-0350	0.134157944814462	MB-0401_MB-0350	neg	neg	MB-0401	MB-0350	2
MB-0400	MB-0401	0.307361963190184	MB-0400_MB-0401	neg	neg	MB-0400	MB-0401	2
MB-0401	MB-0045	0.204806687565308	MB-0401_MB-0045	neg	neg	MB-0401	MB-0045	5
MB-0401	MB-0158	0.164501160092807	MB-0401_MB-0158	neg	neg	MB-0401	MB-0158	2
MB-0401	MB-0395	0.158895705521472	MB-0401_MB-0395	neg	neg	MB-0401	MB-0395	6
MB-0401	MB-0372	0.0552147239263804	MB-0401_MB-0372	neg	neg	MB-0401	MB-0372	9
MB-0401	MB-0115	0.35521472392638	MB-0401_MB-0115	neg	neg	MB-0401	MB-0115	2
MB-0401	MB-0396	0.500265533722783	MB-0401_MB-0396	neg	neg	MB-0401	MB-0396	2
MB-0401	MB-0446	0.0404040404040404	MB-0401_MB-0446	neg	neg	MB-0401	MB-0446	2
MB-0401	MB-0467	0.0588957055214724	MB-0401_MB-0467	neg	neg	MB-0401	MB-0467	2
MB-0401	MB-0582	0.119532428355958	MB-0401_MB-0582	neg	neg	MB-0401	MB-0582	6
MB-0401	MB-0525	0.212883435582822	MB-0401_MB-0525	neg	neg	MB-0401	MB-0525	14
MB-0401	MB-0399	0.129561295612956	MB-0401_MB-0399	neg	neg	MB-0401	MB-0399	2
MB-0400	MB-0035	0.0792207792207792	MB-0400_MB-0035	neg	neg	MB-0400	MB-0035	13
MB-0401	MB-0659	0.050920245398773	MB-0401_MB-0659	neg	neg	MB-0401	MB-0659	9
MB-0401	MB-0414	0.0269246949936895	MB-0401_MB-0414	neg	neg	MB-0401	MB-0414	6
MB-0401	MB-0581	0.258895705521472	MB-0401_MB-0581	neg	neg	MB-0401	MB-0581	10
MB-0401	MB-0400	0.30920245398773	MB-0401_MB-0400	neg	neg	MB-0401	MB-0400	1
MB-0401	MB-0613	0.0282208588957055	MB-0401_MB-0613	neg	neg	MB-0401	MB-0613	2
MB-0401	MB-0238	0.103067484662577	MB-0401_MB-0238	neg	neg	MB-0401	MB-0238	3
MB-0401	MB-0531	0.451533742331288	MB-0401_MB-0531	neg	neg	MB-0401	MB-0531	4
MB-0401	MB-0354	0.0757499369800857	MB-0401_MB-0354	neg	neg	MB-0401	MB-0354	5
MB-0401	MB-0869	0.683265306122449	MB-0401_MB-0869	neg	neg	MB-0401	MB-0869	6
MB-0401	MB-0874	0.0134969325153374	MB-0401_MB-0874	neg	neg	MB-0401	MB-0874	2
MB-0401	MB-2513	0.0294478527607362	MB-0401_MB-2513	neg	neg	MB-0401	MB-2513	2
MB-0401	MB-0206	0.0461034402059443	MB-0401_MB-0206	neg	neg	MB-0401	MB-0206	7
MB-0401	MB-0361	0.100666432830586	MB-0401_MB-0361	neg	neg	MB-0401	MB-0361	8
MB-0401	MB-2718	0.174233128834356	MB-0401_MB-2718	neg	neg	MB-0401	MB-2718	9
MB-0401	MB-3436	0.0368098159509202	MB-0401_MB-3436	neg	neg	MB-0401	MB-3436	2
MB-0401	MB-0494	0.0892091936112193	MB-0401_MB-0494	neg	neg	MB-0401	MB-0494	10
MB-0401	MB-3031	0.396932515337423	MB-0401_MB-3031	neg	neg	MB-0401	MB-3031	3
MB-0399	MB-0414	0.0631406314063141	MB-0399_MB-0414	neg	neg	MB-0399	MB-0414	4
MB-0401	MB-2904	0.0607361963190184	MB-0401_MB-2904	neg	neg	MB-0401	MB-2904	2
MB-0401	MB-2957	0.182291666666667	MB-0401_MB-2957	neg	neg	MB-0401	MB-2957	11
MB-0401	MB-0269	0.0912035883379018	MB-0401_MB-0269	neg	neg	MB-0401	MB-0269	12
MB-0401	MB-3567	0.139063906390639	MB-0401_MB-3567	neg	neg	MB-0401	MB-3567	10
MB-0401	MB-2912	0.0377873003506038	MB-0401_MB-2912	neg	neg	MB-0401	MB-2912	9
MB-0401	MB-2614	0.112173038229376	MB-0401_MB-2614	neg	neg	MB-0401	MB-2614	8
MB-0401	MB-3329	0.0306748466257669	MB-0401_MB-3329	neg	neg	MB-0401	MB-3329	2
MB-0401	MB-3528	0.0306748466257669	MB-0401_MB-3528	neg	neg	MB-0401	MB-3528	3
MB-0401	MB-3218	0.14272076372315	MB-0401_MB-3218	neg	neg	MB-0401	MB-3218	10
MB-0401	MB-3488	0.045398773006135	MB-0401_MB-3488	neg	neg	MB-0401	MB-3488	8
MB-0401	MB-2857	0.112389719984657	MB-0401_MB-2857	neg	neg	MB-0401	MB-2857	2
MB-0401	MB-2632	0.0862157976251936	MB-0401_MB-2632	neg	neg	MB-0401	MB-2632	13
MB-0401	MB-2742	0.0417177914110429	MB-0401_MB-2742	neg	neg	MB-0401	MB-2742	13
MB-0401	MB-0608	0.0985221674876847	MB-0401_MB-0608	neg	neg	MB-0401	MB-0608	3
MB-0401	MB-2923	0.0819964349376114	MB-0401_MB-2923	neg	neg	MB-0401	MB-2923	6
MB-0401	MB-3386	0.0331288343558282	MB-0401_MB-3386	neg	neg	MB-0401	MB-3386	9
MB-0401	MB-3292	0.264250994255413	MB-0401_MB-3292	neg	neg	MB-0401	MB-3292	4
MB-0401	MB-3367	0.0607647983237297	MB-0401_MB-3367	neg	neg	MB-0401	MB-3367	9
MB-0414	MB-0191	0.0176693310896088	MB-0414_MB-0191	neg	neg	MB-0414	MB-0191	2
MB-0414	MB-0115	0.012620950778292	MB-0414_MB-0115	neg	neg	MB-0414	MB-0115	2
MB-0414	MB-0372	0.117795540597392	MB-0414_MB-0372	neg	neg	MB-0414	MB-0372	5
MB-0414	MB-0350	0.0197728228859907	MB-0414_MB-0350	neg	neg	MB-0414	MB-0350	2
MB-0414	MB-0035	0.0122002524190156	MB-0414_MB-0035	neg	neg	MB-0414	MB-0035	6
MB-0414	MB-0401	0.0277660917122423	MB-0414_MB-0401	neg	neg	MB-0414	MB-0401	9
MB-0414	MB-0238	0.0273453933529659	MB-0414_MB-0238	neg	neg	MB-0414	MB-0238	2
MB-0414	MB-0400	0.0757257046697518	MB-0414_MB-0400	neg	neg	MB-0414	MB-0400	2
MB-0414	MB-0659	0.014724442574674	MB-0414_MB-0659	neg	neg	MB-0414	MB-0659	2
MB-0414	MB-0446	0.0185107278081615	MB-0414_MB-0446	neg	neg	MB-0414	MB-0446	2
MB-0414	MB-0361	0.0452472816555595	MB-0414_MB-0361	neg	neg	MB-0414	MB-0361	6
MB-0414	MB-0396	0.0176693310896088	MB-0414_MB-0396	neg	neg	MB-0414	MB-0396	14
MB-0414	MB-0613	0.0138830458561212	MB-0414_MB-0613	neg	neg	MB-0414	MB-0613	2
MB-0414	MB-0525	0.0256625999158603	MB-0414_MB-0525	neg	neg	MB-0414	MB-0525	13
MB-0414	MB-0582	0.0493966817496229	MB-0414_MB-0582	neg	neg	MB-0414	MB-0582	9
MB-0414	MB-0531	0.0265039966344131	MB-0414_MB-0531	neg	neg	MB-0414	MB-0531	6
MB-0414	MB-0045	0.012620950778292	MB-0414_MB-0045	neg	neg	MB-0414	MB-0045	10
MB-0414	MB-0869	0.0559183673469388	MB-0414_MB-0869	neg	neg	MB-0414	MB-0869	1
MB-0414	MB-0467	0.0193521245267143	MB-0414_MB-0467	neg	neg	MB-0414	MB-0467	2
MB-0414	MB-0874	0.00883466554480438	MB-0414_MB-0874	neg	neg	MB-0414	MB-0874	3
MB-0414	MB-0269	0.0646580345285525	MB-0414_MB-0269	neg	neg	MB-0414	MB-0269	4
MB-0414	MB-2513	0.0328144720235591	MB-0414_MB-2513	neg	neg	MB-0414	MB-2513	5
MB-0414	MB-0581	0.016827934371056	MB-0414_MB-0581	neg	neg	MB-0414	MB-0581	6
MB-0414	MB-0354	0.0579783211494832	MB-0414_MB-0354	neg	neg	MB-0414	MB-0354	2
MB-0414	MB-3436	0.01051745898191	MB-0414_MB-3436	neg	neg	MB-0414	MB-3436	2
MB-0414	MB-3386	0.0197728228859907	MB-0414_MB-3386	neg	neg	MB-0414	MB-3386	7
MB-0414	MB-2957	0.0256625999158603	MB-0414_MB-2957	neg	neg	MB-0414	MB-2957	8
MB-0414	MB-3031	0.0302902818679007	MB-0414_MB-3031	neg	neg	MB-0414	MB-3031	9
MB-0414	MB-2718	0.0117795540597392	MB-0414_MB-2718	neg	neg	MB-0414	MB-2718	2
MB-0414	MB-2923	0.01051745898191	MB-0414_MB-2923	neg	neg	MB-0414	MB-2923	10
MB-0414	MB-2857	0.0644418872266974	MB-0414_MB-2857	neg	neg	MB-0414	MB-2857	3
MB-0414	MB-2904	0.0866638620109382	MB-0414_MB-2904	neg	neg	MB-0414	MB-2904	4
MB-0414	MB-3329	0.0260832982751367	MB-0414_MB-3329	neg	neg	MB-0414	MB-3329	2
MB-0414	MB-0395	0.0130416491375684	MB-0414_MB-0395	neg	neg	MB-0414	MB-0395	11
MB-0414	MB-3528	0.0479596129575095	MB-0414_MB-3528	neg	neg	MB-0414	MB-3528	12
MB-0414	MB-0494	0.0638878067783405	MB-0414_MB-0494	neg	neg	MB-0414	MB-0494	10
MB-0414	MB-0158	0.0675174013921114	MB-0414_MB-0158	neg	neg	MB-0414	MB-0158	9
MB-0414	MB-0608	0.0617405582922824	MB-0414_MB-0608	neg	neg	MB-0414	MB-0608	8
MB-0414	MB-3218	0.0967606226335717	MB-0414_MB-3218	neg	neg	MB-0414	MB-3218	2
MB-0414	MB-2742	0.0193521245267143	MB-0414_MB-2742	neg	neg	MB-0414	MB-2742	3
MB-0414	MB-2912	0.0342812621737437	MB-0414_MB-2912	neg	neg	MB-0414	MB-2912	10
MB-0414	MB-3292	0.168700042069836	MB-0414_MB-3292	neg	neg	MB-0414	MB-3292	8
MB-0414	MB-0206	0.0645916218113737	MB-0414_MB-0206	neg	neg	MB-0414	MB-0206	2
MB-0414	MB-3567	0.012620950778292	MB-0414_MB-3567	neg	neg	MB-0414	MB-3567	13
MB-0414	MB-3367	0.0361800588977703	MB-0414_MB-3367	neg	neg	MB-0414	MB-3367	13
MB-0414	MB-0399	0.0645756457564576	MB-0414_MB-0399	neg	neg	MB-0414	MB-0399	3
MB-0414	MB-2614	0.0172486327303324	MB-0414_MB-2614	neg	neg	MB-0414	MB-2614	6
MB-0414	MB-3488	0.0117795540597392	MB-0414_MB-3488	neg	neg	MB-0414	MB-3488	9
MB-0446	MB-0035	0.807519640852974	MB-0446_MB-0035	neg	neg	MB-0446	MB-0035	4
MB-0446	MB-0191	0.114778325123153	MB-0446_MB-0191	neg	neg	MB-0446	MB-0191	9
MB-0446	MB-0045	0.243991640543365	MB-0446_MB-0045	neg	neg	MB-0446	MB-0045	2
MB-0446	MB-0395	0.769360269360269	MB-0446_MB-0395	neg	neg	MB-0446	MB-0395	2
MB-0446	MB-0401	0.0381593714927048	MB-0446_MB-0401	neg	neg	MB-0446	MB-0401	5
MB-0446	MB-0372	0.130190796857464	MB-0446_MB-0372	neg	neg	MB-0446	MB-0372	2
MB-0446	MB-0158	0.191183294663573	MB-0446_MB-0158	neg	neg	MB-0446	MB-0158	6
MB-0446	MB-0238	0.0521885521885522	MB-0446_MB-0238	neg	neg	MB-0446	MB-0238	9
MB-0446	MB-0467	0.482042648709315	MB-0446_MB-0467	neg	neg	MB-0446	MB-0467	2
MB-0446	MB-0115	0.0230078563411897	MB-0446_MB-0115	neg	neg	MB-0446	MB-0115	2
MB-0446	MB-0525	0.169472502805836	MB-0446_MB-0525	neg	neg	MB-0446	MB-0525	2
MB-0446	MB-0361	0.171869519466854	MB-0446_MB-0361	neg	neg	MB-0446	MB-0361	2
MB-0446	MB-0581	0.652637485970819	MB-0446_MB-0581	neg	neg	MB-0446	MB-0581	6
MB-0446	MB-0399	0.429069290692907	MB-0446_MB-0399	neg	neg	MB-0446	MB-0399	14
MB-0446	MB-0582	0.0799396681749623	MB-0446_MB-0582	neg	neg	MB-0446	MB-0582	2
MB-0446	MB-0659	0.362514029180696	MB-0446_MB-0659	neg	neg	MB-0446	MB-0659	13
MB-0446	MB-0396	0.0111524163568773	MB-0446_MB-0396	neg	neg	MB-0446	MB-0396	9
MB-0446	MB-0874	0.0269360269360269	MB-0446_MB-0874	neg	neg	MB-0446	MB-0874	6
MB-0446	MB-0400	0.0606060606060606	MB-0446_MB-0400	neg	neg	MB-0446	MB-0400	10
MB-0414	MB-2632	0.0319730753050063	MB-0414_MB-2632	neg	neg	MB-0414	MB-2632	1
MB-0446	MB-0206	0.117481862859817	MB-0446_MB-0206	neg	neg	MB-0446	MB-0206	2
MB-0446	MB-0531	0.391133557800224	MB-0446_MB-0531	neg	neg	MB-0446	MB-0531	3
MB-0446	MB-0269	0.135043160690571	MB-0446_MB-0269	neg	neg	MB-0446	MB-0269	4
MB-0446	MB-2513	0.0555555555555556	MB-0446_MB-2513	neg	neg	MB-0446	MB-2513	5
MB-0446	MB-3031	0.0712682379349046	MB-0446_MB-3031	neg	neg	MB-0446	MB-3031	6
MB-0446	MB-0354	0.0912528358961432	MB-0446_MB-0354	neg	neg	MB-0446	MB-0354	2
MB-0446	MB-0869	0.0730612244897959	MB-0446_MB-0869	neg	neg	MB-0446	MB-0869	2
MB-0446	MB-3567	0.836633663366337	MB-0446_MB-3567	neg	neg	MB-0446	MB-3567	7
MB-0446	MB-2718	0.0325476992143659	MB-0446_MB-2718	neg	neg	MB-0446	MB-2718	8
MB-0446	MB-2904	0.0392817059483726	MB-0446_MB-2904	neg	neg	MB-0446	MB-2904	9
MB-0446	MB-3436	0.0230078563411897	MB-0446_MB-3436	neg	neg	MB-0446	MB-3436	2
MB-0446	MB-0613	0.0145903479236813	MB-0446_MB-0613	neg	neg	MB-0446	MB-0613	10
MB-0446	MB-2912	0.0592130892091936	MB-0446_MB-2912	neg	neg	MB-0446	MB-2912	3
MB-0446	MB-3528	0.0375982042648709	MB-0446_MB-3528	neg	neg	MB-0446	MB-3528	4
MB-0446	MB-3329	0.0482603815937149	MB-0446_MB-3329	neg	neg	MB-0446	MB-3329	2
MB-0446	MB-2742	0.0387205387205387	MB-0446_MB-2742	neg	neg	MB-0446	MB-2742	11
MB-0446	MB-2857	0.0763329497506713	MB-0446_MB-2857	neg	neg	MB-0446	MB-2857	12
MB-0446	MB-2923	0.0151515151515152	MB-0446_MB-2923	neg	neg	MB-0446	MB-2923	10
MB-0446	MB-0494	0.108687183482665	MB-0446_MB-0494	neg	neg	MB-0446	MB-0494	9
MB-0446	MB-3367	0.189104243059193	MB-0446_MB-3367	neg	neg	MB-0446	MB-3367	8
MB-0446	MB-0414	0.0172486327303324	MB-0446_MB-0414	neg	neg	MB-0446	MB-0414	2
MB-0446	MB-2957	0.0610795454545455	MB-0446_MB-2957	neg	neg	MB-0446	MB-2957	3
MB-0446	MB-0608	0.096551724137931	MB-0446_MB-0608	neg	neg	MB-0446	MB-0608	10
MB-0446	MB-2632	0.0826019617965927	MB-0446_MB-2632	neg	neg	MB-0446	MB-2632	8
MB-0446	MB-2614	0.0814889336016097	MB-0446_MB-2614	neg	neg	MB-0446	MB-2614	2
MB-0446	MB-3488	0.0813692480359147	MB-0446_MB-3488	neg	neg	MB-0446	MB-3488	13
MB-0446	MB-3218	0.102147971360382	MB-0446_MB-3218	neg	neg	MB-0446	MB-3218	13
MB-0446	MB-3386	0.0291806958473625	MB-0446_MB-3386	neg	neg	MB-0446	MB-3386	3
MB-0446	MB-3292	0.197083517454706	MB-0446_MB-3292	neg	neg	MB-0446	MB-3292	6
MB-0446	MB-0350	0.0375832540437678	MB-0446_MB-0350	neg	neg	MB-0446	MB-0350	9
MB-0467	MB-0035	0.464488636363636	MB-0467_MB-0035	neg	neg	MB-0467	MB-0035	4
MB-0467	MB-0045	0.457157784743992	MB-0467_MB-0045	neg	neg	MB-0467	MB-0045	9
MB-0467	MB-0158	0.428538283062645	MB-0467_MB-0158	neg	neg	MB-0467	MB-0158	2
MB-0467	MB-0361	0.826025955804981	MB-0467_MB-0361	neg	neg	MB-0467	MB-0361	2
MB-0467	MB-0395	0.752246469833119	MB-0467_MB-0395	neg	neg	MB-0467	MB-0395	5
MB-0467	MB-0206	0.365785162649193	MB-0467_MB-0206	neg	neg	MB-0467	MB-0206	2
MB-0467	MB-0238	0.33921302578019	MB-0467_MB-0238	neg	neg	MB-0467	MB-0238	6
MB-0467	MB-0399	0.690036900369004	MB-0467_MB-0399	neg	neg	MB-0467	MB-0399	9
MB-0467	MB-0350	0.054709800190295	MB-0467_MB-0350	neg	neg	MB-0467	MB-0350	2
MB-0467	MB-0372	0.300892133008921	MB-0467_MB-0372	neg	neg	MB-0467	MB-0372	2
MB-0467	MB-0446	0.470258136924804	MB-0467_MB-0446	neg	neg	MB-0467	MB-0446	2
MB-0467	MB-0396	0.0414232607541158	MB-0467_MB-0396	neg	neg	MB-0467	MB-0396	2
MB-0467	MB-0525	0.521285140562249	MB-0467_MB-0525	neg	neg	MB-0467	MB-0525	6
MB-0467	MB-0191	0.111822660098522	MB-0467_MB-0191	neg	neg	MB-0467	MB-0191	14
MB-0467	MB-0582	0.38499245852187	MB-0467_MB-0582	neg	neg	MB-0467	MB-0582	2
MB-0467	MB-0354	0.456475047378395	MB-0467_MB-0354	neg	neg	MB-0467	MB-0354	13
MB-0467	MB-0401	0.0607361963190184	MB-0467_MB-0401	neg	neg	MB-0467	MB-0401	9
MB-0467	MB-0581	0.663346613545817	MB-0467_MB-0581	neg	neg	MB-0467	MB-0581	6
MB-0467	MB-0115	0.204110559886605	MB-0467_MB-0115	neg	neg	MB-0467	MB-0115	10
MB-0467	MB-0531	0.559430604982206	MB-0467_MB-0531	neg	neg	MB-0467	MB-0531	1
MB-0467	MB-2513	0.64963503649635	MB-0467_MB-2513	neg	neg	MB-0467	MB-2513	2
MB-0467	MB-0269	0.372163135415794	MB-0467_MB-0269	neg	neg	MB-0467	MB-0269	3
MB-0467	MB-2632	0.836344863190501	MB-0467_MB-2632	neg	neg	MB-0467	MB-2632	4
MB-0467	MB-0659	0.400648824006488	MB-0467_MB-0659	neg	neg	MB-0467	MB-0659	5
MB-0467	MB-0494	0.458122321776393	MB-0467_MB-0494	neg	neg	MB-0467	MB-0494	6
MB-0467	MB-0400	0.492857142857143	MB-0467_MB-0400	neg	neg	MB-0467	MB-0400	2
MB-0467	MB-2923	0.846702317290553	MB-0467_MB-2923	neg	neg	MB-0467	MB-2923	2
MB-0467	MB-0613	0.0776196636481242	MB-0467_MB-0613	neg	neg	MB-0467	MB-0613	7
MB-0467	MB-0874	0.251419302514193	MB-0467_MB-0874	neg	neg	MB-0467	MB-0874	8
MB-0467	MB-3488	0.899165507649513	MB-0467_MB-3488	neg	neg	MB-0467	MB-3488	9
MB-0467	MB-2718	0.510077519379845	MB-0467_MB-2718	neg	neg	MB-0467	MB-2718	2
MB-0467	MB-3031	0.373073803730738	MB-0467_MB-3031	neg	neg	MB-0467	MB-3031	10
MB-0467	MB-2904	0.450103234686855	MB-0467_MB-2904	neg	neg	MB-0467	MB-2904	3
MB-0467	MB-3436	0.326034063260341	MB-0467_MB-3436	neg	neg	MB-0467	MB-3436	4
MB-0467	MB-2957	0.258049242424242	MB-0467_MB-2957	neg	neg	MB-0467	MB-2957	2
MB-0467	MB-2912	0.262563303467082	MB-0467_MB-2912	neg	neg	MB-0467	MB-2912	11
MB-0467	MB-0414	0.0193521245267143	MB-0467_MB-0414	neg	neg	MB-0467	MB-0414	12
MB-0467	MB-3329	0.429034874290349	MB-0467_MB-3329	neg	neg	MB-0467	MB-3329	10
MB-0467	MB-3567	0.612961296129613	MB-0467_MB-3567	neg	neg	MB-0467	MB-3567	9
MB-0467	MB-3528	0.336577453365775	MB-0467_MB-3528	neg	neg	MB-0467	MB-3528	8
MB-0467	MB-0608	0.359934318555008	MB-0467_MB-0608	neg	neg	MB-0467	MB-0608	2
MB-0467	MB-2742	0.354285714285714	MB-0467_MB-2742	neg	neg	MB-0467	MB-2742	3
MB-0467	MB-0869	0.224489795918367	MB-0467_MB-0869	neg	neg	MB-0467	MB-0869	10
MB-0467	MB-3218	0.413842482100239	MB-0467_MB-3218	neg	neg	MB-0467	MB-3218	8
MB-0467	MB-3386	0.575352112676056	MB-0467_MB-3386	neg	neg	MB-0467	MB-3386	2
MB-0467	MB-2614	0.448692152917505	MB-0467_MB-2614	neg	neg	MB-0467	MB-2614	13
MB-0467	MB-3292	0.491825011047282	MB-0467_MB-3292	neg	neg	MB-0467	MB-3292	13
MB-0467	MB-2857	0.28500191791331	MB-0467_MB-2857	neg	neg	MB-0467	MB-2857	3
MB-0467	MB-3367	0.237820848611839	MB-0467_MB-3367	neg	neg	MB-0467	MB-3367	6
MB-0494	MB-0045	0.725749902610051	MB-0494_MB-0045	neg	neg	MB-0494	MB-0045	9
MB-0494	MB-0238	0.645500584339696	MB-0494_MB-0238	neg	neg	MB-0494	MB-0238	4
MB-0494	MB-0372	0.515387611998442	MB-0494_MB-0372	neg	neg	MB-0494	MB-0372	9
MB-0494	MB-0191	0.30619400077912	MB-0494_MB-0191	neg	neg	MB-0494	MB-0191	2
MB-0494	MB-0206	0.779077931195881	MB-0494_MB-0206	neg	neg	MB-0494	MB-0206	2
MB-0494	MB-0354	0.953491303251828	MB-0494_MB-0354	neg	neg	MB-0494	MB-0354	5
MB-0494	MB-0446	0.112972341254383	MB-0494_MB-0446	neg	neg	MB-0494	MB-0446	2
MB-0494	MB-0401	0.0892091936112193	MB-0494_MB-0401	neg	neg	MB-0494	MB-0401	6
MB-0494	MB-0400	0.586677054927931	MB-0494_MB-0400	neg	neg	MB-0494	MB-0400	9
MB-0494	MB-0525	0.663420335021426	MB-0494_MB-0525	neg	neg	MB-0494	MB-0525	2
MB-0494	MB-0158	0.548259860788863	MB-0494_MB-0158	neg	neg	MB-0494	MB-0158	2
MB-0494	MB-0035	0.0455784962991819	MB-0494_MB-0035	neg	neg	MB-0494	MB-0035	2
MB-0494	MB-0467	0.451110245422672	MB-0494_MB-0467	neg	neg	MB-0494	MB-0467	2
MB-0494	MB-0269	0.539342629482072	MB-0494_MB-0269	neg	neg	MB-0494	MB-0269	6
MB-0494	MB-0874	0.27775613556681	MB-0494_MB-0874	neg	neg	MB-0494	MB-0874	14
MB-0494	MB-0396	0.13868328788469	MB-0494_MB-0396	neg	neg	MB-0494	MB-0396	2
MB-0494	MB-2742	0.677054927931438	MB-0494_MB-2742	neg	neg	MB-0494	MB-2742	13
MB-0494	MB-0531	0.645500584339696	MB-0494_MB-0531	neg	neg	MB-0494	MB-0531	9
MB-0494	MB-0115	0.338527463965719	MB-0494_MB-0115	neg	neg	MB-0494	MB-0115	6
MB-0494	MB-2513	0.370471367354889	MB-0494_MB-2513	neg	neg	MB-0494	MB-2513	10
MB-0494	MB-0395	0.411375146084924	MB-0494_MB-0395	neg	neg	MB-0494	MB-0395	1
MB-0494	MB-0581	0.524347487339307	MB-0494_MB-0581	neg	neg	MB-0494	MB-0581	2
MB-0494	MB-0613	0.243864433190495	MB-0494_MB-0613	neg	neg	MB-0494	MB-0613	3
MB-0494	MB-0582	0.731523378582202	MB-0494_MB-0582	neg	neg	MB-0494	MB-0582	4
MB-0494	MB-2718	0.617062719127386	MB-0494_MB-2718	neg	neg	MB-0494	MB-2718	5
MB-0494	MB-2904	0.521231008959875	MB-0494_MB-2904	neg	neg	MB-0494	MB-2904	6
MB-0494	MB-3031	0.592910011686794	MB-0494_MB-3031	neg	neg	MB-0494	MB-3031	2
MB-0494	MB-0608	0.795402298850575	MB-0494_MB-0608	neg	neg	MB-0494	MB-0608	2
MB-0494	MB-2912	0.401636151149201	MB-0494_MB-2912	neg	neg	MB-0494	MB-2912	7
MB-0494	MB-3329	0.492014024152707	MB-0494_MB-3329	neg	neg	MB-0494	MB-3329	8
MB-0494	MB-0659	0.330346708219712	MB-0494_MB-0659	neg	neg	MB-0494	MB-0659	9
MB-0494	MB-3528	0.537592520451889	MB-0494_MB-3528	neg	neg	MB-0494	MB-3528	2
MB-0494	MB-2957	0.622126996493962	MB-0494_MB-2957	neg	neg	MB-0494	MB-2957	10
MB-0494	MB-3367	0.595247370471367	MB-0494_MB-3367	neg	neg	MB-0494	MB-3367	3
MB-0494	MB-3436	0.485391507596416	MB-0494_MB-3436	neg	neg	MB-0494	MB-3436	4
MB-0494	MB-3218	0.854694195559018	MB-0494_MB-3218	neg	neg	MB-0494	MB-3218	2
MB-0494	MB-0350	0.0599922088040514	MB-0494_MB-0350	neg	neg	MB-0494	MB-0350	11
MB-0494	MB-2857	0.538166474875336	MB-0494_MB-2857	neg	neg	MB-0494	MB-2857	12
MB-0494	MB-3386	0.419555901830931	MB-0494_MB-3386	neg	neg	MB-0494	MB-3386	10
MB-0494	MB-0399	0.419434194341943	MB-0494_MB-0399	neg	neg	MB-0494	MB-0399	9
MB-0494	MB-2614	0.620179197506817	MB-0494_MB-2614	neg	neg	MB-0494	MB-2614	8
MB-0494	MB-3292	0.692247760031165	MB-0494_MB-3292	neg	neg	MB-0494	MB-3292	2
MB-0494	MB-0361	0.192213258505787	MB-0494_MB-0361	neg	neg	MB-0494	MB-0361	3
MB-0494	MB-0869	0.520841449162446	MB-0494_MB-0869	neg	neg	MB-0494	MB-0869	10
MB-0494	MB-2923	0.296455005843397	MB-0494_MB-2923	neg	neg	MB-0494	MB-2923	8
MB-0494	MB-2632	0.424230619400078	MB-0494_MB-2632	neg	neg	MB-0494	MB-2632	2
MB-0494	MB-3488	0.303856641994546	MB-0494_MB-3488	neg	neg	MB-0494	MB-3488	13
MB-0494	MB-3567	0.402415270744059	MB-0494_MB-3567	neg	neg	MB-0494	MB-3567	13
MB-0494	MB-0414	0.0580444098169069	MB-0494_MB-0414	neg	neg	MB-0494	MB-0414	3
MB-0525	MB-0045	0.847439916405434	MB-0525_MB-0045	neg	neg	MB-0525	MB-0045	6
MB-0525	MB-0238	0.713025780189959	MB-0525_MB-0238	neg	neg	MB-0525	MB-0238	9
MB-0525	MB-0191	0.198029556650246	MB-0525_MB-0191	neg	neg	MB-0525	MB-0191	4
MB-0525	MB-0372	0.768674698795181	MB-0525_MB-0372	neg	neg	MB-0525	MB-0372	9
MB-0525	MB-0035	0.152698863636364	MB-0525_MB-0035	neg	neg	MB-0525	MB-0035	2
MB-0525	MB-0206	0.612684296747016	MB-0525_MB-0206	neg	neg	MB-0525	MB-0206	2
MB-0525	MB-0158	0.716473317865429	MB-0525_MB-0158	neg	neg	MB-0525	MB-0158	5
MB-0525	MB-0400	0.881818181818182	MB-0525_MB-0400	neg	neg	MB-0525	MB-0400	2
MB-0525	MB-0350	0.106089438629876	MB-0525_MB-0350	neg	neg	MB-0525	MB-0350	6
MB-0525	MB-0396	0.306956983536909	MB-0525_MB-0396	neg	neg	MB-0525	MB-0396	9
MB-0525	MB-0115	0.431608788093551	MB-0525_MB-0115	neg	neg	MB-0525	MB-0115	2
MB-0525	MB-0531	0.816370106761566	MB-0525_MB-0531	neg	neg	MB-0525	MB-0531	2
MB-0525	MB-0354	0.570059276075167	MB-0525_MB-0354	neg	neg	MB-0525	MB-0354	2
MB-0525	MB-0494	0.666536813400857	MB-0525_MB-0494	neg	neg	MB-0525	MB-0494	2
MB-0525	MB-0269	0.533696563285834	MB-0525_MB-0269	neg	neg	MB-0525	MB-0269	6
MB-0525	MB-0399	0.629356293562936	MB-0525_MB-0399	neg	neg	MB-0525	MB-0399	14
MB-0525	MB-0613	0.376455368693402	MB-0525_MB-0613	neg	neg	MB-0525	MB-0613	2
MB-0525	MB-0395	0.397304236200257	MB-0525_MB-0395	neg	neg	MB-0525	MB-0395	13
MB-0525	MB-0874	0.539759036144578	MB-0525_MB-0874	neg	neg	MB-0525	MB-0874	9
MB-0525	MB-0582	0.429110105580694	MB-0525_MB-0582	neg	neg	MB-0525	MB-0582	6
MB-0525	MB-0869	0.595510204081633	MB-0525_MB-0869	neg	neg	MB-0525	MB-0869	10
MB-0525	MB-0361	0.355313924938618	MB-0525_MB-0361	neg	neg	MB-0525	MB-0361	1
MB-0525	MB-0608	0.502463054187192	MB-0525_MB-0608	neg	neg	MB-0525	MB-0608	2
MB-0525	MB-2718	0.82093023255814	MB-0525_MB-2718	neg	neg	MB-0525	MB-2718	3
MB-0525	MB-2513	0.607228915662651	MB-0525_MB-2513	neg	neg	MB-0525	MB-2513	4
MB-0525	MB-2614	0.451207243460765	MB-0525_MB-2614	neg	neg	MB-0525	MB-2614	5
MB-0525	MB-2742	0.664126984126984	MB-0525_MB-2742	neg	neg	MB-0525	MB-2742	6
MB-0525	MB-0581	0.656042496679947	MB-0525_MB-0581	neg	neg	MB-0525	MB-0581	2
MB-0525	MB-2904	0.777701307639367	MB-0525_MB-2904	neg	neg	MB-0525	MB-2904	2
MB-0525	MB-0659	0.34859437751004	MB-0525_MB-0659	neg	neg	MB-0525	MB-0659	7
MB-0525	MB-2857	0.518220176448025	MB-0525_MB-2857	neg	neg	MB-0525	MB-2857	8
MB-0525	MB-2957	0.751420454545455	MB-0525_MB-2957	neg	neg	MB-0525	MB-2957	9
MB-0525	MB-3031	0.789558232931727	MB-0525_MB-3031	neg	neg	MB-0525	MB-3031	2
MB-0525	MB-3218	0.798090692124105	MB-0525_MB-3218	neg	neg	MB-0525	MB-3218	10
MB-0525	MB-2912	0.616283599532528	MB-0525_MB-2912	neg	neg	MB-0525	MB-2912	3
MB-0525	MB-3329	0.602409638554217	MB-0525_MB-3329	neg	neg	MB-0525	MB-3329	4
MB-0525	MB-0401	0.212269938650307	MB-0525_MB-0401	neg	neg	MB-0525	MB-0401	2
MB-0525	MB-3436	0.536546184738956	MB-0525_MB-3436	neg	neg	MB-0525	MB-3436	11
MB-0525	MB-3528	0.5285140562249	MB-0525_MB-3528	neg	neg	MB-0525	MB-3528	12
MB-0525	MB-3292	0.766681396376491	MB-0525_MB-3292	neg	neg	MB-0525	MB-3292	10
MB-0525	MB-0467	0.52289156626506	MB-0525_MB-0467	neg	neg	MB-0525	MB-0467	9
MB-0525	MB-2923	0.269756387403446	MB-0525_MB-2923	neg	neg	MB-0525	MB-2923	8
MB-0525	MB-2632	0.334021683014972	MB-0525_MB-2632	neg	neg	MB-0525	MB-2632	2
MB-0525	MB-3367	0.282870612886328	MB-0525_MB-3367	neg	neg	MB-0525	MB-3367	3
MB-0525	MB-0446	0.162738496071829	MB-0525_MB-0446	neg	neg	MB-0525	MB-0446	10
MB-0525	MB-3386	0.549295774647887	MB-0525_MB-3386	neg	neg	MB-0525	MB-3386	8
MB-0525	MB-3567	0.31998199819982	MB-0525_MB-3567	neg	neg	MB-0525	MB-3567	2
MB-0525	MB-3488	0.36230876216968	MB-0525_MB-3488	neg	neg	MB-0525	MB-3488	13
MB-0525	MB-0414	0.0273453933529659	MB-0525_MB-0414	neg	neg	MB-0525	MB-0414	13
MB-0531	MB-0045	0.868861024033438	MB-0531_MB-0045	neg	neg	MB-0531	MB-0045	3
MB-0531	MB-0191	0.22807881773399	MB-0531_MB-0191	neg	neg	MB-0531	MB-0191	6
MB-0531	MB-0238	0.666892808683853	MB-0531_MB-0238	neg	neg	MB-0531	MB-0238	9
MB-0531	MB-0158	0.768677494199536	MB-0531_MB-0158	neg	neg	MB-0531	MB-0158	4
MB-0531	MB-0372	0.539501779359431	MB-0531_MB-0372	neg	neg	MB-0531	MB-0372	9
MB-0531	MB-0035	0.360795454545455	MB-0531_MB-0035	neg	neg	MB-0531	MB-0035	2
MB-0531	MB-0400	0.832467532467532	MB-0531_MB-0400	neg	neg	MB-0531	MB-0400	2
MB-0531	MB-0395	0.614249037227214	MB-0531_MB-0395	neg	neg	MB-0531	MB-0395	5
MB-0531	MB-0206	0.585069038146501	MB-0531_MB-0206	neg	neg	MB-0531	MB-0206	2
MB-0531	MB-0525	0.814946619217082	MB-0531_MB-0525	neg	neg	MB-0531	MB-0525	6
MB-0531	MB-0399	0.810578105781058	MB-0531_MB-0399	neg	neg	MB-0531	MB-0399	9
MB-0531	MB-0354	0.609205548549811	MB-0531_MB-0354	neg	neg	MB-0531	MB-0354	2
MB-0531	MB-0581	0.867197875166003	MB-0531_MB-0581	neg	neg	MB-0531	MB-0581	2
MB-0531	MB-0613	0.314359637774903	MB-0531_MB-0613	neg	neg	MB-0531	MB-0613	2
MB-0531	MB-0869	0.807755102040816	MB-0531_MB-0869	neg	neg	MB-0531	MB-0869	2
MB-0531	MB-0582	0.514328808446455	MB-0531_MB-0582	neg	neg	MB-0531	MB-0582	6
MB-0531	MB-0269	0.514863852110917	MB-0531_MB-0269	neg	neg	MB-0531	MB-0269	14
MB-0531	MB-0467	0.559430604982206	MB-0531_MB-0467	neg	neg	MB-0531	MB-0467	2
MB-0531	MB-0659	0.448398576512456	MB-0531_MB-0659	neg	neg	MB-0531	MB-0659	13
MB-0531	MB-0361	0.377060680462995	MB-0531_MB-0361	neg	neg	MB-0531	MB-0361	9
MB-0531	MB-0874	0.37864768683274	MB-0531_MB-0874	neg	neg	MB-0531	MB-0874	6
MB-0531	MB-2718	0.677580071174377	MB-0531_MB-2718	neg	neg	MB-0531	MB-2718	10
MB-0531	MB-0494	0.65835605765485	MB-0531_MB-0494	neg	neg	MB-0531	MB-0494	1
MB-0531	MB-2513	0.451957295373665	MB-0531_MB-2513	neg	neg	MB-0531	MB-2513	2
MB-0531	MB-0401	0.449693251533742	MB-0531_MB-0401	neg	neg	MB-0531	MB-0401	3
MB-0531	MB-3031	0.687544483985765	MB-0531_MB-3031	neg	neg	MB-0531	MB-3031	4
MB-0531	MB-0608	0.572413793103448	MB-0531_MB-0608	neg	neg	MB-0531	MB-0608	5
MB-0531	MB-2904	0.7618719889883	MB-0531_MB-2904	neg	neg	MB-0531	MB-2904	6
MB-0531	MB-0115	0.486888731396173	MB-0531_MB-0115	neg	neg	MB-0531	MB-0115	2
MB-0531	MB-2742	0.653968253968254	MB-0531_MB-2742	neg	neg	MB-0531	MB-2742	2
MB-0531	MB-2957	0.70217803030303	MB-0531_MB-2957	neg	neg	MB-0531	MB-2957	7
MB-0531	MB-3329	0.441281138790036	MB-0531_MB-3329	neg	neg	MB-0531	MB-3329	8
MB-0531	MB-3528	0.433451957295374	MB-0531_MB-3528	neg	neg	MB-0531	MB-3528	9
MB-0531	MB-2614	0.509557344064386	MB-0531_MB-2614	neg	neg	MB-0531	MB-2614	2
MB-0531	MB-2857	0.519370924434216	MB-0531_MB-2857	neg	neg	MB-0531	MB-2857	10
MB-0531	MB-3436	0.503202846975089	MB-0531_MB-3436	neg	neg	MB-0531	MB-3436	3
MB-0531	MB-3292	0.767565178965974	MB-0531_MB-3292	neg	neg	MB-0531	MB-3292	4
MB-0531	MB-2923	0.272727272727273	MB-0531_MB-2923	neg	neg	MB-0531	MB-2923	2
MB-0531	MB-2912	0.594078691079081	MB-0531_MB-2912	neg	neg	MB-0531	MB-2912	11
MB-0531	MB-0446	0.398989898989899	MB-0531_MB-0446	neg	neg	MB-0531	MB-0446	12
MB-0531	MB-3218	0.718377088305489	MB-0531_MB-3218	neg	neg	MB-0531	MB-3218	10
MB-0531	MB-3567	0.544104410441044	MB-0531_MB-3567	neg	neg	MB-0531	MB-3567	9
MB-0531	MB-0396	0.436006372809347	MB-0531_MB-0396	neg	neg	MB-0531	MB-0396	8
MB-0531	MB-2632	0.351058337635519	MB-0531_MB-2632	neg	neg	MB-0531	MB-2632	2
MB-0531	MB-3367	0.264012572027239	MB-0531_MB-3367	neg	neg	MB-0531	MB-3367	3
MB-0531	MB-3488	0.382475660639777	MB-0531_MB-3488	neg	neg	MB-0531	MB-3488	10
MB-0531	MB-3386	0.537323943661972	MB-0531_MB-3386	neg	neg	MB-0531	MB-3386	8
MB-0531	MB-0414	0.0298695835086243	MB-0531_MB-0414	neg	neg	MB-0531	MB-0414	2
MB-0531	MB-0350	0.11465271170314	MB-0531_MB-0350	neg	neg	MB-0531	MB-0350	13
MB-0581	MB-0045	0.736154649947753	MB-0581_MB-0045	neg	neg	MB-0581	MB-0045	13
MB-0581	MB-0035	0.373837981407703	MB-0581_MB-0035	neg	neg	MB-0581	MB-0035	3
MB-0581	MB-0191	0.385714285714286	MB-0581_MB-0191	neg	neg	MB-0581	MB-0191	6
MB-0581	MB-0158	0.576566125290023	MB-0581_MB-0158	neg	neg	MB-0581	MB-0158	9
MB-0581	MB-0372	0.50996015936255	MB-0581_MB-0372	neg	neg	MB-0581	MB-0372	4
MB-0581	MB-0238	0.442231075697211	MB-0581_MB-0238	neg	neg	MB-0581	MB-0238	9
MB-0581	MB-0395	0.728498074454429	MB-0581_MB-0395	neg	neg	MB-0581	MB-0395	2
MB-0581	MB-0361	0.394247632409681	MB-0581_MB-0361	neg	neg	MB-0581	MB-0361	2
MB-0581	MB-0400	0.749350649350649	MB-0581_MB-0400	neg	neg	MB-0581	MB-0400	5
MB-0581	MB-0399	0.7870028700287	MB-0581_MB-0399	neg	neg	MB-0581	MB-0399	2
MB-0581	MB-0206	0.388485841329277	MB-0581_MB-0206	neg	neg	MB-0581	MB-0206	6
MB-0581	MB-0115	0.364541832669323	MB-0581_MB-0115	neg	neg	MB-0581	MB-0115	9
MB-0581	MB-0467	0.661354581673307	MB-0581_MB-0467	neg	neg	MB-0581	MB-0467	2
MB-0581	MB-0525	0.660026560424967	MB-0581_MB-0525	neg	neg	MB-0581	MB-0525	2
MB-0581	MB-0531	0.867197875166003	MB-0581_MB-0531	neg	neg	MB-0581	MB-0531	2
MB-0581	MB-0446	0.666666666666667	MB-0581_MB-0446	neg	neg	MB-0581	MB-0446	2
MB-0581	MB-0401	0.257055214723926	MB-0581_MB-0401	neg	neg	MB-0581	MB-0401	6
MB-0581	MB-0269	0.391138082966165	MB-0581_MB-0269	neg	neg	MB-0581	MB-0269	14
MB-0581	MB-0613	0.169469598965071	MB-0581_MB-0613	neg	neg	MB-0581	MB-0613	2
MB-0581	MB-0354	0.561759516007058	MB-0581_MB-0354	neg	neg	MB-0581	MB-0354	13
MB-0581	MB-0874	0.295484727755644	MB-0581_MB-0874	neg	neg	MB-0581	MB-0874	9
MB-0581	MB-0582	0.633861236802413	MB-0581_MB-0582	neg	neg	MB-0581	MB-0582	6
MB-0581	MB-0869	0.535510204081633	MB-0581_MB-0869	neg	neg	MB-0581	MB-0869	10
MB-0581	MB-2718	0.599601593625498	MB-0581_MB-2718	neg	neg	MB-0581	MB-2718	1
MB-0581	MB-0659	0.47941567065073	MB-0581_MB-0659	neg	neg	MB-0581	MB-0659	2
MB-0581	MB-2513	0.347941567065073	MB-0581_MB-2513	neg	neg	MB-0581	MB-2513	3
MB-0581	MB-3031	0.50332005312085	MB-0581_MB-3031	neg	neg	MB-0581	MB-3031	4
MB-0581	MB-0350	0.111322549952426	MB-0581_MB-0350	neg	neg	MB-0581	MB-0350	5
MB-0581	MB-2904	0.51195219123506	MB-0581_MB-2904	neg	neg	MB-0581	MB-2904	6
MB-0581	MB-2957	0.456912878787879	MB-0581_MB-2957	neg	neg	MB-0581	MB-2957	2
MB-0581	MB-0494	0.524737047136736	MB-0581_MB-0494	neg	neg	MB-0581	MB-0494	2
MB-0581	MB-2614	0.477867203219316	MB-0581_MB-2614	neg	neg	MB-0581	MB-2614	7
MB-0581	MB-3436	0.47808764940239	MB-0581_MB-3436	neg	neg	MB-0581	MB-3436	8
MB-0581	MB-3567	0.723222322232223	MB-0581_MB-3567	neg	neg	MB-0581	MB-3567	9
MB-0581	MB-3329	0.318725099601594	MB-0581_MB-3329	neg	neg	MB-0581	MB-3329	2
MB-0581	MB-2857	0.511699271192942	MB-0581_MB-2857	neg	neg	MB-0581	MB-2857	10
MB-0581	MB-0608	0.384893267651888	MB-0581_MB-0608	neg	neg	MB-0581	MB-0608	3
MB-0581	MB-3218	0.505489260143198	MB-0581_MB-3218	neg	neg	MB-0581	MB-3218	4
MB-0581	MB-2912	0.360732372419166	MB-0581_MB-2912	neg	neg	MB-0581	MB-2912	2
MB-0581	MB-2923	0.249554367201426	MB-0581_MB-2923	neg	neg	MB-0581	MB-2923	11
MB-0581	MB-2742	0.440634920634921	MB-0581_MB-2742	neg	neg	MB-0581	MB-2742	12
MB-0581	MB-2632	0.242643262777491	MB-0581_MB-2632	neg	neg	MB-0581	MB-2632	10
MB-0581	MB-3528	0.297476759628154	MB-0581_MB-3528	neg	neg	MB-0581	MB-3528	9
MB-0581	MB-3292	0.631020768890853	MB-0581_MB-3292	neg	neg	MB-0581	MB-3292	8
MB-0581	MB-3488	0.407702523240372	MB-0581_MB-3488	neg	neg	MB-0581	MB-3488	2
MB-0581	MB-0414	0.016827934371056	MB-0581_MB-0414	neg	neg	MB-0581	MB-0414	3
MB-0582	MB-0191	0.225490196078431	MB-0582_MB-0191	neg	neg	MB-0582	MB-0191	10
MB-0582	MB-0045	0.520739064856712	MB-0582_MB-0045	neg	neg	MB-0582	MB-0045	8
MB-0582	MB-0035	0.0678733031674208	MB-0582_MB-0035	neg	neg	MB-0582	MB-0035	2
MB-0581	MB-3367	0.313776846516501	MB-0581_MB-3367	neg	neg	MB-0581	MB-3367	13
MB-0581	MB-0396	0.236856080722252	MB-0581_MB-0396	neg	neg	MB-0581	MB-0396	13
MB-0581	MB-3386	0.334661354581673	MB-0581_MB-3386	neg	neg	MB-0581	MB-3386	3
MB-0582	MB-0372	0.255279034690799	MB-0582_MB-0372	neg	neg	MB-0582	MB-0372	6
MB-0582	MB-0238	0.312217194570136	MB-0582_MB-0238	neg	neg	MB-0582	MB-0238	9
MB-0582	MB-0525	0.430995475113122	MB-0582_MB-0525	neg	neg	MB-0582	MB-0525	4
MB-0582	MB-0400	0.294494720965309	MB-0582_MB-0400	neg	neg	MB-0582	MB-0400	9
MB-0582	MB-0395	0.567119155354449	MB-0582_MB-0395	neg	neg	MB-0582	MB-0395	2
MB-0582	MB-0158	0.581902552204176	MB-0582_MB-0158	neg	neg	MB-0582	MB-0158	2
MB-0582	MB-0401	0.117269984917044	MB-0582_MB-0401	neg	neg	MB-0582	MB-0401	5
MB-0582	MB-0531	0.507918552036199	MB-0582_MB-0531	neg	neg	MB-0582	MB-0531	2
MB-0582	MB-0115	0.268853695324284	MB-0582_MB-0115	neg	neg	MB-0582	MB-0115	6
MB-0582	MB-0467	0.385746606334842	MB-0582_MB-0467	neg	neg	MB-0582	MB-0467	9
MB-0582	MB-0581	0.622171945701357	MB-0582_MB-0581	neg	neg	MB-0582	MB-0581	2
MB-0582	MB-0613	0.171945701357466	MB-0582_MB-0613	neg	neg	MB-0582	MB-0613	2
MB-0582	MB-0396	0.124434389140271	MB-0582_MB-0396	neg	neg	MB-0582	MB-0396	2
MB-0582	MB-0659	0.279788838612368	MB-0582_MB-0659	neg	neg	MB-0582	MB-0659	2
MB-0582	MB-0446	0.0799396681749623	MB-0582_MB-0446	neg	neg	MB-0582	MB-0446	6
MB-0582	MB-0874	0.124434389140271	MB-0582_MB-0874	neg	neg	MB-0582	MB-0874	14
MB-0582	MB-2513	0.168929110105581	MB-0582_MB-2513	neg	neg	MB-0582	MB-2513	2
MB-0582	MB-2718	0.525641025641026	MB-0582_MB-2718	neg	neg	MB-0582	MB-2718	13
MB-0582	MB-0350	0.0682503770739065	MB-0582_MB-0350	neg	neg	MB-0582	MB-0350	9
MB-0582	MB-0269	0.370019920318725	MB-0582_MB-0269	neg	neg	MB-0582	MB-0269	6
MB-0582	MB-2904	0.3736802413273	MB-0582_MB-2904	neg	neg	MB-0582	MB-2904	10
MB-0582	MB-3031	0.366515837104072	MB-0582_MB-3031	neg	neg	MB-0582	MB-3031	1
MB-0582	MB-3528	0.198340874811463	MB-0582_MB-3528	neg	neg	MB-0582	MB-3528	2
MB-0582	MB-0399	0.50430504305043	MB-0582_MB-0399	neg	neg	MB-0582	MB-0399	3
MB-0582	MB-3436	0.419683257918552	MB-0582_MB-3436	neg	neg	MB-0582	MB-3436	4
MB-0582	MB-2742	0.392156862745098	MB-0582_MB-2742	neg	neg	MB-0582	MB-2742	5
MB-0582	MB-0354	0.65881018401815	MB-0582_MB-0354	neg	neg	MB-0582	MB-0354	6
MB-0582	MB-2614	0.65422322775264	MB-0582_MB-2614	neg	neg	MB-0582	MB-2614	2
MB-0582	MB-0414	0.0475113122171946	MB-0582_MB-0414	neg	neg	MB-0582	MB-0414	2
MB-0582	MB-0869	0.357466063348416	MB-0582_MB-0869	neg	neg	MB-0582	MB-0869	7
MB-0582	MB-3329	0.171945701357466	MB-0582_MB-3329	neg	neg	MB-0582	MB-3329	8
MB-0582	MB-2957	0.347662141779789	MB-0582_MB-2957	neg	neg	MB-0582	MB-2957	9
MB-0582	MB-2632	0.253393665158371	MB-0582_MB-2632	neg	neg	MB-0582	MB-2632	2
MB-0582	MB-0494	0.728883861236802	MB-0582_MB-0494	neg	neg	MB-0582	MB-0494	10
MB-0582	MB-2857	0.650075414781297	MB-0582_MB-2857	neg	neg	MB-0582	MB-2857	3
MB-0582	MB-0608	0.520197044334975	MB-0582_MB-0608	neg	neg	MB-0582	MB-0608	4
MB-0582	MB-0206	0.402293470629534	MB-0582_MB-0206	neg	neg	MB-0582	MB-0206	2
MB-0582	MB-3218	0.489441930618401	MB-0582_MB-3218	neg	neg	MB-0582	MB-3218	11
MB-0582	MB-3567	0.382352941176471	MB-0582_MB-3567	neg	neg	MB-0582	MB-3567	12
MB-0582	MB-3488	0.219834087481146	MB-0582_MB-3488	neg	neg	MB-0582	MB-3488	10
MB-0582	MB-2912	0.128205128205128	MB-0582_MB-2912	neg	neg	MB-0582	MB-2912	9
MB-0582	MB-0361	0.239915819010873	MB-0582_MB-0361	neg	neg	MB-0582	MB-0361	8
MB-0582	MB-2923	0.22473604826546	MB-0582_MB-2923	neg	neg	MB-0582	MB-2923	2
MB-0582	MB-3386	0.220211161387632	MB-0582_MB-3386	neg	neg	MB-0582	MB-3386	3
MB-0582	MB-3292	0.270739064856712	MB-0582_MB-3292	neg	neg	MB-0582	MB-3292	10
MB-0582	MB-3367	0.215686274509804	MB-0582_MB-3367	neg	neg	MB-0582	MB-3367	8
MB-0608	MB-0045	0.652545155993432	MB-0608_MB-0045	neg	neg	MB-0608	MB-0045	2
MB-0608	MB-0238	0.599671592775041	MB-0608_MB-0238	neg	neg	MB-0608	MB-0238	13
MB-0608	MB-0372	0.520197044334975	MB-0608_MB-0372	neg	neg	MB-0608	MB-0372	13
MB-0608	MB-0191	0.44991789819376	MB-0608_MB-0191	neg	neg	MB-0608	MB-0191	3
MB-0608	MB-0115	0.534975369458128	MB-0608_MB-0115	neg	neg	MB-0608	MB-0115	6
MB-0608	MB-0400	0.664367816091954	MB-0608_MB-0400	neg	neg	MB-0608	MB-0400	9
MB-0608	MB-0396	0.221018062397373	MB-0608_MB-0396	neg	neg	MB-0608	MB-0396	4
MB-0608	MB-0525	0.495238095238095	MB-0608_MB-0525	neg	neg	MB-0608	MB-0525	9
MB-0608	MB-0206	0.716124502691318	MB-0608_MB-0206	neg	neg	MB-0608	MB-0206	2
MB-0608	MB-0531	0.568472906403941	MB-0608_MB-0531	neg	neg	MB-0608	MB-0531	2
MB-0608	MB-0269	0.601261620185923	MB-0608_MB-0269	neg	neg	MB-0608	MB-0269	5
MB-0608	MB-0613	0.388177339901478	MB-0608_MB-0613	neg	neg	MB-0608	MB-0613	2
MB-0608	MB-0874	0.238423645320197	MB-0608_MB-0874	neg	neg	MB-0608	MB-0874	6
MB-0608	MB-0659	0.523152709359606	MB-0608_MB-0659	neg	neg	MB-0608	MB-0659	9
MB-0608	MB-0158	0.537354988399072	MB-0608_MB-0158	neg	neg	MB-0608	MB-0158	2
MB-0608	MB-0869	0.625944170771757	MB-0608_MB-0869	neg	neg	MB-0608	MB-0869	2
MB-0608	MB-2513	0.349425287356322	MB-0608_MB-2513	neg	neg	MB-0608	MB-2513	2
MB-0608	MB-0494	0.79376026272578	MB-0608_MB-0494	neg	neg	MB-0608	MB-0494	2
MB-0608	MB-0581	0.379967159277504	MB-0608_MB-0581	neg	neg	MB-0608	MB-0581	6
MB-0608	MB-2718	0.492282430213465	MB-0608_MB-2718	neg	neg	MB-0608	MB-2718	14
MB-0608	MB-2742	0.499835796387521	MB-0608_MB-2742	neg	neg	MB-0608	MB-2742	2
MB-0608	MB-0467	0.355008210180624	MB-0608_MB-0467	neg	neg	MB-0608	MB-0467	13
MB-0608	MB-0354	0.580035291152004	MB-0608_MB-0354	neg	neg	MB-0608	MB-0354	9
MB-0608	MB-2904	0.392446633825944	MB-0608_MB-2904	neg	neg	MB-0608	MB-2904	6
MB-0608	MB-3031	0.517241379310345	MB-0608_MB-3031	neg	neg	MB-0608	MB-3031	10
MB-0608	MB-2912	0.454515599343186	MB-0608_MB-2912	neg	neg	MB-0608	MB-2912	1
MB-0608	MB-3329	0.431855500821018	MB-0608_MB-3329	neg	neg	MB-0608	MB-3329	2
MB-0608	MB-0401	0.102463054187192	MB-0608_MB-0401	neg	neg	MB-0608	MB-0401	3
MB-0608	MB-2957	0.718555008210181	MB-0608_MB-2957	neg	neg	MB-0608	MB-2957	4
MB-0608	MB-3528	0.44696223316913	MB-0608_MB-3528	neg	neg	MB-0608	MB-3528	5
MB-0608	MB-3436	0.542528735632184	MB-0608_MB-3436	neg	neg	MB-0608	MB-3436	6
MB-0608	MB-0395	0.24991789819376	MB-0608_MB-0395	neg	neg	MB-0608	MB-0395	2
MB-0608	MB-3218	0.718555008210181	MB-0608_MB-3218	neg	neg	MB-0608	MB-3218	2
MB-0608	MB-2857	0.576354679802956	MB-0608_MB-2857	neg	neg	MB-0608	MB-2857	7
MB-0608	MB-3292	0.759605911330049	MB-0608_MB-3292	neg	neg	MB-0608	MB-3292	8
MB-0608	MB-0582	0.513300492610837	MB-0608_MB-0582	neg	neg	MB-0608	MB-0582	9
MB-0608	MB-0399	0.459819598195982	MB-0608_MB-0399	neg	neg	MB-0608	MB-0399	2
MB-0608	MB-3386	0.423316912972085	MB-0608_MB-3386	neg	neg	MB-0608	MB-3386	10
MB-0613	MB-0191	0.130541871921182	MB-0613_MB-0191	neg	neg	MB-0613	MB-0191	3
MB-0608	MB-3367	0.510673234811166	MB-0608_MB-3367	neg	neg	MB-0608	MB-3367	4
MB-0613	MB-0045	0.358934169278997	MB-0613_MB-0045	neg	neg	MB-0613	MB-0045	2
MB-0613	MB-0206	0.144863093845074	MB-0613_MB-0206	neg	neg	MB-0613	MB-0206	11
MB-0613	MB-0372	0.360931435963777	MB-0613_MB-0372	neg	neg	MB-0613	MB-0372	12
MB-0613	MB-0238	0.244501940491591	MB-0613_MB-0238	neg	neg	MB-0613	MB-0238	10
MB-0613	MB-0115	0.397153945666235	MB-0613_MB-0115	neg	neg	MB-0613	MB-0115	9
MB-0613	MB-0158	0.225290023201856	MB-0613_MB-0158	neg	neg	MB-0613	MB-0158	8
MB-0613	MB-0401	0.0282208588957055	MB-0613_MB-0401	neg	neg	MB-0613	MB-0401	2
MB-0608	MB-0035	0.0732348111658457	MB-0608_MB-0035	neg	neg	MB-0608	MB-0035	3
MB-0608	MB-2923	0.264696223316913	MB-0608_MB-2923	neg	neg	MB-0608	MB-2923	10
MB-0608	MB-0350	0.134646962233169	MB-0608_MB-0350	neg	neg	MB-0608	MB-0350	8
MB-0608	MB-2614	0.433825944170772	MB-0608_MB-2614	neg	neg	MB-0608	MB-2614	2
MB-0608	MB-0446	0.0949096880131363	MB-0608_MB-0446	neg	neg	MB-0608	MB-0446	13
MB-0613	MB-0446	0.0145903479236813	MB-0613_MB-0446	neg	neg	MB-0613	MB-0446	13
MB-0613	MB-0350	0.0347288296860133	MB-0613_MB-0350	neg	neg	MB-0613	MB-0350	3
MB-0613	MB-0354	0.0805496029244926	MB-0613_MB-0354	neg	neg	MB-0613	MB-0354	6
MB-0608	MB-0361	0.323152709359606	MB-0608_MB-0361	neg	neg	MB-0608	MB-0361	9
MB-0613	MB-0269	0.0859991690901537	MB-0613_MB-0269	neg	neg	MB-0613	MB-0269	4
MB-0613	MB-0525	0.370633893919793	MB-0613_MB-0525	neg	neg	MB-0613	MB-0525	9
MB-0613	MB-0400	0.453428201811125	MB-0613_MB-0400	neg	neg	MB-0613	MB-0400	2
MB-0613	MB-0874	0.0174644243208279	MB-0613_MB-0874	neg	neg	MB-0613	MB-0874	2
MB-0613	MB-0035	0.018111254851229	MB-0613_MB-0035	neg	neg	MB-0613	MB-0035	5
MB-0613	MB-0414	0.014724442574674	MB-0613_MB-0414	neg	neg	MB-0613	MB-0414	2
MB-0608	MB-3567	0.38752052545156	MB-0608_MB-3567	neg	neg	MB-0608	MB-3567	6
MB-0608	MB-3488	0.332348111658456	MB-0608_MB-3488	neg	neg	MB-0608	MB-3488	9
MB-0613	MB-0494	0.240358395013635	MB-0613_MB-0494	neg	neg	MB-0613	MB-0494	2
MB-0613	MB-0361	0.0834794808839004	MB-0613_MB-0361	neg	neg	MB-0613	MB-0361	2
MB-0613	MB-0396	0.250663834306957	MB-0613_MB-0396	neg	neg	MB-0613	MB-0396	2
MB-0613	MB-0581	0.169469598965071	MB-0613_MB-0581	neg	neg	MB-0613	MB-0581	2
MB-0608	MB-0414	0.0597701149425287	MB-0608_MB-0414	neg	neg	MB-0608	MB-0414	6
MB-0613	MB-0395	0.0834403080872914	MB-0613_MB-0395	neg	neg	MB-0613	MB-0395	14
MB-0613	MB-0467	0.0815006468305304	MB-0613_MB-0467	neg	neg	MB-0613	MB-0467	2
MB-0613	MB-2912	0.0755746007012076	MB-0613_MB-2912	neg	neg	MB-0613	MB-2912	13
MB-0613	MB-2513	0.104139715394567	MB-0613_MB-2513	neg	neg	MB-0613	MB-2513	9
MB-0613	MB-2904	0.190168175937904	MB-0613_MB-2904	neg	neg	MB-0613	MB-2904	6
MB-0613	MB-2718	0.44372574385511	MB-0613_MB-2718	neg	neg	MB-0613	MB-2718	10
MB-0613	MB-0399	0.144526445264453	MB-0613_MB-0399	neg	neg	MB-0613	MB-0399	1
MB-0613	MB-0531	0.322768434670116	MB-0613_MB-0531	neg	neg	MB-0613	MB-0531	2
MB-0613	MB-0582	0.170437405731523	MB-0613_MB-0582	neg	neg	MB-0613	MB-0582	3
MB-0613	MB-0659	0.733505821474774	MB-0613_MB-0659	neg	neg	MB-0613	MB-0659	4
MB-0613	MB-0608	0.388834154351396	MB-0613_MB-0608	neg	neg	MB-0613	MB-0608	5
MB-0613	MB-3329	0.0595084087968952	MB-0613_MB-3329	neg	neg	MB-0613	MB-3329	6
MB-0613	MB-2742	0.118095238095238	MB-0613_MB-2742	neg	neg	MB-0613	MB-2742	2
MB-0613	MB-3031	0.380336351875809	MB-0613_MB-3031	neg	neg	MB-0613	MB-3031	2
MB-0613	MB-3528	0.0834411384217335	MB-0613_MB-3528	neg	neg	MB-0613	MB-3528	7
MB-0613	MB-2857	0.218258534714231	MB-0613_MB-2857	neg	neg	MB-0613	MB-2857	8
MB-0608	MB-2632	0.393103448275862	MB-0608_MB-2632	neg	neg	MB-0608	MB-2632	9
MB-0659	MB-0045	0.605015673981191	MB-0659_MB-0045	neg	neg	MB-0659	MB-0045	2
MB-0659	MB-0115	0.639262934089298	MB-0659_MB-0115	neg	neg	MB-0659	MB-0115	10
MB-0659	MB-0191	0.151231527093596	MB-0659_MB-0191	neg	neg	MB-0659	MB-0191	3
MB-0613	MB-0869	0.192244897959184	MB-0613_MB-0869	neg	neg	MB-0613	MB-0869	4
MB-0613	MB-3436	0.752263906856404	MB-0613_MB-3436	neg	neg	MB-0613	MB-3436	2
MB-0613	MB-3367	0.269774751178628	MB-0613_MB-3367	neg	neg	MB-0613	MB-3367	11
MB-0613	MB-2957	0.541193181818182	MB-0613_MB-2957	neg	neg	MB-0613	MB-2957	12
MB-0659	MB-0350	0.0556612749762131	MB-0659_MB-0350	neg	neg	MB-0659	MB-0350	10
MB-0613	MB-3218	0.401909307875895	MB-0613_MB-3218	neg	neg	MB-0613	MB-3218	9
MB-0659	MB-0158	0.478654292343387	MB-0659_MB-0158	neg	neg	MB-0659	MB-0158	8
MB-0613	MB-3292	0.168360583296509	MB-0613_MB-3292	neg	neg	MB-0613	MB-3292	2
MB-0613	MB-3386	0.16882276843467	MB-0613_MB-3386	neg	neg	MB-0613	MB-3386	3
MB-0659	MB-0361	0.222728867064188	MB-0659_MB-0361	neg	neg	MB-0659	MB-0361	10
MB-0659	MB-0035	0.385653409090909	MB-0659_MB-0035	neg	neg	MB-0659	MB-0035	8
MB-0613	MB-2614	0.127766599597586	MB-0613_MB-2614	neg	neg	MB-0613	MB-2614	2
MB-0659	MB-0396	0.0801911842804036	MB-0659_MB-0396	neg	neg	MB-0659	MB-0396	13
MB-0659	MB-0400	0.372077922077922	MB-0659_MB-0400	neg	neg	MB-0659	MB-0400	13
MB-0659	MB-0238	0.312075983717775	MB-0659_MB-0238	neg	neg	MB-0659	MB-0238	3
MB-0659	MB-0372	0.334513274336283	MB-0659_MB-0372	neg	neg	MB-0659	MB-0372	6
MB-0659	MB-0467	0.400648824006488	MB-0659_MB-0467	neg	neg	MB-0659	MB-0467	9
MB-0659	MB-0395	0.478818998716303	MB-0659_MB-0395	neg	neg	MB-0659	MB-0395	4
MB-0659	MB-0582	0.282428355957768	MB-0659_MB-0582	neg	neg	MB-0659	MB-0582	9
MB-0659	MB-0869	0.29265306122449	MB-0659_MB-0869	neg	neg	MB-0659	MB-0869	2
MB-0659	MB-0525	0.349397590361446	MB-0659_MB-0525	neg	neg	MB-0659	MB-0525	2
MB-0613	MB-3567	0.0909090909090909	MB-0613_MB-3567	neg	neg	MB-0613	MB-3567	5
MB-0613	MB-2923	0.0915032679738562	MB-0613_MB-2923	neg	neg	MB-0613	MB-2923	2
MB-0659	MB-0531	0.443416370106762	MB-0659_MB-0531	neg	neg	MB-0659	MB-0531	6
MB-0659	MB-0399	0.566741849497642	MB-0659_MB-0399	neg	neg	MB-0659	MB-0399	9
MB-0659	MB-0354	0.24977856510186	MB-0659_MB-0354	neg	neg	MB-0659	MB-0354	2
MB-0659	MB-0581	0.470119521912351	MB-0659_MB-0581	neg	neg	MB-0659	MB-0581	2
MB-0659	MB-0206	0.214135267961619	MB-0659_MB-0206	neg	neg	MB-0659	MB-0206	2
MB-0659	MB-0613	0.741914618369987	MB-0659_MB-0613	neg	neg	MB-0659	MB-0613	2
MB-0659	MB-0269	0.244689290436316	MB-0659_MB-0269	neg	neg	MB-0659	MB-0269	6
MB-0659	MB-2513	0.243835616438356	MB-0659_MB-2513	neg	neg	MB-0659	MB-2513	14
MB-0659	MB-0414	0.0151451409339504	MB-0659_MB-0414	neg	neg	MB-0659	MB-0414	2
MB-0659	MB-0401	0.050920245398773	MB-0659_MB-0401	neg	neg	MB-0659	MB-0401	13
MB-0659	MB-2632	0.216313887454827	MB-0659_MB-2632	neg	neg	MB-0659	MB-2632	9
MB-0659	MB-0446	0.358585858585859	MB-0659_MB-0446	neg	neg	MB-0659	MB-0446	6
MB-0659	MB-2923	0.200237670825906	MB-0659_MB-2923	neg	neg	MB-0659	MB-2923	10
MB-0659	MB-0608	0.525779967159278	MB-0659_MB-0608	neg	neg	MB-0659	MB-0608	1
MB-0659	MB-0874	0.220880069025022	MB-0659_MB-0874	neg	neg	MB-0659	MB-0874	2
MB-0659	MB-0494	0.332294507206856	MB-0659_MB-0494	neg	neg	MB-0659	MB-0494	3
MB-0659	MB-2857	0.268124280782509	MB-0659_MB-2857	neg	neg	MB-0659	MB-2857	4
MB-0659	MB-2614	0.288732394366197	MB-0659_MB-2614	neg	neg	MB-0659	MB-2614	5
MB-0659	MB-2957	0.671875	MB-0659_MB-2957	neg	neg	MB-0659	MB-2957	6
MB-0659	MB-3436	0.727189781021898	MB-0659_MB-3436	neg	neg	MB-0659	MB-3436	2
MB-0659	MB-2718	0.413953488372093	MB-0659_MB-2718	neg	neg	MB-0659	MB-2718	2
MB-0659	MB-2904	0.299380591878871	MB-0659_MB-2904	neg	neg	MB-0659	MB-2904	7
MB-0659	MB-3488	0.273991655076495	MB-0659_MB-3488	neg	neg	MB-0659	MB-3488	8
MB-0659	MB-3386	0.21830985915493	MB-0659_MB-3386	neg	neg	MB-0659	MB-3386	9
MB-0659	MB-3218	0.526491646778043	MB-0659_MB-3218	neg	neg	MB-0659	MB-3218	2
MB-0659	MB-3031	0.34115523465704	MB-0659_MB-3031	neg	neg	MB-0659	MB-3031	10
MB-0659	MB-3292	0.278391515687141	MB-0659_MB-3292	neg	neg	MB-0659	MB-3292	3
MB-0659	MB-2912	0.243864433190495	MB-0659_MB-2912	neg	neg	MB-0659	MB-2912	4
MB-0659	MB-2742	0.273015873015873	MB-0659_MB-2742	neg	neg	MB-0659	MB-2742	2
MB-0659	MB-3567	0.526102610261026	MB-0659_MB-3567	neg	neg	MB-0659	MB-3567	11
MB-0869	MB-0115	0.656734693877551	MB-0869_MB-0115	neg	neg	MB-0869	MB-0115	12
MB-0869	MB-0045	0.57265306122449	MB-0869_MB-0045	neg	neg	MB-0869	MB-0045	10
MB-0869	MB-0372	0.362857142857143	MB-0869_MB-0372	neg	neg	MB-0869	MB-0372	9
MB-0659	MB-3367	0.106862231534835	MB-0659_MB-3367	neg	neg	MB-0659	MB-3367	8
MB-0869	MB-0238	0.413877551020408	MB-0869_MB-0238	neg	neg	MB-0869	MB-0238	2
MB-0659	MB-3329	0.262652705061082	MB-0659_MB-3329	neg	neg	MB-0659	MB-3329	3
MB-0869	MB-0191	0.331836734693878	MB-0869_MB-0191	neg	neg	MB-0869	MB-0191	10
MB-0869	MB-0400	0.637959183673469	MB-0869_MB-0400	neg	neg	MB-0869	MB-0400	8
MB-0659	MB-3528	0.212785388127854	MB-0659_MB-3528	neg	neg	MB-0659	MB-3528	2
MB-0613	MB-2632	0.0882808466701084	MB-0613_MB-2632	neg	neg	MB-0613	MB-2632	13
MB-0869	MB-0525	0.589795918367347	MB-0869_MB-0525	neg	neg	MB-0869	MB-0525	13
MB-0613	MB-3488	0.0886157826649418	MB-0613_MB-3488	neg	neg	MB-0613	MB-3488	3
MB-0869	MB-0395	0.368163265306122	MB-0869_MB-0395	neg	neg	MB-0869	MB-0395	6
MB-0869	MB-0531	0.815102040816327	MB-0869_MB-0531	neg	neg	MB-0869	MB-0531	9
MB-0869	MB-0158	0.633410672853828	MB-0869_MB-0158	neg	neg	MB-0869	MB-0158	4
MB-0869	MB-0467	0.22530612244898	MB-0869_MB-0467	neg	neg	MB-0869	MB-0467	9
MB-0869	MB-0035	0.0861224489795918	MB-0869_MB-0035	neg	neg	MB-0869	MB-0035	2
MB-0869	MB-0396	0.768979591836735	MB-0869_MB-0396	neg	neg	MB-0869	MB-0396	2
MB-0869	MB-0350	0.268979591836735	MB-0869_MB-0350	neg	neg	MB-0869	MB-0350	5
MB-0869	MB-0446	0.0791836734693878	MB-0869_MB-0446	neg	neg	MB-0869	MB-0446	2
MB-0869	MB-0659	0.289387755102041	MB-0869_MB-0659	neg	neg	MB-0869	MB-0659	6
MB-0869	MB-0399	0.544075440754408	MB-0869_MB-0399	neg	neg	MB-0869	MB-0399	9
MB-0869	MB-0581	0.531020408163265	MB-0869_MB-0581	neg	neg	MB-0869	MB-0581	2
MB-0869	MB-0269	0.445053120849934	MB-0869_MB-0269	neg	neg	MB-0869	MB-0269	2
MB-0869	MB-2513	0.252244897959184	MB-0869_MB-2513	neg	neg	MB-0869	MB-2513	2
MB-0869	MB-0613	0.191836734693878	MB-0869_MB-0613	neg	neg	MB-0869	MB-0613	2
MB-0869	MB-0874	0.195102040816327	MB-0869_MB-0874	neg	neg	MB-0869	MB-0874	6
MB-0869	MB-0582	0.360859728506787	MB-0869_MB-0582	neg	neg	MB-0869	MB-0582	14
MB-0869	MB-0401	0.684489795918367	MB-0869_MB-0401	neg	neg	MB-0869	MB-0401	2
MB-0869	MB-2718	0.489795918367347	MB-0869_MB-2718	neg	neg	MB-0869	MB-2718	13
MB-0869	MB-0608	0.62824302134647	MB-0869_MB-0608	neg	neg	MB-0869	MB-0608	9
MB-0869	MB-0414	0.0510204081632653	MB-0869_MB-0414	neg	neg	MB-0869	MB-0414	6
MB-0869	MB-0354	0.440887320393244	MB-0869_MB-0354	neg	neg	MB-0869	MB-0354	10
MB-0869	MB-3031	0.493061224489796	MB-0869_MB-3031	neg	neg	MB-0869	MB-3031	1
MB-0869	MB-2904	0.324897959183673	MB-0869_MB-2904	neg	neg	MB-0869	MB-2904	2
MB-0869	MB-0206	0.496840627194009	MB-0869_MB-0206	neg	neg	MB-0869	MB-0206	3
MB-0869	MB-3436	0.293061224489796	MB-0869_MB-3436	neg	neg	MB-0869	MB-3436	4
MB-0869	MB-0494	0.529022204908453	MB-0869_MB-0494	neg	neg	MB-0869	MB-0494	5
MB-0869	MB-2857	0.530111238971998	MB-0869_MB-2857	neg	neg	MB-0869	MB-2857	6
MB-0869	MB-3329	0.236326530612245	MB-0869_MB-3329	neg	neg	MB-0869	MB-3329	2
MB-0869	MB-2742	0.313469387755102	MB-0869_MB-2742	neg	neg	MB-0869	MB-2742	2
MB-0869	MB-3528	0.251428571428571	MB-0869_MB-3528	neg	neg	MB-0869	MB-3528	7
MB-0869	MB-2957	0.695918367346939	MB-0869_MB-2957	neg	neg	MB-0869	MB-2957	8
MB-0874	MB-0045	0.38662486938349	MB-0874_MB-0045	neg	neg	MB-0874	MB-0045	9
MB-0869	MB-3218	0.414285714285714	MB-0869_MB-3218	neg	neg	MB-0869	MB-3218	2
MB-0874	MB-0238	0.598371777476255	MB-0874_MB-0238	neg	neg	MB-0874	MB-0238	10
MB-0874	MB-0191	0.0635467980295567	MB-0874_MB-0191	neg	neg	MB-0874	MB-0191	3
MB-0869	MB-3567	0.436326530612245	MB-0869_MB-3567	neg	neg	MB-0869	MB-3567	4
MB-0874	MB-0206	0.657851626491926	MB-0874_MB-0206	neg	neg	MB-0874	MB-0206	2
MB-0869	MB-3292	0.671428571428571	MB-0869_MB-3292	neg	neg	MB-0869	MB-3292	11
MB-0869	MB-2614	0.333061224489796	MB-0869_MB-2614	neg	neg	MB-0869	MB-2614	12
MB-0874	MB-0372	0.715271786022433	MB-0874_MB-0372	neg	neg	MB-0874	MB-0372	10
MB-0874	MB-0396	0	MB-0874_MB-0396	neg	neg	MB-0874	MB-0396	9
MB-0874	MB-0158	0.500232018561485	MB-0874_MB-0158	neg	neg	MB-0874	MB-0158	8
MB-0869	MB-3386	0.277551020408163	MB-0869_MB-3386	neg	neg	MB-0869	MB-3386	2
MB-0869	MB-3488	0.269795918367347	MB-0869_MB-3488	neg	neg	MB-0869	MB-3488	3
MB-0869	MB-2912	0.546941955590183	MB-0869_MB-2912	neg	neg	MB-0869	MB-2912	10
MB-0869	MB-2923	0.273469387755102	MB-0869_MB-2923	neg	neg	MB-0869	MB-2923	8
MB-0874	MB-0401	0.0134969325153374	MB-0874_MB-0401	neg	neg	MB-0874	MB-0401	2
MB-0874	MB-0269	0.468299711815562	MB-0874_MB-0269	neg	neg	MB-0874	MB-0269	13
MB-0869	MB-3367	0.266122448979592	MB-0869_MB-3367	neg	neg	MB-0869	MB-3367	13
MB-0874	MB-0400	0.455194805194805	MB-0874_MB-0400	neg	neg	MB-0874	MB-0400	3
MB-0874	MB-0354	0.358280657395702	MB-0874_MB-0354	neg	neg	MB-0874	MB-0354	6
MB-0874	MB-0414	0.00883466554480438	MB-0874_MB-0414	neg	neg	MB-0874	MB-0414	9
MB-0869	MB-2632	0.344489795918367	MB-0869_MB-2632	neg	neg	MB-0869	MB-2632	4
MB-0874	MB-0613	0.0174644243208279	MB-0874_MB-0613	neg	neg	MB-0874	MB-0613	9
MB-0874	MB-0525	0.542168674698795	MB-0874_MB-0525	neg	neg	MB-0874	MB-0525	2
MB-0869	MB-0361	0.320589266923886	MB-0869_MB-0361	neg	neg	MB-0869	MB-0361	2
MB-0874	MB-0361	0.242721851981761	MB-0874_MB-0361	neg	neg	MB-0874	MB-0361	5
MB-0874	MB-0350	0.0447193149381541	MB-0874_MB-0350	neg	neg	MB-0874	MB-0350	2
MB-0874	MB-0399	0.41389913899139	MB-0874_MB-0399	neg	neg	MB-0874	MB-0399	6
MB-0874	MB-0582	0.124434389140271	MB-0874_MB-0582	neg	neg	MB-0874	MB-0582	9
MB-0874	MB-0869	0.195102040816327	MB-0874_MB-0869	neg	neg	MB-0874	MB-0869	2
MB-0874	MB-0115	0.126151665485471	MB-0874_MB-0115	neg	neg	MB-0874	MB-0115	2
MB-0874	MB-0494	0.273470977795092	MB-0874_MB-0494	neg	neg	MB-0874	MB-0494	2
MB-0874	MB-0531	0.380071174377224	MB-0874_MB-0531	neg	neg	MB-0874	MB-0531	2
MB-0874	MB-2742	0.567619047619048	MB-0874_MB-2742	neg	neg	MB-0874	MB-2742	6
MB-0874	MB-0395	0.148267008985879	MB-0874_MB-0395	neg	neg	MB-0874	MB-0395	14
MB-0874	MB-2912	0.929489676665368	MB-0874_MB-2912	neg	neg	MB-0874	MB-2912	2
MB-0874	MB-2923	0.238859180035651	MB-0874_MB-2923	neg	neg	MB-0874	MB-2923	13
MB-0874	MB-0659	0.226056945642796	MB-0874_MB-0659	neg	neg	MB-0874	MB-0659	9
MB-0874	MB-2513	0.656600517687662	MB-0874_MB-2513	neg	neg	MB-0874	MB-2513	6
MB-0874	MB-3329	0.76100086281277	MB-0874_MB-3329	neg	neg	MB-0874	MB-3329	10
MB-0874	MB-2904	0.810736407432897	MB-0874_MB-2904	neg	neg	MB-0874	MB-2904	1
MB-0874	MB-3031	0.605694564279551	MB-0874_MB-3031	neg	neg	MB-0874	MB-3031	2
MB-0874	MB-2957	0.372632575757576	MB-0874_MB-2957	neg	neg	MB-0874	MB-2957	3
MB-0874	MB-3528	0.733390854184642	MB-0874_MB-3528	neg	neg	MB-0874	MB-3528	4
MB-0874	MB-2857	0.344840813195244	MB-0874_MB-2857	neg	neg	MB-0874	MB-2857	5
MB-0874	MB-3436	0.407247627264884	MB-0874_MB-3436	neg	neg	MB-0874	MB-3436	6
MB-0874	MB-2718	0.571317829457364	MB-0874_MB-2718	neg	neg	MB-0874	MB-2718	2
MB-0874	MB-0608	0.235467980295567	MB-0874_MB-0608	neg	neg	MB-0874	MB-0608	2
MB-0874	MB-3218	0.534128878281623	MB-0874_MB-3218	neg	neg	MB-0874	MB-3218	7
MB-0874	MB-3292	0.481661511268228	MB-0874_MB-3292	neg	neg	MB-0874	MB-3292	8
MB-0874	MB-3386	0.627464788732394	MB-0874_MB-3386	neg	neg	MB-0874	MB-3386	9
MB-0874	MB-0581	0.290836653386454	MB-0874_MB-0581	neg	neg	MB-0874	MB-0581	2
MB-0874	MB-0467	0.250608272506083	MB-0874_MB-0467	neg	neg	MB-0874	MB-0467	10
MB-0874	MB-3367	0.130434782608696	MB-0874_MB-3367	neg	neg	MB-0874	MB-3367	3
MB-0874	MB-2632	0.288074341765617	MB-0874_MB-2632	neg	neg	MB-0874	MB-2632	4
MB-0874	MB-2614	0.361167002012072	MB-0874_MB-2614	neg	neg	MB-0874	MB-2614	2
MB-0874	MB-3567	0.126012601260126	MB-0874_MB-3567	neg	neg	MB-0874	MB-3567	11
MB-0874	MB-0446	0.0274971941638608	MB-0874_MB-0446	neg	neg	MB-0874	MB-0446	12
MB-0874	MB-0035	0.0369318181818182	MB-0874_MB-0035	neg	neg	MB-0874	MB-0035	10
MB-0874	MB-3488	0.322670375521558	MB-0874_MB-3488	neg	neg	MB-0874	MB-3488	9
MB-2513	MB-0045	0.473354231974922	MB-2513_MB-0045	neg	neg	MB-2513	MB-0045	8
MB-2513	MB-0115	0.245216158752658	MB-2513_MB-0115	neg	neg	MB-2513	MB-0115	2
MB-2513	MB-0238	0.596336499321574	MB-2513_MB-0238	neg	neg	MB-2513	MB-0238	3
MB-2513	MB-0361	0.731322343037531	MB-2513_MB-0361	neg	neg	MB-2513	MB-0361	10
MB-2513	MB-0158	0.504408352668213	MB-2513_MB-0158	neg	neg	MB-2513	MB-0158	8
MB-2513	MB-0206	0.637640449438202	MB-2513_MB-0206	neg	neg	MB-2513	MB-0206	2
MB-2513	MB-0372	0.673451327433628	MB-2513_MB-0372	neg	neg	MB-2513	MB-0372	13
MB-2513	MB-0035	0.0632102272727273	MB-2513_MB-0035	neg	neg	MB-2513	MB-0035	13
MB-2513	MB-0467	0.642335766423358	MB-2513_MB-0467	neg	neg	MB-2513	MB-0467	3
MB-2513	MB-0395	0.270218228498074	MB-2513_MB-0395	neg	neg	MB-2513	MB-0395	6
MB-2513	MB-0400	0.573376623376623	MB-2513_MB-0400	neg	neg	MB-2513	MB-0400	9
MB-2513	MB-0525	0.607228915662651	MB-2513_MB-0525	neg	neg	MB-2513	MB-0525	4
MB-2513	MB-0446	0.0566778900112233	MB-2513_MB-0446	neg	neg	MB-2513	MB-0446	9
MB-2513	MB-0399	0.446769230769231	MB-2513_MB-0399	neg	neg	MB-2513	MB-0399	2
MB-2513	MB-0401	0.0312883435582822	MB-2513_MB-0401	neg	neg	MB-2513	MB-0401	2
MB-2513	MB-0531	0.44626334519573	MB-2513_MB-0531	neg	neg	MB-2513	MB-0531	5
MB-2513	MB-0582	0.169683257918552	MB-2513_MB-0582	neg	neg	MB-2513	MB-0582	2
MB-2513	MB-0269	0.562163570064247	MB-2513_MB-0269	neg	neg	MB-2513	MB-0269	6
MB-2513	MB-0396	0.0722251725969198	MB-2513_MB-0396	neg	neg	MB-2513	MB-0396	9
MB-2513	MB-0874	0.660914581535807	MB-2513_MB-0874	neg	neg	MB-2513	MB-0874	2
MB-2513	MB-0354	0.469520766773163	MB-2513_MB-0354	neg	neg	MB-2513	MB-0354	2
MB-2513	MB-0494	0.366186209583171	MB-2513_MB-0494	neg	neg	MB-2513	MB-0494	2
MB-2513	MB-0869	0.249387755102041	MB-2513_MB-0869	neg	neg	MB-2513	MB-0869	2
MB-2513	MB-0613	0.10608020698577	MB-2513_MB-0613	neg	neg	MB-2513	MB-0613	6
MB-2513	MB-2632	0.755807950438823	MB-2513_MB-2632	neg	neg	MB-2513	MB-2632	14
MB-2513	MB-0581	0.349269588313413	MB-2513_MB-0581	neg	neg	MB-2513	MB-0581	2
MB-2513	MB-2718	0.568217054263566	MB-2513_MB-2718	neg	neg	MB-2513	MB-2718	13
MB-2513	MB-2923	0.744503862150921	MB-2513_MB-2923	neg	neg	MB-2513	MB-2923	9
MB-2513	MB-2742	0.591111111111111	MB-2513_MB-2742	neg	neg	MB-2513	MB-2742	6
MB-2513	MB-0191	0.121674876847291	MB-2513_MB-0191	neg	neg	MB-2513	MB-0191	10
MB-2513	MB-0608	0.342857142857143	MB-2513_MB-0608	neg	neg	MB-2513	MB-0608	1
MB-2513	MB-2904	0.663454920853407	MB-2513_MB-2904	neg	neg	MB-2513	MB-2904	2
MB-2513	MB-0659	0.245662100456621	MB-2513_MB-0659	neg	neg	MB-2513	MB-0659	3
MB-2513	MB-2912	0.592130892091936	MB-2513_MB-2912	neg	neg	MB-2513	MB-2912	4
MB-2513	MB-2957	0.411458333333333	MB-2513_MB-2957	neg	neg	MB-2513	MB-2957	5
MB-2513	MB-3329	0.808900523560209	MB-2513_MB-3329	neg	neg	MB-2513	MB-3329	6
MB-2513	MB-3488	0.817802503477051	MB-2513_MB-3488	neg	neg	MB-2513	MB-3488	2
MB-2513	MB-3528	0.606710158434296	MB-2513_MB-3528	neg	neg	MB-2513	MB-3528	2
MB-2513	MB-3386	0.812676056338028	MB-2513_MB-3386	neg	neg	MB-2513	MB-3386	7
MB-2513	MB-3218	0.507875894988067	MB-2513_MB-3218	neg	neg	MB-2513	MB-3218	8
MB-2513	MB-3436	0.354014598540146	MB-2513_MB-3436	neg	neg	MB-2513	MB-3436	9
MB-2513	MB-3292	0.611135660627486	MB-2513_MB-3292	neg	neg	MB-2513	MB-3292	2
MB-2513	MB-3031	0.530685920577617	MB-2513_MB-3031	neg	neg	MB-2513	MB-3031	10
MB-2513	MB-3567	0.170567056705671	MB-2513_MB-3567	neg	neg	MB-2513	MB-3567	3
MB-2513	MB-3367	0.258250392875851	MB-2513_MB-3367	neg	neg	MB-2513	MB-3367	4
MB-2513	MB-0414	0.0336558687421119	MB-2513_MB-0414	neg	neg	MB-2513	MB-0414	2
MB-2513	MB-2857	0.388185654008439	MB-2513_MB-2857	neg	neg	MB-2513	MB-2857	11
MB-2513	MB-2614	0.386317907444668	MB-2513_MB-2614	neg	neg	MB-2513	MB-2614	12
MB-2513	MB-0350	0.0509039010466223	MB-2513_MB-0350	neg	neg	MB-2513	MB-0350	10
MB-2614	MB-0372	0.408953722334004	MB-2614_MB-0372	neg	neg	MB-2614	MB-0372	9
MB-2614	MB-0045	0.533702213279678	MB-2614_MB-0045	neg	neg	MB-2614	MB-0045	8
MB-2614	MB-0238	0.437122736418511	MB-2614_MB-0238	neg	neg	MB-2614	MB-0238	2
MB-2614	MB-0525	0.452213279678068	MB-2614_MB-0525	neg	neg	MB-2614	MB-0525	3
MB-2614	MB-0115	0.24748490945674	MB-2614_MB-0115	neg	neg	MB-2614	MB-0115	10
MB-2614	MB-0467	0.448189134808853	MB-2614_MB-0467	neg	neg	MB-2614	MB-0467	8
MB-2614	MB-0191	0.144334975369458	MB-2614_MB-0191	neg	neg	MB-2614	MB-0191	2
MB-2614	MB-0158	0.641763341067285	MB-2614_MB-0158	neg	neg	MB-2614	MB-0158	13
MB-2614	MB-0399	0.584255842558426	MB-2614_MB-0399	neg	neg	MB-2614	MB-0399	13
MB-2614	MB-0400	0.364185110663984	MB-2614_MB-0400	neg	neg	MB-2614	MB-0400	3
MB-2614	MB-0354	0.572851020922612	MB-2614_MB-0354	neg	neg	MB-2614	MB-0354	6
MB-2614	MB-0531	0.504024144869215	MB-2614_MB-0531	neg	neg	MB-2614	MB-0531	9
MB-2614	MB-0494	0.62290611608882	MB-2614_MB-0494	neg	neg	MB-2614	MB-0494	4
MB-2614	MB-0582	0.664404223227753	MB-2614_MB-0582	neg	neg	MB-2614	MB-0582	9
MB-2614	MB-0874	0.36317907444668	MB-2614_MB-0874	neg	neg	MB-2614	MB-0874	2
MB-2614	MB-0659	0.283199195171026	MB-2614_MB-0659	neg	neg	MB-2614	MB-0659	2
MB-2614	MB-0613	0.128269617706237	MB-2614_MB-0613	neg	neg	MB-2614	MB-0613	5
MB-2614	MB-0269	0.419191499958496	MB-2614_MB-0269	neg	neg	MB-2614	MB-0269	2
MB-2614	MB-0581	0.480885311871227	MB-2614_MB-0581	neg	neg	MB-2614	MB-0581	6
MB-2614	MB-0206	0.500819096653405	MB-2614_MB-0206	neg	neg	MB-2614	MB-0206	9
MB-2614	MB-2513	0.387323943661972	MB-2614_MB-2513	neg	neg	MB-2614	MB-2513	2
MB-2614	MB-2718	0.722334004024145	MB-2614_MB-2718	neg	neg	MB-2614	MB-2718	2
MB-2614	MB-3031	0.504024144869215	MB-2614_MB-3031	neg	neg	MB-2614	MB-3031	2
MB-2614	MB-0395	0.500503018108652	MB-2614_MB-0395	neg	neg	MB-2614	MB-0395	2
MB-2614	MB-0446	0.0819919517102616	MB-2614_MB-0446	neg	neg	MB-2614	MB-0446	6
MB-2614	MB-2904	0.572937625754527	MB-2614_MB-2904	neg	neg	MB-2614	MB-2904	14
MB-2614	MB-3436	0.571428571428571	MB-2614_MB-3436	neg	neg	MB-2614	MB-3436	2
MB-2614	MB-3329	0.403923541247485	MB-2614_MB-3329	neg	neg	MB-2614	MB-3329	13
MB-2614	MB-3528	0.357645875251509	MB-2614_MB-3528	neg	neg	MB-2614	MB-3528	9
MB-2614	MB-2742	0.517102615694165	MB-2614_MB-2742	neg	neg	MB-2614	MB-2742	6
MB-2614	MB-0401	0.111167002012072	MB-2614_MB-0401	neg	neg	MB-2614	MB-0401	10
MB-2614	MB-0608	0.442364532019704	MB-2614_MB-0608	neg	neg	MB-2614	MB-0608	1
MB-2614	MB-0396	0.0729376257545272	MB-2614_MB-0396	neg	neg	MB-2614	MB-0396	2
MB-2614	MB-3218	0.637708830548926	MB-2614_MB-3218	neg	neg	MB-2614	MB-3218	3
MB-2614	MB-3488	0.411971830985915	MB-2614_MB-3488	neg	neg	MB-2614	MB-3488	4
MB-2614	MB-2912	0.444487728866381	MB-2614_MB-2912	neg	neg	MB-2614	MB-2912	5
MB-2614	MB-2957	0.531723484848485	MB-2614_MB-2957	neg	neg	MB-2614	MB-2957	6
MB-2614	MB-0869	0.333061224489796	MB-2614_MB-0869	neg	neg	MB-2614	MB-0869	2
MB-2614	MB-2923	0.412474849094567	MB-2614_MB-2923	neg	neg	MB-2614	MB-2923	2
MB-2614	MB-3386	0.358148893360161	MB-2614_MB-3386	neg	neg	MB-2614	MB-3386	7
MB-2614	MB-3292	0.516129032258065	MB-2614_MB-3292	neg	neg	MB-2614	MB-3292	8
MB-2614	MB-2632	0.446177062374245	MB-2614_MB-2632	neg	neg	MB-2614	MB-2632	9
MB-2614	MB-2857	0.47180667433832	MB-2614_MB-2857	neg	neg	MB-2614	MB-2857	2
MB-2614	MB-0035	0.0925553319919517	MB-2614_MB-0035	neg	neg	MB-2614	MB-0035	10
MB-2614	MB-0361	0.259558049807085	MB-2614_MB-0361	neg	neg	MB-2614	MB-0361	3
MB-2614	MB-0414	0.0159865376525032	MB-2614_MB-0414	neg	neg	MB-2614	MB-0414	4
MB-2614	MB-3567	0.188568856885689	MB-2614_MB-3567	neg	neg	MB-2614	MB-3567	2
MB-2614	MB-3367	0.276659959758551	MB-2614_MB-3367	neg	neg	MB-2614	MB-3367	11
MB-2632	MB-0035	0.0831182240578214	MB-2632_MB-0035	neg	neg	MB-2632	MB-0035	12
MB-2632	MB-0395	0.493030459473413	MB-2632_MB-0395	neg	neg	MB-2632	MB-0395	10
MB-2632	MB-0372	0.332472896231286	MB-2632_MB-0372	neg	neg	MB-2632	MB-0372	9
MB-2632	MB-0238	0.367578729994837	MB-2632_MB-0238	neg	neg	MB-2632	MB-0238	8
MB-2632	MB-0467	0.830149716055756	MB-2632_MB-0467	neg	neg	MB-2632	MB-0467	2
MB-2632	MB-0361	0.873728516310067	MB-2632_MB-0361	neg	neg	MB-2632	MB-0361	3
MB-2632	MB-0446	0.0836344863190501	MB-2632_MB-0446	neg	neg	MB-2632	MB-0446	10
MB-2632	MB-0191	0.113793103448276	MB-2632_MB-0191	neg	neg	MB-2632	MB-0191	8
MB-2632	MB-0115	0.193598347960764	MB-2632_MB-0115	neg	neg	MB-2632	MB-0115	2
MB-2632	MB-0045	0.348993288590604	MB-2632_MB-0045	neg	neg	MB-2632	MB-0045	13
MB-2632	MB-0206	0.582494734378657	MB-2632_MB-0206	neg	neg	MB-2632	MB-0206	13
MB-2632	MB-0525	0.334021683014972	MB-2632_MB-0525	neg	neg	MB-2632	MB-0525	3
MB-2614	MB-0350	0.0456707897240723	MB-2614_MB-0350	neg	neg	MB-2614	MB-0350	6
MB-2632	MB-0399	0.471914719147191	MB-2632_MB-0399	neg	neg	MB-2632	MB-0399	9
MB-2632	MB-0400	0.303045947341249	MB-2632_MB-0400	neg	neg	MB-2632	MB-0400	4
MB-2632	MB-0269	0.56117197875166	MB-2632_MB-0269	neg	neg	MB-2632	MB-0269	9
MB-2632	MB-2513	0.750129065565307	MB-2632_MB-2513	neg	neg	MB-2632	MB-2513	2
MB-2632	MB-0659	0.217346411977284	MB-2632_MB-0659	neg	neg	MB-2632	MB-0659	2
MB-2632	MB-0874	0.290139390810532	MB-2632_MB-0874	neg	neg	MB-2632	MB-0874	5
MB-2632	MB-0613	0.087248322147651	MB-2632_MB-0613	neg	neg	MB-2632	MB-0613	2
MB-2632	MB-0582	0.253770739064857	MB-2632_MB-0582	neg	neg	MB-2632	MB-0582	6
MB-2632	MB-0869	0.341224489795918	MB-2632_MB-0869	neg	neg	MB-2632	MB-0869	9
MB-2632	MB-0531	0.347960764068147	MB-2632_MB-0531	neg	neg	MB-2632	MB-0531	2
MB-2632	MB-0158	0.509976798143852	MB-2632_MB-0158	neg	neg	MB-2632	MB-0158	2
MB-2632	MB-2923	0.899845121321631	MB-2632_MB-2923	neg	neg	MB-2632	MB-2923	2
MB-2632	MB-0401	0.087248322147651	MB-2632_MB-0401	neg	neg	MB-2632	MB-0401	2
MB-2632	MB-0581	0.241610738255034	MB-2632_MB-0581	neg	neg	MB-2632	MB-0581	6
MB-2632	MB-2718	0.287558079504388	MB-2632_MB-2718	neg	neg	MB-2632	MB-2718	14
MB-2632	MB-3329	0.457924625709861	MB-2632_MB-3329	neg	neg	MB-2632	MB-3329	2
MB-2632	MB-3436	0.236964377903975	MB-2632_MB-3436	neg	neg	MB-2632	MB-3436	13
MB-2632	MB-3488	0.934950955085183	MB-2632_MB-3488	neg	neg	MB-2632	MB-3488	9
MB-2632	MB-2742	0.372225090345896	MB-2632_MB-2742	neg	neg	MB-2632	MB-2742	6
MB-2632	MB-0354	0.421225107133854	MB-2632_MB-0354	neg	neg	MB-2632	MB-0354	10
MB-2632	MB-2904	0.347444501806918	MB-2632_MB-2904	neg	neg	MB-2632	MB-2904	1
MB-2632	MB-3528	0.375838926174497	MB-2632_MB-3528	neg	neg	MB-2632	MB-3528	2
MB-2632	MB-3031	0.36654620547238	MB-2632_MB-3031	neg	neg	MB-2632	MB-3031	3
MB-2718	MB-0045	0.732497387669801	MB-2718_MB-0045	neg	neg	MB-2718	MB-0045	4
MB-2632	MB-3567	0.246624662466247	MB-2632_MB-3567	neg	neg	MB-2632	MB-3567	5
MB-2718	MB-0035	0.0482954545454545	MB-2718_MB-0035	neg	neg	MB-2718	MB-0035	6
MB-2632	MB-2912	0.492403583950136	MB-2632_MB-2912	neg	neg	MB-2632	MB-2912	2
MB-2632	MB-2957	0.456439393939394	MB-2632_MB-2957	neg	neg	MB-2632	MB-2957	2
MB-2718	MB-0191	0.127093596059113	MB-2718_MB-0191	neg	neg	MB-2718	MB-0191	7
MB-2632	MB-0396	0.0387196695921528	MB-2632_MB-0396	neg	neg	MB-2632	MB-0396	8
MB-2718	MB-0115	0.442948263642807	MB-2718_MB-0115	neg	neg	MB-2718	MB-0115	9
MB-2718	MB-0158	0.74338747099768	MB-2718_MB-0158	neg	neg	MB-2718	MB-0158	2
MB-2718	MB-0238	0.533242876526459	MB-2718_MB-0238	neg	neg	MB-2718	MB-0238	10
MB-2718	MB-0372	0.688372093023256	MB-2718_MB-0372	neg	neg	MB-2718	MB-0372	3
MB-2718	MB-0395	0.394094993581515	MB-2718_MB-0395	neg	neg	MB-2718	MB-0395	4
MB-2632	MB-3386	0.759421786267424	MB-2632_MB-3386	neg	neg	MB-2632	MB-3386	2
MB-2718	MB-0414	0.0117795540597392	MB-2718_MB-0414	neg	neg	MB-2718	MB-0414	11
MB-2718	MB-0400	0.748701298701299	MB-2718_MB-0400	neg	neg	MB-2718	MB-0400	12
MB-2632	MB-0494	0.41994546162836	MB-2632_MB-0494	neg	neg	MB-2632	MB-0494	10
MB-2718	MB-0206	0.497308682424526	MB-2718_MB-0206	neg	neg	MB-2718	MB-0206	9
MB-2632	MB-0608	0.394417077175698	MB-2632_MB-0608	neg	neg	MB-2632	MB-0608	8
MB-2718	MB-0361	0.294633461943178	MB-2718_MB-0361	neg	neg	MB-2718	MB-0361	2
MB-2718	MB-0350	0.101332064700285	MB-2718_MB-0350	neg	neg	MB-2718	MB-0350	3
MB-2718	MB-0525	0.81937984496124	MB-2718_MB-0525	neg	neg	MB-2718	MB-0525	10
MB-2632	MB-3292	0.587273530711445	MB-2632_MB-3292	neg	neg	MB-2632	MB-3292	8
MB-2718	MB-0399	0.570725707257073	MB-2718_MB-0399	neg	neg	MB-2718	MB-0399	2
MB-2718	MB-0467	0.505426356589147	MB-2718_MB-0467	neg	neg	MB-2718	MB-0467	13
MB-2718	MB-0531	0.681850533807829	MB-2718_MB-0531	neg	neg	MB-2718	MB-0531	13
MB-2718	MB-0581	0.600265604249668	MB-2718_MB-0581	neg	neg	MB-2718	MB-0581	3
MB-2718	MB-0582	0.525641025641026	MB-2718_MB-0582	neg	neg	MB-2718	MB-0582	6
MB-2718	MB-2513	0.556589147286822	MB-2718_MB-2513	neg	neg	MB-2718	MB-2513	9
MB-2718	MB-0354	0.539558359621451	MB-2718_MB-0354	neg	neg	MB-2718	MB-0354	4
MB-2718	MB-0494	0.609661082976237	MB-2718_MB-0494	neg	neg	MB-2718	MB-0494	9
MB-2718	MB-0446	0.0331088664421998	MB-2718_MB-0446	neg	neg	MB-2718	MB-0446	2
MB-2718	MB-0613	0.442432082794308	MB-2718_MB-0613	neg	neg	MB-2718	MB-0613	2
MB-2718	MB-0269	0.395325458657954	MB-2718_MB-0269	neg	neg	MB-2718	MB-0269	5
MB-2718	MB-0874	0.575193798449612	MB-2718_MB-0874	neg	neg	MB-2718	MB-0874	2
MB-2718	MB-2923	0.273321449792038	MB-2718_MB-2923	neg	neg	MB-2718	MB-2923	6
MB-2718	MB-2614	0.715291750503018	MB-2718_MB-2614	neg	neg	MB-2718	MB-2614	9
MB-2718	MB-0869	0.486122448979592	MB-2718_MB-0869	neg	neg	MB-2718	MB-0869	2
MB-2718	MB-2904	0.836889194769443	MB-2718_MB-2904	neg	neg	MB-2718	MB-2904	2
MB-2718	MB-3031	0.744186046511628	MB-2718_MB-3031	neg	neg	MB-2718	MB-3031	2
MB-2718	MB-0659	0.413953488372093	MB-2718_MB-0659	neg	neg	MB-2718	MB-0659	2
MB-2632	MB-2614	0.444164989939638	MB-2632_MB-2614	neg	neg	MB-2632	MB-2614	6
MB-2718	MB-0608	0.480459770114943	MB-2718_MB-0608	neg	neg	MB-2718	MB-0608	14
MB-2718	MB-3218	0.715035799522673	MB-2718_MB-3218	neg	neg	MB-2718	MB-3218	2
MB-2632	MB-3218	0.552744630071599	MB-2632_MB-3218	neg	neg	MB-2632	MB-3218	13
MB-2718	MB-2632	0.288074341765617	MB-2718_MB-2632	neg	neg	MB-2718	MB-2632	9
MB-2718	MB-2957	0.757575757575758	MB-2718_MB-2957	neg	neg	MB-2718	MB-2957	6
MB-2718	MB-2912	0.656018698870277	MB-2718_MB-2912	neg	neg	MB-2718	MB-2912	10
MB-2718	MB-2742	0.587301587301587	MB-2718_MB-2742	neg	neg	MB-2718	MB-2742	1
MB-2718	MB-3329	0.575968992248062	MB-2718_MB-3329	neg	neg	MB-2718	MB-3329	2
MB-2718	MB-3436	0.762015503875969	MB-2718_MB-3436	neg	neg	MB-2718	MB-3436	3
MB-2718	MB-3528	0.534108527131783	MB-2718_MB-3528	neg	neg	MB-2718	MB-3528	4
MB-2718	MB-3386	0.483098591549296	MB-2718_MB-3386	neg	neg	MB-2718	MB-3386	5
MB-2718	MB-3567	0.210621062106211	MB-2718_MB-3567	neg	neg	MB-2718	MB-3567	6
MB-2718	MB-3488	0.382475660639777	MB-2718_MB-3488	neg	neg	MB-2718	MB-3488	2
MB-2742	MB-0238	0.94031746031746	MB-2742_MB-0238	neg	neg	MB-2742	MB-0238	2
MB-2632	MB-3367	0.267423851316469	MB-2632_MB-3367	neg	neg	MB-2632	MB-3367	7
MB-2718	MB-3292	0.605832965090588	MB-2718_MB-3292	neg	neg	MB-2718	MB-3292	8
MB-2742	MB-0045	0.553814002089864	MB-2742_MB-0045	neg	neg	MB-2742	MB-0045	9
MB-2718	MB-2857	0.432297660145761	MB-2718_MB-2857	neg	neg	MB-2718	MB-2857	2
MB-2742	MB-0372	0.653968253968254	MB-2742_MB-0372	neg	neg	MB-2742	MB-0372	10
MB-2742	MB-0206	0.778141820734847	MB-2742_MB-0206	neg	neg	MB-2742	MB-0206	3
MB-2718	MB-0396	0.197026022304833	MB-2718_MB-0396	neg	neg	MB-2718	MB-0396	4
MB-2718	MB-3367	0.13200628601362	MB-2718_MB-3367	neg	neg	MB-2718	MB-3367	2
MB-2742	MB-0158	0.687006960556845	MB-2742_MB-0158	neg	neg	MB-2742	MB-0158	11
MB-2632	MB-2857	0.439585730724971	MB-2632_MB-2857	neg	neg	MB-2632	MB-2857	12
MB-2742	MB-0400	0.528888888888889	MB-2742_MB-0400	neg	neg	MB-2742	MB-0400	10
MB-2718	MB-0401	0.174233128834356	MB-2718_MB-0401	neg	neg	MB-2718	MB-0401	9
MB-2742	MB-0361	0.225885654156436	MB-2742_MB-0361	neg	neg	MB-2742	MB-0361	8
MB-2742	MB-0396	0.0839086563993627	MB-2742_MB-0396	neg	neg	MB-2742	MB-0396	2
MB-2742	MB-0354	0.596168389210991	MB-2742_MB-0354	neg	neg	MB-2742	MB-0354	3
MB-2742	MB-0525	0.666666666666667	MB-2742_MB-0525	neg	neg	MB-2742	MB-0525	10
MB-2742	MB-0494	0.685625243474873	MB-2742_MB-0494	neg	neg	MB-2742	MB-0494	8
MB-2742	MB-0269	0.799235499418315	MB-2742_MB-0269	neg	neg	MB-2742	MB-0269	2
MB-2742	MB-0467	0.347301587301587	MB-2742_MB-0467	neg	neg	MB-2742	MB-0467	13
MB-2742	MB-0115	0.228571428571429	MB-2742_MB-0115	neg	neg	MB-2742	MB-0115	13
MB-2742	MB-0531	0.652063492063492	MB-2742_MB-0531	neg	neg	MB-2742	MB-0531	3
MB-2742	MB-0613	0.126984126984127	MB-2742_MB-0613	neg	neg	MB-2742	MB-0613	6
MB-2742	MB-0191	0.13448275862069	MB-2742_MB-0191	neg	neg	MB-2742	MB-0191	9
MB-2742	MB-0874	0.568253968253968	MB-2742_MB-0874	neg	neg	MB-2742	MB-0874	4
MB-2742	MB-2513	0.577777777777778	MB-2742_MB-2513	neg	neg	MB-2742	MB-2513	9
MB-2742	MB-0399	0.507790077900779	MB-2742_MB-0399	neg	neg	MB-2742	MB-0399	2
MB-2742	MB-0582	0.389894419306184	MB-2742_MB-0582	neg	neg	MB-2742	MB-0582	2
MB-2742	MB-2718	0.586666666666667	MB-2742_MB-2718	neg	neg	MB-2742	MB-2718	5
MB-2742	MB-3031	0.683174603174603	MB-2742_MB-3031	neg	neg	MB-2742	MB-3031	2
MB-2742	MB-2904	0.746666666666667	MB-2742_MB-2904	neg	neg	MB-2742	MB-2904	6
MB-2742	MB-0581	0.436825396825397	MB-2742_MB-0581	neg	neg	MB-2742	MB-0581	9
MB-2742	MB-0608	0.511658456486043	MB-2742_MB-0608	neg	neg	MB-2742	MB-0608	2
MB-2742	MB-3329	0.77968253968254	MB-2742_MB-3329	neg	neg	MB-2742	MB-3329	2
MB-2742	MB-2912	0.822750292169848	MB-2742_MB-2912	neg	neg	MB-2742	MB-2912	2
MB-2742	MB-2957	0.622159090909091	MB-2742_MB-2957	neg	neg	MB-2742	MB-2957	2
MB-2742	MB-0869	0.314285714285714	MB-2742_MB-0869	neg	neg	MB-2742	MB-0869	6
MB-2742	MB-0395	0.346031746031746	MB-2742_MB-0395	neg	neg	MB-2742	MB-0395	14
MB-2742	MB-3528	0.826666666666667	MB-2742_MB-3528	neg	neg	MB-2742	MB-3528	2
MB-2742	MB-3218	0.749880668257757	MB-2742_MB-3218	neg	neg	MB-2742	MB-3218	13
MB-2742	MB-0401	0.0417177914110429	MB-2742_MB-0401	neg	neg	MB-2742	MB-0401	9
MB-2742	MB-0446	0.0375982042648709	MB-2742_MB-0446	neg	neg	MB-2742	MB-0446	6
MB-2742	MB-3292	0.540433053468847	MB-2742_MB-3292	neg	neg	MB-2742	MB-3292	10
MB-2742	MB-0659	0.266666666666667	MB-2742_MB-0659	neg	neg	MB-2742	MB-0659	1
MB-2742	MB-3386	0.650793650793651	MB-2742_MB-3386	neg	neg	MB-2742	MB-3386	2
MB-2742	MB-3436	0.433650793650794	MB-2742_MB-3436	neg	neg	MB-2742	MB-3436	3
MB-2742	MB-2923	0.267379679144385	MB-2742_MB-2923	neg	neg	MB-2742	MB-2923	4
MB-2742	MB-2614	0.515593561368209	MB-2742_MB-2614	neg	neg	MB-2742	MB-2614	5
MB-2742	MB-2857	0.540084388185654	MB-2742_MB-2857	neg	neg	MB-2742	MB-2857	6
MB-2742	MB-2632	0.375838926174497	MB-2742_MB-2632	neg	neg	MB-2742	MB-2632	2
MB-2742	MB-3367	0.251440544787847	MB-2742_MB-3367	neg	neg	MB-2742	MB-3367	2
MB-2742	MB-0414	0.0193521245267143	MB-2742_MB-0414	neg	neg	MB-2742	MB-0414	7
MB-2742	MB-0350	0.0599429115128449	MB-2742_MB-0350	neg	neg	MB-2742	MB-0350	8
MB-2632	MB-0414	0.0302902818679007	MB-2632_MB-0414	neg	neg	MB-2632	MB-0414	9
MB-2742	MB-3488	0.435555555555556	MB-2742_MB-3488	neg	neg	MB-2742	MB-3488	2
MB-2742	MB-3567	0.198919891989199	MB-2742_MB-3567	neg	neg	MB-2742	MB-3567	10
MB-2632	MB-0350	0.0808753568030447	MB-2632_MB-0350	neg	neg	MB-2632	MB-0350	3
MB-2742	MB-0035	0.0787301587301587	MB-2742_MB-0035	neg	neg	MB-2742	MB-0035	4
MB-2857	MB-0045	0.656693517453011	MB-2857_MB-0045	neg	neg	MB-2857	MB-0045	2
MB-2857	MB-0372	0.708860759493671	MB-2857_MB-0372	neg	neg	MB-2857	MB-0372	11
MB-2857	MB-0191	0.660912926735712	MB-2857_MB-0191	neg	neg	MB-2857	MB-0191	12
MB-2857	MB-0238	0.519370924434216	MB-2857_MB-0238	neg	neg	MB-2857	MB-0238	10
MB-2857	MB-0035	0.0755657844265439	MB-2857_MB-0035	neg	neg	MB-2857	MB-0035	9
MB-2857	MB-0400	0.476793248945148	MB-2857_MB-0400	neg	neg	MB-2857	MB-0400	8
MB-2857	MB-0115	0.276563099347909	MB-2857_MB-0115	neg	neg	MB-2857	MB-0115	2
MB-2857	MB-0525	0.519370924434216	MB-2857_MB-0525	neg	neg	MB-2857	MB-0525	3
MB-2857	MB-0395	0.333716915995397	MB-2857_MB-0395	neg	neg	MB-2857	MB-0395	10
MB-2857	MB-0531	0.521288837744534	MB-2857_MB-0531	neg	neg	MB-2857	MB-0531	8
MB-2857	MB-0354	0.644063524073607	MB-2857_MB-0354	neg	neg	MB-2857	MB-0354	2
MB-2857	MB-0158	0.694663573085847	MB-2857_MB-0158	neg	neg	MB-2857	MB-0158	13
MB-2857	MB-0396	0.189489835059455	MB-2857_MB-0396	neg	neg	MB-2857	MB-0396	13
MB-2857	MB-0494	0.535864978902954	MB-2857_MB-0494	neg	neg	MB-2857	MB-0494	3
MB-2857	MB-0399	0.54920049200492	MB-2857_MB-0399	neg	neg	MB-2857	MB-0399	6
MB-2857	MB-0206	0.66885092440908	MB-2857_MB-0206	neg	neg	MB-2857	MB-0206	9
MB-2857	MB-0581	0.511315688530878	MB-2857_MB-0581	neg	neg	MB-2857	MB-0581	4
MB-2857	MB-0467	0.283467587265056	MB-2857_MB-0467	neg	neg	MB-2857	MB-0467	9
MB-2857	MB-0446	0.0755657844265439	MB-2857_MB-0446	neg	neg	MB-2857	MB-0446	2
MB-2857	MB-0269	0.673472775564409	MB-2857_MB-0269	neg	neg	MB-2857	MB-0269	2
MB-2857	MB-0613	0.226697353279632	MB-2857_MB-0613	neg	neg	MB-2857	MB-0613	5
MB-2857	MB-0659	0.271960107403145	MB-2857_MB-0659	neg	neg	MB-2857	MB-0659	2
MB-2857	MB-0874	0.341772151898734	MB-2857_MB-0874	neg	neg	MB-2857	MB-0874	6
MB-2857	MB-0869	0.530494821634062	MB-2857_MB-0869	neg	neg	MB-2857	MB-0869	9
MB-2857	MB-0582	0.643665158371041	MB-2857_MB-0582	neg	neg	MB-2857	MB-0582	2
MB-2857	MB-2718	0.434982738780207	MB-2857_MB-2718	neg	neg	MB-2857	MB-2718	2
MB-2857	MB-0350	0.0916762562332183	MB-2857_MB-0350	neg	neg	MB-2857	MB-0350	2
MB-2857	MB-0401	0.113156885308784	MB-2857_MB-0401	neg	neg	MB-2857	MB-0401	2
MB-2857	MB-2513	0.385500575373993	MB-2857_MB-2513	neg	neg	MB-2857	MB-2513	6
MB-2857	MB-2904	0.526275412351362	MB-2857_MB-2904	neg	neg	MB-2857	MB-2904	14
MB-2857	MB-3031	0.543536632144227	MB-2857_MB-3031	neg	neg	MB-2857	MB-3031	2
MB-2857	MB-2742	0.53548139624089	MB-2857_MB-2742	neg	neg	MB-2857	MB-2742	13
MB-2857	MB-3528	0.454545454545455	MB-2857_MB-3528	neg	neg	MB-2857	MB-3528	9
MB-2857	MB-0608	0.579310344827586	MB-2857_MB-0608	neg	neg	MB-2857	MB-0608	6
MB-2857	MB-3329	0.392021480629076	MB-2857_MB-3329	neg	neg	MB-2857	MB-3329	10
MB-2857	MB-3436	0.363636363636364	MB-2857_MB-3436	neg	neg	MB-2857	MB-3436	1
MB-2857	MB-2957	0.528576908323744	MB-2857_MB-2957	neg	neg	MB-2857	MB-2957	2
MB-2857	MB-3218	0.591484464902186	MB-2857_MB-3218	neg	neg	MB-2857	MB-3218	3
MB-2904	MB-0045	0.579937304075235	MB-2904_MB-0045	neg	neg	MB-2904	MB-0045	4
MB-2904	MB-0238	0.759158751696065	MB-2904_MB-0238	neg	neg	MB-2904	MB-0238	5
MB-2857	MB-3292	0.543920214806291	MB-2857_MB-3292	neg	neg	MB-2857	MB-3292	6
MB-2857	MB-2912	0.351361718450326	MB-2857_MB-2912	neg	neg	MB-2857	MB-2912	2
MB-2857	MB-3386	0.43843498273878	MB-2857_MB-3386	neg	neg	MB-2857	MB-3386	2
MB-2904	MB-0206	0.691785630704423	MB-2904_MB-0206	neg	neg	MB-2904	MB-0206	7
MB-2904	MB-0158	0.65568445475638	MB-2904_MB-0158	neg	neg	MB-2904	MB-0158	8
MB-2857	MB-3567	0.403912543153049	MB-2857_MB-3567	neg	neg	MB-2857	MB-3567	9
MB-2904	MB-0372	0.765313145216793	MB-2904_MB-0372	neg	neg	MB-2904	MB-0372	2
MB-2857	MB-0414	0.0629075565784427	MB-2857_MB-0414	neg	neg	MB-2857	MB-0414	10
MB-2857	MB-3367	0.664748753356348	MB-2857_MB-3367	neg	neg	MB-2857	MB-3367	3
MB-2904	MB-0396	0.120552310143388	MB-2904_MB-0396	neg	neg	MB-2904	MB-0396	4
MB-2904	MB-0269	0.547124335106383	MB-2904_MB-0269	neg	neg	MB-2904	MB-0269	2
MB-2904	MB-0115	0.274604267033723	MB-2904_MB-0115	neg	neg	MB-2904	MB-0115	11
MB-2904	MB-0400	0.62012987012987	MB-2904_MB-0400	neg	neg	MB-2904	MB-0400	12
MB-2904	MB-0401	0.0638036809815951	MB-2904_MB-0401	neg	neg	MB-2904	MB-0401	10
MB-2904	MB-0191	0.145320197044335	MB-2904_MB-0191	neg	neg	MB-2904	MB-0191	9
MB-2904	MB-0525	0.779766001376462	MB-2904_MB-0525	neg	neg	MB-2904	MB-0525	8
MB-2904	MB-0354	0.517645576002017	MB-2904_MB-0354	neg	neg	MB-2904	MB-0354	2
MB-2857	MB-2923	0.327963176064442	MB-2857_MB-2923	neg	neg	MB-2857	MB-2923	3
MB-2904	MB-0467	0.445973847212663	MB-2904_MB-0467	neg	neg	MB-2904	MB-0467	10
MB-2857	MB-2632	0.43843498273878	MB-2857_MB-2632	neg	neg	MB-2857	MB-2632	8
MB-2904	MB-0531	0.761183757742601	MB-2904_MB-0531	neg	neg	MB-2904	MB-0531	2
MB-2904	MB-0494	0.527853525516167	MB-2904_MB-0494	neg	neg	MB-2904	MB-0494	13
MB-2857	MB-3488	0.358649789029536	MB-2857_MB-3488	neg	neg	MB-2857	MB-3488	13
MB-2904	MB-0608	0.391461412151067	MB-2904_MB-0608	neg	neg	MB-2904	MB-0608	3
MB-2904	MB-0874	0.8093599449415	MB-2904_MB-0874	neg	neg	MB-2904	MB-0874	6
MB-2904	MB-0613	0.190815006468305	MB-2904_MB-0613	neg	neg	MB-2904	MB-0613	9
MB-2904	MB-2513	0.659325533379215	MB-2904_MB-2513	neg	neg	MB-2904	MB-2513	4
MB-2904	MB-0399	0.561705617056171	MB-2904_MB-0399	neg	neg	MB-2904	MB-0399	9
MB-2904	MB-0582	0.374434389140271	MB-2904_MB-0582	neg	neg	MB-2904	MB-0582	2
MB-2904	MB-2912	0.892091936112193	MB-2904_MB-2912	neg	neg	MB-2904	MB-2912	2
MB-2904	MB-3031	0.691672401927047	MB-2904_MB-3031	neg	neg	MB-2904	MB-3031	5
MB-2904	MB-2718	0.844459738472127	MB-2904_MB-2718	neg	neg	MB-2904	MB-2718	2
MB-2904	MB-0446	0.0392817059483726	MB-2904_MB-0446	neg	neg	MB-2904	MB-0446	6
MB-2904	MB-2742	0.749206349206349	MB-2904_MB-2742	neg	neg	MB-2904	MB-2742	9
MB-2904	MB-0361	0.298491757278148	MB-2904_MB-0361	neg	neg	MB-2904	MB-0361	2
MB-2904	MB-0869	0.321224489795918	MB-2904_MB-0869	neg	neg	MB-2904	MB-0869	2
MB-2904	MB-3329	0.762560220233999	MB-2904_MB-3329	neg	neg	MB-2904	MB-3329	2
MB-2857	MB-2614	0.467587265055619	MB-2857_MB-2614	neg	neg	MB-2857	MB-2614	2
MB-2904	MB-3292	0.619089703932832	MB-2904_MB-3292	neg	neg	MB-2904	MB-3292	6
MB-2904	MB-2957	0.543087121212121	MB-2904_MB-2957	neg	neg	MB-2904	MB-2957	14
MB-2904	MB-0581	0.50929614873838	MB-2904_MB-0581	neg	neg	MB-2904	MB-0581	2
MB-2904	MB-3218	0.714081145584726	MB-2904_MB-3218	neg	neg	MB-2904	MB-3218	13
MB-2904	MB-3528	0.717136958017894	MB-2904_MB-3528	neg	neg	MB-2904	MB-3528	9
MB-2904	MB-0659	0.301445285615967	MB-2904_MB-0659	neg	neg	MB-2904	MB-0659	6
MB-2904	MB-3367	0.235725510738607	MB-2904_MB-3367	neg	neg	MB-2904	MB-3367	10
MB-2904	MB-2923	0.273321449792038	MB-2904_MB-2923	neg	neg	MB-2904	MB-2923	1
MB-2904	MB-3436	0.558155540261528	MB-2904_MB-3436	neg	neg	MB-2904	MB-3436	2
MB-2904	MB-2614	0.580482897384306	MB-2904_MB-2614	neg	neg	MB-2904	MB-2614	3
MB-2857	MB-0361	0.271834444054718	MB-2857_MB-0361	neg	neg	MB-2857	MB-0361	4
MB-2904	MB-2857	0.53241273494438	MB-2904_MB-2857	neg	neg	MB-2904	MB-2857	5
MB-2904	MB-0414	0.0870845603702146	MB-2904_MB-0414	neg	neg	MB-2904	MB-0414	6
MB-2904	MB-2632	0.346928239545689	MB-2904_MB-2632	neg	neg	MB-2904	MB-2632	2
MB-2904	MB-3386	0.756366139022712	MB-2904_MB-3386	neg	neg	MB-2904	MB-3386	2
MB-2912	MB-0238	0.802493182703545	MB-2912_MB-0238	neg	neg	MB-2912	MB-0238	7
MB-2904	MB-0395	0.29204107830552	MB-2904_MB-0395	neg	neg	MB-2904	MB-0395	8
MB-2904	MB-0350	0.066127497621313	MB-2904_MB-0350	neg	neg	MB-2904	MB-0350	9
MB-2904	MB-3488	0.538885065381968	MB-2904_MB-3488	neg	neg	MB-2904	MB-3488	2
MB-2912	MB-0372	0.705882352941177	MB-2912_MB-0372	neg	neg	MB-2912	MB-0372	10
MB-2912	MB-0396	0	MB-2912_MB-0396	neg	neg	MB-2912	MB-0396	3
MB-2904	MB-3567	0.210621062106211	MB-2904_MB-3567	neg	neg	MB-2904	MB-3567	4
MB-2912	MB-0206	0.767142522817692	MB-2912_MB-0206	neg	neg	MB-2912	MB-0206	2
MB-2912	MB-0191	0.186209583171017	MB-2912_MB-0191	neg	neg	MB-2912	MB-0191	11
MB-2912	MB-0401	0.0393455395403194	MB-2912_MB-0401	neg	neg	MB-2912	MB-0401	12
MB-2912	MB-0045	0.738215816127776	MB-2912_MB-0045	neg	neg	MB-2912	MB-0045	10
MB-2904	MB-0035	0.088093599449415	MB-2904_MB-0035	neg	neg	MB-2904	MB-0035	9
MB-2912	MB-0269	0.500996015936255	MB-2912_MB-0269	neg	neg	MB-2912	MB-0269	8
MB-2912	MB-0525	0.613946240747955	MB-2912_MB-0525	neg	neg	MB-2912	MB-0525	2
MB-2912	MB-0400	0.509154655239579	MB-2912_MB-0400	neg	neg	MB-2912	MB-0400	3
MB-2912	MB-0613	0.0705103233346319	MB-2912_MB-0613	neg	neg	MB-2912	MB-0613	10
MB-2912	MB-0874	0.92871055707051	MB-2912_MB-0874	neg	neg	MB-2912	MB-0874	8
MB-2912	MB-0354	0.501764557600202	MB-2912_MB-0354	neg	neg	MB-2912	MB-0354	2
MB-2912	MB-0659	0.236073237241917	MB-2912_MB-0659	neg	neg	MB-2912	MB-0659	13
MB-2912	MB-0582	0.128582202111614	MB-2912_MB-0582	neg	neg	MB-2912	MB-0582	13
MB-2912	MB-0467	0.262952863264511	MB-2912_MB-0467	neg	neg	MB-2912	MB-0467	3
MB-2912	MB-0158	0.507424593967517	MB-2912_MB-0158	neg	neg	MB-2912	MB-0158	6
MB-2912	MB-2513	0.603817686014803	MB-2912_MB-2513	neg	neg	MB-2912	MB-2513	9
MB-2912	MB-0414	0.0350603817686015	MB-2912_MB-0414	neg	neg	MB-2912	MB-0414	4
MB-2912	MB-2742	0.820412933385275	MB-2912_MB-2742	neg	neg	MB-2912	MB-2742	9
MB-2912	MB-0531	0.592130892091936	MB-2912_MB-0531	neg	neg	MB-2912	MB-0531	2
MB-2912	MB-0115	0.229061160888196	MB-2912_MB-0115	neg	neg	MB-2912	MB-0115	2
MB-2912	MB-0350	0.109466303077522	MB-2912_MB-0350	neg	neg	MB-2912	MB-0350	5
MB-2912	MB-0869	0.547331515387612	MB-2912_MB-0869	neg	neg	MB-2912	MB-0869	2
MB-2912	MB-3329	0.755746007012076	MB-2912_MB-3329	neg	neg	MB-2912	MB-3329	6
MB-2912	MB-3031	0.574600701207635	MB-2912_MB-3031	neg	neg	MB-2912	MB-3031	9
MB-2912	MB-2904	0.890144137125049	MB-2912_MB-2904	neg	neg	MB-2912	MB-2904	2
MB-2912	MB-0581	0.354499415660304	MB-2912_MB-0581	neg	neg	MB-2912	MB-0581	2
MB-2912	MB-2718	0.659524737047137	MB-2912_MB-2718	neg	neg	MB-2912	MB-2718	2
MB-2912	MB-3528	0.801714063108687	MB-2912_MB-3528	neg	neg	MB-2912	MB-3528	2
MB-2912	MB-0608	0.452216748768473	MB-2912_MB-0608	neg	neg	MB-2912	MB-0608	6
MB-2912	MB-0494	0.659135177249708	MB-2912_MB-0494	neg	neg	MB-2912	MB-0494	14
MB-2912	MB-2957	0.801714063108687	MB-2912_MB-2957	neg	neg	MB-2912	MB-2957	2
MB-2912	MB-0035	0.0732372419166342	MB-2912_MB-0035	neg	neg	MB-2912	MB-0035	13
MB-2912	MB-3436	0.369692247760031	MB-2912_MB-3436	neg	neg	MB-2912	MB-3436	9
MB-2912	MB-3386	0.790806388780678	MB-2912_MB-3386	neg	neg	MB-2912	MB-3386	6
MB-2912	MB-0395	0.245033112582781	MB-2912_MB-0395	neg	neg	MB-2912	MB-0395	10
MB-2912	MB-3218	0.769380599922088	MB-2912_MB-3218	neg	neg	MB-2912	MB-3218	1
MB-2923	MB-0191	0.0980295566502463	MB-2923_MB-0191	neg	neg	MB-2923	MB-0191	2
MB-2912	MB-3292	0.541877678223607	MB-2912_MB-3292	neg	neg	MB-2912	MB-3292	3
MB-2912	MB-0399	0.411234112341123	MB-2912_MB-0399	neg	neg	MB-2912	MB-0399	4
MB-2912	MB-2857	0.349827387802071	MB-2912_MB-2857	neg	neg	MB-2912	MB-2857	5
MB-2923	MB-0035	0.0766488413547237	MB-2923_MB-0035	neg	neg	MB-2923	MB-0035	6
MB-2912	MB-0446	0.0623295675886249	MB-2912_MB-0446	neg	neg	MB-2912	MB-0446	2
MB-2923	MB-0396	0.0525756771109931	MB-2923_MB-0396	neg	neg	MB-2923	MB-0396	2
MB-2923	MB-0401	0.0843731431966726	MB-2923_MB-0401	neg	neg	MB-2923	MB-0401	7
MB-2923	MB-0238	0.25668449197861	MB-2923_MB-0238	neg	neg	MB-2923	MB-0238	8
MB-2923	MB-0045	0.445663531870428	MB-2923_MB-0045	neg	neg	MB-2923	MB-0045	9
MB-2923	MB-0372	0.269162210338681	MB-2923_MB-0372	neg	neg	MB-2923	MB-0372	2
MB-2912	MB-0361	0.218519817607857	MB-2912_MB-0361	neg	neg	MB-2912	MB-0361	10
MB-2923	MB-0350	0.0409134157944814	MB-2923_MB-0350	neg	neg	MB-2923	MB-0350	3
MB-2923	MB-0115	0.183006535947712	MB-2923_MB-0115	neg	neg	MB-2923	MB-0115	4
MB-2912	MB-2614	0.438644331904947	MB-2912_MB-2614	neg	neg	MB-2912	MB-2614	2
MB-2912	MB-3367	0.329178028827425	MB-2912_MB-3367	neg	neg	MB-2912	MB-3367	11
MB-2923	MB-0158	0.409976798143852	MB-2923_MB-0158	neg	neg	MB-2923	MB-0158	12
MB-2923	MB-0414	0.01051745898191	MB-2923_MB-0414	neg	neg	MB-2923	MB-0414	10
MB-2912	MB-2923	0.400467471756915	MB-2912_MB-2923	neg	neg	MB-2912	MB-2923	9
MB-2923	MB-0269	0.375602059458562	MB-2923_MB-0269	neg	neg	MB-2923	MB-0269	8
MB-2923	MB-0361	0.864608909154683	MB-2923_MB-0361	neg	neg	MB-2923	MB-0361	2
MB-2923	MB-0467	0.849673202614379	MB-2923_MB-0467	neg	neg	MB-2923	MB-0467	3
MB-2923	MB-0525	0.271538918597742	MB-2923_MB-0525	neg	neg	MB-2923	MB-0525	10
MB-2923	MB-2513	0.746880570409982	MB-2923_MB-2513	neg	neg	MB-2923	MB-2513	8
MB-2923	MB-0399	0.40979909799098	MB-2923_MB-0399	neg	neg	MB-2923	MB-0399	2
MB-2912	MB-3488	0.477210751850409	MB-2912_MB-3488	neg	neg	MB-2912	MB-3488	13
MB-2923	MB-0582	0.224358974358974	MB-2923_MB-0582	neg	neg	MB-2923	MB-0582	13
MB-2923	MB-0395	0.538918597742127	MB-2923_MB-0395	neg	neg	MB-2923	MB-0395	3
MB-2923	MB-0659	0.199643493761141	MB-2923_MB-0659	neg	neg	MB-2923	MB-0659	6
MB-2923	MB-0446	0.0151515151515152	MB-2923_MB-0446	neg	neg	MB-2923	MB-0446	9
MB-2912	MB-3567	0.319439033891702	MB-2912_MB-3567	neg	neg	MB-2912	MB-3567	4
MB-2912	MB-2632	0.478768991040125	MB-2912_MB-2632	neg	neg	MB-2912	MB-2632	9
MB-2923	MB-0400	0.25787284610814	MB-2923_MB-0400	neg	neg	MB-2923	MB-0400	2
MB-2923	MB-0874	0.238859180035651	MB-2923_MB-0874	neg	neg	MB-2923	MB-0874	2
MB-2923	MB-0354	0.305268464834888	MB-2923_MB-0354	neg	neg	MB-2923	MB-0354	5
MB-2923	MB-0613	0.095068330362448	MB-2923_MB-0613	neg	neg	MB-2923	MB-0613	2
MB-2923	MB-2632	0.895198760970573	MB-2923_MB-2632	neg	neg	MB-2923	MB-2632	6
MB-2923	MB-0206	0.379826819564709	MB-2923_MB-0206	neg	neg	MB-2923	MB-0206	9
MB-2923	MB-2718	0.273915626856803	MB-2923_MB-2718	neg	neg	MB-2923	MB-2718	2
MB-2923	MB-0531	0.273321449792038	MB-2923_MB-0531	neg	neg	MB-2923	MB-0531	2
MB-2923	MB-3436	0.247177658942365	MB-2923_MB-3436	neg	neg	MB-2923	MB-3436	2
MB-2923	MB-0581	0.251336898395722	MB-2923_MB-0581	neg	neg	MB-2923	MB-0581	2
MB-2923	MB-3031	0.269162210338681	MB-2923_MB-3031	neg	neg	MB-2923	MB-3031	6
MB-2923	MB-2904	0.273321449792038	MB-2923_MB-2904	neg	neg	MB-2923	MB-2904	14
MB-2923	MB-0608	0.265024630541872	MB-2923_MB-0608	neg	neg	MB-2923	MB-0608	2
MB-2923	MB-3488	0.967320261437909	MB-2923_MB-3488	neg	neg	MB-2923	MB-3488	13
MB-2923	MB-3329	0.387997623291741	MB-2923_MB-3329	neg	neg	MB-2923	MB-3329	9
MB-2923	MB-2742	0.265597147950089	MB-2923_MB-2742	neg	neg	MB-2923	MB-2742	6
MB-2923	MB-2957	0.378787878787879	MB-2923_MB-2957	neg	neg	MB-2923	MB-2957	10
MB-2923	MB-3528	0.279263220439691	MB-2923_MB-3528	neg	neg	MB-2923	MB-3528	1
MB-2957	MB-0045	0.946022727272727	MB-2957_MB-0045	neg	neg	MB-2957	MB-0045	2
MB-2923	MB-3386	0.751633986928105	MB-2923_MB-3386	neg	neg	MB-2923	MB-3386	3
MB-2957	MB-0115	0.515625	MB-2957_MB-0115	neg	neg	MB-2957	MB-0115	4
MB-2957	MB-0238	0.658617424242424	MB-2957_MB-0238	neg	neg	MB-2957	MB-0238	5
MB-2923	MB-0869	0.27469387755102	MB-2923_MB-0869	neg	neg	MB-2923	MB-0869	6
MB-2923	MB-0494	0.295675886248539	MB-2923_MB-0494	neg	neg	MB-2923	MB-0494	2
MB-2957	MB-0191	0.401041666666667	MB-2957_MB-0191	neg	neg	MB-2957	MB-0191	2
MB-2957	MB-0372	0.604640151515151	MB-2957_MB-0372	neg	neg	MB-2957	MB-0372	7
MB-2923	MB-2912	0.414102064666926	MB-2923_MB-2912	neg	neg	MB-2923	MB-2912	8
MB-2923	MB-3218	0.441050119331742	MB-2923_MB-3218	neg	neg	MB-2923	MB-3218	9
MB-2923	MB-3567	0.179117911791179	MB-2923_MB-3567	neg	neg	MB-2923	MB-3567	2
MB-2957	MB-0158	0.71554524361949	MB-2957_MB-0158	neg	neg	MB-2957	MB-0158	10
MB-2957	MB-0400	0.696969696969697	MB-2957_MB-0400	neg	neg	MB-2957	MB-0400	3
MB-2923	MB-2857	0.333716915995397	MB-2923_MB-2857	neg	neg	MB-2923	MB-2857	4
MB-2957	MB-0035	0.0610795454545455	MB-2957_MB-0035	neg	neg	MB-2957	MB-0035	2
MB-2923	MB-3292	0.395492708793637	MB-2923_MB-3292	neg	neg	MB-2923	MB-3292	11
MB-2957	MB-0206	0.630002340276153	MB-2957_MB-0206	neg	neg	MB-2957	MB-0206	12
MB-2957	MB-0525	0.748106060606061	MB-2957_MB-0525	neg	neg	MB-2957	MB-0525	10
MB-2923	MB-3367	0.133053954950236	MB-2923_MB-3367	neg	neg	MB-2923	MB-3367	9
MB-2923	MB-2614	0.403923541247485	MB-2923_MB-2614	neg	neg	MB-2923	MB-2614	8
MB-2957	MB-0269	0.531374501992032	MB-2957_MB-0269	neg	neg	MB-2957	MB-0269	2
MB-2957	MB-0531	0.695549242424242	MB-2957_MB-0531	neg	neg	MB-2957	MB-0531	3
MB-2957	MB-0354	0.527476682631712	MB-2957_MB-0354	neg	neg	MB-2957	MB-0354	10
MB-2957	MB-0659	0.674242424242424	MB-2957_MB-0659	neg	neg	MB-2957	MB-0659	8
MB-2957	MB-0613	0.541666666666667	MB-2957_MB-0613	neg	neg	MB-2957	MB-0613	2
MB-2957	MB-0467	0.256628787878788	MB-2957_MB-0467	neg	neg	MB-2957	MB-0467	13
MB-2957	MB-0395	0.347537878787879	MB-2957_MB-0395	neg	neg	MB-2957	MB-0395	13
MB-2957	MB-0401	0.184659090909091	MB-2957_MB-0401	neg	neg	MB-2957	MB-0401	3
MB-2957	MB-0581	0.459753787878788	MB-2957_MB-0581	neg	neg	MB-2957	MB-0581	6
MB-2957	MB-0874	0.372632575757576	MB-2957_MB-0874	neg	neg	MB-2957	MB-0874	9
MB-2957	MB-0446	0.0582386363636364	MB-2957_MB-0446	neg	neg	MB-2957	MB-0446	4
MB-2957	MB-0399	0.445059450594506	MB-2957_MB-0399	neg	neg	MB-2957	MB-0399	9
MB-2957	MB-2513	0.408617424242424	MB-2957_MB-2513	neg	neg	MB-2957	MB-2513	2
MB-2957	MB-0582	0.348793363499246	MB-2957_MB-0582	neg	neg	MB-2957	MB-0582	2
MB-2957	MB-2718	0.753314393939394	MB-2957_MB-2718	neg	neg	MB-2957	MB-2718	5
MB-2957	MB-0414	0.0244005048380311	MB-2957_MB-0414	neg	neg	MB-2957	MB-0414	2
MB-2957	MB-0869	0.703673469387755	MB-2957_MB-0869	neg	neg	MB-2957	MB-0869	6
MB-2957	MB-0608	0.714614121510673	MB-2957_MB-0608	neg	neg	MB-2957	MB-0608	9
MB-2957	MB-0494	0.623685235683677	MB-2957_MB-0494	neg	neg	MB-2957	MB-0494	2
MB-2957	MB-3031	0.701231060606061	MB-2957_MB-3031	neg	neg	MB-2957	MB-3031	2
MB-2957	MB-0396	0.294507575757576	MB-2957_MB-0396	neg	neg	MB-2957	MB-0396	2
MB-2957	MB-2742	0.634469696969697	MB-2957_MB-2742	neg	neg	MB-2957	MB-2742	2
MB-2957	MB-2904	0.548768939393939	MB-2957_MB-2904	neg	neg	MB-2957	MB-2904	6
MB-2957	MB-3436	0.767045454545455	MB-2957_MB-3436	neg	neg	MB-2957	MB-3436	14
MB-2957	MB-3329	0.448863636363636	MB-2957_MB-3329	neg	neg	MB-2957	MB-3329	2
MB-2957	MB-3528	0.475378787878788	MB-2957_MB-3528	neg	neg	MB-2957	MB-3528	13
MB-2957	MB-2912	0.80444098169069	MB-2957_MB-2912	neg	neg	MB-2957	MB-2912	9
MB-2957	MB-3218	0.930397727272727	MB-2957_MB-3218	neg	neg	MB-2957	MB-3218	6
MB-2957	MB-3292	0.672116659301812	MB-2957_MB-3292	neg	neg	MB-2957	MB-3292	10
MB-2957	MB-0350	0.169507575757576	MB-2957_MB-0350	neg	neg	MB-2957	MB-0350	1
MB-2957	MB-3386	0.540719696969697	MB-2957_MB-3386	neg	neg	MB-2957	MB-3386	2
MB-2957	MB-3567	0.222322232223222	MB-2957_MB-3567	neg	neg	MB-2957	MB-3567	3
MB-2957	MB-2632	0.451704545454545	MB-2957_MB-2632	neg	neg	MB-2957	MB-2632	4
MB-2957	MB-3367	0.34469696969697	MB-2957_MB-3367	neg	neg	MB-2957	MB-3367	5
MB-2957	MB-2857	0.524357499041043	MB-2957_MB-2857	neg	neg	MB-2957	MB-2857	6
MB-2957	MB-2923	0.37594696969697	MB-2957_MB-2923	neg	neg	MB-2957	MB-2923	2
MB-2957	MB-0361	0.21957207997194	MB-2957_MB-0361	neg	neg	MB-2957	MB-0361	2
MB-2957	MB-2614	0.525094696969697	MB-2957_MB-2614	neg	neg	MB-2957	MB-2614	7
MB-2957	MB-3488	0.365530303030303	MB-2957_MB-3488	neg	neg	MB-2957	MB-3488	8
MB-3031	MB-0045	0.72675026123302	MB-3031_MB-0045	neg	neg	MB-3031	MB-0045	9
MB-3031	MB-0115	0.397590361445783	MB-3031_MB-0115	neg	neg	MB-3031	MB-0115	2
MB-3031	MB-0238	0.763907734056988	MB-3031_MB-0238	neg	neg	MB-3031	MB-0238	10
MB-3031	MB-0158	0.677726218097448	MB-3031_MB-0158	neg	neg	MB-3031	MB-0158	3
MB-3031	MB-0191	0.156650246305419	MB-3031_MB-0191	neg	neg	MB-3031	MB-0191	4
MB-3031	MB-0372	0.723008849557522	MB-3031_MB-0372	neg	neg	MB-3031	MB-0372	2
MB-3031	MB-0400	0.735064935064935	MB-3031_MB-0400	neg	neg	MB-3031	MB-0400	11
MB-3031	MB-0206	0.641235665808565	MB-3031_MB-0206	neg	neg	MB-3031	MB-0206	12
MB-3031	MB-0395	0.307445442875481	MB-3031_MB-0395	neg	neg	MB-3031	MB-0395	10
MB-3031	MB-0401	0.398773006134969	MB-3031_MB-0401	neg	neg	MB-3031	MB-0401	9
MB-3031	MB-0035	0.0596590909090909	MB-3031_MB-0035	neg	neg	MB-3031	MB-0035	8
MB-3031	MB-0525	0.787951807228916	MB-3031_MB-0525	neg	neg	MB-3031	MB-0525	2
MB-3031	MB-0494	0.590183093104792	MB-3031_MB-0494	neg	neg	MB-3031	MB-0494	3
MB-3031	MB-0399	0.550840508405084	MB-3031_MB-0399	neg	neg	MB-3031	MB-0399	10
MB-3031	MB-0531	0.686832740213523	MB-3031_MB-0531	neg	neg	MB-3031	MB-0531	8
MB-3031	MB-0581	0.5	MB-3031_MB-0581	neg	neg	MB-3031	MB-0581	2
MB-3031	MB-0354	0.493604502430289	MB-3031_MB-0354	neg	neg	MB-3031	MB-0354	13
MB-3031	MB-0613	0.393272962483829	MB-3031_MB-0613	neg	neg	MB-3031	MB-0613	13
MB-3031	MB-0582	0.3736802413273	MB-3031_MB-0582	neg	neg	MB-3031	MB-0582	3
MB-3031	MB-0396	0.2129580456718	MB-3031_MB-0396	neg	neg	MB-3031	MB-0396	6
MB-3031	MB-0446	0.0707070707070707	MB-3031_MB-0446	neg	neg	MB-3031	MB-0446	9
MB-3031	MB-0350	0.111322549952426	MB-3031_MB-0350	neg	neg	MB-3031	MB-0350	4
MB-3031	MB-0869	0.494285714285714	MB-3031_MB-0869	neg	neg	MB-3031	MB-0869	9
MB-3031	MB-0874	0.61518550474547	MB-3031_MB-0874	neg	neg	MB-3031	MB-0874	2
MB-3031	MB-0467	0.369018653690187	MB-3031_MB-0467	neg	neg	MB-3031	MB-0467	2
MB-3031	MB-0608	0.513957307060755	MB-3031_MB-0608	neg	neg	MB-3031	MB-0608	5
MB-3031	MB-0659	0.343862815884477	MB-3031_MB-0659	neg	neg	MB-3031	MB-0659	2
MB-3031	MB-0361	0.270431427569274	MB-3031_MB-0361	neg	neg	MB-3031	MB-0361	6
MB-3031	MB-2718	0.747286821705426	MB-3031_MB-2718	neg	neg	MB-3031	MB-2718	9
MB-3031	MB-0269	0.565408101831943	MB-3031_MB-0269	neg	neg	MB-3031	MB-0269	2
MB-3031	MB-2742	0.667936507936508	MB-3031_MB-2742	neg	neg	MB-3031	MB-2742	2
MB-3031	MB-2513	0.53158844765343	MB-3031_MB-2513	neg	neg	MB-3031	MB-2513	2
MB-3031	MB-2904	0.692360633172746	MB-3031_MB-2904	neg	neg	MB-3031	MB-2904	2
MB-3031	MB-2957	0.70407196969697	MB-3031_MB-2957	neg	neg	MB-3031	MB-2957	6
MB-3031	MB-2614	0.504527162977867	MB-3031_MB-2614	neg	neg	MB-3031	MB-2614	14
MB-3031	MB-2923	0.269756387403446	MB-3031_MB-2923	neg	neg	MB-3031	MB-2923	2
MB-3031	MB-2912	0.569146864043631	MB-3031_MB-2912	neg	neg	MB-3031	MB-2912	13
MB-3031	MB-2857	0.548523206751055	MB-3031_MB-2857	neg	neg	MB-3031	MB-2857	9
MB-3031	MB-3218	0.803341288782816	MB-3031_MB-3218	neg	neg	MB-3031	MB-3218	6
[truncated: 451 more rows]
