# Supplementary material for: Multi-scale and multi-context interpretable mapping of cell states across heterogeneous spatial samples
Source: Nat Commun. 2025 Aug 21;16:7814. doi: 10.1038/s41467-025-62782-y (PMC12370880; doi:10.1038/s41467-025-62782-y)
Supplement: Supplementary file 9 — Source Data [file 41467_2025_62782_MOESM9_ESM.zip › SourceData/figure_6b.tsv]

matched	cost	feature	niche	territory	composition	cell_label	cost_clinical_match	feature_clinical_match	niche_clinical_match	territory_clinical_match	composition_clinical_match	cell_label_clinical_match
MB-0010_MB-0134	1.0156170877854	0.940816315964224	0.978218920326282	0.978927267704822	0.456353707347025	0.630066700872242	1	1	1	1	1	1
MB-0035_MB-3567	1.52916766583612	0.662855220065409	0.618757208212405	0.589226308384572	0.748508448986643	0.851485148514851	0.4	0.5	0.5	0.5	0.5	0.5
MB-0045_MB-2957	0.85480056513122	0.867062716840089	0.898851542211505	0.900674886422966	0.531640592424524	0.946969696969697	1	1	1	1	1	1
MB-0066_MB-0584	0.81659778192455	0.9362866379681	0.95613616892672	0.958856092361551	0.520537267075548	0.811586051743532	0.8	0.75	0.75	0.75	0.75	0.75
MB-0068_MB-0512	0.558245696699427	0.932332835812723	0.944156490045209	0.957374460889447	0.669180839133839	0.938709677419355	1	1	1	1	1	1
MB-0115_MB-0659	0.991571072943134	0.963070973732808	0.988646819480001	0.988677810727072	0.422391934031231	0.645641389085755	0.6	0.75	0.75	0.75	0.75	0.75
MB-0117_MB-0322	0.737298823025847	0.894713324416987	0.895712028365386	0.904088164727215	0.619604663513148	0.948582995951417	1	1	1	1	1	1
MB-0123_MB-3412	0.568987655462088	0.939166536102089	0.978795048998338	0.979043547516671	0.603516557715207	0.930490654205608	0.8	1	1	1	1	1
MB-0134_MB-3412	0.720529759626715	0.898195582652716	0.910858286992901	0.893317482069616	0.624302582860207	0.952796305797845	0.6	0.75	0.75	0.75	0.75	0.75
MB-0138_MB-0512	0.458011392419857	0.943221033350114	0.967988586464236	0.96299096492029	0.7019815712326	0.965806451612903	0.8	0.75	0.75	0.75	0.75	0.75
MB-0145_MB-0404	0.632014567864787	0.916912518917105	0.943160955007183	0.941416258706853	0.618753075970478	0.947742623533594	0.8	0.75	0.75	0.75	0.75	0.75
MB-0158_MB-0404	0.704248107749925	0.912587717771424	0.933382896397235	0.939475686343336	0.552964674567799	0.957340917170281	0.6	0.75	0.75	0.75	0.75	0.75
MB-0181_MB-0282	0.86394886533716	0.910028400791928	0.931558697718411	0.906558615049999	0.555393105831566	0.832512315270936	0.6	0.75	0.75	0.75	0.75	0.75
MB-0191_MB-2857	0.976406967743951	0.932713273445399	0.96760642190157	0.962454939693338	0.494918895873202	0.665899501342539	1	1	1	1	1	1
MB-0202_MB-0904	0.782272197840899	0.911014830632197	0.948713666544511	0.942442402857673	0.561161297729116	0.854395604395604	0.8	0.75	0.75	0.75	0.75	0.75
MB-0203_MB-0117	0.777786527312917	0.892708380947727	0.933664396190892	0.920312252341737	0.57764998222147	0.897878460985257	0.8	0.75	0.75	0.75	0.75	0.75
MB-0206_MB-3528	1.08002631092492	0.840726792707159	0.879447819190693	0.86137942268691	0.504852238759984	0.833567415730337	0.6	0.75	0.75	0.75	0.75	0.75
MB-0238_MB-2742	0.706033230641532	0.870196208111824	0.909904287145251	0.922581864500803	0.651601869918051	0.93968253968254	0.4	0.5	0.5	0.5	0.5	0.5
MB-0269_MB-0455	0.850961699723873	0.87014606159082	0.9310151110731	0.929782802973729	0.566832704452555	0.851261620185923	0.4	0.5	0.5	0.5	0.5	0.5
MB-0282_MB-0117	0.772908753921906	0.919423960718175	0.946375725689927	0.937646337440742	0.555418621244028	0.868226600985222	0.6	0.75	0.75	0.75	0.75	0.75
MB-0291_MB-0465	0.585334529924571	0.907463905106739	0.918751785122936	0.905889746549528	0.796005411447486	0.886554621848739	1	1	1	1	1	1
MB-0301_MB-0582	0.52322285134924	0.918706318658536	0.936238418809429	0.933888749681627	0.723388608710821	0.964555052790347	0.6	0.75	0.75	0.75	0.75	0.75
MB-0322_MB-0138	0.533770782385881	0.936727668857767	0.965500156527106	0.95852931590698	0.667010537860727	0.938461538461538	1	1	1	1	1	1
MB-0324_MB-0904	0.722289015259085	0.851355491574508	0.857879304869579	0.850038683854166	0.753956630125723	0.96448087431694	0.6	0.5	0.5	0.5	0.5	0.5
MB-0348_MB-0134	0.797364911828104	0.899463395032273	0.931837126365464	0.923720015902826	0.587229680267485	0.860384870603849	0.4	0.5	0.5	0.5	0.5	0.5
MB-0350_MB-0414	2.04646057804022	0.971614132721884	0.975163564593741	0.975615281566231	0.0113736201919299	0.0197728228859907	0.8	0.75	0.75	0.75	0.75	0.75
MB-0354_MB-0494	0.771778979800024	0.858162308455956	0.881157394580286	0.884300777296561	0.65010091798666	0.954499621880514	1	1	1	1	1	1
MB-0361_MB-2923	0.664416424566844	0.887873689466006	0.916100470873817	0.912796957958627	0.753151285615941	0.865661171518765	0.8	0.75	0.75	0.75	0.75	0.75
MB-0362_MB-0487	0.78053000252622	0.910738305292995	0.953132657148663	0.953114485303407	0.622561769805935	0.77992277992278	0.6	0.75	0.75	0.75	0.75	0.75
MB-0372_MB-2616	0.935713565071173	0.885640873487028	0.936339800047906	0.930793020042016	0.483055294543366	0.828457446808511	0.4	0.5	0.5	0.5	0.5	0.5
MB-0385_MB-0134	0.899745510636925	0.94613859955674	0.962666545181631	0.953171351162073	0.499025657014034	0.739252336448598	1	1	1	1	1	1
MB-0395_MB-3567	0.572924694534254	0.904862980012095	0.921769187632281	0.915285930882479	0.73421211242944	0.950945094509451	0.4	0.5	0.5	0.5	0.5	0.5
MB-0396_MB-0869	0.939302190592399	0.892654329337636	0.931784533578522	0.927779151201248	0.541132856514685	0.76734693877551	1	1	1	1	1	1
MB-0399_MB-0158	0.841614249068824	0.904734469330081	0.914261311506482	0.907103860583546	0.49071169376691	0.941574415744157	0.8	1	1	1	1	1
MB-0400_MB-3292	0.822607136308041	0.904409287200267	0.955772150935086	0.950420209042435	0.545315299589735	0.821475916924437	0.8	0.75	0.75	0.75	0.75	0.75
MB-0401_MB-0869	1.10021017103095	0.864226925902981	0.900302914052593	0.897697048454869	0.55429763443616	0.683265306122449	0.8	0.75	0.75	0.75	0.75	0.75
MB-0404_MB-0145	0.634014511147863	0.916843828894503	0.943346360570546	0.941631664897766	0.617665234204929	0.946498400284394	0.8	0.75	0.75	0.75	0.75	0.75
MB-0414_MB-0350	2.04613053406713	0.972156481327607	0.975278817885154	0.975490393410925	0.0111709504231942	0.0197728228859907	0.8	0.75	0.75	0.75	0.75	0.75
MB-0421_MB-0465	0.447034050360058	0.931214561538091	0.95178148175488	0.941778751676267	0.818293862420471	0.909897292250233	0.6	0.75	0.75	0.75	0.75	0.75
MB-0425_MB-0348	0.943094749925763	0.816910049264822	0.841763506527167	0.826715361405542	0.681270811974251	0.890245520902455	0.8	0.75	0.75	0.75	0.75	0.75
MB-0446_MB-3567	0.689695303964585	0.907702149818278	0.911369632215354	0.915689800635423	0.738909450000023	0.836633663366337	1	1	1	1	1	1
MB-0449_MB-0324	0.751057345798758	0.903177318164234	0.935784539840912	0.942659897801003	0.582074996755748	0.885245901639344	0.6	0.5	0.5	0.5	0.5	0.5
MB-0455_MB-0238	0.828945524741222	0.92564079569708	0.951081573609078	0.954036961215557	0.520493164539042	0.81980198019802	0.4	0.5	0.5	0.5	0.5	0.5
MB-0465_MB-2923	0.343945197448009	0.924557136554344	0.934342892118751	0.930454285065778	0.887242038766432	0.979458450046685	0.6	0.75	0.75	0.75	0.75	0.75
MB-0467_MB-3488	0.681233413595193	0.929564978238273	0.94368602540629	0.941050704356195	0.605299370754536	0.899165507649513	1	1	1	1	1	1
MB-0474_MB-0579	0.751281827417734	0.886715278760976	0.894917172518107	0.883595463367972	0.682087617671185	0.901402640264026	0.6	0.5	0.5	0.5	0.5	0.5
MB-0486_MB-0492	1.13455488009972	0.877467533655786	0.877790068361974	0.874204687262673	0.481858296293077	0.75412453432677	0.8	1	1	1	1	1
MB-0487_MB-0362	0.78306866952984	0.911189867343221	0.952500301392382	0.953430221738963	0.619888160072814	0.77992277992278	0.6	0.75	0.75	0.75	0.75	0.75
MB-0492_MB-0181	1.059356503854	0.879505073036307	0.910596155465873	0.88339222282595	0.521494436603022	0.74565560821485	0.6	0.75	0.75	0.75	0.75	0.75
MB-0494_MB-0354	0.772151810028089	0.859256280369668	0.881147292024968	0.884243143736971	0.649710170588476	0.953491303251828	1	1	1	1	1	1
MB-0512_MB-0138	0.454867207489667	0.941338394659181	0.967737100662724	0.962461523240612	0.701337709431687	0.972258064516129	0.8	0.75	0.75	0.75	0.75	0.75
MB-0521_MB-0531	0.80568241832869	0.874909498305483	0.903108039852623	0.907622488082706	0.582803429556372	0.925874125874126	0.4	0.5	0.5	0.5	0.5	0.5
MB-0525_MB-0400	0.884146483559403	0.875376282196927	0.891432111719986	0.898366192931479	0.568860747774023	0.881818181818182	0.8	0.75	0.75	0.75	0.75	0.75
MB-0528_MB-3218	0.802581559662176	0.887598006750917	0.932567582466153	0.930781987828685	0.519024562576079	0.92744630071599	0.6	0.75	0.75	0.75	0.75	0.75
MB-0531_MB-0869	0.806590565233206	0.920899514397796	0.951735935685586	0.948097461766126	0.564921420876469	0.807755102040816	0.8	1	1	1	1	1
MB-0535_MB-0138	0.622800842675017	0.935232543664548	0.955257284181023	0.950088460429847	0.614380521034339	0.922240348015226	1	1	1	1	1	1
MB-0542_MB-0404	0.840050568975643	0.895873417599088	0.918642014927217	0.931653225015077	0.505142309209958	0.908638464273018	0.6	0.75	0.75	0.75	0.75	0.75
MB-0579_MB-0395	0.634123508016219	0.913450329819627	0.923731665591104	0.909760353724063	0.685353284763178	0.933580858085809	0	0	0	0	0	0
MB-0581_MB-0395	1.05364606614118	0.88643366540274	0.906516460460325	0.894648327103628	0.530257406437695	0.728498074454429	0.6	0.75	0.75	0.75	0.75	0.75
MB-0582_MB-0301	0.514040977566266	0.919049017552741	0.936064835160207	0.934128039495438	0.729145486183116	0.967571644042232	0.6	0.75	0.75	0.75	0.75	0.75
MB-0584_MB-0322	0.647216824252113	0.923619289123095	0.954261489870095	0.942772418743203	0.615935646027689	0.916194331983806	0.6	0.75	0.75	0.75	0.75	0.75
MB-0608_MB-3292	1.10060024758425	0.90303125184745	0.92693207157265	0.928478893368506	0.381351624297097	0.759605911330049	1	1	1	1	1	1
MB-0613_MB-3363	0.802097099396976	0.895257185046568	0.920226575924525	0.921119631326978	0.664943666933035	0.796355841371919	0.4	0.25	0.25	0.25	0.25	0.25
MB-0659_MB-3436	0.793850501455421	0.963090795126275	0.987945700213857	0.993405267106791	0.534517955075759	0.727189781021898	0.6	0.75	0.75	0.75	0.75	0.75
MB-0869_MB-0531	0.794336631474446	0.922000641567366	0.951432342845566	0.948153676913709	0.568974666382585	0.815102040816327	0.8	1	1	1	1	1
MB-0874_MB-2912	0.63433608371673	0.868847154218734	0.903767622650297	0.893475677236119	0.770083785512752	0.929489676665368	0.8	0.75	0.75	0.75	0.75	0.75
MB-0891_MB-0535	0.93278613345026	0.908509116204554	0.925703549235978	0.928874449748718	0.53196796941378	0.77215878194671	0.8	0.75	0.75	0.75	0.75	0.75
MB-0904_MB-0301	0.653599372005391	0.934539287845379	0.960718877871269	0.956029188520503	0.600852267468149	0.894261006289308	0.8	0.75	0.75	0.75	0.75	0.75
MB-2513_MB-2923	0.926463127913163	0.899402395395459	0.925845296660563	0.920606595982559	0.583178721897335	0.744503862150921	0.6	0.75	0.75	0.75	0.75	0.75
MB-2556_MB-0455	1.04647308585667	0.838625583861134	0.918528901273661	0.941915988851302	0.497228717384952	0.757227722772277	0.8	1	1	1	1	1
MB-2614_MB-0322	0.68201710498526	0.927933781572923	0.955347229630841	0.920839494321993	0.607789514995056	0.906072874493927	0.4	0.25	0.25	0.25	0.25	0.25
MB-2616_MB-3181	0.76072791403536	0.91490939384366	0.956912808873235	0.949332965300121	0.565723300926348	0.852393617021277	0.6	0.75	0.75	0.75	0.75	0.75
MB-2632_MB-3488	0.612834732569889	0.88216913615728	0.899095873558527	0.904269152116579	0.766680150512542	0.934950955085183	1	1	1	1	1	1
MB-2718_MB-3035	0.768880073956243	0.916993573740263	0.954722060799691	0.957229023978815	0.53324697145714	0.868928296067849	0.6	0.75	0.75	0.75	0.75	0.75
MB-2742_MB-0238	0.707955587629288	0.870442674637787	0.909526725023512	0.922285709381104	0.649471843010849	0.94031746031746	0.4	0.5	0.5	0.5	0.5	0.5
MB-2752_MB-2971	0.562894521883782	0.908801001973664	0.933436852622749	0.9347531894218	0.705537215369844	0.954577218728162	0.8	0.75	0.75	0.75	0.75	0.75
MB-2857_MB-0191	0.979973969714574	0.93184928229921	0.96779546664051	0.962348306503706	0.497120048106288	0.660912926735712	1	1	1	1	1	1
MB-2904_MB-2912	0.715744265166874	0.873460080635701	0.919883590079859	0.920423553874161	0.678396574131213	0.892091936112193	0.8	0.75	0.75	0.75	0.75	0.75
MB-2912_MB-0874	0.635458734736897	0.869460106454717	0.904233318778574	0.893313624815203	0.768823658144098	0.92871055707051	0.8	0.75	0.75	0.75	0.75	0.75
MB-2923_MB-0465	0.344314563915092	0.924245052839639	0.934315113905542	0.92984404055233	0.886889071924652	0.980392156862745	0.6	0.75	0.75	0.75	0.75	0.75
MB-2957_MB-3363	0.575736383041437	0.924199618893026	0.967469467809706	0.97555846588291	0.688664852251708	0.868371212121212	0.6	0.5	0.5	0.5	0.5	0.5
MB-2971_MB-2752	0.556397621320062	0.910903907692741	0.933199018219149	0.934387922953426	0.704943814929926	0.960167714884696	0.8	0.75	0.75	0.75	0.75	0.75
MB-3031_MB-0528	1.06943230382152	0.868607205802921	0.902950255995076	0.913667136683138	0.432313781736437	0.813029315960912	0.2	0.25	0.25	0.25	0.25	0.25
MB-3035_MB-3436	0.733305725798229	0.944601509533392	0.973424545828894	0.987603000934619	0.552275703641182	0.808789514263685	0.2	0.25	0.25	0.25	0.25	0.25
MB-3104_MB-2614	1.21273004052019	0.869420580489686	0.926135927978416	0.878714697131928	0.401731148245979	0.711267605633803	0.4	0.25	0.25	0.25	0.25	0.25
MB-3181_MB-2616	0.754487817383748	0.914864223856637	0.956623437398292	0.949193491541008	0.56778315747989	0.857047872340426	0.6	0.75	0.75	0.75	0.75	0.75
MB-3218_MB-2957	0.608530103126682	0.91971230318163	0.961415901159247	0.957241598657812	0.624596305995841	0.928503787878788	1	1	1	1	1	1
MB-3292_MB-0400	0.822941872717214	0.904575323510686	0.955888422490009	0.950183118675011	0.54405156309316	0.82235969951392	0.8	0.75	0.75	0.75	0.75	0.75
MB-3329_MB-0238	0.911563390221452	0.86494552462363	0.924778158398626	0.928450673292903	0.518159132703552	0.852103120759837	0.4	0.5	0.5	0.5	0.5	0.5
MB-3363_MB-2957	0.57998522508459	0.924295843127325	0.967865943090256	0.975304036880984	0.687965618483511	0.864583333333333	0.6	0.5	0.5	0.5	0.5	0.5
MB-3367_MB-0206	1.70009330010418	0.795549909095405	0.816557990079765	0.799593728674733	0.308518669050359	0.579686402995554	1	1	1	1	1	1
MB-3386_MB-2912	0.902208842917621	0.888040689280584	0.924142411747098	0.926195575028112	0.568216532448479	0.791195948578107	0.4	0.5	0.5	0.5	0.5	0.5
MB-3412_MB-0123	0.562934460710282	0.939551991105915	0.978269870593169	0.979380594061635	0.602363083528999	0.9375	0.8	1	1	1	1	1
MB-3436_MB-3035	0.723042674701583	0.944021673917587	0.973646248131416	0.987502777769461	0.556058021008095	0.815728604471858	0.2	0.25	0.25	0.25	0.25	0.25
MB-3479_MB-0301	0.561304748749489	0.926251832931742	0.96164931352221	0.962493725449034	0.646869561737462	0.941430817610063	0.8	1	1	1	1	1
MB-3488_MB-0465	0.575408598166359	0.897194436186947	0.886906004294294	0.892067144870981	0.837125964007096	0.911297852474323	0.6	0.75	0.75	0.75	0.75	0.75
MB-3506_MB-2718	0.842005769821794	0.881330143544794	0.927548717690069	0.935985647592434	0.501501814374166	0.911627906976744	0.4	0.5	0.5	0.5	0.5	0.5
MB-3528_MB-2912	0.928925629760337	0.880319991039078	0.932061023362936	0.940162493182287	0.514089880964672	0.80444098169069	0.6	0.75	0.75	0.75	0.75	0.75
MB-3567_MB-0395	0.57184712967687	0.905080876312312	0.920674326731534	0.915734208724608	0.736168409049726	0.95049504950495	0.4	0.5	0.5	0.5	0.5	0.5
MB-3600_MB-3412	0.604630205007587	0.953130067380253	0.980444375940697	0.979901937928372	0.604137902721046	0.877755511022044	0.6	0.75	0.75	0.75	0.75	0.75
