# Supplementary material for: Multi-scale and multi-context interpretable mapping of cell states across heterogeneous spatial samples
Source: Nat Commun. 2025 Aug 21;16:7814. doi: 10.1038/s41467-025-62782-y (PMC12370880; doi:10.1038/s41467-025-62782-y)
Supplement: Supplementary file 9 — Source Data [file 41467_2025_62782_MOESM9_ESM.zip › SourceData/figure_6c5.tsv]

from	to	score	matched	erpos_to	erpos_from	row	col	trial
MB-0035	MB-0350	0.567618027896568	MB-0035_MB-0350	neg	neg	MB-0035	MB-0350	1
MB-0035	MB-0401	0.478684605118687	MB-0035_MB-0401	neg	neg	MB-0035	MB-0401	2
MB-0035	MB-0446	0.568144583591708	MB-0035_MB-0446	neg	neg	MB-0035	MB-0446	3
MB-0035	MB-0045	0.415695269053944	MB-0035_MB-0045	neg	neg	MB-0035	MB-0045	4
MB-0035	MB-0396	0.271336876703226	MB-0035_MB-0396	neg	neg	MB-0035	MB-0396	5
MB-0035	MB-0158	0.379929971636928	MB-0035_MB-0158	neg	neg	MB-0035	MB-0158	6
MB-0035	MB-0372	0.246209161951976	MB-0035_MB-0372	neg	neg	MB-0035	MB-0372	2
MB-0035	MB-0414	0.515210391883846	MB-0035_MB-0414	neg	neg	MB-0035	MB-0414	2
MB-0035	MB-0395	0.599789565082386	MB-0035_MB-0395	neg	neg	MB-0035	MB-0395	7
MB-0035	MB-0361	0.466961870770294	MB-0035_MB-0361	neg	neg	MB-0035	MB-0361	8
MB-0035	MB-0399	0.419203249114937	MB-0035_MB-0399	neg	neg	MB-0035	MB-0399	9
MB-0035	MB-0206	0.206342662016532	MB-0035_MB-0206	neg	neg	MB-0035	MB-0206	2
MB-0035	MB-0525	0.295392803331197	MB-0035_MB-0525	neg	neg	MB-0035	MB-0525	10
MB-0035	MB-0467	0.342025413310198	MB-0035_MB-0467	neg	neg	MB-0035	MB-0467	3
MB-0035	MB-0238	0.269230063739606	MB-0035_MB-0238	neg	neg	MB-0035	MB-0238	4
MB-0035	MB-0354	0.237962160333274	MB-0035_MB-0354	neg	neg	MB-0035	MB-0354	2
MB-0035	MB-0581	0.489147050565932	MB-0035_MB-0581	neg	neg	MB-0035	MB-0581	11
MB-0035	MB-0269	0.290370950841326	MB-0035_MB-0269	neg	neg	MB-0035	MB-0269	12
MB-0035	MB-0191	0.349532332981987	MB-0035_MB-0191	neg	neg	MB-0035	MB-0191	10
MB-0035	MB-0874	0.198968486981109	MB-0035_MB-0874	neg	neg	MB-0035	MB-0874	9
MB-0035	MB-0613	0.289349537758411	MB-0035_MB-0613	neg	neg	MB-0035	MB-0613	8
MB-0035	MB-0531	0.333628475251978	MB-0035_MB-0531	neg	neg	MB-0035	MB-0531	2
MB-0035	MB-0494	0.202803500230275	MB-0035_MB-0494	neg	neg	MB-0035	MB-0494	3
MB-0035	MB-0400	0.299315367617294	MB-0035_MB-0400	neg	neg	MB-0035	MB-0400	10
MB-0035	MB-2513	0.294259782756192	MB-0035_MB-2513	neg	neg	MB-0035	MB-2513	8
MB-0035	MB-3031	0.289488116946731	MB-0035_MB-3031	neg	neg	MB-0035	MB-3031	2
MB-0035	MB-2904	0.324622795388297	MB-0035_MB-2904	neg	neg	MB-0035	MB-2904	13
MB-0035	MB-3329	0.206293703092094	MB-0035_MB-3329	neg	neg	MB-0035	MB-3329	13
MB-0045	MB-0035	0.41577047087075	MB-0045_MB-0035	neg	neg	MB-0045	MB-0035	3
MB-0045	MB-0115	0.841591319849748	MB-0045_MB-0115	neg	neg	MB-0045	MB-0115	6
MB-0045	MB-0191	0.911411450707854	MB-0045_MB-0191	neg	neg	MB-0045	MB-0191	9
MB-0035	MB-0115	0.31586282026923	MB-0035_MB-0115	neg	neg	MB-0035	MB-0115	4
MB-0045	MB-0158	0.913480413444081	MB-0045_MB-0158	neg	neg	MB-0045	MB-0158	9
MB-0045	MB-0238	0.887463955124967	MB-0045_MB-0238	neg	neg	MB-0045	MB-0238	2
MB-0035	MB-0582	0.388838956223837	MB-0035_MB-0582	neg	neg	MB-0035	MB-0582	2
MB-0035	MB-0659	0.254261801788537	MB-0035_MB-0659	neg	neg	MB-0035	MB-0659	5
MB-0035	MB-3528	0.217525940750751	MB-0035_MB-3528	neg	neg	MB-0035	MB-3528	2
MB-0035	MB-2718	0.266110599176831	MB-0035_MB-2718	neg	neg	MB-0035	MB-2718	6
MB-0035	MB-3567	0.589226308384572	MB-0035_MB-3567	neg	neg	MB-0035	MB-3567	9
MB-0045	MB-0372	0.876814406742746	MB-0045_MB-0372	neg	neg	MB-0045	MB-0372	2
MB-0035	MB-2912	0.266133508651869	MB-0035_MB-2912	neg	neg	MB-0035	MB-2912	2
MB-0045	MB-0206	0.858284297904225	MB-0045_MB-0206	neg	neg	MB-0045	MB-0206	2
MB-0035	MB-0869	0.359910781661391	MB-0035_MB-0869	neg	neg	MB-0035	MB-0869	2
MB-0045	MB-0269	0.91742247908041	MB-0045_MB-0269	neg	neg	MB-0045	MB-0269	6
MB-0045	MB-0395	0.770920651631046	MB-0045_MB-0395	neg	neg	MB-0045	MB-0395	14
MB-0045	MB-0400	0.859025322562599	MB-0045_MB-0400	neg	neg	MB-0045	MB-0400	2
MB-0035	MB-3367	0.268207756818966	MB-0035_MB-3367	neg	neg	MB-0035	MB-3367	13
MB-0035	MB-2742	0.282933442125481	MB-0035_MB-2742	neg	neg	MB-0035	MB-2742	9
MB-0045	MB-0399	0.839869488496524	MB-0045_MB-0399	neg	neg	MB-0045	MB-0399	6
MB-0045	MB-0414	0.617135187703107	MB-0045_MB-0414	neg	neg	MB-0045	MB-0414	10
MB-0045	MB-0354	0.827203380113469	MB-0045_MB-0354	neg	neg	MB-0045	MB-0354	1
MB-0045	MB-0525	0.912288326236771	MB-0045_MB-0525	neg	neg	MB-0045	MB-0525	2
MB-0045	MB-0467	0.796147688958588	MB-0045_MB-0467	neg	neg	MB-0045	MB-0467	3
MB-0045	MB-0361	0.902219246036753	MB-0045_MB-0361	neg	neg	MB-0045	MB-0361	4
MB-0045	MB-0531	0.918609977920726	MB-0045_MB-0531	neg	neg	MB-0045	MB-0531	5
MB-0035	MB-2632	0.403868179840445	MB-0035_MB-2632	neg	neg	MB-0035	MB-2632	6
MB-0045	MB-0494	0.769075678104922	MB-0045_MB-0494	neg	neg	MB-0045	MB-0494	2
MB-0045	MB-0659	0.847351258326723	MB-0045_MB-0659	neg	neg	MB-0045	MB-0659	2
MB-0045	MB-2513	0.799119645221667	MB-0045_MB-2513	neg	neg	MB-0045	MB-2513	7
MB-0045	MB-0874	0.889112066870697	MB-0045_MB-0874	neg	neg	MB-0045	MB-0874	8
MB-0045	MB-0396	0.822939371209409	MB-0045_MB-0396	neg	neg	MB-0045	MB-0396	9
MB-0045	MB-0581	0.853276754465721	MB-0045_MB-0581	neg	neg	MB-0045	MB-0581	2
MB-0045	MB-0582	0.928847251299819	MB-0045_MB-0582	neg	neg	MB-0045	MB-0582	10
MB-0045	MB-0446	0.709361404663219	MB-0045_MB-0446	neg	neg	MB-0045	MB-0446	3
MB-0045	MB-2718	0.920846277005122	MB-0045_MB-2718	neg	neg	MB-0045	MB-2718	4
MB-0045	MB-0613	0.917846505934044	MB-0045_MB-0613	neg	neg	MB-0045	MB-0613	2
MB-0045	MB-0608	0.936044193469049	MB-0045_MB-0608	neg	neg	MB-0045	MB-0608	11
MB-0035	MB-3218	0.322666913342758	MB-0035_MB-3218	neg	neg	MB-0035	MB-3218	12
MB-0045	MB-0869	0.925148350876205	MB-0045_MB-0869	neg	neg	MB-0045	MB-0869	10
MB-0045	MB-2742	0.903741234818098	MB-0045_MB-2742	neg	neg	MB-0045	MB-2742	9
MB-0045	MB-3031	0.903664439169217	MB-0045_MB-3031	neg	neg	MB-0045	MB-3031	8
MB-0045	MB-2614	0.880971698903702	MB-0045_MB-2614	neg	neg	MB-0045	MB-2614	2
MB-0045	MB-2904	0.906899388992425	MB-0045_MB-2904	neg	neg	MB-0045	MB-2904	3
MB-0045	MB-3436	0.854966910966636	MB-0045_MB-3436	neg	neg	MB-0045	MB-3436	10
MB-0045	MB-3329	0.915175192174867	MB-0045_MB-3329	neg	neg	MB-0045	MB-3329	8
MB-0045	MB-3218	0.893607070053392	MB-0045_MB-3218	neg	neg	MB-0045	MB-3218	2
MB-0045	MB-2857	0.884894324117206	MB-0045_MB-2857	neg	neg	MB-0045	MB-2857	13
MB-0035	MB-3292	0.325777556314152	MB-0035_MB-3292	neg	neg	MB-0035	MB-3292	13
MB-0045	MB-3528	0.890627915411409	MB-0045_MB-3528	neg	neg	MB-0045	MB-3528	3
MB-0045	MB-2957	0.900674886422966	MB-0045_MB-2957	neg	neg	MB-0045	MB-2957	6
MB-0045	MB-2912	0.921731025201131	MB-0045_MB-2912	neg	neg	MB-0045	MB-2912	9
MB-0035	MB-0608	0.278972570577175	MB-0035_MB-0608	neg	neg	MB-0035	MB-0608	4
MB-0045	MB-3367	0.717350992258315	MB-0045_MB-3367	neg	neg	MB-0045	MB-3367	9
MB-0045	MB-3386	0.87665052674594	MB-0045_MB-3386	neg	neg	MB-0045	MB-3386	2
MB-0045	MB-3292	0.912003339917271	MB-0045_MB-3292	neg	neg	MB-0045	MB-3292	2
MB-0035	MB-2923	0.368468040673464	MB-0035_MB-2923	neg	neg	MB-0035	MB-2923	5
MB-0045	MB-2632	0.715868996724556	MB-0045_MB-2632	neg	neg	MB-0045	MB-2632	2
MB-0045	MB-3567	0.84748186357487	MB-0045_MB-3567	neg	neg	MB-0045	MB-3567	6
MB-0045	MB-3488	0.706331409346565	MB-0045_MB-3488	neg	neg	MB-0045	MB-3488	9
MB-0045	MB-0350	0.544563799180253	MB-0045_MB-0350	neg	neg	MB-0045	MB-0350	2
MB-0045	MB-2923	0.782676932393197	MB-0045_MB-2923	neg	neg	MB-0045	MB-2923	2
MB-0045	MB-0401	0.777295382247699	MB-0045_MB-0401	neg	neg	MB-0045	MB-0401	2
MB-0035	MB-2957	0.30385838457997	MB-0035_MB-2957	neg	neg	MB-0035	MB-2957	2
MB-0035	MB-3436	0.242193207951666	MB-0035_MB-3436	neg	neg	MB-0035	MB-3436	6
MB-0035	MB-3488	0.40502381624242	MB-0035_MB-3488	neg	neg	MB-0035	MB-3488	14
MB-0035	MB-3386	0.298605419999697	MB-0035_MB-3386	neg	neg	MB-0035	MB-3386	2
MB-0035	MB-2857	0.306364269933039	MB-0035_MB-2857	neg	neg	MB-0035	MB-2857	13
MB-0035	MB-2614	0.377503646248087	MB-0035_MB-2614	neg	neg	MB-0035	MB-2614	9
MB-0115	MB-0191	0.975399927875679	MB-0115_MB-0191	neg	neg	MB-0115	MB-0191	6
MB-0115	MB-0414	0.74085982157984	MB-0115_MB-0414	neg	neg	MB-0115	MB-0414	10
MB-0115	MB-0045	0.84141740718294	MB-0115_MB-0045	neg	neg	MB-0115	MB-0045	1
MB-0115	MB-0350	0.62362952741283	MB-0115_MB-0350	neg	neg	MB-0115	MB-0350	2
MB-0115	MB-0372	0.966702641830809	MB-0115_MB-0372	neg	neg	MB-0115	MB-0372	3
MB-0115	MB-0400	0.983123638219648	MB-0115_MB-0400	neg	neg	MB-0115	MB-0400	4
MB-0115	MB-0396	0.980167983316451	MB-0115_MB-0396	neg	neg	MB-0115	MB-0396	5
MB-0115	MB-0238	0.918466533095736	MB-0115_MB-0238	neg	neg	MB-0115	MB-0238	6
MB-0115	MB-0158	0.818464830683721	MB-0115_MB-0158	neg	neg	MB-0115	MB-0158	2
MB-0115	MB-0446	0.554329939086229	MB-0115_MB-0446	neg	neg	MB-0115	MB-0446	2
MB-0115	MB-0525	0.888811192302988	MB-0115_MB-0525	neg	neg	MB-0115	MB-0525	7
MB-0115	MB-0361	0.901719738311493	MB-0115_MB-0361	neg	neg	MB-0115	MB-0361	8
MB-0115	MB-0354	0.680370324231643	MB-0115_MB-0354	neg	neg	MB-0115	MB-0354	9
MB-0115	MB-0531	0.942780279293709	MB-0115_MB-0531	neg	neg	MB-0115	MB-0531	2
MB-0115	MB-0613	0.877962554642331	MB-0115_MB-0613	neg	neg	MB-0115	MB-0613	10
MB-0115	MB-0494	0.644802727841384	MB-0115_MB-0494	neg	neg	MB-0115	MB-0494	3
MB-0115	MB-0399	0.791305298233873	MB-0115_MB-0399	neg	neg	MB-0115	MB-0399	4
MB-0115	MB-0869	0.95433603381624	MB-0115_MB-0869	neg	neg	MB-0115	MB-0869	2
MB-0115	MB-0582	0.898979140465256	MB-0115_MB-0582	neg	neg	MB-0115	MB-0582	11
MB-0115	MB-0206	0.66937498924759	MB-0115_MB-0206	neg	neg	MB-0115	MB-0206	12
MB-0115	MB-0874	0.784879445322096	MB-0115_MB-0874	neg	neg	MB-0115	MB-0874	10
MB-0115	MB-0659	0.988677810727072	MB-0115_MB-0659	neg	neg	MB-0115	MB-0659	9
MB-0115	MB-0269	0.913275859895738	MB-0115_MB-0269	neg	neg	MB-0115	MB-0269	8
MB-0115	MB-0467	0.779202187382355	MB-0115_MB-0467	neg	neg	MB-0115	MB-0467	2
MB-0115	MB-0608	0.89182702812851	MB-0115_MB-0608	neg	neg	MB-0115	MB-0608	3
MB-0115	MB-2513	0.78645245360196	MB-0115_MB-2513	neg	neg	MB-0115	MB-2513	10
MB-0115	MB-2718	0.934181920059347	MB-0115_MB-2718	neg	neg	MB-0115	MB-2718	8
MB-0115	MB-2904	0.935582396619827	MB-0115_MB-2904	neg	neg	MB-0115	MB-2904	2
MB-0115	MB-3031	0.859514439891704	MB-0115_MB-3031	neg	neg	MB-0115	MB-3031	13
MB-0115	MB-0401	0.861308865825091	MB-0115_MB-0401	neg	neg	MB-0115	MB-0401	13
MB-0115	MB-2912	0.88121826069616	MB-0115_MB-2912	neg	neg	MB-0115	MB-2912	3
MB-0115	MB-3436	0.987851951411225	MB-0115_MB-3436	neg	neg	MB-0115	MB-3436	6
MB-0115	MB-2957	0.969712842679159	MB-0115_MB-2957	neg	neg	MB-0115	MB-2957	9
MB-0115	MB-2923	0.805455892640639	MB-0115_MB-2923	neg	neg	MB-0115	MB-2923	4
MB-0115	MB-2614	0.820179761175658	MB-0115_MB-2614	neg	neg	MB-0115	MB-2614	9
MB-0115	MB-3528	0.85804692897114	MB-0115_MB-3528	neg	neg	MB-0115	MB-3528	2
MB-0115	MB-2632	0.623950339342185	MB-0115_MB-2632	neg	neg	MB-0115	MB-2632	2
MB-0115	MB-3218	0.913706424583399	MB-0115_MB-3218	neg	neg	MB-0115	MB-3218	5
MB-0115	MB-3329	0.880023963374504	MB-0115_MB-3329	neg	neg	MB-0115	MB-3329	2
MB-0115	MB-3292	0.938949884024543	MB-0115_MB-3292	neg	neg	MB-0115	MB-3292	6
MB-0115	MB-2742	0.84202801509509	MB-0115_MB-2742	neg	neg	MB-0115	MB-2742	9
MB-0115	MB-0581	0.668596912813614	MB-0115_MB-0581	neg	neg	MB-0115	MB-0581	2
MB-0115	MB-0395	0.616768371462057	MB-0115_MB-0395	neg	neg	MB-0115	MB-0395	2
MB-0115	MB-3488	0.626710571866788	MB-0115_MB-3488	neg	neg	MB-0115	MB-3488	2
MB-0115	MB-3567	0.790564171212091	MB-0115_MB-3567	neg	neg	MB-0115	MB-3567	2
MB-0115	MB-3386	0.959759359880232	MB-0115_MB-3386	neg	neg	MB-0115	MB-3386	6
MB-0115	MB-2857	0.939958121889068	MB-0115_MB-2857	neg	neg	MB-0115	MB-2857	14
MB-0115	MB-3367	0.586971863729595	MB-0115_MB-3367	neg	neg	MB-0115	MB-3367	2
MB-0115	MB-0035	0.312861445553279	MB-0115_MB-0035	neg	neg	MB-0115	MB-0035	13
MB-0158	MB-0045	0.913483770734473	MB-0158_MB-0045	neg	neg	MB-0158	MB-0045	9
MB-0158	MB-0238	0.863770898630337	MB-0158_MB-0238	neg	neg	MB-0158	MB-0238	6
MB-0158	MB-0372	0.83695265554635	MB-0158_MB-0372	neg	neg	MB-0158	MB-0372	10
MB-0158	MB-0115	0.818292926317578	MB-0158_MB-0115	neg	neg	MB-0158	MB-0115	1
MB-0158	MB-0035	0.382258572975517	MB-0158_MB-0035	neg	neg	MB-0158	MB-0035	2
MB-0158	MB-0400	0.830038506338878	MB-0158_MB-0400	neg	neg	MB-0158	MB-0400	3
MB-0158	MB-0395	0.785059422925288	MB-0158_MB-0395	neg	neg	MB-0158	MB-0395	4
MB-0158	MB-0525	0.895308805659863	MB-0158_MB-0525	neg	neg	MB-0158	MB-0525	5
MB-0158	MB-0467	0.835381136400725	MB-0158_MB-0467	neg	neg	MB-0158	MB-0467	6
MB-0158	MB-0531	0.89468805621229	MB-0158_MB-0531	neg	neg	MB-0158	MB-0531	2
MB-0158	MB-0401	0.791955288878173	MB-0158_MB-0401	neg	neg	MB-0158	MB-0401	2
MB-0158	MB-0206	0.80426783316235	MB-0158_MB-0206	neg	neg	MB-0158	MB-0206	7
MB-0158	MB-0581	0.866105875711707	MB-0158_MB-0581	neg	neg	MB-0158	MB-0581	8
MB-0158	MB-0874	0.831321382121531	MB-0158_MB-0874	neg	neg	MB-0158	MB-0874	9
MB-0158	MB-0659	0.818912451525852	MB-0158_MB-0659	neg	neg	MB-0158	MB-0659	2
MB-0158	MB-0494	0.752907934681169	MB-0158_MB-0494	neg	neg	MB-0158	MB-0494	10
MB-0158	MB-0613	0.87083211986482	MB-0158_MB-0613	neg	neg	MB-0158	MB-0613	3
MB-0158	MB-2513	0.8106958280929	MB-0158_MB-2513	neg	neg	MB-0158	MB-2513	4
MB-0158	MB-0399	0.907297519092532	MB-0158_MB-0399	neg	neg	MB-0158	MB-0399	2
MB-0158	MB-2718	0.902689686790973	MB-0158_MB-2718	neg	neg	MB-0158	MB-2718	11
MB-0158	MB-0582	0.909516374825602	MB-0158_MB-0582	neg	neg	MB-0158	MB-0582	12
MB-0158	MB-0269	0.911923976612598	MB-0158_MB-0269	neg	neg	MB-0158	MB-0269	10
MB-0158	MB-3031	0.919765765159423	MB-0158_MB-3031	neg	neg	MB-0158	MB-3031	9
MB-0158	MB-2742	0.886500924970877	MB-0158_MB-2742	neg	neg	MB-0158	MB-2742	8
MB-0158	MB-0191	0.850178714618605	MB-0158_MB-0191	neg	neg	MB-0158	MB-0191	2
MB-0158	MB-2904	0.881634602725091	MB-0158_MB-2904	neg	neg	MB-0158	MB-2904	3
MB-0158	MB-0869	0.876727402638947	MB-0158_MB-0869	neg	neg	MB-0158	MB-0869	10
MB-0158	MB-0446	0.753276003658633	MB-0158_MB-0446	neg	neg	MB-0158	MB-0446	8
MB-0158	MB-0608	0.865576124398725	MB-0158_MB-0608	neg	neg	MB-0158	MB-0608	2
MB-0158	MB-2614	0.900393653503703	MB-0158_MB-2614	neg	neg	MB-0158	MB-2614	13
MB-0158	MB-2632	0.792948930125398	MB-0158_MB-2632	neg	neg	MB-0158	MB-2632	13
MB-0158	MB-2957	0.853946467003247	MB-0158_MB-2957	neg	neg	MB-0158	MB-2957	3
MB-0158	MB-3329	0.879379575103176	MB-0158_MB-3329	neg	neg	MB-0158	MB-3329	6
MB-0158	MB-3436	0.836215524690057	MB-0158_MB-3436	neg	neg	MB-0158	MB-3436	9
MB-0158	MB-3218	0.891713261673456	MB-0158_MB-3218	neg	neg	MB-0158	MB-3218	4
MB-0158	MB-3528	0.867262052943424	MB-0158_MB-3528	neg	neg	MB-0158	MB-3528	9
MB-0158	MB-0354	0.841169301729404	MB-0158_MB-0354	neg	neg	MB-0158	MB-0354	2
MB-0158	MB-2912	0.857162154087334	MB-0158_MB-2912	neg	neg	MB-0158	MB-2912	2
MB-0158	MB-3488	0.761962758293786	MB-0158_MB-3488	neg	neg	MB-0158	MB-3488	5
MB-0158	MB-3292	0.860502478784586	MB-0158_MB-3292	neg	neg	MB-0158	MB-3292	2
MB-0158	MB-3386	0.844311351095717	MB-0158_MB-3386	neg	neg	MB-0158	MB-3386	6
MB-0158	MB-3567	0.851981443450235	MB-0158_MB-3567	neg	neg	MB-0158	MB-3567	9
MB-0158	MB-0396	0.798049011280255	MB-0158_MB-0396	neg	neg	MB-0158	MB-0396	2
MB-0158	MB-0414	0.630475033554324	MB-0158_MB-0414	neg	neg	MB-0158	MB-0414	2
MB-0158	MB-2857	0.84741829662063	MB-0158_MB-2857	neg	neg	MB-0158	MB-2857	2
MB-0158	MB-2923	0.794461502207404	MB-0158_MB-2923	neg	neg	MB-0158	MB-2923	2
MB-0158	MB-0361	0.868269195820782	MB-0158_MB-0361	neg	neg	MB-0158	MB-0361	6
MB-0158	MB-3367	0.662269649659813	MB-0158_MB-3367	neg	neg	MB-0158	MB-3367	14
MB-0158	MB-0350	0.605645439567222	MB-0158_MB-0350	neg	neg	MB-0158	MB-0350	2
MB-0191	MB-0115	0.975519472859763	MB-0191_MB-0115	neg	neg	MB-0191	MB-0115	13
MB-0191	MB-0372	0.979282298640077	MB-0191_MB-0372	neg	neg	MB-0191	MB-0372	9
MB-0191	MB-0045	0.911632847521693	MB-0191_MB-0045	neg	neg	MB-0191	MB-0045	6
MB-0191	MB-0238	0.959729152771052	MB-0191_MB-0238	neg	neg	MB-0191	MB-0238	10
MB-0191	MB-0396	0.975278717866672	MB-0191_MB-0396	neg	neg	MB-0191	MB-0396	1
MB-0191	MB-0400	0.980906958767933	MB-0191_MB-0400	neg	neg	MB-0191	MB-0400	2
MB-0191	MB-0395	0.685345389704986	MB-0191_MB-0395	neg	neg	MB-0191	MB-0395	3
MB-0191	MB-0446	0.651577094395466	MB-0191_MB-0446	neg	neg	MB-0191	MB-0446	4
MB-0191	MB-0525	0.900294474251752	MB-0191_MB-0525	neg	neg	MB-0191	MB-0525	5
MB-0191	MB-0531	0.948062782437343	MB-0191_MB-0531	neg	neg	MB-0191	MB-0531	6
MB-0191	MB-0414	0.726596860432128	MB-0191_MB-0414	neg	neg	MB-0191	MB-0414	2
MB-0191	MB-0399	0.78557290125206	MB-0191_MB-0399	neg	neg	MB-0191	MB-0399	2
MB-0191	MB-0158	0.8504979183046	MB-0191_MB-0158	neg	neg	MB-0191	MB-0158	7
MB-0191	MB-0350	0.607676773565112	MB-0191_MB-0350	neg	neg	MB-0191	MB-0350	8
MB-0191	MB-0659	0.975873103517617	MB-0191_MB-0659	neg	neg	MB-0191	MB-0659	9
MB-0191	MB-0467	0.77411447035268	MB-0191_MB-0467	neg	neg	MB-0191	MB-0467	2
MB-0191	MB-0269	0.940473496161926	MB-0191_MB-0269	neg	neg	MB-0191	MB-0269	10
MB-0191	MB-0206	0.768223772813642	MB-0191_MB-0206	neg	neg	MB-0191	MB-0206	3
MB-0191	MB-0869	0.958567560448939	MB-0191_MB-0869	neg	neg	MB-0191	MB-0869	4
MB-0191	MB-0874	0.837710362467272	MB-0191_MB-0874	neg	neg	MB-0191	MB-0874	2
MB-0191	MB-0613	0.936893728213944	MB-0191_MB-0613	neg	neg	MB-0191	MB-0613	11
MB-0191	MB-0581	0.757397618229166	MB-0191_MB-0581	neg	neg	MB-0191	MB-0581	12
MB-0191	MB-2513	0.791693888626662	MB-0191_MB-2513	neg	neg	MB-0191	MB-2513	10
MB-0191	MB-2718	0.947411473220205	MB-0191_MB-2718	neg	neg	MB-0191	MB-2718	9
MB-0191	MB-0354	0.75574932200259	MB-0191_MB-0354	neg	neg	MB-0191	MB-0354	8
MB-0191	MB-3031	0.878534034202839	MB-0191_MB-3031	neg	neg	MB-0191	MB-3031	2
MB-0191	MB-2904	0.964297665134439	MB-0191_MB-2904	neg	neg	MB-0191	MB-2904	3
MB-0191	MB-2957	0.971596209783897	MB-0191_MB-2957	neg	neg	MB-0191	MB-2957	10
MB-0191	MB-0401	0.8763598112784	MB-0191_MB-0401	neg	neg	MB-0191	MB-0401	8
MB-0191	MB-3436	0.97068233765992	MB-0191_MB-3436	neg	neg	MB-0191	MB-3436	2
MB-0191	MB-0494	0.724413941110392	MB-0191_MB-0494	neg	neg	MB-0191	MB-0494	13
MB-0191	MB-0582	0.919157140305319	MB-0191_MB-0582	neg	neg	MB-0191	MB-0582	13
MB-0191	MB-3218	0.931824603427851	MB-0191_MB-3218	neg	neg	MB-0191	MB-3218	3
MB-0191	MB-3329	0.910145736885775	MB-0191_MB-3329	neg	neg	MB-0191	MB-3329	6
MB-0191	MB-2742	0.924931601908407	MB-0191_MB-2742	neg	neg	MB-0191	MB-2742	9
MB-0191	MB-3528	0.897524470590018	MB-0191_MB-3528	neg	neg	MB-0191	MB-3528	4
MB-0191	MB-2912	0.924201531776158	MB-0191_MB-2912	neg	neg	MB-0191	MB-2912	9
MB-0191	MB-2923	0.814199942952306	MB-0191_MB-2923	neg	neg	MB-0191	MB-2923	2
MB-0191	MB-3567	0.795958876743926	MB-0191_MB-3567	neg	neg	MB-0191	MB-3567	2
MB-0191	MB-3292	0.961652661365479	MB-0191_MB-3292	neg	neg	MB-0191	MB-3292	5
MB-0191	MB-0361	0.898768384805356	MB-0191_MB-0361	neg	neg	MB-0191	MB-0361	2
MB-0191	MB-0608	0.924193922130541	MB-0191_MB-0608	neg	neg	MB-0191	MB-0608	6
MB-0191	MB-3367	0.719670612823787	MB-0191_MB-3367	neg	neg	MB-0191	MB-3367	9
MB-0191	MB-3386	0.974127481987911	MB-0191_MB-3386	neg	neg	MB-0191	MB-3386	2
MB-0191	MB-2857	0.962454939693338	MB-0191_MB-2857	neg	neg	MB-0191	MB-2857	2
MB-0191	MB-2614	0.880075501984563	MB-0191_MB-2614	neg	neg	MB-0191	MB-2614	2
MB-0191	MB-0035	0.348232349843759	MB-0191_MB-0035	neg	neg	MB-0191	MB-0035	2
MB-0191	MB-3488	0.708396768397445	MB-0191_MB-3488	neg	neg	MB-0191	MB-3488	6
MB-0191	MB-2632	0.710248656299314	MB-0191_MB-2632	neg	neg	MB-0191	MB-2632	14
MB-0206	MB-0045	0.858281425568529	MB-0206_MB-0045	neg	neg	MB-0206	MB-0045	2
MB-0206	MB-0238	0.830405778072211	MB-0206_MB-0238	neg	neg	MB-0206	MB-0238	13
MB-0206	MB-0372	0.763875825055556	MB-0206_MB-0372	neg	neg	MB-0206	MB-0372	9
MB-0206	MB-0401	0.533745932765261	MB-0206_MB-0401	neg	neg	MB-0206	MB-0401	6
MB-0206	MB-0525	0.781952593218393	MB-0206_MB-0525	neg	neg	MB-0206	MB-0525	10
MB-0206	MB-0354	0.839893399219174	MB-0206_MB-0354	neg	neg	MB-0206	MB-0354	1
MB-0206	MB-0400	0.705792724667738	MB-0206_MB-0400	neg	neg	MB-0206	MB-0400	2
MB-0206	MB-0158	0.804383112777137	MB-0206_MB-0158	neg	neg	MB-0206	MB-0158	3
MB-0206	MB-0350	0.473149895644545	MB-0206_MB-0350	neg	neg	MB-0206	MB-0350	4
MB-0206	MB-0467	0.596138951677037	MB-0206_MB-0467	neg	neg	MB-0206	MB-0467	5
MB-0206	MB-0269	0.839476572506743	MB-0206_MB-0269	neg	neg	MB-0206	MB-0269	6
MB-0206	MB-0494	0.867078800552097	MB-0206_MB-0494	neg	neg	MB-0206	MB-0494	2
MB-0206	MB-0115	0.669739798489037	MB-0206_MB-0115	neg	neg	MB-0206	MB-0115	2
MB-0206	MB-0531	0.756243846688063	MB-0206_MB-0531	neg	neg	MB-0206	MB-0531	7
MB-0206	MB-0874	0.899180462286173	MB-0206_MB-0874	neg	neg	MB-0206	MB-0874	8
MB-0206	MB-0191	0.767322426186271	MB-0206_MB-0191	neg	neg	MB-0206	MB-0191	9
MB-0206	MB-0613	0.890890316468839	MB-0206_MB-0613	neg	neg	MB-0206	MB-0613	2
MB-0206	MB-2513	0.581904749163755	MB-0206_MB-2513	neg	neg	MB-0206	MB-2513	10
MB-0206	MB-0395	0.530242542623985	MB-0206_MB-0395	neg	neg	MB-0206	MB-0395	3
MB-0206	MB-2718	0.766568064571069	MB-0206_MB-2718	neg	neg	MB-0206	MB-2718	4
MB-0206	MB-2742	0.834932349470553	MB-0206_MB-2742	neg	neg	MB-0206	MB-2742	2
MB-0206	MB-2904	0.798940157851262	MB-0206_MB-2904	neg	neg	MB-0206	MB-2904	11
MB-0206	MB-0581	0.755180579900267	MB-0206_MB-0581	neg	neg	MB-0206	MB-0581	12
MB-0206	MB-0582	0.806896603710055	MB-0206_MB-0582	neg	neg	MB-0206	MB-0582	10
MB-0206	MB-0035	0.204562283546825	MB-0206_MB-0035	neg	neg	MB-0206	MB-0035	9
MB-0206	MB-3031	0.775162239596265	MB-0206_MB-3031	neg	neg	MB-0206	MB-3031	8
MB-0206	MB-2912	0.876736069517897	MB-0206_MB-2912	neg	neg	MB-0206	MB-2912	2
MB-0206	MB-0659	0.644619904530012	MB-0206_MB-0659	neg	neg	MB-0206	MB-0659	3
MB-0206	MB-3329	0.840922426499501	MB-0206_MB-3329	neg	neg	MB-0206	MB-3329	10
MB-0206	MB-3528	0.86137942268691	MB-0206_MB-3528	neg	neg	MB-0206	MB-3528	8
MB-0206	MB-2957	0.76968644296791	MB-0206_MB-2957	neg	neg	MB-0206	MB-2957	2
MB-0206	MB-0414	0.486311127279667	MB-0206_MB-0414	neg	neg	MB-0206	MB-0414	13
MB-0238	MB-0045	0.887617249209181	MB-0238_MB-0045	neg	neg	MB-0238	MB-0045	13
MB-0206	MB-3367	0.79925456717035	MB-0206_MB-3367	neg	neg	MB-0206	MB-3367	3
MB-0206	MB-3386	0.765917081433801	MB-0206_MB-3386	neg	neg	MB-0206	MB-3386	6
MB-0206	MB-0446	0.491740008512511	MB-0206_MB-0446	neg	neg	MB-0206	MB-0446	9
MB-0206	MB-3292	0.803052245433733	MB-0206_MB-3292	neg	neg	MB-0206	MB-3292	4
MB-0206	MB-0608	0.85078417423484	MB-0206_MB-0608	neg	neg	MB-0206	MB-0608	9
MB-0206	MB-3436	0.644125041841986	MB-0206_MB-3436	neg	neg	MB-0206	MB-3436	2
MB-0206	MB-3218	0.793468536477359	MB-0206_MB-3218	neg	neg	MB-0206	MB-3218	2
MB-0238	MB-0115	0.918149012359544	MB-0238_MB-0115	neg	neg	MB-0238	MB-0115	5
MB-0238	MB-0206	0.830617314586867	MB-0238_MB-0206	neg	neg	MB-0238	MB-0206	2
MB-0238	MB-0158	0.863214901082754	MB-0238_MB-0158	neg	neg	MB-0238	MB-0158	6
MB-0238	MB-0372	0.939288916265948	MB-0238_MB-0372	neg	neg	MB-0238	MB-0372	9
MB-0206	MB-2614	0.717268473784538	MB-0206_MB-2614	neg	neg	MB-0206	MB-2614	2
MB-0206	MB-0396	0.673661242329193	MB-0206_MB-0396	neg	neg	MB-0206	MB-0396	2
MB-0206	MB-2857	0.794582200603437	MB-0206_MB-2857	neg	neg	MB-0206	MB-2857	2
MB-0206	MB-0399	0.59221226653728	MB-0206_MB-0399	neg	neg	MB-0206	MB-0399	2
MB-0238	MB-0269	0.948085398461116	MB-0238_MB-0269	neg	neg	MB-0238	MB-0269	6
MB-0238	MB-0191	0.959822925470145	MB-0238_MB-0191	neg	neg	MB-0238	MB-0191	14
MB-0238	MB-0354	0.797197346787084	MB-0238_MB-0354	neg	neg	MB-0238	MB-0354	2
MB-0238	MB-0400	0.950455951071405	MB-0238_MB-0400	neg	neg	MB-0238	MB-0400	13
MB-0206	MB-2923	0.573201068418731	MB-0206_MB-2923	neg	neg	MB-0206	MB-2923	9
MB-0206	MB-0869	0.767281217378948	MB-0206_MB-0869	neg	neg	MB-0206	MB-0869	6
MB-0238	MB-0035	0.274190853198513	MB-0238_MB-0035	neg	neg	MB-0238	MB-0035	10
MB-0238	MB-0494	0.788957686091287	MB-0238_MB-0494	neg	neg	MB-0238	MB-0494	1
MB-0238	MB-0525	0.892727816009861	MB-0238_MB-0525	neg	neg	MB-0238	MB-0525	2
MB-0238	MB-0399	0.764160176335103	MB-0238_MB-0399	neg	neg	MB-0238	MB-0399	3
MB-0238	MB-0396	0.940766174870479	MB-0238_MB-0396	neg	neg	MB-0238	MB-0396	4
MB-0238	MB-0446	0.555954591845665	MB-0238_MB-0446	neg	neg	MB-0238	MB-0446	5
MB-0238	MB-0531	0.908822963375654	MB-0238_MB-0531	neg	neg	MB-0238	MB-0531	6
MB-0206	MB-3488	0.453513143661888	MB-0206_MB-3488	neg	neg	MB-0206	MB-3488	2
MB-0238	MB-0401	0.800935789449083	MB-0238_MB-0401	neg	neg	MB-0238	MB-0401	2
MB-0238	MB-0395	0.607457723286821	MB-0238_MB-0395	neg	neg	MB-0238	MB-0395	7
MB-0238	MB-0874	0.853394943225012	MB-0238_MB-0874	neg	neg	MB-0238	MB-0874	8
MB-0238	MB-0467	0.744451816119203	MB-0238_MB-0467	neg	neg	MB-0238	MB-0467	9
MB-0206	MB-0361	0.704342504805043	MB-0206_MB-0361	neg	neg	MB-0206	MB-0361	2
MB-0238	MB-0608	0.925359044795357	MB-0238_MB-0608	neg	neg	MB-0238	MB-0608	10
MB-0238	MB-2742	0.922581864500803	MB-0238_MB-2742	neg	neg	MB-0238	MB-2742	3
MB-0238	MB-2718	0.911246606157625	MB-0238_MB-2718	neg	neg	MB-0238	MB-2718	4
MB-0238	MB-2513	0.769604178126573	MB-0238_MB-2513	neg	neg	MB-0238	MB-2513	2
MB-0238	MB-0581	0.706223167934187	MB-0238_MB-0581	neg	neg	MB-0238	MB-0581	11
MB-0238	MB-0613	0.931716495852575	MB-0238_MB-0613	neg	neg	MB-0238	MB-0613	12
MB-0238	MB-0582	0.910807450185354	MB-0238_MB-0582	neg	neg	MB-0238	MB-0582	10
MB-0238	MB-0659	0.90599851190963	MB-0238_MB-0659	neg	neg	MB-0238	MB-0659	9
MB-0238	MB-3031	0.888261381814729	MB-0238_MB-3031	neg	neg	MB-0238	MB-3031	8
MB-0238	MB-2904	0.943955353796078	MB-0238_MB-2904	neg	neg	MB-0238	MB-2904	2
MB-0238	MB-0869	0.926682475926925	MB-0238_MB-0869	neg	neg	MB-0238	MB-0869	3
MB-0238	MB-2912	0.94017490295292	MB-0238_MB-2912	neg	neg	MB-0238	MB-2912	10
MB-0238	MB-3329	0.929523294056125	MB-0238_MB-3329	neg	neg	MB-0238	MB-3329	8
MB-0206	MB-2632	0.586899166004895	MB-0206_MB-2632	neg	neg	MB-0206	MB-2632	2
MB-0238	MB-2957	0.960623076778244	MB-0238_MB-2957	neg	neg	MB-0238	MB-2957	13
MB-0238	MB-0361	0.867147474947916	MB-0238_MB-0361	neg	neg	MB-0238	MB-0361	13
MB-0238	MB-3528	0.924761432441636	MB-0238_MB-3528	neg	neg	MB-0238	MB-3528	3
MB-0238	MB-3292	0.946608373800633	MB-0238_MB-3292	neg	neg	MB-0238	MB-3292	6
MB-0238	MB-3218	0.928469509014366	MB-0238_MB-3218	neg	neg	MB-0238	MB-3218	9
MB-0238	MB-3436	0.907088881553109	MB-0238_MB-3436	neg	neg	MB-0238	MB-3436	4
MB-0238	MB-2857	0.951159541296877	MB-0238_MB-2857	neg	neg	MB-0238	MB-2857	9
MB-0238	MB-3567	0.766102865311501	MB-0238_MB-3567	neg	neg	MB-0238	MB-3567	2
MB-0238	MB-3386	0.949708783238358	MB-0238_MB-3386	neg	neg	MB-0238	MB-3386	2
MB-0238	MB-3367	0.755851730321826	MB-0238_MB-3367	neg	neg	MB-0238	MB-3367	5
MB-0238	MB-2614	0.817275737133064	MB-0238_MB-2614	neg	neg	MB-0238	MB-2614	2
MB-0238	MB-0414	0.686350478711164	MB-0238_MB-0414	neg	neg	MB-0238	MB-0414	6
MB-0206	MB-3567	0.633710238753898	MB-0206_MB-3567	neg	neg	MB-0206	MB-3567	9
MB-0238	MB-2632	0.603758654702853	MB-0238_MB-2632	neg	neg	MB-0238	MB-2632	2
MB-0238	MB-2923	0.76104886689961	MB-0238_MB-2923	neg	neg	MB-0238	MB-2923	2
MB-0269	MB-0238	0.947923318298532	MB-0269_MB-0238	neg	neg	MB-0269	MB-0238	2
MB-0269	MB-0372	0.927499020579889	MB-0269_MB-0372	neg	neg	MB-0269	MB-0372	2
MB-0269	MB-0045	0.917797190234916	MB-0269_MB-0045	neg	neg	MB-0269	MB-0045	6
MB-0238	MB-0350	0.577954602939078	MB-0238_MB-0350	neg	neg	MB-0238	MB-0350	14
MB-0238	MB-3488	0.659215153145168	MB-0238_MB-3488	neg	neg	MB-0238	MB-3488	2
MB-0269	MB-0400	0.924999810513873	MB-0269_MB-0400	neg	neg	MB-0269	MB-0400	13
MB-0269	MB-0115	0.913322792514102	MB-0269_MB-0115	neg	neg	MB-0269	MB-0115	9
MB-0269	MB-0191	0.940596763341432	MB-0269_MB-0191	neg	neg	MB-0269	MB-0191	6
MB-0269	MB-0206	0.8390166968785	MB-0269_MB-0206	neg	neg	MB-0269	MB-0206	10
MB-0269	MB-0396	0.914737948469722	MB-0269_MB-0396	neg	neg	MB-0269	MB-0396	1
MB-0269	MB-0035	0.287684362551343	MB-0269_MB-0035	neg	neg	MB-0269	MB-0035	2
MB-0269	MB-0401	0.823745719542955	MB-0269_MB-0401	neg	neg	MB-0269	MB-0401	3
MB-0269	MB-0525	0.90091232063832	MB-0269_MB-0525	neg	neg	MB-0269	MB-0525	4
MB-0269	MB-0395	0.66943069401325	MB-0269_MB-0395	neg	neg	MB-0269	MB-0395	5
MB-0269	MB-0467	0.758149295943422	MB-0269_MB-0467	neg	neg	MB-0269	MB-0467	6
MB-0269	MB-0531	0.912839102398968	MB-0269_MB-0531	neg	neg	MB-0269	MB-0531	2
MB-0269	MB-0494	0.784377218618653	MB-0269_MB-0494	neg	neg	MB-0269	MB-0494	2
MB-0269	MB-0158	0.913045071396893	MB-0269_MB-0158	neg	neg	MB-0269	MB-0158	7
MB-0269	MB-0361	0.872619642689329	MB-0269_MB-0361	neg	neg	MB-0269	MB-0361	8
MB-0269	MB-0874	0.835716228858525	MB-0269_MB-0874	neg	neg	MB-0269	MB-0874	9
MB-0269	MB-0659	0.905177466862038	MB-0269_MB-0659	neg	neg	MB-0269	MB-0659	2
MB-0269	MB-0613	0.912594146676703	MB-0269_MB-0613	neg	neg	MB-0269	MB-0613	10
MB-0269	MB-2513	0.768114384162664	MB-0269_MB-2513	neg	neg	MB-0269	MB-2513	3
MB-0269	MB-0581	0.784204402821043	MB-0269_MB-0581	neg	neg	MB-0269	MB-0581	4
MB-0269	MB-2718	0.912579770557363	MB-0269_MB-2718	neg	neg	MB-0269	MB-2718	2
MB-0269	MB-3031	0.887145419145808	MB-0269_MB-3031	neg	neg	MB-0269	MB-3031	11
MB-0269	MB-0608	0.917327061305404	MB-0269_MB-0608	neg	neg	MB-0269	MB-0608	12
MB-0269	MB-2742	0.943790901237174	MB-0269_MB-2742	neg	neg	MB-0269	MB-2742	10
MB-0269	MB-0869	0.926056815761514	MB-0269_MB-0869	neg	neg	MB-0269	MB-0869	9
MB-0269	MB-2904	0.94376414681424	MB-0269_MB-2904	neg	neg	MB-0269	MB-2904	8
MB-0269	MB-0582	0.922243585787803	MB-0269_MB-0582	neg	neg	MB-0269	MB-0582	2
MB-0269	MB-0446	0.634906921987515	MB-0269_MB-0446	neg	neg	MB-0269	MB-0446	3
MB-0269	MB-3218	0.928227006731082	MB-0269_MB-3218	neg	neg	MB-0269	MB-3218	10
MB-0269	MB-3329	0.926179444196977	MB-0269_MB-3329	neg	neg	MB-0269	MB-3329	8
MB-0269	MB-2912	0.927148783970303	MB-0269_MB-2912	neg	neg	MB-0269	MB-2912	2
MB-0269	MB-2957	0.939316195098171	MB-0269_MB-2957	neg	neg	MB-0269	MB-2957	13
MB-0269	MB-0354	0.836258162364641	MB-0269_MB-0354	neg	neg	MB-0269	MB-0354	13
MB-0269	MB-3292	0.940483043571392	MB-0269_MB-3292	neg	neg	MB-0269	MB-3292	3
MB-0269	MB-2857	0.935641939273156	MB-0269_MB-2857	neg	neg	MB-0269	MB-2857	6
MB-0269	MB-2614	0.862400536600204	MB-0269_MB-2614	neg	neg	MB-0269	MB-2614	9
MB-0269	MB-3386	0.933608825431243	MB-0269_MB-3386	neg	neg	MB-0269	MB-3386	4
MB-0269	MB-3436	0.909562656342457	MB-0269_MB-3436	neg	neg	MB-0269	MB-3436	9
MB-0269	MB-3528	0.907165114175309	MB-0269_MB-3528	neg	neg	MB-0269	MB-3528	2
MB-0269	MB-2632	0.755047207360575	MB-0269_MB-2632	neg	neg	MB-0269	MB-2632	2
MB-0269	MB-2923	0.790090595261945	MB-0269_MB-2923	neg	neg	MB-0269	MB-2923	5
MB-0269	MB-3367	0.757053520989321	MB-0269_MB-3367	neg	neg	MB-0269	MB-3367	2
MB-0269	MB-0399	0.902352585928492	MB-0269_MB-0399	neg	neg	MB-0269	MB-0399	6
MB-0269	MB-3488	0.666891370847528	MB-0269_MB-3488	neg	neg	MB-0269	MB-3488	9
MB-0269	MB-0414	0.715278016440422	MB-0269_MB-0414	neg	neg	MB-0269	MB-0414	2
MB-0269	MB-0350	0.648509846036762	MB-0269_MB-0350	neg	neg	MB-0269	MB-0350	2
MB-0269	MB-3567	0.818951622463001	MB-0269_MB-3567	neg	neg	MB-0269	MB-3567	2
MB-0350	MB-0035	0.568854143827104	MB-0350_MB-0035	neg	neg	MB-0350	MB-0035	2
MB-0350	MB-0191	0.607662282161039	MB-0350_MB-0191	neg	neg	MB-0350	MB-0191	6
MB-0350	MB-0115	0.623563000689536	MB-0350_MB-0115	neg	neg	MB-0350	MB-0115	14
MB-0350	MB-0414	0.975615281566231	MB-0350_MB-0414	neg	neg	MB-0350	MB-0414	2
MB-0350	MB-0372	0.622914484577106	MB-0350_MB-0372	neg	neg	MB-0350	MB-0372	13
MB-0350	MB-0401	0.843166990125894	MB-0350_MB-0401	neg	neg	MB-0350	MB-0401	9
MB-0350	MB-0045	0.544634327209146	MB-0350_MB-0045	neg	neg	MB-0350	MB-0045	6
MB-0350	MB-0467	0.517744623620832	MB-0350_MB-0467	neg	neg	MB-0350	MB-0467	10
MB-0350	MB-0525	0.564610093758024	MB-0350_MB-0525	neg	neg	MB-0350	MB-0525	1
MB-0350	MB-0238	0.577630654211332	MB-0350_MB-0238	neg	neg	MB-0350	MB-0238	2
MB-0350	MB-0395	0.390781914426739	MB-0350_MB-0395	neg	neg	MB-0350	MB-0395	3
MB-0350	MB-0659	0.607803786721091	MB-0350_MB-0659	neg	neg	MB-0350	MB-0659	4
MB-0350	MB-0446	0.398387075208888	MB-0350_MB-0446	neg	neg	MB-0350	MB-0446	5
MB-0350	MB-0400	0.613340183188669	MB-0350_MB-0400	neg	neg	MB-0350	MB-0400	6
MB-0350	MB-0396	0.594017941433826	MB-0350_MB-0396	neg	neg	MB-0350	MB-0396	2
MB-0350	MB-0158	0.607224067170908	MB-0350_MB-0158	neg	neg	MB-0350	MB-0158	2
MB-0350	MB-0613	0.560816273072843	MB-0350_MB-0613	neg	neg	MB-0350	MB-0613	7
MB-0350	MB-0531	0.612271122762014	MB-0350_MB-0531	neg	neg	MB-0350	MB-0531	8
MB-0350	MB-2513	0.494480331464459	MB-0350_MB-2513	neg	neg	MB-0350	MB-2513	9
MB-0350	MB-0581	0.447535593497064	MB-0350_MB-0581	neg	neg	MB-0350	MB-0581	2
MB-0350	MB-0874	0.486256526040643	MB-0350_MB-0874	neg	neg	MB-0350	MB-0874	10
MB-0350	MB-2718	0.575254306539213	MB-0350_MB-2718	neg	neg	MB-0350	MB-2718	3
MB-0350	MB-3436	0.608011323710519	MB-0350_MB-3436	neg	neg	MB-0350	MB-3436	4
MB-0350	MB-0399	0.601931885813484	MB-0350_MB-0399	neg	neg	MB-0350	MB-0399	2
MB-0350	MB-3031	0.55246287675399	MB-0350_MB-3031	neg	neg	MB-0350	MB-3031	11
MB-0350	MB-0582	0.670308397461971	MB-0350_MB-0582	neg	neg	MB-0350	MB-0582	12
MB-0350	MB-2904	0.630712743043956	MB-0350_MB-2904	neg	neg	MB-0350	MB-2904	10
MB-0350	MB-0269	0.646092522186864	MB-0350_MB-0269	neg	neg	MB-0350	MB-0269	9
MB-0350	MB-0869	0.730063580986188	MB-0350_MB-0869	neg	neg	MB-0350	MB-0869	8
MB-0354	MB-0045	0.827791012615108	MB-0354_MB-0045	neg	neg	MB-0354	MB-0045	2
MB-0350	MB-3329	0.539230764723453	MB-0350_MB-3329	neg	neg	MB-0350	MB-3329	3
MB-0350	MB-3528	0.538041004901318	MB-0350_MB-3528	neg	neg	MB-0350	MB-3528	10
MB-0354	MB-0035	0.23940172061595	MB-0354_MB-0035	neg	neg	MB-0354	MB-0035	8
MB-0354	MB-0238	0.797448758036837	MB-0354_MB-0238	neg	neg	MB-0354	MB-0238	2
MB-0350	MB-2857	0.662126976614414	MB-0350_MB-2857	neg	neg	MB-0350	MB-2857	13
MB-0350	MB-0361	0.658001179555682	MB-0350_MB-0361	neg	neg	MB-0350	MB-0361	13
MB-0350	MB-0206	0.471598968008111	MB-0350_MB-0206	neg	neg	MB-0350	MB-0206	3
MB-0354	MB-0372	0.729914799242217	MB-0354_MB-0372	neg	neg	MB-0354	MB-0372	6
MB-0354	MB-0206	0.839781986812906	MB-0354_MB-0206	neg	neg	MB-0354	MB-0206	9
MB-0350	MB-0354	0.458280570712574	MB-0350_MB-0354	neg	neg	MB-0350	MB-0354	4
MB-0350	MB-0494	0.431565474042539	MB-0350_MB-0494	neg	neg	MB-0350	MB-0494	9
MB-0350	MB-2742	0.525833116378774	MB-0350_MB-2742	neg	neg	MB-0350	MB-2742	2
MB-0354	MB-0115	0.68029096489596	MB-0354_MB-0115	neg	neg	MB-0354	MB-0115	2
MB-0350	MB-3386	0.586162700600475	MB-0350_MB-3386	neg	neg	MB-0350	MB-3386	5
MB-0354	MB-0191	0.756052668798712	MB-0354_MB-0191	neg	neg	MB-0354	MB-0191	2
MB-0350	MB-2957	0.716524444612195	MB-0350_MB-2957	neg	neg	MB-0350	MB-2957	6
MB-0354	MB-0400	0.726318675233039	MB-0354_MB-0400	neg	neg	MB-0354	MB-0400	9
MB-0354	MB-0158	0.84155690605781	MB-0354_MB-0158	neg	neg	MB-0354	MB-0158	2
MB-0354	MB-0395	0.653733553370977	MB-0354_MB-0395	neg	neg	MB-0354	MB-0395	2
MB-0354	MB-0525	0.793234893949934	MB-0354_MB-0525	neg	neg	MB-0354	MB-0525	2
MB-0350	MB-3488	0.435715558734872	MB-0350_MB-3488	neg	neg	MB-0350	MB-3488	2
MB-0354	MB-0467	0.723920916185394	MB-0354_MB-0467	neg	neg	MB-0354	MB-0467	6
MB-0354	MB-0446	0.654049819428779	MB-0354_MB-0446	neg	neg	MB-0354	MB-0446	14
MB-0350	MB-3218	0.639134933978858	MB-0350_MB-3218	neg	neg	MB-0350	MB-3218	2
MB-0350	MB-2912	0.598865584911866	MB-0350_MB-2912	neg	neg	MB-0350	MB-2912	13
MB-0350	MB-2923	0.50320522147953	MB-0350_MB-2923	neg	neg	MB-0350	MB-2923	9
MB-0354	MB-0531	0.766358572003776	MB-0354_MB-0531	neg	neg	MB-0354	MB-0531	6
MB-0354	MB-0494	0.884300777296561	MB-0354_MB-0494	neg	neg	MB-0354	MB-0494	10
MB-0354	MB-0581	0.830759049070431	MB-0354_MB-0581	neg	neg	MB-0354	MB-0581	1
MB-0354	MB-0269	0.83628494124538	MB-0354_MB-0269	neg	neg	MB-0354	MB-0269	2
MB-0354	MB-0613	0.778940183812255	MB-0354_MB-0613	neg	neg	MB-0354	MB-0613	3
MB-0354	MB-0874	0.771634514864766	MB-0354_MB-0874	neg	neg	MB-0354	MB-0874	4
MB-0354	MB-0396	0.70172702028074	MB-0354_MB-0396	neg	neg	MB-0354	MB-0396	5
MB-0354	MB-2513	0.66484220175695	MB-0354_MB-2513	neg	neg	MB-0354	MB-2513	6
MB-0354	MB-0582	0.842428421197383	MB-0354_MB-0582	neg	neg	MB-0354	MB-0582	2
MB-0354	MB-0659	0.653417464251047	MB-0354_MB-0659	neg	neg	MB-0354	MB-0659	2
MB-0354	MB-3031	0.803780058782447	MB-0354_MB-3031	neg	neg	MB-0354	MB-3031	7
MB-0350	MB-2632	0.441686060073139	MB-0350_MB-2632	neg	neg	MB-0350	MB-2632	8
MB-0354	MB-2742	0.839556328975792	MB-0354_MB-2742	neg	neg	MB-0354	MB-2742	9
MB-0354	MB-2718	0.746999534735313	MB-0354_MB-2718	neg	neg	MB-0354	MB-2718	2
MB-0354	MB-0401	0.625419233934327	MB-0354_MB-0401	neg	neg	MB-0354	MB-0401	10
MB-0354	MB-2904	0.777698020423303	MB-0354_MB-2904	neg	neg	MB-0354	MB-2904	3
MB-0354	MB-3329	0.814431174577044	MB-0354_MB-3329	neg	neg	MB-0354	MB-3329	4
MB-0354	MB-0399	0.757866138087612	MB-0354_MB-0399	neg	neg	MB-0354	MB-0399	2
MB-0354	MB-2912	0.837834202517542	MB-0354_MB-2912	neg	neg	MB-0354	MB-2912	11
MB-0354	MB-2614	0.764543262955702	MB-0354_MB-2614	neg	neg	MB-0354	MB-2614	12
MB-0354	MB-3218	0.838238140843754	MB-0354_MB-3218	neg	neg	MB-0354	MB-3218	10
MB-0350	MB-0608	0.627468023866366	MB-0350_MB-0608	neg	neg	MB-0350	MB-0608	9
MB-0354	MB-0350	0.458483695953836	MB-0354_MB-0350	neg	neg	MB-0354	MB-0350	8
MB-0354	MB-2957	0.78508372737068	MB-0354_MB-2957	neg	neg	MB-0354	MB-2957	2
MB-0354	MB-3367	0.781088406710743	MB-0354_MB-3367	neg	neg	MB-0354	MB-3367	3
MB-0354	MB-3528	0.866897864095315	MB-0354_MB-3528	neg	neg	MB-0354	MB-3528	10
MB-0354	MB-0361	0.706665435402586	MB-0354_MB-0361	neg	neg	MB-0354	MB-0361	8
MB-0354	MB-2632	0.664346778161029	MB-0354_MB-2632	neg	neg	MB-0354	MB-2632	2
MB-0354	MB-0608	0.778451047614236	MB-0354_MB-0608	neg	neg	MB-0354	MB-0608	13
MB-0354	MB-3436	0.672706780618937	MB-0354_MB-3436	neg	neg	MB-0354	MB-3436	13
MB-0361	MB-0035	0.465160215174847	MB-0361_MB-0035	neg	neg	MB-0361	MB-0035	3
MB-0354	MB-0414	0.519117466363054	MB-0354_MB-0414	neg	neg	MB-0354	MB-0414	6
MB-0354	MB-3386	0.76456503641664	MB-0354_MB-3386	neg	neg	MB-0354	MB-3386	9
MB-0361	MB-0045	0.902277903028306	MB-0361_MB-0045	neg	neg	MB-0361	MB-0045	4
MB-0354	MB-2923	0.659357268968937	MB-0354_MB-2923	neg	neg	MB-0354	MB-2923	9
MB-0354	MB-3488	0.634058393455339	MB-0354_MB-3488	neg	neg	MB-0354	MB-3488	2
MB-0354	MB-3292	0.770473462953236	MB-0354_MB-3292	neg	neg	MB-0354	MB-3292	2
MB-0350	MB-3567	0.560897590235399	MB-0350_MB-3567	neg	neg	MB-0350	MB-3567	5
MB-0350	MB-2614	0.523340441146555	MB-0350_MB-2614	neg	neg	MB-0350	MB-2614	2
MB-0354	MB-2857	0.817968604781479	MB-0354_MB-2857	neg	neg	MB-0354	MB-2857	6
MB-0354	MB-3567	0.74232292398416	MB-0354_MB-3567	neg	neg	MB-0354	MB-3567	9
MB-0361	MB-0191	0.898698350016755	MB-0361_MB-0191	neg	neg	MB-0361	MB-0191	2
MB-0361	MB-0372	0.875994737338117	MB-0361_MB-0372	neg	neg	MB-0361	MB-0372	2
MB-0361	MB-0395	0.795979322330528	MB-0361_MB-0395	neg	neg	MB-0361	MB-0395	2
MB-0350	MB-3292	0.687882115000178	MB-0350_MB-3292	neg	neg	MB-0350	MB-3292	2
MB-0354	MB-0869	0.741773540197766	MB-0354_MB-0869	neg	neg	MB-0354	MB-0869	6
MB-0361	MB-0467	0.833668544350152	MB-0361_MB-0467	neg	neg	MB-0361	MB-0467	14
MB-0361	MB-0115	0.901864474842482	MB-0361_MB-0115	neg	neg	MB-0361	MB-0115	2
MB-0361	MB-0238	0.866855915409772	MB-0361_MB-0238	neg	neg	MB-0361	MB-0238	13
MB-0361	MB-0525	0.873684394938701	MB-0361_MB-0525	neg	neg	MB-0361	MB-0525	9
MB-0361	MB-0531	0.9285529058718	MB-0361_MB-0531	neg	neg	MB-0361	MB-0531	6
MB-0361	MB-0414	0.682500887820278	MB-0361_MB-0414	neg	neg	MB-0361	MB-0414	10
MB-0361	MB-0446	0.717125476525148	MB-0361_MB-0446	neg	neg	MB-0361	MB-0446	1
MB-0361	MB-2513	0.859712430350783	MB-0361_MB-2513	neg	neg	MB-0361	MB-2513	2
MB-0361	MB-0400	0.888417639133597	MB-0361_MB-0400	neg	neg	MB-0361	MB-0400	3
MB-0361	MB-0581	0.807754847887147	MB-0361_MB-0581	neg	neg	MB-0361	MB-0581	4
MB-0361	MB-0659	0.906914764791152	MB-0361_MB-0659	neg	neg	MB-0361	MB-0659	5
MB-0361	MB-0158	0.868718133379301	MB-0361_MB-0158	neg	neg	MB-0361	MB-0158	6
MB-0361	MB-0613	0.868413020355247	MB-0361_MB-0613	neg	neg	MB-0361	MB-0613	2
MB-0361	MB-0582	0.90515868816824	MB-0361_MB-0582	neg	neg	MB-0361	MB-0582	2
MB-0361	MB-0874	0.787870378587924	MB-0361_MB-0874	neg	neg	MB-0361	MB-0874	7
MB-0361	MB-2718	0.917529795320149	MB-0361_MB-2718	neg	neg	MB-0361	MB-2718	8
MB-0361	MB-2923	0.912796957958627	MB-0361_MB-2923	neg	neg	MB-0361	MB-2923	9
MB-0361	MB-2632	0.804084350585269	MB-0361_MB-2632	neg	neg	MB-0361	MB-2632	2
MB-0361	MB-0396	0.857749192579217	MB-0361_MB-0396	neg	neg	MB-0361	MB-0396	10
MB-0361	MB-0399	0.831244677604589	MB-0361_MB-0399	neg	neg	MB-0361	MB-0399	3
MB-0361	MB-3031	0.868532040440296	MB-0361_MB-3031	neg	neg	MB-0361	MB-3031	4
MB-0350	MB-3367	0.386755903847502	MB-0350_MB-3367	neg	neg	MB-0350	MB-3367	2
MB-0361	MB-2904	0.889313763043455	MB-0361_MB-2904	neg	neg	MB-0361	MB-2904	11
MB-0361	MB-0401	0.844155486990635	MB-0361_MB-0401	neg	neg	MB-0361	MB-0401	12
MB-0361	MB-3488	0.765913054545651	MB-0361_MB-3488	neg	neg	MB-0361	MB-3488	10
MB-0361	MB-3329	0.851730030467744	MB-0361_MB-3329	neg	neg	MB-0361	MB-3329	9
MB-0361	MB-3436	0.910162450200171	MB-0361_MB-3436	neg	neg	MB-0361	MB-3436	8
MB-0361	MB-0869	0.918046295496507	MB-0361_MB-0869	neg	neg	MB-0361	MB-0869	2
MB-0361	MB-3528	0.82706483803436	MB-0361_MB-3528	neg	neg	MB-0361	MB-3528	3
MB-0361	MB-2742	0.840635159263608	MB-0361_MB-2742	neg	neg	MB-0361	MB-2742	10
MB-0361	MB-2957	0.886831928181757	MB-0361_MB-2957	neg	neg	MB-0361	MB-2957	8
MB-0361	MB-0354	0.707645923909685	MB-0361_MB-0354	neg	neg	MB-0361	MB-0354	2
MB-0361	MB-3386	0.903835147127943	MB-0361_MB-3386	neg	neg	MB-0361	MB-3386	13
MB-0361	MB-3567	0.876662989743171	MB-0361_MB-3567	neg	neg	MB-0361	MB-3567	13
MB-0361	MB-0269	0.872576357957574	MB-0361_MB-0269	neg	neg	MB-0361	MB-0269	3
MB-0361	MB-3218	0.883503553805457	MB-0361_MB-3218	neg	neg	MB-0361	MB-3218	6
MB-0361	MB-0494	0.668761832050924	MB-0361_MB-0494	neg	neg	MB-0361	MB-0494	9
MB-0361	MB-0206	0.705208974952528	MB-0361_MB-0206	neg	neg	MB-0361	MB-0206	4
MB-0361	MB-0608	0.888725486079656	MB-0361_MB-0608	neg	neg	MB-0361	MB-0608	9
MB-0361	MB-2912	0.871509906807434	MB-0361_MB-2912	neg	neg	MB-0361	MB-2912	2
MB-0361	MB-2614	0.862718808508806	MB-0361_MB-2614	neg	neg	MB-0361	MB-2614	2
MB-0361	MB-3292	0.884271480459282	MB-0361_MB-3292	neg	neg	MB-0361	MB-3292	5
MB-0361	MB-3367	0.626150842509074	MB-0361_MB-3367	neg	neg	MB-0361	MB-3367	2
MB-0361	MB-2857	0.869797440400587	MB-0361_MB-2857	neg	neg	MB-0361	MB-2857	6
MB-0372	MB-0045	0.876823617949257	MB-0372_MB-0045	neg	neg	MB-0372	MB-0045	9
MB-0361	MB-0350	0.655853562104058	MB-0361_MB-0350	neg	neg	MB-0361	MB-0350	2
MB-0372	MB-0115	0.966986493258338	MB-0372_MB-0115	neg	neg	MB-0372	MB-0115	2
MB-0372	MB-0238	0.939328228764165	MB-0372_MB-0238	neg	neg	MB-0372	MB-0238	2
MB-0372	MB-0191	0.978891641518165	MB-0372_MB-0191	neg	neg	MB-0372	MB-0191	2
MB-0372	MB-0206	0.763346788962301	MB-0372_MB-0206	neg	neg	MB-0372	MB-0206	6
MB-0372	MB-0158	0.836531128220934	MB-0372_MB-0158	neg	neg	MB-0372	MB-0158	14
MB-0372	MB-0400	0.971420535406509	MB-0372_MB-0400	neg	neg	MB-0372	MB-0400	2
MB-0372	MB-0396	0.96895873350345	MB-0372_MB-0396	neg	neg	MB-0372	MB-0396	13
MB-0372	MB-0350	0.623135011058326	MB-0372_MB-0350	neg	neg	MB-0372	MB-0350	9
MB-0372	MB-0354	0.729962923162794	MB-0372_MB-0354	neg	neg	MB-0372	MB-0354	6
MB-0372	MB-0525	0.867460279447965	MB-0372_MB-0525	neg	neg	MB-0372	MB-0525	10
MB-0372	MB-0399	0.77126963205663	MB-0372_MB-0399	neg	neg	MB-0372	MB-0399	1
MB-0372	MB-0269	0.927625966907509	MB-0372_MB-0269	neg	neg	MB-0372	MB-0269	2
MB-0372	MB-0494	0.682624026012644	MB-0372_MB-0494	neg	neg	MB-0372	MB-0494	3
MB-0372	MB-0531	0.901483223192208	MB-0372_MB-0531	neg	neg	MB-0372	MB-0531	4
MB-0372	MB-0874	0.812450656148254	MB-0372_MB-0874	neg	neg	MB-0372	MB-0874	5
MB-0372	MB-0613	0.916750533807478	MB-0372_MB-0613	neg	neg	MB-0372	MB-0613	6
MB-0372	MB-0582	0.891946704881224	MB-0372_MB-0582	neg	neg	MB-0372	MB-0582	2
MB-0372	MB-0869	0.94439658629651	MB-0372_MB-0869	neg	neg	MB-0372	MB-0869	2
MB-0372	MB-2718	0.916888676225677	MB-0372_MB-2718	neg	neg	MB-0372	MB-2718	7
MB-0372	MB-0581	0.676417681661893	MB-0372_MB-0581	neg	neg	MB-0372	MB-0581	8
MB-0372	MB-0414	0.7328734483678	MB-0372_MB-0414	neg	neg	MB-0372	MB-0414	9
MB-0372	MB-2742	0.871719349111829	MB-0372_MB-2742	neg	neg	MB-0372	MB-2742	2
MB-0372	MB-0659	0.955975098525528	MB-0372_MB-0659	neg	neg	MB-0372	MB-0659	10
MB-0372	MB-0361	0.875657012821373	MB-0372_MB-0361	neg	neg	MB-0372	MB-0361	3
MB-0372	MB-0401	0.836825562730157	MB-0372_MB-0401	neg	neg	MB-0372	MB-0401	4
MB-0372	MB-2904	0.95138325719118	MB-0372_MB-2904	neg	neg	MB-0372	MB-2904	2
MB-0372	MB-2923	0.770353484015626	MB-0372_MB-2923	neg	neg	MB-0372	MB-2923	11
MB-0372	MB-2912	0.904769629832135	MB-0372_MB-2912	neg	neg	MB-0372	MB-2912	12
MB-0372	MB-0608	0.896900384296925	MB-0372_MB-0608	neg	neg	MB-0372	MB-0608	10
MB-0372	MB-2857	0.950389300309062	MB-0372_MB-2857	neg	neg	MB-0372	MB-2857	9
MB-0372	MB-0395	0.603674085459293	MB-0372_MB-0395	neg	neg	MB-0372	MB-0395	8
MB-0372	MB-3218	0.928714757546036	MB-0372_MB-3218	neg	neg	MB-0372	MB-3218	2
MB-0372	MB-3031	0.879893975606007	MB-0372_MB-3031	neg	neg	MB-0372	MB-3031	3
MB-0372	MB-3292	0.950676570147263	MB-0372_MB-3292	neg	neg	MB-0372	MB-3292	10
MB-0372	MB-2957	0.957491962831806	MB-0372_MB-2957	neg	neg	MB-0372	MB-2957	8
MB-0372	MB-3329	0.876558454691011	MB-0372_MB-3329	neg	neg	MB-0372	MB-3329	2
MB-0372	MB-2632	0.595691957368208	MB-0372_MB-2632	neg	neg	MB-0372	MB-2632	13
MB-0372	MB-3528	0.886837117545373	MB-0372_MB-3528	neg	neg	MB-0372	MB-3528	13
MB-0372	MB-2513	0.786215750859902	MB-0372_MB-2513	neg	neg	MB-0372	MB-2513	3
MB-0372	MB-3436	0.952493691655387	MB-0372_MB-3436	neg	neg	MB-0372	MB-3436	6
MB-0372	MB-3367	0.739829584932752	MB-0372_MB-3367	neg	neg	MB-0372	MB-3367	9
MB-0372	MB-0467	0.692585615080155	MB-0372_MB-0467	neg	neg	MB-0372	MB-0467	4
MB-0372	MB-3386	0.962389887008869	MB-0372_MB-3386	neg	neg	MB-0372	MB-3386	9
MB-0372	MB-2614	0.827604509890079	MB-0372_MB-2614	neg	neg	MB-0372	MB-2614	2
MB-0372	MB-0446	0.551177783893248	MB-0372_MB-0446	neg	neg	MB-0372	MB-0446	2
MB-0372	MB-3488	0.588061950323645	MB-0372_MB-3488	neg	neg	MB-0372	MB-3488	5
MB-0372	MB-3567	0.773867215166534	MB-0372_MB-3567	neg	neg	MB-0372	MB-3567	2
MB-0372	MB-0035	0.24604482333325	MB-0372_MB-0035	neg	neg	MB-0372	MB-0035	6
MB-0395	MB-0035	0.598681563638218	MB-0395_MB-0035	neg	neg	MB-0395	MB-0035	9
MB-0395	MB-0045	0.770459166686114	MB-0395_MB-0045	neg	neg	MB-0395	MB-0045	2
MB-0395	MB-0158	0.784198785090944	MB-0395_MB-0158	neg	neg	MB-0395	MB-0158	2
MB-0395	MB-0361	0.796102876926213	MB-0395_MB-0361	neg	neg	MB-0395	MB-0361	2
MB-0395	MB-0191	0.686541473909552	MB-0395_MB-0191	neg	neg	MB-0395	MB-0191	2
MB-0395	MB-0372	0.603621014906751	MB-0395_MB-0372	neg	neg	MB-0395	MB-0372	6
MB-0395	MB-0238	0.607245360564474	MB-0395_MB-0238	neg	neg	MB-0395	MB-0238	14
MB-0395	MB-0446	0.94388826755027	MB-0395_MB-0446	neg	neg	MB-0395	MB-0446	2
MB-0395	MB-0399	0.838886773216035	MB-0395_MB-0399	neg	neg	MB-0395	MB-0399	13
MB-0395	MB-0467	0.866012616204971	MB-0395_MB-0467	neg	neg	MB-0395	MB-0467	9
MB-0395	MB-0525	0.785835868070459	MB-0395_MB-0525	neg	neg	MB-0395	MB-0525	6
MB-0395	MB-0206	0.52970898371794	MB-0395_MB-0206	neg	neg	MB-0395	MB-0206	10
MB-0395	MB-0531	0.771384618019109	MB-0395_MB-0531	neg	neg	MB-0395	MB-0531	1
MB-0395	MB-0354	0.654019487303812	MB-0395_MB-0354	neg	neg	MB-0395	MB-0354	2
MB-0395	MB-0414	0.439884880083669	MB-0395_MB-0414	neg	neg	MB-0395	MB-0414	3
MB-0395	MB-0581	0.892447344031046	MB-0395_MB-0581	neg	neg	MB-0395	MB-0581	4
MB-0395	MB-0582	0.800738752337782	MB-0395_MB-0582	neg	neg	MB-0395	MB-0582	5
MB-0395	MB-0269	0.670624029161704	MB-0395_MB-0269	neg	neg	MB-0395	MB-0269	6
MB-0395	MB-0396	0.631653234892808	MB-0395_MB-0396	neg	neg	MB-0395	MB-0396	2
MB-0395	MB-2513	0.788291713057877	MB-0395_MB-2513	neg	neg	MB-0395	MB-2513	2
MB-0395	MB-0613	0.604413803671612	MB-0395_MB-0613	neg	neg	MB-0395	MB-0613	7
MB-0395	MB-0659	0.640019563754808	MB-0395_MB-0659	neg	neg	MB-0395	MB-0659	8
MB-0395	MB-0115	0.616530200751051	MB-0395_MB-0115	neg	neg	MB-0395	MB-0115	9
MB-0395	MB-0874	0.566042201882838	MB-0395_MB-0874	neg	neg	MB-0395	MB-0874	2
MB-0395	MB-0869	0.72362645233164	MB-0395_MB-0869	neg	neg	MB-0395	MB-0869	10
MB-0395	MB-2718	0.7482734371804	MB-0395_MB-2718	neg	neg	MB-0395	MB-2718	3
MB-0395	MB-2632	0.812571950145277	MB-0395_MB-2632	neg	neg	MB-0395	MB-2632	4
MB-0395	MB-2923	0.810190808503881	MB-0395_MB-2923	neg	neg	MB-0395	MB-2923	2
MB-0395	MB-3567	0.915285930882479	MB-0395_MB-3567	neg	neg	MB-0395	MB-3567	11
MB-0395	MB-0400	0.617614498034368	MB-0395_MB-0400	neg	neg	MB-0395	MB-0400	12
MB-0395	MB-3031	0.780201860240855	MB-0395_MB-3031	neg	neg	MB-0395	MB-3031	10
MB-0395	MB-0494	0.539567516072511	MB-0395_MB-0494	neg	neg	MB-0395	MB-0494	9
MB-0395	MB-2614	0.81166519743336	MB-0395_MB-2614	neg	neg	MB-0395	MB-2614	8
MB-0395	MB-3436	0.675068272897	MB-0395_MB-3436	neg	neg	MB-0395	MB-3436	2
MB-0395	MB-2904	0.647757931960333	MB-0395_MB-2904	neg	neg	MB-0395	MB-2904	3
MB-0395	MB-0401	0.723658042542774	MB-0395_MB-0401	neg	neg	MB-0395	MB-0401	10
MB-0395	MB-3386	0.612124572688563	MB-0395_MB-3386	neg	neg	MB-0395	MB-3386	8
MB-0395	MB-3329	0.613531192465756	MB-0395_MB-3329	neg	neg	MB-0395	MB-3329	2
MB-0395	MB-3488	0.888999253798358	MB-0395_MB-3488	neg	neg	MB-0395	MB-3488	13
MB-0395	MB-3528	0.666411350637827	MB-0395_MB-3528	neg	neg	MB-0395	MB-3528	13
MB-0395	MB-2742	0.680284209610924	MB-0395_MB-2742	neg	neg	MB-0395	MB-2742	3
MB-0395	MB-2912	0.639238991612444	MB-0395_MB-2912	neg	neg	MB-0395	MB-2912	6
MB-0395	MB-2957	0.672884612626424	MB-0395_MB-2957	neg	neg	MB-0395	MB-2957	9
MB-0395	MB-0608	0.664848543764727	MB-0395_MB-0608	neg	neg	MB-0395	MB-0608	4
MB-0395	MB-3367	0.496933177269648	MB-0395_MB-3367	neg	neg	MB-0395	MB-3367	9
MB-0395	MB-3218	0.711743250595926	MB-0395_MB-3218	neg	neg	MB-0395	MB-3218	2
MB-0396	MB-0191	0.975227674768476	MB-0396_MB-0191	neg	neg	MB-0396	MB-0191	2
MB-0396	MB-0361	0.857804407386853	MB-0396_MB-0361	neg	neg	MB-0396	MB-0361	5
MB-0395	MB-3292	0.658231464967336	MB-0395_MB-3292	neg	neg	MB-0395	MB-3292	2
MB-0396	MB-0238	0.940655286838827	MB-0396_MB-0238	neg	neg	MB-0396	MB-0238	6
MB-0395	MB-2857	0.678889731063118	MB-0395_MB-2857	neg	neg	MB-0395	MB-2857	9
MB-0396	MB-0372	0.968792722191003	MB-0396_MB-0372	neg	neg	MB-0396	MB-0372	2
MB-0396	MB-0115	0.979943106228914	MB-0396_MB-0115	neg	neg	MB-0396	MB-0115	2
MB-0396	MB-0395	0.629052172948627	MB-0396_MB-0395	neg	neg	MB-0396	MB-0395	2
MB-0396	MB-0467	0.762170978575011	MB-0396_MB-0467	neg	neg	MB-0396	MB-0467	2
MB-0396	MB-0350	0.593997123483728	MB-0396_MB-0350	neg	neg	MB-0396	MB-0350	6
MB-0396	MB-0446	0.612143252474225	MB-0396_MB-0446	neg	neg	MB-0396	MB-0446	14
MB-0396	MB-0400	0.984106792931347	MB-0396_MB-0400	neg	neg	MB-0396	MB-0400	2
MB-0396	MB-0874	0.750476195862239	MB-0396_MB-0874	neg	neg	MB-0396	MB-0874	13
MB-0396	MB-0269	0.91484017966001	MB-0396_MB-0269	neg	neg	MB-0396	MB-0269	9
MB-0396	MB-0401	0.894062964763023	MB-0396_MB-0401	neg	neg	MB-0396	MB-0401	6
MB-0396	MB-2513	0.780396424443622	MB-0396_MB-2513	neg	neg	MB-0396	MB-2513	10
MB-0396	MB-0659	0.97839974081396	MB-0396_MB-0659	neg	neg	MB-0396	MB-0659	1
MB-0396	MB-0035	0.268908349926033	MB-0396_MB-0035	neg	neg	MB-0396	MB-0035	2
MB-0396	MB-0613	0.873307226442366	MB-0396_MB-0613	neg	neg	MB-0396	MB-0613	3
MB-0396	MB-0399	0.784302833958599	MB-0396_MB-0399	neg	neg	MB-0396	MB-0399	4
MB-0396	MB-2923	0.815142721175135	MB-0396_MB-2923	neg	neg	MB-0396	MB-2923	5
MB-0396	MB-0582	0.871370613395179	MB-0396_MB-0582	neg	neg	MB-0396	MB-0582	6
MB-0396	MB-0531	0.91983395256201	MB-0396_MB-0531	neg	neg	MB-0396	MB-0531	2
MB-0396	MB-2632	0.604779907128647	MB-0396_MB-2632	neg	neg	MB-0396	MB-2632	2
MB-0396	MB-0045	0.822737941173924	MB-0396_MB-0045	neg	neg	MB-0396	MB-0045	7
MB-0395	MB-0350	0.391559447970004	MB-0395_MB-0350	neg	neg	MB-0395	MB-0350	8
MB-0396	MB-0525	0.859952312451503	MB-0396_MB-0525	neg	neg	MB-0396	MB-0525	9
MB-0396	MB-2912	0.876434151049853	MB-0396_MB-2912	neg	neg	MB-0396	MB-2912	2
MB-0396	MB-3386	0.966839917941861	MB-0396_MB-3386	neg	neg	MB-0396	MB-3386	10
MB-0396	MB-0869	0.927779151201248	MB-0396_MB-0869	neg	neg	MB-0396	MB-0869	3
MB-0396	MB-2904	0.941915485653799	MB-0396_MB-2904	neg	neg	MB-0396	MB-2904	4
MB-0396	MB-2614	0.800279250222313	MB-0396_MB-2614	neg	neg	MB-0396	MB-2614	2
MB-0396	MB-0206	0.673659956390019	MB-0396_MB-0206	neg	neg	MB-0396	MB-0206	11
MB-0396	MB-3031	0.849400070899988	MB-0396_MB-3031	neg	neg	MB-0396	MB-3031	12
MB-0396	MB-3488	0.692348205174339	MB-0396_MB-3488	neg	neg	MB-0396	MB-3488	10
MB-0396	MB-3528	0.84905359069844	MB-0396_MB-3528	neg	neg	MB-0396	MB-3528	9
MB-0396	MB-3329	0.870083173031637	MB-0396_MB-3329	neg	neg	MB-0396	MB-3329	8
MB-0396	MB-3292	0.936519649128339	MB-0396_MB-3292	neg	neg	MB-0396	MB-3292	2
MB-0396	MB-3436	0.975391497557554	MB-0396_MB-3436	neg	neg	MB-0396	MB-3436	3
MB-0399	MB-0045	0.839760554348802	MB-0399_MB-0045	neg	neg	MB-0399	MB-0045	10
MB-0396	MB-0354	0.701678883287148	MB-0396_MB-0354	neg	neg	MB-0396	MB-0354	8
MB-0396	MB-3567	0.777464739636298	MB-0396_MB-3567	neg	neg	MB-0396	MB-3567	2
MB-0396	MB-2718	0.911852757394535	MB-0396_MB-2718	neg	neg	MB-0396	MB-2718	13
MB-0396	MB-0494	0.66440720540984	MB-0396_MB-0494	neg	neg	MB-0396	MB-0494	13
MB-0396	MB-0158	0.79802125131586	MB-0396_MB-0158	neg	neg	MB-0396	MB-0158	3
MB-0396	MB-2742	0.88921105630589	MB-0396_MB-2742	neg	neg	MB-0396	MB-2742	6
MB-0399	MB-0238	0.763866378406048	MB-0399_MB-0238	neg	neg	MB-0399	MB-0238	9
MB-0396	MB-0414	0.734086783614588	MB-0396_MB-0414	neg	neg	MB-0396	MB-0414	4
MB-0399	MB-0035	0.41949482875899	MB-0399_MB-0035	neg	neg	MB-0399	MB-0035	9
MB-0396	MB-2857	0.959840356229044	MB-0396_MB-2857	neg	neg	MB-0396	MB-2857	2
MB-0399	MB-0372	0.771718220908215	MB-0399_MB-0372	neg	neg	MB-0399	MB-0372	2
MB-0396	MB-2957	0.973877406650872	MB-0396_MB-2957	neg	neg	MB-0396	MB-2957	5
MB-0396	MB-3367	0.672334760724093	MB-0396_MB-3367	neg	neg	MB-0396	MB-3367	2
MB-0399	MB-0395	0.836698606659175	MB-0399_MB-0395	neg	neg	MB-0399	MB-0395	6
MB-0399	MB-0191	0.785324508071483	MB-0399_MB-0191	neg	neg	MB-0399	MB-0191	9
MB-0399	MB-0158	0.907103860583546	MB-0399_MB-0158	neg	neg	MB-0399	MB-0158	2
MB-0399	MB-0467	0.891383528599417	MB-0399_MB-0467	neg	neg	MB-0399	MB-0467	2
MB-0399	MB-0525	0.85969549466372	MB-0399_MB-0525	neg	neg	MB-0399	MB-0525	2
MB-0399	MB-0400	0.802875898078897	MB-0399_MB-0400	neg	neg	MB-0399	MB-0400	2
MB-0399	MB-0401	0.863497825920606	MB-0399_MB-0401	neg	neg	MB-0399	MB-0401	6
MB-0396	MB-0608	0.854903674693335	MB-0396_MB-0608	neg	neg	MB-0396	MB-0608	14
MB-0399	MB-0531	0.867633051069033	MB-0399_MB-0531	neg	neg	MB-0399	MB-0531	2
MB-0399	MB-0581	0.851151010042187	MB-0399_MB-0581	neg	neg	MB-0399	MB-0581	13
MB-0396	MB-3218	0.925197682005124	MB-0396_MB-3218	neg	neg	MB-0396	MB-3218	9
MB-0399	MB-0115	0.791219770932794	MB-0399_MB-0115	neg	neg	MB-0399	MB-0115	6
MB-0399	MB-0446	0.849713947787398	MB-0399_MB-0446	neg	neg	MB-0399	MB-0446	10
MB-0399	MB-0874	0.627013292665356	MB-0399_MB-0874	neg	neg	MB-0399	MB-0874	1
MB-0396	MB-0581	0.700885262488686	MB-0396_MB-0581	neg	neg	MB-0396	MB-0581	2
MB-0399	MB-0659	0.805563717335157	MB-0399_MB-0659	neg	neg	MB-0399	MB-0659	3
MB-0399	MB-0613	0.71376375683712	MB-0399_MB-0613	neg	neg	MB-0399	MB-0613	4
MB-0399	MB-2513	0.863698304246409	MB-0399_MB-2513	neg	neg	MB-0399	MB-2513	5
MB-0399	MB-0396	0.78437295482754	MB-0399_MB-0396	neg	neg	MB-0399	MB-0396	6
MB-0399	MB-2718	0.858099884026336	MB-0399_MB-2718	neg	neg	MB-0399	MB-2718	2
MB-0399	MB-0206	0.5927267309069	MB-0399_MB-0206	neg	neg	MB-0399	MB-0206	2
MB-0399	MB-0269	0.903322945481258	MB-0399_MB-0269	neg	neg	MB-0399	MB-0269	7
MB-0399	MB-2904	0.796635370458697	MB-0399_MB-2904	neg	neg	MB-0399	MB-2904	8
MB-0399	MB-0582	0.851512265100299	MB-0399_MB-0582	neg	neg	MB-0399	MB-0582	9
MB-0399	MB-3031	0.871332350317049	MB-0399_MB-3031	neg	neg	MB-0399	MB-3031	2
MB-0399	MB-2614	0.931059297685889	MB-0399_MB-2614	neg	neg	MB-0399	MB-2614	10
MB-0399	MB-2742	0.834244894356379	MB-0399_MB-2742	neg	neg	MB-0399	MB-2742	3
MB-0399	MB-3329	0.759809203931429	MB-0399_MB-3329	neg	neg	MB-0399	MB-3329	4
MB-0399	MB-3436	0.834458459420691	MB-0399_MB-3436	neg	neg	MB-0399	MB-3436	2
MB-0399	MB-3528	0.759374760011881	MB-0399_MB-3528	neg	neg	MB-0399	MB-3528	11
MB-0399	MB-0494	0.58997023988144	MB-0399_MB-0494	neg	neg	MB-0399	MB-0494	12
MB-0399	MB-2923	0.832649057030727	MB-0399_MB-2923	neg	neg	MB-0399	MB-2923	10
MB-0400	MB-0045	0.858846359678944	MB-0400_MB-0045	neg	neg	MB-0400	MB-0045	9
MB-0399	MB-2632	0.891465962702938	MB-0399_MB-2632	neg	neg	MB-0399	MB-2632	8
MB-0399	MB-0608	0.720911651794761	MB-0399_MB-0608	neg	neg	MB-0399	MB-0608	2
MB-0399	MB-3567	0.909478751068088	MB-0399_MB-3567	neg	neg	MB-0399	MB-3567	3
MB-0400	MB-0115	0.982844018045958	MB-0400_MB-0115	neg	neg	MB-0400	MB-0115	10
MB-0400	MB-0191	0.981019122377405	MB-0400_MB-0191	neg	neg	MB-0400	MB-0191	8
MB-0400	MB-0238	0.950656025169732	MB-0400_MB-0238	neg	neg	MB-0400	MB-0238	2
MB-0399	MB-2957	0.798684474561927	MB-0399_MB-2957	neg	neg	MB-0399	MB-2957	13
MB-0399	MB-3488	0.903070502529969	MB-0399_MB-3488	neg	neg	MB-0399	MB-3488	13
MB-0399	MB-3218	0.878411499941481	MB-0399_MB-3218	neg	neg	MB-0399	MB-3218	3
MB-0399	MB-0869	0.811427947908163	MB-0399_MB-0869	neg	neg	MB-0399	MB-0869	6
MB-0399	MB-2912	0.726261175050873	MB-0399_MB-2912	neg	neg	MB-0399	MB-2912	9
MB-0400	MB-0372	0.970905488729477	MB-0400_MB-0372	neg	neg	MB-0400	MB-0372	4
MB-0399	MB-0354	0.758267009839742	MB-0399_MB-0354	neg	neg	MB-0399	MB-0354	9
MB-0399	MB-3386	0.779978283931848	MB-0399_MB-3386	neg	neg	MB-0399	MB-3386	2
MB-0400	MB-0158	0.829745929575851	MB-0400_MB-0158	neg	neg	MB-0400	MB-0158	2
MB-0399	MB-3292	0.782728842083501	MB-0399_MB-3292	neg	neg	MB-0399	MB-3292	5
MB-0399	MB-2857	0.80755336703324	MB-0399_MB-2857	neg	neg	MB-0399	MB-2857	2
MB-0400	MB-0206	0.706613128905884	MB-0400_MB-0206	neg	neg	MB-0400	MB-0206	6
MB-0400	MB-0269	0.924966534553378	MB-0400_MB-0269	neg	neg	MB-0400	MB-0269	9
MB-0399	MB-0361	0.831151066689327	MB-0399_MB-0361	neg	neg	MB-0399	MB-0361	2
MB-0400	MB-0525	0.901698556329523	MB-0400_MB-0525	neg	neg	MB-0400	MB-0525	2
MB-0400	MB-0354	0.726459179375014	MB-0400_MB-0354	neg	neg	MB-0400	MB-0354	2
MB-0399	MB-3367	0.546316815102838	MB-0399_MB-3367	neg	neg	MB-0399	MB-3367	2
MB-0400	MB-0494	0.679616102139728	MB-0400_MB-0494	neg	neg	MB-0400	MB-0494	6
MB-0400	MB-0531	0.941088479660548	MB-0400_MB-0531	neg	neg	MB-0400	MB-0531	14
MB-0399	MB-0350	0.599917326589138	MB-0399_MB-0350	neg	neg	MB-0399	MB-0350	2
MB-0400	MB-0582	0.898771536127744	MB-0400_MB-0582	neg	neg	MB-0400	MB-0582	13
MB-0400	MB-0414	0.737676038673609	MB-0400_MB-0414	neg	neg	MB-0400	MB-0414	9
MB-0400	MB-0350	0.613099045452478	MB-0400_MB-0350	neg	neg	MB-0400	MB-0350	6
MB-0400	MB-0399	0.802780405621687	MB-0400_MB-0399	neg	neg	MB-0400	MB-0399	10
MB-0400	MB-0396	0.984107869961638	MB-0400_MB-0396	neg	neg	MB-0400	MB-0396	1
MB-0400	MB-0869	0.947877324576281	MB-0400_MB-0869	neg	neg	MB-0400	MB-0869	2
MB-0400	MB-0874	0.802456365777301	MB-0400_MB-0874	neg	neg	MB-0400	MB-0874	3
MB-0400	MB-0659	0.98084465462666	MB-0400_MB-0659	neg	neg	MB-0400	MB-0659	4
MB-0400	MB-0608	0.892079821997284	MB-0400_MB-0608	neg	neg	MB-0400	MB-0608	5
MB-0400	MB-0613	0.894239954737149	MB-0400_MB-0613	neg	neg	MB-0400	MB-0613	6
MB-0400	MB-0361	0.888210600528831	MB-0400_MB-0361	neg	neg	MB-0400	MB-0361	2
MB-0400	MB-0581	0.738930884903515	MB-0400_MB-0581	neg	neg	MB-0400	MB-0581	2
MB-0400	MB-2718	0.937536421118232	MB-0400_MB-2718	neg	neg	MB-0400	MB-2718	7
MB-0400	MB-0467	0.779489009682234	MB-0400_MB-0467	neg	neg	MB-0400	MB-0467	8
MB-0400	MB-2513	0.80029264344991	MB-0400_MB-2513	neg	neg	MB-0400	MB-2513	9
MB-0400	MB-3031	0.87460625024585	MB-0400_MB-3031	neg	neg	MB-0400	MB-3031	2
MB-0400	MB-2904	0.952253751050342	MB-0400_MB-2904	neg	neg	MB-0400	MB-2904	10
MB-0400	MB-2742	0.857293831223533	MB-0400_MB-2742	neg	neg	MB-0400	MB-2742	3
MB-0400	MB-3292	0.950420209042435	MB-0400_MB-3292	neg	neg	MB-0400	MB-3292	4
MB-0400	MB-3329	0.894060219998484	MB-0400_MB-3329	neg	neg	MB-0400	MB-3329	2
MB-0400	MB-3218	0.930924306905924	MB-0400_MB-3218	neg	neg	MB-0400	MB-3218	11
MB-0400	MB-2912	0.895731233301263	MB-0400_MB-2912	neg	neg	MB-0400	MB-2912	12
MB-0400	MB-3528	0.875572264716997	MB-0400_MB-3528	neg	neg	MB-0400	MB-3528	10
MB-0400	MB-2957	0.974057178718574	MB-0400_MB-2957	neg	neg	MB-0400	MB-2957	9
MB-0400	MB-3436	0.980609173047078	MB-0400_MB-3436	neg	neg	MB-0400	MB-3436	8
MB-0400	MB-0446	0.569192945175333	MB-0400_MB-0446	neg	neg	MB-0400	MB-0446	2
MB-0400	MB-2857	0.957290877841376	MB-0400_MB-2857	neg	neg	MB-0400	MB-2857	3
MB-0400	MB-3386	0.969096565517512	MB-0400_MB-3386	neg	neg	MB-0400	MB-3386	10
MB-0400	MB-3488	0.738707539685941	MB-0400_MB-3488	neg	neg	MB-0400	MB-3488	8
MB-0400	MB-2923	0.794745692417725	MB-0400_MB-2923	neg	neg	MB-0400	MB-2923	2
MB-0400	MB-2614	0.837036470112426	MB-0400_MB-2614	neg	neg	MB-0400	MB-2614	13
MB-0401	MB-0035	0.479848990209995	MB-0401_MB-0035	neg	neg	MB-0401	MB-0035	13
MB-0401	MB-0191	0.877677312375877	MB-0401_MB-0191	neg	neg	MB-0401	MB-0191	3
MB-0400	MB-0395	0.617425364634651	MB-0400_MB-0395	neg	neg	MB-0400	MB-0395	6
MB-0400	MB-3367	0.648043495266771	MB-0400_MB-3367	neg	neg	MB-0400	MB-3367	9
MB-0400	MB-2632	0.622048727525653	MB-0400_MB-2632	neg	neg	MB-0400	MB-2632	4
MB-0400	MB-3567	0.796540340172289	MB-0400_MB-3567	neg	neg	MB-0400	MB-3567	9
MB-0401	MB-0350	0.844843052263831	MB-0401_MB-0350	neg	neg	MB-0401	MB-0350	2
MB-0400	MB-0401	0.859306440214438	MB-0400_MB-0401	neg	neg	MB-0400	MB-0401	2
MB-0401	MB-0045	0.778480707306722	MB-0401_MB-0045	neg	neg	MB-0401	MB-0045	5
MB-0401	MB-0158	0.790698992237967	MB-0401_MB-0158	neg	neg	MB-0401	MB-0158	2
MB-0401	MB-0395	0.724616416520868	MB-0401_MB-0395	neg	neg	MB-0401	MB-0395	6
MB-0401	MB-0372	0.836627180152144	MB-0401_MB-0372	neg	neg	MB-0401	MB-0372	9
MB-0401	MB-0115	0.861516602821877	MB-0401_MB-0115	neg	neg	MB-0401	MB-0115	2
MB-0401	MB-0396	0.89480325372309	MB-0401_MB-0396	neg	neg	MB-0401	MB-0396	2
MB-0401	MB-0446	0.736148629391903	MB-0401_MB-0446	neg	neg	MB-0401	MB-0446	2
MB-0401	MB-0467	0.801331905170452	MB-0401_MB-0467	neg	neg	MB-0401	MB-0467	2
MB-0401	MB-0582	0.859811285614608	MB-0401_MB-0582	neg	neg	MB-0401	MB-0582	6
MB-0401	MB-0525	0.817577710656301	MB-0401_MB-0525	neg	neg	MB-0401	MB-0525	14
MB-0401	MB-0399	0.864275160005416	MB-0401_MB-0399	neg	neg	MB-0401	MB-0399	2
MB-0400	MB-0035	0.297198876946886	MB-0400_MB-0035	neg	neg	MB-0400	MB-0035	13
MB-0401	MB-0659	0.863086536983771	MB-0401_MB-0659	neg	neg	MB-0401	MB-0659	9
MB-0401	MB-0414	0.905451423463874	MB-0401_MB-0414	neg	neg	MB-0401	MB-0414	6
MB-0401	MB-0581	0.734307576816506	MB-0401_MB-0581	neg	neg	MB-0401	MB-0581	10
MB-0401	MB-0400	0.859069645148845	MB-0401_MB-0400	neg	neg	MB-0401	MB-0400	1
MB-0401	MB-0613	0.75551091812871	MB-0401_MB-0613	neg	neg	MB-0401	MB-0613	2
MB-0401	MB-0238	0.80235167059796	MB-0401_MB-0238	neg	neg	MB-0401	MB-0238	3
MB-0401	MB-0531	0.862489585624151	MB-0401_MB-0531	neg	neg	MB-0401	MB-0531	4
MB-0401	MB-0354	0.625481565194855	MB-0401_MB-0354	neg	neg	MB-0401	MB-0354	5
MB-0401	MB-0869	0.897697048454869	MB-0401_MB-0869	neg	neg	MB-0401	MB-0869	6
MB-0401	MB-0874	0.634329751248191	MB-0401_MB-0874	neg	neg	MB-0401	MB-0874	2
MB-0401	MB-2513	0.762825889766582	MB-0401_MB-2513	neg	neg	MB-0401	MB-2513	2
MB-0401	MB-0206	0.533777507405188	MB-0401_MB-0206	neg	neg	MB-0401	MB-0206	7
MB-0401	MB-0361	0.84371682539483	MB-0401_MB-0361	neg	neg	MB-0401	MB-0361	8
MB-0401	MB-2718	0.840157775160359	MB-0401_MB-2718	neg	neg	MB-0401	MB-2718	9
MB-0401	MB-3436	0.880357777999223	MB-0401_MB-3436	neg	neg	MB-0401	MB-3436	2
MB-0401	MB-0494	0.536154648890616	MB-0401_MB-0494	neg	neg	MB-0401	MB-0494	10
MB-0401	MB-3031	0.803428704606975	MB-0401_MB-3031	neg	neg	MB-0401	MB-3031	3
MB-0399	MB-0414	0.653330805976068	MB-0399_MB-0414	neg	neg	MB-0399	MB-0414	4
MB-0401	MB-2904	0.839980082936082	MB-0401_MB-2904	neg	neg	MB-0401	MB-2904	2
MB-0401	MB-2957	0.884781049451593	MB-0401_MB-2957	neg	neg	MB-0401	MB-2957	11
MB-0401	MB-0269	0.823402063572206	MB-0401_MB-0269	neg	neg	MB-0401	MB-0269	12
MB-0401	MB-3567	0.845985216307383	MB-0401_MB-3567	neg	neg	MB-0401	MB-3567	10
MB-0401	MB-2912	0.746846210633821	MB-0401_MB-2912	neg	neg	MB-0401	MB-2912	9
MB-0401	MB-2614	0.821655736685219	MB-0401_MB-2614	neg	neg	MB-0401	MB-2614	8
MB-0401	MB-3329	0.754265503082539	MB-0401_MB-3329	neg	neg	MB-0401	MB-3329	2
MB-0401	MB-3528	0.75286026737807	MB-0401_MB-3528	neg	neg	MB-0401	MB-3528	3
MB-0401	MB-3218	0.858314829780265	MB-0401_MB-3218	neg	neg	MB-0401	MB-3218	10
MB-0401	MB-3488	0.767453848675716	MB-0401_MB-3488	neg	neg	MB-0401	MB-3488	8
MB-0401	MB-2857	0.847567895945343	MB-0401_MB-2857	neg	neg	MB-0401	MB-2857	2
MB-0401	MB-2632	0.715217025980361	MB-0401_MB-2632	neg	neg	MB-0401	MB-2632	13
MB-0401	MB-2742	0.772149425132509	MB-0401_MB-2742	neg	neg	MB-0401	MB-2742	13
MB-0401	MB-0608	0.768294742806204	MB-0401_MB-0608	neg	neg	MB-0401	MB-0608	3
MB-0401	MB-2923	0.83090750875745	MB-0401_MB-2923	neg	neg	MB-0401	MB-2923	6
MB-0401	MB-3386	0.823945403537867	MB-0401_MB-3386	neg	neg	MB-0401	MB-3386	9
MB-0401	MB-3292	0.840741102654903	MB-0401_MB-3292	neg	neg	MB-0401	MB-3292	4
MB-0401	MB-3367	0.493165318385321	MB-0401_MB-3367	neg	neg	MB-0401	MB-3367	9
MB-0414	MB-0191	0.726470262931208	MB-0414_MB-0191	neg	neg	MB-0414	MB-0191	2
MB-0414	MB-0115	0.740955706051056	MB-0414_MB-0115	neg	neg	MB-0414	MB-0115	2
MB-0414	MB-0372	0.733312408874328	MB-0414_MB-0372	neg	neg	MB-0414	MB-0372	5
MB-0414	MB-0350	0.975490393410925	MB-0414_MB-0350	neg	neg	MB-0414	MB-0350	2
MB-0414	MB-0035	0.514643040383419	MB-0414_MB-0035	neg	neg	MB-0414	MB-0035	6
MB-0414	MB-0401	0.905685619591764	MB-0414_MB-0401	neg	neg	MB-0414	MB-0401	9
MB-0414	MB-0238	0.687585248814431	MB-0414_MB-0238	neg	neg	MB-0414	MB-0238	2
MB-0414	MB-0400	0.737905351144956	MB-0414_MB-0400	neg	neg	MB-0414	MB-0400	2
MB-0414	MB-0659	0.726187611433654	MB-0414_MB-0659	neg	neg	MB-0414	MB-0659	2
MB-0414	MB-0446	0.465696272816192	MB-0414_MB-0446	neg	neg	MB-0414	MB-0446	2
MB-0414	MB-0361	0.680367254391077	MB-0414_MB-0361	neg	neg	MB-0414	MB-0361	6
MB-0414	MB-0396	0.734036278137902	MB-0414_MB-0396	neg	neg	MB-0414	MB-0396	14
MB-0414	MB-0613	0.631411586239889	MB-0414_MB-0613	neg	neg	MB-0414	MB-0613	2
MB-0414	MB-0525	0.641684379802702	MB-0414_MB-0525	neg	neg	MB-0414	MB-0525	13
MB-0414	MB-0582	0.706540617881115	MB-0414_MB-0582	neg	neg	MB-0414	MB-0582	9
MB-0414	MB-0531	0.703574247346375	MB-0414_MB-0531	neg	neg	MB-0414	MB-0531	6
MB-0414	MB-0045	0.616832583953002	MB-0414_MB-0045	neg	neg	MB-0414	MB-0045	10
MB-0414	MB-0869	0.78194454143242	MB-0414_MB-0869	neg	neg	MB-0414	MB-0869	1
MB-0414	MB-0467	0.586725583040619	MB-0414_MB-0467	neg	neg	MB-0414	MB-0467	2
MB-0414	MB-0874	0.524952930034494	MB-0414_MB-0874	neg	neg	MB-0414	MB-0874	3
MB-0414	MB-0269	0.71802461409266	MB-0414_MB-0269	neg	neg	MB-0414	MB-0269	4
MB-0414	MB-2513	0.561937023564414	MB-0414_MB-2513	neg	neg	MB-0414	MB-2513	5
MB-0414	MB-0581	0.505011759250704	MB-0414_MB-0581	neg	neg	MB-0414	MB-0581	6
MB-0414	MB-0354	0.517179231602982	MB-0414_MB-0354	neg	neg	MB-0414	MB-0354	2
MB-0414	MB-3436	0.724966129110198	MB-0414_MB-3436	neg	neg	MB-0414	MB-3436	2
MB-0414	MB-3386	0.705788606563078	MB-0414_MB-3386	neg	neg	MB-0414	MB-3386	7
MB-0414	MB-2957	0.753689542694858	MB-0414_MB-2957	neg	neg	MB-0414	MB-2957	8
MB-0414	MB-3031	0.624501344018691	MB-0414_MB-3031	neg	neg	MB-0414	MB-3031	9
MB-0414	MB-2718	0.666040199830717	MB-0414_MB-2718	neg	neg	MB-0414	MB-2718	2
MB-0414	MB-2923	0.594533542604458	MB-0414_MB-2923	neg	neg	MB-0414	MB-2923	10
MB-0414	MB-2857	0.768129451784095	MB-0414_MB-2857	neg	neg	MB-0414	MB-2857	3
MB-0414	MB-2904	0.718617094693988	MB-0414_MB-2904	neg	neg	MB-0414	MB-2904	4
MB-0414	MB-3329	0.6270719831781	MB-0414_MB-3329	neg	neg	MB-0414	MB-3329	2
MB-0414	MB-0395	0.440585200473603	MB-0414_MB-0395	neg	neg	MB-0414	MB-0395	11
MB-0414	MB-3528	0.622789319820716	MB-0414_MB-3528	neg	neg	MB-0414	MB-3528	12
MB-0414	MB-0494	0.482194405377425	MB-0414_MB-0494	neg	neg	MB-0414	MB-0494	10
MB-0414	MB-0158	0.631430590216269	MB-0414_MB-0158	neg	neg	MB-0414	MB-0158	9
MB-0414	MB-0608	0.659757765287102	MB-0414_MB-0608	neg	neg	MB-0414	MB-0608	8
MB-0414	MB-3218	0.742443610589244	MB-0414_MB-3218	neg	neg	MB-0414	MB-3218	2
MB-0414	MB-2742	0.620208891374276	MB-0414_MB-2742	neg	neg	MB-0414	MB-2742	3
MB-0414	MB-2912	0.663329090596546	MB-0414_MB-2912	neg	neg	MB-0414	MB-2912	10
MB-0414	MB-3292	0.72366517857438	MB-0414_MB-3292	neg	neg	MB-0414	MB-3292	8
MB-0414	MB-0206	0.48735248968586	MB-0414_MB-0206	neg	neg	MB-0414	MB-0206	2
MB-0414	MB-3567	0.587133303365357	MB-0414_MB-3567	neg	neg	MB-0414	MB-3567	13
MB-0414	MB-3367	0.482770149181799	MB-0414_MB-3367	neg	neg	MB-0414	MB-3367	13
MB-0414	MB-0399	0.653375874053154	MB-0414_MB-0399	neg	neg	MB-0414	MB-0399	3
MB-0414	MB-2614	0.616663290501749	MB-0414_MB-2614	neg	neg	MB-0414	MB-2614	6
MB-0414	MB-3488	0.505577404749434	MB-0414_MB-3488	neg	neg	MB-0414	MB-3488	9
MB-0446	MB-0035	0.566761991249525	MB-0446_MB-0035	neg	neg	MB-0446	MB-0035	4
MB-0446	MB-0191	0.651339115055617	MB-0446_MB-0191	neg	neg	MB-0446	MB-0191	9
MB-0446	MB-0045	0.71097275960408	MB-0446_MB-0045	neg	neg	MB-0446	MB-0045	2
MB-0446	MB-0395	0.944575358754992	MB-0446_MB-0395	neg	neg	MB-0446	MB-0395	2
MB-0446	MB-0401	0.736285634966009	MB-0446_MB-0401	neg	neg	MB-0446	MB-0401	5
MB-0446	MB-0372	0.550811465921593	MB-0446_MB-0372	neg	neg	MB-0446	MB-0372	2
MB-0446	MB-0158	0.752566793436517	MB-0446_MB-0158	neg	neg	MB-0446	MB-0158	6
MB-0446	MB-0238	0.555705549622918	MB-0446_MB-0238	neg	neg	MB-0446	MB-0238	9
MB-0446	MB-0467	0.878631759104638	MB-0446_MB-0467	neg	neg	MB-0446	MB-0467	2
MB-0446	MB-0115	0.554522196067169	MB-0446_MB-0115	neg	neg	MB-0446	MB-0115	2
MB-0446	MB-0525	0.75874900948319	MB-0446_MB-0525	neg	neg	MB-0446	MB-0525	2
MB-0446	MB-0361	0.719613541828378	MB-0446_MB-0361	neg	neg	MB-0446	MB-0361	2
MB-0446	MB-0581	0.90015282290418	MB-0446_MB-0581	neg	neg	MB-0446	MB-0581	6
MB-0446	MB-0399	0.848963524613189	MB-0446_MB-0399	neg	neg	MB-0446	MB-0399	14
MB-0446	MB-0582	0.763072819529076	MB-0446_MB-0582	neg	neg	MB-0446	MB-0582	2
MB-0446	MB-0659	0.576152125868934	MB-0446_MB-0659	neg	neg	MB-0446	MB-0659	13
MB-0446	MB-0396	0.613353869926721	MB-0446_MB-0396	neg	neg	MB-0446	MB-0396	9
MB-0446	MB-0874	0.474063780261193	MB-0446_MB-0874	neg	neg	MB-0446	MB-0874	6
MB-0446	MB-0400	0.568847561298998	MB-0446_MB-0400	neg	neg	MB-0446	MB-0400	10
MB-0414	MB-2632	0.516004507082635	MB-0414_MB-2632	neg	neg	MB-0414	MB-2632	1
MB-0446	MB-0206	0.488200952587076	MB-0446_MB-0206	neg	neg	MB-0446	MB-0206	2
MB-0446	MB-0531	0.707543671423806	MB-0446_MB-0531	neg	neg	MB-0446	MB-0531	3
MB-0446	MB-0269	0.633728425112487	MB-0446_MB-0269	neg	neg	MB-0446	MB-0269	4
MB-0446	MB-2513	0.781082154925825	MB-0446_MB-2513	neg	neg	MB-0446	MB-2513	5
MB-0446	MB-3031	0.763383299103958	MB-0446_MB-3031	neg	neg	MB-0446	MB-3031	6
MB-0446	MB-0354	0.655759203160158	MB-0446_MB-0354	neg	neg	MB-0446	MB-0354	2
MB-0446	MB-0869	0.667698945488249	MB-0446_MB-0869	neg	neg	MB-0446	MB-0869	2
MB-0446	MB-3567	0.915689800635423	MB-0446_MB-3567	neg	neg	MB-0446	MB-3567	7
MB-0446	MB-2718	0.691537984021794	MB-0446_MB-2718	neg	neg	MB-0446	MB-2718	8
MB-0446	MB-2904	0.591471332233027	MB-0446_MB-2904	neg	neg	MB-0446	MB-2904	9
MB-0446	MB-3436	0.626334959626465	MB-0446_MB-3436	neg	neg	MB-0446	MB-3436	2
MB-0446	MB-0613	0.520362251443427	MB-0446_MB-0613	neg	neg	MB-0446	MB-0613	10
MB-0446	MB-2912	0.595513890835159	MB-0446_MB-2912	neg	neg	MB-0446	MB-2912	3
MB-0446	MB-3528	0.616707105082554	MB-0446_MB-3528	neg	neg	MB-0446	MB-3528	4
MB-0446	MB-3329	0.575440200670245	MB-0446_MB-3329	neg	neg	MB-0446	MB-3329	2
MB-0446	MB-2742	0.700170808470694	MB-0446_MB-2742	neg	neg	MB-0446	MB-2742	11
MB-0446	MB-2857	0.668918031157435	MB-0446_MB-2857	neg	neg	MB-0446	MB-2857	12
MB-0446	MB-2923	0.77273344358076	MB-0446_MB-2923	neg	neg	MB-0446	MB-2923	10
MB-0446	MB-0494	0.506999533424639	MB-0446_MB-0494	neg	neg	MB-0446	MB-0494	9
MB-0446	MB-3367	0.521846917050516	MB-0446_MB-3367	neg	neg	MB-0446	MB-3367	8
MB-0446	MB-0414	0.466740238304937	MB-0446_MB-0414	neg	neg	MB-0446	MB-0414	2
MB-0446	MB-2957	0.650770304230691	MB-0446_MB-2957	neg	neg	MB-0446	MB-2957	3
MB-0446	MB-0608	0.573780754619631	MB-0446_MB-0608	neg	neg	MB-0446	MB-0608	10
MB-0446	MB-2632	0.804883924245096	MB-0446_MB-2632	neg	neg	MB-0446	MB-2632	8
MB-0446	MB-2614	0.777206618035253	MB-0446_MB-2614	neg	neg	MB-0446	MB-2614	2
MB-0446	MB-3488	0.919872935388894	MB-0446_MB-3488	neg	neg	MB-0446	MB-3488	13
MB-0446	MB-3218	0.691657419193332	MB-0446_MB-3218	neg	neg	MB-0446	MB-3218	13
MB-0446	MB-3386	0.561779357731242	MB-0446_MB-3386	neg	neg	MB-0446	MB-3386	3
MB-0446	MB-3292	0.611514993031706	MB-0446_MB-3292	neg	neg	MB-0446	MB-3292	6
MB-0446	MB-0350	0.398393884963568	MB-0446_MB-0350	neg	neg	MB-0446	MB-0350	9
MB-0467	MB-0035	0.342446056056691	MB-0467_MB-0035	neg	neg	MB-0467	MB-0035	4
MB-0467	MB-0045	0.795094815922693	MB-0467_MB-0045	neg	neg	MB-0467	MB-0045	9
MB-0467	MB-0158	0.83427592912503	MB-0467_MB-0158	neg	neg	MB-0467	MB-0158	2
MB-0467	MB-0361	0.832990866487631	MB-0467_MB-0361	neg	neg	MB-0467	MB-0361	2
MB-0467	MB-0395	0.864907570938856	MB-0467_MB-0395	neg	neg	MB-0467	MB-0395	5
MB-0467	MB-0206	0.597869093993907	MB-0467_MB-0206	neg	neg	MB-0467	MB-0206	2
MB-0467	MB-0238	0.746367533245153	MB-0467_MB-0238	neg	neg	MB-0467	MB-0238	6
MB-0467	MB-0399	0.891104823603841	MB-0467_MB-0399	neg	neg	MB-0467	MB-0399	9
MB-0467	MB-0350	0.517822752968115	MB-0467_MB-0350	neg	neg	MB-0467	MB-0350	2
MB-0467	MB-0372	0.692618439909122	MB-0467_MB-0372	neg	neg	MB-0467	MB-0372	2
MB-0467	MB-0446	0.879920857689865	MB-0467_MB-0446	neg	neg	MB-0467	MB-0446	2
MB-0467	MB-0396	0.76344277574797	MB-0467_MB-0396	neg	neg	MB-0467	MB-0396	2
MB-0467	MB-0525	0.837234750066895	MB-0467_MB-0525	neg	neg	MB-0467	MB-0525	6
MB-0467	MB-0191	0.77157457023125	MB-0467_MB-0191	neg	neg	MB-0467	MB-0191	14
MB-0467	MB-0582	0.849266076036258	MB-0467_MB-0582	neg	neg	MB-0467	MB-0582	2
MB-0467	MB-0354	0.72212007000374	MB-0467_MB-0354	neg	neg	MB-0467	MB-0354	13
MB-0467	MB-0401	0.799770277811706	MB-0467_MB-0401	neg	neg	MB-0467	MB-0401	9
MB-0467	MB-0581	0.843691458660926	MB-0467_MB-0581	neg	neg	MB-0467	MB-0581	6
MB-0467	MB-0115	0.776324893590155	MB-0467_MB-0115	neg	neg	MB-0467	MB-0115	10
MB-0467	MB-0531	0.820879450270714	MB-0467_MB-0531	neg	neg	MB-0467	MB-0531	1
MB-0467	MB-2513	0.924099870382628	MB-0467_MB-2513	neg	neg	MB-0467	MB-2513	2
MB-0467	MB-0269	0.763365550558977	MB-0467_MB-0269	neg	neg	MB-0467	MB-0269	3
MB-0467	MB-2632	0.918325578144794	MB-0467_MB-2632	neg	neg	MB-0467	MB-2632	4
MB-0467	MB-0659	0.712366215540255	MB-0467_MB-0659	neg	neg	MB-0467	MB-0659	5
MB-0467	MB-0494	0.594344729729603	MB-0467_MB-0494	neg	neg	MB-0467	MB-0494	6
MB-0467	MB-0400	0.780439498401307	MB-0467_MB-0400	neg	neg	MB-0467	MB-0400	2
MB-0467	MB-2923	0.908055653759077	MB-0467_MB-2923	neg	neg	MB-0467	MB-2923	2
MB-0467	MB-0613	0.722106897362531	MB-0467_MB-0613	neg	neg	MB-0467	MB-0613	7
MB-0467	MB-0874	0.586791935718988	MB-0467_MB-0874	neg	neg	MB-0467	MB-0874	8
MB-0467	MB-3488	0.941050704356195	MB-0467_MB-3488	neg	neg	MB-0467	MB-3488	9
MB-0467	MB-2718	0.81168315240444	MB-0467_MB-2718	neg	neg	MB-0467	MB-2718	2
MB-0467	MB-3031	0.831679791689451	MB-0467_MB-3031	neg	neg	MB-0467	MB-3031	10
MB-0467	MB-2904	0.782744206062531	MB-0467_MB-2904	neg	neg	MB-0467	MB-2904	3
MB-0467	MB-3436	0.754160413873553	MB-0467_MB-3436	neg	neg	MB-0467	MB-3436	4
MB-0467	MB-2957	0.793633027312656	MB-0467_MB-2957	neg	neg	MB-0467	MB-2957	2
MB-0467	MB-2912	0.741969867855786	MB-0467_MB-2912	neg	neg	MB-0467	MB-2912	11
MB-0467	MB-0414	0.584626029993513	MB-0467_MB-0414	neg	neg	MB-0467	MB-0414	12
MB-0467	MB-3329	0.702853448414044	MB-0467_MB-3329	neg	neg	MB-0467	MB-3329	10
MB-0467	MB-3567	0.883644372466231	MB-0467_MB-3567	neg	neg	MB-0467	MB-3567	9
MB-0467	MB-3528	0.715520909395966	MB-0467_MB-3528	neg	neg	MB-0467	MB-3528	8
MB-0467	MB-0608	0.725944963973535	MB-0467_MB-0608	neg	neg	MB-0467	MB-0608	2
MB-0467	MB-2742	0.77901049204289	MB-0467_MB-2742	neg	neg	MB-0467	MB-2742	3
MB-0467	MB-0869	0.787306085593846	MB-0467_MB-0869	neg	neg	MB-0467	MB-0869	10
MB-0467	MB-3218	0.828777115434622	MB-0467_MB-3218	neg	neg	MB-0467	MB-3218	8
MB-0467	MB-3386	0.794353232900022	MB-0467_MB-3386	neg	neg	MB-0467	MB-3386	2
MB-0467	MB-2614	0.875778817127588	MB-0467_MB-2614	neg	neg	MB-0467	MB-2614	13
MB-0467	MB-3292	0.758932262566887	MB-0467_MB-3292	neg	neg	MB-0467	MB-3292	13
MB-0467	MB-2857	0.789147785244246	MB-0467_MB-2857	neg	neg	MB-0467	MB-2857	3
MB-0467	MB-3367	0.558323953679293	MB-0467_MB-3367	neg	neg	MB-0467	MB-3367	6
MB-0494	MB-0045	0.768036924729238	MB-0494_MB-0045	neg	neg	MB-0494	MB-0045	9
MB-0494	MB-0238	0.789311110044575	MB-0494_MB-0238	neg	neg	MB-0494	MB-0238	4
MB-0494	MB-0372	0.68273046645247	MB-0494_MB-0372	neg	neg	MB-0494	MB-0372	9
MB-0494	MB-0191	0.725202790658484	MB-0494_MB-0191	neg	neg	MB-0494	MB-0191	2
MB-0494	MB-0206	0.867075301851513	MB-0494_MB-0206	neg	neg	MB-0494	MB-0206	2
MB-0494	MB-0354	0.884243143736971	MB-0494_MB-0354	neg	neg	MB-0494	MB-0354	5
MB-0494	MB-0446	0.505761162095268	MB-0494_MB-0446	neg	neg	MB-0494	MB-0446	2
MB-0494	MB-0401	0.537026420295134	MB-0494_MB-0401	neg	neg	MB-0494	MB-0401	6
MB-0494	MB-0400	0.679987228242953	MB-0494_MB-0400	neg	neg	MB-0494	MB-0400	9
MB-0494	MB-0525	0.719792841669182	MB-0494_MB-0525	neg	neg	MB-0494	MB-0525	2
MB-0494	MB-0158	0.753075743558235	MB-0494_MB-0158	neg	neg	MB-0494	MB-0158	2
MB-0494	MB-0035	0.201133876167439	MB-0494_MB-0035	neg	neg	MB-0494	MB-0035	2
MB-0494	MB-0467	0.595179673201573	MB-0494_MB-0467	neg	neg	MB-0494	MB-0467	2
MB-0494	MB-0269	0.784951279709143	MB-0494_MB-0269	neg	neg	MB-0494	MB-0269	6
MB-0494	MB-0874	0.803667790888811	MB-0494_MB-0874	neg	neg	MB-0494	MB-0874	14
MB-0494	MB-0396	0.664085094548869	MB-0494_MB-0396	neg	neg	MB-0494	MB-0396	2
MB-0494	MB-2742	0.789262370221291	MB-0494_MB-2742	neg	neg	MB-0494	MB-2742	13
MB-0494	MB-0531	0.700989889544785	MB-0494_MB-0531	neg	neg	MB-0494	MB-0531	9
MB-0494	MB-0115	0.645501913103	MB-0494_MB-0115	neg	neg	MB-0494	MB-0115	6
MB-0494	MB-2513	0.558800581255641	MB-0494_MB-2513	neg	neg	MB-0494	MB-2513	10
MB-0494	MB-0395	0.537908105231186	MB-0494_MB-0395	neg	neg	MB-0494	MB-0395	1
MB-0494	MB-0581	0.753413008552815	MB-0494_MB-0581	neg	neg	MB-0494	MB-0581	2
MB-0494	MB-0613	0.792412190201406	MB-0494_MB-0613	neg	neg	MB-0494	MB-0613	3
MB-0494	MB-0582	0.817430072757633	MB-0494_MB-0582	neg	neg	MB-0494	MB-0582	4
MB-0494	MB-2718	0.673569435324124	MB-0494_MB-2718	neg	neg	MB-0494	MB-2718	5
MB-0494	MB-2904	0.748568745963435	MB-0494_MB-2904	neg	neg	MB-0494	MB-2904	6
MB-0494	MB-3031	0.729783941462294	MB-0494_MB-3031	neg	neg	MB-0494	MB-3031	2
MB-0494	MB-0608	0.799767593709119	MB-0494_MB-0608	neg	neg	MB-0494	MB-0608	2
MB-0494	MB-2912	0.880848194403921	MB-0494_MB-2912	neg	neg	MB-0494	MB-2912	7
MB-0494	MB-3329	0.794915553215742	MB-0494_MB-3329	neg	neg	MB-0494	MB-3329	8
MB-0494	MB-0659	0.608565271051654	MB-0494_MB-0659	neg	neg	MB-0494	MB-0659	9
MB-0494	MB-3528	0.865259956003954	MB-0494_MB-3528	neg	neg	MB-0494	MB-3528	2
MB-0494	MB-2957	0.773839562748209	MB-0494_MB-2957	neg	neg	MB-0494	MB-2957	10
MB-0494	MB-3367	0.740835887393368	MB-0494_MB-3367	neg	neg	MB-0494	MB-3367	3
MB-0494	MB-3436	0.613565992640878	MB-0494_MB-3436	neg	neg	MB-0494	MB-3436	4
MB-0494	MB-3218	0.761630152060821	MB-0494_MB-3218	neg	neg	MB-0494	MB-3218	2
MB-0494	MB-0350	0.433195220931267	MB-0494_MB-0350	neg	neg	MB-0494	MB-0350	11
MB-0494	MB-2857	0.786226208668629	MB-0494_MB-2857	neg	neg	MB-0494	MB-2857	12
MB-0494	MB-3386	0.73195349545529	MB-0494_MB-3386	neg	neg	MB-0494	MB-3386	10
MB-0494	MB-0399	0.58827344071259	MB-0494_MB-0399	neg	neg	MB-0494	MB-0399	9
MB-0494	MB-2614	0.624764981732951	MB-0494_MB-2614	neg	neg	MB-0494	MB-2614	8
MB-0494	MB-3292	0.743322744390869	MB-0494_MB-3292	neg	neg	MB-0494	MB-3292	2
MB-0494	MB-0361	0.668300216112669	MB-0494_MB-0361	neg	neg	MB-0494	MB-0361	3
MB-0494	MB-0869	0.709832571467213	MB-0494_MB-0869	neg	neg	MB-0494	MB-0869	10
MB-0494	MB-2923	0.567016393828587	MB-0494_MB-2923	neg	neg	MB-0494	MB-2923	8
MB-0494	MB-2632	0.532663741100029	MB-0494_MB-2632	neg	neg	MB-0494	MB-2632	2
MB-0494	MB-3488	0.497647029984079	MB-0494_MB-3488	neg	neg	MB-0494	MB-3488	13
MB-0494	MB-3567	0.625219982232061	MB-0494_MB-3567	neg	neg	MB-0494	MB-3567	13
MB-0494	MB-0414	0.48272030212255	MB-0494_MB-0414	neg	neg	MB-0494	MB-0414	3
MB-0525	MB-0045	0.911938008065009	MB-0525_MB-0045	neg	neg	MB-0525	MB-0045	6
MB-0525	MB-0238	0.893956121871074	MB-0525_MB-0238	neg	neg	MB-0525	MB-0238	9
MB-0525	MB-0191	0.899527573174444	MB-0525_MB-0191	neg	neg	MB-0525	MB-0191	4
MB-0525	MB-0372	0.867622448749332	MB-0525_MB-0372	neg	neg	MB-0525	MB-0372	9
MB-0525	MB-0035	0.294928586544054	MB-0525_MB-0035	neg	neg	MB-0525	MB-0035	2
MB-0525	MB-0206	0.78029390447506	MB-0525_MB-0206	neg	neg	MB-0525	MB-0206	2
MB-0525	MB-0158	0.894910503166734	MB-0525_MB-0158	neg	neg	MB-0525	MB-0158	5
MB-0525	MB-0400	0.898366192931479	MB-0525_MB-0400	neg	neg	MB-0525	MB-0400	2
MB-0525	MB-0350	0.564386990236794	MB-0525_MB-0350	neg	neg	MB-0525	MB-0350	6
MB-0525	MB-0396	0.861220515698622	MB-0525_MB-0396	neg	neg	MB-0525	MB-0396	9
MB-0525	MB-0115	0.888451711346628	MB-0525_MB-0115	neg	neg	MB-0525	MB-0115	2
MB-0525	MB-0531	0.907076710080761	MB-0525_MB-0531	neg	neg	MB-0525	MB-0531	2
MB-0525	MB-0354	0.79369473722697	MB-0525_MB-0354	neg	neg	MB-0525	MB-0354	2
MB-0525	MB-0494	0.719865922501545	MB-0525_MB-0494	neg	neg	MB-0525	MB-0494	2
MB-0525	MB-0269	0.900932892907195	MB-0525_MB-0269	neg	neg	MB-0525	MB-0269	6
MB-0525	MB-0399	0.860019149228949	MB-0525_MB-0399	neg	neg	MB-0525	MB-0399	14
MB-0525	MB-0613	0.903933047419378	MB-0525_MB-0613	neg	neg	MB-0525	MB-0613	2
MB-0525	MB-0395	0.786241311029996	MB-0525_MB-0395	neg	neg	MB-0525	MB-0395	13
MB-0525	MB-0874	0.828756363253038	MB-0525_MB-0874	neg	neg	MB-0525	MB-0874	9
MB-0525	MB-0582	0.920474619212733	MB-0525_MB-0582	neg	neg	MB-0525	MB-0582	6
MB-0525	MB-0869	0.908385893872806	MB-0525_MB-0869	neg	neg	MB-0525	MB-0869	10
MB-0525	MB-0361	0.873648431929569	MB-0525_MB-0361	neg	neg	MB-0525	MB-0361	1
MB-0525	MB-0608	0.895219552066722	MB-0525_MB-0608	neg	neg	MB-0525	MB-0608	2
MB-0525	MB-2718	0.913088641725769	MB-0525_MB-2718	neg	neg	MB-0525	MB-2718	3
MB-0525	MB-2513	0.808587772779197	MB-0525_MB-2513	neg	neg	MB-0525	MB-2513	4
MB-0525	MB-2614	0.886575076301813	MB-0525_MB-2614	neg	neg	MB-0525	MB-2614	5
MB-0525	MB-2742	0.889931687741053	MB-0525_MB-2742	neg	neg	MB-0525	MB-2742	6
MB-0525	MB-0581	0.851383805571799	MB-0525_MB-0581	neg	neg	MB-0525	MB-0581	2
MB-0525	MB-2904	0.909856752412367	MB-0525_MB-2904	neg	neg	MB-0525	MB-2904	2
MB-0525	MB-0659	0.849039743320051	MB-0525_MB-0659	neg	neg	MB-0525	MB-0659	7
MB-0525	MB-2857	0.885458742081547	MB-0525_MB-2857	neg	neg	MB-0525	MB-2857	8
MB-0525	MB-2957	0.894946185815515	MB-0525_MB-2957	neg	neg	MB-0525	MB-2957	9
MB-0525	MB-3031	0.921423467479078	MB-0525_MB-3031	neg	neg	MB-0525	MB-3031	2
MB-0525	MB-3218	0.890069037064163	MB-0525_MB-3218	neg	neg	MB-0525	MB-3218	10
MB-0525	MB-2912	0.884150842492758	MB-0525_MB-2912	neg	neg	MB-0525	MB-2912	3
MB-0525	MB-3329	0.890098482490065	MB-0525_MB-3329	neg	neg	MB-0525	MB-3329	4
MB-0525	MB-0401	0.817660350192544	MB-0525_MB-0401	neg	neg	MB-0525	MB-0401	2
MB-0525	MB-3436	0.871052538558661	MB-0525_MB-3436	neg	neg	MB-0525	MB-3436	11
MB-0525	MB-3528	0.878370797167341	MB-0525_MB-3528	neg	neg	MB-0525	MB-3528	12
MB-0525	MB-3292	0.8985440889608	MB-0525_MB-3292	neg	neg	MB-0525	MB-3292	10
MB-0525	MB-0467	0.838114038313249	MB-0525_MB-0467	neg	neg	MB-0525	MB-0467	9
MB-0525	MB-2923	0.820466112591154	MB-0525_MB-2923	neg	neg	MB-0525	MB-2923	8
MB-0525	MB-2632	0.732142471596329	MB-0525_MB-2632	neg	neg	MB-0525	MB-2632	2
MB-0525	MB-3367	0.687967407306868	MB-0525_MB-3367	neg	neg	MB-0525	MB-3367	3
MB-0525	MB-0446	0.759341003099408	MB-0525_MB-0446	neg	neg	MB-0525	MB-0446	10
MB-0525	MB-3386	0.888018063004588	MB-0525_MB-3386	neg	neg	MB-0525	MB-3386	8
MB-0525	MB-3567	0.868572996206696	MB-0525_MB-3567	neg	neg	MB-0525	MB-3567	2
MB-0525	MB-3488	0.761946733683472	MB-0525_MB-3488	neg	neg	MB-0525	MB-3488	13
MB-0525	MB-0414	0.641263043797429	MB-0525_MB-0414	neg	neg	MB-0525	MB-0414	13
MB-0531	MB-0045	0.918105357617545	MB-0531_MB-0045	neg	neg	MB-0531	MB-0045	3
MB-0531	MB-0191	0.947543255111267	MB-0531_MB-0191	neg	neg	MB-0531	MB-0191	6
MB-0531	MB-0238	0.909138479551839	MB-0531_MB-0238	neg	neg	MB-0531	MB-0238	9
MB-0531	MB-0158	0.893487620657945	MB-0531_MB-0158	neg	neg	MB-0531	MB-0158	4
MB-0531	MB-0372	0.901261501846789	MB-0531_MB-0372	neg	neg	MB-0531	MB-0372	9
MB-0531	MB-0035	0.336215130044862	MB-0531_MB-0035	neg	neg	MB-0531	MB-0035	2
MB-0531	MB-0400	0.94024274881397	MB-0531_MB-0400	neg	neg	MB-0531	MB-0400	2
MB-0531	MB-0395	0.773881686370777	MB-0531_MB-0395	neg	neg	MB-0531	MB-0395	5
MB-0531	MB-0206	0.757173818526295	MB-0531_MB-0206	neg	neg	MB-0531	MB-0206	2
MB-0531	MB-0525	0.905356393579486	MB-0531_MB-0525	neg	neg	MB-0531	MB-0525	6
MB-0531	MB-0399	0.867490325879127	MB-0531_MB-0399	neg	neg	MB-0531	MB-0399	9
MB-0531	MB-0354	0.766364138469119	MB-0531_MB-0354	neg	neg	MB-0531	MB-0354	2
MB-0531	MB-0581	0.817860892960235	MB-0531_MB-0581	neg	neg	MB-0531	MB-0581	2
MB-0531	MB-0613	0.920732799025896	MB-0531_MB-0613	neg	neg	MB-0531	MB-0613	2
MB-0531	MB-0869	0.948097461766126	MB-0531_MB-0869	neg	neg	MB-0531	MB-0869	2
MB-0531	MB-0582	0.933489231985529	MB-0531_MB-0582	neg	neg	MB-0531	MB-0582	6
MB-0531	MB-0269	0.912998755152492	MB-0531_MB-0269	neg	neg	MB-0531	MB-0269	14
MB-0531	MB-0467	0.820447621088859	MB-0531_MB-0467	neg	neg	MB-0531	MB-0467	2
MB-0531	MB-0659	0.912926768365704	MB-0531_MB-0659	neg	neg	MB-0531	MB-0659	13
MB-0531	MB-0361	0.928776442555117	MB-0531_MB-0361	neg	neg	MB-0531	MB-0361	9
MB-0531	MB-0874	0.82932559183643	MB-0531_MB-0874	neg	neg	MB-0531	MB-0874	6
MB-0531	MB-2718	0.938978203165998	MB-0531_MB-2718	neg	neg	MB-0531	MB-2718	10
MB-0531	MB-0494	0.69971584600375	MB-0531_MB-0494	neg	neg	MB-0531	MB-0494	1
MB-0531	MB-2513	0.825730852353191	MB-0531_MB-2513	neg	neg	MB-0531	MB-2513	2
MB-0531	MB-0401	0.86129780148436	MB-0531_MB-0401	neg	neg	MB-0531	MB-0401	3
MB-0531	MB-3031	0.899481753670872	MB-0531_MB-3031	neg	neg	MB-0531	MB-3031	4
MB-0531	MB-0608	0.924402246368538	MB-0531_MB-0608	neg	neg	MB-0531	MB-0608	5
MB-0531	MB-2904	0.935563503239619	MB-0531_MB-2904	neg	neg	MB-0531	MB-2904	6
MB-0531	MB-0115	0.944097810143025	MB-0531_MB-0115	neg	neg	MB-0531	MB-0115	2
MB-0531	MB-2742	0.873347681704022	MB-0531_MB-2742	neg	neg	MB-0531	MB-2742	2
MB-0531	MB-2957	0.929956433998251	MB-0531_MB-2957	neg	neg	MB-0531	MB-2957	7
MB-0531	MB-3329	0.88261165744045	MB-0531_MB-3329	neg	neg	MB-0531	MB-3329	8
MB-0531	MB-3528	0.871353877884637	MB-0531_MB-3528	neg	neg	MB-0531	MB-3528	9
MB-0531	MB-2614	0.90110059182199	MB-0531_MB-2614	neg	neg	MB-0531	MB-2614	2
MB-0531	MB-2857	0.914244661614224	MB-0531_MB-2857	neg	neg	MB-0531	MB-2857	10
MB-0531	MB-3436	0.920641684320049	MB-0531_MB-3436	neg	neg	MB-0531	MB-3436	3
MB-0531	MB-3292	0.929060864503859	MB-0531_MB-3292	neg	neg	MB-0531	MB-3292	4
MB-0531	MB-2923	0.851003013608786	MB-0531_MB-2923	neg	neg	MB-0531	MB-2923	2
MB-0531	MB-2912	0.898882576427341	MB-0531_MB-2912	neg	neg	MB-0531	MB-2912	11
MB-0531	MB-0446	0.708699165127427	MB-0531_MB-0446	neg	neg	MB-0531	MB-0446	12
MB-0531	MB-3218	0.912063164400884	MB-0531_MB-3218	neg	neg	MB-0531	MB-3218	10
MB-0531	MB-3567	0.873809014538405	MB-0531_MB-3567	neg	neg	MB-0531	MB-3567	9
MB-0531	MB-0396	0.919087949216334	MB-0531_MB-0396	neg	neg	MB-0531	MB-0396	8
MB-0531	MB-2632	0.747505990843153	MB-0531_MB-2632	neg	neg	MB-0531	MB-2632	2
MB-0531	MB-3367	0.628495703251801	MB-0531_MB-3367	neg	neg	MB-0531	MB-3367	3
MB-0531	MB-3488	0.756346973863862	MB-0531_MB-3488	neg	neg	MB-0531	MB-3488	10
MB-0531	MB-3386	0.928206041035518	MB-0531_MB-3386	neg	neg	MB-0531	MB-3386	8
MB-0531	MB-0414	0.703893740640677	MB-0531_MB-0414	neg	neg	MB-0531	MB-0414	2
MB-0531	MB-0350	0.610201979318295	MB-0531_MB-0350	neg	neg	MB-0531	MB-0350	13
MB-0581	MB-0045	0.852832257000256	MB-0581_MB-0045	neg	neg	MB-0581	MB-0045	13
MB-0581	MB-0035	0.485414135018747	MB-0581_MB-0035	neg	neg	MB-0581	MB-0035	3
MB-0581	MB-0191	0.760921113809635	MB-0581_MB-0191	neg	neg	MB-0581	MB-0191	6
MB-0581	MB-0158	0.866494940729539	MB-0581_MB-0158	neg	neg	MB-0581	MB-0158	9
MB-0581	MB-0372	0.675667133305969	MB-0581_MB-0372	neg	neg	MB-0581	MB-0372	4
MB-0581	MB-0238	0.706219107610177	MB-0581_MB-0238	neg	neg	MB-0581	MB-0238	9
MB-0581	MB-0395	0.894648327103628	MB-0581_MB-0395	neg	neg	MB-0581	MB-0395	2
MB-0581	MB-0361	0.810396576076171	MB-0581_MB-0361	neg	neg	MB-0581	MB-0361	2
MB-0581	MB-0400	0.740713187868332	MB-0581_MB-0400	neg	neg	MB-0581	MB-0400	5
MB-0581	MB-0399	0.850568646978237	MB-0581_MB-0399	neg	neg	MB-0581	MB-0399	2
MB-0581	MB-0206	0.755571895730376	MB-0581_MB-0206	neg	neg	MB-0581	MB-0206	6
MB-0581	MB-0115	0.668667973898559	MB-0581_MB-0115	neg	neg	MB-0581	MB-0115	9
MB-0581	MB-0467	0.843238563730739	MB-0581_MB-0467	neg	neg	MB-0581	MB-0467	2
MB-0581	MB-0525	0.852504548838097	MB-0581_MB-0525	neg	neg	MB-0581	MB-0525	2
MB-0581	MB-0531	0.817678005863748	MB-0581_MB-0531	neg	neg	MB-0581	MB-0531	2
MB-0581	MB-0446	0.900024103479487	MB-0581_MB-0446	neg	neg	MB-0581	MB-0446	2
MB-0581	MB-0401	0.734742875077242	MB-0581_MB-0401	neg	neg	MB-0581	MB-0401	6
MB-0581	MB-0269	0.78398840634298	MB-0581_MB-0269	neg	neg	MB-0581	MB-0269	14
MB-0581	MB-0613	0.805506448821679	MB-0581_MB-0613	neg	neg	MB-0581	MB-0613	2
MB-0581	MB-0354	0.831918050517416	MB-0581_MB-0354	neg	neg	MB-0581	MB-0354	13
MB-0581	MB-0874	0.71131767697662	MB-0581_MB-0874	neg	neg	MB-0581	MB-0874	9
MB-0581	MB-0582	0.860553368633869	MB-0581_MB-0582	neg	neg	MB-0581	MB-0582	6
MB-0581	MB-0869	0.774558061458627	MB-0581_MB-0869	neg	neg	MB-0581	MB-0869	10
MB-0581	MB-2718	0.79579733480337	MB-0581_MB-2718	neg	neg	MB-0581	MB-2718	1
MB-0581	MB-0659	0.668667021629266	MB-0581_MB-0659	neg	neg	MB-0581	MB-0659	2
MB-0581	MB-2513	0.773670797774279	MB-0581_MB-2513	neg	neg	MB-0581	MB-2513	3
MB-0581	MB-3031	0.843462781048074	MB-0581_MB-3031	neg	neg	MB-0581	MB-3031	4
MB-0581	MB-0350	0.446388925014544	MB-0581_MB-0350	neg	neg	MB-0581	MB-0350	5
MB-0581	MB-2904	0.744752497509973	MB-0581_MB-2904	neg	neg	MB-0581	MB-2904	6
MB-0581	MB-2957	0.763379601006763	MB-0581_MB-2957	neg	neg	MB-0581	MB-2957	2
MB-0581	MB-0494	0.756318668664709	MB-0581_MB-0494	neg	neg	MB-0581	MB-0494	2
MB-0581	MB-2614	0.853758023028642	MB-0581_MB-2614	neg	neg	MB-0581	MB-2614	7
MB-0581	MB-3436	0.696961344911124	MB-0581_MB-3436	neg	neg	MB-0581	MB-3436	8
MB-0581	MB-3567	0.883490709975214	MB-0581_MB-3567	neg	neg	MB-0581	MB-3567	9
MB-0581	MB-3329	0.750749962609682	MB-0581_MB-3329	neg	neg	MB-0581	MB-3329	2
MB-0581	MB-2857	0.769901689174855	MB-0581_MB-2857	neg	neg	MB-0581	MB-2857	10
MB-0581	MB-0608	0.796491875613264	MB-0581_MB-0608	neg	neg	MB-0581	MB-0608	3
MB-0581	MB-3218	0.79226226486568	MB-0581_MB-3218	neg	neg	MB-0581	MB-3218	4
MB-0581	MB-2912	0.783940511713197	MB-0581_MB-2912	neg	neg	MB-0581	MB-2912	2
MB-0581	MB-2923	0.788801041551806	MB-0581_MB-2923	neg	neg	MB-0581	MB-2923	11
MB-0581	MB-2742	0.786362341869445	MB-0581_MB-2742	neg	neg	MB-0581	MB-2742	12
MB-0581	MB-2632	0.790770103105824	MB-0581_MB-2632	neg	neg	MB-0581	MB-2632	10
MB-0581	MB-3528	0.771182234420047	MB-0581_MB-3528	neg	neg	MB-0581	MB-3528	9
MB-0581	MB-3292	0.76552964275488	MB-0581_MB-3292	neg	neg	MB-0581	MB-3292	8
MB-0581	MB-3488	0.81458143658372	MB-0581_MB-3488	neg	neg	MB-0581	MB-3488	2
MB-0581	MB-0414	0.505080763521768	MB-0581_MB-0414	neg	neg	MB-0581	MB-0414	3
MB-0582	MB-0191	0.919539193312327	MB-0582_MB-0191	neg	neg	MB-0582	MB-0191	10
MB-0582	MB-0045	0.928711297083225	MB-0582_MB-0045	neg	neg	MB-0582	MB-0045	8
MB-0582	MB-0035	0.387412876805198	MB-0582_MB-0035	neg	neg	MB-0582	MB-0035	2
MB-0581	MB-3367	0.630226997378579	MB-0581_MB-3367	neg	neg	MB-0581	MB-3367	13
MB-0581	MB-0396	0.701215501437463	MB-0581_MB-0396	neg	neg	MB-0581	MB-0396	13
MB-0581	MB-3386	0.685574387629352	MB-0581_MB-3386	neg	neg	MB-0581	MB-3386	3
MB-0582	MB-0372	0.891941585983986	MB-0582_MB-0372	neg	neg	MB-0582	MB-0372	6
MB-0582	MB-0238	0.910875865551861	MB-0582_MB-0238	neg	neg	MB-0582	MB-0238	9
MB-0582	MB-0525	0.920905517439497	MB-0582_MB-0525	neg	neg	MB-0582	MB-0525	4
MB-0582	MB-0400	0.898954482740676	MB-0582_MB-0400	neg	neg	MB-0582	MB-0400	9
MB-0582	MB-0395	0.800410143412976	MB-0582_MB-0395	neg	neg	MB-0582	MB-0395	2
MB-0582	MB-0158	0.909569837495235	MB-0582_MB-0158	neg	neg	MB-0582	MB-0158	2
MB-0582	MB-0401	0.859682554258301	MB-0582_MB-0401	neg	neg	MB-0582	MB-0401	5
MB-0582	MB-0531	0.933777847474787	MB-0582_MB-0531	neg	neg	MB-0582	MB-0531	2
MB-0582	MB-0115	0.898879612968788	MB-0582_MB-0115	neg	neg	MB-0582	MB-0115	6
MB-0582	MB-0467	0.850337060834218	MB-0582_MB-0467	neg	neg	MB-0582	MB-0467	9
MB-0582	MB-0581	0.86000351261679	MB-0582_MB-0581	neg	neg	MB-0582	MB-0581	2
MB-0582	MB-0613	0.918358516639174	MB-0582_MB-0613	neg	neg	MB-0582	MB-0613	2
MB-0582	MB-0396	0.871236843333705	MB-0582_MB-0396	neg	neg	MB-0582	MB-0396	2
MB-0582	MB-0659	0.892253797203527	MB-0582_MB-0659	neg	neg	MB-0582	MB-0659	2
MB-0582	MB-0446	0.764069464119491	MB-0582_MB-0446	neg	neg	MB-0582	MB-0446	6
MB-0582	MB-0874	0.869508390355614	MB-0582_MB-0874	neg	neg	MB-0582	MB-0874	14
MB-0582	MB-2513	0.82530054430931	MB-0582_MB-2513	neg	neg	MB-0582	MB-2513	2
MB-0582	MB-2718	0.931626387356273	MB-0582_MB-2718	neg	neg	MB-0582	MB-2718	13
MB-0582	MB-0350	0.667576045930093	MB-0582_MB-0350	neg	neg	MB-0582	MB-0350	9
MB-0582	MB-0269	0.921893102575742	MB-0582_MB-0269	neg	neg	MB-0582	MB-0269	6
MB-0582	MB-2904	0.924242560567719	MB-0582_MB-2904	neg	neg	MB-0582	MB-2904	10
MB-0582	MB-3031	0.913672672272807	MB-0582_MB-3031	neg	neg	MB-0582	MB-3031	1
MB-0582	MB-3528	0.924190977467491	MB-0582_MB-3528	neg	neg	MB-0582	MB-3528	2
MB-0582	MB-0399	0.850252895704201	MB-0582_MB-0399	neg	neg	MB-0582	MB-0399	3
MB-0582	MB-3436	0.906173887498238	MB-0582_MB-3436	neg	neg	MB-0582	MB-3436	4
MB-0582	MB-2742	0.922234248409264	MB-0582_MB-2742	neg	neg	MB-0582	MB-2742	5
MB-0582	MB-0354	0.842538071401419	MB-0582_MB-0354	neg	neg	MB-0582	MB-0354	6
MB-0582	MB-2614	0.882799745201615	MB-0582_MB-2614	neg	neg	MB-0582	MB-2614	2
MB-0582	MB-0414	0.706253251218171	MB-0582_MB-0414	neg	neg	MB-0582	MB-0414	2
MB-0582	MB-0869	0.932720234491167	MB-0582_MB-0869	neg	neg	MB-0582	MB-0869	7
MB-0582	MB-3329	0.894177299054679	MB-0582_MB-3329	neg	neg	MB-0582	MB-3329	8
MB-0582	MB-2957	0.920838382145668	MB-0582_MB-2957	neg	neg	MB-0582	MB-2957	9
MB-0582	MB-2632	0.7667620104385	MB-0582_MB-2632	neg	neg	MB-0582	MB-2632	2
MB-0582	MB-0494	0.817600267954721	MB-0582_MB-0494	neg	neg	MB-0582	MB-0494	10
MB-0582	MB-2857	0.913509665571187	MB-0582_MB-2857	neg	neg	MB-0582	MB-2857	3
MB-0582	MB-0608	0.921178926916545	MB-0582_MB-0608	neg	neg	MB-0582	MB-0608	4
MB-0582	MB-0206	0.806474066627352	MB-0582_MB-0206	neg	neg	MB-0582	MB-0206	2
MB-0582	MB-3218	0.910828371258343	MB-0582_MB-3218	neg	neg	MB-0582	MB-3218	11
MB-0582	MB-3567	0.878101335526592	MB-0582_MB-3567	neg	neg	MB-0582	MB-3567	12
MB-0582	MB-3488	0.778953677703532	MB-0582_MB-3488	neg	neg	MB-0582	MB-3488	10
MB-0582	MB-2912	0.928706946595941	MB-0582_MB-2912	neg	neg	MB-0582	MB-2912	9
MB-0582	MB-0361	0.904789889644882	MB-0582_MB-0361	neg	neg	MB-0582	MB-0361	8
MB-0582	MB-2923	0.850528143424973	MB-0582_MB-2923	neg	neg	MB-0582	MB-2923	2
MB-0582	MB-3386	0.905661029086573	MB-0582_MB-3386	neg	neg	MB-0582	MB-3386	3
MB-0582	MB-3292	0.918832339222794	MB-0582_MB-3292	neg	neg	MB-0582	MB-3292	10
MB-0582	MB-3367	0.703134785309366	MB-0582_MB-3367	neg	neg	MB-0582	MB-3367	8
MB-0608	MB-0045	0.93546921075467	MB-0608_MB-0045	neg	neg	MB-0608	MB-0045	2
MB-0608	MB-0238	0.925370501444258	MB-0608_MB-0238	neg	neg	MB-0608	MB-0238	13
MB-0608	MB-0372	0.896771499127981	MB-0608_MB-0372	neg	neg	MB-0608	MB-0372	13
MB-0608	MB-0191	0.923789808178574	MB-0608_MB-0191	neg	neg	MB-0608	MB-0191	3
MB-0608	MB-0115	0.891942793512579	MB-0608_MB-0115	neg	neg	MB-0608	MB-0115	6
MB-0608	MB-0400	0.892432569752773	MB-0608_MB-0400	neg	neg	MB-0608	MB-0400	9
MB-0608	MB-0396	0.854802074015434	MB-0608_MB-0396	neg	neg	MB-0608	MB-0396	4
MB-0608	MB-0525	0.895308510746275	MB-0608_MB-0525	neg	neg	MB-0608	MB-0525	9
MB-0608	MB-0206	0.850983904838116	MB-0608_MB-0206	neg	neg	MB-0608	MB-0206	2
MB-0608	MB-0531	0.924827878693446	MB-0608_MB-0531	neg	neg	MB-0608	MB-0531	2
MB-0608	MB-0269	0.917095888346671	MB-0608_MB-0269	neg	neg	MB-0608	MB-0269	5
MB-0608	MB-0613	0.966881588801179	MB-0608_MB-0613	neg	neg	MB-0608	MB-0613	2
MB-0608	MB-0874	0.935199351263751	MB-0608_MB-0874	neg	neg	MB-0608	MB-0874	6
MB-0608	MB-0659	0.884558101289574	MB-0608_MB-0659	neg	neg	MB-0608	MB-0659	9
MB-0608	MB-0158	0.865631422407389	MB-0608_MB-0158	neg	neg	MB-0608	MB-0158	2
MB-0608	MB-0869	0.935722605191624	MB-0608_MB-0869	neg	neg	MB-0608	MB-0869	2
MB-0608	MB-2513	0.743882866421552	MB-0608_MB-2513	neg	neg	MB-0608	MB-2513	2
MB-0608	MB-0494	0.801012577642557	MB-0608_MB-0494	neg	neg	MB-0608	MB-0494	2
MB-0608	MB-0581	0.796134540448439	MB-0608_MB-0581	neg	neg	MB-0608	MB-0581	6
MB-0608	MB-2718	0.921604402585961	MB-0608_MB-2718	neg	neg	MB-0608	MB-2718	14
MB-0608	MB-2742	0.901611982307998	MB-0608_MB-2742	neg	neg	MB-0608	MB-2742	2
MB-0608	MB-0467	0.723492969946908	MB-0608_MB-0467	neg	neg	MB-0608	MB-0467	13
MB-0608	MB-0354	0.778044243017552	MB-0608_MB-0354	neg	neg	MB-0608	MB-0354	9
MB-0608	MB-2904	0.93049946406792	MB-0608_MB-2904	neg	neg	MB-0608	MB-2904	6
MB-0608	MB-3031	0.876183149086431	MB-0608_MB-3031	neg	neg	MB-0608	MB-3031	10
MB-0608	MB-2912	0.942820351503557	MB-0608_MB-2912	neg	neg	MB-0608	MB-2912	1
MB-0608	MB-3329	0.916516106156097	MB-0608_MB-3329	neg	neg	MB-0608	MB-3329	2
MB-0608	MB-0401	0.768427779384826	MB-0608_MB-0401	neg	neg	MB-0608	MB-0401	3
MB-0608	MB-2957	0.905683338152755	MB-0608_MB-2957	neg	neg	MB-0608	MB-2957	4
MB-0608	MB-3528	0.912691001058212	MB-0608_MB-3528	neg	neg	MB-0608	MB-3528	5
MB-0608	MB-3436	0.879188259569882	MB-0608_MB-3436	neg	neg	MB-0608	MB-3436	6
MB-0608	MB-0395	0.663765283636076	MB-0608_MB-0395	neg	neg	MB-0608	MB-0395	2
MB-0608	MB-3218	0.871171716251984	MB-0608_MB-3218	neg	neg	MB-0608	MB-3218	2
MB-0608	MB-2857	0.882884174516831	MB-0608_MB-2857	neg	neg	MB-0608	MB-2857	7
MB-0608	MB-3292	0.928478893368506	MB-0608_MB-3292	neg	neg	MB-0608	MB-3292	8
MB-0608	MB-0582	0.921093257953381	MB-0608_MB-0582	neg	neg	MB-0608	MB-0582	9
MB-0608	MB-0399	0.720997819219544	MB-0608_MB-0399	neg	neg	MB-0608	MB-0399	2
MB-0608	MB-3386	0.903355424637082	MB-0608_MB-3386	neg	neg	MB-0608	MB-3386	10
MB-0613	MB-0191	0.93711049785755	MB-0613_MB-0191	neg	neg	MB-0613	MB-0191	3
MB-0608	MB-3367	0.714820291182678	MB-0608_MB-3367	neg	neg	MB-0608	MB-3367	4
MB-0613	MB-0045	0.917621386867083	MB-0613_MB-0045	neg	neg	MB-0613	MB-0045	2
MB-0613	MB-0206	0.890627131357758	MB-0613_MB-0206	neg	neg	MB-0613	MB-0206	11
MB-0613	MB-0372	0.916813721689956	MB-0613_MB-0372	neg	neg	MB-0613	MB-0372	12
MB-0613	MB-0238	0.930866757925855	MB-0613_MB-0238	neg	neg	MB-0613	MB-0238	10
MB-0613	MB-0115	0.878226210159595	MB-0613_MB-0115	neg	neg	MB-0613	MB-0115	9
MB-0613	MB-0158	0.870780721009469	MB-0613_MB-0158	neg	neg	MB-0613	MB-0158	8
MB-0613	MB-0401	0.755837938317492	MB-0613_MB-0401	neg	neg	MB-0613	MB-0401	2
MB-0608	MB-0035	0.280946268269728	MB-0608_MB-0035	neg	neg	MB-0608	MB-0035	3
MB-0608	MB-2923	0.748053300214323	MB-0608_MB-2923	neg	neg	MB-0608	MB-2923	10
MB-0608	MB-0350	0.627976635218352	MB-0608_MB-0350	neg	neg	MB-0608	MB-0350	8
MB-0608	MB-2614	0.826499168557682	MB-0608_MB-2614	neg	neg	MB-0608	MB-2614	2
MB-0608	MB-0446	0.573362279680905	MB-0608_MB-0446	neg	neg	MB-0608	MB-0446	13
MB-0613	MB-0446	0.520351328745936	MB-0613_MB-0446	neg	neg	MB-0613	MB-0446	13
MB-0613	MB-0350	0.559747036094099	MB-0613_MB-0350	neg	neg	MB-0613	MB-0350	3
MB-0613	MB-0354	0.778521388209394	MB-0613_MB-0354	neg	neg	MB-0613	MB-0354	6
MB-0608	MB-0361	0.888513057846545	MB-0608_MB-0361	neg	neg	MB-0608	MB-0361	9
MB-0613	MB-0269	0.911931683693281	MB-0613_MB-0269	neg	neg	MB-0613	MB-0269	4
MB-0613	MB-0525	0.903386276933385	MB-0613_MB-0525	neg	neg	MB-0613	MB-0525	9
MB-0613	MB-0400	0.894202384109793	MB-0613_MB-0400	neg	neg	MB-0613	MB-0400	2
MB-0613	MB-0874	0.956418634501959	MB-0613_MB-0874	neg	neg	MB-0613	MB-0874	2
MB-0613	MB-0035	0.287399081004552	MB-0613_MB-0035	neg	neg	MB-0613	MB-0035	5
MB-0613	MB-0414	0.631251383265442	MB-0613_MB-0414	neg	neg	MB-0613	MB-0414	2
MB-0608	MB-3567	0.764349784297113	MB-0608_MB-3567	neg	neg	MB-0608	MB-3567	6
MB-0608	MB-3488	0.638388329219495	MB-0608_MB-3488	neg	neg	MB-0608	MB-3488	9
MB-0613	MB-0494	0.791859187177057	MB-0613_MB-0494	neg	neg	MB-0613	MB-0494	2
MB-0613	MB-0361	0.86837562928071	MB-0613_MB-0361	neg	neg	MB-0613	MB-0361	2
MB-0613	MB-0396	0.874193095727228	MB-0613_MB-0396	neg	neg	MB-0613	MB-0396	2
MB-0613	MB-0581	0.802199431669743	MB-0613_MB-0581	neg	neg	MB-0613	MB-0581	2
MB-0608	MB-0414	0.659919945886496	MB-0608_MB-0414	neg	neg	MB-0608	MB-0414	6
MB-0613	MB-0395	0.604493572772391	MB-0613_MB-0395	neg	neg	MB-0613	MB-0395	14
MB-0613	MB-0467	0.724699964108281	MB-0613_MB-0467	neg	neg	MB-0613	MB-0467	2
MB-0613	MB-2912	0.936675862087366	MB-0613_MB-2912	neg	neg	MB-0613	MB-2912	13
MB-0613	MB-2513	0.743609030698492	MB-0613_MB-2513	neg	neg	MB-0613	MB-2513	9
MB-0613	MB-2904	0.934843243787699	MB-0613_MB-2904	neg	neg	MB-0613	MB-2904	6
MB-0613	MB-2718	0.933369785007499	MB-0613_MB-2718	neg	neg	MB-0613	MB-2718	10
MB-0613	MB-0399	0.71434276937131	MB-0613_MB-0399	neg	neg	MB-0613	MB-0399	1
MB-0613	MB-0531	0.92225211096342	MB-0613_MB-0531	neg	neg	MB-0613	MB-0531	2
MB-0613	MB-0582	0.918290080123358	MB-0613_MB-0582	neg	neg	MB-0613	MB-0582	3
MB-0613	MB-0659	0.877544867055536	MB-0613_MB-0659	neg	neg	MB-0613	MB-0659	4
MB-0613	MB-0608	0.966833887605244	MB-0613_MB-0608	neg	neg	MB-0613	MB-0608	5
MB-0613	MB-3329	0.927989279545294	MB-0613_MB-3329	neg	neg	MB-0613	MB-3329	6
MB-0613	MB-2742	0.878407208805992	MB-0613_MB-2742	neg	neg	MB-0613	MB-2742	2
MB-0613	MB-3031	0.87970822351716	MB-0613_MB-3031	neg	neg	MB-0613	MB-3031	2
MB-0613	MB-3528	0.914528444158769	MB-0613_MB-3528	neg	neg	MB-0613	MB-3528	7
MB-0613	MB-2857	0.898118142634459	MB-0613_MB-2857	neg	neg	MB-0613	MB-2857	8
MB-0608	MB-2632	0.675465748621815	MB-0608_MB-2632	neg	neg	MB-0608	MB-2632	9
MB-0659	MB-0045	0.848316735483885	MB-0659_MB-0045	neg	neg	MB-0659	MB-0045	2
MB-0659	MB-0115	0.988609055185217	MB-0659_MB-0115	neg	neg	MB-0659	MB-0115	10
MB-0659	MB-0191	0.975869768799232	MB-0659_MB-0191	neg	neg	MB-0659	MB-0191	3
MB-0613	MB-0869	0.937673871103598	MB-0613_MB-0869	neg	neg	MB-0613	MB-0869	4
MB-0613	MB-3436	0.871509521505657	MB-0613_MB-3436	neg	neg	MB-0613	MB-3436	2
MB-0613	MB-3367	0.690480965635051	MB-0613_MB-3367	neg	neg	MB-0613	MB-3367	11
MB-0613	MB-2957	0.908282889702329	MB-0613_MB-2957	neg	neg	MB-0613	MB-2957	12
MB-0659	MB-0350	0.607824320606285	MB-0659_MB-0350	neg	neg	MB-0659	MB-0350	10
MB-0613	MB-3218	0.875980098463755	MB-0613_MB-3218	neg	neg	MB-0613	MB-3218	9
MB-0659	MB-0158	0.818823971286451	MB-0659_MB-0158	neg	neg	MB-0659	MB-0158	8
MB-0613	MB-3292	0.925074549096378	MB-0613_MB-3292	neg	neg	MB-0613	MB-3292	2
MB-0613	MB-3386	0.90464373520861	MB-0613_MB-3386	neg	neg	MB-0613	MB-3386	3
MB-0659	MB-0361	0.906929355656963	MB-0659_MB-0361	neg	neg	MB-0659	MB-0361	10
MB-0659	MB-0035	0.254487535299507	MB-0659_MB-0035	neg	neg	MB-0659	MB-0035	8
MB-0613	MB-2614	0.800477561681443	MB-0613_MB-2614	neg	neg	MB-0613	MB-2614	2
MB-0659	MB-0396	0.978442551383172	MB-0659_MB-0396	neg	neg	MB-0659	MB-0396	13
MB-0659	MB-0400	0.980924591035038	MB-0659_MB-0400	neg	neg	MB-0659	MB-0400	13
MB-0659	MB-0238	0.905972590076066	MB-0659_MB-0238	neg	neg	MB-0659	MB-0238	3
MB-0659	MB-0372	0.955865612810692	MB-0659_MB-0372	neg	neg	MB-0659	MB-0372	6
MB-0659	MB-0467	0.712112208171192	MB-0659_MB-0467	neg	neg	MB-0659	MB-0467	9
MB-0659	MB-0395	0.639118629869968	MB-0659_MB-0395	neg	neg	MB-0659	MB-0395	4
MB-0659	MB-0582	0.892029727184035	MB-0659_MB-0582	neg	neg	MB-0659	MB-0582	9
MB-0659	MB-0869	0.954495780127389	MB-0659_MB-0869	neg	neg	MB-0659	MB-0869	2
MB-0659	MB-0525	0.848627850760418	MB-0659_MB-0525	neg	neg	MB-0659	MB-0525	2
MB-0613	MB-3567	0.717219002310163	MB-0613_MB-3567	neg	neg	MB-0613	MB-3567	5
MB-0613	MB-2923	0.715889949256369	MB-0613_MB-2923	neg	neg	MB-0613	MB-2923	2
MB-0659	MB-0531	0.913056244078056	MB-0659_MB-0531	neg	neg	MB-0659	MB-0531	6
MB-0659	MB-0399	0.80526483419466	MB-0659_MB-0399	neg	neg	MB-0659	MB-0399	9
MB-0659	MB-0354	0.653345804180237	MB-0659_MB-0354	neg	neg	MB-0659	MB-0354	2
MB-0659	MB-0581	0.667870412290017	MB-0659_MB-0581	neg	neg	MB-0659	MB-0581	2
MB-0659	MB-0206	0.644583493247959	MB-0659_MB-0206	neg	neg	MB-0659	MB-0206	2
MB-0659	MB-0613	0.877173760113093	MB-0659_MB-0613	neg	neg	MB-0659	MB-0613	2
MB-0659	MB-0269	0.905276974185861	MB-0659_MB-0269	neg	neg	MB-0659	MB-0269	6
MB-0659	MB-2513	0.795331219301376	MB-0659_MB-2513	neg	neg	MB-0659	MB-2513	14
MB-0659	MB-0414	0.726377596443172	MB-0659_MB-0414	neg	neg	MB-0659	MB-0414	2
MB-0659	MB-0401	0.863177856784657	MB-0659_MB-0401	neg	neg	MB-0659	MB-0401	13
MB-0659	MB-2632	0.627811826353967	MB-0659_MB-2632	neg	neg	MB-0659	MB-2632	9
MB-0659	MB-0446	0.575852866099539	MB-0659_MB-0446	neg	neg	MB-0659	MB-0446	6
MB-0659	MB-2923	0.805183093054126	MB-0659_MB-2923	neg	neg	MB-0659	MB-2923	10
MB-0659	MB-0608	0.884309265355171	MB-0659_MB-0608	neg	neg	MB-0659	MB-0608	1
MB-0659	MB-0874	0.749313260803869	MB-0659_MB-0874	neg	neg	MB-0659	MB-0874	2
MB-0659	MB-0494	0.608920245677709	MB-0659_MB-0494	neg	neg	MB-0659	MB-0494	3
MB-0659	MB-2857	0.92971496944186	MB-0659_MB-2857	neg	neg	MB-0659	MB-2857	4
MB-0659	MB-2614	0.821800387796142	MB-0659_MB-2614	neg	neg	MB-0659	MB-2614	5
MB-0659	MB-2957	0.958882166213836	MB-0659_MB-2957	neg	neg	MB-0659	MB-2957	6
MB-0659	MB-3436	0.993405267106791	MB-0659_MB-3436	neg	neg	MB-0659	MB-3436	2
MB-0659	MB-2718	0.914494765093622	MB-0659_MB-2718	neg	neg	MB-0659	MB-2718	2
MB-0659	MB-2904	0.931612867777379	MB-0659_MB-2904	neg	neg	MB-0659	MB-2904	7
MB-0659	MB-3488	0.637416291541533	MB-0659_MB-3488	neg	neg	MB-0659	MB-3488	8
MB-0659	MB-3386	0.950503620547308	MB-0659_MB-3386	neg	neg	MB-0659	MB-3386	9
MB-0659	MB-3218	0.902004153005832	MB-0659_MB-3218	neg	neg	MB-0659	MB-3218	2
MB-0659	MB-3031	0.827606169755708	MB-0659_MB-3031	neg	neg	MB-0659	MB-3031	10
MB-0659	MB-3292	0.934266083544985	MB-0659_MB-3292	neg	neg	MB-0659	MB-3292	3
MB-0659	MB-2912	0.861333726489874	MB-0659_MB-2912	neg	neg	MB-0659	MB-2912	4
MB-0659	MB-2742	0.823798382963453	MB-0659_MB-2742	neg	neg	MB-0659	MB-2742	2
MB-0659	MB-3567	0.804511170683414	MB-0659_MB-3567	neg	neg	MB-0659	MB-3567	11
MB-0869	MB-0115	0.954228235142572	MB-0869_MB-0115	neg	neg	MB-0869	MB-0115	12
MB-0869	MB-0045	0.924291406091379	MB-0869_MB-0045	neg	neg	MB-0869	MB-0045	10
MB-0869	MB-0372	0.944083196386999	MB-0869_MB-0372	neg	neg	MB-0869	MB-0372	9
MB-0659	MB-3367	0.572960658167719	MB-0659_MB-3367	neg	neg	MB-0659	MB-3367	8
MB-0869	MB-0238	0.927526182179548	MB-0869_MB-0238	neg	neg	MB-0869	MB-0238	2
MB-0659	MB-3329	0.826418198775142	MB-0659_MB-3329	neg	neg	MB-0659	MB-3329	3
MB-0869	MB-0191	0.958488854461787	MB-0869_MB-0191	neg	neg	MB-0869	MB-0191	10
MB-0869	MB-0400	0.947913882270151	MB-0869_MB-0400	neg	neg	MB-0869	MB-0400	8
MB-0659	MB-3528	0.853651395644227	MB-0659_MB-3528	neg	neg	MB-0659	MB-3528	2
MB-0613	MB-2632	0.557015282445706	MB-0613_MB-2632	neg	neg	MB-0613	MB-2632	13
MB-0869	MB-0525	0.90764559105951	MB-0869_MB-0525	neg	neg	MB-0869	MB-0525	13
MB-0613	MB-3488	0.628028874517446	MB-0613_MB-3488	neg	neg	MB-0613	MB-3488	3
MB-0869	MB-0395	0.72339497886142	MB-0869_MB-0395	neg	neg	MB-0869	MB-0395	6
MB-0869	MB-0531	0.948153676913709	MB-0869_MB-0531	neg	neg	MB-0869	MB-0531	9
MB-0869	MB-0158	0.87648822609897	MB-0869_MB-0158	neg	neg	MB-0869	MB-0158	4
MB-0869	MB-0467	0.787888732357901	MB-0869_MB-0467	neg	neg	MB-0869	MB-0467	9
MB-0869	MB-0035	0.357964030578542	MB-0869_MB-0035	neg	neg	MB-0869	MB-0035	2
MB-0869	MB-0396	0.92774861496322	MB-0869_MB-0396	neg	neg	MB-0869	MB-0396	2
MB-0869	MB-0350	0.730734417541903	MB-0869_MB-0350	neg	neg	MB-0869	MB-0350	5
MB-0869	MB-0446	0.667388235792822	MB-0869_MB-0446	neg	neg	MB-0869	MB-0446	2
MB-0869	MB-0659	0.954849069921338	MB-0869_MB-0659	neg	neg	MB-0869	MB-0659	6
MB-0869	MB-0399	0.811568168513156	MB-0869_MB-0399	neg	neg	MB-0869	MB-0399	9
MB-0869	MB-0581	0.774579766344051	MB-0869_MB-0581	neg	neg	MB-0869	MB-0581	2
MB-0869	MB-0269	0.926433578583784	MB-0869_MB-0269	neg	neg	MB-0869	MB-0269	2
MB-0869	MB-2513	0.80056808671781	MB-0869_MB-2513	neg	neg	MB-0869	MB-2513	2
MB-0869	MB-0613	0.936859498194286	MB-0869_MB-0613	neg	neg	MB-0869	MB-0613	2
MB-0869	MB-0874	0.85370840410797	MB-0869_MB-0874	neg	neg	MB-0869	MB-0874	6
MB-0869	MB-0582	0.932239253169451	MB-0869_MB-0582	neg	neg	MB-0869	MB-0582	14
MB-0869	MB-0401	0.897255756830683	MB-0869_MB-0401	neg	neg	MB-0869	MB-0401	2
MB-0869	MB-2718	0.951115864551797	MB-0869_MB-2718	neg	neg	MB-0869	MB-2718	13
MB-0869	MB-0608	0.935333650354877	MB-0869_MB-0608	neg	neg	MB-0869	MB-0608	9
MB-0869	MB-0414	0.782936016467153	MB-0869_MB-0414	neg	neg	MB-0869	MB-0414	6
MB-0869	MB-0354	0.74214245923256	MB-0869_MB-0354	neg	neg	MB-0869	MB-0354	10
MB-0869	MB-3031	0.888754923270673	MB-0869_MB-3031	neg	neg	MB-0869	MB-3031	1
MB-0869	MB-2904	0.947160753084689	MB-0869_MB-2904	neg	neg	MB-0869	MB-2904	2
MB-0869	MB-0206	0.766552144139761	MB-0869_MB-0206	neg	neg	MB-0869	MB-0206	3
MB-0869	MB-3436	0.956820505443884	MB-0869_MB-3436	neg	neg	MB-0869	MB-3436	4
MB-0869	MB-0494	0.710267299766619	MB-0869_MB-0494	neg	neg	MB-0869	MB-0494	5
MB-0869	MB-2857	0.933347344558542	MB-0869_MB-2857	neg	neg	MB-0869	MB-2857	6
MB-0869	MB-3329	0.89365695924175	MB-0869_MB-3329	neg	neg	MB-0869	MB-3329	2
MB-0869	MB-2742	0.895795707726965	MB-0869_MB-2742	neg	neg	MB-0869	MB-2742	2
MB-0869	MB-3528	0.888110109932569	MB-0869_MB-3528	neg	neg	MB-0869	MB-3528	7
MB-0869	MB-2957	0.945198649168015	MB-0869_MB-2957	neg	neg	MB-0869	MB-2957	8
MB-0874	MB-0045	0.888737185870841	MB-0874_MB-0045	neg	neg	MB-0874	MB-0045	9
MB-0869	MB-3218	0.927315661274657	MB-0869_MB-3218	neg	neg	MB-0869	MB-3218	2
MB-0874	MB-0238	0.852739579561122	MB-0874_MB-0238	neg	neg	MB-0874	MB-0238	10
MB-0874	MB-0191	0.835678210135164	MB-0874_MB-0191	neg	neg	MB-0874	MB-0191	3
MB-0869	MB-3567	0.838337941315709	MB-0869_MB-3567	neg	neg	MB-0869	MB-3567	4
MB-0874	MB-0206	0.898227322835317	MB-0874_MB-0206	neg	neg	MB-0874	MB-0206	2
MB-0869	MB-3292	0.949369094809707	MB-0869_MB-3292	neg	neg	MB-0869	MB-3292	11
MB-0869	MB-2614	0.884374896652845	MB-0869_MB-2614	neg	neg	MB-0869	MB-2614	12
MB-0874	MB-0372	0.812620809306555	MB-0874_MB-0372	neg	neg	MB-0874	MB-0372	10
MB-0874	MB-0396	0.752668925393343	MB-0874_MB-0396	neg	neg	MB-0874	MB-0396	9
MB-0874	MB-0158	0.831676657210923	MB-0874_MB-0158	neg	neg	MB-0874	MB-0158	8
MB-0869	MB-3386	0.937575728941937	MB-0869_MB-3386	neg	neg	MB-0869	MB-3386	2
MB-0869	MB-3488	0.720250897881936	MB-0869_MB-3488	neg	neg	MB-0869	MB-3488	3
MB-0869	MB-2912	0.915797677052174	MB-0869_MB-2912	neg	neg	MB-0869	MB-2912	10
MB-0869	MB-2923	0.829096471411841	MB-0869_MB-2923	neg	neg	MB-0869	MB-2923	8
MB-0874	MB-0401	0.633595909868464	MB-0874_MB-0401	neg	neg	MB-0874	MB-0401	2
MB-0874	MB-0269	0.835425695434407	MB-0874_MB-0269	neg	neg	MB-0874	MB-0269	13
MB-0869	MB-3367	0.676110184959003	MB-0869_MB-3367	neg	neg	MB-0869	MB-3367	13
MB-0874	MB-0400	0.802692988340731	MB-0874_MB-0400	neg	neg	MB-0874	MB-0400	3
MB-0874	MB-0354	0.771924601515988	MB-0874_MB-0354	neg	neg	MB-0874	MB-0354	6
MB-0874	MB-0414	0.524548897720116	MB-0874_MB-0414	neg	neg	MB-0874	MB-0414	9
MB-0869	MB-2632	0.739140535228106	MB-0869_MB-2632	neg	neg	MB-0869	MB-2632	4
MB-0874	MB-0613	0.956590470182017	MB-0874_MB-0613	neg	neg	MB-0874	MB-0613	9
MB-0874	MB-0525	0.827392426970972	MB-0874_MB-0525	neg	neg	MB-0874	MB-0525	2
MB-0869	MB-0361	0.918159233566252	MB-0869_MB-0361	neg	neg	MB-0869	MB-0361	2
MB-0874	MB-0361	0.786857654393158	MB-0874_MB-0361	neg	neg	MB-0874	MB-0361	5
MB-0874	MB-0350	0.486668050331522	MB-0874_MB-0350	neg	neg	MB-0874	MB-0350	2
MB-0874	MB-0399	0.627009488998096	MB-0874_MB-0399	neg	neg	MB-0874	MB-0399	6
MB-0874	MB-0582	0.86987855895612	MB-0874_MB-0582	neg	neg	MB-0874	MB-0582	9
MB-0874	MB-0869	0.852623715108755	MB-0874_MB-0869	neg	neg	MB-0874	MB-0869	2
MB-0874	MB-0115	0.78616419755593	MB-0874_MB-0115	neg	neg	MB-0874	MB-0115	2
MB-0874	MB-0494	0.803372003315115	MB-0874_MB-0494	neg	neg	MB-0874	MB-0494	2
MB-0874	MB-0531	0.828823013205969	MB-0874_MB-0531	neg	neg	MB-0874	MB-0531	2
MB-0874	MB-2742	0.825783937336907	MB-0874_MB-2742	neg	neg	MB-0874	MB-2742	6
MB-0874	MB-0395	0.565459730593782	MB-0874_MB-0395	neg	neg	MB-0874	MB-0395	14
MB-0874	MB-2912	0.893475677236119	MB-0874_MB-2912	neg	neg	MB-0874	MB-2912	2
MB-0874	MB-2923	0.625603865949405	MB-0874_MB-2923	neg	neg	MB-0874	MB-2923	13
MB-0874	MB-0659	0.748736564857472	MB-0874_MB-0659	neg	neg	MB-0874	MB-0659	9
MB-0874	MB-2513	0.638716616090853	MB-0874_MB-2513	neg	neg	MB-0874	MB-2513	6
MB-0874	MB-3329	0.869194646659239	MB-0874_MB-3329	neg	neg	MB-0874	MB-3329	10
MB-0874	MB-2904	0.871392752803447	MB-0874_MB-2904	neg	neg	MB-0874	MB-2904	1
MB-0874	MB-3031	0.829969550305343	MB-0874_MB-3031	neg	neg	MB-0874	MB-3031	2
MB-0874	MB-2957	0.812048137752396	MB-0874_MB-2957	neg	neg	MB-0874	MB-2957	3
MB-0874	MB-3528	0.86615694824018	MB-0874_MB-3528	neg	neg	MB-0874	MB-3528	4
MB-0874	MB-2857	0.807037255249126	MB-0874_MB-2857	neg	neg	MB-0874	MB-2857	5
MB-0874	MB-3436	0.745263447398456	MB-0874_MB-3436	neg	neg	MB-0874	MB-3436	6
MB-0874	MB-2718	0.863588096166766	MB-0874_MB-2718	neg	neg	MB-0874	MB-2718	2
MB-0874	MB-0608	0.936027321811576	MB-0874_MB-0608	neg	neg	MB-0874	MB-0608	2
MB-0874	MB-3218	0.792479467704928	MB-0874_MB-3218	neg	neg	MB-0874	MB-3218	7
MB-0874	MB-3292	0.84580391313563	MB-0874_MB-3292	neg	neg	MB-0874	MB-3292	8
MB-0874	MB-3386	0.825958570921925	MB-0874_MB-3386	neg	neg	MB-0874	MB-3386	9
MB-0874	MB-0581	0.711110227017764	MB-0874_MB-0581	neg	neg	MB-0874	MB-0581	2
MB-0874	MB-0467	0.58849243491598	MB-0874_MB-0467	neg	neg	MB-0874	MB-0467	10
MB-0874	MB-3367	0.681584237413671	MB-0874_MB-3367	neg	neg	MB-0874	MB-3367	3
MB-0874	MB-2632	0.49573466953582	MB-0874_MB-2632	neg	neg	MB-0874	MB-2632	4
MB-0874	MB-2614	0.742285888739515	MB-0874_MB-2614	neg	neg	MB-0874	MB-2614	2
MB-0874	MB-3567	0.634740992300849	MB-0874_MB-3567	neg	neg	MB-0874	MB-3567	11
MB-0874	MB-0446	0.474872252812941	MB-0874_MB-0446	neg	neg	MB-0874	MB-0446	12
MB-0874	MB-0035	0.19909325962445	MB-0874_MB-0035	neg	neg	MB-0874	MB-0035	10
MB-0874	MB-3488	0.456900865666928	MB-0874_MB-3488	neg	neg	MB-0874	MB-3488	9
MB-2513	MB-0045	0.800318486544779	MB-2513_MB-0045	neg	neg	MB-2513	MB-0045	8
MB-2513	MB-0115	0.785932773017951	MB-2513_MB-0115	neg	neg	MB-2513	MB-0115	2
MB-2513	MB-0238	0.770822606970691	MB-2513_MB-0238	neg	neg	MB-2513	MB-0238	3
MB-2513	MB-0361	0.859067734857477	MB-2513_MB-0361	neg	neg	MB-2513	MB-0361	10
MB-2513	MB-0158	0.810665303010606	MB-2513_MB-0158	neg	neg	MB-2513	MB-0158	8
MB-2513	MB-0206	0.579121033006068	MB-2513_MB-0206	neg	neg	MB-2513	MB-0206	2
MB-2513	MB-0372	0.785488945905086	MB-2513_MB-0372	neg	neg	MB-2513	MB-0372	13
MB-2513	MB-0035	0.294319922064129	MB-2513_MB-0035	neg	neg	MB-2513	MB-0035	13
MB-2513	MB-0467	0.924042324611837	MB-2513_MB-0467	neg	neg	MB-2513	MB-0467	3
MB-2513	MB-0395	0.788679882941411	MB-2513_MB-0395	neg	neg	MB-2513	MB-0395	6
MB-2513	MB-0400	0.79637527032332	MB-2513_MB-0400	neg	neg	MB-2513	MB-0400	9
MB-2513	MB-0525	0.809571517399516	MB-2513_MB-0525	neg	neg	MB-2513	MB-0525	4
MB-2513	MB-0446	0.782029294974341	MB-2513_MB-0446	neg	neg	MB-2513	MB-0446	9
MB-2513	MB-0399	0.862126325747906	MB-2513_MB-0399	neg	neg	MB-2513	MB-0399	2
MB-2513	MB-0401	0.762439342537906	MB-2513_MB-0401	neg	neg	MB-2513	MB-0401	2
MB-2513	MB-0531	0.825606140160264	MB-2513_MB-0531	neg	neg	MB-2513	MB-0531	5
MB-2513	MB-0582	0.82353989432143	MB-2513_MB-0582	neg	neg	MB-2513	MB-0582	2
MB-2513	MB-0269	0.769875822184835	MB-2513_MB-0269	neg	neg	MB-2513	MB-0269	6
MB-2513	MB-0396	0.781726322660596	MB-2513_MB-0396	neg	neg	MB-2513	MB-0396	9
MB-2513	MB-0874	0.639098043759242	MB-2513_MB-0874	neg	neg	MB-2513	MB-0874	2
MB-2513	MB-0354	0.664277330556045	MB-2513_MB-0354	neg	neg	MB-2513	MB-0354	2
MB-2513	MB-0494	0.558744840182249	MB-2513_MB-0494	neg	neg	MB-2513	MB-0494	2
MB-2513	MB-0869	0.802923409835416	MB-2513_MB-0869	neg	neg	MB-2513	MB-0869	2
MB-2513	MB-0613	0.737410005601304	MB-2513_MB-0613	neg	neg	MB-2513	MB-0613	6
MB-2513	MB-2632	0.915473415332168	MB-2513_MB-2632	neg	neg	MB-2513	MB-2632	14
MB-2513	MB-0581	0.776468447430596	MB-2513_MB-0581	neg	neg	MB-2513	MB-0581	2
MB-2513	MB-2718	0.809098473503146	MB-2513_MB-2718	neg	neg	MB-2513	MB-2718	13
MB-2513	MB-2923	0.920606595982559	MB-2513_MB-2923	neg	neg	MB-2513	MB-2923	9
MB-2513	MB-2742	0.783377795200499	MB-2513_MB-2742	neg	neg	MB-2513	MB-2742	6
MB-2513	MB-0191	0.788166234778066	MB-2513_MB-0191	neg	neg	MB-2513	MB-0191	10
MB-2513	MB-0608	0.740867682650367	MB-2513_MB-0608	neg	neg	MB-2513	MB-0608	1
MB-2513	MB-2904	0.772682898925939	MB-2513_MB-2904	neg	neg	MB-2513	MB-2904	2
MB-2513	MB-0659	0.79252538308161	MB-2513_MB-0659	neg	neg	MB-2513	MB-0659	3
MB-2513	MB-2912	0.719283016007444	MB-2513_MB-2912	neg	neg	MB-2513	MB-2912	4
MB-2513	MB-2957	0.803266050964312	MB-2513_MB-2957	neg	neg	MB-2513	MB-2957	5
MB-2513	MB-3329	0.754109868381772	MB-2513_MB-3329	neg	neg	MB-2513	MB-3329	6
MB-2513	MB-3488	0.860846542640588	MB-2513_MB-3488	neg	neg	MB-2513	MB-3488	2
MB-2513	MB-3528	0.705952563178131	MB-2513_MB-3528	neg	neg	MB-2513	MB-3528	2
MB-2513	MB-3386	0.807508633632055	MB-2513_MB-3386	neg	neg	MB-2513	MB-3386	7
MB-2513	MB-3218	0.819404853720369	MB-2513_MB-3218	neg	neg	MB-2513	MB-3218	8
MB-2513	MB-3436	0.823411276088144	MB-2513_MB-3436	neg	neg	MB-2513	MB-3436	9
MB-2513	MB-3292	0.790971550486333	MB-2513_MB-3292	neg	neg	MB-2513	MB-3292	2
MB-2513	MB-3031	0.822762272848549	MB-2513_MB-3031	neg	neg	MB-2513	MB-3031	10
MB-2513	MB-3567	0.8407227208521	MB-2513_MB-3567	neg	neg	MB-2513	MB-3567	3
MB-2513	MB-3367	0.556237338663061	MB-2513_MB-3367	neg	neg	MB-2513	MB-3367	4
MB-2513	MB-0414	0.562620912026085	MB-2513_MB-0414	neg	neg	MB-2513	MB-0414	2
MB-2513	MB-2857	0.791565975613712	MB-2513_MB-2857	neg	neg	MB-2513	MB-2857	11
MB-2513	MB-2614	0.844005982052362	MB-2513_MB-2614	neg	neg	MB-2513	MB-2614	12
MB-2513	MB-0350	0.493558467983988	MB-2513_MB-0350	neg	neg	MB-2513	MB-0350	10
MB-2614	MB-0372	0.82764956776345	MB-2614_MB-0372	neg	neg	MB-2614	MB-0372	9
MB-2614	MB-0045	0.882060754077295	MB-2614_MB-0045	neg	neg	MB-2614	MB-0045	8
MB-2614	MB-0238	0.818025159164214	MB-2614_MB-0238	neg	neg	MB-2614	MB-0238	2
MB-2614	MB-0525	0.886692192412958	MB-2614_MB-0525	neg	neg	MB-2614	MB-0525	3
MB-2614	MB-0115	0.820304652919592	MB-2614_MB-0115	neg	neg	MB-2614	MB-0115	10
MB-2614	MB-0467	0.876016859834643	MB-2614_MB-0467	neg	neg	MB-2614	MB-0467	8
MB-2614	MB-0191	0.878076174488209	MB-2614_MB-0191	neg	neg	MB-2614	MB-0191	2
MB-2614	MB-0158	0.900507158220782	MB-2614_MB-0158	neg	neg	MB-2614	MB-0158	13
MB-2614	MB-0399	0.930365756997176	MB-2614_MB-0399	neg	neg	MB-2614	MB-0399	13
MB-2614	MB-0400	0.837141149360649	MB-2614_MB-0400	neg	neg	MB-2614	MB-0400	3
MB-2614	MB-0354	0.763678992248345	MB-2614_MB-0354	neg	neg	MB-2614	MB-0354	6
MB-2614	MB-0531	0.900005404295876	MB-2614_MB-0531	neg	neg	MB-2614	MB-0531	9
MB-2614	MB-0494	0.625555254513181	MB-2614_MB-0494	neg	neg	MB-2614	MB-0494	4
MB-2614	MB-0582	0.883991238634421	MB-2614_MB-0582	neg	neg	MB-2614	MB-0582	9
MB-2614	MB-0874	0.743567366235453	MB-2614_MB-0874	neg	neg	MB-2614	MB-0874	2
MB-2614	MB-0659	0.821758339027884	MB-2614_MB-0659	neg	neg	MB-2614	MB-0659	2
MB-2614	MB-0613	0.800382555955253	MB-2614_MB-0613	neg	neg	MB-2614	MB-0613	5
MB-2614	MB-0269	0.864169968273409	MB-2614_MB-0269	neg	neg	MB-2614	MB-0269	2
MB-2614	MB-0581	0.852939266479111	MB-2614_MB-0581	neg	neg	MB-2614	MB-0581	6
MB-2614	MB-0206	0.712926919213955	MB-2614_MB-0206	neg	neg	MB-2614	MB-0206	9
MB-2614	MB-2513	0.845961517558791	MB-2614_MB-2513	neg	neg	MB-2614	MB-2513	2
MB-2614	MB-2718	0.899929214081534	MB-2614_MB-2718	neg	neg	MB-2614	MB-2718	2
MB-2614	MB-3031	0.893087700414106	MB-2614_MB-3031	neg	neg	MB-2614	MB-3031	2
MB-2614	MB-0395	0.811572767119532	MB-2614_MB-0395	neg	neg	MB-2614	MB-0395	2
MB-2614	MB-0446	0.77687571398629	MB-2614_MB-0446	neg	neg	MB-2614	MB-0446	6
MB-2614	MB-2904	0.851926517648476	MB-2614_MB-2904	neg	neg	MB-2614	MB-2904	14
MB-2614	MB-3436	0.843963267622699	MB-2614_MB-3436	neg	neg	MB-2614	MB-3436	2
MB-2614	MB-3329	0.814650049226984	MB-2614_MB-3329	neg	neg	MB-2614	MB-3329	13
MB-2614	MB-3528	0.803010886358903	MB-2614_MB-3528	neg	neg	MB-2614	MB-3528	9
MB-2614	MB-2742	0.857486248091313	MB-2614_MB-2742	neg	neg	MB-2614	MB-2742	6
MB-2614	MB-0401	0.821388523980705	MB-2614_MB-0401	neg	neg	MB-2614	MB-0401	10
MB-2614	MB-0608	0.826618212852963	MB-2614_MB-0608	neg	neg	MB-2614	MB-0608	1
MB-2614	MB-0396	0.80005919309689	MB-2614_MB-0396	neg	neg	MB-2614	MB-0396	2
MB-2614	MB-3218	0.896297138374574	MB-2614_MB-3218	neg	neg	MB-2614	MB-3218	3
MB-2614	MB-3488	0.839317803074357	MB-2614_MB-3488	neg	neg	MB-2614	MB-3488	4
MB-2614	MB-2912	0.823510379144827	MB-2614_MB-2912	neg	neg	MB-2614	MB-2912	5
MB-2614	MB-2957	0.860476854878167	MB-2614_MB-2957	neg	neg	MB-2614	MB-2957	6
MB-2614	MB-0869	0.886420333458453	MB-2614_MB-0869	neg	neg	MB-2614	MB-0869	2
MB-2614	MB-2923	0.824617874169614	MB-2614_MB-2923	neg	neg	MB-2614	MB-2923	2
MB-2614	MB-3386	0.826678282718064	MB-2614_MB-3386	neg	neg	MB-2614	MB-3386	7
MB-2614	MB-3292	0.876312925878269	MB-2614_MB-3292	neg	neg	MB-2614	MB-3292	8
MB-2614	MB-2632	0.845990997124501	MB-2614_MB-2632	neg	neg	MB-2614	MB-2632	9
MB-2614	MB-2857	0.86999230418893	MB-2614_MB-2857	neg	neg	MB-2614	MB-2857	2
MB-2614	MB-0035	0.374443527117725	MB-2614_MB-0035	neg	neg	MB-2614	MB-0035	10
MB-2614	MB-0361	0.862537004338445	MB-2614_MB-0361	neg	neg	MB-2614	MB-0361	3
MB-2614	MB-0414	0.617539357524941	MB-2614_MB-0414	neg	neg	MB-2614	MB-0414	4
MB-2614	MB-3567	0.898077613834215	MB-2614_MB-3567	neg	neg	MB-2614	MB-3567	2
MB-2614	MB-3367	0.610243056021946	MB-2614_MB-3367	neg	neg	MB-2614	MB-3367	11
MB-2632	MB-0035	0.401473673095154	MB-2632_MB-0035	neg	neg	MB-2632	MB-0035	12
MB-2632	MB-0395	0.810873466265466	MB-2632_MB-0395	neg	neg	MB-2632	MB-0395	10
MB-2632	MB-0372	0.595607642413232	MB-2632_MB-0372	neg	neg	MB-2632	MB-0372	9
MB-2632	MB-0238	0.603817616552345	MB-2632_MB-0238	neg	neg	MB-2632	MB-0238	8
MB-2632	MB-0467	0.917745410011303	MB-2632_MB-0467	neg	neg	MB-2632	MB-0467	2
MB-2632	MB-0361	0.802364329472628	MB-2632_MB-0361	neg	neg	MB-2632	MB-0361	3
MB-2632	MB-0446	0.804882156107311	MB-2632_MB-0446	neg	neg	MB-2632	MB-0446	10
MB-2632	MB-0191	0.711605944554207	MB-2632_MB-0191	neg	neg	MB-2632	MB-0191	8
MB-2632	MB-0115	0.624070829485394	MB-2632_MB-0115	neg	neg	MB-2632	MB-0115	2
MB-2632	MB-0045	0.715978520843991	MB-2632_MB-0045	neg	neg	MB-2632	MB-0045	13
MB-2632	MB-0206	0.585014512498558	MB-2632_MB-0206	neg	neg	MB-2632	MB-0206	13
MB-2632	MB-0525	0.733668014576402	MB-2632_MB-0525	neg	neg	MB-2632	MB-0525	3
MB-2614	MB-0350	0.523866456705584	MB-2614_MB-0350	neg	neg	MB-2614	MB-0350	6
MB-2632	MB-0399	0.891704983163095	MB-2632_MB-0399	neg	neg	MB-2632	MB-0399	9
MB-2632	MB-0400	0.622163838534301	MB-2632_MB-0400	neg	neg	MB-2632	MB-0400	4
MB-2632	MB-0269	0.757072325486685	MB-2632_MB-0269	neg	neg	MB-2632	MB-0269	9
MB-2632	MB-2513	0.916990114046116	MB-2632_MB-2513	neg	neg	MB-2632	MB-2513	2
MB-2632	MB-0659	0.628163987188901	MB-2632_MB-0659	neg	neg	MB-2632	MB-0659	2
MB-2632	MB-0874	0.49595273700199	MB-2632_MB-0874	neg	neg	MB-2632	MB-0874	5
MB-2632	MB-0613	0.556757719643995	MB-2632_MB-0613	neg	neg	MB-2632	MB-0613	2
MB-2632	MB-0582	0.769062645452415	MB-2632_MB-0582	neg	neg	MB-2632	MB-0582	6
MB-2632	MB-0869	0.739190503711603	MB-2632_MB-0869	neg	neg	MB-2632	MB-0869	9
MB-2632	MB-0531	0.747372627148677	MB-2632_MB-0531	neg	neg	MB-2632	MB-0531	2
MB-2632	MB-0158	0.795679214759244	MB-2632_MB-0158	neg	neg	MB-2632	MB-0158	2
MB-2632	MB-2923	0.856697420899746	MB-2632_MB-2923	neg	neg	MB-2632	MB-2923	2
MB-2632	MB-0401	0.715557151500503	MB-2632_MB-0401	neg	neg	MB-2632	MB-0401	2
MB-2632	MB-0581	0.790577006220017	MB-2632_MB-0581	neg	neg	MB-2632	MB-0581	6
MB-2632	MB-2718	0.706995245231778	MB-2632_MB-2718	neg	neg	MB-2632	MB-2718	14
MB-2632	MB-3329	0.628408222067399	MB-2632_MB-3329	neg	neg	MB-2632	MB-3329	2
MB-2632	MB-3436	0.667602834716308	MB-2632_MB-3436	neg	neg	MB-2632	MB-3436	13
MB-2632	MB-3488	0.904269152116579	MB-2632_MB-3488	neg	neg	MB-2632	MB-3488	9
MB-2632	MB-2742	0.702345810951756	MB-2632_MB-2742	neg	neg	MB-2632	MB-2742	6
MB-2632	MB-0354	0.664398139424834	MB-2632_MB-0354	neg	neg	MB-2632	MB-0354	10
MB-2632	MB-2904	0.634104016831719	MB-2632_MB-2904	neg	neg	MB-2632	MB-2904	1
MB-2632	MB-3528	0.619098574443374	MB-2632_MB-3528	neg	neg	MB-2632	MB-3528	2
MB-2632	MB-3031	0.768045712091225	MB-2632_MB-3031	neg	neg	MB-2632	MB-3031	3
MB-2718	MB-0045	0.920749661208071	MB-2718_MB-0045	neg	neg	MB-2718	MB-0045	4
MB-2632	MB-3567	0.83772820640694	MB-2632_MB-3567	neg	neg	MB-2632	MB-3567	5
MB-2718	MB-0035	0.265622072540447	MB-2718_MB-0035	neg	neg	MB-2718	MB-0035	6
MB-2632	MB-2912	0.712996205436171	MB-2632_MB-2912	neg	neg	MB-2632	MB-2912	2
MB-2632	MB-2957	0.750696818831123	MB-2632_MB-2957	neg	neg	MB-2632	MB-2957	2
MB-2718	MB-0191	0.947166709946881	MB-2718_MB-0191	neg	neg	MB-2718	MB-0191	7
MB-2632	MB-0396	0.604939914466674	MB-2632_MB-0396	neg	neg	MB-2632	MB-0396	8
MB-2718	MB-0115	0.935012600011728	MB-2718_MB-0115	neg	neg	MB-2718	MB-0115	9
MB-2718	MB-0158	0.902415257823716	MB-2718_MB-0158	neg	neg	MB-2718	MB-0158	2
MB-2718	MB-0238	0.911462292681717	MB-2718_MB-0238	neg	neg	MB-2718	MB-0238	10
MB-2718	MB-0372	0.917923926798872	MB-2718_MB-0372	neg	neg	MB-2718	MB-0372	3
MB-2718	MB-0395	0.749542736186525	MB-2718_MB-0395	neg	neg	MB-2718	MB-0395	4
MB-2632	MB-3386	0.658931658166198	MB-2632_MB-3386	neg	neg	MB-2632	MB-3386	2
MB-2718	MB-0414	0.6656610769148	MB-2718_MB-0414	neg	neg	MB-2718	MB-0414	11
MB-2718	MB-0400	0.937320046891253	MB-2718_MB-0400	neg	neg	MB-2718	MB-0400	12
MB-2632	MB-0494	0.534467344039149	MB-2632_MB-0494	neg	neg	MB-2632	MB-0494	10
MB-2718	MB-0206	0.768030441033319	MB-2718_MB-0206	neg	neg	MB-2718	MB-0206	9
MB-2632	MB-0608	0.674966755154587	MB-2632_MB-0608	neg	neg	MB-2632	MB-0608	8
MB-2718	MB-0361	0.91781623460815	MB-2718_MB-0361	neg	neg	MB-2718	MB-0361	2
MB-2718	MB-0350	0.575060744046789	MB-2718_MB-0350	neg	neg	MB-2718	MB-0350	3
MB-2718	MB-0525	0.914465592004532	MB-2718_MB-0525	neg	neg	MB-2718	MB-0525	10
MB-2632	MB-3292	0.763675172976619	MB-2632_MB-3292	neg	neg	MB-2632	MB-3292	8
MB-2718	MB-0399	0.85799239614353	MB-2718_MB-0399	neg	neg	MB-2718	MB-0399	2
MB-2718	MB-0467	0.810746263844244	MB-2718_MB-0467	neg	neg	MB-2718	MB-0467	13
MB-2718	MB-0531	0.938974824664431	MB-2718_MB-0531	neg	neg	MB-2718	MB-0531	13
MB-2718	MB-0581	0.796622877992482	MB-2718_MB-0581	neg	neg	MB-2718	MB-0581	3
MB-2718	MB-0582	0.931057138545481	MB-2718_MB-0582	neg	neg	MB-2718	MB-0582	6
MB-2718	MB-2513	0.811611554373142	MB-2718_MB-2513	neg	neg	MB-2718	MB-2513	9
MB-2718	MB-0354	0.747186957484916	MB-2718_MB-0354	neg	neg	MB-2718	MB-0354	4
MB-2718	MB-0494	0.673712717227705	MB-2718_MB-0494	neg	neg	MB-2718	MB-0494	9
MB-2718	MB-0446	0.689513832403872	MB-2718_MB-0446	neg	neg	MB-2718	MB-0446	2
MB-2718	MB-0613	0.933710779941714	MB-2718_MB-0613	neg	neg	MB-2718	MB-0613	2
MB-2718	MB-0269	0.912189033302199	MB-2718_MB-0269	neg	neg	MB-2718	MB-0269	5
MB-2718	MB-0874	0.861078607504682	MB-2718_MB-0874	neg	neg	MB-2718	MB-0874	2
MB-2718	MB-2923	0.836773463536499	MB-2718_MB-2923	neg	neg	MB-2718	MB-2923	6
MB-2718	MB-2614	0.900162358594013	MB-2718_MB-2614	neg	neg	MB-2718	MB-2614	9
MB-2718	MB-0869	0.950992933937482	MB-2718_MB-0869	neg	neg	MB-2718	MB-0869	2
MB-2718	MB-2904	0.942332536412861	MB-2718_MB-2904	neg	neg	MB-2718	MB-2904	2
MB-2718	MB-3031	0.913398702985557	MB-2718_MB-3031	neg	neg	MB-2718	MB-3031	2
MB-2718	MB-0659	0.914629034443881	MB-2718_MB-0659	neg	neg	MB-2718	MB-0659	2
MB-2632	MB-2614	0.848037516810675	MB-2632_MB-2614	neg	neg	MB-2632	MB-2614	6
MB-2718	MB-0608	0.921580228380773	MB-2718_MB-0608	neg	neg	MB-2718	MB-0608	14
MB-2718	MB-3218	0.911903272153085	MB-2718_MB-3218	neg	neg	MB-2718	MB-3218	2
MB-2632	MB-3218	0.809955497096717	MB-2632_MB-3218	neg	neg	MB-2632	MB-3218	13
MB-2718	MB-2632	0.706829683746514	MB-2718_MB-2632	neg	neg	MB-2718	MB-2632	9
MB-2718	MB-2957	0.921740695467275	MB-2718_MB-2957	neg	neg	MB-2718	MB-2957	6
MB-2718	MB-2912	0.888073689727687	MB-2718_MB-2912	neg	neg	MB-2718	MB-2912	10
MB-2718	MB-2742	0.876701888735332	MB-2718_MB-2742	neg	neg	MB-2718	MB-2742	1
MB-2718	MB-3329	0.902427663359531	MB-2718_MB-3329	neg	neg	MB-2718	MB-3329	2
MB-2718	MB-3436	0.918945282224075	MB-2718_MB-3436	neg	neg	MB-2718	MB-3436	3
MB-2718	MB-3528	0.884507158514141	MB-2718_MB-3528	neg	neg	MB-2718	MB-3528	4
MB-2718	MB-3386	0.932357599239954	MB-2718_MB-3386	neg	neg	MB-2718	MB-3386	5
MB-2718	MB-3567	0.852301845362227	MB-2718_MB-3567	neg	neg	MB-2718	MB-3567	6
MB-2718	MB-3488	0.727218622885779	MB-2718_MB-3488	neg	neg	MB-2718	MB-3488	2
MB-2742	MB-0238	0.922285709381104	MB-2742_MB-0238	neg	neg	MB-2742	MB-0238	2
MB-2632	MB-3367	0.442423545915314	MB-2632_MB-3367	neg	neg	MB-2632	MB-3367	7
MB-2718	MB-3292	0.93055027881345	MB-2718_MB-3292	neg	neg	MB-2718	MB-3292	8
MB-2742	MB-0045	0.904567133203196	MB-2742_MB-0045	neg	neg	MB-2742	MB-0045	9
MB-2718	MB-2857	0.911084738004514	MB-2718_MB-2857	neg	neg	MB-2718	MB-2857	2
MB-2742	MB-0372	0.871966612225487	MB-2742_MB-0372	neg	neg	MB-2742	MB-0372	10
MB-2742	MB-0206	0.834171191161281	MB-2742_MB-0206	neg	neg	MB-2742	MB-0206	3
MB-2718	MB-0396	0.914484855331643	MB-2718_MB-0396	neg	neg	MB-2718	MB-0396	4
MB-2718	MB-3367	0.650292957825084	MB-2718_MB-3367	neg	neg	MB-2718	MB-3367	2
MB-2742	MB-0158	0.887456023948928	MB-2742_MB-0158	neg	neg	MB-2742	MB-0158	11
MB-2632	MB-2857	0.722326196450061	MB-2632_MB-2857	neg	neg	MB-2632	MB-2857	12
MB-2742	MB-0400	0.8574439343952	MB-2742_MB-0400	neg	neg	MB-2742	MB-0400	10
MB-2718	MB-0401	0.839461716323908	MB-2718_MB-0401	neg	neg	MB-2718	MB-0401	9
MB-2742	MB-0361	0.840172373153	MB-2742_MB-0361	neg	neg	MB-2742	MB-0361	8
MB-2742	MB-0396	0.888012806263238	MB-2742_MB-0396	neg	neg	MB-2742	MB-0396	2
MB-2742	MB-0354	0.83929207782797	MB-2742_MB-0354	neg	neg	MB-2742	MB-0354	3
MB-2742	MB-0525	0.889893172165704	MB-2742_MB-0525	neg	neg	MB-2742	MB-0525	10
MB-2742	MB-0494	0.788592406212239	MB-2742_MB-0494	neg	neg	MB-2742	MB-0494	8
MB-2742	MB-0269	0.943803096027574	MB-2742_MB-0269	neg	neg	MB-2742	MB-0269	2
MB-2742	MB-0467	0.777191572014302	MB-2742_MB-0467	neg	neg	MB-2742	MB-0467	13
MB-2742	MB-0115	0.841817901512933	MB-2742_MB-0115	neg	neg	MB-2742	MB-0115	13
MB-2742	MB-0531	0.873070454185917	MB-2742_MB-0531	neg	neg	MB-2742	MB-0531	3
MB-2742	MB-0613	0.878052151732975	MB-2742_MB-0613	neg	neg	MB-2742	MB-0613	6
MB-2742	MB-0191	0.924003148313814	MB-2742_MB-0191	neg	neg	MB-2742	MB-0191	9
MB-2742	MB-0874	0.825041623758891	MB-2742_MB-0874	neg	neg	MB-2742	MB-0874	4
MB-2742	MB-2513	0.777800848824637	MB-2742_MB-2513	neg	neg	MB-2742	MB-2513	9
MB-2742	MB-0399	0.83291318578712	MB-2742_MB-0399	neg	neg	MB-2742	MB-0399	2
MB-2742	MB-0582	0.922612899501399	MB-2742_MB-0582	neg	neg	MB-2742	MB-0582	2
MB-2742	MB-2718	0.876611468848728	MB-2742_MB-2718	neg	neg	MB-2742	MB-2718	5
MB-2742	MB-3031	0.898190472882891	MB-2742_MB-3031	neg	neg	MB-2742	MB-3031	2
MB-2742	MB-2904	0.895892563963693	MB-2742_MB-2904	neg	neg	MB-2742	MB-2904	6
MB-2742	MB-0581	0.785045433044434	MB-2742_MB-0581	neg	neg	MB-2742	MB-0581	9
MB-2742	MB-0608	0.902553374505004	MB-2742_MB-0608	neg	neg	MB-2742	MB-0608	2
MB-2742	MB-3329	0.919834369137174	MB-2742_MB-3329	neg	neg	MB-2742	MB-3329	2
MB-2742	MB-2912	0.919548955904541	MB-2742_MB-2912	neg	neg	MB-2742	MB-2912	2
MB-2742	MB-2957	0.917869535627577	MB-2742_MB-2957	neg	neg	MB-2742	MB-2957	2
MB-2742	MB-0869	0.89319476940194	MB-2742_MB-0869	neg	neg	MB-2742	MB-0869	6
MB-2742	MB-0395	0.677823054563432	MB-2742_MB-0395	neg	neg	MB-2742	MB-0395	14
MB-2742	MB-3528	0.90587817294257	MB-2742_MB-3528	neg	neg	MB-2742	MB-3528	2
MB-2742	MB-3218	0.911562835288218	MB-2742_MB-3218	neg	neg	MB-2742	MB-3218	13
MB-2742	MB-0401	0.773163759790681	MB-2742_MB-0401	neg	neg	MB-2742	MB-0401	9
MB-2742	MB-0446	0.701331537950671	MB-2742_MB-0446	neg	neg	MB-2742	MB-0446	6
MB-2742	MB-3292	0.917440669572411	MB-2742_MB-3292	neg	neg	MB-2742	MB-3292	10
MB-2742	MB-0659	0.824242809764923	MB-2742_MB-0659	neg	neg	MB-2742	MB-0659	1
MB-2742	MB-3386	0.891694972628639	MB-2742_MB-3386	neg	neg	MB-2742	MB-3386	2
MB-2742	MB-3436	0.835253036041108	MB-2742_MB-3436	neg	neg	MB-2742	MB-3436	3
MB-2742	MB-2923	0.78832315040428	MB-2742_MB-2923	neg	neg	MB-2742	MB-2923	4
MB-2742	MB-2614	0.855287249824051	MB-2742_MB-2614	neg	neg	MB-2742	MB-2614	5
MB-2742	MB-2857	0.928491444321579	MB-2742_MB-2857	neg	neg	MB-2742	MB-2857	6
MB-2742	MB-2632	0.704862635366322	MB-2742_MB-2632	neg	neg	MB-2742	MB-2632	2
MB-2742	MB-3367	0.770579074380159	MB-2742_MB-3367	neg	neg	MB-2742	MB-3367	2
MB-2742	MB-0414	0.619886252890409	MB-2742_MB-0414	neg	neg	MB-2742	MB-0414	7
MB-2742	MB-0350	0.52566487145703	MB-2742_MB-0350	neg	neg	MB-2742	MB-0350	8
MB-2632	MB-0414	0.516802052124562	MB-2632_MB-0414	neg	neg	MB-2632	MB-0414	9
MB-2742	MB-3488	0.697085677352512	MB-2742_MB-3488	neg	neg	MB-2742	MB-3488	2
MB-2742	MB-3567	0.818219822272323	MB-2742_MB-3567	neg	neg	MB-2742	MB-3567	10
MB-2632	MB-0350	0.441524125061633	MB-2632_MB-0350	neg	neg	MB-2632	MB-0350	3
MB-2742	MB-0035	0.285281790009892	MB-2742_MB-0035	neg	neg	MB-2742	MB-0035	4
MB-2857	MB-0045	0.885329567430392	MB-2857_MB-0045	neg	neg	MB-2857	MB-0045	2
MB-2857	MB-0372	0.950508599222781	MB-2857_MB-0372	neg	neg	MB-2857	MB-0372	11
MB-2857	MB-0191	0.962348306503706	MB-2857_MB-0191	neg	neg	MB-2857	MB-0191	12
MB-2857	MB-0238	0.951638781183014	MB-2857_MB-0238	neg	neg	MB-2857	MB-0238	10
MB-2857	MB-0035	0.304966826476107	MB-2857_MB-0035	neg	neg	MB-2857	MB-0035	9
MB-2857	MB-0400	0.957503889157574	MB-2857_MB-0400	neg	neg	MB-2857	MB-0400	8
MB-2857	MB-0115	0.940077865562724	MB-2857_MB-0115	neg	neg	MB-2857	MB-0115	2
MB-2857	MB-0525	0.885402879565897	MB-2857_MB-0525	neg	neg	MB-2857	MB-0525	3
MB-2857	MB-0395	0.678229464806036	MB-2857_MB-0395	neg	neg	MB-2857	MB-0395	10
MB-2857	MB-0531	0.914431261282384	MB-2857_MB-0531	neg	neg	MB-2857	MB-0531	8
MB-2857	MB-0354	0.818036099161013	MB-2857_MB-0354	neg	neg	MB-2857	MB-0354	2
MB-2857	MB-0158	0.847932193512983	MB-2857_MB-0158	neg	neg	MB-2857	MB-0158	13
MB-2857	MB-0396	0.960047406234822	MB-2857_MB-0396	neg	neg	MB-2857	MB-0396	13
MB-2857	MB-0494	0.787098594550022	MB-2857_MB-0494	neg	neg	MB-2857	MB-0494	3
MB-2857	MB-0399	0.807359147494618	MB-2857_MB-0399	neg	neg	MB-2857	MB-0399	6
MB-2857	MB-0206	0.79478522543742	MB-2857_MB-0206	neg	neg	MB-2857	MB-0206	9
MB-2857	MB-0581	0.769245191842695	MB-2857_MB-0581	neg	neg	MB-2857	MB-0581	4
MB-2857	MB-0467	0.790534758829595	MB-2857_MB-0467	neg	neg	MB-2857	MB-0467	9
MB-2857	MB-0446	0.668835274846585	MB-2857_MB-0446	neg	neg	MB-2857	MB-0446	2
MB-2857	MB-0269	0.935335783809819	MB-2857_MB-0269	neg	neg	MB-2857	MB-0269	2
MB-2857	MB-0613	0.897841695537501	MB-2857_MB-0613	neg	neg	MB-2857	MB-0613	5
MB-2857	MB-0659	0.929581864290782	MB-2857_MB-0659	neg	neg	MB-2857	MB-0659	2
MB-2857	MB-0874	0.807014849572791	MB-2857_MB-0874	neg	neg	MB-2857	MB-0874	6
MB-2857	MB-0869	0.932994178510233	MB-2857_MB-0869	neg	neg	MB-2857	MB-0869	9
MB-2857	MB-0582	0.913862700915445	MB-2857_MB-0582	neg	neg	MB-2857	MB-0582	2
MB-2857	MB-2718	0.911854794565452	MB-2857_MB-2718	neg	neg	MB-2857	MB-2718	2
MB-2857	MB-0350	0.665052268229708	MB-2857_MB-0350	neg	neg	MB-2857	MB-0350	2
MB-2857	MB-0401	0.847499008443011	MB-2857_MB-0401	neg	neg	MB-2857	MB-0401	2
MB-2857	MB-2513	0.793542656751716	MB-2857_MB-2513	neg	neg	MB-2857	MB-2513	6
MB-2857	MB-2904	0.944818642091879	MB-2857_MB-2904	neg	neg	MB-2857	MB-2904	14
MB-2857	MB-3031	0.882026076682646	MB-2857_MB-3031	neg	neg	MB-2857	MB-3031	2
MB-2857	MB-2742	0.928586965783327	MB-2857_MB-2742	neg	neg	MB-2857	MB-2742	13
MB-2857	MB-3528	0.912853940675485	MB-2857_MB-3528	neg	neg	MB-2857	MB-3528	9
MB-2857	MB-0608	0.882777681237175	MB-2857_MB-0608	neg	neg	MB-2857	MB-0608	6
MB-2857	MB-3329	0.907588106498985	MB-2857_MB-3329	neg	neg	MB-2857	MB-3329	10
MB-2857	MB-3436	0.932912203787294	MB-2857_MB-3436	neg	neg	MB-2857	MB-3436	1
MB-2857	MB-2957	0.970577789486986	MB-2857_MB-2957	neg	neg	MB-2857	MB-2957	2
MB-2857	MB-3218	0.9627618740974	MB-2857_MB-3218	neg	neg	MB-2857	MB-3218	3
MB-2904	MB-0045	0.905521377422842	MB-2904_MB-0045	neg	neg	MB-2904	MB-0045	4
MB-2904	MB-0238	0.943439224560516	MB-2904_MB-0238	neg	neg	MB-2904	MB-0238	5
MB-2857	MB-3292	0.9570811729711	MB-2857_MB-3292	neg	neg	MB-2857	MB-3292	6
MB-2857	MB-2912	0.941619100335644	MB-2857_MB-2912	neg	neg	MB-2857	MB-2912	2
MB-2857	MB-3386	0.962667618645623	MB-2857_MB-3386	neg	neg	MB-2857	MB-3386	2
MB-2904	MB-0206	0.799482186114568	MB-2904_MB-0206	neg	neg	MB-2904	MB-0206	7
MB-2904	MB-0158	0.881453434794519	MB-2904_MB-0158	neg	neg	MB-2904	MB-0158	8
MB-2857	MB-3567	0.845569356149945	MB-2857_MB-3567	neg	neg	MB-2857	MB-3567	9
MB-2904	MB-0372	0.951475297633484	MB-2904_MB-0372	neg	neg	MB-2904	MB-0372	2
MB-2857	MB-0414	0.765306600763548	MB-2857_MB-0414	neg	neg	MB-2857	MB-0414	10
MB-2857	MB-3367	0.764383550194611	MB-2857_MB-3367	neg	neg	MB-2857	MB-3367	3
MB-2904	MB-0396	0.942132840274308	MB-2904_MB-0396	neg	neg	MB-2904	MB-0396	4
MB-2904	MB-0269	0.943419208611421	MB-2904_MB-0269	neg	neg	MB-2904	MB-0269	2
MB-2904	MB-0115	0.935874202993108	MB-2904_MB-0115	neg	neg	MB-2904	MB-0115	11
MB-2904	MB-0400	0.952421263440863	MB-2904_MB-0400	neg	neg	MB-2904	MB-0400	12
MB-2904	MB-0401	0.839287617144409	MB-2904_MB-0401	neg	neg	MB-2904	MB-0401	10
MB-2904	MB-0191	0.96396441897148	MB-2904_MB-0191	neg	neg	MB-2904	MB-0191	9
MB-2904	MB-0525	0.909719558887784	MB-2904_MB-0525	neg	neg	MB-2904	MB-0525	8
MB-2904	MB-0354	0.777269442390368	MB-2904_MB-0354	neg	neg	MB-2904	MB-0354	2
MB-2857	MB-2923	0.816862211105784	MB-2857_MB-2923	neg	neg	MB-2857	MB-2923	3
MB-2904	MB-0467	0.782042858800392	MB-2904_MB-0467	neg	neg	MB-2904	MB-0467	10
MB-2857	MB-2632	0.721576853280535	MB-2857_MB-2632	neg	neg	MB-2857	MB-2632	8
MB-2904	MB-0531	0.93529442059362	MB-2904_MB-0531	neg	neg	MB-2904	MB-0531	2
MB-2904	MB-0494	0.748476521277827	MB-2904_MB-0494	neg	neg	MB-2904	MB-0494	13
MB-2857	MB-3488	0.703489782243658	MB-2857_MB-3488	neg	neg	MB-2857	MB-3488	13
MB-2904	MB-0608	0.931305254190818	MB-2904_MB-0608	neg	neg	MB-2904	MB-0608	3
MB-2904	MB-0874	0.87163546978812	MB-2904_MB-0874	neg	neg	MB-2904	MB-0874	6
MB-2904	MB-0613	0.935304608798428	MB-2904_MB-0613	neg	neg	MB-2904	MB-0613	9
MB-2904	MB-2513	0.779162186783138	MB-2904_MB-2513	neg	neg	MB-2904	MB-2513	4
MB-2904	MB-0399	0.797874826120763	MB-2904_MB-0399	neg	neg	MB-2904	MB-0399	9
MB-2904	MB-0582	0.923962611890486	MB-2904_MB-0582	neg	neg	MB-2904	MB-0582	2
MB-2904	MB-2912	0.920423553874161	MB-2904_MB-2912	neg	neg	MB-2904	MB-2912	2
MB-2904	MB-3031	0.906096118651664	MB-2904_MB-3031	neg	neg	MB-2904	MB-3031	5
MB-2904	MB-2718	0.943707795797015	MB-2904_MB-2718	neg	neg	MB-2904	MB-2718	2
MB-2904	MB-0446	0.590419527910457	MB-2904_MB-0446	neg	neg	MB-2904	MB-0446	6
MB-2904	MB-2742	0.89531045614727	MB-2904_MB-2742	neg	neg	MB-2904	MB-2742	9
MB-2904	MB-0361	0.889434949091467	MB-2904_MB-0361	neg	neg	MB-2904	MB-0361	2
MB-2904	MB-0869	0.94745639822921	MB-2904_MB-0869	neg	neg	MB-2904	MB-0869	2
MB-2904	MB-3329	0.930087922157621	MB-2904_MB-3329	neg	neg	MB-2904	MB-3329	2
MB-2857	MB-2614	0.869246904151303	MB-2857_MB-2614	neg	neg	MB-2857	MB-2614	2
MB-2904	MB-3292	0.951143354164306	MB-2904_MB-3292	neg	neg	MB-2904	MB-3292	6
MB-2904	MB-2957	0.957106494231883	MB-2904_MB-2957	neg	neg	MB-2904	MB-2957	14
MB-2904	MB-0581	0.744208061570428	MB-2904_MB-0581	neg	neg	MB-2904	MB-0581	2
MB-2904	MB-3218	0.931604296324646	MB-2904_MB-3218	neg	neg	MB-2904	MB-3218	13
MB-2904	MB-3528	0.902076947385495	MB-2904_MB-3528	neg	neg	MB-2904	MB-3528	9
MB-2904	MB-0659	0.931922572363022	MB-2904_MB-0659	neg	neg	MB-2904	MB-0659	6
MB-2904	MB-3367	0.715369898183862	MB-2904_MB-3367	neg	neg	MB-2904	MB-3367	10
MB-2904	MB-2923	0.779239421027513	MB-2904_MB-2923	neg	neg	MB-2904	MB-2923	1
MB-2904	MB-3436	0.933443148096758	MB-2904_MB-3436	neg	neg	MB-2904	MB-3436	2
MB-2904	MB-2614	0.852741912876816	MB-2904_MB-2614	neg	neg	MB-2904	MB-2614	3
MB-2857	MB-0361	0.869612088060429	MB-2857_MB-0361	neg	neg	MB-2857	MB-0361	4
MB-2904	MB-2857	0.945366121980025	MB-2904_MB-2857	neg	neg	MB-2904	MB-2857	5
MB-2904	MB-0414	0.718680738800957	MB-2904_MB-0414	neg	neg	MB-2904	MB-0414	6
MB-2904	MB-2632	0.633532642748901	MB-2904_MB-2632	neg	neg	MB-2904	MB-2632	2
MB-2904	MB-3386	0.94272256775388	MB-2904_MB-3386	neg	neg	MB-2904	MB-3386	2
MB-2912	MB-0238	0.94039466783236	MB-2912_MB-0238	neg	neg	MB-2912	MB-0238	7
MB-2904	MB-0395	0.647543185176531	MB-2904_MB-0395	neg	neg	MB-2904	MB-0395	8
MB-2904	MB-0350	0.630683139597485	MB-2904_MB-0350	neg	neg	MB-2904	MB-0350	9
MB-2904	MB-3488	0.696859385269577	MB-2904_MB-3488	neg	neg	MB-2904	MB-3488	2
MB-2912	MB-0372	0.904254708835296	MB-2912_MB-0372	neg	neg	MB-2912	MB-0372	10
MB-2912	MB-0396	0.876763382982455	MB-2912_MB-0396	neg	neg	MB-2912	MB-0396	3
MB-2904	MB-3567	0.791670759273048	MB-2904_MB-3567	neg	neg	MB-2904	MB-3567	4
MB-2912	MB-0206	0.876457386508692	MB-2912_MB-0206	neg	neg	MB-2912	MB-0206	2
MB-2912	MB-0191	0.924456988622764	MB-2912_MB-0191	neg	neg	MB-2912	MB-0191	11
MB-2912	MB-0401	0.745525579184096	MB-2912_MB-0401	neg	neg	MB-2912	MB-0401	12
MB-2912	MB-0045	0.92186366165014	MB-2912_MB-0045	neg	neg	MB-2912	MB-0045	10
MB-2904	MB-0035	0.323744568462289	MB-2904_MB-0035	neg	neg	MB-2904	MB-0035	9
MB-2912	MB-0269	0.927189398920572	MB-2912_MB-0269	neg	neg	MB-2912	MB-0269	8
MB-2912	MB-0525	0.882496859040946	MB-2912_MB-0525	neg	neg	MB-2912	MB-0525	2
MB-2912	MB-0400	0.896290311959173	MB-2912_MB-0400	neg	neg	MB-2912	MB-0400	3
MB-2912	MB-0613	0.937117051418811	MB-2912_MB-0613	neg	neg	MB-2912	MB-0613	10
MB-2912	MB-0874	0.893313624815203	MB-2912_MB-0874	neg	neg	MB-2912	MB-0874	8
MB-2912	MB-0354	0.837812522391032	MB-2912_MB-0354	neg	neg	MB-2912	MB-0354	2
MB-2912	MB-0659	0.860814929867608	MB-2912_MB-0659	neg	neg	MB-2912	MB-0659	13
MB-2912	MB-0582	0.928706931425076	MB-2912_MB-0582	neg	neg	MB-2912	MB-0582	13
MB-2912	MB-0467	0.738963125307689	MB-2912_MB-0467	neg	neg	MB-2912	MB-0467	3
MB-2912	MB-0158	0.857267048228921	MB-2912_MB-0158	neg	neg	MB-2912	MB-0158	6
MB-2912	MB-2513	0.71821454344125	MB-2912_MB-2513	neg	neg	MB-2912	MB-2513	9
MB-2912	MB-0414	0.662942852168973	MB-2912_MB-0414	neg	neg	MB-2912	MB-0414	4
MB-2912	MB-2742	0.919238101056823	MB-2912_MB-2742	neg	neg	MB-2912	MB-2742	9
MB-2912	MB-0531	0.897466063801305	MB-2912_MB-0531	neg	neg	MB-2912	MB-0531	2
MB-2912	MB-0115	0.881383148064444	MB-2912_MB-0115	neg	neg	MB-2912	MB-0115	2
MB-2912	MB-0350	0.599150352641493	MB-2912_MB-0350	neg	neg	MB-2912	MB-0350	5
MB-2912	MB-0869	0.915791741084347	MB-2912_MB-0869	neg	neg	MB-2912	MB-0869	2
MB-2912	MB-3329	0.924753318164522	MB-2912_MB-3329	neg	neg	MB-2912	MB-3329	6
MB-2912	MB-3031	0.874224097337712	MB-2912_MB-3031	neg	neg	MB-2912	MB-3031	9
MB-2912	MB-2904	0.920136321296848	MB-2912_MB-2904	neg	neg	MB-2912	MB-2904	2
MB-2912	MB-0581	0.780552284102009	MB-2912_MB-0581	neg	neg	MB-2912	MB-0581	2
MB-2912	MB-2718	0.887984887374994	MB-2912_MB-2718	neg	neg	MB-2912	MB-2718	2
MB-2912	MB-3528	0.940180790856231	MB-2912_MB-3528	neg	neg	MB-2912	MB-3528	2
MB-2912	MB-0608	0.943012924225655	MB-2912_MB-0608	neg	neg	MB-2912	MB-0608	6
MB-2912	MB-0494	0.859561699742606	MB-2912_MB-0494	neg	neg	MB-2912	MB-0494	14
MB-2912	MB-2957	0.935901972120914	MB-2912_MB-2957	neg	neg	MB-2912	MB-2957	2
MB-2912	MB-0035	0.267380437424068	MB-2912_MB-0035	neg	neg	MB-2912	MB-0035	13
MB-2912	MB-3436	0.861626167519342	MB-2912_MB-3436	neg	neg	MB-2912	MB-3436	9
MB-2912	MB-3386	0.925867482921146	MB-2912_MB-3386	neg	neg	MB-2912	MB-3386	6
MB-2912	MB-0395	0.643024586741916	MB-2912_MB-0395	neg	neg	MB-2912	MB-0395	10
MB-2912	MB-3218	0.915140914647645	MB-2912_MB-3218	neg	neg	MB-2912	MB-3218	1
MB-2923	MB-0191	0.814257475425457	MB-2923_MB-0191	neg	neg	MB-2923	MB-0191	2
MB-2912	MB-3292	0.936506686156763	MB-2912_MB-3292	neg	neg	MB-2912	MB-3292	3
MB-2912	MB-0399	0.726104714034424	MB-2912_MB-0399	neg	neg	MB-2912	MB-0399	4
MB-2912	MB-2857	0.942690045978998	MB-2912_MB-2857	neg	neg	MB-2912	MB-2857	5
MB-2923	MB-0035	0.369197958772319	MB-2923_MB-0035	neg	neg	MB-2923	MB-0035	6
MB-2912	MB-0446	0.593709318233595	MB-2912_MB-0446	neg	neg	MB-2912	MB-0446	2
MB-2923	MB-0396	0.816103928230319	MB-2923_MB-0396	neg	neg	MB-2923	MB-0396	2
MB-2923	MB-0401	0.832157186167763	MB-2923_MB-0401	neg	neg	MB-2923	MB-0401	7
MB-2923	MB-0238	0.761097512152035	MB-2923_MB-0238	neg	neg	MB-2923	MB-0238	8
MB-2923	MB-0045	0.781198678594647	MB-2923_MB-0045	neg	neg	MB-2923	MB-0045	9
MB-2923	MB-0372	0.770297340743257	MB-2923_MB-0372	neg	neg	MB-2923	MB-0372	2
MB-2912	MB-0361	0.871551460684161	MB-2912_MB-0361	neg	neg	MB-2912	MB-0361	10
MB-2923	MB-0350	0.503925288771301	MB-2923_MB-0350	neg	neg	MB-2923	MB-0350	3
MB-2923	MB-0115	0.805396860968975	MB-2923_MB-0115	neg	neg	MB-2923	MB-0115	4
MB-2912	MB-2614	0.823957121472067	MB-2912_MB-2614	neg	neg	MB-2912	MB-2614	2
MB-2912	MB-3367	0.793469844541988	MB-2912_MB-3367	neg	neg	MB-2912	MB-3367	11
MB-2923	MB-0158	0.794572476057331	MB-2923_MB-0158	neg	neg	MB-2923	MB-0158	12
MB-2923	MB-0414	0.594207694983603	MB-2923_MB-0414	neg	neg	MB-2923	MB-0414	10
MB-2912	MB-2923	0.753262527899423	MB-2912_MB-2923	neg	neg	MB-2912	MB-2923	9
MB-2923	MB-0269	0.7888674048456	MB-2923_MB-0269	neg	neg	MB-2923	MB-0269	8
MB-2923	MB-0361	0.912770122028325	MB-2923_MB-0361	neg	neg	MB-2923	MB-0361	2
MB-2923	MB-0467	0.90642043886196	MB-2923_MB-0467	neg	neg	MB-2923	MB-0467	3
MB-2923	MB-0525	0.82034826836484	MB-2923_MB-0525	neg	neg	MB-2923	MB-0525	10
MB-2923	MB-2513	0.921024826864933	MB-2923_MB-2513	neg	neg	MB-2923	MB-2513	8
MB-2923	MB-0399	0.832884308828981	MB-2923_MB-0399	neg	neg	MB-2923	MB-0399	2
MB-2912	MB-3488	0.636038479299793	MB-2912_MB-3488	neg	neg	MB-2912	MB-3488	13
MB-2923	MB-0582	0.851000161259962	MB-2923_MB-0582	neg	neg	MB-2923	MB-0582	13
MB-2923	MB-0395	0.810690648362386	MB-2923_MB-0395	neg	neg	MB-2923	MB-0395	3
MB-2923	MB-0659	0.805080266329623	MB-2923_MB-0659	neg	neg	MB-2923	MB-0659	6
MB-2923	MB-0446	0.773298552006851	MB-2923_MB-0446	neg	neg	MB-2923	MB-0446	9
MB-2912	MB-3567	0.77067385982529	MB-2912_MB-3567	neg	neg	MB-2912	MB-3567	4
MB-2912	MB-2632	0.709151502578208	MB-2912_MB-2632	neg	neg	MB-2912	MB-2632	9
MB-2923	MB-0400	0.794806300354231	MB-2923_MB-0400	neg	neg	MB-2923	MB-0400	2
MB-2923	MB-0874	0.625629773468611	MB-2923_MB-0874	neg	neg	MB-2923	MB-0874	2
MB-2923	MB-0354	0.657571566083854	MB-2923_MB-0354	neg	neg	MB-2923	MB-0354	5
MB-2923	MB-0613	0.715441564718882	MB-2923_MB-0613	neg	neg	MB-2923	MB-0613	2
MB-2923	MB-2632	0.856637898184432	MB-2923_MB-2632	neg	neg	MB-2923	MB-2632	6
MB-2923	MB-0206	0.577089972659796	MB-2923_MB-0206	neg	neg	MB-2923	MB-0206	9
MB-2923	MB-2718	0.83731242970066	MB-2923_MB-2718	neg	neg	MB-2923	MB-2718	2
MB-2923	MB-0531	0.851977461011581	MB-2923_MB-0531	neg	neg	MB-2923	MB-0531	2
MB-2923	MB-3436	0.8330330657449	MB-2923_MB-3436	neg	neg	MB-2923	MB-3436	2
MB-2923	MB-0581	0.788280760434435	MB-2923_MB-0581	neg	neg	MB-2923	MB-0581	2
MB-2923	MB-3031	0.825216418653461	MB-2923_MB-3031	neg	neg	MB-2923	MB-3031	6
MB-2923	MB-2904	0.778576310783784	MB-2923_MB-2904	neg	neg	MB-2923	MB-2904	14
MB-2923	MB-0608	0.746719387912594	MB-2923_MB-0608	neg	neg	MB-2923	MB-0608	2
MB-2923	MB-3488	0.85717798104544	MB-2923_MB-3488	neg	neg	MB-2923	MB-3488	13
MB-2923	MB-3329	0.755196078717531	MB-2923_MB-3329	neg	neg	MB-2923	MB-3329	9
MB-2923	MB-2742	0.788980148374078	MB-2923_MB-2742	neg	neg	MB-2923	MB-2742	6
MB-2923	MB-2957	0.827180688706876	MB-2923_MB-2957	neg	neg	MB-2923	MB-2957	10
MB-2923	MB-3528	0.751527156173935	MB-2923_MB-3528	neg	neg	MB-2923	MB-3528	1
MB-2957	MB-0045	0.900084204562573	MB-2957_MB-0045	neg	neg	MB-2957	MB-0045	2
MB-2923	MB-3386	0.827163578460986	MB-2923_MB-3386	neg	neg	MB-2923	MB-3386	3
MB-2957	MB-0115	0.969608604089555	MB-2957_MB-0115	neg	neg	MB-2957	MB-0115	4
MB-2957	MB-0238	0.961335581868435	MB-2957_MB-0238	neg	neg	MB-2957	MB-0238	5
MB-2923	MB-0869	0.82971672033777	MB-2923_MB-0869	neg	neg	MB-2923	MB-0869	6
MB-2923	MB-0494	0.567843533323858	MB-2923_MB-0494	neg	neg	MB-2923	MB-0494	2
MB-2957	MB-0191	0.971843589181927	MB-2957_MB-0191	neg	neg	MB-2957	MB-0191	2
MB-2957	MB-0372	0.957460193866582	MB-2957_MB-0372	neg	neg	MB-2957	MB-0372	7
MB-2923	MB-2912	0.753446811593178	MB-2923_MB-2912	neg	neg	MB-2923	MB-2912	8
MB-2923	MB-3218	0.834611513833727	MB-2923_MB-3218	neg	neg	MB-2923	MB-3218	9
MB-2923	MB-3567	0.864407275867934	MB-2923_MB-3567	neg	neg	MB-2923	MB-3567	2
MB-2957	MB-0158	0.853684627753952	MB-2957_MB-0158	neg	neg	MB-2957	MB-0158	10
MB-2957	MB-0400	0.974149369296025	MB-2957_MB-0400	neg	neg	MB-2957	MB-0400	3
MB-2923	MB-2857	0.81804166840533	MB-2923_MB-2857	neg	neg	MB-2923	MB-2857	4
MB-2957	MB-0035	0.302173464538293	MB-2957_MB-0035	neg	neg	MB-2957	MB-0035	2
MB-2923	MB-3292	0.79424790218242	MB-2923_MB-3292	neg	neg	MB-2923	MB-3292	11
MB-2957	MB-0206	0.769238375540559	MB-2957_MB-0206	neg	neg	MB-2957	MB-0206	12
MB-2957	MB-0525	0.895116994340876	MB-2957_MB-0525	neg	neg	MB-2957	MB-0525	10
MB-2923	MB-3367	0.53889737589477	MB-2923_MB-3367	neg	neg	MB-2923	MB-3367	9
MB-2923	MB-2614	0.824094373305559	MB-2923_MB-2614	neg	neg	MB-2923	MB-2614	8
MB-2957	MB-0269	0.939356569364014	MB-2957_MB-0269	neg	neg	MB-2957	MB-0269	2
MB-2957	MB-0531	0.929090017706833	MB-2957_MB-0531	neg	neg	MB-2957	MB-0531	3
MB-2957	MB-0354	0.784930668262291	MB-2957_MB-0354	neg	neg	MB-2957	MB-0354	10
MB-2957	MB-0659	0.958883763036945	MB-2957_MB-0659	neg	neg	MB-2957	MB-0659	8
MB-2957	MB-0613	0.908011482379427	MB-2957_MB-0613	neg	neg	MB-2957	MB-0613	2
MB-2957	MB-0467	0.793111106536041	MB-2957_MB-0467	neg	neg	MB-2957	MB-0467	13
MB-2957	MB-0395	0.673199727799687	MB-2957_MB-0395	neg	neg	MB-2957	MB-0395	13
MB-2957	MB-0401	0.885416986025644	MB-2957_MB-0401	neg	neg	MB-2957	MB-0401	3
MB-2957	MB-0581	0.764698507158424	MB-2957_MB-0581	neg	neg	MB-2957	MB-0581	6
MB-2957	MB-0874	0.81117738879314	MB-2957_MB-0874	neg	neg	MB-2957	MB-0874	9
MB-2957	MB-0446	0.651527973470476	MB-2957_MB-0446	neg	neg	MB-2957	MB-0446	4
MB-2957	MB-0399	0.798591115139654	MB-2957_MB-0399	neg	neg	MB-2957	MB-0399	9
MB-2957	MB-2513	0.799085610510894	MB-2957_MB-2513	neg	neg	MB-2957	MB-2513	2
MB-2957	MB-0582	0.920878331518281	MB-2957_MB-0582	neg	neg	MB-2957	MB-0582	2
MB-2957	MB-2718	0.921821046818161	MB-2957_MB-2718	neg	neg	MB-2957	MB-2718	5
MB-2957	MB-0414	0.753204725153014	MB-2957_MB-0414	neg	neg	MB-2957	MB-0414	2
MB-2957	MB-0869	0.945008517187469	MB-2957_MB-0869	neg	neg	MB-2957	MB-0869	6
MB-2957	MB-0608	0.905800398846565	MB-2957_MB-0608	neg	neg	MB-2957	MB-0608	9
MB-2957	MB-0494	0.772861806843408	MB-2957_MB-0494	neg	neg	MB-2957	MB-0494	2
MB-2957	MB-3031	0.881602130689178	MB-2957_MB-3031	neg	neg	MB-2957	MB-3031	2
MB-2957	MB-0396	0.973877791964421	MB-2957_MB-0396	neg	neg	MB-2957	MB-0396	2
MB-2957	MB-2742	0.916843269048541	MB-2957_MB-2742	neg	neg	MB-2957	MB-2742	2
MB-2957	MB-2904	0.957145181512742	MB-2957_MB-2904	neg	neg	MB-2957	MB-2904	6
MB-2957	MB-3436	0.963100838841814	MB-2957_MB-3436	neg	neg	MB-2957	MB-3436	14
MB-2957	MB-3329	0.910243928771127	MB-2957_MB-3329	neg	neg	MB-2957	MB-3329	2
MB-2957	MB-3528	0.906992899959512	MB-2957_MB-3528	neg	neg	MB-2957	MB-3528	13
MB-2957	MB-2912	0.935965182672552	MB-2957_MB-2912	neg	neg	MB-2957	MB-2912	9
MB-2957	MB-3218	0.957735988480801	MB-2957_MB-3218	neg	neg	MB-2957	MB-3218	6
MB-2957	MB-3292	0.952083283604851	MB-2957_MB-3292	neg	neg	MB-2957	MB-3292	10
MB-2957	MB-0350	0.72001157828014	MB-2957_MB-0350	neg	neg	MB-2957	MB-0350	1
MB-2957	MB-3386	0.974414996972138	MB-2957_MB-3386	neg	neg	MB-2957	MB-3386	2
MB-2957	MB-3567	0.809122758846257	MB-2957_MB-3567	neg	neg	MB-2957	MB-3567	3
MB-2957	MB-2632	0.754184461297524	MB-2957_MB-2632	neg	neg	MB-2957	MB-2632	4
MB-2957	MB-3367	0.732831755201473	MB-2957_MB-3367	neg	neg	MB-2957	MB-3367	5
MB-2957	MB-2857	0.970371529248468	MB-2957_MB-2857	neg	neg	MB-2957	MB-2857	6
MB-2957	MB-2923	0.827364417907754	MB-2957_MB-2923	neg	neg	MB-2957	MB-2923	2
MB-2957	MB-0361	0.887009681065599	MB-2957_MB-0361	neg	neg	MB-2957	MB-0361	2
MB-2957	MB-2614	0.860371081059742	MB-2957_MB-2614	neg	neg	MB-2957	MB-2614	7
MB-2957	MB-3488	0.718596511259393	MB-2957_MB-3488	neg	neg	MB-2957	MB-3488	8
MB-3031	MB-0045	0.903186795697815	MB-3031_MB-0045	neg	neg	MB-3031	MB-0045	9
MB-3031	MB-0115	0.859777600058928	MB-3031_MB-0115	neg	neg	MB-3031	MB-0115	2
MB-3031	MB-0238	0.888005986162733	MB-3031_MB-0238	neg	neg	MB-3031	MB-0238	10
MB-3031	MB-0158	0.920838728837513	MB-3031_MB-0158	neg	neg	MB-3031	MB-0158	3
MB-3031	MB-0191	0.879666520897391	MB-3031_MB-0191	neg	neg	MB-3031	MB-0191	4
MB-3031	MB-0372	0.881140642567019	MB-3031_MB-0372	neg	neg	MB-3031	MB-0372	2
MB-3031	MB-0400	0.87529032749015	MB-3031_MB-0400	neg	neg	MB-3031	MB-0400	11
MB-3031	MB-0206	0.775217314209574	MB-3031_MB-0206	neg	neg	MB-3031	MB-0206	12
MB-3031	MB-0395	0.781510265498627	MB-3031_MB-0395	neg	neg	MB-3031	MB-0395	10
MB-3031	MB-0401	0.805070400366023	MB-3031_MB-0401	neg	neg	MB-3031	MB-0401	9
MB-3031	MB-0035	0.289579441650445	MB-3031_MB-0035	neg	neg	MB-3031	MB-0035	8
MB-3031	MB-0525	0.922322000174159	MB-3031_MB-0525	neg	neg	MB-3031	MB-0525	2
MB-3031	MB-0494	0.729317223370934	MB-3031_MB-0494	neg	neg	MB-3031	MB-0494	3
MB-3031	MB-0399	0.870994406719831	MB-3031_MB-0399	neg	neg	MB-3031	MB-0399	10
MB-3031	MB-0531	0.899655755983129	MB-3031_MB-0531	neg	neg	MB-3031	MB-0531	8
MB-3031	MB-0581	0.843955377460634	MB-3031_MB-0581	neg	neg	MB-3031	MB-0581	2
MB-3031	MB-0354	0.804270077122237	MB-3031_MB-0354	neg	neg	MB-3031	MB-0354	13
MB-3031	MB-0613	0.879908319991588	MB-3031_MB-0613	neg	neg	MB-3031	MB-0613	13
MB-3031	MB-0582	0.913366056742711	MB-3031_MB-0582	neg	neg	MB-3031	MB-0582	3
MB-3031	MB-0396	0.849704562541467	MB-3031_MB-0396	neg	neg	MB-3031	MB-0396	6
MB-3031	MB-0446	0.763851774206299	MB-3031_MB-0446	neg	neg	MB-3031	MB-0446	9
MB-3031	MB-0350	0.552569251199147	MB-3031_MB-0350	neg	neg	MB-3031	MB-0350	4
MB-3031	MB-0869	0.887759105259058	MB-3031_MB-0869	neg	neg	MB-3031	MB-0869	9
MB-3031	MB-0874	0.830329061248778	MB-3031_MB-0874	neg	neg	MB-3031	MB-0874	2
MB-3031	MB-0467	0.831431311074061	MB-3031_MB-0467	neg	neg	MB-3031	MB-0467	2
MB-3031	MB-0608	0.876169577304561	MB-3031_MB-0608	neg	neg	MB-3031	MB-0608	5
MB-3031	MB-0659	0.827403996825649	MB-3031_MB-0659	neg	neg	MB-3031	MB-0659	2
MB-3031	MB-0361	0.870618423143214	MB-3031_MB-0361	neg	neg	MB-3031	MB-0361	6
MB-3031	MB-2718	0.913677189516467	MB-3031_MB-2718	neg	neg	MB-3031	MB-2718	9
MB-3031	MB-0269	0.888145379165263	MB-3031_MB-0269	neg	neg	MB-3031	MB-0269	2
MB-3031	MB-2742	0.898046068501851	MB-3031_MB-2742	neg	neg	MB-3031	MB-2742	2
MB-3031	MB-2513	0.820938924562845	MB-3031_MB-2513	neg	neg	MB-3031	MB-2513	2
MB-3031	MB-2904	0.906379585051159	MB-3031_MB-2904	neg	neg	MB-3031	MB-2904	2
MB-3031	MB-2957	0.882784999257913	MB-3031_MB-2957	neg	neg	MB-3031	MB-2957	6
MB-3031	MB-2614	0.894073641680976	MB-3031_MB-2614	neg	neg	MB-3031	MB-2614	14
MB-3031	MB-2923	0.823325037531249	MB-3031_MB-2923	neg	neg	MB-3031	MB-2923	2
MB-3031	MB-2912	0.875966254031096	MB-3031_MB-2912	neg	neg	MB-3031	MB-2912	13
MB-3031	MB-2857	0.88302537525665	MB-3031_MB-2857	neg	neg	MB-3031	MB-2857	9
MB-3031	MB-3218	0.900778148524232	MB-3031_MB-3218	neg	neg	MB-3031	MB-3218	6
[truncated: 451 more rows]
