# Supplementary material for: Multi-scale and multi-context interpretable mapping of cell states across heterogeneous spatial samples
Source: Nat Commun. 2025 Aug 21;16:7814. doi: 10.1038/s41467-025-62782-y (PMC12370880; doi:10.1038/s41467-025-62782-y)
Supplement: Supplementary file 9 — Source Data [file 41467_2025_62782_MOESM9_ESM.zip › SourceData/figure_4d_e.tsv]

barcodes	x	y	origin	Segment	Territory	Cells	Jaccard	prop	signif	Sample
s_008um_00231_00253-1	7493	13699	1	6	1	Denate	0.2	0.127446499904553	TRUE	Visium to VisiumHD - Jaccard I.
s_008um_00228_00260-1	7393	13701	1	6	1	Interneuron	0.2	0.127446499904553	TRUE	Visium to VisiumHD - Jaccard I.
s_008um_00231_00252-1	7400	13687	1	6	1	Denate	0.2	0.127446499904553	TRUE	Visium to VisiumHD - Jaccard I.
s_008um_00228_00256-1	7312	13602	1	6	1	Denate	0.2	0.127446499904553	TRUE	Visium to VisiumHD - Jaccard I.
s_008um_00225_00259-1	7601	13812	1	6	1	Denate	0.2	0.127446499904553	TRUE	Visium to VisiumHD - Jaccard I.
s_008um_00271_00202-1	7492	14064	1	6	1	Denate	0.1875	0.77606980949681	TRUE	Visium to VisiumHD - Jaccard I.
s_008um_00273_00199-1	7572	14193	1	6	1	Denate	0.1875	0.77606980949681	TRUE	Visium to VisiumHD - Jaccard I.
s_008um_00273_00197-1	7515	14065	1	6	1	Denate	0.1875	0.77606980949681	TRUE	Visium to VisiumHD - Jaccard I.
s_008um_00274_00197-1	7660	14216	1	6	1	Denate	0.1875	0.77606980949681	TRUE	Visium to VisiumHD - Jaccard I.
s_008um_00219_00258-1	7523	13992	1	6	1	Denate	0.1875	0.77606980949681	TRUE	Visium to VisiumHD - Jaccard I.
s_008um_00273_00200-1	7346	14004	1	6	1	Denate	0.1875	0.77606980949681	TRUE	Visium to VisiumHD - Jaccard I.
s_008um_00229_00256-1	7655	13790	1	6	1	Undefined	0.2	0.127446499904553	TRUE	Visium to VisiumHD - Jaccard I.
s_008um_00226_00259-1	7556	13691	1	6	1	Denate	0.2	0.127446499904553	TRUE	Visium to VisiumHD - Jaccard I.
s_008um_00228_00263-1	7655	13724	1	6	1	Denate	0.2	0.127446499904553	TRUE	Visium to VisiumHD - Jaccard I.
s_008um_00273_00196-1	7312	14089	1	6	1	Denate	0.1875	0.77606980949681	TRUE	Visium to VisiumHD - Jaccard I.
s_008um_00225_00262-1	7621	13544	1	6	1	Denate	0.2	0.127446499904553	TRUE	Visium to VisiumHD - Jaccard I.
s_008um_00270_00202-1	7418	14000	1	6	1	Denate	0.1875	0.77606980949681	TRUE	Visium to VisiumHD - Jaccard I.
s_008um_00227_00260-1	7175	13881	1	6	1	Denate	0.230769230769231	0.845325729385916	TRUE	Visium to VisiumHD - Jaccard I.
s_008um_00226_00267-1	7621	13828	1	6	1	Denate	0.2	0.127446499904553	TRUE	Visium to VisiumHD - Jaccard I.
s_008um_00226_00260-1	6857	13333	1	6	1	Denate	0.266666666666667	0.481861479007691	TRUE	Visium to VisiumHD - Jaccard I.
s_008um_00269_00201-1	7343	14199	1	6	1	Denate	0.1875	0.77606980949681	TRUE	Visium to VisiumHD - Jaccard I.
s_008um_00272_00201-1	7567	13989	1	6	1	Denate	0.1875	0.77606980949681	TRUE	Visium to VisiumHD - Jaccard I.
s_008um_00226_00256-1	7448	13806	1	6	1	Denate	0.2	0.127446499904553	TRUE	Visium to VisiumHD - Jaccard I.
s_008um_00225_00251-1	6990	13393	1	6	1	Denate	0.266666666666667	0.481861479007691	TRUE	Visium to VisiumHD - Jaccard I.
s_008um_00224_00252-1	6799	13248	1	6	1	Denate	0.266666666666667	0.481861479007691	TRUE	Visium to VisiumHD - Jaccard I.
s_008um_00224_00257-1	7409	13523	1	6	1	Denate	0.2	0.127446499904553	TRUE	Visium to VisiumHD - Jaccard I.
s_008um_00227_00258-1	7614	13874	1	6	1	Denate	0.2	0.127446499904553	TRUE	Visium to VisiumHD - Jaccard I.
s_008um_00227_00253-1	7527	13587	1	6	1	Denate	0.2	0.127446499904553	TRUE	Visium to VisiumHD - Jaccard I.
s_008um_00223_00263-1	7445	13734	1	6	1	Denate	0.2	0.127446499904553	TRUE	Visium to VisiumHD - Jaccard I.
s_008um_00226_00257-1	6799	13449	1	6	1	Denate	0.266666666666667	0.481861479007691	TRUE	Visium to VisiumHD - Jaccard I.
s_008um_00269_00202-1	7563	14175	1	6	1	Denate	0.1875	0.77606980949681	TRUE	Visium to VisiumHD - Jaccard I.
s_008um_00229_00250-1	7496	13854	1	6	1	Undefined	0.2	0.127446499904553	TRUE	Visium to VisiumHD - Jaccard I.
s_008um_00224_00261-1	7415	13839	1	6	1	Denate	0.2	0.127446499904553	TRUE	Visium to VisiumHD - Jaccard I.
s_008um_00273_00194-1	7381	14241	1	6	1	Denate	0.1875	0.77606980949681	TRUE	Visium to VisiumHD - Jaccard I.
s_008um_00274_00193-1	7588	13913	1	6	1	Denate	0.1875	0.77606980949681	TRUE	Visium to VisiumHD - Jaccard I.
s_008um_00225_00268-1	7330	13570	1	6	1	Denate	0.2	0.127446499904553	TRUE	Visium to VisiumHD - Jaccard I.
s_008um_00223_00257-1	6799	13497	1	6	1	Denate	0.266666666666667	0.481861479007691	TRUE	Visium to VisiumHD - Jaccard I.
s_008um_00228_00261-1	7078	13777	1	6	1	Undefined	0.230769230769231	0.845325729385916	TRUE	Visium to VisiumHD - Jaccard I.
s_008um_00224_00253-1	6880	13216	1	6	1	Denate	0.266666666666667	0.481861479007691	TRUE	Visium to VisiumHD - Jaccard I.
s_008um_00225_00263-1	7348	13601	1	6	1	Denate	0.2	0.127446499904553	TRUE	Visium to VisiumHD - Jaccard I.
s_008um_00225_00260-1	6917	13303	1	6	1	Denate	0.266666666666667	0.481861479007691	TRUE	Visium to VisiumHD - Jaccard I.
s_008um_00225_00273-1	7496	14029	1	6	1	Denate	0.1875	0.77606980949681	TRUE	Visium to VisiumHD - Jaccard I.
s_008um_00223_00252-1	6865	13376	1	6	1	Denate	0.266666666666667	0.481861479007691	TRUE	Visium to VisiumHD - Jaccard I.
s_008um_00226_00266-1	7499	13833	1	6	1	Undefined	0.2	0.127446499904553	TRUE	Visium to VisiumHD - Jaccard I.
s_008um_00220_00259-1	6870	13201	1	6	1	Undefined	0.266666666666667	0.481861479007691	TRUE	Visium to VisiumHD - Jaccard I.
s_008um_00229_00258-1	7255	13782	1	6	1	Polydendrocyte	0.230769230769231	0.845325729385916	TRUE	Visium to VisiumHD - Jaccard I.
s_008um_00218_00258-1	6959	13301	1	6	1	Denate	0.266666666666667	0.481861479007691	TRUE	Visium to VisiumHD - Jaccard I.
s_008um_00220_00266-1	7548	14101	1	6	1	Denate	0.1875	0.77606980949681	TRUE	Visium to VisiumHD - Jaccard I.
s_008um_00223_00259-1	6767	13335	1	6	1	Denate	0.266666666666667	0.481861479007691	TRUE	Visium to VisiumHD - Jaccard I.
s_008um_00272_00195-1	7331	14003	1	6	1	Denate	0.1875	0.77606980949681	TRUE	Visium to VisiumHD - Jaccard I.
s_008um_00223_00275-1	7523	14172	1	6	1	Denate	0.1875	0.77606980949681	TRUE	Visium to VisiumHD - Jaccard I.
s_008um_00219_00261-1	7488	14067	1	6	1	Denate	0.1875	0.77606980949681	TRUE	Visium to VisiumHD - Jaccard I.
s_008um_00227_00255-1	6988	13467	1	6	1	Denate	0.266666666666667	0.481861479007691	TRUE	Visium to VisiumHD - Jaccard I.
s_008um_00224_00273-1	7634	13912	1	6	1	Denate	0.1875	0.77606980949681	TRUE	Visium to VisiumHD - Jaccard I.
s_008um_00231_00251-1	7108	13952	1	6	1	Denate	0.230769230769231	0.845325729385916	TRUE	Visium to VisiumHD - Jaccard I.
s_008um_00222_00274-1	7633	14155	1	6	1	Denate	0.1875	0.77606980949681	TRUE	Visium to VisiumHD - Jaccard I.
s_008um_00228_00258-1	7309	13739	1	6	1	Denate	0.230769230769231	0.845325729385916	TRUE	Visium to VisiumHD - Jaccard I.
s_008um_00226_00251-1	6747	13442	1	6	1	Denate	0.266666666666667	0.481861479007691	TRUE	Visium to VisiumHD - Jaccard I.
s_008um_00222_00272-1	7504	13892	1	6	1	Denate	0.1875	0.77606980949681	TRUE	Visium to VisiumHD - Jaccard I.
s_008um_00266_00195-1	7373	14146	1	6	1	Denate	0.1875	0.77606980949681	TRUE	Visium to VisiumHD - Jaccard I.
s_008um_00221_00262-1	7662	13904	1	6	1	Denate	0.1875	0.77606980949681	TRUE	Visium to VisiumHD - Jaccard I.
s_008um_00222_00255-1	7010	13339	1	6	1	Undefined	0.266666666666667	0.481861479007691	TRUE	Visium to VisiumHD - Jaccard I.
s_008um_00222_00259-1	6752	13273	1	6	1	Denate	0.266666666666667	0.481861479007691	TRUE	Visium to VisiumHD - Jaccard I.
s_008um_00222_00254-1	7547	14016	1	6	1	Denate	0.1875	0.77606980949681	TRUE	Visium to VisiumHD - Jaccard I.
s_008um_00224_00268-1	7494	13759	1	6	1	Denate	0.2	0.127446499904553	TRUE	Visium to VisiumHD - Jaccard I.
s_008um_00269_00203-1	7674	14176	1	6	1	Denate	0.1875	0.77606980949681	TRUE	Visium to VisiumHD - Jaccard I.
s_008um_00271_00203-1	7658	14088	1	6	1	Denate	0.1875	0.77606980949681	TRUE	Visium to VisiumHD - Jaccard I.
s_008um_00223_00253-1	6923	13237	1	6	1	Denate	0.266666666666667	0.481861479007691	TRUE	Visium to VisiumHD - Jaccard I.
s_008um_00278_00190-1	7174	14612	1	6	1	Denate	0.0909090909090909	0.119621253206326	TRUE	Visium to VisiumHD - Jaccard I.
s_008um_00227_00262-1	7191	13946	1	6	1	Denate	0.230769230769231	0.845325729385916	TRUE	Visium to VisiumHD - Jaccard I.
s_008um_00226_00264-1	7641	13692	1	6	1	Denate	0.2	0.127446499904553	TRUE	Visium to VisiumHD - Jaccard I.
s_008um_00273_00201-1	7513	13901	1	6	1	Undefined	0.1875	0.77606980949681	TRUE	Visium to VisiumHD - Jaccard I.
s_008um_00229_00261-1	7175	13516	1	6	1	Interneuron	0.285714285714286	0.000233906540096756	FALSE	Visium to VisiumHD - Jaccard I.
s_008um_00276_00195-1	7326	14173	1	6	1	Denate	0.1875	0.77606980949681	TRUE	Visium to VisiumHD - Jaccard I.
s_008um_00224_00269-1	7348	13858	1	6	1	Denate	0.2	0.127446499904553	TRUE	Visium to VisiumHD - Jaccard I.
s_008um_00223_00254-1	6883	13366	1	6	1	Denate	0.266666666666667	0.481861479007691	TRUE	Visium to VisiumHD - Jaccard I.
s_008um_00279_00191-1	7810	13882	1	6	1	Denate	0.142857142857143	0.00912109068505712	FALSE	Visium to VisiumHD - Jaccard I.
s_008um_00223_00248-1	6707	13440	1	6	1	Denate	0.266666666666667	0.481861479007691	TRUE	Visium to VisiumHD - Jaccard I.
s_008um_00224_00254-1	6783	13372	1	6	1	Denate	0.266666666666667	0.481861479007691	TRUE	Visium to VisiumHD - Jaccard I.
s_008um_00226_00262-1	7071	13868	1	6	1	Denate	0.230769230769231	0.845325729385916	TRUE	Visium to VisiumHD - Jaccard I.
s_008um_00220_00267-1	7471	13968	1	6	1	Denate	0.1875	0.77606980949681	TRUE	Visium to VisiumHD - Jaccard I.
s_008um_00222_00258-1	6747	13295	1	6	1	Denate	0.266666666666667	0.481861479007691	TRUE	Visium to VisiumHD - Jaccard I.
s_008um_00222_00270-1	7498	14166	1	6	1	Denate	0.1875	0.77606980949681	TRUE	Visium to VisiumHD - Jaccard I.
s_008um_00221_00248-1	6984	13161	1	7	isolated	Denate	0.266666666666667	0.481861479007691	TRUE	Visium to VisiumHD - Jaccard I.
s_008um_00229_00263-1	7121	13842	1	6	1	Denate	0.230769230769231	0.845325729385916	TRUE	Visium to VisiumHD - Jaccard I.
s_008um_00274_00201-1	7472	14133	1	6	1	Undefined	0.1875	0.77606980949681	TRUE	Visium to VisiumHD - Jaccard I.
s_008um_00225_00274-1	7484	13907	1	6	1	Denate	0.1875	0.77606980949681	TRUE	Visium to VisiumHD - Jaccard I.
s_008um_00222_00256-1	7595	13581	1	6	1	Denate	0.2	0.127446499904553	TRUE	Visium to VisiumHD - Jaccard I.
s_008um_00225_00255-1	6954	13497	1	6	1	Denate	0.266666666666667	0.481861479007691	TRUE	Visium to VisiumHD - Jaccard I.
s_008um_00230_00255-1	7129	13652	1	6	1	Denate	0.285714285714286	0.000233906540096756	FALSE	Visium to VisiumHD - Jaccard I.
s_008um_00275_00193-1	7920	13898	1	6	1	Denate	0.142857142857143	0.00912109068505712	FALSE	Visium to VisiumHD - Jaccard I.
s_008um_00223_00255-1	7498	13737	1	6	1	Denate	0.2	0.127446499904553	TRUE	Visium to VisiumHD - Jaccard I.
s_008um_00223_00262-1	7586	13679	1	6	1	Denate	0.2	0.127446499904553	TRUE	Visium to VisiumHD - Jaccard I.
s_008um_00221_00264-1	7650	13978	1	6	1	Denate	0.1875	0.77606980949681	TRUE	Visium to VisiumHD - Jaccard I.
s_008um_00222_00262-1	7609	13807	1	6	1	Denate	0.2	0.127446499904553	TRUE	Visium to VisiumHD - Jaccard I.
s_008um_00218_00259-1	6834	13383	1	6	1	Denate	0.266666666666667	0.481861479007691	TRUE	Visium to VisiumHD - Jaccard I.
s_008um_00229_00254-1	7282	13703	1	6	1	Denate	0.230769230769231	0.845325729385916	TRUE	Visium to VisiumHD - Jaccard I.
s_008um_00224_00255-1	6919	13293	1	6	1	Denate	0.266666666666667	0.481861479007691	TRUE	Visium to VisiumHD - Jaccard I.
s_008um_00271_00194-1	7343	13943	1	6	1	Undefined	0.1875	0.77606980949681	TRUE	Visium to VisiumHD - Jaccard I.
s_008um_00266_00196-1	7322	14099	1	6	1	Denate	0.1875	0.77606980949681	TRUE	Visium to VisiumHD - Jaccard I.
s_008um_00221_00273-1	7368	14243	1	6	1	Denate	0.1875	0.77606980949681	TRUE	Visium to VisiumHD - Jaccard I.
s_008um_00222_00263-1	7450	13535	1	6	1	Denate	0.2	0.127446499904553	TRUE	Visium to VisiumHD - Jaccard I.
s_008um_00272_00191-1	7531	14198	1	6	1	Denate	0.1875	0.77606980949681	TRUE	Visium to VisiumHD - Jaccard I.
s_008um_00223_00267-1	7616	13551	1	6	1	Denate	0.2	0.127446499904553	TRUE	Visium to VisiumHD - Jaccard I.
s_008um_00221_00261-1	7523	13685	1	6	1	Denate	0.2	0.127446499904553	TRUE	Visium to VisiumHD - Jaccard I.
s_008um_00220_00263-1	7523	13901	1	6	1	Denate	0.1875	0.77606980949681	TRUE	Visium to VisiumHD - Jaccard I.
s_008um_00276_00194-1	7920	13820	1	6	1	Denate	0.142857142857143	0.00912109068505712	FALSE	Visium to VisiumHD - Jaccard I.
s_008um_00225_00249-1	6764	13359	1	6	1	Denate	0.266666666666667	0.481861479007691	TRUE	Visium to VisiumHD - Jaccard I.
s_008um_00226_00263-1	7342	13911	1	6	1	Denate	0.230769230769231	0.845325729385916	TRUE	Visium to VisiumHD - Jaccard I.
s_008um_00220_00261-1	7371	13871	1	6	1	Denate	0.2	0.127446499904553	TRUE	Visium to VisiumHD - Jaccard I.
s_008um_00277_00191-1	7853	13766	1	6	1	Denate	0.142857142857143	0.00912109068505712	FALSE	Visium to VisiumHD - Jaccard I.
s_008um_00221_00251-1	6953	13493	1	6	1	Denate	0.266666666666667	0.481861479007691	TRUE	Visium to VisiumHD - Jaccard I.
s_008um_00222_00275-1	7594	13955	1	6	1	Denate	0.1875	0.77606980949681	TRUE	Visium to VisiumHD - Jaccard I.
s_008um_00224_00270-1	7315	13615	1	6	1	Denate	0.2	0.127446499904553	TRUE	Visium to VisiumHD - Jaccard I.
s_008um_00218_00266-1	7472	14242	1	6	1	Denate	0.1875	0.77606980949681	TRUE	Visium to VisiumHD - Jaccard I.
s_008um_00221_00268-1	7390	13898	1	6	1	Denate	0.1875	0.77606980949681	TRUE	Visium to VisiumHD - Jaccard I.
s_008um_00218_00268-1	7337	13994	1	6	1	Denate	0.1875	0.77606980949681	TRUE	Visium to VisiumHD - Jaccard I.
s_008um_00221_00270-1	7445	13949	1	6	1	Denate	0.1875	0.77606980949681	TRUE	Visium to VisiumHD - Jaccard I.
s_008um_00219_00260-1	6934	13300	1	6	1	Undefined	0.266666666666667	0.481861479007691	TRUE	Visium to VisiumHD - Jaccard I.
s_008um_00224_00271-1	7314	13559	1	6	1	Denate	0.2	0.127446499904553	TRUE	Visium to VisiumHD - Jaccard I.
s_008um_00230_00247-1	6971	13361	1	6	1	Denate	0.266666666666667	0.481861479007691	TRUE	Visium to VisiumHD - Jaccard I.
s_008um_00268_00197-1	7624	13964	1	6	1	Denate	0.1875	0.77606980949681	TRUE	Visium to VisiumHD - Jaccard I.
s_008um_00226_00270-1	7399	13867	1	6	1	Denate	0.2	0.127446499904553	TRUE	Visium to VisiumHD - Jaccard I.
s_008um_00220_00257-1	6749	13201	1	6	1	Denate	0.266666666666667	0.481861479007691	TRUE	Visium to VisiumHD - Jaccard I.
s_008um_00220_00255-1	6747	13454	1	6	1	Denate	0.266666666666667	0.481861479007691	TRUE	Visium to VisiumHD - Jaccard I.
s_008um_00218_00262-1	7359	13910	1	6	1	Denate	0.1875	0.77606980949681	TRUE	Visium to VisiumHD - Jaccard I.
s_008um_00273_00195-1	7781	13783	1	6	1	Denate	0.142857142857143	0.00912109068505712	FALSE	Visium to VisiumHD - Jaccard I.
s_008um_00220_00268-1	7588	13898	1	6	1	Denate	0.1875	0.77606980949681	TRUE	Visium to VisiumHD - Jaccard I.
s_008um_00220_00274-1	7428	14195	1	6	1	Denate	0.1875	0.77606980949681	TRUE	Visium to VisiumHD - Jaccard I.
s_008um_00230_00249-1	7068	13829	1	6	1	Denate	0.230769230769231	0.845325729385916	TRUE	Visium to VisiumHD - Jaccard I.
s_008um_00218_00269-1	7358	14196	1	6	1	Denate	0.1875	0.77606980949681	TRUE	Visium to VisiumHD - Jaccard I.
s_008um_00222_00268-1	7414	14235	1	6	1	Denate	0.1875	0.77606980949681	TRUE	Visium to VisiumHD - Jaccard I.
s_008um_00219_00257-1	6875	13483	1	6	1	Denate	0.266666666666667	0.481861479007691	TRUE	Visium to VisiumHD - Jaccard I.
s_008um_00227_00269-1	7215	13770	1	6	1	Undefined	0.230769230769231	0.845325729385916	TRUE	Visium to VisiumHD - Jaccard I.
s_008um_00268_00195-1	7592	14012	1	6	1	Denate	0.1875	0.77606980949681	TRUE	Visium to VisiumHD - Jaccard I.
s_008um_00217_00256-1	6877	13428	1	6	1	Denate	0.266666666666667	0.481861479007691	TRUE	Visium to VisiumHD - Jaccard I.
s_008um_00227_00266-1	6994	13875	1	6	1	Denate	0.230769230769231	0.845325729385916	TRUE	Visium to VisiumHD - Jaccard I.
s_008um_00218_00265-1	7579	13897	1	6	1	Denate	0.1875	0.77606980949681	TRUE	Visium to VisiumHD - Jaccard I.
s_008um_00224_00276-1	7406	14087	1	6	1	Denate	0.1875	0.77606980949681	TRUE	Visium to VisiumHD - Jaccard I.
s_008um_00218_00276-1	7352	13970	1	6	1	Denate	0.1875	0.77606980949681	TRUE	Visium to VisiumHD - Jaccard I.
s_008um_00226_00274-1	7595	13826	1	6	1	Denate	0.2	0.127446499904553	TRUE	Visium to VisiumHD - Jaccard I.
s_008um_00225_00276-1	7373	14030	1	6	1	Denate	0.1875	0.77606980949681	TRUE	Visium to VisiumHD - Jaccard I.
s_008um_00220_00275-1	7323	14214	1	6	1	Denate	0.1875	0.77606980949681	TRUE	Visium to VisiumHD - Jaccard I.
s_008um_00220_00256-1	6970	13235	1	6	1	Denate	0.266666666666667	0.481861479007691	TRUE	Visium to VisiumHD - Jaccard I.
s_008um_00221_00252-1	6698	13367	1	6	1	Denate	0.266666666666667	0.481861479007691	TRUE	Visium to VisiumHD - Jaccard I.
s_008um_00276_00191-1	7919	13853	1	6	1	Denate	0.142857142857143	0.00912109068505712	FALSE	Visium to VisiumHD - Jaccard I.
s_008um_00227_00270-1	7073	13965	1	6	1	Denate	0.230769230769231	0.845325729385916	TRUE	Visium to VisiumHD - Jaccard I.
s_008um_00221_00267-1	7552	13756	1	6	1	Denate	0.2	0.127446499904553	TRUE	Visium to VisiumHD - Jaccard I.
s_008um_00221_00266-1	7352	13814	1	6	1	Denate	0.2	0.127446499904553	TRUE	Visium to VisiumHD - Jaccard I.
s_008um_00274_00202-1	7356	13958	1	6	1	Denate	0.1875	0.77606980949681	TRUE	Visium to VisiumHD - Jaccard I.
s_008um_00221_00265-1	7479	13836	1	6	1	Denate	0.2	0.127446499904553	TRUE	Visium to VisiumHD - Jaccard I.
s_008um_00264_00196-1	7407	14037	1	6	1	Denate	0.1875	0.77606980949681	TRUE	Visium to VisiumHD - Jaccard I.
s_008um_00273_00203-1	7440	13960	1	6	1	Denate	0.1875	0.77606980949681	TRUE	Visium to VisiumHD - Jaccard I.
s_008um_00264_00195-1	7413	13967	1	6	1	Denate	0.1875	0.77606980949681	TRUE	Visium to VisiumHD - Jaccard I.
s_008um_00219_00273-1	7665	14184	1	6	1	Denate	0.1875	0.77606980949681	TRUE	Visium to VisiumHD - Jaccard I.
s_008um_00218_00255-1	6695	13172	1	6	1	Denate	0.266666666666667	0.481861479007691	TRUE	Visium to VisiumHD - Jaccard I.
s_008um_00280_00191-1	7653	13753	1	6	1	Denate	0.142857142857143	0.00912109068505712	FALSE	Visium to VisiumHD - Jaccard I.
s_008um_00219_00274-1	7602	14021	1	6	1	Denate	0.1875	0.77606980949681	TRUE	Visium to VisiumHD - Jaccard I.
s_008um_00271_00192-1	7417	14169	1	6	1	Denate	0.1875	0.77606980949681	TRUE	Visium to VisiumHD - Jaccard I.
s_008um_00220_00271-1	7617	14023	1	6	1	Denate	0.1875	0.77606980949681	TRUE	Visium to VisiumHD - Jaccard I.
s_008um_00223_00245-1	6960	13338	1	6	1	Denate	0.266666666666667	0.481861479007691	TRUE	Visium to VisiumHD - Jaccard I.
s_008um_00221_00271-1	7340	13990	1	6	1	Denate	0.1875	0.77606980949681	TRUE	Visium to VisiumHD - Jaccard I.
s_008um_00223_00266-1	7528	13564	1	6	1	Denate	0.2	0.127446499904553	TRUE	Visium to VisiumHD - Jaccard I.
s_008um_00275_00192-1	7825	13938	1	6	1	Denate	0.142857142857143	0.00912109068505712	FALSE	Visium to VisiumHD - Jaccard I.
s_008um_00275_00200-1	7312	14135	1	6	1	Denate	0.1875	0.77606980949681	TRUE	Visium to VisiumHD - Jaccard I.
s_008um_00217_00264-1	7631	13941	1	6	1	Denate	0.1875	0.77606980949681	TRUE	Visium to VisiumHD - Jaccard I.
s_008um_00228_00251-1	7018	13919	1	6	1	Denate	0.230769230769231	0.845325729385916	TRUE	Visium to VisiumHD - Jaccard I.
s_008um_00219_00254-1	6775	13346	1	6	1	Denate	0.266666666666667	0.481861479007691	TRUE	Visium to VisiumHD - Jaccard I.
s_008um_00220_00253-1	6861	13243	1	6	1	Denate	0.266666666666667	0.481861479007691	TRUE	Visium to VisiumHD - Jaccard I.
s_008um_00224_00247-1	6792	13151	1	6	1	Denate	0.266666666666667	0.481861479007691	TRUE	Visium to VisiumHD - Jaccard I.
s_008um_00220_00252-1	6838	13339	1	6	1	Denate	0.266666666666667	0.481861479007691	TRUE	Visium to VisiumHD - Jaccard I.
s_008um_00214_00274-1	7589	14241	1	6	1	Denate	0.1875	0.77606980949681	TRUE	Visium to VisiumHD - Jaccard I.
s_008um_00215_00273-1	7454	13949	1	6	1	Denate	0.1875	0.77606980949681	TRUE	Visium to VisiumHD - Jaccard I.
s_008um_00220_00270-1	7525	14099	1	6	1	Denate	0.1875	0.77606980949681	TRUE	Visium to VisiumHD - Jaccard I.
s_008um_00232_00253-1	7176	13150	1	6	1	Denate	0.272727272727273	5.37839134602841e-05	FALSE	Visium to VisiumHD - Jaccard I.
s_008um_00219_00251-1	6990	13285	1	6	1	Astrocyte	0.266666666666667	0.481861479007691	TRUE	Visium to VisiumHD - Jaccard I.
s_008um_00280_00189-1	7269	14455	1	6	1	Denate	0.0909090909090909	0.119621253206326	TRUE	Visium to VisiumHD - Jaccard I.
s_008um_00225_00278-1	7343	13912	1	6	1	Denate	0.1875	0.77606980949681	TRUE	Visium to VisiumHD - Jaccard I.
s_008um_00226_00261-1	7220	13596	1	6	1	Denate	0.285714285714286	0.000233906540096756	FALSE	Visium to VisiumHD - Jaccard I.
s_008um_00279_00189-1	7126	14609	1	6	1	Denate	0.0909090909090909	0.119621253206326	TRUE	Visium to VisiumHD - Jaccard I.
s_008um_00219_00277-1	7398	14077	1	6	1	Denate	0.1875	0.77606980949681	TRUE	Visium to VisiumHD - Jaccard I.
s_008um_00275_00201-1	7313	14011	1	6	1	Denate	0.1875	0.77606980949681	TRUE	Visium to VisiumHD - Jaccard I.
s_008um_00219_00256-1	6814	13226	1	6	1	Denate	0.266666666666667	0.481861479007691	TRUE	Visium to VisiumHD - Jaccard I.
s_008um_00267_00197-1	7362	14206	1	6	1	Denate	0.1875	0.77606980949681	TRUE	Visium to VisiumHD - Jaccard I.
s_008um_00228_00265-1	7300	13947	1	6	1	Denate	0.230769230769231	0.845325729385916	TRUE	Visium to VisiumHD - Jaccard I.
s_008um_00218_00277-1	7470	14183	1	6	1	Denate	0.1875	0.77606980949681	TRUE	Visium to VisiumHD - Jaccard I.
s_008um_00274_00191-1	7820	13860	1	6	1	Denate	0.142857142857143	0.00912109068505712	FALSE	Visium to VisiumHD - Jaccard I.
s_008um_00280_00192-1	7101	14440	1	6	1	Denate	0.0909090909090909	0.119621253206326	TRUE	Visium to VisiumHD - Jaccard I.
s_008um_00278_00194-1	7540	13929	1	6	1	Denate	0.1875	0.77606980949681	TRUE	Visium to VisiumHD - Jaccard I.
s_008um_00271_00190-1	7427	14090	1	6	1	Denate	0.1875	0.77606980949681	TRUE	Visium to VisiumHD - Jaccard I.
s_008um_00219_00270-1	7515	14014	1	6	1	Denate	0.1875	0.77606980949681	TRUE	Visium to VisiumHD - Jaccard I.
s_008um_00268_00188-1	7655	14005	1	6	1	Denate	0.1875	0.77606980949681	TRUE	Visium to VisiumHD - Jaccard I.
s_008um_00230_00256-1	7177	12420	1	6	1	Denate	0.153846153846154	0.72456742236191	TRUE	Visium to VisiumHD - Jaccard I.
s_008um_00219_00275-1	7460	14135	1	6	1	Denate	0.1875	0.77606980949681	TRUE	Visium to VisiumHD - Jaccard I.
s_008um_00227_00265-1	7219	13994	1	6	1	Denate	0.230769230769231	0.845325729385916	TRUE	Visium to VisiumHD - Jaccard I.
s_008um_00272_00193-1	7715	13891	1	6	1	Denate	0.142857142857143	0.00912109068505712	FALSE	Visium to VisiumHD - Jaccard I.
s_008um_00217_00258-1	6838	13380	1	6	1	Denate	0.266666666666667	0.481861479007691	TRUE	Visium to VisiumHD - Jaccard I.
s_008um_00217_00261-1	6902	13216	1	6	1	Denate	0.266666666666667	0.481861479007691	TRUE	Visium to VisiumHD - Jaccard I.
s_008um_00219_00271-1	7328	14216	1	6	1	Denate	0.1875	0.77606980949681	TRUE	Visium to VisiumHD - Jaccard I.
s_008um_00222_00285-1	7563	14063	1	6	1	Denate	0.1875	0.77606980949681	TRUE	Visium to VisiumHD - Jaccard I.
s_008um_00216_00273-1	7352	14242	1	6	1	Denate	0.1875	0.77606980949681	TRUE	Visium to VisiumHD - Jaccard I.
s_008um_00225_00275-1	7587	13878	1	6	1	Denate	0.2	0.127446499904553	TRUE	Visium to VisiumHD - Jaccard I.
s_008um_00225_00266-1	7303	13739	1	6	1	Denate	0.230769230769231	0.845325729385916	TRUE	Visium to VisiumHD - Jaccard I.
s_008um_00265_00197-1	7496	13967	1	6	1	Denate	0.1875	0.77606980949681	TRUE	Visium to VisiumHD - Jaccard I.
s_008um_00264_00197-1	7330	14010	1	6	1	Denate	0.1875	0.77606980949681	TRUE	Visium to VisiumHD - Jaccard I.
s_008um_00265_00205-1	7557	14067	1	6	1	Denate	0.1875	0.77606980949681	TRUE	Visium to VisiumHD - Jaccard I.
s_008um_00224_00243-1	6684	13230	1	6	1	Denate	0.266666666666667	0.481861479007691	TRUE	Visium to VisiumHD - Jaccard I.
s_008um_00268_00204-1	7328	14135	1	6	1	Denate	0.1875	0.77606980949681	TRUE	Visium to VisiumHD - Jaccard I.
s_008um_00218_00270-1	7639	13951	1	6	1	Denate	0.1875	0.77606980949681	TRUE	Visium to VisiumHD - Jaccard I.
s_008um_00221_00276-1	7494	14154	1	6	1	Denate	0.1875	0.77606980949681	TRUE	Visium to VisiumHD - Jaccard I.
s_008um_00267_00206-1	7613	13953	1	6	1	Denate	0.1875	0.77606980949681	TRUE	Visium to VisiumHD - Jaccard I.
s_008um_00216_00274-1	7318	14093	1	6	1	Denate	0.1875	0.77606980949681	TRUE	Visium to VisiumHD - Jaccard I.
s_008um_00234_00246-1	6924	13413	1	6	1	Undefined	0.266666666666667	0.481861479007691	TRUE	Visium to VisiumHD - Jaccard I.
s_008um_00268_00205-1	7584	14155	1	6	1	Denate	0.1875	0.77606980949681	TRUE	Visium to VisiumHD - Jaccard I.
s_008um_00219_00272-1	7509	14060	1	6	1	Denate	0.1875	0.77606980949681	TRUE	Visium to VisiumHD - Jaccard I.
s_008um_00218_00274-1	7362	13992	1	6	1	Denate	0.1875	0.77606980949681	TRUE	Visium to VisiumHD - Jaccard I.
s_008um_00222_00277-1	7412	13892	1	6	1	Denate	0.1875	0.77606980949681	TRUE	Visium to VisiumHD - Jaccard I.
s_008um_00221_00279-1	7339	13920	1	6	1	Denate	0.1875	0.77606980949681	TRUE	Visium to VisiumHD - Jaccard I.
s_008um_00274_00203-1	7628	14160	1	6	1	Undefined	0.1875	0.77606980949681	TRUE	Visium to VisiumHD - Jaccard I.
s_008um_00269_00187-1	7535	14228	1	6	1	Denate	0.1875	0.77606980949681	TRUE	Visium to VisiumHD - Jaccard I.
s_008um_00280_00188-1	7191	14692	1	6	1	Denate	0.0909090909090909	0.119621253206326	TRUE	Visium to VisiumHD - Jaccard I.
s_008um_00270_00190-1	7657	13909	1	6	1	Denate	0.142857142857143	0.00912109068505712	FALSE	Visium to VisiumHD - Jaccard I.
s_008um_00223_00279-1	7482	14009	1	6	1	Denate	0.1875	0.77606980949681	TRUE	Visium to VisiumHD - Jaccard I.
s_008um_00257_00261-1	7456	13861	1	6	1	Denate	0.2	0.127446499904553	TRUE	Visium to VisiumHD - Jaccard I.
s_008um_00282_00188-1	7243	14618	1	6	1	Denate	0.0909090909090909	0.119621253206326	TRUE	Visium to VisiumHD - Jaccard I.
s_008um_00225_00281-1	7336	14059	1	6	1	Denate	0.1875	0.77606980949681	TRUE	Visium to VisiumHD - Jaccard I.
s_008um_00267_00205-1	7312	14112	1	6	1	Denate	0.1875	0.77606980949681	TRUE	Visium to VisiumHD - Jaccard I.
s_008um_00215_00272-1	7364	14005	1	6	1	Denate	0.1875	0.77606980949681	TRUE	Visium to VisiumHD - Jaccard I.
s_008um_00225_00279-1	7441	14120	1	6	1	Denate	0.1875	0.77606980949681	TRUE	Visium to VisiumHD - Jaccard I.
s_008um_00234_00248-1	7092	13644	1	6	1	Neurogenesis	0.285714285714286	0.000233906540096756	FALSE	Visium to VisiumHD - Jaccard I.
s_008um_00225_00284-1	7325	14015	1	6	1	Denate	0.1875	0.77606980949681	TRUE	Visium to VisiumHD - Jaccard I.
s_008um_00279_00193-1	7890	13839	1	6	1	Denate	0.142857142857143	0.00912109068505712	FALSE	Visium to VisiumHD - Jaccard I.
s_008um_00272_00194-1	7743	13752	1	6	1	Denate	0.142857142857143	0.00912109068505712	FALSE	Visium to VisiumHD - Jaccard I.
s_008um_00221_00282-1	7475	14015	1	6	1	Denate	0.1875	0.77606980949681	TRUE	Visium to VisiumHD - Jaccard I.
s_008um_00278_00193-1	7789	14062	1	6	1	Denate	0.142857142857143	0.00912109068505712	FALSE	Visium to VisiumHD - Jaccard I.
s_008um_00222_00265-1	6943	13240	1	6	1	Denate	0.266666666666667	0.481861479007691	TRUE	Visium to VisiumHD - Jaccard I.
s_008um_00226_00282-1	7550	14189	1	6	1	Denate	0.1875	0.77606980949681	TRUE	Visium to VisiumHD - Jaccard I.
s_008um_00276_00200-1	7631	14047	1	6	1	Denate	0.1875	0.77606980949681	TRUE	Visium to VisiumHD - Jaccard I.
s_008um_00223_00283-1	7669	13968	1	6	1	Denate	0.1875	0.77606980949681	TRUE	Visium to VisiumHD - Jaccard I.
s_008um_00281_00192-1	7257	14543	1	6	1	Denate	0.0909090909090909	0.119621253206326	TRUE	Visium to VisiumHD - Jaccard I.
s_008um_00275_00202-1	7316	14134	1	6	1	Denate	0.1875	0.77606980949681	TRUE	Visium to VisiumHD - Jaccard I.
s_008um_00265_00207-1	7589	14167	1	6	1	Denate	0.1875	0.77606980949681	TRUE	Visium to VisiumHD - Jaccard I.
s_008um_00221_00285-1	7667	14042	1	6	1	Denate	0.1875	0.77606980949681	TRUE	Visium to VisiumHD - Jaccard I.
s_008um_00260_00216-1	7671	14010	1	6	1	Undefined	0.1875	0.77606980949681	TRUE	Visium to VisiumHD - Jaccard I.
s_008um_00265_00206-1	7485	14106	1	6	1	Denate	0.1875	0.77606980949681	TRUE	Visium to VisiumHD - Jaccard I.
s_008um_00227_00273-1	7153	13809	1	6	1	Denate	0.230769230769231	0.845325729385916	TRUE	Visium to VisiumHD - Jaccard I.
s_008um_00227_00268-1	7035	13492	1	6	1	Denate	0.285714285714286	0.000233906540096756	FALSE	Visium to VisiumHD - Jaccard I.
s_008um_00268_00193-1	7542	14132	1	6	1	Denate	0.1875	0.77606980949681	TRUE	Visium to VisiumHD - Jaccard I.
s_008um_00224_00266-1	7269	13749	1	6	1	Denate	0.230769230769231	0.845325729385916	TRUE	Visium to VisiumHD - Jaccard I.
s_008um_00264_00208-1	7315	14064	1	6	1	Denate	0.1875	0.77606980949681	TRUE	Visium to VisiumHD - Jaccard I.
s_008um_00264_00209-1	7451	13954	1	6	1	Denate	0.1875	0.77606980949681	TRUE	Visium to VisiumHD - Jaccard I.
s_008um_00219_00280-1	7354	13969	1	6	1	Denate	0.1875	0.77606980949681	TRUE	Visium to VisiumHD - Jaccard I.
s_008um_00218_00280-1	7382	14009	1	6	1	Denate	0.1875	0.77606980949681	TRUE	Visium to VisiumHD - Jaccard I.
s_008um_00266_00193-1	7674	13927	1	6	1	Denate	0.142857142857143	0.00912109068505712	FALSE	Visium to VisiumHD - Jaccard I.
s_008um_00217_00273-1	7667	14070	1	6	1	Denate	0.1875	0.77606980949681	TRUE	Visium to VisiumHD - Jaccard I.
s_008um_00218_00279-1	7380	14024	1	6	1	Denate	0.1875	0.77606980949681	TRUE	Visium to VisiumHD - Jaccard I.
s_008um_00261_00267-1	7594	13941	1	6	1	Denate	0.1875	0.77606980949681	TRUE	Visium to VisiumHD - Jaccard I.
s_008um_00221_00284-1	7585	14033	1	6	1	Denate	0.1875	0.77606980949681	TRUE	Visium to VisiumHD - Jaccard I.
s_008um_00228_00271-1	7074	13772	1	6	1	Denate	0.230769230769231	0.845325729385916	TRUE	Visium to VisiumHD - Jaccard I.
s_008um_00261_00209-1	7430	14039	1	6	1	Polydendrocyte	0.1875	0.77606980949681	TRUE	Visium to VisiumHD - Jaccard I.
s_008um_00226_00276-1	7571	13790	1	6	1	Denate	0.2	0.127446499904553	TRUE	Visium to VisiumHD - Jaccard I.
s_008um_00265_00198-1	7673	14206	1	6	1	Denate	0.1875	0.77606980949681	TRUE	Visium to VisiumHD - Jaccard I.
s_008um_00222_00278-1	7445	14096	1	6	1	Denate	0.1875	0.77606980949681	TRUE	Visium to VisiumHD - Jaccard I.
s_008um_00276_00188-1	7149	14486	1	6	1	Denate	0.0909090909090909	0.119621253206326	TRUE	Visium to VisiumHD - Jaccard I.
s_008um_00231_00245-1	7883	13716	1	6	1	Denate	0.142857142857143	0.00912109068505712	FALSE	Visium to VisiumHD - Jaccard I.
s_008um_00225_00272-1	7358	13880	1	6	1	Denate	0.230769230769231	0.845325729385916	TRUE	Visium to VisiumHD - Jaccard I.
s_008um_00220_00279-1	7445	14132	1	6	1	Denate	0.1875	0.77606980949681	TRUE	Visium to VisiumHD - Jaccard I.
s_008um_00260_00265-1	7659	13889	1	6	1	Denate	0.1875	0.77606980949681	TRUE	Visium to VisiumHD - Jaccard I.
s_008um_00219_00281-1	7489	14229	1	6	1	Denate	0.1875	0.77606980949681	TRUE	Visium to VisiumHD - Jaccard I.
s_008um_00218_00282-1	7438	13959	1	6	1	Astrocyte	0.1875	0.77606980949681	TRUE	Visium to VisiumHD - Jaccard I.
s_008um_00216_00271-1	7392	14222	1	6	1	Denate	0.1875	0.77606980949681	TRUE	Visium to VisiumHD - Jaccard I.
s_008um_00227_00282-1	7464	14089	1	6	1	Denate	0.1875	0.77606980949681	TRUE	Visium to VisiumHD - Jaccard I.
s_008um_00225_00283-1	7520	13919	1	6	1	Denate	0.1875	0.77606980949681	TRUE	Visium to VisiumHD - Jaccard I.
s_008um_00219_00279-1	7440	14235	1	6	1	Denate	0.1875	0.77606980949681	TRUE	Visium to VisiumHD - Jaccard I.
s_008um_00224_00288-1	7448	14178	1	6	1	Denate	0.1875	0.77606980949681	TRUE	Visium to VisiumHD - Jaccard I.
s_008um_00282_00190-1	7096	14685	1	6	1	Denate	0.0909090909090909	0.119621253206326	TRUE	Visium to VisiumHD - Jaccard I.
s_008um_00277_00195-1	7982	13787	1	6	1	Denate	0.142857142857143	0.00912109068505712	FALSE	Visium to VisiumHD - Jaccard I.
s_008um_00273_00204-1	7375	14147	1	6	1	Denate	0.1875	0.77606980949681	TRUE	Visium to VisiumHD - Jaccard I.
s_008um_00222_00264-1	7182	13852	1	6	1	Denate	0.230769230769231	0.845325729385916	TRUE	Visium to VisiumHD - Jaccard I.
s_008um_00271_00189-1	7861	14061	1	6	1	Denate	0.142857142857143	0.00912109068505712	FALSE	Visium to VisiumHD - Jaccard I.
s_008um_00222_00283-1	7364	13988	1	6	1	Denate	0.1875	0.77606980949681	TRUE	Visium to VisiumHD - Jaccard I.
s_008um_00229_00264-1	6896	13461	1	6	1	Astrocyte	0.266666666666667	0.481861479007691	TRUE	Visium to VisiumHD - Jaccard I.
s_008um_00281_00188-1	7309	14571	1	6	1	Denate	0.0909090909090909	0.119621253206326	TRUE	Visium to VisiumHD - Jaccard I.
s_008um_00276_00201-1	7442	14119	1	6	1	Denate	0.1875	0.77606980949681	TRUE	Visium to VisiumHD - Jaccard I.
s_008um_00228_00268-1	7126	12510	1	6	1	Neurogenesis	0.153846153846154	0.72456742236191	TRUE	Visium to VisiumHD - Jaccard I.
s_008um_00259_00218-1	7322	13616	1	6	1	Undefined	0.2	0.127446499904553	TRUE	Visium to VisiumHD - Jaccard I.
s_008um_00282_00187-1	7091	14526	1	6	1	Denate	0.0909090909090909	0.119621253206326	TRUE	Visium to VisiumHD - Jaccard I.
s_008um_00220_00283-1	7615	13884	1	6	1	Denate	0.1875	0.77606980949681	TRUE	Visium to VisiumHD - Jaccard I.
s_008um_00227_00290-1	7450	13903	1	6	1	Denate	0.1875	0.77606980949681	TRUE	Visium to VisiumHD - Jaccard I.
s_008um_00262_00210-1	7484	14074	1	6	1	Interneuron	0.1875	0.77606980949681	TRUE	Visium to VisiumHD - Jaccard I.
s_008um_00228_00267-1	7091	12432	1	6	1	Denate	0.153846153846154	0.72456742236191	TRUE	Visium to VisiumHD - Jaccard I.
s_008um_00236_00243-1	7337	13589	1	6	1	Interneuron	0.2	0.127446499904553	TRUE	Visium to VisiumHD - Jaccard I.
s_008um_00281_00190-1	7353	14606	1	6	1	Denate	0.0909090909090909	0.119621253206326	TRUE	Visium to VisiumHD - Jaccard I.
s_008um_00220_00264-1	6714	13207	1	6	1	Denate	0.266666666666667	0.481861479007691	TRUE	Visium to VisiumHD - Jaccard I.
s_008um_00218_00260-1	7716	13767	1	6	1	Denate	0.142857142857143	0.00912109068505712	FALSE	Visium to VisiumHD - Jaccard I.
s_008um_00219_00267-1	6690	13408	1	6	1	Denate	0.266666666666667	0.481861479007691	TRUE	Visium to VisiumHD - Jaccard I.
s_008um_00262_00209-1	7366	14162	1	6	1	Polydendrocyte	0.1875	0.77606980949681	TRUE	Visium to VisiumHD - Jaccard I.
s_008um_00265_00191-1	7694	14025	1	6	1	Denate	0.142857142857143	0.00912109068505712	FALSE	Visium to VisiumHD - Jaccard I.
s_008um_00218_00263-1	6914	13315	1	6	1	Denate	0.266666666666667	0.481861479007691	TRUE	Visium to VisiumHD - Jaccard I.
s_008um_00263_00193-1	7480	14002	1	6	1	Denate	0.1875	0.77606980949681	TRUE	Visium to VisiumHD - Jaccard I.
s_008um_00220_00288-1	7647	14196	1	6	1	Denate	0.1875	0.77606980949681	TRUE	Visium to VisiumHD - Jaccard I.
s_008um_00267_00208-1	7516	14032	1	6	1	Denate	0.1875	0.77606980949681	TRUE	Visium to VisiumHD - Jaccard I.
s_008um_00235_00245-1	6815	13477	1	6	1	Undefined	0.266666666666667	0.481861479007691	TRUE	Visium to VisiumHD - Jaccard I.
s_008um_00281_00187-1	7341	14742	1	6	1	Denate	0.0909090909090909	0.119621253206326	TRUE	Visium to VisiumHD - Jaccard I.
s_008um_00222_00282-1	7576	13950	1	6	1	Denate	0.1875	0.77606980949681	TRUE	Visium to VisiumHD - Jaccard I.
s_008um_00226_00275-1	7343	13748	1	6	1	Denate	0.230769230769231	0.845325729385916	TRUE	Visium to VisiumHD - Jaccard I.
s_008um_00264_00199-1	7397	13919	1	6	1	Denate	0.1875	0.77606980949681	TRUE	Visium to VisiumHD - Jaccard I.
s_008um_00279_00188-1	7186	14663	1	6	1	Denate	0.0909090909090909	0.119621253206326	TRUE	Visium to VisiumHD - Jaccard I.
s_008um_00217_00272-1	7650	14159	1	6	1	Denate	0.1875	0.77606980949681	TRUE	Visium to VisiumHD - Jaccard I.
s_008um_00271_00193-1	7960	13844	1	6	1	Undefined	0.142857142857143	0.00912109068505712	FALSE	Visium to VisiumHD - Jaccard I.
s_008um_00224_00279-1	7416	13699	1	6	1	Denate	0.2	0.127446499904553	TRUE	Visium to VisiumHD - Jaccard I.
s_008um_00226_00291-1	7531	14211	1	6	1	Denate	0.1875	0.77606980949681	TRUE	Visium to VisiumHD - Jaccard I.
s_008um_00262_00208-1	7556	14216	1	6	1	Polydendrocyte	0.1875	0.77606980949681	TRUE	Visium to VisiumHD - Jaccard I.
s_008um_00279_00197-1	7652	13831	1	6	1	Denate	0.142857142857143	0.00912109068505712	FALSE	Visium to VisiumHD - Jaccard I.
s_008um_00269_00199-1	7405	13849	1	6	1	Denate	0.2	0.127446499904553	TRUE	Visium to VisiumHD - Jaccard I.
s_008um_00270_00191-1	7890	13963	1	6	1	Denate	0.142857142857143	0.00912109068505712	FALSE	Visium to VisiumHD - Jaccard I.
s_008um_00266_00208-1	7483	14196	1	6	1	Denate	0.1875	0.77606980949681	TRUE	Visium to VisiumHD - Jaccard I.
s_008um_00279_00187-1	7278	14773	1	6	1	Denate	0.0909090909090909	0.119621253206326	TRUE	Visium to VisiumHD - Jaccard I.
s_008um_00228_00287-1	7567	14056	1	6	1	Denate	0.1875	0.77606980949681	TRUE	Visium to VisiumHD - Jaccard I.
s_008um_00224_00287-1	7593	14062	1	6	1	Denate	0.1875	0.77606980949681	TRUE	Visium to VisiumHD - Jaccard I.
s_008um_00260_00254-1	7357	13563	1	6	1	Denate	0.2	0.127446499904553	TRUE	Visium to VisiumHD - Jaccard I.
s_008um_00216_00263-1	6685	13324	1	6	1	Denate	0.266666666666667	0.481861479007691	TRUE	Visium to VisiumHD - Jaccard I.
s_008um_00220_00282-1	7333	13969	1	6	1	Denate	0.1875	0.77606980949681	TRUE	Visium to VisiumHD - Jaccard I.
s_008um_00278_00197-1	7909	13909	1	6	1	Polydendrocyte	0.142857142857143	0.00912109068505712	FALSE	Visium to VisiumHD - Jaccard I.
s_008um_00278_00196-1	7182	14572	1	6	1	Denate	0.0909090909090909	0.119621253206326	TRUE	Visium to VisiumHD - Jaccard I.
s_008um_00226_00281-1	7460	14103	1	6	1	Denate	0.1875	0.77606980949681	TRUE	Visium to VisiumHD - Jaccard I.
s_008um_00261_00217-1	7527	14152	1	6	1	Denate	0.1875	0.77606980949681	TRUE	Visium to VisiumHD - Jaccard I.
s_008um_00227_00289-1	7439	13983	1	6	1	Denate	0.1875	0.77606980949681	TRUE	Visium to VisiumHD - Jaccard I.
s_008um_00254_00260-1	7396	13679	1	6	1	Denate	0.2	0.127446499904553	TRUE	Visium to VisiumHD - Jaccard I.
s_008um_00226_00280-1	7451	14084	1	6	1	Denate	0.1875	0.77606980949681	TRUE	Visium to VisiumHD - Jaccard I.
s_008um_00220_00284-1	7475	14111	1	6	1	Denate	0.1875	0.77606980949681	TRUE	Visium to VisiumHD - Jaccard I.
s_008um_00267_00194-1	7687	13729	1	6	1	Denate	0.142857142857143	0.00912109068505712	FALSE	Visium to VisiumHD - Jaccard I.
s_008um_00268_00207-1	7516	14158	1	6	1	Denate	0.1875	0.77606980949681	TRUE	Visium to VisiumHD - Jaccard I.
s_008um_00269_00188-1	7772	14008	1	6	1	Denate	0.142857142857143	0.00912109068505712	FALSE	Visium to VisiumHD - Jaccard I.
s_008um_00264_00207-1	7442	13937	1	6	1	Denate	0.1875	0.77606980949681	TRUE	Visium to VisiumHD - Jaccard I.
s_008um_00216_00268-1	7363	14139	1	6	1	Denate	0.1875	0.77606980949681	TRUE	Visium to VisiumHD - Jaccard I.
s_008um_00228_00288-1	7513	14118	1	6	1	Denate	0.1875	0.77606980949681	TRUE	Visium to VisiumHD - Jaccard I.
s_008um_00280_00193-1	7125	14466	1	6	1	Denate	0.0909090909090909	0.119621253206326	TRUE	Visium to VisiumHD - Jaccard I.
s_008um_00220_00286-1	6907	13166	1	7	isolated	Endothelial_Stalk	0.266666666666667	0.481861479007691	TRUE	Visium to VisiumHD - Jaccard I.
s_008um_00264_00201-1	7548	13996	1	6	1	Denate	0.1875	0.77606980949681	TRUE	Visium to VisiumHD - Jaccard I.
s_008um_00263_00192-1	7554	14002	1	6	1	Denate	0.1875	0.77606980949681	TRUE	Visium to VisiumHD - Jaccard I.
s_008um_00268_00189-1	7856	13887	1	6	1	Denate	0.142857142857143	0.00912109068505712	FALSE	Visium to VisiumHD - Jaccard I.
s_008um_00278_00187-1	7092	14478	1	6	1	Denate	0.0909090909090909	0.119621253206326	TRUE	Visium to VisiumHD - Jaccard I.
s_008um_00274_00204-1	7606	14201	1	6	1	Denate	0.1875	0.77606980949681	TRUE	Visium to VisiumHD - Jaccard I.
s_008um_00268_00187-1	7644	14016	1	6	1	Denate	0.142857142857143	0.00912109068505712	FALSE	Visium to VisiumHD - Jaccard I.
s_008um_00259_00254-1	7460	13615	1	6	1	Denate	0.2	0.127446499904553	TRUE	Visium to VisiumHD - Jaccard I.
s_008um_00215_00265-1	6775	13432	1	6	1	Denate	0.266666666666667	0.481861479007691	TRUE	Visium to VisiumHD - Jaccard I.
s_008um_00221_00280-1	7528	14218	1	6	1	Denate	0.1875	0.77606980949681	TRUE	Visium to VisiumHD - Jaccard I.
s_008um_00223_00285-1	7332	14169	1	6	1	Denate	0.1875	0.77606980949681	TRUE	Visium to VisiumHD - Jaccard I.
s_008um_00264_00210-1	7399	13999	1	6	1	Denate	0.1875	0.77606980949681	TRUE	Visium to VisiumHD - Jaccard I.
s_008um_00226_00277-1	7108	13817	1	6	1	Denate	0.230769230769231	0.845325729385916	TRUE	Visium to VisiumHD - Jaccard I.
s_008um_00260_00267-1	7652	13882	1	6	1	Denate	0.1875	0.77606980949681	TRUE	Visium to VisiumHD - Jaccard I.
s_008um_00263_00211-1	7427	14216	1	6	1	Undefined	0.1875	0.77606980949681	TRUE	Visium to VisiumHD - Jaccard I.
s_008um_00217_00263-1	6804	13211	1	6	1	Denate	0.266666666666667	0.481861479007691	TRUE	Visium to VisiumHD - Jaccard I.
s_008um_00265_00189-1	7691	14008	1	6	1	Denate	0.142857142857143	0.00912109068505712	FALSE	Visium to VisiumHD - Jaccard I.
s_008um_00229_00288-1	7542	14155	1	6	1	Denate	0.1875	0.77606980949681	TRUE	Visium to VisiumHD - Jaccard I.
s_008um_00222_00281-1	7328	13943	1	6	1	Denate	0.1875	0.77606980949681	TRUE	Visium to VisiumHD - Jaccard I.
s_008um_00274_00187-1	7805	13873	1	6	1	Denate	0.142857142857143	0.00912109068505712	FALSE	Visium to VisiumHD - Jaccard I.
s_008um_00271_00185-1	7746	13767	1	6	1	Denate	0.142857142857143	0.00912109068505712	FALSE	Visium to VisiumHD - Jaccard I.
s_008um_00229_00290-1	7457	13881	1	6	1	Denate	0.1875	0.77606980949681	TRUE	Visium to VisiumHD - Jaccard I.
s_008um_00263_00200-1	7592	14073	1	6	1	Denate	0.1875	0.77606980949681	TRUE	Visium to VisiumHD - Jaccard I.
s_008um_00274_00188-1	7353	14638	1	6	1	Denate	0.0909090909090909	0.119621253206326	TRUE	Visium to VisiumHD - Jaccard I.
s_008um_00225_00287-1	7489	14182	1	6	1	Denate	0.1875	0.77606980949681	TRUE	Visium to VisiumHD - Jaccard I.
s_008um_00221_00281-1	7460	14222	1	6	1	Denate	0.1875	0.77606980949681	TRUE	Visium to VisiumHD - Jaccard I.
s_008um_00271_00205-1	7536	14164	1	6	1	Denate	0.1875	0.77606980949681	TRUE	Visium to VisiumHD - Jaccard I.
s_008um_00277_00198-1	7264	14533	1	6	1	Denate	0.0909090909090909	0.119621253206326	TRUE	Visium to VisiumHD - Jaccard I.
s_008um_00262_00213-1	7574	13964	1	6	1	Undefined	0.1875	0.77606980949681	TRUE	Visium to VisiumHD - Jaccard I.
s_008um_00276_00186-1	7939	13936	1	6	1	Denate	0.142857142857143	0.00912109068505712	FALSE	Visium to VisiumHD - Jaccard I.
s_008um_00231_00244-1	7819	13846	1	6	1	Denate	0.142857142857143	0.00912109068505712	FALSE	Visium to VisiumHD - Jaccard I.
s_008um_00264_00191-1	7834	13732	1	6	1	Denate	0.142857142857143	0.00912109068505712	FALSE	Visium to VisiumHD - Jaccard I.
s_008um_00227_00292-1	7589	14182	1	6	1	Denate	0.1875	0.77606980949681	TRUE	Visium to VisiumHD - Jaccard I.
s_008um_00256_00215-1	7668	14235	1	6	1	Denate	0.1875	0.77606980949681	TRUE	Visium to VisiumHD - Jaccard I.
s_008um_00269_00194-1	7672	14052	1	6	1	Denate	0.142857142857143	0.00912109068505712	FALSE	Visium to VisiumHD - Jaccard I.
s_008um_00269_00197-1	7897	13829	1	6	1	Denate	0.142857142857143	0.00912109068505712	FALSE	Visium to VisiumHD - Jaccard I.
s_008um_00260_00212-1	7639	14100	1	6	1	Interneuron	0.1875	0.77606980949681	TRUE	Visium to VisiumHD - Jaccard I.
s_008um_00259_00219-1	7409	13569	1	6	1	Undefined	0.2	0.127446499904553	TRUE	Visium to VisiumHD - Jaccard I.
s_008um_00273_00187-1	7107	14615	1	6	1	Denate	0.0909090909090909	0.119621253206326	TRUE	Visium to VisiumHD - Jaccard I.
s_008um_00227_00284-1	7498	14127	1	6	1	Denate	0.1875	0.77606980949681	TRUE	Visium to VisiumHD - Jaccard I.
s_008um_00216_00260-1	7492	14430	1	6	1	Denate	0.1	0.795515343822762	TRUE	Visium to VisiumHD - Jaccard I.
s_008um_00228_00252-1	6539	13515	1	6	1	Denate	0.2	0.161394590282383	TRUE	Visium to VisiumHD - Jaccard I.
s_008um_00227_00285-1	7628	14210	1	6	1	Denate	0.1875	0.77606980949681	TRUE	Visium to VisiumHD - Jaccard I.
s_008um_00279_00186-1	7135	14564	1	6	1	Denate	0.0909090909090909	0.119621253206326	TRUE	Visium to VisiumHD - Jaccard I.
s_008um_00227_00272-1	7124	14050	1	6	1	Denate	0.230769230769231	0.845325729385916	TRUE	Visium to VisiumHD - Jaccard I.
s_008um_00229_00289-1	7583	14088	1	6	1	Denate	0.1875	0.77606980949681	TRUE	Visium to VisiumHD - Jaccard I.
s_008um_00275_00185-1	7807	13968	1	6	1	Denate	0.142857142857143	0.00912109068505712	FALSE	Visium to VisiumHD - Jaccard I.
s_008um_00265_00200-1	7373	14190	1	6	1	Denate	0.1875	0.77606980949681	TRUE	Visium to VisiumHD - Jaccard I.
s_008um_00230_00254-1	7493	13334	1	6	1	Denate	0.428571428571429	0.000844863284241123	FALSE	Visium to VisiumHD - Jaccard I.
s_008um_00266_00210-1	7513	14111	1	6	1	Denate	0.1875	0.77606980949681	TRUE	Visium to VisiumHD - Jaccard I.
s_008um_00283_00188-1	7311	14544	1	6	1	Astrocyte	0.0909090909090909	0.119621253206326	TRUE	Visium to VisiumHD - Jaccard I.
s_008um_00272_00205-1	7491	14186	1	6	1	Denate	0.1875	0.77606980949681	TRUE	Visium to VisiumHD - Jaccard I.
s_008um_00219_00283-1	7562	14164	1	6	1	Undefined	0.1875	0.77606980949681	TRUE	Visium to VisiumHD - Jaccard I.
s_008um_00271_00188-1	7237	14738	1	6	1	Denate	0.0909090909090909	0.119621253206326	TRUE	Visium to VisiumHD - Jaccard I.
s_008um_00260_00260-1	7547	13727	1	6	1	Denate	0.2	0.127446499904553	TRUE	Visium to VisiumHD - Jaccard I.
s_008um_00226_00285-1	7476	13918	1	6	1	Denate	0.1875	0.77606980949681	TRUE	Visium to VisiumHD - Jaccard I.
s_008um_00225_00286-1	7369	14092	1	6	1	Denate	0.1875	0.77606980949681	TRUE	Visium to VisiumHD - Jaccard I.
s_008um_00257_00215-1	7457	13745	1	6	1	Undefined	0.2	0.127446499904553	TRUE	Visium to VisiumHD - Jaccard I.
s_008um_00266_00200-1	7387	13962	1	6	1	Denate	0.1875	0.77606980949681	TRUE	Visium to VisiumHD - Jaccard I.
s_008um_00264_00192-1	7767	13846	1	6	1	Denate	0.142857142857143	0.00912109068505712	FALSE	Visium to VisiumHD - Jaccard I.
s_008um_00260_00209-1	6938	13239	1	6	1	Denate	0.266666666666667	0.481861479007691	TRUE	Visium to VisiumHD - Jaccard I.
s_008um_00216_00265-1	6709	13413	1	6	1	Denate	0.266666666666667	0.481861479007691	TRUE	Visium to VisiumHD - Jaccard I.
s_008um_00264_00270-1	7376	13934	1	6	1	Denate	0.1875	0.77606980949681	TRUE	Visium to VisiumHD - Jaccard I.
s_008um_00279_00195-1	7910	13904	1	6	1	Denate	0.142857142857143	0.00912109068505712	FALSE	Visium to VisiumHD - Jaccard I.
s_008um_00255_00211-1	7545	14011	1	6	1	Undefined	0.1875	0.77606980949681	TRUE	Visium to VisiumHD - Jaccard I.
s_008um_00262_00269-1	7337	13943	1	6	1	Denate	0.1875	0.77606980949681	TRUE	Visium to VisiumHD - Jaccard I.
s_008um_00216_00266-1	7793	13945	1	6	1	Denate	0.142857142857143	0.00912109068505712	FALSE	Visium to VisiumHD - Jaccard I.
s_008um_00225_00285-1	7517	14236	1	6	1	Denate	0.1875	0.77606980949681	TRUE	Visium to VisiumHD - Jaccard I.
s_008um_00259_00248-1	7482	13703	1	6	1	Denate	0.2	0.127446499904553	TRUE	Visium to VisiumHD - Jaccard I.
s_008um_00268_00186-1	7868	13957	1	6	1	Denate	0.142857142857143	0.00912109068505712	FALSE	Visium to VisiumHD - Jaccard I.
s_008um_00223_00265-1	7013	13484	1	6	1	Denate	0.285714285714286	0.000233906540096756	FALSE	Visium to VisiumHD - Jaccard I.
s_008um_00268_00199-1	6841	13218	1	6	1	Denate	0.266666666666667	0.481861479007691	TRUE	Visium to VisiumHD - Jaccard I.
s_008um_00228_00280-1	7434	13819	1	6	1	Denate	0.2	0.127446499904553	TRUE	Visium to VisiumHD - Jaccard I.
s_008um_00276_00187-1	7260	14491	1	6	1	Denate	0.0909090909090909	0.119621253206326	TRUE	Visium to VisiumHD - Jaccard I.
s_008um_00272_00186-1	7755	14050	1	6	1	Denate	0.142857142857143	0.00912109068505712	FALSE	Visium to VisiumHD - Jaccard I.
s_008um_00226_00292-1	7523	14062	1	6	1	Denate	0.1875	0.77606980949681	TRUE	Visium to VisiumHD - Jaccard I.
s_008um_00276_00185-1	7873	14010	1	6	1	Denate	0.142857142857143	0.00912109068505712	FALSE	Visium to VisiumHD - Jaccard I.
s_008um_00232_00138-1	5585	14427	1	12	2	CA1	0.1875	0.841929983741252	TRUE	Visium to VisiumHD - Jaccard I.
s_008um_00266_00204-1	7552	13555	1	6	1	Denate	0.2	0.127446499904553	TRUE	Visium to VisiumHD - Jaccard I.
s_008um_00229_00141-1	5460	14491	1	12	2	Interneuron	0.1875	0.841929983741252	TRUE	Visium to VisiumHD - Jaccard I.
s_008um_00227_00287-1	7493	13909	1	6	1	Denate	0.1875	0.77606980949681	TRUE	Visium to VisiumHD - Jaccard I.
s_008um_00229_00286-1	7599	14062	1	6	1	Denate	0.1875	0.77606980949681	TRUE	Visium to VisiumHD - Jaccard I.
s_008um_00228_00286-1	7457	14132	1	6	1	Denate	0.1875	0.77606980949681	TRUE	Visium to VisiumHD - Jaccard I.
s_008um_00226_00287-1	7671	14196	1	6	1	Denate	0.1875	0.77606980949681	TRUE	Visium to VisiumHD - Jaccard I.
s_008um_00260_00206-1	6724	13390	1	6	1	Denate	0.266666666666667	0.481861479007691	TRUE	Visium to VisiumHD - Jaccard I.
s_008um_00266_00188-1	7699	13934	1	6	1	Denate	0.142857142857143	0.00912109068505712	FALSE	Visium to VisiumHD - Jaccard I.
s_008um_00280_00186-1	7702	13756	1	6	1	Denate	0.142857142857143	0.00912109068505712	FALSE	Visium to VisiumHD - Jaccard I.
s_008um_00229_00285-1	7660	13996	1	6	1	Denate	0.1875	0.77606980949681	TRUE	Visium to VisiumHD - Jaccard I.
s_008um_00260_00268-1	7446	14036	1	6	1	Denate	0.1875	0.77606980949681	TRUE	Visium to VisiumHD - Jaccard I.
s_008um_00260_00214-1	7605	13722	1	6	1	Astrocyte	0.2	0.127446499904553	TRUE	Visium to VisiumHD - Jaccard I.
s_008um_00260_00203-1	7641	13990	1	6	1	Denate	0.1875	0.77606980949681	TRUE	Visium to VisiumHD - Jaccard I.
s_008um_00260_00210-1	7402	13701	1	6	1	Interneuron	0.2	0.127446499904553	TRUE	Visium to VisiumHD - Jaccard I.
s_008um_00267_00203-1	6685	13247	1	6	1	Denate	0.266666666666667	0.481861479007691	TRUE	Visium to VisiumHD - Jaccard I.
s_008um_00229_00287-1	7536	13908	1	6	1	Denate	0.1875	0.77606980949681	TRUE	Visium to VisiumHD - Jaccard I.
s_008um_00232_00140-1	5619	14305	1	12	2	CA1	0.1875	0.841929983741252	TRUE	Visium to VisiumHD - Jaccard I.
s_008um_00259_00249-1	7643	13802	1	6	1	Denate	0.2	0.127446499904553	TRUE	Visium to VisiumHD - Jaccard I.
s_008um_00261_00205-1	6921	13243	1	6	1	Denate	0.266666666666667	0.481861479007691	TRUE	Visium to VisiumHD - Jaccard I.
s_008um_00260_00207-1	6784	13403	1	6	1	Denate	0.266666666666667	0.481861479007691	TRUE	Visium to VisiumHD - Jaccard I.
s_008um_00229_00265-1	7046	13326	1	6	1	CA3	0.272727272727273	5.37839134602841e-05	FALSE	Visium to VisiumHD - Jaccard I.
s_008um_00264_00189-1	7786	13775	1	6	1	Denate	0.142857142857143	0.00912109068505712	FALSE	Visium to VisiumHD - Jaccard I.
s_008um_00215_00268-1	7791	13935	1	6	1	Denate	0.142857142857143	0.00912109068505712	FALSE	Visium to VisiumHD - Jaccard I.
s_008um_00229_00252-1	6644	13619	1	6	1	Denate	0.2	0.161394590282383	TRUE	Visium to VisiumHD - Jaccard I.
s_008um_00262_00235-1	7486	13780	1	6	1	Denate	0.2	0.127446499904553	TRUE	Visium to VisiumHD - Jaccard I.
s_008um_00259_00217-1	7340	13813	1	6	1	Polydendrocyte	0.2	0.127446499904553	TRUE	Visium to VisiumHD - Jaccard I.
s_008um_00228_00289-1	7467	13755	1	6	1	Denate	0.2	0.127446499904553	TRUE	Visium to VisiumHD - Jaccard I.
s_008um_00260_00233-1	7501	13643	1	6	1	Denate	0.2	0.127446499904553	TRUE	Visium to VisiumHD - Jaccard I.
s_008um_00228_00281-1	7511	14053	1	6	1	Denate	0.1875	0.77606980949681	TRUE	Visium to VisiumHD - Jaccard I.
s_008um_00259_00216-1	7624	13526	1	6	1	Polydendrocyte	0.2	0.127446499904553	TRUE	Visium to VisiumHD - Jaccard I.
s_008um_00259_00212-1	7424	14047	1	6	1	Astrocyte	0.1875	0.77606980949681	TRUE	Visium to VisiumHD - Jaccard I.
s_008um_00261_00251-1	7408	13789	1	6	1	Denate	0.2	0.127446499904553	TRUE	Visium to VisiumHD - Jaccard I.
s_008um_00270_00183-1	7853	13851	1	6	1	Denate	0.142857142857143	0.00912109068505712	FALSE	Visium to VisiumHD - Jaccard I.
s_008um_00258_00212-1	7617	13818	1	6	1	Undefined	0.2	0.127446499904553	TRUE	Visium to VisiumHD - Jaccard I.
s_008um_00229_00145-1	5707	14563	1	12	2	CA1	0.1875	0.841929983741252	TRUE	Visium to VisiumHD - Jaccard I.
s_008um_00258_00213-1	7336	13527	1	6	1	Oligodendrocyte	0.2	0.127446499904553	TRUE	Visium to VisiumHD - Jaccard I.
s_008um_00259_00267-1	7543	13742	1	6	1	Denate	0.2	0.127446499904553	TRUE	Visium to VisiumHD - Jaccard I.
s_008um_00227_00249-1	6536	13418	1	6	1	Denate	0.2	0.161394590282383	TRUE	Visium to VisiumHD - Jaccard I.
s_008um_00279_00194-1	7078	14523	1	6	1	Denate	0.0909090909090909	0.119621253206326	TRUE	Visium to VisiumHD - Jaccard I.
s_008um_00257_00208-1	6912	13303	1	6	1	Denate	0.266666666666667	0.481861479007691	TRUE	Visium to VisiumHD - Jaccard I.
s_008um_00227_00254-1	6496	13680	1	6	1	Denate	0.2	0.161394590282383	TRUE	Visium to VisiumHD - Jaccard I.
s_008um_00252_00253-1	7474	13526	1	6	1	Denate	0.2	0.127446499904553	TRUE	Visium to VisiumHD - Jaccard I.
s_008um_00228_00285-1	7507	13967	1	6	1	Denate	0.1875	0.77606980949681	TRUE	Visium to VisiumHD - Jaccard I.
s_008um_00256_00251-1	7290	13488	1	6	1	Denate	0.285714285714286	0.000233906540096756	FALSE	Visium to VisiumHD - Jaccard I.
s_008um_00267_00187-1	7854	13878	1	6	1	Denate	0.142857142857143	0.00912109068505712	FALSE	Visium to VisiumHD - Jaccard I.
s_008um_00261_00204-1	6767	13151	1	6	1	Denate	0.266666666666667	0.481861479007691	TRUE	Visium to VisiumHD - Jaccard I.
s_008um_00258_00246-1	7546	13547	1	6	1	Denate	0.2	0.127446499904553	TRUE	Visium to VisiumHD - Jaccard I.
s_008um_00261_00250-1	7472	13747	1	6	1	Denate	0.2	0.127446499904553	TRUE	Visium to VisiumHD - Jaccard I.
s_008um_00280_00185-1	7101	14478	1	6	1	Denate	0.0909090909090909	0.119621253206326	TRUE	Visium to VisiumHD - Jaccard I.
s_008um_00226_00293-1	7606	14065	1	6	1	Denate	0.1875	0.77606980949681	TRUE	Visium to VisiumHD - Jaccard I.
s_008um_00256_00252-1	7028	13377	1	6	1	Denate	0.285714285714286	0.000233906540096756	FALSE	Visium to VisiumHD - Jaccard I.
s_008um_00261_00208-1	7468	13530	1	6	1	Denate	0.2	0.127446499904553	TRUE	Visium to VisiumHD - Jaccard I.
s_008um_00223_00249-1	6486	13364	1	6	1	Denate	0.2	0.161394590282383	TRUE	Visium to VisiumHD - Jaccard I.
s_008um_00262_00190-1	7658	13972	1	6	1	Denate	0.142857142857143	0.00912109068505712	FALSE	Visium to VisiumHD - Jaccard I.
s_008um_00262_00197-1	7774	13804	1	6	1	Denate	0.142857142857143	0.00912109068505712	FALSE	Visium to VisiumHD - Jaccard I.
s_008um_00262_00195-1	7779	13908	1	6	1	Denate	0.142857142857143	0.00912109068505712	FALSE	Visium to VisiumHD - Jaccard I.
s_008um_00227_00293-1	7543	14082	1	6	1	Denate	0.1875	0.77606980949681	TRUE	Visium to VisiumHD - Jaccard I.
s_008um_00225_00292-1	7646	14049	1	6	1	Denate	0.1875	0.77606980949681	TRUE	Visium to VisiumHD - Jaccard I.
s_008um_00262_00245-1	7545	13912	1	6	1	Endothelial_Stalk	0.1875	0.77606980949681	TRUE	Visium to VisiumHD - Jaccard I.
s_008um_00259_00206-1	6767	13154	1	6	1	Denate	0.266666666666667	0.481861479007691	TRUE	Visium to VisiumHD - Jaccard I.
s_008um_00263_00232-1	7605	13679	1	6	1	Denate	0.2	0.127446499904553	TRUE	Visium to VisiumHD - Jaccard I.
s_008um_00270_00182-1	7781	13727	1	6	1	Denate	0.142857142857143	0.00912109068505712	FALSE	Visium to VisiumHD - Jaccard I.
s_008um_00274_00186-1	7340	14756	1	6	1	Denate	0.0909090909090909	0.119621253206326	TRUE	Visium to VisiumHD - Jaccard I.
s_008um_00228_00275-1	7042	14048	1	6	1	Denate	0.230769230769231	0.845325729385916	TRUE	Visium to VisiumHD - Jaccard I.
s_008um_00259_00261-1	7012	13583	1	6	1	Denate	0.285714285714286	0.000233906540096756	FALSE	Visium to VisiumHD - Jaccard I.
s_008um_00263_00241-1	7606	13529	1	6	1	Astrocyte	0.2	0.127446499904553	TRUE	Visium to VisiumHD - Jaccard I.
s_008um_00283_00186-1	7128	14585	1	6	1	Astrocyte	0.0909090909090909	0.119621253206326	TRUE	Visium to VisiumHD - Jaccard I.
s_008um_00263_00206-1	6912	13320	1	6	1	Oligodendrocyte	0.266666666666667	0.481861479007691	TRUE	Visium to VisiumHD - Jaccard I.
s_008um_00234_00139-1	5626	14282	1	12	2	Undefined	0.1875	0.841929983741252	TRUE	Visium to VisiumHD - Jaccard I.
s_008um_00255_00251-1	7206	13574	1	6	1	Denate	0.285714285714286	0.000233906540096756	FALSE	Visium to VisiumHD - Jaccard I.
s_008um_00265_00203-1	6833	13503	1	6	1	Undefined	0.266666666666667	0.481861479007691	TRUE	Visium to VisiumHD - Jaccard I.
s_008um_00230_00290-1	7554	14120	1	6	1	Denate	0.1875	0.77606980949681	TRUE	Visium to VisiumHD - Jaccard I.
s_008um_00215_00264-1	7551	14306	1	6	1	Denate	0.1	0.795515343822762	TRUE	Visium to VisiumHD - Jaccard I.
s_008um_00222_00249-1	6565	13506	1	6	1	Denate	0.2	0.161394590282383	TRUE	Visium to VisiumHD - Jaccard I.
s_008um_00229_00274-1	7286	12437	1	6	1	Interneuron	0.153846153846154	0.72456742236191	TRUE	Visium to VisiumHD - Jaccard I.
s_008um_00271_00206-1	7468	13913	1	6	1	Denate	0.1875	0.77606980949681	TRUE	Visium to VisiumHD - Jaccard I.
s_008um_00261_00248-1	7556	13538	1	6	1	Astrocyte	0.2	0.127446499904553	TRUE	Visium to VisiumHD - Jaccard I.
s_008um_00260_00219-1	7541	13797	1	6	1	Denate	0.2	0.127446499904553	TRUE	Visium to VisiumHD - Jaccard I.
s_008um_00227_00250-1	6437	13367	1	6	1	Denate	0.2	0.161394590282383	TRUE	Visium to VisiumHD - Jaccard I.
s_008um_00258_00208-1	7685	13805	1	6	1	Denate	0.142857142857143	0.00912109068505712	FALSE	Visium to VisiumHD - Jaccard I.
s_008um_00263_00204-1	6736	13154	1	6	1	Denate	0.266666666666667	0.481861479007691	TRUE	Visium to VisiumHD - Jaccard I.
s_008um_00256_00253-1	7350	13348	1	6	1	Denate	0.285714285714286	0.000233906540096756	FALSE	Visium to VisiumHD - Jaccard I.
s_008um_00264_00203-1	6848	13507	1	6	1	Denate	0.266666666666667	0.481861479007691	TRUE	Visium to VisiumHD - Jaccard I.
s_008um_00229_00275-1	7165	12368	1	6	1	Denate	0.153846153846154	0.72456742236191	TRUE	Visium to VisiumHD - Jaccard I.
s_008um_00255_00252-1	7033	13344	1	6	1	Denate	0.285714285714286	0.000233906540096756	FALSE	Visium to VisiumHD - Jaccard I.
s_008um_00258_00221-1	7374	13531	1	6	1	Denate	0.2	0.127446499904553	TRUE	Visium to VisiumHD - Jaccard I.
s_008um_00271_00184-1	7770	13895	1	6	1	Denate	0.142857142857143	0.00912109068505712	FALSE	Visium to VisiumHD - Jaccard I.
s_008um_00265_00188-1	7969	13760	1	6	1	Denate	0.142857142857143	0.00912109068505712	FALSE	Visium to VisiumHD - Jaccard I.
s_008um_00277_00185-1	7311	14690	1	6	1	Denate	0.0909090909090909	0.119621253206326	TRUE	Visium to VisiumHD - Jaccard I.
s_008um_00254_00252-1	7006	13662	1	6	1	Denate	0.285714285714286	0.000233906540096756	FALSE	Visium to VisiumHD - Jaccard I.
s_008um_00263_00212-1	7615	13936	1	6	1	Undefined	0.1875	0.77606980949681	TRUE	Visium to VisiumHD - Jaccard I.
s_008um_00258_00266-1	7462	14230	1	6	1	Denate	0.1875	0.77606980949681	TRUE	Visium to VisiumHD - Jaccard I.
s_008um_00264_00206-1	7979	13777	1	6	1	Denate	0.142857142857143	0.00912109068505712	FALSE	Visium to VisiumHD - Jaccard I.
s_008um_00216_00281-1	7629	14052	1	6	1	Denate	0.1875	0.77606980949681	TRUE	Visium to VisiumHD - Jaccard I.
s_008um_00253_00217-1	7432	13561	1	6	1	Denate	0.2	0.127446499904553	TRUE	Visium to VisiumHD - Jaccard I.
s_008um_00261_00206-1	7730	14019	1	6	1	Denate	0.142857142857143	0.00912109068505712	FALSE	Visium to VisiumHD - Jaccard I.
s_008um_00263_00202-1	7342	13607	1	6	1	Denate	0.2	0.127446499904553	TRUE	Visium to VisiumHD - Jaccard I.
s_008um_00261_00207-1	6948	13316	1	6	1	Denate	0.266666666666667	0.481861479007691	TRUE	Visium to VisiumHD - Jaccard I.
s_008um_00277_00186-1	7540	14391	1	6	1	Denate	0.1	0.795515343822762	TRUE	Visium to VisiumHD - Jaccard I.
s_008um_00229_00248-1	6658	13675	1	6	1	Denate	0.2	0.161394590282383	TRUE	Visium to VisiumHD - Jaccard I.
s_008um_00259_00250-1	7046	13497	1	6	1	Denate	0.285714285714286	0.000233906540096756	FALSE	Visium to VisiumHD - Jaccard I.
s_008um_00261_00196-1	7665	14052	1	6	1	Denate	0.142857142857143	0.00912109068505712	FALSE	Visium to VisiumHD - Jaccard I.
s_008um_00256_00227-1	7668	13618	1	6	1	Denate	0.2	0.127446499904553	TRUE	Visium to VisiumHD - Jaccard I.
s_008um_00263_00213-1	7522	14143	1	6	1	Denate	0.1875	0.77606980949681	TRUE	Visium to VisiumHD - Jaccard I.
s_008um_00226_00250-1	6402	13599	1	6	1	Denate	0.2	0.161394590282383	TRUE	Visium to VisiumHD - Jaccard I.
s_008um_00257_00262-1	7036	13367	1	6	1	Denate	0.285714285714286	0.000233906540096756	FALSE	Visium to VisiumHD - Jaccard I.
s_008um_00228_00245-1	6372	13364	1	6	1	Denate	0.2	0.161394590282383	TRUE	Visium to VisiumHD - Jaccard I.
s_008um_00256_00217-1	7353	13724	1	6	1	Astrocyte	0.2	0.127446499904553	TRUE	Visium to VisiumHD - Jaccard I.
s_008um_00260_00255-1	7485	13716	1	6	1	Denate	0.2	0.127446499904553	TRUE	Visium to VisiumHD - Jaccard I.
s_008um_00232_00250-1	7348	13459	1	6	1	Interneuron	0.428571428571429	0.000844863284241123	FALSE	Visium to VisiumHD - Jaccard I.
s_008um_00253_00219-1	7453	13783	1	6	1	Undefined	0.2	0.127446499904553	TRUE	Visium to VisiumHD - Jaccard I.
s_008um_00257_00209-1	7365	13790	1	6	1	Denate	0.2	0.127446499904553	TRUE	Visium to VisiumHD - Jaccard I.
s_008um_00228_00278-1	7066	13882	1	6	1	Denate	0.230769230769231	0.845325729385916	TRUE	Visium to VisiumHD - Jaccard I.
s_008um_00234_00142-1	5698	14441	1	12	2	CA1	0.1875	0.841929983741252	TRUE	Visium to VisiumHD - Jaccard I.
s_008um_00228_00294-1	7552	14051	1	6	1	Denate	0.1875	0.77606980949681	TRUE	Visium to VisiumHD - Jaccard I.
s_008um_00261_00240-1	7493	13809	1	6	1	Denate	0.2	0.127446499904553	TRUE	Visium to VisiumHD - Jaccard I.
s_008um_00255_00243-1	7485	13821	1	6	1	Denate	0.2	0.127446499904553	TRUE	Visium to VisiumHD - Jaccard I.
s_008um_00263_00231-1	7477	13685	1	6	1	Denate	0.2	0.127446499904553	TRUE	Visium to VisiumHD - Jaccard I.
s_008um_00230_00143-1	5722	14281	1	12	2	CA1	0.1875	0.841929983741252	TRUE	Visium to VisiumHD - Jaccard I.
s_008um_00258_00231-1	7409	13759	1	6	1	Denate	0.2	0.127446499904553	TRUE	Visium to VisiumHD - Jaccard I.
s_008um_00259_00255-1	7406	13839	1	6	1	Denate	0.2	0.127446499904553	TRUE	Visium to VisiumHD - Jaccard I.
s_008um_00284_00187-1	7273	14639	1	6	1	Denate	0.0909090909090909	0.119621253206326	TRUE	Visium to VisiumHD - Jaccard I.
s_008um_00262_00230-1	7482	13868	1	6	1	Denate	0.2	0.127446499904553	TRUE	Visium to VisiumHD - Jaccard I.
s_008um_00242_00139-1	5606	14447	1	12	2	Astrocyte	0.1875	0.841929983741252	TRUE	Visium to VisiumHD - Jaccard I.
s_008um_00254_00253-1	7129	13368	1	6	1	Denate	0.285714285714286	0.000233906540096756	FALSE	Visium to VisiumHD - Jaccard I.
s_008um_00264_00271-1	7414	13905	1	6	1	Undefined	0.1875	0.77606980949681	TRUE	Visium to VisiumHD - Jaccard I.
s_008um_00259_00221-1	7370	13743	1	6	1	Denate	0.2	0.127446499904553	TRUE	Visium to VisiumHD - Jaccard I.
s_008um_00233_00142-1	5414	14334	1	12	2	CA1	0.1875	0.841929983741252	TRUE	Visium to VisiumHD - Jaccard I.
s_008um_00260_00231-1	7556	13674	1	6	1	Denate	0.2	0.127446499904553	TRUE	Visium to VisiumHD - Jaccard I.
s_008um_00225_00294-1	6877	13252	1	6	1	Denate	0.266666666666667	0.481861479007691	TRUE	Visium to VisiumHD - Jaccard I.
s_008um_00258_00223-1	7528	13537	1	6	1	Astrocyte	0.2	0.127446499904553	TRUE	Visium to VisiumHD - Jaccard I.
s_008um_00266_00187-1	7746	13949	1	6	1	Denate	0.142857142857143	0.00912109068505712	FALSE	Visium to VisiumHD - Jaccard I.
s_008um_00218_00271-1	7766	13804	1	6	1	Denate	0.142857142857143	0.00912109068505712	FALSE	Visium to VisiumHD - Jaccard I.
s_008um_00273_00184-1	7971	13925	1	6	1	Denate	0.142857142857143	0.00912109068505712	FALSE	Visium to VisiumHD - Jaccard I.
s_008um_00254_00219-1	7408	13839	1	6	1	Polydendrocyte	0.2	0.127446499904553	TRUE	Visium to VisiumHD - Jaccard I.
s_008um_00226_00244-1	6459	13668	1	6	1	Denate	0.2	0.161394590282383	TRUE	Visium to VisiumHD - Jaccard I.
s_008um_00264_00204-1	7669	13754	1	6	1	Interneuron	0.142857142857143	0.00912109068505712	FALSE	Visium to VisiumHD - Jaccard I.
s_008um_00233_00141-1	5671	14450	1	12	2	CA1	0.1875	0.841929983741252	TRUE	Visium to VisiumHD - Jaccard I.
s_008um_00254_00254-1	7170	13634	1	6	1	Undefined	0.285714285714286	0.000233906540096756	FALSE	Visium to VisiumHD - Jaccard I.
s_008um_00263_00235-1	7621	13757	1	6	1	Denate	0.2	0.127446499904553	TRUE	Visium to VisiumHD - Jaccard I.
s_008um_00227_00251-1	6405	13489	1	6	1	Denate	0.2	0.161394590282383	TRUE	Visium to VisiumHD - Jaccard I.
s_008um_00256_00256-1	7494	13776	1	6	1	Denate	0.2	0.127446499904553	TRUE	Visium to VisiumHD - Jaccard I.
s_008um_00234_00141-1	5525	14433	1	12	2	CA1	0.1875	0.841929983741252	TRUE	Visium to VisiumHD - Jaccard I.
s_008um_00261_00235-1	7433	13684	1	6	1	Denate	0.2	0.127446499904553	TRUE	Visium to VisiumHD - Jaccard I.
s_008um_00262_00233-1	7669	13876	1	6	1	Denate	0.2	0.127446499904553	TRUE	Visium to VisiumHD - Jaccard I.
s_008um_00263_00198-1	6728	13263	1	6	1	Denate	0.266666666666667	0.481861479007691	TRUE	Visium to VisiumHD - Jaccard I.
s_008um_00231_00145-1	5673	14537	1	12	2	CA1	0.1875	0.841929983741252	TRUE	Visium to VisiumHD - Jaccard I.
s_008um_00265_00199-1	6699	13379	1	6	1	Denate	0.266666666666667	0.481861479007691	TRUE	Visium to VisiumHD - Jaccard I.
s_008um_00260_00204-1	7968	13995	1	6	1	Denate	0.142857142857143	0.00912109068505712	FALSE	Visium to VisiumHD - Jaccard I.
s_008um_00226_00249-1	6366	13385	1	6	1	Denate	0.2	0.161394590282383	TRUE	Visium to VisiumHD - Jaccard I.
s_008um_00230_00292-1	7607	14238	1	6	1	Denate	0.1875	0.77606980949681	TRUE	Visium to VisiumHD - Jaccard I.
s_008um_00262_00196-1	7628	13997	1	6	1	Denate	0.142857142857143	0.00912109068505712	FALSE	Visium to VisiumHD - Jaccard I.
s_008um_00267_00210-1	7372	13832	1	6	1	Denate	0.2	0.127446499904553	TRUE	Visium to VisiumHD - Jaccard I.
s_008um_00255_00217-1	7642	13797	1	6	1	Undefined	0.2	0.127446499904553	TRUE	Visium to VisiumHD - Jaccard I.
s_008um_00257_00224-1	7479	13832	1	6	1	Undefined	0.2	0.127446499904553	TRUE	Visium to VisiumHD - Jaccard I.
s_008um_00263_00199-1	6847	13358	1	6	1	Denate	0.266666666666667	0.481861479007691	TRUE	Visium to VisiumHD - Jaccard I.
s_008um_00232_00142-1	5703	14360	1	12	2	CA1	0.1875	0.841929983741252	TRUE	Visium to VisiumHD - Jaccard I.
s_008um_00235_00143-1	5689	14434	1	12	2	CA1	0.1875	0.841929983741252	TRUE	Visium to VisiumHD - Jaccard I.
s_008um_00256_00208-1	6762	13180	1	6	1	Denate	0.266666666666667	0.481861479007691	TRUE	Visium to VisiumHD - Jaccard I.
s_008um_00255_00263-1	7373	14116	1	6	1	Denate	0.1875	0.77606980949681	TRUE	Visium to VisiumHD - Jaccard I.
s_008um_00252_00219-1	7662	13875	1	6	1	Denate	0.2	0.127446499904553	TRUE	Visium to VisiumHD - Jaccard I.
s_008um_00277_00201-1	7636	14026	1	6	1	Denate	0.142857142857143	0.00912109068505712	FALSE	Visium to VisiumHD - Jaccard I.
s_008um_00226_00243-1	6476	13513	1	6	1	Denate	0.2	0.161394590282383	TRUE	Visium to VisiumHD - Jaccard I.
s_008um_00258_00226-1	7447	13742	1	6	1	Denate	0.2	0.127446499904553	TRUE	Visium to VisiumHD - Jaccard I.
s_008um_00259_00213-1	7509	13554	1	6	1	Astrocyte	0.2	0.127446499904553	TRUE	Visium to VisiumHD - Jaccard I.
s_008um_00254_00261-1	7080	13382	1	6	1	Denate	0.285714285714286	0.000233906540096756	FALSE	Visium to VisiumHD - Jaccard I.
s_008um_00262_00194-1	7686	13813	1	6	1	Denate	0.142857142857143	0.00912109068505712	FALSE	Visium to VisiumHD - Jaccard I.
s_008um_00273_00183-1	7798	13923	1	6	1	Denate	0.142857142857143	0.00912109068505712	FALSE	Visium to VisiumHD - Jaccard I.
s_008um_00237_00144-1	5507	14485	1	12	2	CA1	0.1875	0.841929983741252	TRUE	Visium to VisiumHD - Jaccard I.
s_008um_00227_00244-1	6428	13632	1	6	1	Denate	0.2	0.161394590282383	TRUE	Visium to VisiumHD - Jaccard I.
s_008um_00264_00231-1	7481	13538	1	6	1	Denate	0.2	0.127446499904553	TRUE	Visium to VisiumHD - Jaccard I.
s_008um_00266_00202-1	6706	13396	1	6	1	Denate	0.266666666666667	0.481861479007691	TRUE	Visium to VisiumHD - Jaccard I.
s_008um_00261_00260-1	7571	13621	1	6	1	Astrocyte	0.2	0.127446499904553	TRUE	Visium to VisiumHD - Jaccard I.
s_008um_00226_00295-1	7643	13911	1	6	1	Denate	0.1875	0.77606980949681	TRUE	Visium to VisiumHD - Jaccard I.
s_008um_00255_00250-1	6998	13485	1	6	1	Denate	0.285714285714286	0.000233906540096756	FALSE	Visium to VisiumHD - Jaccard I.
s_008um_00259_00253-1	7001	13378	1	6	1	Denate	0.285714285714286	0.000233906540096756	FALSE	Visium to VisiumHD - Jaccard I.
s_008um_00256_00203-1	7688	13937	1	6	1	Denate	0.142857142857143	0.00912109068505712	FALSE	Visium to VisiumHD - Jaccard I.
s_008um_00231_00249-1	6669	13687	1	6	1	Denate	0.2	0.161394590282383	TRUE	Visium to VisiumHD - Jaccard I.
s_008um_00263_00233-1	7565	13822	1	6	1	Denate	0.2	0.127446499904553	TRUE	Visium to VisiumHD - Jaccard I.
s_008um_00216_00269-1	7662	13775	1	6	1	Undefined	0.142857142857143	0.00912109068505712	FALSE	Visium to VisiumHD - Jaccard I.
s_008um_00258_00254-1	7252	13685	1	6	1	Denate	0.285714285714286	0.000233906540096756	FALSE	Visium to VisiumHD - Jaccard I.
s_008um_00229_00245-1	6722	13405	1	6	1	Denate	0.2	0.161394590282383	TRUE	Visium to VisiumHD - Jaccard I.
s_008um_00230_00245-1	6545	13674	1	6	1	Denate	0.2	0.161394590282383	TRUE	Visium to VisiumHD - Jaccard I.
s_008um_00255_00253-1	7289	13675	1	6	1	Denate	0.285714285714286	0.000233906540096756	FALSE	Visium to VisiumHD - Jaccard I.
s_008um_00283_00185-1	7056	14521	1	6	1	Denate	0.0909090909090909	0.119621253206326	TRUE	Visium to VisiumHD - Jaccard I.
s_008um_00258_00224-1	7419	13599	1	6	1	Denate	0.2	0.127446499904553	TRUE	Visium to VisiumHD - Jaccard I.
s_008um_00261_00232-1	6719	13206	1	6	1	Denate	0.266666666666667	0.481861479007691	TRUE	Visium to VisiumHD - Jaccard I.
s_008um_00258_00244-1	7319	13547	1	6	1	Denate	0.2	0.127446499904553	TRUE	Visium to VisiumHD - Jaccard I.
s_008um_00236_00139-1	5593	14542	1	12	2	CA1	0.1875	0.841929983741252	TRUE	Visium to VisiumHD - Jaccard I.
s_008um_00263_00201-1	7748	14050	1	6	1	Denate	0.142857142857143	0.00912109068505712	FALSE	Visium to VisiumHD - Jaccard I.
s_008um_00225_00243-1	6584	13484	1	6	1	Denate	0.2	0.161394590282383	TRUE	Visium to VisiumHD - Jaccard I.
s_008um_00274_00183-1	7649	14005	1	6	1	Denate	0.142857142857143	0.00912109068505712	FALSE	Visium to VisiumHD - Jaccard I.
s_008um_00257_00258-1	7636	13723	1	6	1	Denate	0.2	0.127446499904553	TRUE	Visium to VisiumHD - Jaccard I.
s_008um_00232_00247-1	6584	13698	1	6	1	Denate	0.2	0.161394590282383	TRUE	Visium to VisiumHD - Jaccard I.
s_008um_00236_00144-1	5717	14530	1	12	2	CA1	0.1875	0.841929983741252	TRUE	Visium to VisiumHD - Jaccard I.
s_008um_00256_00260-1	7255	13374	1	6	1	Denate	0.285714285714286	0.000233906540096756	FALSE	Visium to VisiumHD - Jaccard I.
s_008um_00262_00207-1	7314	13863	1	6	1	Denate	0.2	0.127446499904553	TRUE	Visium to VisiumHD - Jaccard I.
s_008um_00257_00250-1	7069	13526	1	6	1	Denate	0.285714285714286	0.000233906540096756	FALSE	Visium to VisiumHD - Jaccard I.
s_008um_00284_00186-1	7037	14754	1	6	1	Denate	0.0909090909090909	0.119621253206326	TRUE	Visium to VisiumHD - Jaccard I.
s_008um_00241_00138-1	5660	14338	1	12	2	CA1	0.1875	0.841929983741252	TRUE	Visium to VisiumHD - Jaccard I.
s_008um_00263_00230-1	7485	13840	1	6	1	Denate	0.2	0.127446499904553	TRUE	Visium to VisiumHD - Jaccard I.
s_008um_00231_00288-1	7550	13638	1	6	1	Denate	0.2	0.127446499904553	TRUE	Visium to VisiumHD - Jaccard I.
s_008um_00258_00251-1	7258	13493	1	6	1	Denate	0.285714285714286	0.000233906540096756	FALSE	Visium to VisiumHD - Jaccard I.
s_008um_00254_00249-1	7276	13591	1	6	1	Denate	0.285714285714286	0.000233906540096756	FALSE	Visium to VisiumHD - Jaccard I.
s_008um_00259_00233-1	7038	13372	1	6	1	Denate	0.285714285714286	0.000233906540096756	FALSE	Visium to VisiumHD - Jaccard I.
s_008um_00227_00280-1	7318	13771	1	6	1	Denate	0.230769230769231	0.845325729385916	TRUE	Visium to VisiumHD - Jaccard I.
s_008um_00235_00132-1	5620	14563	1	12	2	CA1	0.1875	0.841929983741252	TRUE	Visium to VisiumHD - Jaccard I.
s_008um_00235_00140-1	5681	14328	1	12	2	CA1	0.1875	0.841929983741252	TRUE	Visium to VisiumHD - Jaccard I.
s_008um_00261_00193-1	7721	13883	1	6	1	Denate	0.142857142857143	0.00912109068505712	FALSE	Visium to VisiumHD - Jaccard I.
s_008um_00264_00232-1	7521	13692	1	6	1	Denate	0.2	0.127446499904553	TRUE	Visium to VisiumHD - Jaccard I.
s_008um_00272_00183-1	7728	13883	1	6	1	Denate	0.142857142857143	0.00912109068505712	FALSE	Visium to VisiumHD - Jaccard I.
s_008um_00253_00249-1	7235	13638	1	6	1	Denate	0.285714285714286	0.000233906540096756	FALSE	Visium to VisiumHD - Jaccard I.
s_008um_00269_00209-1	7646	14060	1	6	1	Denate	0.1875	0.77606980949681	TRUE	Visium to VisiumHD - Jaccard I.
s_008um_00261_00191-1	7640	13916	1	6	1	Denate	0.142857142857143	0.00912109068505712	FALSE	Visium to VisiumHD - Jaccard I.
s_008um_00259_00252-1	7118	13525	1	6	1	Denate	0.285714285714286	0.000233906540096756	FALSE	Visium to VisiumHD - Jaccard I.
s_008um_00265_00231-1	7559	13697	1	6	1	Undefined	0.2	0.127446499904553	TRUE	Visium to VisiumHD - Jaccard I.
s_008um_00238_00137-1	5547	14563	1	12	2	CA1	0.1875	0.841929983741252	TRUE	Visium to VisiumHD - Jaccard I.
s_008um_00257_00211-1	6886	13217	1	6	1	Denate	0.266666666666667	0.481861479007691	TRUE	Visium to VisiumHD - Jaccard I.
s_008um_00236_00142-1	5761	14327	1	12	2	CA1	0.1875	0.841929983741252	TRUE	Visium to VisiumHD - Jaccard I.
s_008um_00236_00138-1	5465	14419	1	12	2	CA1	0.1875	0.841929983741252	TRUE	Visium to VisiumHD - Jaccard I.
s_008um_00255_00247-1	7337	13530	1	6	1	Denate	0.285714285714286	0.000233906540096756	FALSE	Visium to VisiumHD - Jaccard I.
s_008um_00231_00149-1	5462	14312	1	12	2	CA1	0.1875	0.841929983741252	TRUE	Visium to VisiumHD - Jaccard I.
s_008um_00260_00245-1	7354	13662	1	6	1	Denate	0.2	0.127446499904553	TRUE	Visium to VisiumHD - Jaccard I.
s_008um_00261_00246-1	7394	14047	1	6	1	Denate	0.1875	0.77606980949681	TRUE	Visium to VisiumHD - Jaccard I.
s_008um_00233_00143-1	5536	14317	1	12	2	CA1	0.1875	0.841929983741252	TRUE	Visium to VisiumHD - Jaccard I.
s_008um_00237_00147-1	5650	14349	1	12	2	Undefined	0.1875	0.841929983741252	TRUE	Visium to VisiumHD - Jaccard I.
s_008um_00260_00246-1	7351	13861	1	6	1	Denate	0.2	0.127446499904553	TRUE	Visium to VisiumHD - Jaccard I.
s_008um_00254_00248-1	7335	13005	1	6	1	Denate	0.272727272727273	5.37839134602841e-05	FALSE	Visium to VisiumHD - Jaccard I.
s_008um_00256_00210-1	7990	13847	1	6	1	Denate	0.142857142857143	0.00912109068505712	FALSE	Visium to VisiumHD - Jaccard I.
s_008um_00260_00253-1	7066	13543	1	6	1	Denate	0.285714285714286	0.000233906540096756	FALSE	Visium to VisiumHD - Jaccard I.
s_008um_00229_00244-1	6396	13664	1	6	1	Denate	0.2	0.161394590282383	TRUE	Visium to VisiumHD - Jaccard I.
s_008um_00238_00146-1	5497	14533	1	12	2	CA1	0.1875	0.841929983741252	TRUE	Visium to VisiumHD - Jaccard I.
s_008um_00261_00219-1	7380	14056	1	6	1	Denate	0.1875	0.77606980949681	TRUE	Visium to VisiumHD - Jaccard I.
s_008um_00262_00193-1	7943	13990	1	6	1	Denate	0.142857142857143	0.00912109068505712	FALSE	Visium to VisiumHD - Jaccard I.
s_008um_00271_00182-1	7928	13875	1	6	1	Denate	0.142857142857143	0.00912109068505712	FALSE	Visium to VisiumHD - Jaccard I.
s_008um_00228_00244-1	6405	13360	1	6	1	Denate	0.2	0.161394590282383	TRUE	Visium to VisiumHD - Jaccard I.
s_008um_00262_00217-1	7479	13977	1	6	1	Denate	0.1875	0.77606980949681	TRUE	Visium to VisiumHD - Jaccard I.
s_008um_00225_00241-1	6493	13587	1	6	1	Denate	0.2	0.161394590282383	TRUE	Visium to VisiumHD - Jaccard I.
s_008um_00252_00249-1	7267	13527	1	6	1	Denate	0.285714285714286	0.000233906540096756	FALSE	Visium to VisiumHD - Jaccard I.
s_008um_00261_00194-1	7651	13902	1	6	1	Denate	0.142857142857143	0.00912109068505712	FALSE	Visium to VisiumHD - Jaccard I.
s_008um_00229_00283-1	7190	13736	1	6	1	Denate	0.230769230769231	0.845325729385916	TRUE	Visium to VisiumHD - Jaccard I.
s_008um_00255_00244-1	7079	13547	1	6	1	Denate	0.285714285714286	0.000233906540096756	FALSE	Visium to VisiumHD - Jaccard I.
s_008um_00237_00136-1	5590	14363	1	12	2	CA1	0.1875	0.841929983741252	TRUE	Visium to VisiumHD - Jaccard I.
s_008um_00253_00250-1	7298	13523	1	6	1	Denate	0.285714285714286	0.000233906540096756	FALSE	Visium to VisiumHD - Jaccard I.
s_008um_00240_00138-1	5600	14431	1	12	2	CA1	0.1875	0.841929983741252	TRUE	Visium to VisiumHD - Jaccard I.
s_008um_00253_00259-1	7148	13441	1	6	1	Denate	0.285714285714286	0.000233906540096756	FALSE	Visium to VisiumHD - Jaccard I.
s_008um_00257_00227-1	7623	13881	1	6	1	Denate	0.2	0.127446499904553	TRUE	Visium to VisiumHD - Jaccard I.
s_008um_00261_00198-1	7651	13998	1	6	1	Denate	0.142857142857143	0.00912109068505712	FALSE	Visium to VisiumHD - Jaccard I.
s_008um_00228_00276-1	7129	13394	1	6	1	Denate	0.285714285714286	0.000233906540096756	FALSE	Visium to VisiumHD - Jaccard I.
s_008um_00255_00214-1	7316	13873	1	6	1	Denate	0.2	0.127446499904553	TRUE	Visium to VisiumHD - Jaccard I.
s_008um_00233_00293-1	7379	13648	1	6	1	Denate	0.2	0.127446499904553	TRUE	Visium to VisiumHD - Jaccard I.
s_008um_00232_00146-1	5698	14383	1	12	2	Interneuron	0.1875	0.841929983741252	TRUE	Visium to VisiumHD - Jaccard I.
s_008um_00237_00140-1	5450	14368	1	12	2	CA1	0.1875	0.841929983741252	TRUE	Visium to VisiumHD - Jaccard I.
s_008um_00259_00203-1	6939	13398	1	6	1	Denate	0.266666666666667	0.481861479007691	TRUE	Visium to VisiumHD - Jaccard I.
s_008um_00258_00247-1	6994	13379	1	6	1	Denate	0.285714285714286	0.000233906540096756	FALSE	Visium to VisiumHD - Jaccard I.
s_008um_00258_00249-1	7135	13558	1	6	1	Denate	0.285714285714286	0.000233906540096756	FALSE	Visium to VisiumHD - Jaccard I.
s_008um_00239_00140-1	5520	14553	1	12	2	CA1	0.1875	0.841929983741252	TRUE	Visium to VisiumHD - Jaccard I.
s_008um_00251_00254-1	7254	12976	1	7	3	Undefined	0.272727272727273	5.37839134602841e-05	FALSE	Visium to VisiumHD - Jaccard I.
s_008um_00229_00297-1	7518	14077	1	6	1	Denate	0.1875	0.77606980949681	TRUE	Visium to VisiumHD - Jaccard I.
s_008um_00232_00246-1	7103	12247	1	6	1	Denate	0.153846153846154	0.72456742236191	TRUE	Visium to VisiumHD - Jaccard I.
s_008um_00264_00230-1	7406	13565	1	6	1	Denate	0.2	0.127446499904553	TRUE	Visium to VisiumHD - Jaccard I.
s_008um_00255_00246-1	7085	13527	1	6	1	Denate	0.285714285714286	0.000233906540096756	FALSE	Visium to VisiumHD - Jaccard I.
s_008um_00260_00190-1	7782	14062	1	6	1	Denate	0.142857142857143	0.00912109068505712	FALSE	Visium to VisiumHD - Jaccard I.
s_008um_00238_00130-1	5429	14576	1	12	2	CA1	0.1875	0.841929983741252	TRUE	Visium to VisiumHD - Jaccard I.
s_008um_00231_00289-1	7572	13839	1	6	1	Denate	0.2	0.127446499904553	TRUE	Visium to VisiumHD - Jaccard I.
s_008um_00266_00186-1	7771	14041	1	6	1	Denate	0.142857142857143	0.00912109068505712	FALSE	Visium to VisiumHD - Jaccard I.
s_008um_00257_00247-1	7123	13441	1	6	1	Undefined	0.285714285714286	0.000233906540096756	FALSE	Visium to VisiumHD - Jaccard I.
s_008um_00258_00232-1	7265	13578	1	6	1	Denate	0.285714285714286	0.000233906540096756	FALSE	Visium to VisiumHD - Jaccard I.
s_008um_00256_00244-1	7307	13676	1	6	1	Denate	0.285714285714286	0.000233906540096756	FALSE	Visium to VisiumHD - Jaccard I.
s_008um_00259_00240-1	7652	13782	1	6	1	Denate	0.2	0.127446499904553	TRUE	Visium to VisiumHD - Jaccard I.
s_008um_00258_00252-1	7237	13501	1	6	1	Denate	0.285714285714286	0.000233906540096756	FALSE	Visium to VisiumHD - Jaccard I.
s_008um_00229_00276-1	7192	12556	1	6	1	Denate	0.153846153846154	0.72456742236191	TRUE	Visium to VisiumHD - Jaccard I.
s_008um_00276_00184-1	7520	14325	1	6	1	Denate	0.1	0.795515343822762	TRUE	Visium to VisiumHD - Jaccard I.
s_008um_00239_00129-1	5593	14484	1	12	2	CA1	0.1875	0.841929983741252	TRUE	Visium to VisiumHD - Jaccard I.
s_008um_00255_00212-1	7501	13695	1	6	1	Undefined	0.2	0.127446499904553	TRUE	Visium to VisiumHD - Jaccard I.
s_008um_00269_00183-1	7733	13945	1	6	1	Denate	0.142857142857143	0.00912109068505712	FALSE	Visium to VisiumHD - Jaccard I.
s_008um_00260_00252-1	7238	13545	1	6	1	Denate	0.285714285714286	0.000233906540096756	FALSE	Visium to VisiumHD - Jaccard I.
s_008um_00230_00294-1	6866	13156	1	6	1	Denate	0.266666666666667	0.481861479007691	TRUE	Visium to VisiumHD - Jaccard I.
s_008um_00233_00247-1	6465	13354	1	6	1	Denate	0.2	0.161394590282383	TRUE	Visium to VisiumHD - Jaccard I.
s_008um_00244_00136-1	5615	14464	1	12	2	Astrocyte	0.1875	0.841929983741252	TRUE	Visium to VisiumHD - Jaccard I.
s_008um_00229_00294-1	7496	13556	1	6	1	Denate	0.2	0.127446499904553	TRUE	Visium to VisiumHD - Jaccard I.
s_008um_00275_00204-1	7897	14030	1	6	1	Denate	0.142857142857143	0.00912109068505712	FALSE	Visium to VisiumHD - Jaccard I.
s_008um_00231_00291-1	6867	13484	1	6	1	Denate	0.266666666666667	0.481861479007691	TRUE	Visium to VisiumHD - Jaccard I.
s_008um_00239_00138-1	5410	14459	1	12	2	CA1	0.1875	0.841929983741252	TRUE	Visium to VisiumHD - Jaccard I.
s_008um_00230_00293-1	7582	13877	1	6	1	Denate	0.2	0.127446499904553	TRUE	Visium to VisiumHD - Jaccard I.
s_008um_00280_00184-1	7568	14283	1	6	1	Denate	0.1	0.795515343822762	TRUE	Visium to VisiumHD - Jaccard I.
s_008um_00262_00202-1	7101	14552	1	6	1	Denate	0.0909090909090909	0.119621253206326	TRUE	Visium to VisiumHD - Jaccard I.
s_008um_00262_00239-1	7610	13855	1	6	1	Denate	0.2	0.127446499904553	TRUE	Visium to VisiumHD - Jaccard I.
s_008um_00231_00285-1	7006	13857	1	6	1	Denate	0.230769230769231	0.845325729385916	TRUE	Visium to VisiumHD - Jaccard I.
s_008um_00238_00144-1	5553	14383	1	12	2	CA1	0.1875	0.841929983741252	TRUE	Visium to VisiumHD - Jaccard I.
s_008um_00250_00217-1	7388	13586	1	6	1	Denate	0.2	0.127446499904553	TRUE	Visium to VisiumHD - Jaccard I.
s_008um_00253_00254-1	7244	13294	1	6	1	Denate	0.272727272727273	5.37839134602841e-05	FALSE	Visium to VisiumHD - Jaccard I.
s_008um_00232_00295-1	6790	13438	1	6	1	Denate	0.266666666666667	0.481861479007691	TRUE	Visium to VisiumHD - Jaccard I.
s_008um_00239_00141-1	5641	14510	1	12	2	CA1	0.1875	0.841929983741252	TRUE	Visium to VisiumHD - Jaccard I.
s_008um_00259_00235-1	7438	13767	1	6	1	Denate	0.2	0.127446499904553	TRUE	Visium to VisiumHD - Jaccard I.
s_008um_00231_00139-1	4949	14061	1	12	2	Undefined	0.230769230769231	0.21456645053378	TRUE	Visium to VisiumHD - Jaccard I.
s_008um_00232_00150-1	5581	14390	1	12	2	CA1	0.1875	0.841929983741252	TRUE	Visium to VisiumHD - Jaccard I.
s_008um_00233_00294-1	7015	13189	1	6	1	Denate	0.266666666666667	0.481861479007691	TRUE	Visium to VisiumHD - Jaccard I.
s_008um_00253_00244-1	7240	13210	1	6	1	Denate	0.272727272727273	5.37839134602841e-05	FALSE	Visium to VisiumHD - Jaccard I.
s_008um_00187_00190-1	4316	11868	1	12	2	CA1	0.142857142857143	0.207580033814707	TRUE	Visium to VisiumHD - Jaccard I.
s_008um_00251_00258-1	7293	13478	1	6	1	Denate	0.285714285714286	0.000233906540096756	FALSE	Visium to VisiumHD - Jaccard I.
s_008um_00269_00182-1	7806	13773	1	6	1	Denate	0.142857142857143	0.00912109068505712	FALSE	Visium to VisiumHD - Jaccard I.
s_008um_00236_00146-1	5656	14443	1	12	2	CA1	0.1875	0.841929983741252	TRUE	Visium to VisiumHD - Jaccard I.
s_008um_00260_00220-1	7609	13614	1	6	1	Denate	0.2	0.127446499904553	TRUE	Visium to VisiumHD - Jaccard I.
s_008um_00266_00212-1	7474	14147	1	6	1	Denate	0.1875	0.77606980949681	TRUE	Visium to VisiumHD - Jaccard I.
s_008um_00243_00137-1	5718	14443	1	12	2	CA1	0.1875	0.841929983741252	TRUE	Visium to VisiumHD - Jaccard I.
s_008um_00221_00253-1	6571	13440	1	6	1	Denate	0.2	0.161394590282383	TRUE	Visium to VisiumHD - Jaccard I.
s_008um_00238_00140-1	5578	14254	1	12	2	CA1	0.1875	0.841929983741252	TRUE	Visium to VisiumHD - Jaccard I.
s_008um_00251_00217-1	7815	13798	1	6	1	Denate	0.142857142857143	0.00912109068505712	FALSE	Visium to VisiumHD - Jaccard I.
s_008um_00254_00216-1	7544	13525	1	6	1	Denate	0.2	0.127446499904553	TRUE	Visium to VisiumHD - Jaccard I.
s_008um_00231_00135-1	4802	14217	1	12	2	Astrocyte	0.230769230769231	0.21456645053378	TRUE	Visium to VisiumHD - Jaccard I.
s_008um_00230_00149-1	5565	14342	1	12	2	CA1	0.1875	0.841929983741252	TRUE	Visium to VisiumHD - Jaccard I.
s_008um_00255_00248-1	7186	13197	1	6	1	Denate	0.272727272727273	5.37839134602841e-05	FALSE	Visium to VisiumHD - Jaccard I.
s_008um_00238_00139-1	5455	14428	1	12	2	CA1	0.1875	0.841929983741252	TRUE	Visium to VisiumHD - Jaccard I.
s_008um_00254_00247-1	7093	13324	1	6	1	Denate	0.272727272727273	5.37839134602841e-05	FALSE	Visium to VisiumHD - Jaccard I.
s_008um_00255_00216-1	7391	13610	1	6	1	Denate	0.2	0.127446499904553	TRUE	Visium to VisiumHD - Jaccard I.
s_008um_00257_00263-1	7341	12397	1	6	1	Denate	0.153846153846154	0.72456742236191	TRUE	Visium to VisiumHD - Jaccard I.
s_008um_00254_00251-1	7207	13088	1	6	1	Denate	0.272727272727273	5.37839134602841e-05	FALSE	Visium to VisiumHD - Jaccard I.
s_008um_00230_00283-1	6712	13160	1	6	1	Denate	0.266666666666667	0.481861479007691	TRUE	Visium to VisiumHD - Jaccard I.
s_008um_00264_00213-1	7329	13916	1	6	1	Denate	0.1875	0.77606980949681	TRUE	Visium to VisiumHD - Jaccard I.
s_008um_00268_00210-1	7672	13787	1	6	1	Denate	0.2	0.127446499904553	TRUE	Visium to VisiumHD - Jaccard I.
s_008um_00234_00145-1	5518	14609	1	12	2	CA1	0.1875	0.841929983741252	TRUE	Visium to VisiumHD - Jaccard I.
s_008um_00258_00264-1	7272	13461	1	6	1	Denate	0.285714285714286	0.000233906540096756	FALSE	Visium to VisiumHD - Jaccard I.
s_008um_00243_00131-1	5648	14451	1	12	2	CA1	0.1875	0.841929983741252	TRUE	Visium to VisiumHD - Jaccard I.
s_008um_00233_00147-1	5411	14264	1	12	2	CA1	0.1875	0.841929983741252	TRUE	Visium to VisiumHD - Jaccard I.
s_008um_00231_00295-1	6946	13234	1	6	1	Denate	0.266666666666667	0.481861479007691	TRUE	Visium to VisiumHD - Jaccard I.
s_008um_00260_00221-1	7675	13715	1	6	1	Denate	0.2	0.127446499904553	TRUE	Visium to VisiumHD - Jaccard I.
s_008um_00233_00246-1	7053	12459	1	6	1	Denate	0.153846153846154	0.72456742236191	TRUE	Visium to VisiumHD - Jaccard I.
s_008um_00261_00202-1	7071	14614	1	6	1	Denate	0.0909090909090909	0.119621253206326	TRUE	Visium to VisiumHD - Jaccard I.
s_008um_00231_00150-1	5707	14455	1	12	2	CA1	0.1875	0.841929983741252	TRUE	Visium to VisiumHD - Jaccard I.
s_008um_00240_00129-1	5444	14561	1	12	2	CA1	0.1875	0.841929983741252	TRUE	Visium to VisiumHD - Jaccard I.
s_008um_00222_00246-1	6390	13377	1	6	1	Denate	0.2	0.161394590282383	TRUE	Visium to VisiumHD - Jaccard I.
s_008um_00187_00184-1	4632	13878	1	12	2	CA1	0.230769230769231	0.0310575806654429	FALSE	Visium to VisiumHD - Jaccard I.
s_008um_00239_00131-1	5582	14340	1	12	2	CA1	0.1875	0.841929983741252	TRUE	Visium to VisiumHD - Jaccard I.
s_008um_00258_00261-1	7176	12785	1	6	1	Denate	0.125	0.841493286881417	TRUE	Visium to VisiumHD - Jaccard I.
s_008um_00272_00182-1	7968	14023	1	6	1	Denate	0.142857142857143	0.00912109068505712	FALSE	Visium to VisiumHD - Jaccard I.
s_008um_00262_00203-1	7652	14310	1	6	1	Denate	0.1	0.795515343822762	TRUE	Visium to VisiumHD - Jaccard I.
s_008um_00229_00277-1	7218	13988	1	6	1	Denate	0.230769230769231	0.845325729385916	TRUE	Visium to VisiumHD - Jaccard I.
s_008um_00223_00246-1	6362	13650	1	6	1	Denate	0.2	0.161394590282383	TRUE	Visium to VisiumHD - Jaccard I.
s_008um_00252_00248-1	7164	13044	1	6	1	Undefined	0.272727272727273	5.37839134602841e-05	FALSE	Visium to VisiumHD - Jaccard I.
s_008um_00233_00150-1	5754	14303	1	12	2	CA1	0.1875	0.841929983741252	TRUE	Visium to VisiumHD - Jaccard I.
s_008um_00231_00294-1	7510	13716	1	6	1	Denate	0.2	0.127446499904553	TRUE	Visium to VisiumHD - Jaccard I.
s_008um_00227_00239-1	6650	13340	1	6	1	Denate	0.2	0.161394590282383	TRUE	Visium to VisiumHD - Jaccard I.
s_008um_00253_00262-1	7171	12437	1	6	1	Denate	0.153846153846154	0.72456742236191	TRUE	Visium to VisiumHD - Jaccard I.
s_008um_00276_00204-1	7925	14029	1	6	1	Denate	0.142857142857143	0.00912109068505712	FALSE	Visium to VisiumHD - Jaccard I.
s_008um_00240_00141-1	5690	14472	1	12	2	CA1	0.1875	0.841929983741252	TRUE	Visium to VisiumHD - Jaccard I.
s_008um_00230_00244-1	6701	13654	1	6	1	Denate	0.2	0.161394590282383	TRUE	Visium to VisiumHD - Jaccard I.
s_008um_00252_00258-1	7252	13488	1	6	1	Denate	0.285714285714286	0.000233906540096756	FALSE	Visium to VisiumHD - Jaccard I.
s_008um_00250_00220-1	7322	13808	1	6	1	Denate	0.2	0.127446499904553	TRUE	Visium to VisiumHD - Jaccard I.
s_008um_00223_00244-1	6602	13619	1	6	1	Denate	0.2	0.161394590282383	TRUE	Visium to VisiumHD - Jaccard I.
s_008um_00234_00232-1	7829	14011	1	6	1	Denate	0.142857142857143	0.00912109068505712	FALSE	Visium to VisiumHD - Jaccard I.
s_008um_00251_00252-1	7116	13247	1	6	1	Undefined	0.272727272727273	5.37839134602841e-05	FALSE	Visium to VisiumHD - Jaccard I.
s_008um_00234_00149-1	5740	14494	1	12	2	CA1	0.1875	0.841929983741252	TRUE	Visium to VisiumHD - Jaccard I.
s_008um_00252_00262-1	7158	12353	1	6	1	Denate	0.153846153846154	0.72456742236191	TRUE	Visium to VisiumHD - Jaccard I.
s_008um_00232_00289-1	6838	13333	1	6	1	Denate	0.266666666666667	0.481861479007691	TRUE	Visium to VisiumHD - Jaccard I.
s_008um_00257_00233-1	7170	13601	1	6	1	Denate	0.285714285714286	0.000233906540096756	FALSE	Visium to VisiumHD - Jaccard I.
s_008um_00233_00292-1	6954	13382	1	6	1	Denate	0.266666666666667	0.481861479007691	TRUE	Visium to VisiumHD - Jaccard I.
s_008um_00278_00200-1	7334	14724	1	6	1	Astrocyte	0.0909090909090909	0.119621253206326	TRUE	Visium to VisiumHD - Jaccard I.
s_008um_00240_00137-1	5755	14429	1	12	2	CA1	0.1875	0.841929983741252	TRUE	Visium to VisiumHD - Jaccard I.
s_008um_00235_00148-1	5517	14441	1	12	2	CA1	0.1875	0.841929983741252	TRUE	Visium to VisiumHD - Jaccard I.
s_008um_00234_00244-1	7268	13482	1	6	1	Denate	0.285714285714286	0.000233906540096756	FALSE	Visium to VisiumHD - Jaccard I.
s_008um_00270_00208-1	7597	13981	1	6	1	Denate	0.1875	0.77606980949681	TRUE	Visium to VisiumHD - Jaccard I.
s_008um_00254_00250-1	7169	13013	1	6	1	Denate	0.272727272727273	5.37839134602841e-05	FALSE	Visium to VisiumHD - Jaccard I.
s_008um_00253_00243-1	7155	13198	1	6	1	Denate	0.272727272727273	5.37839134602841e-05	FALSE	Visium to VisiumHD - Jaccard I.
s_008um_00232_00293-1	6881	13340	1	6	1	Denate	0.266666666666667	0.481861479007691	TRUE	Visium to VisiumHD - Jaccard I.
s_008um_00232_00232-1	7890	13935	1	6	1	Denate	0.142857142857143	0.00912109068505712	FALSE	Visium to VisiumHD - Jaccard I.
s_008um_00243_00136-1	5636	14472	1	12	2	Undefined	0.1875	0.841929983741252	TRUE	Visium to VisiumHD - Jaccard I.
s_008um_00251_00222-1	7480	13758	1	6	1	Endothelial_Stalk	0.2	0.127446499904553	TRUE	Visium to VisiumHD - Jaccard I.
s_008um_00235_00147-1	5515	14499	1	12	2	CA1	0.1875	0.841929983741252	TRUE	Visium to VisiumHD - Jaccard I.
s_008um_00255_00256-1	7000	13594	1	6	1	Denate	0.285714285714286	0.000233906540096756	FALSE	Visium to VisiumHD - Jaccard I.
s_008um_00239_00134-1	5617	14517	1	12	2	CA1	0.1875	0.841929983741252	TRUE	Visium to VisiumHD - Jaccard I.
s_008um_00255_00262-1	7034	12284	1	6	1	Denate	0.153846153846154	0.72456742236191	TRUE	Visium to VisiumHD - Jaccard I.
s_008um_00240_00128-1	5494	14512	1	12	2	CA1	0.1875	0.841929983741252	TRUE	Visium to VisiumHD - Jaccard I.
s_008um_00232_00136-1	4999	13985	1	12	2	Undefined	0.230769230769231	0.21456645053378	TRUE	Visium to VisiumHD - Jaccard I.
s_008um_00257_00241-1	7331	13665	1	6	1	Denate	0.2	0.127446499904553	TRUE	Visium to VisiumHD - Jaccard I.
s_008um_00262_00240-1	7339	13770	1	6	1	Undefined	0.230769230769231	0.845325729385916	TRUE	Visium to VisiumHD - Jaccard I.
s_008um_00193_00184-1	4525	14061	1	12	2	CA1	0.230769230769231	0.0310575806654429	FALSE	Visium to VisiumHD - Jaccard I.
s_008um_00252_00261-1	7293	12440	1	6	1	Denate	0.153846153846154	0.72456742236191	TRUE	Visium to VisiumHD - Jaccard I.
s_008um_00255_00261-1	7236	12340	1	6	1	Denate	0.153846153846154	0.72456742236191	TRUE	Visium to VisiumHD - Jaccard I.
s_008um_00239_00142-1	5504	14330	1	12	2	CA1	0.1875	0.841929983741252	TRUE	Visium to VisiumHD - Jaccard I.
s_008um_00241_00141-1	5674	14475	1	12	2	Astrocyte	0.1875	0.841929983741252	TRUE	Visium to VisiumHD - Jaccard I.
s_008um_00262_00218-1	7321	13579	1	6	1	Denate	0.2	0.127446499904553	TRUE	Visium to VisiumHD - Jaccard I.
s_008um_00255_00254-1	7158	13167	1	6	1	Undefined	0.272727272727273	5.37839134602841e-05	FALSE	Visium to VisiumHD - Jaccard I.
s_008um_00263_00191-1	7609	14384	1	6	1	Denate	0.1	0.795515343822762	TRUE	Visium to VisiumHD - Jaccard I.
s_008um_00241_00128-1	5507	14319	1	12	2	CA1	0.1875	0.841929983741252	TRUE	Visium to VisiumHD - Jaccard I.
s_008um_00227_00294-1	6969	13505	1	6	1	Denate	0.266666666666667	0.481861479007691	TRUE	Visium to VisiumHD - Jaccard I.
s_008um_00259_00242-1	7400	13518	1	6	1	Denate	0.2	0.127446499904553	TRUE	Visium to VisiumHD - Jaccard I.
s_008um_00261_00238-1	7311	13539	1	6	1	Denate	0.2	0.127446499904553	TRUE	Visium to VisiumHD - Jaccard I.
s_008um_00230_00277-1	7056	12389	1	6	1	Denate	0.153846153846154	0.72456742236191	TRUE	Visium to VisiumHD - Jaccard I.
s_008um_00262_00200-1	7274	14670	1	6	1	Denate	0.0909090909090909	0.119621253206326	TRUE	Visium to VisiumHD - Jaccard I.
s_008um_00240_00144-1	5445	14347	1	12	2	CA1	0.1875	0.841929983741252	TRUE	Visium to VisiumHD - Jaccard I.
s_008um_00230_00295-1	6782	13169	1	6	1	Denate	0.266666666666667	0.481861479007691	TRUE	Visium to VisiumHD - Jaccard I.
s_008um_00263_00229-1	7501	13600	1	6	1	Denate	0.2	0.127446499904553	TRUE	Visium to VisiumHD - Jaccard I.
s_008um_00254_00255-1	7103	13016	1	6	1	Denate	0.272727272727273	5.37839134602841e-05	FALSE	Visium to VisiumHD - Jaccard I.
s_008um_00256_00230-1	7324	13470	1	6	1	Denate	0.285714285714286	0.000233906540096756	FALSE	Visium to VisiumHD - Jaccard I.
s_008um_00253_00251-1	7038	13039	1	6	1	Denate	0.272727272727273	5.37839134602841e-05	FALSE	Visium to VisiumHD - Jaccard I.
s_008um_00185_00182-1	4797	14059	1	12	2	Oligodendrocyte	0.230769230769231	0.0310575806654429	FALSE	Visium to VisiumHD - Jaccard I.
s_008um_00243_00130-1	5668	14329	1	12	2	CA1	0.1875	0.841929983741252	TRUE	Visium to VisiumHD - Jaccard I.
s_008um_00229_00278-1	7249	13884	1	6	1	Denate	0.230769230769231	0.845325729385916	TRUE	Visium to VisiumHD - Jaccard I.
s_008um_00232_00240-1	6484	13426	1	6	1	Denate	0.2	0.161394590282383	TRUE	Visium to VisiumHD - Jaccard I.
s_008um_00239_00133-1	5439	14272	1	12	2	CA1	0.1875	0.841929983741252	TRUE	Visium to VisiumHD - Jaccard I.
s_008um_00261_00236-1	7430	13785	1	6	1	Denate	0.2	0.127446499904553	TRUE	Visium to VisiumHD - Jaccard I.
s_008um_00270_00209-1	7533	13989	1	6	1	Denate	0.1875	0.77606980949681	TRUE	Visium to VisiumHD - Jaccard I.
s_008um_00234_00148-1	5448	14526	1	12	2	Undefined	0.1875	0.841929983741252	TRUE	Visium to VisiumHD - Jaccard I.
s_008um_00230_00243-1	6604	13606	1	6	1	Denate	0.2	0.161394590282383	TRUE	Visium to VisiumHD - Jaccard I.
s_008um_00254_00245-1	7093	13056	1	6	1	Denate	0.272727272727273	5.37839134602841e-05	FALSE	Visium to VisiumHD - Jaccard I.
s_008um_00259_00228-1	7400	13557	1	6	1	Denate	0.2	0.127446499904553	TRUE	Visium to VisiumHD - Jaccard I.
s_008um_00244_00131-1	5591	14385	1	12	2	CA1	0.1875	0.841929983741252	TRUE	Visium to VisiumHD - Jaccard I.
s_008um_00239_00135-1	5501	14255	1	12	2	CA1	0.1875	0.841929983741252	TRUE	Visium to VisiumHD - Jaccard I.
s_008um_00230_00150-1	5634	14409	1	12	2	CA1	0.1875	0.841929983741252	TRUE	Visium to VisiumHD - Jaccard I.
s_008um_00265_00273-1	7418	14139	1	6	1	Denate	0.1875	0.77606980949681	TRUE	Visium to VisiumHD - Jaccard I.
s_008um_00231_00140-1	5086	13991	1	12	2	Astrocyte	0.230769230769231	0.21456645053378	TRUE	Visium to VisiumHD - Jaccard I.
s_008um_00185_00183-1	4601	13827	1	12	2	CA1	0.230769230769231	0.0310575806654429	FALSE	Visium to VisiumHD - Jaccard I.
s_008um_00262_00234-1	7339	13926	1	6	1	Denate	0.230769230769231	0.845325729385916	TRUE	Visium to VisiumHD - Jaccard I.
s_008um_00189_00180-1	4713	13777	1	12	2	CA1	0.230769230769231	0.0310575806654429	FALSE	Visium to VisiumHD - Jaccard I.
s_008um_00242_00128-1	5652	14252	1	12	2	CA1	0.1875	0.841929983741252	TRUE	Visium to VisiumHD - Jaccard I.
s_008um_00240_00132-1	5655	14536	1	12	2	CA1	0.1875	0.841929983741252	TRUE	Visium to VisiumHD - Jaccard I.
s_008um_00235_00130-1	4854	13937	1	12	2	CA1	0.230769230769231	0.21456645053378	TRUE	Visium to VisiumHD - Jaccard I.
s_008um_00240_00143-1	5481	14307	1	12	2	CA3	0.1875	0.841929983741252	TRUE	Visium to VisiumHD - Jaccard I.
s_008um_00241_00136-1	5446	14281	1	12	2	CA1	0.1875	0.841929983741252	TRUE	Visium to VisiumHD - Jaccard I.
s_008um_00256_00246-1	7153	12982	1	6	1	Denate	0.272727272727273	5.37839134602841e-05	FALSE	Visium to VisiumHD - Jaccard I.
s_008um_00243_00129-1	5560	14535	1	12	2	CA1	0.1875	0.841929983741252	TRUE	Visium to VisiumHD - Jaccard I.
s_008um_00256_00245-1	7177	13148	1	6	1	Denate	0.272727272727273	5.37839134602841e-05	FALSE	Visium to VisiumHD - Jaccard I.
s_008um_00244_00132-1	5597	14496	1	12	2	CA1	0.1875	0.841929983741252	TRUE	Visium to VisiumHD - Jaccard I.
s_008um_00228_00277-1	7114	12317	1	6	1	Denate	0.153846153846154	0.72456742236191	TRUE	Visium to VisiumHD - Jaccard I.
s_008um_00259_00265-1	7120	13556	1	6	1	Denate	0.285714285714286	0.000233906540096756	FALSE	Visium to VisiumHD - Jaccard I.
s_008um_00260_00236-1	7385	13592	1	6	1	Denate	0.2	0.127446499904553	TRUE	Visium to VisiumHD - Jaccard I.
s_008um_00240_00135-1	5551	14271	1	12	2	CA1	0.1875	0.841929983741252	TRUE	Visium to VisiumHD - Jaccard I.
s_008um_00192_00187-1	4564	13723	1	12	2	CA1	0.230769230769231	0.0310575806654429	FALSE	Visium to VisiumHD - Jaccard I.
s_008um_00250_00224-1	7374	13732	1	6	1	Undefined	0.2	0.127446499904553	TRUE	Visium to VisiumHD - Jaccard I.
s_008um_00264_00273-1	7645	14174	1	6	1	Denate	0.1875	0.77606980949681	TRUE	Visium to VisiumHD - Jaccard I.
s_008um_00241_00134-1	5569	14541	1	12	2	CA1	0.1875	0.841929983741252	TRUE	Visium to VisiumHD - Jaccard I.
s_008um_00242_00136-1	5557	14478	1	12	2	CA1	0.1875	0.841929983741252	TRUE	Visium to VisiumHD - Jaccard I.
s_008um_00218_00252-1	6660	13573	1	6	1	Denate	0.2	0.161394590282383	TRUE	Visium to VisiumHD - Jaccard I.
s_008um_00244_00135-1	5647	14257	1	12	2	Astrocyte	0.1875	0.841929983741252	TRUE	Visium to VisiumHD - Jaccard I.
s_008um_00256_00205-1	7590	14564	1	6	1	Denate	0.1	0.795515343822762	TRUE	Visium to VisiumHD - Jaccard I.
s_008um_00254_00262-1	7172	12472	1	6	1	Denate	0.153846153846154	0.72456742236191	TRUE	Visium to VisiumHD - Jaccard I.
s_008um_00240_00136-1	5639	14436	1	12	2	CA1	0.1875	0.841929983741252	TRUE	Visium to VisiumHD - Jaccard I.
s_008um_00188_00186-1	4742	13947	1	12	2	CA1	0.230769230769231	0.0310575806654429	FALSE	Visium to VisiumHD - Jaccard I.
s_008um_00252_00255-1	7097	13298	1	6	1	Denate	0.272727272727273	5.37839134602841e-05	FALSE	Visium to VisiumHD - Jaccard I.
s_008um_00189_00188-1	4715	13833	1	12	2	Astrocyte	0.230769230769231	0.0310575806654429	FALSE	Visium to VisiumHD - Jaccard I.
s_008um_00262_00272-1	7413	13620	1	6	1	Denate	0.2	0.127446499904553	TRUE	Visium to VisiumHD - Jaccard I.
s_008um_00243_00230-1	7311	13643	1	6	1	Denate	0.285714285714286	0.000233906540096756	FALSE	Visium to VisiumHD - Jaccard I.
s_008um_00254_00257-1	7256	13698	1	6	1	Denate	0.285714285714286	0.000233906540096756	FALSE	Visium to VisiumHD - Jaccard I.
s_008um_00260_00228-1	7528	13686	1	6	1	Denate	0.2	0.127446499904553	TRUE	Visium to VisiumHD - Jaccard I.
s_008um_00193_00185-1	4500	13753	1	12	2	CA1	0.230769230769231	0.0310575806654429	FALSE	Visium to VisiumHD - Jaccard I.
s_008um_00241_00127-1	5618	14313	1	12	2	CA1	0.1875	0.841929983741252	TRUE	Visium to VisiumHD - Jaccard I.
s_008um_00241_00133-1	5683	14426	1	12	2	CA1	0.1875	0.841929983741252	TRUE	Visium to VisiumHD - Jaccard I.
s_008um_00263_00272-1	7591	14204	1	6	1	Denate	0.1875	0.77606980949681	TRUE	Visium to VisiumHD - Jaccard I.
s_008um_00258_00245-1	7258	13885	1	6	1	Denate	0.230769230769231	0.845325729385916	TRUE	Visium to VisiumHD - Jaccard I.
s_008um_00184_00184-1	4683	13728	1	12	2	CA1	0.230769230769231	0.0310575806654429	FALSE	Visium to VisiumHD - Jaccard I.
s_008um_00241_00126-1	5563	14443	1	12	2	Undefined	0.1875	0.841929983741252	TRUE	Visium to VisiumHD - Jaccard I.
s_008um_00243_00132-1	5753	14541	1	12	2	CA1	0.1875	0.841929983741252	TRUE	Visium to VisiumHD - Jaccard I.
s_008um_00187_00183-1	4705	13760	1	12	2	CA1	0.230769230769231	0.0310575806654429	FALSE	Visium to VisiumHD - Jaccard I.
s_008um_00235_00151-1	5530	14342	1	12	2	Astrocyte	0.1875	0.841929983741252	TRUE	Visium to VisiumHD - Jaccard I.
s_008um_00278_00199-1	7174	14247	1	6	1	Denate	0.166666666666667	0.773452602113648	TRUE	Visium to VisiumHD - Jaccard I.
s_008um_00266_00214-1	7673	14136	1	6	1	Denate	0.1875	0.77606980949681	TRUE	Visium to VisiumHD - Jaccard I.
s_008um_00231_00296-1	6940	13209	1	6	1	Denate	0.266666666666667	0.481861479007691	TRUE	Visium to VisiumHD - Jaccard I.
s_008um_00250_00222-1	7328	13640	1	6	1	Denate	0.2	0.127446499904553	TRUE	Visium to VisiumHD - Jaccard I.
s_008um_00227_00295-1	6812	13178	1	6	1	Denate	0.266666666666667	0.481861479007691	TRUE	Visium to VisiumHD - Jaccard I.
s_008um_00254_00263-1	7042	12587	1	6	1	Denate	0.153846153846154	0.72456742236191	TRUE	Visium to VisiumHD - Jaccard I.
s_008um_00242_00135-1	5589	14593	1	12	2	CA1	0.1875	0.841929983741252	TRUE	Visium to VisiumHD - Jaccard I.
s_008um_00235_00246-1	6224	11870	1	6	4	Undefined	0.272727272727273	0.29522461614684	TRUE	Visium to VisiumHD - Jaccard I.
s_008um_00234_00136-1	5037	14020	1	12	2	CA1	0.230769230769231	0.21456645053378	TRUE	Visium to VisiumHD - Jaccard I.
s_008um_00237_00128-1	4770	14191	1	12	2	CA1	0.230769230769231	0.21456645053378	TRUE	Visium to VisiumHD - Jaccard I.
s_008um_00255_00258-1	7205	13565	1	6	1	Denate	0.285714285714286	0.000233906540096756	FALSE	Visium to VisiumHD - Jaccard I.
s_008um_00257_00244-1	7317	13517	1	6	1	Denate	0.285714285714286	0.000233906540096756	FALSE	Visium to VisiumHD - Jaccard I.
s_008um_00278_00182-1	7560	14453	1	6	1	Denate	0.1	0.795515343822762	TRUE	Visium to VisiumHD - Jaccard I.
s_008um_00245_00130-1	5662	14306	1	12	2	CA1	0.1875	0.841929983741252	TRUE	Visium to VisiumHD - Jaccard I.
s_008um_00264_00216-1	7413	14056	1	6	1	Denate	0.1875	0.77606980949681	TRUE	Visium to VisiumHD - Jaccard I.
s_008um_00186_00185-1	4474	13832	1	12	2	CA1	0.230769230769231	0.0310575806654429	FALSE	Visium to VisiumHD - Jaccard I.
s_008um_00234_00134-1	5118	14165	1	12	2	Undefined	0.230769230769231	0.21456645053378	TRUE	Visium to VisiumHD - Jaccard I.
s_008um_00230_00154-1	5588	14538	1	12	2	CA1	0.1875	0.841929983741252	TRUE	Visium to VisiumHD - Jaccard I.
s_008um_00231_00292-1	6808	13290	1	6	1	Denate	0.266666666666667	0.481861479007691	TRUE	Visium to VisiumHD - Jaccard I.
s_008um_00248_00225-1	7317	13738	1	6	1	Denate	0.2	0.127446499904553	TRUE	Visium to VisiumHD - Jaccard I.
s_008um_00256_00263-1	7075	12463	1	6	1	Denate	0.153846153846154	0.72456742236191	TRUE	Visium to VisiumHD - Jaccard I.
s_008um_00226_00152-1	5534	14604	1	12	2	CA1	0.1875	0.841929983741252	TRUE	Visium to VisiumHD - Jaccard I.
s_008um_00254_00258-1	7145	13416	1	6	1	Denate	0.285714285714286	0.000233906540096756	FALSE	Visium to VisiumHD - Jaccard I.
s_008um_00242_00133-1	5672	14448	1	12	2	Undefined	0.1875	0.841929983741252	TRUE	Visium to VisiumHD - Jaccard I.
s_008um_00189_00181-1	4749	14045	1	12	2	CA1	0.230769230769231	0.0310575806654429	FALSE	Visium to VisiumHD - Jaccard I.
s_008um_00241_00125-1	5451	14339	1	12	2	CA1	0.1875	0.841929983741252	TRUE	Visium to VisiumHD - Jaccard I.
s_008um_00253_00213-1	6680	13328	1	6	1	Denate	0.266666666666667	0.481861479007691	TRUE	Visium to VisiumHD - Jaccard I.
s_008um_00259_00262-1	7255	12674	1	6	1	Denate	0.125	0.841493286881417	TRUE	Visium to VisiumHD - Jaccard I.
s_008um_00191_00183-1	4504	14053	1	12	2	CA1	0.230769230769231	0.0310575806654429	FALSE	Visium to VisiumHD - Jaccard I.
s_008um_00253_00261-1	7284	12542	1	6	1	Denate	0.153846153846154	0.72456742236191	TRUE	Visium to VisiumHD - Jaccard I.
s_008um_00188_00187-1	4565	13847	1	12	2	CA1	0.230769230769231	0.0310575806654429	FALSE	Visium to VisiumHD - Jaccard I.
s_008um_00217_00253-1	7347	14228	1	6	1	Denate	0.166666666666667	0.773452602113648	TRUE	Visium to VisiumHD - Jaccard I.
s_008um_00241_00225-1	7750	13880	1	6	1	Denate	0.142857142857143	0.00912109068505712	FALSE	Visium to VisiumHD - Jaccard I.
s_008um_00265_00185-1	7629	13748	1	6	1	Denate	0.142857142857143	0.00912109068505712	FALSE	Visium to VisiumHD - Jaccard I.
s_008um_00262_00199-1	7338	14292	1	6	1	Denate	0.1	0.795515343822762	TRUE	Visium to VisiumHD - Jaccard I.
s_008um_00190_00182-1	4666	14034	1	12	2	Undefined	0.230769230769231	0.0310575806654429	FALSE	Visium to VisiumHD - Jaccard I.
s_008um_00244_00231-1	7033	13434	1	6	1	Undefined	0.285714285714286	0.000233906540096756	FALSE	Visium to VisiumHD - Jaccard I.
s_008um_00242_00134-1	5676	14441	1	12	2	CA1	0.1875	0.841929983741252	TRUE	Visium to VisiumHD - Jaccard I.
s_008um_00275_00182-1	7316	14257	1	6	1	Denate	0.1	0.795515343822762	TRUE	Visium to VisiumHD - Jaccard I.
s_008um_00226_00245-1	6540	13150	1	6	1	Denate	0.25	0.586962895378629	TRUE	Visium to VisiumHD - Jaccard I.
s_008um_00232_00285-1	7019	13383	1	6	1	Denate	0.285714285714286	0.000233906540096756	FALSE	Visium to VisiumHD - Jaccard I.
s_008um_00239_00144-1	5604	14429	1	12	2	Astrocyte	0.1875	0.841929983741252	TRUE	Visium to VisiumHD - Jaccard I.
s_008um_00263_00228-1	7598	13578	1	6	1	Denate	0.2	0.127446499904553	TRUE	Visium to VisiumHD - Jaccard I.
s_008um_00260_00202-1	7121	14475	1	6	1	Denate	0.0909090909090909	0.119621253206326	TRUE	Visium to VisiumHD - Jaccard I.
s_008um_00232_00296-1	6923	13385	1	6	1	Denate	0.266666666666667	0.481861479007691	TRUE	Visium to VisiumHD - Jaccard I.
s_008um_00251_00255-1	7136	13036	1	6	1	Denate	0.272727272727273	5.37839134602841e-05	FALSE	Visium to VisiumHD - Jaccard I.
s_008um_00257_00243-1	7340	13448	1	6	1	Denate	0.285714285714286	0.000233906540096756	FALSE	Visium to VisiumHD - Jaccard I.
s_008um_00245_00129-1	5510	14258	1	12	2	CA1	0.1875	0.841929983741252	TRUE	Visium to VisiumHD - Jaccard I.
s_008um_00235_00150-1	5606	14504	1	12	2	CA3	0.1875	0.841929983741252	TRUE	Visium to VisiumHD - Jaccard I.
s_008um_00187_00182-1	4520	13752	1	12	2	CA1	0.230769230769231	0.0310575806654429	FALSE	Visium to VisiumHD - Jaccard I.
s_008um_00233_00138-1	5088	14077	1	12	2	CA1	0.230769230769231	0.21456645053378	TRUE	Visium to VisiumHD - Jaccard I.
s_008um_00254_00243-1	7291	13187	1	6	1	Denate	0.272727272727273	5.37839134602841e-05	FALSE	Visium to VisiumHD - Jaccard I.
s_008um_00243_00135-1	5674	14311	1	12	2	Astrocyte	0.1875	0.841929983741252	TRUE	Visium to VisiumHD - Jaccard I.
s_008um_00260_00270-1	7232	12312	1	6	1	Denate	0.153846153846154	0.72456742236191	TRUE	Visium to VisiumHD - Jaccard I.
s_008um_00272_00206-1	7466	13881	1	6	1	Denate	0.2	0.127446499904553	TRUE	Visium to VisiumHD - Jaccard I.
s_008um_00243_00134-1	5733	14497	1	12	2	Astrocyte	0.1875	0.841929983741252	TRUE	Visium to VisiumHD - Jaccard I.
s_008um_00236_00241-1	7357	12283	1	6	1	Denate	0.153846153846154	0.72456742236191	TRUE	Visium to VisiumHD - Jaccard I.
s_008um_00251_00251-1	7488	13276	1	7	isolated	Astrocyte	0.428571428571429	0.000844863284241123	FALSE	Visium to VisiumHD - Jaccard I.
s_008um_00187_00180-1	4723	13780	1	12	2	Astrocyte	0.230769230769231	0.0310575806654429	FALSE	Visium to VisiumHD - Jaccard I.
s_008um_00236_00130-1	4846	14186	1	12	2	CA1	0.230769230769231	0.21456645053378	TRUE	Visium to VisiumHD - Jaccard I.
s_008um_00265_00228-1	7407	13531	1	6	1	Undefined	0.2	0.127446499904553	TRUE	Visium to VisiumHD - Jaccard I.
s_008um_00233_00297-1	6705	13274	1	6	1	Denate	0.266666666666667	0.481861479007691	TRUE	Visium to VisiumHD - Jaccard I.
s_008um_00257_00230-1	7191	13346	1	6	1	Denate	0.285714285714286	0.000233906540096756	FALSE	Visium to VisiumHD - Jaccard I.
s_008um_00234_00138-1	5062	14148	1	12	2	CA1	0.230769230769231	0.21456645053378	TRUE	Visium to VisiumHD - Jaccard I.
s_008um_00230_00282-1	7039	12598	1	6	1	Denate	0.153846153846154	0.72456742236191	TRUE	Visium to VisiumHD - Jaccard I.
s_008um_00231_00281-1	7159	12406	1	6	1	Denate	0.153846153846154	0.72456742236191	TRUE	Visium to VisiumHD - Jaccard I.
s_008um_00260_00243-1	7118	13577	1	6	1	Denate	0.285714285714286	0.000233906540096756	FALSE	Visium to VisiumHD - Jaccard I.
s_008um_00189_00182-1	4795	13830	1	12	2	CA1	0.230769230769231	0.0310575806654429	FALSE	Visium to VisiumHD - Jaccard I.
s_008um_00233_00290-1	7349	13756	1	6	1	Denate	0.230769230769231	0.845325729385916	TRUE	Visium to VisiumHD - Jaccard I.
s_008um_00258_00243-1	7189	13384	1	6	1	Denate	0.285714285714286	0.000233906540096756	FALSE	Visium to VisiumHD - Jaccard I.
s_008um_00230_00279-1	7342	12508	1	6	1	Denate	0.153846153846154	0.72456742236191	TRUE	Visium to VisiumHD - Jaccard I.
s_008um_00235_00295-1	6754	13485	1	6	1	Denate	0.266666666666667	0.481861479007691	TRUE	Visium to VisiumHD - Jaccard I.
s_008um_00252_00260-1	7324	13226	1	6	1	Denate	0.272727272727273	5.37839134602841e-05	FALSE	Visium to VisiumHD - Jaccard I.
s_008um_00268_00182-1	7906	14009	1	6	1	Denate	0.142857142857143	0.00912109068505712	FALSE	Visium to VisiumHD - Jaccard I.
s_008um_00243_00229-1	7350	13561	1	6	1	Undefined	0.285714285714286	0.000233906540096756	FALSE	Visium to VisiumHD - Jaccard I.
s_008um_00242_00127-1	5575	14568	1	12	2	CA1	0.1875	0.841929983741252	TRUE	Visium to VisiumHD - Jaccard I.
s_008um_00244_00133-1	5450	14512	1	12	2	CA1	0.1875	0.841929983741252	TRUE	Visium to VisiumHD - Jaccard I.
s_008um_00252_00251-1	7608	13313	1	6	1	Denate	0.428571428571429	0.000844863284241123	FALSE	Visium to VisiumHD - Jaccard I.
s_008um_00187_00181-1	4622	13986	1	12	2	CA1	0.230769230769231	0.0310575806654429	FALSE	Visium to VisiumHD - Jaccard I.
s_008um_00261_00227-1	7385	13709	1	6	1	Denate	0.2	0.127446499904553	TRUE	Visium to VisiumHD - Jaccard I.
s_008um_00244_00128-1	5680	14450	1	12	2	CA1	0.1875	0.841929983741252	TRUE	Visium to VisiumHD - Jaccard I.
s_008um_00188_00184-1	4603	13744	1	12	2	CA1	0.230769230769231	0.0310575806654429	FALSE	Visium to VisiumHD - Jaccard I.
s_008um_00260_00238-1	7271	14002	1	6	1	Denate	0.230769230769231	0.845325729385916	TRUE	Visium to VisiumHD - Jaccard I.
s_008um_00233_00148-1	4262	12045	1	12	2	CA1	0.142857142857143	0.207580033814707	TRUE	Visium to VisiumHD - Jaccard I.
s_008um_00189_00184-1	4526	14038	1	12	2	CA1	0.230769230769231	0.0310575806654429	FALSE	Visium to VisiumHD - Jaccard I.
s_008um_00189_00183-1	4780	14011	1	12	2	CA1	0.230769230769231	0.0310575806654429	FALSE	Visium to VisiumHD - Jaccard I.
s_008um_00234_00137-1	4829	14023	1	12	2	CA1	0.230769230769231	0.21456645053378	TRUE	Visium to VisiumHD - Jaccard I.
s_008um_00259_00230-1	6967	13417	1	6	1	Denate	0.266666666666667	0.481861479007691	TRUE	Visium to VisiumHD - Jaccard I.
s_008um_00255_00232-1	6995	13282	1	6	1	Undefined	0.272727272727273	5.37839134602841e-05	FALSE	Visium to VisiumHD - Jaccard I.
s_008um_00241_00221-1	7289	14286	1	6	1	Denate	0.166666666666667	0.773452602113648	TRUE	Visium to VisiumHD - Jaccard I.
s_008um_00190_00186-1	4769	14011	1	12	2	CA1	0.230769230769231	0.0310575806654429	FALSE	Visium to VisiumHD - Jaccard I.
s_008um_00256_00234-1	7265	13576	1	6	1	Denate	0.285714285714286	0.000233906540096756	FALSE	Visium to VisiumHD - Jaccard I.
s_008um_00188_00188-1	4621	13712	1	12	2	Astrocyte	0.230769230769231	0.0310575806654429	FALSE	Visium to VisiumHD - Jaccard I.
s_008um_00255_00265-1	7201	12487	1	6	1	Denate	0.153846153846154	0.72456742236191	TRUE	Visium to VisiumHD - Jaccard I.
s_008um_00190_00183-1	4696	13917	1	12	2	CA1	0.230769230769231	0.0310575806654429	FALSE	Visium to VisiumHD - Jaccard I.
s_008um_00189_00179-1	4803	14022	1	12	2	CA1	0.230769230769231	0.0310575806654429	FALSE	Visium to VisiumHD - Jaccard I.
s_008um_00243_00123-1	5547	14312	1	12	2	CA1	0.1875	0.841929983741252	TRUE	Visium to VisiumHD - Jaccard I.
s_008um_00242_00125-1	5478	14481	1	12	2	CA1	0.1875	0.841929983741252	TRUE	Visium to VisiumHD - Jaccard I.
s_008um_00230_00275-1	7177	12054	1	6	1	Undefined	0.166666666666667	0.635922295257358	TRUE	Visium to VisiumHD - Jaccard I.
s_008um_00272_00207-1	7535	14005	1	6	1	Denate	0.1875	0.77606980949681	TRUE	Visium to VisiumHD - Jaccard I.
s_008um_00237_00130-1	4849	14150	1	12	2	CA1	0.230769230769231	0.21456645053378	TRUE	Visium to VisiumHD - Jaccard I.
s_008um_00229_00279-1	6368	11951	1	6	4	Denate	0.272727272727273	0.29522461614684	TRUE	Visium to VisiumHD - Jaccard I.
s_008um_00276_00205-1	7866	13998	1	6	1	Denate	0.142857142857143	0.00912109068505712	FALSE	Visium to VisiumHD - Jaccard I.
s_008um_00235_00135-1	4952	13906	1	12	2	CA1	0.230769230769231	0.21456645053378	TRUE	Visium to VisiumHD - Jaccard I.
s_008um_00245_00127-1	5448	14507	1	12	2	CA1	0.1875	0.841929983741252	TRUE	Visium to VisiumHD - Jaccard I.
s_008um_00235_00243-1	7203	13022	1	6	1	Denate	0.272727272727273	5.37839134602841e-05	FALSE	Visium to VisiumHD - Jaccard I.
s_008um_00280_00182-1	7575	14304	1	6	1	Denate	0.1	0.795515343822762	TRUE	Visium to VisiumHD - Jaccard I.
s_008um_00270_00181-1	7332	14423	1	6	1	Denate	0.1	0.795515343822762	TRUE	Visium to VisiumHD - Jaccard I.
s_008um_00258_00236-1	7188	13391	1	6	1	Denate	0.285714285714286	0.000233906540096756	FALSE	Visium to VisiumHD - Jaccard I.
s_008um_00245_00128-1	5475	14316	1	12	2	CA1	0.1875	0.841929983741252	TRUE	Visium to VisiumHD - Jaccard I.
s_008um_00260_00225-1	7528	13690	1	6	1	Denate	0.2	0.127446499904553	TRUE	Visium to VisiumHD - Jaccard I.
s_008um_00264_00217-1	7516	13585	1	6	1	Denate	0.2	0.127446499904553	TRUE	Visium to VisiumHD - Jaccard I.
s_008um_00272_00181-1	7489	14406	1	6	1	Denate	0.1	0.795515343822762	TRUE	Visium to VisiumHD - Jaccard I.
s_008um_00255_00241-1	7031	13421	1	6	1	Denate	0.285714285714286	0.000233906540096756	FALSE	Visium to VisiumHD - Jaccard I.
s_008um_00242_00124-1	5497	14354	1	12	2	CA1	0.1875	0.841929983741252	TRUE	Visium to VisiumHD - Jaccard I.
s_008um_00243_00127-1	5492	14473	1	12	2	CA1	0.1875	0.841929983741252	TRUE	Visium to VisiumHD - Jaccard I.
s_008um_00231_00297-1	6885	13180	1	6	1	Denate	0.266666666666667	0.481861479007691	TRUE	Visium to VisiumHD - Jaccard I.
s_008um_00258_00255-1	7315	12520	1	6	1	Denate	0.153846153846154	0.72456742236191	TRUE	Visium to VisiumHD - Jaccard I.
s_008um_00184_00182-1	4961	14217	1	12	2	Undefined	0.230769230769231	0.21456645053378	TRUE	Visium to VisiumHD - Jaccard I.
s_008um_00235_00133-1	5029	14231	1	12	2	Undefined	0.230769230769231	0.21456645053378	TRUE	Visium to VisiumHD - Jaccard I.
s_008um_00256_00265-1	7180	12488	1	6	1	Denate	0.153846153846154	0.72456742236191	TRUE	Visium to VisiumHD - Jaccard I.
s_008um_00273_00206-1	7348	13714	1	6	1	Denate	0.2	0.127446499904553	TRUE	Visium to VisiumHD - Jaccard I.
s_008um_00244_00127-1	5535	14389	1	12	2	CA1	0.1875	0.841929983741252	TRUE	Visium to VisiumHD - Jaccard I.
s_008um_00232_00283-1	7017	12360	1	9	5	Denate	0.153846153846154	0.72456742236191	TRUE	Visium to VisiumHD - Jaccard I.
s_008um_00243_00227-1	7300	13704	1	6	1	Denate	0.230769230769231	0.845325729385916	TRUE	Visium to VisiumHD - Jaccard I.
s_008um_00243_00125-1	5523	14437	1	12	2	CA1	0.1875	0.841929983741252	TRUE	Visium to VisiumHD - Jaccard I.
s_008um_00259_00236-1	6999	13875	1	6	1	Denate	0.230769230769231	0.845325729385916	TRUE	Visium to VisiumHD - Jaccard I.
s_008um_00260_00242-1	7216	13614	1	6	1	Denate	0.285714285714286	0.000233906540096756	FALSE	Visium to VisiumHD - Jaccard I.
s_008um_00276_00181-1	7407	14588	1	6	1	Denate	0.1	0.795515343822762	TRUE	Visium to VisiumHD - Jaccard I.
s_008um_00232_00242-1	6536	13542	1	6	1	Denate	0.2	0.161394590282383	TRUE	Visium to VisiumHD - Jaccard I.
s_008um_00233_00243-1	7126	12438	1	6	1	Denate	0.153846153846154	0.72456742236191	TRUE	Visium to VisiumHD - Jaccard I.
s_008um_00259_00269-1	7010	12358	1	9	5	Denate	0.153846153846154	0.72456742236191	TRUE	Visium to VisiumHD - Jaccard I.
s_008um_00190_00180-1	4649	13897	1	12	2	CA1	0.230769230769231	0.0310575806654429	FALSE	Visium to VisiumHD - Jaccard I.
s_008um_00241_00124-1	5418	14523	1	12	2	CA1	0.1875	0.841929983741252	TRUE	Visium to VisiumHD - Jaccard I.
s_008um_00184_00185-1	5032	13943	1	12	2	CA1	0.230769230769231	0.21456645053378	TRUE	Visium to VisiumHD - Jaccard I.
s_008um_00194_00184-1	4550	13939	1	12	2	CA1	0.230769230769231	0.0310575806654429	FALSE	Visium to VisiumHD - Jaccard I.
s_008um_00226_00156-1	5499	14606	1	12	2	CA1	0.1875	0.841929983741252	TRUE	Visium to VisiumHD - Jaccard I.
s_008um_00256_00243-1	7317	13138	1	6	1	Denate	0.272727272727273	5.37839134602841e-05	FALSE	Visium to VisiumHD - Jaccard I.
s_008um_00261_00242-1	7061	13544	1	6	1	Denate	0.285714285714286	0.000233906540096756	FALSE	Visium to VisiumHD - Jaccard I.
s_008um_00260_00200-1	7133	14739	1	6	1	Denate	0.0909090909090909	0.119621253206326	TRUE	Visium to VisiumHD - Jaccard I.
s_008um_00231_00276-1	7167	12094	1	6	1	Neurogenesis	0.166666666666667	0.635922295257358	TRUE	Visium to VisiumHD - Jaccard I.
s_008um_00236_00136-1	4940	14161	1	12	2	Undefined	0.230769230769231	0.21456645053378	TRUE	Visium to VisiumHD - Jaccard I.
s_008um_00260_00239-1	7269	13356	1	6	1	Denate	0.285714285714286	0.000233906540096756	FALSE	Visium to VisiumHD - Jaccard I.
s_008um_00260_00271-1	7247	12382	1	6	1	Denate	0.153846153846154	0.72456742236191	TRUE	Visium to VisiumHD - Jaccard I.
s_008um_00253_00241-1	6998	13060	1	6	1	Undefined	0.272727272727273	5.37839134602841e-05	FALSE	Visium to VisiumHD - Jaccard I.
s_008um_00268_00213-1	7342	14081	1	6	1	Denate	0.1875	0.77606980949681	TRUE	Visium to VisiumHD - Jaccard I.
s_008um_00230_00281-1	7191	12555	1	6	1	Denate	0.153846153846154	0.72456742236191	TRUE	Visium to VisiumHD - Jaccard I.
s_008um_00261_00270-1	7339	12349	1	6	1	Denate	0.153846153846154	0.72456742236191	TRUE	Visium to VisiumHD - Jaccard I.
s_008um_00259_00260-1	7314	12897	1	6	1	Denate	0.125	0.841493286881417	TRUE	Visium to VisiumHD - Jaccard I.
s_008um_00267_00213-1	7492	13688	1	6	1	Denate	0.2	0.127446499904553	TRUE	Visium to VisiumHD - Jaccard I.
s_008um_00260_00269-1	7008	12465	1	6	1	Denate	0.153846153846154	0.72456742236191	TRUE	Visium to VisiumHD - Jaccard I.
s_008um_00254_00234-1	7167	13380	1	6	1	Denate	0.285714285714286	0.000233906540096756	FALSE	Visium to VisiumHD - Jaccard I.
s_008um_00259_00241-1	7086	13584	1	6	1	Denate	0.285714285714286	0.000233906540096756	FALSE	Visium to VisiumHD - Jaccard I.
s_008um_00251_00261-1	6336	11873	1	6	4	Undefined	0.272727272727273	0.29522461614684	TRUE	Visium to VisiumHD - Jaccard I.
s_008um_00258_00238-1	7007	13550	1	6	1	Denate	0.285714285714286	0.000233906540096756	FALSE	Visium to VisiumHD - Jaccard I.
s_008um_00240_00123-1	5695	14555	1	12	2	Astrocyte	0.1875	0.841929983741252	TRUE	Visium to VisiumHD - Jaccard I.
s_008um_00254_00241-1	7257	13295	1	6	1	Denate	0.272727272727273	5.37839134602841e-05	FALSE	Visium to VisiumHD - Jaccard I.
s_008um_00259_00271-1	7151	12548	1	6	1	Denate	0.153846153846154	0.72456742236191	TRUE	Visium to VisiumHD - Jaccard I.
s_008um_00246_00128-1	5554	14326	1	12	2	CA1	0.1875	0.841929983741252	TRUE	Visium to VisiumHD - Jaccard I.
s_008um_00258_00239-1	7054	13401	1	6	1	Denate	0.285714285714286	0.000233906540096756	FALSE	Visium to VisiumHD - Jaccard I.
s_008um_00185_00188-1	4776	13941	1	12	2	CA1	0.230769230769231	0.0310575806654429	FALSE	Visium to VisiumHD - Jaccard I.
s_008um_00236_00135-1	4945	14178	1	12	2	CA1	0.230769230769231	0.21456645053378	TRUE	Visium to VisiumHD - Jaccard I.
s_008um_00256_00238-1	7107	13451	1	6	1	Denate	0.285714285714286	0.000233906540096756	FALSE	Visium to VisiumHD - Jaccard I.
s_008um_00264_00218-1	7385	13835	1	6	1	Denate	0.2	0.127446499904553	TRUE	Visium to VisiumHD - Jaccard I.
s_008um_00183_00191-1	4403	11804	1	12	2	CA1	0.142857142857143	0.207580033814707	TRUE	Visium to VisiumHD - Jaccard I.
s_008um_00234_00289-1	7250	12262	1	6	1	Denate	0.153846153846154	0.72456742236191	TRUE	Visium to VisiumHD - Jaccard I.
s_008um_00253_00257-1	7181	13198	1	6	1	Denate	0.272727272727273	5.37839134602841e-05	FALSE	Visium to VisiumHD - Jaccard I.
s_008um_00257_00204-1	6687	13389	1	6	1	Denate	0.2	0.161394590282383	TRUE	Visium to VisiumHD - Jaccard I.
s_008um_00232_00251-1	6223	12236	1	6	4	Undefined	0.333333333333333	2.90586951465684e-05	FALSE	Visium to VisiumHD - Jaccard I.
s_008um_00233_00289-1	7126	13366	1	6	1	Denate	0.285714285714286	0.000233906540096756	FALSE	Visium to VisiumHD - Jaccard I.
s_008um_00235_00242-1	6424	13514	1	6	1	Denate	0.2	0.161394590282383	TRUE	Visium to VisiumHD - Jaccard I.
s_008um_00230_00299-1	6735	13373	1	6	1	Denate	0.266666666666667	0.481861479007691	TRUE	Visium to VisiumHD - Jaccard I.
s_008um_00260_00257-1	7283	13457	1	6	1	Denate	0.285714285714286	0.000233906540096756	FALSE	Visium to VisiumHD - Jaccard I.
s_008um_00263_00219-1	7387	13758	1	6	1	Denate	0.2	0.127446499904553	TRUE	Visium to VisiumHD - Jaccard I.
s_008um_00237_00125-1	4790	13901	1	12	2	CA1	0.230769230769231	0.21456645053378	TRUE	Visium to VisiumHD - Jaccard I.
s_008um_00255_00235-1	7339	13001	1	6	1	Denate	0.272727272727273	5.37839134602841e-05	FALSE	Visium to VisiumHD - Jaccard I.
s_008um_00231_00277-1	6101	11890	1	6	4	Undefined	0.272727272727273	0.29522461614684	TRUE	Visium to VisiumHD - Jaccard I.
s_008um_00238_00129-1	4997	14003	1	12	2	CA1	0.230769230769231	0.21456645053378	TRUE	Visium to VisiumHD - Jaccard I.
s_008um_00233_00249-1	6857	13698	1	6	1	Interneuron	0.230769230769231	0.911734987019478	TRUE	Visium to VisiumHD - Jaccard I.
s_008um_00260_00237-1	7080	13394	1	6	1	Denate	0.285714285714286	0.000233906540096756	FALSE	Visium to VisiumHD - Jaccard I.
s_008um_00228_00144-1	4633	12782	1	12	2	CA1	0.363636363636364	0.262772268894158	TRUE	Visium to VisiumHD - Jaccard I.
s_008um_00251_00260-1	7448	13311	1	6	1	Denate	0.428571428571429	0.000844863284241123	FALSE	Visium to VisiumHD - Jaccard I.
s_008um_00185_00187-1	5015	14112	1	12	2	CA1	0.230769230769231	0.21456645053378	TRUE	Visium to VisiumHD - Jaccard I.
s_008um_00255_00242-1	7075	13151	1	6	1	Denate	0.272727272727273	5.37839134602841e-05	FALSE	Visium to VisiumHD - Jaccard I.
s_008um_00254_00239-1	7299	13092	1	6	1	Denate	0.272727272727273	5.37839134602841e-05	FALSE	Visium to VisiumHD - Jaccard I.
s_008um_00234_00298-1	6746	13480	1	6	1	Denate	0.266666666666667	0.481861479007691	TRUE	Visium to VisiumHD - Jaccard I.
s_008um_00186_00188-1	4914	14104	1	12	2	CA1	0.230769230769231	0.21456645053378	TRUE	Visium to VisiumHD - Jaccard I.
s_008um_00229_00282-1	7178	12967	1	6	1	Denate	0.125	0.841493286881417	TRUE	Visium to VisiumHD - Jaccard I.
s_008um_00231_00299-1	6832	13390	1	6	1	Denate	0.266666666666667	0.481861479007691	TRUE	Visium to VisiumHD - Jaccard I.
s_008um_00258_00267-1	7064	12380	1	6	1	Denate	0.153846153846154	0.72456742236191	TRUE	Visium to VisiumHD - Jaccard I.
s_008um_00241_00231-1	6404	11697	1	6	4	Denate	0.272727272727273	0.29522461614684	TRUE	Visium to VisiumHD - Jaccard I.
s_008um_00195_00184-1	4713	13993	1	12	2	CA1	0.230769230769231	0.0310575806654429	FALSE	Visium to VisiumHD - Jaccard I.
s_008um_00195_00185-1	4728	13947	1	12	2	Polydendrocyte	0.230769230769231	0.0310575806654429	FALSE	Visium to VisiumHD - Jaccard I.
s_008um_00229_00298-1	6767	13333	1	6	1	Denate	0.266666666666667	0.481861479007691	TRUE	Visium to VisiumHD - Jaccard I.
s_008um_00236_00238-1	6305	11962	1	6	4	Denate	0.272727272727273	0.29522461614684	TRUE	Visium to VisiumHD - Jaccard I.
s_008um_00247_00127-1	5557	14357	1	12	2	CA3	0.1875	0.841929983741252	TRUE	Visium to VisiumHD - Jaccard I.
s_008um_00248_00129-1	5694	14378	1	12	2	CA1	0.1875	0.841929983741252	TRUE	Visium to VisiumHD - Jaccard I.
s_008um_00265_00216-1	7640	13521	1	6	1	Denate	0.2	0.127446499904553	TRUE	Visium to VisiumHD - Jaccard I.
s_008um_00187_00187-1	4852	14162	1	12	2	CA1	0.230769230769231	0.21456645053378	TRUE	Visium to VisiumHD - Jaccard I.
s_008um_00243_00221-1	7150	14270	1	6	1	Denate	0.166666666666667	0.773452602113648	TRUE	Visium to VisiumHD - Jaccard I.
s_008um_00234_00297-1	6721	13287	1	6	1	Denate	0.266666666666667	0.481861479007691	TRUE	Visium to VisiumHD - Jaccard I.
s_008um_00256_00242-1	7106	13310	1	6	1	Denate	0.272727272727273	5.37839134602841e-05	FALSE	Visium to VisiumHD - Jaccard I.
s_008um_00257_00267-1	7257	12347	1	6	1	Denate	0.153846153846154	0.72456742236191	TRUE	Visium to VisiumHD - Jaccard I.
s_008um_00232_00299-1	6987	13322	1	6	1	Denate	0.266666666666667	0.481861479007691	TRUE	Visium to VisiumHD - Jaccard I.
s_008um_00256_00236-1	7147	13312	1	6	1	Denate	0.272727272727273	5.37839134602841e-05	FALSE	Visium to VisiumHD - Jaccard I.
s_008um_00258_00200-1	7473	14321	1	6	1	Denate	0.1	0.795515343822762	TRUE	Visium to VisiumHD - Jaccard I.
s_008um_00241_00235-1	6145	11822	1	6	4	Denate	0.272727272727273	0.29522461614684	TRUE	Visium to VisiumHD - Jaccard I.
s_008um_00254_00236-1	7101	12995	1	6	1	Undefined	0.272727272727273	5.37839134602841e-05	FALSE	Visium to VisiumHD - Jaccard I.
s_008um_00137_00248-1	4375	12034	1	12	2	Astrocyte	0.142857142857143	0.207580033814707	TRUE	Visium to VisiumHD - Jaccard I.
s_008um_00248_00127-1	5659	14267	1	12	2	Interneuron	0.1875	0.841929983741252	TRUE	Visium to VisiumHD - Jaccard I.
s_008um_00257_00205-1	6700	13517	1	6	1	Denate	0.2	0.161394590282383	TRUE	Visium to VisiumHD - Jaccard I.
s_008um_00257_00237-1	7046	13005	1	6	1	Denate	0.272727272727273	5.37839134602841e-05	FALSE	Visium to VisiumHD - Jaccard I.
s_008um_00226_00246-1	6926	13714	1	6	1	Denate	0.230769230769231	0.911734987019478	TRUE	Visium to VisiumHD - Jaccard I.
s_008um_00234_00288-1	7256	13410	1	6	1	Denate	0.285714285714286	0.000233906540096756	FALSE	Visium to VisiumHD - Jaccard I.
s_008um_00227_00243-1	6592	13308	1	6	1	Denate	0.25	0.586962895378629	TRUE	Visium to VisiumHD - Jaccard I.
s_008um_00269_00211-1	7576	13566	1	6	1	Denate	0.2	0.127446499904553	TRUE	Visium to VisiumHD - Jaccard I.
s_008um_00261_00197-1	6361	13385	1	6	1	Denate	0.2	0.161394590282383	TRUE	Visium to VisiumHD - Jaccard I.
s_008um_00247_00126-1	5536	14530	1	12	2	CA1	0.1875	0.841929983741252	TRUE	Visium to VisiumHD - Jaccard I.
s_008um_00247_00226-1	7054	13358	1	6	1	Denate	0.285714285714286	0.000233906540096756	FALSE	Visium to VisiumHD - Jaccard I.
s_008um_00258_00204-1	6357	13405	1	6	1	Denate	0.2	0.161394590282383	TRUE	Visium to VisiumHD - Jaccard I.
s_008um_00195_00174-1	4652	13760	1	12	2	Astrocyte	0.230769230769231	0.0310575806654429	FALSE	Visium to VisiumHD - Jaccard I.
s_008um_00255_00206-1	6524	13589	1	6	1	Denate	0.2	0.161394590282383	TRUE	Visium to VisiumHD - Jaccard I.
s_008um_00255_00236-1	7048	13141	1	6	1	Denate	0.272727272727273	5.37839134602841e-05	FALSE	Visium to VisiumHD - Jaccard I.
s_008um_00262_00191-1	6543	13547	1	6	1	Denate	0.2	0.161394590282383	TRUE	Visium to VisiumHD - Jaccard I.
s_008um_00191_00180-1	4674	13897	1	12	2	CA1	0.230769230769231	0.0310575806654429	FALSE	Visium to VisiumHD - Jaccard I.
s_008um_00246_00126-1	5760	14249	1	12	2	CA1	0.1875	0.841929983741252	TRUE	Visium to VisiumHD - Jaccard I.
s_008um_00255_00234-1	7322	13060	1	6	1	Denate	0.272727272727273	5.37839134602841e-05	FALSE	Visium to VisiumHD - Jaccard I.
s_008um_00152_00298-1	4136	11957	1	12	2	Undefined	0.142857142857143	0.207580033814707	TRUE	Visium to VisiumHD - Jaccard I.
s_008um_00234_00299-1	6816	13207	1	6	1	Denate	0.266666666666667	0.481861479007691	TRUE	Visium to VisiumHD - Jaccard I.
s_008um_00186_00189-1	4889	14011	1	12	2	CA1	0.230769230769231	0.21456645053378	TRUE	Visium to VisiumHD - Jaccard I.
s_008um_00255_00239-1	7040	13081	1	6	1	Denate	0.272727272727273	5.37839134602841e-05	FALSE	Visium to VisiumHD - Jaccard I.
s_008um_00258_00270-1	7035	12359	1	6	1	Denate	0.153846153846154	0.72456742236191	TRUE	Visium to VisiumHD - Jaccard I.
s_008um_00249_00126-1	5580	14547	1	12	2	CA1	0.1875	0.841929983741252	TRUE	Visium to VisiumHD - Jaccard I.
s_008um_00257_00266-1	7169	12355	1	6	1	Denate	0.153846153846154	0.72456742236191	TRUE	Visium to VisiumHD - Jaccard I.
s_008um_00268_00214-1	7411	13953	1	6	1	Denate	0.1875	0.77606980949681	TRUE	Visium to VisiumHD - Jaccard I.
s_008um_00195_00183-1	4772	13707	1	12	2	CA1	0.230769230769231	0.0310575806654429	FALSE	Visium to VisiumHD - Jaccard I.
s_008um_00257_00240-1	7144	13145	1	6	1	Denate	0.272727272727273	5.37839134602841e-05	FALSE	Visium to VisiumHD - Jaccard I.
s_008um_00190_00178-1	4679	13866	1	12	2	Interneuron	0.230769230769231	0.0310575806654429	FALSE	Visium to VisiumHD - Jaccard I.
s_008um_00140_00248-1	4635	10955	1	12	2	CA1	0.142857142857143	0.0976050478901667	TRUE	Visium to VisiumHD - Jaccard I.
s_008um_00238_00126-1	5130	14104	1	12	2	CA1	0.230769230769231	0.21456645053378	TRUE	Visium to VisiumHD - Jaccard I.
s_008um_00256_00235-1	7046	13031	1	6	1	Denate	0.272727272727273	5.37839134602841e-05	FALSE	Visium to VisiumHD - Jaccard I.
s_008um_00267_00183-1	7605	14384	1	6	1	Denate	0.1	0.795515343822762	TRUE	Visium to VisiumHD - Jaccard I.
s_008um_00260_00193-1	6361	13527	1	7	6	Denate	0.2	0.161394590282383	TRUE	Visium to VisiumHD - Jaccard I.
s_008um_00196_00174-1	4688	13926	1	12	2	CA1	0.230769230769231	0.0310575806654429	FALSE	Visium to VisiumHD - Jaccard I.
s_008um_00182_00184-1	5016	14175	1	12	2	CA1	0.230769230769231	0.21456645053378	TRUE	Visium to VisiumHD - Jaccard I.
s_008um_00191_00179-1	4593	13759	1	12	2	CA1	0.230769230769231	0.0310575806654429	FALSE	Visium to VisiumHD - Jaccard I.
s_008um_00196_00185-1	4566	13933	1	12	2	Polydendrocyte	0.230769230769231	0.0310575806654429	FALSE	Visium to VisiumHD - Jaccard I.
s_008um_00265_00229-1	7344	13489	1	6	1	Denate	0.285714285714286	0.000233906540096756	FALSE	Visium to VisiumHD - Jaccard I.
s_008um_00260_00272-1	7333	12355	1	6	1	Denate	0.153846153846154	0.72456742236191	TRUE	Visium to VisiumHD - Jaccard I.
s_008um_00246_00125-1	5629	14266	1	12	2	CA1	0.1875	0.841929983741252	TRUE	Visium to VisiumHD - Jaccard I.
s_008um_00229_00142-1	4315	12964	1	12	2	CA1	0.25	0.0115447088071241	FALSE	Visium to VisiumHD - Jaccard I.
s_008um_00229_00143-1	4190	12868	1	12	2	CA1	0.25	0.0115447088071241	FALSE	Visium to VisiumHD - Jaccard I.
s_008um_00150_00301-1	4159	11972	1	12	2	CA1	0.142857142857143	0.207580033814707	TRUE	Visium to VisiumHD - Jaccard I.
s_008um_00195_00182-1	4804	13877	1	12	2	CA1	0.230769230769231	0.0310575806654429	FALSE	Visium to VisiumHD - Jaccard I.
s_008um_00256_00258-1	7208	13207	1	6	1	Denate	0.272727272727273	5.37839134602841e-05	FALSE	Visium to VisiumHD - Jaccard I.
s_008um_00236_00295-1	6113	11931	1	6	4	Denate	0.272727272727273	0.29522461614684	TRUE	Visium to VisiumHD - Jaccard I.
s_008um_00192_00178-1	4765	14053	1	12	2	CA1	0.230769230769231	0.0310575806654429	FALSE	Visium to VisiumHD - Jaccard I.
s_008um_00150_00284-1	4365	12006	1	12	2	CA1	0.142857142857143	0.207580033814707	TRUE	Visium to VisiumHD - Jaccard I.
s_008um_00236_00298-1	6983	13351	1	6	1	Denate	0.266666666666667	0.481861479007691	TRUE	Visium to VisiumHD - Jaccard I.
s_008um_00254_00235-1	7496	13185	1	6	1	Denate	0.428571428571429	0.000844863284241123	FALSE	Visium to VisiumHD - Jaccard I.
s_008um_00231_00242-1	6467	13168	1	6	1	Denate	0.25	0.586962895378629	TRUE	Visium to VisiumHD - Jaccard I.
s_008um_00234_00286-1	6398	11909	1	6	4	Astrocyte	0.272727272727273	0.29522461614684	TRUE	Visium to VisiumHD - Jaccard I.
s_008um_00252_00265-1	7223	11876	1	6	1	Neurogenesis	0.166666666666667	0.635922295257358	TRUE	Visium to VisiumHD - Jaccard I.
s_008um_00240_00228-1	6119	12015	1	6	4	Denate	0.272727272727273	0.29522461614684	TRUE	Visium to VisiumHD - Jaccard I.
s_008um_00182_00185-1	4652	14036	1	12	2	Interneuron	0.230769230769231	0.0310575806654429	FALSE	Visium to VisiumHD - Jaccard I.
s_008um_00257_00239-1	7180	13115	1	6	1	Denate	0.272727272727273	5.37839134602841e-05	FALSE	Visium to VisiumHD - Jaccard I.
s_008um_00232_00300-1	6718	13257	1	6	1	Denate	0.266666666666667	0.481861479007691	TRUE	Visium to VisiumHD - Jaccard I.
s_008um_00147_00285-1	4430	12034	1	12	2	CA1	0.142857142857143	0.207580033814707	TRUE	Visium to VisiumHD - Jaccard I.
s_008um_00228_00145-1	4188	12884	1	12	2	CA1	0.25	0.0115447088071241	FALSE	Visium to VisiumHD - Jaccard I.
s_008um_00265_00227-1	7531	13603	1	6	1	Undefined	0.2	0.127446499904553	TRUE	Visium to VisiumHD - Jaccard I.
s_008um_00230_00246-1	6891	13584	1	6	1	Denate	0.230769230769231	0.911734987019478	TRUE	Visium to VisiumHD - Jaccard I.
s_008um_00235_00288-1	6116	11715	1	6	4	Interneuron	0.272727272727273	0.29522461614684	TRUE	Visium to VisiumHD - Jaccard I.
s_008um_00271_00210-1	7356	14223	1	6	1	Denate	0.1875	0.77606980949681	TRUE	Visium to VisiumHD - Jaccard I.
s_008um_00185_00189-1	4657	14058	1	12	2	CA1	0.230769230769231	0.0310575806654429	FALSE	Visium to VisiumHD - Jaccard I.
s_008um_00234_00130-1	5902	14610	1	12	2	CA1	0.444444444444444	0.340233351317886	TRUE	Visium to VisiumHD - Jaccard I.
s_008um_00258_00203-1	6536	13431	1	6	1	Denate	0.2	0.161394590282383	TRUE	Visium to VisiumHD - Jaccard I.
s_008um_00193_00179-1	4539	13826	1	12	2	Undefined	0.230769230769231	0.0310575806654429	FALSE	Visium to VisiumHD - Jaccard I.
s_008um_00259_00263-1	6374	11853	1	6	4	Denate	0.272727272727273	0.29522461614684	TRUE	Visium to VisiumHD - Jaccard I.
s_008um_00194_00181-1	4760	13758	1	12	2	CA1	0.230769230769231	0.0310575806654429	FALSE	Visium to VisiumHD - Jaccard I.
s_008um_00249_00125-1	5570	14496	1	12	2	CA1	0.1875	0.841929983741252	TRUE	Visium to VisiumHD - Jaccard I.
s_008um_00231_00240-1	6579	13169	1	6	1	Denate	0.25	0.586962895378629	TRUE	Visium to VisiumHD - Jaccard I.
s_008um_00227_00143-1	5585	14062	1	12	2	CA1	0.153846153846154	0.0752876142249059	TRUE	Visium to VisiumHD - Jaccard I.
s_008um_00138_00249-1	5642	14386	1	12	2	Undefined	0.1875	0.841929983741252	TRUE	Visium to VisiumHD - Jaccard I.
s_008um_00264_00228-1	7018	13535	1	6	1	Denate	0.285714285714286	0.000233906540096756	FALSE	Visium to VisiumHD - Jaccard I.
s_008um_00233_00300-1	7040	13294	1	6	1	Denate	0.266666666666667	0.481861479007691	TRUE	Visium to VisiumHD - Jaccard I.
s_008um_00237_00134-1	5091	14104	1	12	2	CA1	0.230769230769231	0.21456645053378	TRUE	Visium to VisiumHD - Jaccard I.
s_008um_00244_00230-1	6081	11886	1	6	4	Undefined	0.272727272727273	0.29522461614684	TRUE	Visium to VisiumHD - Jaccard I.
s_008um_00233_00134-1	3999	11685	1	12	2	CA1	0.333333333333333	0.000532580118805719	FALSE	Visium to VisiumHD - Jaccard I.
s_008um_00255_00237-1	7121	13010	1	6	1	Denate	0.272727272727273	5.37839134602841e-05	FALSE	Visium to VisiumHD - Jaccard I.
s_008um_00245_00124-1	5424	14254	1	12	2	CA1	0.1875	0.841929983741252	TRUE	Visium to VisiumHD - Jaccard I.
s_008um_00233_00281-1	7043	12209	1	6	1	Neurogenesis	0.166666666666667	0.635922295257358	TRUE	Visium to VisiumHD - Jaccard I.
s_008um_00254_00265-1	7349	12493	1	6	1	Denate	0.153846153846154	0.72456742236191	TRUE	Visium to VisiumHD - Jaccard I.
s_008um_00232_00301-1	7864	13999	1	6	1	Denate	0.142857142857143	0.00912109068505712	FALSE	Visium to VisiumHD - Jaccard I.
s_008um_00256_00202-1	6391	13351	1	6	1	Denate	0.2	0.161394590282383	TRUE	Visium to VisiumHD - Jaccard I.
s_008um_00254_00215-1	7311	13351	1	6	1	Denate	0.285714285714286	0.000233906540096756	FALSE	Visium to VisiumHD - Jaccard I.
s_008um_00236_00300-1	6887	13477	1	6	1	Denate	0.266666666666667	0.481861479007691	TRUE	Visium to VisiumHD - Jaccard I.
s_008um_00143_00240-1	4322	11818	1	12	2	CA1	0.142857142857143	0.207580033814707	TRUE	Visium to VisiumHD - Jaccard I.
s_008um_00195_00173-1	4612	13759	1	12	2	CA3	0.230769230769231	0.0310575806654429	FALSE	Visium to VisiumHD - Jaccard I.
s_008um_00192_00179-1	4476	13788	1	12	2	CA1	0.230769230769231	0.0310575806654429	FALSE	Visium to VisiumHD - Jaccard I.
s_008um_00241_00218-1	6440	13227	1	6	1	Denate	0.25	0.586962895378629	TRUE	Visium to VisiumHD - Jaccard I.
s_008um_00246_00124-1	5405	14444	1	12	2	CA1	0.1875	0.841929983741252	TRUE	Visium to VisiumHD - Jaccard I.
s_008um_00154_00302-1	4254	11858	1	12	2	CA1	0.142857142857143	0.207580033814707	TRUE	Visium to VisiumHD - Jaccard I.
s_008um_00231_00141-1	4227	12811	1	12	2	CA1	0.25	0.0115447088071241	FALSE	Visium to VisiumHD - Jaccard I.
s_008um_00240_00233-1	6365	12009	1	6	4	Denate	0.272727272727273	0.29522461614684	TRUE	Visium to VisiumHD - Jaccard I.
s_008um_00255_00238-1	7004	13229	1	6	1	Denate	0.272727272727273	5.37839134602841e-05	FALSE	Visium to VisiumHD - Jaccard I.
s_008um_00137_00244-1	4181	12021	1	12	2	CA1	0.142857142857143	0.207580033814707	TRUE	Visium to VisiumHD - Jaccard I.
s_008um_00151_00301-1	4150	11713	1	12	2	CA1	0.142857142857143	0.207580033814707	TRUE	Visium to VisiumHD - Jaccard I.
s_008um_00242_00232-1	6107	11882	1	6	4	Undefined	0.272727272727273	0.29522461614684	TRUE	Visium to VisiumHD - Jaccard I.
s_008um_00261_00200-1	6684	13464	1	6	1	Denate	0.2	0.161394590282383	TRUE	Visium to VisiumHD - Jaccard I.
s_008um_00227_00144-1	5267	14244	1	12	2	Microglia_Macrophages	0.1	0.0393317874402305	FALSE	Visium to VisiumHD - Jaccard I.
s_008um_00254_00238-1	7349	12981	1	6	1	Denate	0.272727272727273	5.37839134602841e-05	FALSE	Visium to VisiumHD - Jaccard I.
s_008um_00142_00237-1	4197	11695	1	12	2	CA1	0.142857142857143	0.207580033814707	TRUE	Visium to VisiumHD - Jaccard I.
s_008um_00245_00123-1	5578	14454	1	12	2	CA1	0.1875	0.841929983741252	TRUE	Visium to VisiumHD - Jaccard I.
s_008um_00140_00237-1	4310	11941	1	12	2	CA1	0.142857142857143	0.207580033814707	TRUE	Visium to VisiumHD - Jaccard I.
s_008um_00232_00241-1	6592	12987	1	6	1	Denate	0.25	0.586962895378629	TRUE	Visium to VisiumHD - Jaccard I.
s_008um_00274_00326-1	7179	10227	1	18	7	CA3	0.125	0.999999999999994	TRUE	Visium to VisiumHD - Jaccard I.
s_008um_00233_00152-1	4315	12599	1	12	2	Astrocyte	0.3	0.444223429318338	TRUE	Visium to VisiumHD - Jaccard I.
s_008um_00153_00289-1	4317	11502	1	12	2	CA3	0.142857142857143	0.682030029083267	TRUE	Visium to VisiumHD - Jaccard I.
s_008um_00256_00199-1	6524	13501	1	6	1	Denate	0.2	0.161394590282383	TRUE	Visium to VisiumHD - Jaccard I.
s_008um_00192_00177-1	4788	13854	1	12	2	CA1	0.230769230769231	0.0310575806654429	FALSE	Visium to VisiumHD - Jaccard I.
s_008um_00230_00145-1	4370	12929	1	12	2	CA1	0.25	0.0115447088071241	FALSE	Visium to VisiumHD - Jaccard I.
s_008um_00235_00292-1	6386	11983	1	6	4	Undefined	0.272727272727273	0.29522461614684	TRUE	Visium to VisiumHD - Jaccard I.
s_008um_00231_00147-1	4641	12729	1	12	2	CA1	0.363636363636364	0.262772268894158	TRUE	Visium to VisiumHD - Jaccard I.
s_008um_00258_00271-1	7040	12542	1	6	1	Denate	0.153846153846154	0.72456742236191	TRUE	Visium to VisiumHD - Jaccard I.
s_008um_00241_00219-1	6603	13009	1	6	1	Denate	0.25	0.586962895378629	TRUE	Visium to VisiumHD - Jaccard I.
s_008um_00146_00285-1	4419	11810	1	12	2	CA1	0.142857142857143	0.207580033814707	TRUE	Visium to VisiumHD - Jaccard I.
s_008um_00197_00175-1	4784	13861	1	12	2	CA1	0.230769230769231	0.0310575806654429	FALSE	Visium to VisiumHD - Jaccard I.
s_008um_00232_00302-1	7895	13748	1	6	1	Denate	0.142857142857143	0.00912109068505712	FALSE	Visium to VisiumHD - Jaccard I.
s_008um_00235_00291-1	6344	11765	1	6	4	Denate	0.272727272727273	0.29522461614684	TRUE	Visium to VisiumHD - Jaccard I.
s_008um_00244_00228-1	6207	11890	1	6	4	Denate	0.272727272727273	0.29522461614684	TRUE	Visium to VisiumHD - Jaccard I.
s_008um_00232_00282-1	7153	11895	1	6	1	Denate	0.166666666666667	0.635922295257358	TRUE	Visium to VisiumHD - Jaccard I.
s_008um_00194_00175-1	4659	13971	1	12	2	Astrocyte	0.230769230769231	0.0310575806654429	FALSE	Visium to VisiumHD - Jaccard I.
s_008um_00196_00182-1	4771	13831	1	12	2	CA1	0.230769230769231	0.0310575806654429	FALSE	Visium to VisiumHD - Jaccard I.
s_008um_00263_00227-1	7169	13481	1	6	1	Denate	0.285714285714286	0.000233906540096756	FALSE	Visium to VisiumHD - Jaccard I.
s_008um_00185_00186-1	4724	12622	1	12	2	CA1	0.363636363636364	0.262772268894158	TRUE	Visium to VisiumHD - Jaccard I.
s_008um_00141_00240-1	4476	11783	1	12	2	CA1	0.142857142857143	0.207580033814707	TRUE	Visium to VisiumHD - Jaccard I.
s_008um_00143_00252-1	4343	12770	1	12	2	Undefined	0.3	0.444223429318338	TRUE	Visium to VisiumHD - Jaccard I.
s_008um_00277_00179-1	7334	14534	1	6	1	Denate	0.0909090909090909	0.119621253206326	TRUE	Visium to VisiumHD - Jaccard I.
s_008um_00149_00303-1	4489	11999	1	12	2	CA1	0.142857142857143	0.207580033814707	TRUE	Visium to VisiumHD - Jaccard I.
s_008um_00187_00192-1	5063	14105	1	12	2	Astrocyte	0.230769230769231	0.21456645053378	TRUE	Visium to VisiumHD - Jaccard I.
s_008um_00234_00293-1	6116	12013	1	6	4	Denate	0.272727272727273	0.29522461614684	TRUE	Visium to VisiumHD - Jaccard I.
s_008um_00231_00136-1	4073	11798	1	12	2	Undefined	0.333333333333333	0.000532580118805719	FALSE	Visium to VisiumHD - Jaccard I.
s_008um_00238_00233-1	6406	11741	1	6	4	Denate	0.272727272727273	0.29522461614684	TRUE	Visium to VisiumHD - Jaccard I.
s_008um_00141_00239-1	4433	11952	1	12	2	CA1	0.142857142857143	0.207580033814707	TRUE	Visium to VisiumHD - Jaccard I.
s_008um_00236_00239-1	6224	11505	1	6	4	Denate	0.3	0.127237541371623	TRUE	Visium to VisiumHD - Jaccard I.
s_008um_00237_00295-1	6224	11711	1	6	4	Denate	0.272727272727273	0.29522461614684	TRUE	Visium to VisiumHD - Jaccard I.
s_008um_00235_00293-1	6377	11765	1	6	4	Denate	0.272727272727273	0.29522461614684	TRUE	Visium to VisiumHD - Jaccard I.
s_008um_00183_00355-1	4664	11085	1	12	2	CA1	0.142857142857143	0.0976050478901667	TRUE	Visium to VisiumHD - Jaccard I.
s_008um_00145_00238-1	4337	11709	1	12	2	CA1	0.142857142857143	0.207580033814707	TRUE	Visium to VisiumHD - Jaccard I.
s_008um_00230_00147-1	4758	12689	1	12	2	CA1	0.363636363636364	0.262772268894158	TRUE	Visium to VisiumHD - Jaccard I.
s_008um_00234_00295-1	7087	12280	1	6	1	Denate	0.153846153846154	0.72456742236191	TRUE	Visium to VisiumHD - Jaccard I.
s_008um_00236_00234-1	6075	11860	1	6	4	Denate	0.272727272727273	0.29522461614684	TRUE	Visium to VisiumHD - Jaccard I.
s_008um_00236_00293-1	6116	11947	1	6	4	Denate	0.272727272727273	0.29522461614684	TRUE	Visium to VisiumHD - Jaccard I.
s_008um_00257_00269-1	6994	12300	1	9	5	Denate	0.153846153846154	0.72456742236191	TRUE	Visium to VisiumHD - Jaccard I.
s_008um_00273_00326-1	7270	10281	1	18	7	CA3	0.125	0.999999999999994	TRUE	Visium to VisiumHD - Jaccard I.
s_008um_00259_00272-1	7261	12461	1	6	1	Denate	0.153846153846154	0.72456742236191	TRUE	Visium to VisiumHD - Jaccard I.
s_008um_00235_00294-1	6197	12001	1	6	4	Denate	0.272727272727273	0.29522461614684	TRUE	Visium to VisiumHD - Jaccard I.
s_008um_00144_00236-1	4362	11832	1	12	2	CA1	0.142857142857143	0.207580033814707	TRUE	Visium to VisiumHD - Jaccard I.
s_008um_00242_00220-1	6309	11567	1	6	4	Denate	0.3	0.127237541371623	TRUE	Visium to VisiumHD - Jaccard I.
s_008um_00273_00323-1	7049	10376	1	18	7	CA3	0.125	0.999999999999994	TRUE	Visium to VisiumHD - Jaccard I.
s_008um_00237_00226-1	6183	11352	1	6	4	Denate	0.3	0.127237541371623	TRUE	Visium to VisiumHD - Jaccard I.
s_008um_00153_00299-1	4163	11924	1	12	2	CA1	0.142857142857143	0.207580033814707	TRUE	Visium to VisiumHD - Jaccard I.
s_008um_00259_00259-1	7043	12668	1	6	1	Denate	0.125	0.841493286881417	TRUE	Visium to VisiumHD - Jaccard I.
s_008um_00264_00227-1	7032	13689	1	6	1	Denate	0.285714285714286	0.000233906540096756	FALSE	Visium to VisiumHD - Jaccard I.
s_008um_00260_00258-1	7295	12798	1	6	1	Denate	0.125	0.841493286881417	TRUE	Visium to VisiumHD - Jaccard I.
s_008um_00147_00303-1	4286	11915	1	12	2	Undefined	0.142857142857143	0.207580033814707	TRUE	Visium to VisiumHD - Jaccard I.
s_008um_00234_00239-1	6573	13151	1	6	1	Denate	0.25	0.586962895378629	TRUE	Visium to VisiumHD - Jaccard I.
s_008um_00236_00237-1	6217	11479	1	6	4	Denate	0.3	0.127237541371623	TRUE	Visium to VisiumHD - Jaccard I.
s_008um_00243_00224-1	6161	11758	1	6	4	Denate	0.272727272727273	0.29522461614684	TRUE	Visium to VisiumHD - Jaccard I.
s_008um_00233_00303-1	7910	14004	1	6	1	Denate	0.142857142857143	0.00912109068505712	FALSE	Visium to VisiumHD - Jaccard I.
s_008um_00262_00273-1	7113	12434	1	6	1	Denate	0.153846153846154	0.72456742236191	TRUE	Visium to VisiumHD - Jaccard I.
s_008um_00224_00146-1	5535	14204	1	12	2	CA1	0.153846153846154	0.0752876142249059	TRUE	Visium to VisiumHD - Jaccard I.
s_008um_00194_00176-1	4586	13838	1	12	2	CA1	0.230769230769231	0.0310575806654429	FALSE	Visium to VisiumHD - Jaccard I.
s_008um_00155_00302-1	4178	11775	1	12	2	CA1	0.142857142857143	0.207580033814707	TRUE	Visium to VisiumHD - Jaccard I.
s_008um_00140_00238-1	4216	11782	1	12	2	CA1	0.142857142857143	0.207580033814707	TRUE	Visium to VisiumHD - Jaccard I.
s_008um_00230_00242-1	6870	13839	1	6	1	Denate	0.230769230769231	0.911734987019478	TRUE	Visium to VisiumHD - Jaccard I.
s_008um_00235_00240-1	6295	11504	1	6	4	Denate	0.3	0.127237541371623	TRUE	Visium to VisiumHD - Jaccard I.
s_008um_00150_00288-1	4338	11502	1	12	2	CA1	0.142857142857143	0.682030029083267	TRUE	Visium to VisiumHD - Jaccard I.
s_008um_00195_00178-1	4536	13889	1	12	2	CA1	0.230769230769231	0.0310575806654429	FALSE	Visium to VisiumHD - Jaccard I.
s_008um_00224_00148-1	5182	14310	1	12	2	CA1	0.1	0.0393317874402305	FALSE	Visium to VisiumHD - Jaccard I.
s_008um_00244_00121-1	5676	14453	1	12	2	CA1	0.1875	0.841929983741252	TRUE	Visium to VisiumHD - Jaccard I.
s_008um_00241_00220-1	6554	13055	1	6	1	Denate	0.25	0.586962895378629	TRUE	Visium to VisiumHD - Jaccard I.
s_008um_00151_00288-1	4479	11553	1	12	2	CA1	0.142857142857143	0.682030029083267	TRUE	Visium to VisiumHD - Jaccard I.
s_008um_00141_00238-1	5566	14505	1	12	2	CA1	0.1875	0.841929983741252	TRUE	Visium to VisiumHD - Jaccard I.
s_008um_00272_00328-1	7234	10266	1	18	7	CA3	0.125	0.999999999999994	TRUE	Visium to VisiumHD - Jaccard I.
s_008um_00261_00226-1	7309	13532	1	6	1	Denate	0.285714285714286	0.000233906540096756	FALSE	Visium to VisiumHD - Jaccard I.
s_008um_00153_00300-1	4440	11956	1	12	2	CA1	0.142857142857143	0.207580033814707	TRUE	Visium to VisiumHD - Jaccard I.
s_008um_00154_00299-1	4474	11979	1	12	2	CA1	0.142857142857143	0.207580033814707	TRUE	Visium to VisiumHD - Jaccard I.
s_008um_00259_00199-1	6464	13674	1	6	1	Denate	0.2	0.161394590282383	TRUE	Visium to VisiumHD - Jaccard I.
s_008um_00228_00240-1	6890	13644	1	6	1	Denate	0.230769230769231	0.911734987019478	TRUE	Visium to VisiumHD - Jaccard I.
s_008um_00260_00198-1	6559	13636	1	6	1	Denate	0.2	0.161394590282383	TRUE	Visium to VisiumHD - Jaccard I.
s_008um_00249_00220-1	7099	14266	1	6	1	Denate	0.166666666666667	0.773452602113648	TRUE	Visium to VisiumHD - Jaccard I.
s_008um_00235_00301-1	7953	13926	1	6	1	Denate	0.142857142857143	0.00912109068505712	FALSE	Visium to VisiumHD - Jaccard I.
s_008um_00139_00246-1	4551	10807	1	12	2	CA1	0.142857142857143	0.0976050478901667	TRUE	Visium to VisiumHD - Jaccard I.
s_008um_00194_00179-1	4794	14016	1	12	2	CA1	0.230769230769231	0.0310575806654429	FALSE	Visium to VisiumHD - Jaccard I.
s_008um_00183_00353-1	4717	11066	1	12	2	CA1	0.142857142857143	0.0976050478901667	TRUE	Visium to VisiumHD - Jaccard I.
s_008um_00197_00178-1	4657	13946	1	12	2	CA1	0.230769230769231	0.0310575806654429	FALSE	Visium to VisiumHD - Jaccard I.
s_008um_00139_00236-1	4217	11843	1	12	2	CA1	0.142857142857143	0.207580033814707	TRUE	Visium to VisiumHD - Jaccard I.
s_008um_00241_00227-1	6395	11753	1	6	4	Denate	0.272727272727273	0.29522461614684	TRUE	Visium to VisiumHD - Jaccard I.
s_008um_00242_00225-1	7281	14123	1	6	1	Denate	0.166666666666667	0.773452602113648	TRUE	Visium to VisiumHD - Jaccard I.
s_008um_00239_00229-1	6278	11401	1	6	4	Denate	0.3	0.127237541371623	TRUE	Visium to VisiumHD - Jaccard I.
s_008um_00196_00181-1	4685	13715	1	12	2	CA1	0.230769230769231	0.0310575806654429	FALSE	Visium to VisiumHD - Jaccard I.
s_008um_00259_00201-1	6464	13566	1	6	1	Denate	0.2	0.161394590282383	TRUE	Visium to VisiumHD - Jaccard I.
s_008um_00247_00227-1	6303	12022	1	6	4	Denate	0.272727272727273	0.29522461614684	TRUE	Visium to VisiumHD - Jaccard I.
s_008um_00139_00244-1	5702	14588	1	12	2	CA1	0.1875	0.841929983741252	TRUE	Visium to VisiumHD - Jaccard I.
s_008um_00235_00300-1	6917	13391	1	6	1	Denate	0.266666666666667	0.481861479007691	TRUE	Visium to VisiumHD - Jaccard I.
s_008um_00230_00152-1	4171	12457	1	12	2	CA1	0.3	0.444223429318338	TRUE	Visium to VisiumHD - Jaccard I.
s_008um_00152_00290-1	4176	11489	1	12	2	CA1	0.142857142857143	0.682030029083267	TRUE	Visium to VisiumHD - Jaccard I.
s_008um_00243_00219-1	6662	13124	1	6	1	Denate	0.25	0.586962895378629	TRUE	Visium to VisiumHD - Jaccard I.
s_008um_00272_00327-1	7276	10382	1	18	7	CA3	0.125	0.999999999999994	TRUE	Visium to VisiumHD - Jaccard I.
s_008um_00256_00268-1	7147	12597	1	6	1	Denate	0.153846153846154	0.72456742236191	TRUE	Visium to VisiumHD - Jaccard I.
s_008um_00272_00329-1	7099	10279	1	18	7	CA3	0.125	0.999999999999994	TRUE	Visium to VisiumHD - Jaccard I.
s_008um_00274_00331-1	7195	10401	1	18	7	CA3	0.125	0.999999999999994	TRUE	Visium to VisiumHD - Jaccard I.
s_008um_00244_00226-1	6052	11732	1	6	4	Denate	0.272727272727273	0.29522461614684	TRUE	Visium to VisiumHD - Jaccard I.
s_008um_00138_00243-1	4140	11791	1	12	2	CA1	0.142857142857143	0.207580033814707	TRUE	Visium to VisiumHD - Jaccard I.
s_008um_00253_00266-1	7124	12161	1	6	1	Denate	0.166666666666667	0.635922295257358	TRUE	Visium to VisiumHD - Jaccard I.
s_008um_00184_00187-1	4517	12820	1	12	2	CA1	0.363636363636364	0.262772268894158	TRUE	Visium to VisiumHD - Jaccard I.
s_008um_00234_00285-1	7155	12109	1	7	8	Undefined	0.166666666666667	0.635922295257358	TRUE	Visium to VisiumHD - Jaccard I.
s_008um_00234_00397-1	7182	8400	1	18	7	Interneuron	0.0714285714285714	0.777595942320524	TRUE	Visium to VisiumHD - Jaccard I.
s_008um_00198_00182-1	4742	13848	1	12	2	CA1	0.230769230769231	0.0310575806654429	FALSE	Visium to VisiumHD - Jaccard I.
s_008um_00241_00224-1	6217	12007	1	6	4	Denate	0.272727272727273	0.29522461614684	TRUE	Visium to VisiumHD - Jaccard I.
s_008um_00233_00284-1	7408	13500	1	6	1	Undefined	0.428571428571429	0.000844863284241123	FALSE	Visium to VisiumHD - Jaccard I.
s_008um_00270_00336-1	7137	10206	1	18	7	CA3	0.125	0.999999999999994	TRUE	Visium to VisiumHD - Jaccard I.
s_008um_00232_00243-1	6710	13652	1	6	1	Denate	0.230769230769231	0.911734987019478	TRUE	Visium to VisiumHD - Jaccard I.
s_008um_00270_00217-1	7642	13644	1	6	1	Denate	0.2	0.127446499904553	TRUE	Visium to VisiumHD - Jaccard I.
s_008um_00143_00244-1	5591	14324	1	12	2	CA1	0.1875	0.841929983741252	TRUE	Visium to VisiumHD - Jaccard I.
s_008um_00258_00272-1	7018	12261	1	6	1	Denate	0.153846153846154	0.72456742236191	TRUE	Visium to VisiumHD - Jaccard I.
s_008um_00254_00266-1	7341	12246	1	6	1	Denate	0.153846153846154	0.72456742236191	TRUE	Visium to VisiumHD - Jaccard I.
s_008um_00144_00254-1	4180	12503	1	12	2	CA1	0.3	0.444223429318338	TRUE	Visium to VisiumHD - Jaccard I.
s_008um_00224_00149-1	5246	14256	1	12	2	CA1	0.1	0.0393317874402305	FALSE	Visium to VisiumHD - Jaccard I.
s_008um_00273_00333-1	7021	10209	1	18	7	CA3	0.125	0.999999999999994	TRUE	Visium to VisiumHD - Jaccard I.
s_008um_00149_00290-1	4473	11433	1	12	2	CA1	0.142857142857143	0.682030029083267	TRUE	Visium to VisiumHD - Jaccard I.
s_008um_00236_00296-1	6075	12028	1	6	4	Denate	0.272727272727273	0.29522461614684	TRUE	Visium to VisiumHD - Jaccard I.
s_008um_00186_00352-1	4494	10851	1	12	2	CA1	0.142857142857143	0.0976050478901667	TRUE	Visium to VisiumHD - Jaccard I.
s_008um_00240_00221-1	6429	13025	1	6	1	Denate	0.25	0.586962895378629	TRUE	Visium to VisiumHD - Jaccard I.
s_008um_00271_00215-1	7413	13745	1	6	1	Denate	0.2	0.127446499904553	TRUE	Visium to VisiumHD - Jaccard I.
s_008um_00145_00291-1	4496	11389	1	12	2	CA1	0.142857142857143	0.682030029083267	TRUE	Visium to VisiumHD - Jaccard I.
s_008um_00273_00331-1	7184	10297	1	18	7	CA3	0.125	0.999999999999994	TRUE	Visium to VisiumHD - Jaccard I.
s_008um_00182_00187-1	4352	12706	1	12	2	Undefined	0.3	0.444223429318338	TRUE	Visium to VisiumHD - Jaccard I.
s_008um_00222_00149-1	5628	13887	1	12	2	Astrocyte	0.153846153846154	0.0752876142249059	TRUE	Visium to VisiumHD - Jaccard I.
s_008um_00139_00253-1	4318	12596	1	12	2	CA1	0.3	0.444223429318338	TRUE	Visium to VisiumHD - Jaccard I.
s_008um_00186_00351-1	4787	10794	1	12	2	CA1	0.142857142857143	0.0976050478901667	TRUE	Visium to VisiumHD - Jaccard I.
s_008um_00197_00176-1	4523	14026	1	12	2	CA1	0.230769230769231	0.0310575806654429	FALSE	Visium to VisiumHD - Jaccard I.
s_008um_00198_00173-1	4510	13846	1	12	2	CA1	0.230769230769231	0.0310575806654429	FALSE	Visium to VisiumHD - Jaccard I.
s_008um_00265_00276-1	7590	14006	1	6	1	Denate	0.1875	0.77606980949681	TRUE	Visium to VisiumHD - Jaccard I.
s_008um_00148_00291-1	4138	11580	1	12	2	CA1	0.142857142857143	0.682030029083267	TRUE	Visium to VisiumHD - Jaccard I.
s_008um_00146_00283-1	4308	11743	1	12	2	CA1	0.142857142857143	0.207580033814707	TRUE	Visium to VisiumHD - Jaccard I.
s_008um_00235_00296-1	6118	11734	1	6	4	Denate	0.272727272727273	0.29522461614684	TRUE	Visium to VisiumHD - Jaccard I.
s_008um_00149_00287-1	4193	11595	1	12	2	CA1	0.142857142857143	0.682030029083267	TRUE	Visium to VisiumHD - Jaccard I.
s_008um_00242_00227-1	6387	11730	1	6	4	Denate	0.272727272727273	0.29522461614684	TRUE	Visium to VisiumHD - Jaccard I.
s_008um_00149_00289-1	4161	11684	1	12	2	CA1	0.142857142857143	0.682030029083267	TRUE	Visium to VisiumHD - Jaccard I.
s_008um_00150_00289-1	4496	11608	1	12	2	CA1	0.142857142857143	0.682030029083267	TRUE	Visium to VisiumHD - Jaccard I.
s_008um_00184_00352-1	4459	11135	1	12	2	CA1	0.142857142857143	0.0976050478901667	TRUE	Visium to VisiumHD - Jaccard I.
s_008um_00195_00179-1	4626	14014	1	12	2	CA1	0.230769230769231	0.0310575806654429	FALSE	Visium to VisiumHD - Jaccard I.
s_008um_00271_00337-1	7154	10108	1	18	7	CA3	0.125	0.999999999999994	TRUE	Visium to VisiumHD - Jaccard I.
s_008um_00234_00245-1	6368	12262	1	6	4	Denate	0.333333333333333	2.90586951465684e-05	FALSE	Visium to VisiumHD - Jaccard I.
s_008um_00227_00237-1	6619	13141	1	6	1	Denate	0.25	0.586962895378629	TRUE	Visium to VisiumHD - Jaccard I.
s_008um_00150_00291-1	4411	11428	1	12	2	CA1	0.142857142857143	0.682030029083267	TRUE	Visium to VisiumHD - Jaccard I.
s_008um_00227_00149-1	4808	12911	1	12	2	CA1	0.363636363636364	0.262772268894158	TRUE	Visium to VisiumHD - Jaccard I.
s_008um_00270_00214-1	7525	13562	1	6	1	Denate	0.2	0.127446499904553	TRUE	Visium to VisiumHD - Jaccard I.
s_008um_00223_00148-1	5277	14337	1	12	2	CA1	0.1	0.0393317874402305	FALSE	Visium to VisiumHD - Jaccard I.
s_008um_00245_00217-1	6410	13125	1	6	1	Denate	0.25	0.586962895378629	TRUE	Visium to VisiumHD - Jaccard I.
s_008um_00137_00239-1	4541	11080	1	12	2	CA1	0.142857142857143	0.0976050478901667	TRUE	Visium to VisiumHD - Jaccard I.
s_008um_00185_00352-1	4711	10851	1	12	2	CA1	0.142857142857143	0.0976050478901667	TRUE	Visium to VisiumHD - Jaccard I.
s_008um_00182_00188-1	4253	12727	1	12	2	CA1	0.3	0.444223429318338	TRUE	Visium to VisiumHD - Jaccard I.
s_008um_00144_00239-1	4777	10815	1	12	2	CA1	0.142857142857143	0.0976050478901667	TRUE	Visium to VisiumHD - Jaccard I.
s_008um_00137_00247-1	4474	11511	1	12	2	CA1	0.142857142857143	0.682030029083267	TRUE	Visium to VisiumHD - Jaccard I.
s_008um_00242_00140-1	6031	14723	1	12	2	Astrocyte	0.444444444444444	0.340233351317886	TRUE	Visium to VisiumHD - Jaccard I.
s_008um_00196_00177-1	4505	13877	1	12	2	CA1	0.230769230769231	0.0310575806654429	FALSE	Visium to VisiumHD - Jaccard I.
s_008um_00271_00209-1	7354	14768	1	6	1	Denate	0.0909090909090909	0.119621253206326	TRUE	Visium to VisiumHD - Jaccard I.
s_008um_00199_00183-1	4797	13908	1	12	2	Denate	0.230769230769231	0.0310575806654429	FALSE	Visium to VisiumHD - Jaccard I.
s_008um_00271_00324-1	7192	10188	1	18	7	CA3	0.125	0.999999999999994	TRUE	Visium to VisiumHD - Jaccard I.
s_008um_00143_00235-1	4308	11718	1	12	2	CA1	0.142857142857143	0.207580033814707	TRUE	Visium to VisiumHD - Jaccard I.
s_008um_00226_00150-1	4674	12633	1	12	2	CA1	0.363636363636364	0.262772268894158	TRUE	Visium to VisiumHD - Jaccard I.
s_008um_00273_00338-1	7274	10072	1	18	7	CA3	0.125	0.999999999999994	TRUE	Visium to VisiumHD - Jaccard I.
s_008um_00150_00290-1	4433	11590	1	12	2	CA1	0.142857142857143	0.682030029083267	TRUE	Visium to VisiumHD - Jaccard I.
s_008um_00199_00171-1	4769	14028	1	12	2	Undefined	0.230769230769231	0.0310575806654429	FALSE	Visium to VisiumHD - Jaccard I.
s_008um_00236_00232-1	6376	11339	1	6	4	Denate	0.3	0.127237541371623	TRUE	Visium to VisiumHD - Jaccard I.
s_008um_00245_00227-1	6248	11757	1	6	4	Denate	0.272727272727273	0.29522461614684	TRUE	Visium to VisiumHD - Jaccard I.
s_008um_00146_00233-1	4485	11917	1	12	2	CA1	0.142857142857143	0.207580033814707	TRUE	Visium to VisiumHD - Jaccard I.
s_008um_00273_00207-1	7303	14495	1	6	1	Denate	0.0909090909090909	0.119621253206326	TRUE	Visium to VisiumHD - Jaccard I.
s_008um_00153_00304-1	4151	11889	1	12	2	CA1	0.142857142857143	0.207580033814707	TRUE	Visium to VisiumHD - Jaccard I.
s_008um_00257_00206-1	6437	13109	1	6	1	Denate	0.25	0.586962895378629	TRUE	Visium to VisiumHD - Jaccard I.
s_008um_00270_00338-1	7233	10372	1	18	7	CA3	0.125	0.999999999999994	TRUE	Visium to VisiumHD - Jaccard I.
s_008um_00144_00288-1	4223	11407	1	12	2	CA1	0.142857142857143	0.682030029083267	TRUE	Visium to VisiumHD - Jaccard I.
s_008um_00224_00150-1	4256	12881	1	12	2	CA1	0.25	0.0115447088071241	FALSE	Visium to VisiumHD - Jaccard I.
s_008um_00227_00146-1	5637	14178	1	12	2	Undefined	0.153846153846154	0.0752876142249059	TRUE	Visium to VisiumHD - Jaccard I.
s_008um_00239_00225-1	6339	11759	1	6	4	Denate	0.272727272727273	0.29522461614684	TRUE	Visium to VisiumHD - Jaccard I.
s_008um_00148_00288-1	4490	11536	1	12	2	CA1	0.142857142857143	0.682030029083267	TRUE	Visium to VisiumHD - Jaccard I.
s_008um_00149_00291-1	4288	11677	1	12	2	CA1	0.142857142857143	0.682030029083267	TRUE	Visium to VisiumHD - Jaccard I.
s_008um_00230_00235-1	6649	13099	1	6	1	Denate	0.25	0.586962895378629	TRUE	Visium to VisiumHD - Jaccard I.
s_008um_00237_00394-1	7231	8383	1	18	7	Undefined	0.0714285714285714	0.777595942320524	TRUE	Visium to VisiumHD - Jaccard I.
s_008um_00242_00223-1	6337	11479	1	6	4	Denate	0.3	0.127237541371623	TRUE	Visium to VisiumHD - Jaccard I.
s_008um_00156_00302-1	4540	10805	1	12	2	CA1	0.142857142857143	0.0976050478901667	TRUE	Visium to VisiumHD - Jaccard I.
s_008um_00234_00303-1	7892	13940	1	6	1	Denate	0.142857142857143	0.00912109068505712	FALSE	Visium to VisiumHD - Jaccard I.
s_008um_00244_00224-1	6300	11772	1	6	4	Denate	0.272727272727273	0.29522461614684	TRUE	Visium to VisiumHD - Jaccard I.
s_008um_00229_00147-1	5539	14033	1	12	2	CA1	0.153846153846154	0.0752876142249059	TRUE	Visium to VisiumHD - Jaccard I.
s_008um_00272_00210-1	7327	13705	1	6	1	Denate	0.2	0.127446499904553	TRUE	Visium to VisiumHD - Jaccard I.
s_008um_00232_00238-1	6723	13843	1	6	1	Denate	0.230769230769231	0.911734987019478	TRUE	Visium to VisiumHD - Jaccard I.
s_008um_00229_00153-1	4299	13084	1	12	2	CA1	0.25	0.0115447088071241	FALSE	Visium to VisiumHD - Jaccard I.
s_008um_00271_00329-1	7304	10104	1	18	7	CA3	0.125	0.999999999999994	TRUE	Visium to VisiumHD - Jaccard I.
s_008um_00272_00330-1	7148	10049	1	18	7	CA3	0.125	0.999999999999994	TRUE	Visium to VisiumHD - Jaccard I.
s_008um_00263_00226-1	7347	13641	1	6	1	Denate	0.285714285714286	0.000233906540096756	FALSE	Visium to VisiumHD - Jaccard I.
s_008um_00182_00358-1	4954	10407	1	12	2	CA1	0.3	0.377575828910334	TRUE	Visium to VisiumHD - Jaccard I.
s_008um_00182_00353-1	4777	10985	1	12	2	CA1	0.142857142857143	0.0976050478901667	TRUE	Visium to VisiumHD - Jaccard I.
s_008um_00184_00360-1	5028	10554	1	12	2	CA1	0.3	0.377575828910334	TRUE	Visium to VisiumHD - Jaccard I.
s_008um_00199_00170-1	4454	13798	1	12	2	Astrocyte	0.230769230769231	0.0310575806654429	FALSE	Visium to VisiumHD - Jaccard I.
s_008um_00155_00304-1	4431	11960	1	12	2	CA1	0.142857142857143	0.207580033814707	TRUE	Visium to VisiumHD - Jaccard I.
s_008um_00266_00325-1	7228	10377	1	18	7	CA3	0.125	0.999999999999994	TRUE	Visium to VisiumHD - Jaccard I.
s_008um_00198_00171-1	4640	13716	1	12	2	Undefined	0.230769230769231	0.0310575806654429	FALSE	Visium to VisiumHD - Jaccard I.
s_008um_00249_00216-1	6580	13122	1	6	1	Denate	0.25	0.586962895378629	TRUE	Visium to VisiumHD - Jaccard I.
s_008um_00139_00248-1	4470	11483	1	12	2	CA1	0.142857142857143	0.682030029083267	TRUE	Visium to VisiumHD - Jaccard I.
s_008um_00198_00181-1	4641	14047	1	12	2	CA1	0.230769230769231	0.0310575806654429	FALSE	Visium to VisiumHD - Jaccard I.
s_008um_00245_00219-1	6610	13227	1	6	1	Denate	0.25	0.586962895378629	TRUE	Visium to VisiumHD - Jaccard I.
s_008um_00265_00218-1	7136	13903	1	6	1	Denate	0.230769230769231	0.845325729385916	TRUE	Visium to VisiumHD - Jaccard I.
s_008um_00247_00225-1	6084	11954	1	6	4	Denate	0.272727272727273	0.29522461614684	TRUE	Visium to VisiumHD - Jaccard I.
s_008um_00139_00238-1	5502	14495	1	12	2	CA1	0.1875	0.841929983741252	TRUE	Visium to VisiumHD - Jaccard I.
s_008um_00148_00289-1	4247	11504	1	12	2	CA1	0.142857142857143	0.682030029083267	TRUE	Visium to VisiumHD - Jaccard I.
s_008um_00138_00256-1	4316	12233	1	12	2	CA1	0.222222222222222	0.092003746509306	TRUE	Visium to VisiumHD - Jaccard I.
s_008um_00245_00228-1	6282	11845	1	6	4	Denate	0.272727272727273	0.29522461614684	TRUE	Visium to VisiumHD - Jaccard I.
s_008um_00184_00357-1	4941	10392	1	12	2	CA1	0.3	0.377575828910334	TRUE	Visium to VisiumHD - Jaccard I.
s_008um_00255_00267-1	7311	12587	1	6	1	Denate	0.153846153846154	0.72456742236191	TRUE	Visium to VisiumHD - Jaccard I.
s_008um_00143_00234-1	4304	11897	1	12	2	CA1	0.142857142857143	0.207580033814707	TRUE	Visium to VisiumHD - Jaccard I.
s_008um_00267_00211-1	6683	13394	1	6	1	Denate	0.2	0.161394590282383	TRUE	Visium to VisiumHD - Jaccard I.
s_008um_00141_00235-1	4343	11748	1	12	2	CA1	0.142857142857143	0.207580033814707	TRUE	Visium to VisiumHD - Jaccard I.
s_008um_00145_00290-1	4266	11385	1	12	2	Interneuron	0.142857142857143	0.682030029083267	TRUE	Visium to VisiumHD - Jaccard I.
s_008um_00229_00149-1	4199	12813	1	12	2	CA1	0.25	0.0115447088071241	FALSE	Visium to VisiumHD - Jaccard I.
s_008um_00252_00203-1	7024	13578	1	6	1	Denate	0.230769230769231	0.911734987019478	TRUE	Visium to VisiumHD - Jaccard I.
s_008um_00143_00250-1	4478	12198	1	12	2	CA1	0.222222222222222	0.092003746509306	TRUE	Visium to VisiumHD - Jaccard I.
s_008um_00231_00247-1	6223	12601	1	6	4	Denate	0	0.705016258761389	TRUE	Visium to VisiumHD - Jaccard I.
s_008um_00146_00289-1	4410	11366	1	12	2	Undefined	0.142857142857143	0.682030029083267	TRUE	Visium to VisiumHD - Jaccard I.
s_008um_00147_00289-1	4206	11648	1	12	2	Interneuron	0.142857142857143	0.682030029083267	TRUE	Visium to VisiumHD - Jaccard I.
s_008um_00231_00385-1	7019	8297	1	18	7	CA3	0.0714285714285714	0.777595942320524	TRUE	Visium to VisiumHD - Jaccard I.
s_008um_00198_00175-1	4785	13887	1	12	2	CA1	0.230769230769231	0.0310575806654429	FALSE	Visium to VisiumHD - Jaccard I.
s_008um_00206_00176-1	5711	14274	1	12	2	Astrocyte	0.1875	0.841929983741252	TRUE	Visium to VisiumHD - Jaccard I.
s_008um_00150_00292-1	4152	11377	1	12	2	CA1	0.142857142857143	0.682030029083267	TRUE	Visium to VisiumHD - Jaccard I.
s_008um_00273_00336-1	7327	10222	1	18	7	CA3	0.125	0.999999999999994	TRUE	Visium to VisiumHD - Jaccard I.
s_008um_00146_00286-1	4270	11417	1	12	2	CA1	0.142857142857143	0.682030029083267	TRUE	Visium to VisiumHD - Jaccard I.
s_008um_00197_00180-1	4575	14047	1	12	2	CA1	0.230769230769231	0.0310575806654429	FALSE	Visium to VisiumHD - Jaccard I.
s_008um_00233_00245-1	6319	12406	1	6	4	Denate	0.333333333333333	2.90586951465684e-05	FALSE	Visium to VisiumHD - Jaccard I.
s_008um_00244_00215-1	6361	13232	1	6	1	Denate	0.25	0.586962895378629	TRUE	Visium to VisiumHD - Jaccard I.
s_008um_00237_00296-1	6350	12041	1	6	4	Denate	0.272727272727273	0.29522461614684	TRUE	Visium to VisiumHD - Jaccard I.
s_008um_00148_00287-1	4353	11517	1	12	2	CA1	0.142857142857143	0.682030029083267	TRUE	Visium to VisiumHD - Jaccard I.
s_008um_00274_00336-1	7293	10047	1	18	7	CA3	0.125	0.999999999999994	TRUE	Visium to VisiumHD - Jaccard I.
s_008um_00244_00219-1	6368	13259	1	6	1	Denate	0.25	0.586962895378629	TRUE	Visium to VisiumHD - Jaccard I.
s_008um_00231_00151-1	4274	12890	1	12	2	CA1	0.25	0.0115447088071241	FALSE	Visium to VisiumHD - Jaccard I.
s_008um_00153_00295-1	4281	12314	1	12	2	Undefined	0.222222222222222	0.092003746509306	TRUE	Visium to VisiumHD - Jaccard I.
s_008um_00139_00245-1	4201	11621	1	12	2	CA1	0.142857142857143	0.682030029083267	TRUE	Visium to VisiumHD - Jaccard I.
s_008um_00154_00295-1	4476	12201	1	12	2	Astrocyte	0.222222222222222	0.092003746509306	TRUE	Visium to VisiumHD - Jaccard I.
s_008um_00242_00123-1	4854	14076	1	12	2	CA1	0.230769230769231	0.21456645053378	TRUE	Visium to VisiumHD - Jaccard I.
s_008um_00188_00358-1	4845	10348	1	12	2	CA1	0.3	0.377575828910334	TRUE	Visium to VisiumHD - Jaccard I.
s_008um_00145_00281-1	4420	11977	1	12	2	CA1	0.142857142857143	0.207580033814707	TRUE	Visium to VisiumHD - Jaccard I.
s_008um_00150_00298-1	4497	11434	1	12	2	CA1	0.142857142857143	0.682030029083267	TRUE	Visium to VisiumHD - Jaccard I.
s_008um_00151_00294-1	4308	12262	1	12	2	CA1	0.222222222222222	0.092003746509306	TRUE	Visium to VisiumHD - Jaccard I.
s_008um_00187_00357-1	5027	10242	1	12	2	CA1	0.3	0.377575828910334	TRUE	Visium to VisiumHD - Jaccard I.
s_008um_00199_00175-1	4455	13970	1	12	2	CA1	0.230769230769231	0.0310575806654429	FALSE	Visium to VisiumHD - Jaccard I.
s_008um_00246_00225-1	6221	11842	1	6	4	Denate	0.272727272727273	0.29522461614684	TRUE	Visium to VisiumHD - Jaccard I.
s_008um_00149_00293-1	4425	12302	1	12	2	CA1	0.222222222222222	0.092003746509306	TRUE	Visium to VisiumHD - Jaccard I.
s_008um_00225_00149-1	5471	13943	1	12	2	CA1	0.153846153846154	0.0752876142249059	TRUE	Visium to VisiumHD - Jaccard I.
s_008um_00144_00287-1	4436	11598	1	12	2	CA1	0.142857142857143	0.682030029083267	TRUE	Visium to VisiumHD - Jaccard I.
s_008um_00263_00273-1	7117	12598	1	6	1	Denate	0.153846153846154	0.72456742236191	TRUE	Visium to VisiumHD - Jaccard I.
s_008um_00148_00282-1	4655	10924	1	12	2	CA1	0.142857142857143	0.0976050478901667	TRUE	Visium to VisiumHD - Jaccard I.
s_008um_00200_00172-1	4752	13782	1	12	2	CA1	0.230769230769231	0.0310575806654429	FALSE	Visium to VisiumHD - Jaccard I.
s_008um_00153_00293-1	4273	12113	1	12	2	CA1	0.222222222222222	0.092003746509306	TRUE	Visium to VisiumHD - Jaccard I.
s_008um_00145_00287-1	4496	11372	1	12	2	CA1	0.142857142857143	0.682030029083267	TRUE	Visium to VisiumHD - Jaccard I.
s_008um_00185_00359-1	5019	10238	1	12	2	CA1	0.3	0.377575828910334	TRUE	Visium to VisiumHD - Jaccard I.
s_008um_00270_00329-1	7040	10105	1	18	7	CA3	0.125	0.999999999999994	TRUE	Visium to VisiumHD - Jaccard I.
s_008um_00155_00298-1	4790	10862	1	12	2	CA1	0.142857142857143	0.0976050478901667	TRUE	Visium to VisiumHD - Jaccard I.
s_008um_00184_00188-1	4810	12654	1	12	2	CA1	0.363636363636364	0.262772268894158	TRUE	Visium to VisiumHD - Jaccard I.
s_008um_00255_00210-1	6383	13008	1	6	1	Denate	0.25	0.586962895378629	TRUE	Visium to VisiumHD - Jaccard I.
s_008um_00151_00292-1	4428	12124	1	12	2	CA1	0.222222222222222	0.092003746509306	TRUE	Visium to VisiumHD - Jaccard I.
s_008um_00228_00152-1	4514	12600	1	12	2	CA1	0.363636363636364	0.262772268894158	TRUE	Visium to VisiumHD - Jaccard I.
s_008um_00152_00306-1	4364	11935	1	12	2	CA1	0.142857142857143	0.207580033814707	TRUE	Visium to VisiumHD - Jaccard I.
s_008um_00197_00179-1	4595	13755	1	12	2	CA1	0.230769230769231	0.0310575806654429	FALSE	Visium to VisiumHD - Jaccard I.
s_008um_00270_00325-1	7074	10400	1	18	7	CA3	0.125	0.999999999999994	TRUE	Visium to VisiumHD - Jaccard I.
s_008um_00151_00293-1	4459	12366	1	12	2	CA1	0.222222222222222	0.092003746509306	TRUE	Visium to VisiumHD - Jaccard I.
s_008um_00196_00178-1	4715	13940	1	12	2	CA1	0.230769230769231	0.0310575806654429	FALSE	Visium to VisiumHD - Jaccard I.
s_008um_00266_00324-1	7137	10183	1	18	7	CA3	0.125	0.999999999999994	TRUE	Visium to VisiumHD - Jaccard I.
s_008um_00271_00339-1	7130	10063	1	18	7	CA3	0.125	0.999999999999994	TRUE	Visium to VisiumHD - Jaccard I.
s_008um_00147_00280-1	4299	11768	1	12	2	CA1	0.142857142857143	0.207580033814707	TRUE	Visium to VisiumHD - Jaccard I.
s_008um_00228_00147-1	5148	14397	1	12	2	CA1	0.1	0.0393317874402305	FALSE	Visium to VisiumHD - Jaccard I.
s_008um_00235_00233-1	6087	11642	1	6	4	Denate	0.3	0.127237541371623	TRUE	Visium to VisiumHD - Jaccard I.
s_008um_00227_00152-1	4458	12736	1	12	2	CA1	0.363636363636364	0.262772268894158	TRUE	Visium to VisiumHD - Jaccard I.
s_008um_00270_00328-1	7329	10406	1	18	7	CA3	0.125	0.999999999999994	TRUE	Visium to VisiumHD - Jaccard I.
s_008um_00241_00234-1	6371	12310	1	6	4	Undefined	0.333333333333333	2.90586951465684e-05	FALSE	Visium to VisiumHD - Jaccard I.
s_008um_00147_00281-1	4474	11979	1	12	2	CA1	0.142857142857143	0.207580033814707	TRUE	Visium to VisiumHD - Jaccard I.
s_008um_00154_00305-1	4492	11873	1	12	2	CA1	0.142857142857143	0.207580033814707	TRUE	Visium to VisiumHD - Jaccard I.
s_008um_00183_00357-1	4941	10460	1	12	2	CA1	0.3	0.377575828910334	TRUE	Visium to VisiumHD - Jaccard I.
s_008um_00227_00148-1	5434	14177	1	12	2	CA1	0.1	0.0393317874402305	FALSE	Visium to VisiumHD - Jaccard I.
s_008um_00140_00245-1	4392	11455	1	12	2	CA1	0.142857142857143	0.682030029083267	TRUE	Visium to VisiumHD - Jaccard I.
s_008um_00183_00354-1	4778	10246	1	12	2	CA1	0.3	0.377575828910334	TRUE	Visium to VisiumHD - Jaccard I.
s_008um_00149_00292-1	4357	12399	1	12	2	CA1	0.222222222222222	0.092003746509306	TRUE	Visium to VisiumHD - Jaccard I.
s_008um_00153_00296-1	4233	12144	1	12	2	CA1	0.222222222222222	0.092003746509306	TRUE	Visium to VisiumHD - Jaccard I.
s_008um_00148_00297-1	4148	12052	1	12	2	CA1	0.222222222222222	0.092003746509306	TRUE	Visium to VisiumHD - Jaccard I.
s_008um_00180_00185-1	4314	13329	1	7	isolated	Astrocyte	0.5	1.4497989279144e-09	FALSE	Visium to VisiumHD - Jaccard I.
s_008um_00226_00148-1	4632	13147	1	12	2	Undefined	0.285714285714286	0.430255279514071	TRUE	Visium to VisiumHD - Jaccard I.
s_008um_00232_00152-1	4391	12997	1	12	2	Astrocyte	0.25	0.0115447088071241	FALSE	Visium to VisiumHD - Jaccard I.
s_008um_00147_00287-1	4375	11439	1	12	2	CA1	0.142857142857143	0.682030029083267	TRUE	Visium to VisiumHD - Jaccard I.
s_008um_00262_00275-1	7260	12304	1	6	1	Denate	0.153846153846154	0.72456742236191	TRUE	Visium to VisiumHD - Jaccard I.
s_008um_00272_00334-1	7143	10137	1	18	7	CA3	0.125	0.999999999999994	TRUE	Visium to VisiumHD - Jaccard I.
s_008um_00253_00206-1	6501	13288	1	6	1	Denate	0.25	0.586962895378629	TRUE	Visium to VisiumHD - Jaccard I.
s_008um_00152_00293-1	4280	12053	1	12	2	CA1	0.222222222222222	0.092003746509306	TRUE	Visium to VisiumHD - Jaccard I.
s_008um_00274_00335-1	7347	10106	1	18	7	CA3	0.125	0.999999999999994	TRUE	Visium to VisiumHD - Jaccard I.
s_008um_00149_00297-1	4211	12096	1	12	2	Undefined	0.222222222222222	0.092003746509306	TRUE	Visium to VisiumHD - Jaccard I.
s_008um_00146_00231-1	4292	12006	1	12	2	CA1	0.142857142857143	0.207580033814707	TRUE	Visium to VisiumHD - Jaccard I.
s_008um_00200_00178-1	4791	13923	1	12	2	CA1	0.230769230769231	0.0310575806654429	FALSE	Visium to VisiumHD - Jaccard I.
s_008um_00252_00216-1	6542	13032	1	6	1	Denate	0.25	0.586962895378629	TRUE	Visium to VisiumHD - Jaccard I.
s_008um_00184_00190-1	4396	12459	1	12	2	CA1	0.3	0.444223429318338	TRUE	Visium to VisiumHD - Jaccard I.
s_008um_00263_00275-1	7322	12342	1	6	1	Denate	0.153846153846154	0.72456742236191	TRUE	Visium to VisiumHD - Jaccard I.
s_008um_00228_00153-1	4779	12684	1	12	2	CA1	0.363636363636364	0.262772268894158	TRUE	Visium to VisiumHD - Jaccard I.
s_008um_00273_00335-1	7283	10048	1	18	7	CA3	0.125	0.999999999999994	TRUE	Visium to VisiumHD - Jaccard I.
s_008um_00235_00229-1	6195	11646	1	6	4	Denate	0.3	0.127237541371623	TRUE	Visium to VisiumHD - Jaccard I.
s_008um_00147_00286-1	4424	11322	1	12	2	CA1	0.142857142857143	0.682030029083267	TRUE	Visium to VisiumHD - Jaccard I.
s_008um_00199_00182-1	4787	13838	1	12	2	CA1	0.230769230769231	0.0310575806654429	FALSE	Visium to VisiumHD - Jaccard I.
s_008um_00271_00331-1	7060	10328	1	18	7	CA3	0.125	0.999999999999994	TRUE	Visium to VisiumHD - Jaccard I.
s_008um_00230_00233-1	6604	13214	1	6	1	Denate	0.25	0.586962895378629	TRUE	Visium to VisiumHD - Jaccard I.
s_008um_00142_00245-1	4330	11421	1	12	2	CA1	0.142857142857143	0.682030029083267	TRUE	Visium to VisiumHD - Jaccard I.
s_008um_00204_00170-1	5501	14408	1	12	2	CA1	0.1875	0.841929983741252	TRUE	Visium to VisiumHD - Jaccard I.
s_008um_00144_00252-1	4463	12888	1	12	2	Undefined	0.363636363636364	0.262772268894158	TRUE	Visium to VisiumHD - Jaccard I.
s_008um_00144_00281-1	4199	11969	1	12	2	CA1	0.142857142857143	0.207580033814707	TRUE	Visium to VisiumHD - Jaccard I.
s_008um_00137_00254-1	4166	11452	1	12	2	CA1	0.142857142857143	0.682030029083267	TRUE	Visium to VisiumHD - Jaccard I.
s_008um_00154_00304-1	4582	11010	1	12	2	CA1	0.142857142857143	0.0976050478901667	TRUE	Visium to VisiumHD - Jaccard I.
s_008um_00232_00233-1	6044	11418	1	6	4	Denate	0.3	0.127237541371623	TRUE	Visium to VisiumHD - Jaccard I.
s_008um_00237_00290-1	7003	11871	1	9	5	Interneuron	0.166666666666667	0.635922295257358	TRUE	Visium to VisiumHD - Jaccard I.
s_008um_00148_00286-1	4177	11399	1	12	2	CA1	0.142857142857143	0.682030029083267	TRUE	Visium to VisiumHD - Jaccard I.
s_008um_00184_00355-1	5110	10335	1	12	2	CA1	0.3	0.377575828910334	TRUE	Visium to VisiumHD - Jaccard I.
s_008um_00187_00359-1	4958	10507	1	12	2	CA1	0.3	0.377575828910334	TRUE	Visium to VisiumHD - Jaccard I.
s_008um_00200_00173-1	4465	13997	1	12	2	Undefined	0.230769230769231	0.0310575806654429	FALSE	Visium to VisiumHD - Jaccard I.
s_008um_00269_00326-1	7303	10071	1	18	7	CA3	0.125	0.999999999999994	TRUE	Visium to VisiumHD - Jaccard I.
s_008um_00199_00179-1	4659	13820	1	12	2	CA1	0.230769230769231	0.0310575806654429	FALSE	Visium to VisiumHD - Jaccard I.
s_008um_00190_00357-1	4915	10439	1	12	2	CA1	0.3	0.377575828910334	TRUE	Visium to VisiumHD - Jaccard I.
s_008um_00189_00356-1	4920	10556	1	12	2	CA1	0.3	0.377575828910334	TRUE	Visium to VisiumHD - Jaccard I.
s_008um_00254_00210-1	6407	13021	1	6	1	Denate	0.25	0.586962895378629	TRUE	Visium to VisiumHD - Jaccard I.
s_008um_00269_00331-1	6999	10059	1	18	7	CA3	0.125	0.999999999999994	TRUE	Visium to VisiumHD - Jaccard I.
s_008um_00270_00324-1	7190	10220	1	18	7	CA3	0.125	0.999999999999994	TRUE	Visium to VisiumHD - Jaccard I.
s_008um_00274_00341-1	7316	10102	1	18	7	CA3	0.125	0.999999999999994	TRUE	Visium to VisiumHD - Jaccard I.
s_008um_00142_00241-1	4146	11578	1	12	2	CA1	0.142857142857143	0.682030029083267	TRUE	Visium to VisiumHD - Jaccard I.
s_008um_00231_00152-1	4400	13077	1	12	2	Astrocyte	0.25	0.0115447088071241	FALSE	Visium to VisiumHD - Jaccard I.
s_008um_00252_00215-1	6426	13011	1	6	1	Denate	0.25	0.586962895378629	TRUE	Visium to VisiumHD - Jaccard I.
s_008um_00199_00177-1	4568	13830	1	12	2	CA1	0.230769230769231	0.0310575806654429	FALSE	Visium to VisiumHD - Jaccard I.
s_008um_00228_00151-1	4408	13042	1	12	2	CA1	0.25	0.0115447088071241	FALSE	Visium to VisiumHD - Jaccard I.
s_008um_00186_00360-1	4888	10504	1	12	2	CA1	0.3	0.377575828910334	TRUE	Visium to VisiumHD - Jaccard I.
s_008um_00267_00325-1	7076	10222	1	18	7	CA3	0.125	0.999999999999994	TRUE	Visium to VisiumHD - Jaccard I.
s_008um_00239_00224-1	6082	11375	1	6	4	Denate	0.3	0.127237541371623	TRUE	Visium to VisiumHD - Jaccard I.
s_008um_00148_00292-1	4462	11639	1	12	2	CA1	0.142857142857143	0.682030029083267	TRUE	Visium to VisiumHD - Jaccard I.
s_008um_00149_00299-1	4190	11674	1	12	2	CA1	0.142857142857143	0.682030029083267	TRUE	Visium to VisiumHD - Jaccard I.
s_008um_00227_00157-1	4338	13114	1	12	2	Endothelial_Stalk	0.25	0.0115447088071241	FALSE	Visium to VisiumHD - Jaccard I.
s_008um_00237_00139-1	4708	12854	1	12	2	CA1	0.363636363636364	0.262772268894158	TRUE	Visium to VisiumHD - Jaccard I.
s_008um_00148_00299-1	4362	11443	1	12	2	CA1	0.142857142857143	0.682030029083267	TRUE	Visium to VisiumHD - Jaccard I.
s_008um_00269_00336-1	7021	10064	1	18	7	CA3	0.125	0.999999999999994	TRUE	Visium to VisiumHD - Jaccard I.
s_008um_00191_00356-1	5092	10544	1	12	2	CA1	0.3	0.377575828910334	TRUE	Visium to VisiumHD - Jaccard I.
s_008um_00191_00357-1	4892	10364	1	12	2	CA1	0.3	0.377575828910334	TRUE	Visium to VisiumHD - Jaccard I.
s_008um_00231_00154-1	4489	12665	1	12	2	Astrocyte	0.363636363636364	0.262772268894158	TRUE	Visium to VisiumHD - Jaccard I.
s_008um_00268_00326-1	7148	10190	1	18	7	CA3	0.125	0.999999999999994	TRUE	Visium to VisiumHD - Jaccard I.
s_008um_00137_00234-1	4211	11728	1	12	2	CA1	0.142857142857143	0.207580033814707	TRUE	Visium to VisiumHD - Jaccard I.
s_008um_00229_00389-1	7208	8447	1	18	7	CA3	0.0714285714285714	0.777595942320524	TRUE	Visium to VisiumHD - Jaccard I.
s_008um_00231_00388-1	7243	8424	1	18	7	CA3	0.0714285714285714	0.777595942320524	TRUE	Visium to VisiumHD - Jaccard I.
s_008um_00146_00287-1	4381	11330	1	12	2	CA1	0.142857142857143	0.682030029083267	TRUE	Visium to VisiumHD - Jaccard I.
s_008um_00152_00295-1	4207	12177	1	12	2	Undefined	0.222222222222222	0.092003746509306	TRUE	Visium to VisiumHD - Jaccard I.
s_008um_00226_00153-1	4653	12724	1	12	2	CA1	0.363636363636364	0.262772268894158	TRUE	Visium to VisiumHD - Jaccard I.
s_008um_00235_00297-1	6248	11834	1	6	4	Denate	0.272727272727273	0.29522461614684	TRUE	Visium to VisiumHD - Jaccard I.
s_008um_00257_00272-1	7280	12178	1	6	1	Denate	0.166666666666667	0.635922295257358	TRUE	Visium to VisiumHD - Jaccard I.
s_008um_00138_00244-1	4384	11635	1	12	2	CA1	0.142857142857143	0.682030029083267	TRUE	Visium to VisiumHD - Jaccard I.
s_008um_00144_00251-1	4648	12852	1	12	2	Undefined	0.363636363636364	0.262772268894158	TRUE	Visium to VisiumHD - Jaccard I.
s_008um_00140_00244-1	4196	11481	1	12	2	CA1	0.142857142857143	0.682030029083267	TRUE	Visium to VisiumHD - Jaccard I.
s_008um_00264_00326-1	7299	10070	1	18	7	CA3	0.125	0.999999999999994	TRUE	Visium to VisiumHD - Jaccard I.
s_008um_00253_00203-1	6866	13592	1	6	1	Denate	0.230769230769231	0.911734987019478	TRUE	Visium to VisiumHD - Jaccard I.
s_008um_00275_00339-1	7498	10045	1	18	7	CA3	0.181818181818182	0.749093376870909	TRUE	Visium to VisiumHD - Jaccard I.
s_008um_00148_00285-1	4470	11370	1	12	2	CA1	0.142857142857143	0.682030029083267	TRUE	Visium to VisiumHD - Jaccard I.
s_008um_00152_00302-1	4308	12365	1	12	2	CA1	0.222222222222222	0.092003746509306	TRUE	Visium to VisiumHD - Jaccard I.
s_008um_00156_00305-1	4435	12009	1	12	2	CA1	0.142857142857143	0.207580033814707	TRUE	Visium to VisiumHD - Jaccard I.
s_008um_00268_00325-1	7207	10358	1	18	7	CA3	0.125	0.999999999999994	TRUE	Visium to VisiumHD - Jaccard I.
s_008um_00136_00240-1	4172	11521	1	12	2	CA1	0.142857142857143	0.682030029083267	TRUE	Visium to VisiumHD - Jaccard I.
s_008um_00156_00304-1	4801	10996	1	12	2	CA1	0.142857142857143	0.0976050478901667	TRUE	Visium to VisiumHD - Jaccard I.
s_008um_00254_00207-1	6389	13181	1	6	1	Denate	0.25	0.586962895378629	TRUE	Visium to VisiumHD - Jaccard I.
s_008um_00150_00285-1	4452	11457	1	12	2	CA1	0.142857142857143	0.682030029083267	TRUE	Visium to VisiumHD - Jaccard I.
s_008um_00271_00334-1	7107	10247	1	18	7	CA3	0.125	0.999999999999994	TRUE	Visium to VisiumHD - Jaccard I.
s_008um_00139_00235-1	4202	11794	1	12	2	CA1	0.142857142857143	0.207580033814707	TRUE	Visium to VisiumHD - Jaccard I.
s_008um_00266_00326-1	7139	10171	1	18	7	CA3	0.125	0.999999999999994	TRUE	Visium to VisiumHD - Jaccard I.
s_008um_00150_00299-1	4919	10582	1	12	2	CA1	0.3	0.377575828910334	TRUE	Visium to VisiumHD - Jaccard I.
s_008um_00268_00335-1	7342	10197	1	18	7	CA3	0.125	0.999999999999994	TRUE	Visium to VisiumHD - Jaccard I.
s_008um_00269_00325-1	7289	10086	1	18	7	CA3	0.125	0.999999999999994	TRUE	Visium to VisiumHD - Jaccard I.
s_008um_00240_00224-1	6198	12016	1	6	4	Denate	0.272727272727273	0.29522461614684	TRUE	Visium to VisiumHD - Jaccard I.
s_008um_00255_00204-1	6960	13735	1	6	1	Denate	0.230769230769231	0.911734987019478	TRUE	Visium to VisiumHD - Jaccard I.
s_008um_00182_00360-1	4636	10589	1	10	isolated	Astrocyte	0.285714285714286	9.06749740296592e-07	FALSE	Visium to VisiumHD - Jaccard I.
s_008um_00186_00362-1	4967	10453	1	12	2	Interneuron	0.3	0.377575828910334	TRUE	Visium to VisiumHD - Jaccard I.
s_008um_00154_00296-1	4491	12176	1	12	2	CA1	0.222222222222222	0.092003746509306	TRUE	Visium to VisiumHD - Jaccard I.
s_008um_00152_00294-1	4180	12094	1	12	2	CA1	0.222222222222222	0.092003746509306	TRUE	Visium to VisiumHD - Jaccard I.
s_008um_00231_00394-1	7175	8298	1	18	7	CA3	0.0714285714285714	0.777595942320524	TRUE	Visium to VisiumHD - Jaccard I.
s_008um_00198_00180-1	4597	13789	1	12	2	CA1	0.230769230769231	0.0310575806654429	FALSE	Visium to VisiumHD - Jaccard I.
s_008um_00146_00280-1	4421	11895	1	12	2	CA1	0.142857142857143	0.207580033814707	TRUE	Visium to VisiumHD - Jaccard I.
s_008um_00223_00151-1	5763	14104	1	12	2	CA1	0.153846153846154	0.0752876142249059	TRUE	Visium to VisiumHD - Jaccard I.
s_008um_00142_00251-1	4434	13101	1	12	2	Undefined	0.25	0.0115447088071241	FALSE	Visium to VisiumHD - Jaccard I.
s_008um_00147_00294-1	4346	12284	1	12	2	CA1	0.222222222222222	0.092003746509306	TRUE	Visium to VisiumHD - Jaccard I.
s_008um_00228_00148-1	5134	14305	1	12	2	CA1	0.1	0.0393317874402305	FALSE	Visium to VisiumHD - Jaccard I.
s_008um_00148_00298-1	4264	12369	1	12	2	CA1	0.222222222222222	0.092003746509306	TRUE	Visium to VisiumHD - Jaccard I.
s_008um_00137_00240-1	4157	11421	1	12	2	CA1	0.142857142857143	0.682030029083267	TRUE	Visium to VisiumHD - Jaccard I.
s_008um_00201_00182-1	4790	13887	1	12	2	CA3	0.230769230769231	0.0310575806654429	FALSE	Visium to VisiumHD - Jaccard I.
s_008um_00235_00232-1	6584	13261	1	6	1	Denate	0.25	0.586962895378629	TRUE	Visium to VisiumHD - Jaccard I.
s_008um_00269_00327-1	7167	10401	1	18	7	CA3	0.125	0.999999999999994	TRUE	Visium to VisiumHD - Jaccard I.
s_008um_00143_00241-1	4368	11493	1	12	2	CA1	0.142857142857143	0.682030029083267	TRUE	Visium to VisiumHD - Jaccard I.
s_008um_00254_00211-1	6374	13099	1	6	1	Undefined	0.25	0.586962895378629	TRUE	Visium to VisiumHD - Jaccard I.
s_008um_00148_00295-1	4290	12206	1	12	2	CA1	0.222222222222222	0.092003746509306	TRUE	Visium to VisiumHD - Jaccard I.
s_008um_00144_00289-1	4205	13230	1	9	isolated	Interneuron	0.5	1.4497989279144e-09	FALSE	Visium to VisiumHD - Jaccard I.
s_008um_00188_00356-1	5015	10433	1	12	2	CA1	0.3	0.377575828910334	TRUE	Visium to VisiumHD - Jaccard I.
s_008um_00149_00294-1	4286	12383	1	12	2	CA1	0.222222222222222	0.092003746509306	TRUE	Visium to VisiumHD - Jaccard I.
s_008um_00188_00360-1	5008	10495	1	12	2	CA1	0.3	0.377575828910334	TRUE	Visium to VisiumHD - Jaccard I.
s_008um_00229_00156-1	4410	13116	1	12	2	CA1	0.25	0.0115447088071241	FALSE	Visium to VisiumHD - Jaccard I.
s_008um_00264_00275-1	7075	12439	1	6	1	Denate	0.153846153846154	0.72456742236191	TRUE	Visium to VisiumHD - Jaccard I.
s_008um_00149_00295-1	4500	13922	1	12	2	CA1	0.230769230769231	0.0310575806654429	FALSE	Visium to VisiumHD - Jaccard I.
s_008um_00150_00296-1	4312	12394	1	12	2	Undefined	0.222222222222222	0.092003746509306	TRUE	Visium to VisiumHD - Jaccard I.
s_008um_00147_00293-1	4371	11422	1	12	2	CA1	0.142857142857143	0.682030029083267	TRUE	Visium to VisiumHD - Jaccard I.
s_008um_00145_00253-1	4523	12843	1	12	2	Astrocyte	0.363636363636364	0.262772268894158	TRUE	Visium to VisiumHD - Jaccard I.
s_008um_00155_00301-1	4422	12121	1	12	2	CA1	0.222222222222222	0.092003746509306	TRUE	Visium to VisiumHD - Jaccard I.
s_008um_00268_00331-1	7053	10316	1	18	7	CA3	0.125	0.999999999999994	TRUE	Visium to VisiumHD - Jaccard I.
s_008um_00158_00305-1	4211	11703	1	12	2	Oligodendrocyte	0.142857142857143	0.207580033814707	TRUE	Visium to VisiumHD - Jaccard I.
s_008um_00147_00295-1	4331	12081	1	12	2	CA1	0.222222222222222	0.092003746509306	TRUE	Visium to VisiumHD - Jaccard I.
s_008um_00199_00181-1	4502	13799	1	12	2	CA3	0.230769230769231	0.0310575806654429	FALSE	Visium to VisiumHD - Jaccard I.
s_008um_00149_00304-1	4399	12195	1	12	2	CA1	0.222222222222222	0.092003746509306	TRUE	Visium to VisiumHD - Jaccard I.
s_008um_00236_00302-1	7908	13711	1	6	1	Denate	0.142857142857143	0.00912109068505712	FALSE	Visium to VisiumHD - Jaccard I.
s_008um_00265_00327-1	7097	10231	1	18	7	CA3	0.125	0.999999999999994	TRUE	Visium to VisiumHD - Jaccard I.
s_008um_00269_00335-1	7115	10282	1	18	7	CA3	0.125	0.999999999999994	TRUE	Visium to VisiumHD - Jaccard I.
s_008um_00180_00357-1	4784	10254	1	12	2	CA1	0.3	0.377575828910334	TRUE	Visium to VisiumHD - Jaccard I.
s_008um_00151_00306-1	4811	10964	1	12	2	CA1	0.142857142857143	0.0976050478901667	TRUE	Visium to VisiumHD - Jaccard I.
s_008um_00149_00227-1	4450	11877	1	12	2	CA3	0.142857142857143	0.207580033814707	TRUE	Visium to VisiumHD - Jaccard I.
s_008um_00255_00205-1	6740	13572	1	6	1	Denate	0.230769230769231	0.911734987019478	TRUE	Visium to VisiumHD - Jaccard I.
s_008um_00151_00297-1	4284	12062	1	12	2	Interneuron	0.222222222222222	0.092003746509306	TRUE	Visium to VisiumHD - Jaccard I.
s_008um_00157_00305-1	4475	11910	1	12	2	CA1	0.142857142857143	0.207580033814707	TRUE	Visium to VisiumHD - Jaccard I.
s_008um_00255_00207-1	6787	13881	1	6	1	Denate	0.230769230769231	0.911734987019478	TRUE	Visium to VisiumHD - Jaccard I.
s_008um_00262_00188-1	6898	13692	1	6	1	Denate	0.230769230769231	0.911734987019478	TRUE	Visium to VisiumHD - Jaccard I.
s_008um_00228_00154-1	4802	12684	1	12	2	CA1	0.363636363636364	0.262772268894158	TRUE	Visium to VisiumHD - Jaccard I.
s_008um_00153_00298-1	4493	11367	1	12	2	CA1	0.142857142857143	0.682030029083267	TRUE	Visium to VisiumHD - Jaccard I.
s_008um_00186_00356-1	4854	10438	1	12	2	CA1	0.3	0.377575828910334	TRUE	Visium to VisiumHD - Jaccard I.
s_008um_00254_00204-1	6771	13670	1	6	1	Denate	0.230769230769231	0.911734987019478	TRUE	Visium to VisiumHD - Jaccard I.
s_008um_00142_00233-1	4240	11714	1	12	2	CA1	0.142857142857143	0.207580033814707	TRUE	Visium to VisiumHD - Jaccard I.
s_008um_00178_00193-1	5004	14008	1	12	2	CA1	0.230769230769231	0.21456645053378	TRUE	Visium to VisiumHD - Jaccard I.
s_008um_00189_00358-1	4986	10264	1	12	2	CA1	0.3	0.377575828910334	TRUE	Visium to VisiumHD - Jaccard I.
s_008um_00270_00333-1	7047	10367	1	18	7	CA3	0.125	0.999999999999994	TRUE	Visium to VisiumHD - Jaccard I.
s_008um_00141_00233-1	4335	11783	1	12	2	CA1	0.142857142857143	0.207580033814707	TRUE	Visium to VisiumHD - Jaccard I.
s_008um_00253_00205-1	6838	13657	1	6	1	Denate	0.230769230769231	0.911734987019478	TRUE	Visium to VisiumHD - Jaccard I.
s_008um_00224_00151-1	5110	14307	1	12	2	CA1	0.1	0.0393317874402305	FALSE	Visium to VisiumHD - Jaccard I.
s_008um_00273_00334-1	7324	10367	1	18	7	CA3	0.125	0.999999999999994	TRUE	Visium to VisiumHD - Jaccard I.
s_008um_00152_00299-1	4329	11398	1	12	2	CA1	0.142857142857143	0.682030029083267	TRUE	Visium to VisiumHD - Jaccard I.
s_008um_00200_00171-1	4917	14055	1	12	2	CA1	0.230769230769231	0.21456645053378	TRUE	Visium to VisiumHD - Jaccard I.
s_008um_00146_00293-1	4452	11320	1	12	2	CA1	0.142857142857143	0.682030029083267	TRUE	Visium to VisiumHD - Jaccard I.
s_008um_00187_00351-1	4782	10478	1	12	2	CA1	0.3	0.377575828910334	TRUE	Visium to VisiumHD - Jaccard I.
s_008um_00189_00359-1	4796	10468	1	12	2	CA1	0.3	0.377575828910334	TRUE	Visium to VisiumHD - Jaccard I.
s_008um_00233_00390-1	7340	8240	1	18	7	CA3	0.0714285714285714	0.777595942320524	TRUE	Visium to VisiumHD - Jaccard I.
s_008um_00152_00307-1	4493	11697	1	12	2	CA1	0.142857142857143	0.207580033814707	TRUE	Visium to VisiumHD - Jaccard I.
s_008um_00180_00354-1	4581	10996	1	12	2	CA1	0.142857142857143	0.0976050478901667	TRUE	Visium to VisiumHD - Jaccard I.
s_008um_00266_00327-1	7101	10315	1	18	7	CA3	0.125	0.999999999999994	TRUE	Visium to VisiumHD - Jaccard I.
s_008um_00268_00327-1	7235	10359	1	18	7	CA3	0.125	0.999999999999994	TRUE	Visium to VisiumHD - Jaccard I.
s_008um_00154_00298-1	4141	12264	1	12	2	CA1	0.222222222222222	0.092003746509306	TRUE	Visium to VisiumHD - Jaccard I.
s_008um_00182_00355-1	4793	10314	1	12	2	CA1	0.3	0.377575828910334	TRUE	Visium to VisiumHD - Jaccard I.
s_008um_00248_00216-1	6216	11607	1	6	4	Denate	0.3	0.127237541371623	TRUE	Visium to VisiumHD - Jaccard I.
s_008um_00140_00240-1	4344	11426	1	12	2	CA1	0.142857142857143	0.682030029083267	TRUE	Visium to VisiumHD - Jaccard I.
s_008um_00142_00232-1	4470	11767	1	12	2	Undefined	0.142857142857143	0.207580033814707	TRUE	Visium to VisiumHD - Jaccard I.
s_008um_00227_00155-1	4550	12821	1	12	2	CA1	0.363636363636364	0.262772268894158	TRUE	Visium to VisiumHD - Jaccard I.
s_008um_00269_00334-1	7128	10095	1	18	7	CA3	0.125	0.999999999999994	TRUE	Visium to VisiumHD - Jaccard I.
s_008um_00253_00215-1	6625	12969	1	6	1	Denate	0.25	0.586962895378629	TRUE	Visium to VisiumHD - Jaccard I.
s_008um_00188_00355-1	4629	10999	1	12	2	CA1	0.142857142857143	0.0976050478901667	TRUE	Visium to VisiumHD - Jaccard I.
s_008um_00231_00393-1	7240	8226	1	18	7	CA3	0.0714285714285714	0.777595942320524	TRUE	Visium to VisiumHD - Jaccard I.
s_008um_00251_00216-1	6433	13132	1	6	1	Denate	0.25	0.586962895378629	TRUE	Visium to VisiumHD - Jaccard I.
s_008um_00267_00330-1	7183	10392	1	18	7	CA3	0.125	0.999999999999994	TRUE	Visium to VisiumHD - Jaccard I.
s_008um_00175_00190-1	4947	14164	1	12	2	CA1	0.230769230769231	0.21456645053378	TRUE	Visium to VisiumHD - Jaccard I.
s_008um_00227_00156-1	4451	12855	1	12	2	Undefined	0.25	0.0115447088071241	FALSE	Visium to VisiumHD - Jaccard I.
s_008um_00141_00234-1	4249	11852	1	12	2	CA1	0.142857142857143	0.207580033814707	TRUE	Visium to VisiumHD - Jaccard I.
s_008um_00181_00353-1	4474	10944	1	12	2	CA1	0.142857142857143	0.0976050478901667	TRUE	Visium to VisiumHD - Jaccard I.
s_008um_00263_00326-1	7235	10376	1	18	7	CA3	0.125	0.999999999999994	TRUE	Visium to VisiumHD - Jaccard I.
s_008um_00239_00223-1	6315	11333	1	6	4	Denate	0.3	0.127237541371623	TRUE	Visium to VisiumHD - Jaccard I.
s_008um_00200_00174-1	4496	14039	1	12	2	Undefined	0.230769230769231	0.0310575806654429	FALSE	Visium to VisiumHD - Jaccard I.
s_008um_00229_00155-1	4313	13073	1	12	2	CA1	0.25	0.0115447088071241	FALSE	Visium to VisiumHD - Jaccard I.
s_008um_00143_00286-1	4468	11634	1	12	2	CA1	0.142857142857143	0.682030029083267	TRUE	Visium to VisiumHD - Jaccard I.
s_008um_00254_00214-1	6512	13066	1	6	1	Denate	0.25	0.586962895378629	TRUE	Visium to VisiumHD - Jaccard I.
s_008um_00262_00189-1	6723	13615	1	6	1	Denate	0.230769230769231	0.911734987019478	TRUE	Visium to VisiumHD - Jaccard I.
s_008um_00263_00328-1	7094	10371	1	18	7	CA3	0.125	0.999999999999994	TRUE	Visium to VisiumHD - Jaccard I.
s_008um_00176_00191-1	4811	13882	1	12	2	CA1	0.230769230769231	0.21456645053378	TRUE	Visium to VisiumHD - Jaccard I.
s_008um_00254_00267-1	7044	12251	1	6	1	Denate	0.153846153846154	0.72456742236191	TRUE	Visium to VisiumHD - Jaccard I.
s_008um_00240_00396-1	7070	8368	1	18	7	CA3	0.0714285714285714	0.777595942320524	TRUE	Visium to VisiumHD - Jaccard I.
s_008um_00270_00339-1	7236	10301	1	18	7	CA3	0.125	0.999999999999994	TRUE	Visium to VisiumHD - Jaccard I.
s_008um_00138_00242-1	4481	11357	1	12	2	CA1	0.142857142857143	0.682030029083267	TRUE	Visium to VisiumHD - Jaccard I.
s_008um_00185_00355-1	4858	10394	1	12	2	CA1	0.3	0.377575828910334	TRUE	Visium to VisiumHD - Jaccard I.
s_008um_00232_00392-1	7053	8463	1	18	7	CA3	0.0714285714285714	0.777595942320524	TRUE	Visium to VisiumHD - Jaccard I.
s_008um_00146_00292-1	4345	11652	1	12	2	CA1	0.142857142857143	0.682030029083267	TRUE	Visium to VisiumHD - Jaccard I.
s_008um_00260_00192-1	6963	13807	1	6	1	Denate	0.230769230769231	0.911734987019478	TRUE	Visium to VisiumHD - Jaccard I.
s_008um_00221_00160-1	4472	12959	1	12	2	CA1	0.363636363636364	0.262772268894158	TRUE	Visium to VisiumHD - Jaccard I.
s_008um_00268_00330-1	7091	10288	1	18	7	CA3	0.125	0.999999999999994	TRUE	Visium to VisiumHD - Jaccard I.
s_008um_00266_00328-1	7210	10176	1	18	7	CA3	0.125	0.999999999999994	TRUE	Visium to VisiumHD - Jaccard I.
s_008um_00140_00233-1	4364	11778	1	12	2	CA1	0.142857142857143	0.207580033814707	TRUE	Visium to VisiumHD - Jaccard I.
s_008um_00145_00246-1	4215	11529	1	12	2	Polydendrocyte	0.142857142857143	0.682030029083267	TRUE	Visium to VisiumHD - Jaccard I.
s_008um_00238_00392-1	7212	8257	1	18	7	CA3	0.0714285714285714	0.777595942320524	TRUE	Visium to VisiumHD - Jaccard I.
s_008um_00145_00243-1	4397	11339	1	12	2	CA1	0.142857142857143	0.682030029083267	TRUE	Visium to VisiumHD - Jaccard I.
s_008um_00267_00335-1	7234	10085	1	18	7	CA3	0.125	0.999999999999994	TRUE	Visium to VisiumHD - Jaccard I.
s_008um_00268_00336-1	7282	10123	1	18	7	CA3	0.125	0.999999999999994	TRUE	Visium to VisiumHD - Jaccard I.
s_008um_00269_00329-1	7187	10152	1	18	7	CA3	0.125	0.999999999999994	TRUE	Visium to VisiumHD - Jaccard I.
s_008um_00272_00339-1	7498	9680	1	18	7	CA3	0.25	0.668461878655173	TRUE	Visium to VisiumHD - Jaccard I.
s_008um_00144_00232-1	4373	11796	1	12	2	CA1	0.142857142857143	0.207580033814707	TRUE	Visium to VisiumHD - Jaccard I.
s_008um_00261_00275-1	7296	12483	1	6	1	Denate	0.153846153846154	0.72456742236191	TRUE	Visium to VisiumHD - Jaccard I.
s_008um_00139_00240-1	4491	11377	1	12	2	CA1	0.142857142857143	0.682030029083267	TRUE	Visium to VisiumHD - Jaccard I.
s_008um_00141_00232-1	4380	11685	1	12	2	Undefined	0.142857142857143	0.207580033814707	TRUE	Visium to VisiumHD - Jaccard I.
s_008um_00268_00337-1	7197	10385	1	18	7	CA3	0.125	0.999999999999994	TRUE	Visium to VisiumHD - Jaccard I.
s_008um_00268_00329-1	7243	10189	1	18	7	CA3	0.125	0.999999999999994	TRUE	Visium to VisiumHD - Jaccard I.
s_008um_00271_00340-1	7199	10407	1	18	7	CA3	0.125	0.999999999999994	TRUE	Visium to VisiumHD - Jaccard I.
s_008um_00176_00192-1	4557	14007	1	12	2	CA1	0.230769230769231	0.0310575806654429	FALSE	Visium to VisiumHD - Jaccard I.
s_008um_00191_00355-1	4946	10502	1	12	2	Interneuron	0.3	0.377575828910334	TRUE	Visium to VisiumHD - Jaccard I.
s_008um_00230_00155-1	4436	12992	1	12	2	CA1	0.25	0.0115447088071241	FALSE	Visium to VisiumHD - Jaccard I.
s_008um_00262_00221-1	7069	13351	1	6	1	Denate	0.285714285714286	0.000233906540096756	FALSE	Visium to VisiumHD - Jaccard I.
s_008um_00263_00189-1	6842	13544	1	6	1	Denate	0.230769230769231	0.911734987019478	TRUE	Visium to VisiumHD - Jaccard I.
s_008um_00138_00239-1	4415	11681	1	12	2	CA1	0.142857142857143	0.682030029083267	TRUE	Visium to VisiumHD - Jaccard I.
s_008um_00249_00223-1	6484	13324	1	6	1	Undefined	0.25	0.586962895378629	TRUE	Visium to VisiumHD - Jaccard I.
s_008um_00151_00295-1	4311	12088	1	12	2	CA1	0.222222222222222	0.092003746509306	TRUE	Visium to VisiumHD - Jaccard I.
s_008um_00139_00234-1	4333	12025	1	12	2	CA1	0.142857142857143	0.207580033814707	TRUE	Visium to VisiumHD - Jaccard I.
s_008um_00182_00193-1	4319	12673	1	12	2	CA1	0.3	0.444223429318338	TRUE	Visium to VisiumHD - Jaccard I.
s_008um_00143_00232-1	4170	11831	1	12	2	Undefined	0.142857142857143	0.207580033814707	TRUE	Visium to VisiumHD - Jaccard I.
s_008um_00177_00196-1	4781	14199	1	12	2	CA1	0.230769230769231	0.21456645053378	TRUE	Visium to VisiumHD - Jaccard I.
s_008um_00190_00359-1	4904	10408	1	12	2	CA1	0.3	0.377575828910334	TRUE	Visium to VisiumHD - Jaccard I.
s_008um_00138_00234-1	4441	11872	1	12	2	CA1	0.142857142857143	0.207580033814707	TRUE	Visium to VisiumHD - Jaccard I.
s_008um_00261_00328-1	7214	10048	1	18	7	CA3	0.125	0.999999999999994	TRUE	Visium to VisiumHD - Jaccard I.
s_008um_00259_00273-1	6306	11793	1	6	4	Denate	0.272727272727273	0.29522461614684	TRUE	Visium to VisiumHD - Jaccard I.
s_008um_00229_00154-1	4220	12832	1	12	2	CA1	0.25	0.0115447088071241	FALSE	Visium to VisiumHD - Jaccard I.
s_008um_00139_00243-1	4219	11618	1	12	2	CA1	0.142857142857143	0.682030029083267	TRUE	Visium to VisiumHD - Jaccard I.
s_008um_00140_00232-1	4492	11927	1	12	2	CA1	0.142857142857143	0.207580033814707	TRUE	Visium to VisiumHD - Jaccard I.
s_008um_00245_00222-1	6158	11465	1	6	4	Denate	0.3	0.127237541371623	TRUE	Visium to VisiumHD - Jaccard I.
s_008um_00267_00323-1	7061	10048	1	18	7	CA3	0.125	0.999999999999994	TRUE	Visium to VisiumHD - Jaccard I.
s_008um_00181_00187-1	4401	13007	1	12	2	CA1	0.25	0.0115447088071241	FALSE	Visium to VisiumHD - Jaccard I.
s_008um_00249_00215-1	6256	11598	1	6	4	Denate	0.3	0.127237541371623	TRUE	Visium to VisiumHD - Jaccard I.
s_008um_00271_00321-1	7358	10181	1	18	7	CA3	0.125	0.999999999999994	TRUE	Visium to VisiumHD - Jaccard I.
s_008um_00262_00326-1	7121	10360	1	18	7	CA3	0.125	0.999999999999994	TRUE	Visium to VisiumHD - Jaccard I.
s_008um_00249_00221-1	6306	11917	1	6	4	Denate	0.272727272727273	0.29522461614684	TRUE	Visium to VisiumHD - Jaccard I.
s_008um_00262_00276-1	7262	12571	1	6	1	Denate	0.153846153846154	0.72456742236191	TRUE	Visium to VisiumHD - Jaccard I.
s_008um_00241_00397-1	7075	8471	1	18	7	CA3	0.0714285714285714	0.777595942320524	TRUE	Visium to VisiumHD - Jaccard I.
s_008um_00181_00190-1	4176	12596	1	12	2	CA1	0.3	0.444223429318338	TRUE	Visium to VisiumHD - Jaccard I.
s_008um_00270_00340-1	7181	10349	1	18	7	CA3	0.125	0.999999999999994	TRUE	Visium to VisiumHD - Jaccard I.
s_008um_00270_00334-1	7180	10150	1	18	7	CA3	0.125	0.999999999999994	TRUE	Visium to VisiumHD - Jaccard I.
s_008um_00139_00233-1	4214	11867	1	12	2	CA1	0.142857142857143	0.207580033814707	TRUE	Visium to VisiumHD - Jaccard I.
s_008um_00146_00298-1	4206	12250	1	12	2	CA1	0.222222222222222	0.092003746509306	TRUE	Visium to VisiumHD - Jaccard I.
s_008um_00266_00323-1	7216	10179	1	18	7	CA3	0.125	0.999999999999994	TRUE	Visium to VisiumHD - Jaccard I.
s_008um_00261_00327-1	7123	10207	1	18	7	CA3	0.125	0.999999999999994	TRUE	Visium to VisiumHD - Jaccard I.
s_008um_00148_00302-1	4458	11565	1	12	2	CA1	0.142857142857143	0.682030029083267	TRUE	Visium to VisiumHD - Jaccard I.
s_008um_00139_00232-1	4487	11899	1	12	2	CA1	0.142857142857143	0.207580033814707	TRUE	Visium to VisiumHD - Jaccard I.
s_008um_00253_00211-1	6673	13164	1	6	1	Denate	0.25	0.586962895378629	TRUE	Visium to VisiumHD - Jaccard I.
s_008um_00139_00237-1	4415	11370	1	12	2	CA1	0.142857142857143	0.682030029083267	TRUE	Visium to VisiumHD - Jaccard I.
s_008um_00187_00356-1	4947	10394	1	12	2	CA1	0.3	0.377575828910334	TRUE	Visium to VisiumHD - Jaccard I.
s_008um_00263_00188-1	6860	13661	1	6	1	Denate	0.230769230769231	0.911734987019478	TRUE	Visium to VisiumHD - Jaccard I.
s_008um_00264_00277-1	7036	12404	1	6	1	Denate	0.153846153846154	0.72456742236191	TRUE	Visium to VisiumHD - Jaccard I.
s_008um_00144_00259-1	4158	12428	1	12	2	Interneuron	0.3	0.444223429318338	TRUE	Visium to VisiumHD - Jaccard I.
s_008um_00254_00200-1	6848	13610	1	6	1	Denate	0.230769230769231	0.911734987019478	TRUE	Visium to VisiumHD - Jaccard I.
s_008um_00181_00193-1	4143	12453	1	12	2	CA1	0.3	0.444223429318338	TRUE	Visium to VisiumHD - Jaccard I.
s_008um_00262_00325-1	7236	10246	1	18	7	CA3	0.125	0.999999999999994	TRUE	Visium to VisiumHD - Jaccard I.
s_008um_00248_00219-1	6372	13104	1	6	1	Denate	0.25	0.586962895378629	TRUE	Visium to VisiumHD - Jaccard I.
s_008um_00139_00239-1	4281	11551	1	12	2	Undefined	0.142857142857143	0.682030029083267	TRUE	Visium to VisiumHD - Jaccard I.
s_008um_00149_00300-1	4426	11549	1	12	2	CA1	0.142857142857143	0.682030029083267	TRUE	Visium to VisiumHD - Jaccard I.
s_008um_00186_00353-1	4799	10466	1	12	2	CA1	0.3	0.377575828910334	TRUE	Visium to VisiumHD - Jaccard I.
s_008um_00143_00231-1	4424	11948	1	12	2	CA1	0.142857142857143	0.207580033814707	TRUE	Visium to VisiumHD - Jaccard I.
s_008um_00248_00221-1	7580	13159	1	6	1	Denate	0.428571428571429	0.000844863284241123	FALSE	Visium to VisiumHD - Jaccard I.
s_008um_00149_00301-1	4975	10281	1	12	2	CA1	0.3	0.377575828910334	TRUE	Visium to VisiumHD - Jaccard I.
s_008um_00149_00302-1	4277	11391	1	12	2	CA1	0.142857142857143	0.682030029083267	TRUE	Visium to VisiumHD - Jaccard I.
s_008um_00178_00196-1	4899	14123	1	12	2	Astrocyte	0.230769230769231	0.21456645053378	TRUE	Visium to VisiumHD - Jaccard I.
s_008um_00226_00157-1	4749	12719	1	12	2	CA1	0.363636363636364	0.262772268894158	TRUE	Visium to VisiumHD - Jaccard I.
s_008um_00176_00197-1	4550	13721	1	12	2	CA1	0.230769230769231	0.0310575806654429	FALSE	Visium to VisiumHD - Jaccard I.
s_008um_00255_00202-1	7018	13532	1	6	1	Denate	0.230769230769231	0.911734987019478	TRUE	Visium to VisiumHD - Jaccard I.
s_008um_00261_00329-1	7168	10150	1	18	7	CA3	0.125	0.999999999999994	TRUE	Visium to VisiumHD - Jaccard I.
s_008um_00255_00268-1	7157	12436	1	6	1	Denate	0.153846153846154	0.72456742236191	TRUE	Visium to VisiumHD - Jaccard I.
s_008um_00142_00231-1	4481	11697	1	12	2	Undefined	0.142857142857143	0.207580033814707	TRUE	Visium to VisiumHD - Jaccard I.
s_008um_00143_00255-1	4689	12818	1	12	2	CA1	0.363636363636364	0.262772268894158	TRUE	Visium to VisiumHD - Jaccard I.
s_008um_00153_00307-1	4393	11706	1	12	2	CA1	0.142857142857143	0.207580033814707	TRUE	Visium to VisiumHD - Jaccard I.
s_008um_00190_00355-1	4772	10226	1	12	2	CA1	0.3	0.377575828910334	TRUE	Visium to VisiumHD - Jaccard I.
s_008um_00200_00179-1	4476	13721	1	12	2	CA1	0.230769230769231	0.0310575806654429	FALSE	Visium to VisiumHD - Jaccard I.
s_008um_00225_00155-1	4432	12873	1	12	2	CA1	0.25	0.0115447088071241	FALSE	Visium to VisiumHD - Jaccard I.
s_008um_00222_00158-1	4455	12901	1	12	2	CA1	0.25	0.0115447088071241	FALSE	Visium to VisiumHD - Jaccard I.
s_008um_00140_00231-1	4285	11710	1	12	2	CA1	0.142857142857143	0.207580033814707	TRUE	Visium to VisiumHD - Jaccard I.
s_008um_00207_00172-1	5748	14521	1	12	2	CA1	0.1875	0.841929983741252	TRUE	Visium to VisiumHD - Jaccard I.
s_008um_00199_00178-1	4574	13854	1	12	2	CA1	0.230769230769231	0.0310575806654429	FALSE	Visium to VisiumHD - Jaccard I.
s_008um_00230_00234-1	6952	13626	1	6	1	Denate	0.230769230769231	0.911734987019478	TRUE	Visium to VisiumHD - Jaccard I.
s_008um_00214_00169-1	5713	14293	1	12	2	CA1	0.1875	0.841929983741252	TRUE	Visium to VisiumHD - Jaccard I.
s_008um_00260_00324-1	7098	10074	1	18	7	Undefined	0.125	0.999999999999994	TRUE	Visium to VisiumHD - Jaccard I.
s_008um_00176_00193-1	5079	14210	1	12	2	CA1	0.230769230769231	0.21456645053378	TRUE	Visium to VisiumHD - Jaccard I.
s_008um_00268_00323-1	7242	10274	1	18	7	CA3	0.125	0.999999999999994	TRUE	Visium to VisiumHD - Jaccard I.
s_008um_00262_00324-1	7277	10362	1	18	7	CA3	0.125	0.999999999999994	TRUE	Visium to VisiumHD - Jaccard I.
s_008um_00143_00254-1	4489	12857	1	12	2	CA1	0.363636363636364	0.262772268894158	TRUE	Visium to VisiumHD - Jaccard I.
s_008um_00260_00327-1	7117	10221	1	18	7	CA3	0.125	0.999999999999994	TRUE	Visium to VisiumHD - Jaccard I.
s_008um_00261_00324-1	7068	10119	1	18	7	Undefined	0.125	0.999999999999994	TRUE	Visium to VisiumHD - Jaccard I.
s_008um_00254_00212-1	6512	13118	1	6	1	Undefined	0.25	0.586962895378629	TRUE	Visium to VisiumHD - Jaccard I.
s_008um_00222_00162-1	4456	12916	1	12	2	Endothelial_Stalk	0.25	0.0115447088071241	FALSE	Visium to VisiumHD - Jaccard I.
s_008um_00233_00388-1	7196	8563	1	18	7	CA3	0.0714285714285714	0.777595942320524	TRUE	Visium to VisiumHD - Jaccard I.
s_008um_00145_00293-1	4162	11537	1	12	2	CA1	0.142857142857143	0.682030029083267	TRUE	Visium to VisiumHD - Jaccard I.
s_008um_00269_00333-1	7211	10173	1	18	7	CA3	0.125	0.999999999999994	TRUE	Visium to VisiumHD - Jaccard I.
s_008um_00265_00336-1	7067	10265	1	18	7	CA3	0.125	0.999999999999994	TRUE	Visium to VisiumHD - Jaccard I.
s_008um_00155_00307-1	4461	11898	1	12	2	CA1	0.142857142857143	0.207580033814707	TRUE	Visium to VisiumHD - Jaccard I.
s_008um_00219_00156-1	4202	13143	1	12	2	CA1	0.25	0.0115447088071241	FALSE	Visium to VisiumHD - Jaccard I.
s_008um_00155_00312-1	4424	11996	1	12	2	CA1	0.142857142857143	0.207580033814707	TRUE	Visium to VisiumHD - Jaccard I.
s_008um_00186_00354-1	5067	10515	1	12	2	CA1	0.3	0.377575828910334	TRUE	Visium to VisiumHD - Jaccard I.
s_008um_00141_00230-1	4449	11745	1	12	2	CA1	0.142857142857143	0.207580033814707	TRUE	Visium to VisiumHD - Jaccard I.
s_008um_00191_00360-1	4775	10306	1	12	2	Interneuron	0.3	0.377575828910334	TRUE	Visium to VisiumHD - Jaccard I.
s_008um_00189_00355-1	4938	10522	1	12	2	CA1	0.3	0.377575828910334	TRUE	Visium to VisiumHD - Jaccard I.
s_008um_00148_00283-1	4204	11347	1	12	2	CA1	0.142857142857143	0.682030029083267	TRUE	Visium to VisiumHD - Jaccard I.
s_008um_00142_00256-1	4368	12965	1	12	2	CA1	0.25	0.0115447088071241	FALSE	Visium to VisiumHD - Jaccard I.
s_008um_00238_00385-1	7357	8233	1	18	7	CA3	0.0714285714285714	0.777595942320524	TRUE	Visium to VisiumHD - Jaccard I.
s_008um_00238_00298-1	6081	11773	1	6	4	Denate	0.272727272727273	0.29522461614684	TRUE	Visium to VisiumHD - Jaccard I.
s_008um_00141_00255-1	4459	12905	1	12	2	CA1	0.25	0.0115447088071241	FALSE	Visium to VisiumHD - Jaccard I.
s_008um_00186_00355-1	4908	10266	1	12	2	CA1	0.3	0.377575828910334	TRUE	Visium to VisiumHD - Jaccard I.
s_008um_00265_00329-1	7030	10389	1	18	7	CA3	0.125	0.999999999999994	TRUE	Visium to VisiumHD - Jaccard I.
s_008um_00152_00300-1	4290	11347	1	12	2	CA1	0.142857142857143	0.682030029083267	TRUE	Visium to VisiumHD - Jaccard I.
s_008um_00223_00158-1	4747	12839	1	12	2	CA1	0.363636363636364	0.262772268894158	TRUE	Visium to VisiumHD - Jaccard I.
s_008um_00268_00322-1	7199	10154	1	18	7	CA3	0.125	0.999999999999994	TRUE	Visium to VisiumHD - Jaccard I.
s_008um_00220_00155-1	4571	12687	1	12	2	CA1	0.363636363636364	0.262772268894158	TRUE	Visium to VisiumHD - Jaccard I.
s_008um_00260_00196-1	6747	13664	1	6	1	Denate	0.230769230769231	0.911734987019478	TRUE	Visium to VisiumHD - Jaccard I.
s_008um_00153_00308-1	4806	10817	1	12	2	CA1	0.142857142857143	0.0976050478901667	TRUE	Visium to VisiumHD - Jaccard I.
s_008um_00267_00322-1	7084	10242	1	18	7	CA3	0.125	0.999999999999994	TRUE	Visium to VisiumHD - Jaccard I.
s_008um_00139_00231-1	4399	12042	1	12	2	CA1	0.142857142857143	0.207580033814707	TRUE	Visium to VisiumHD - Jaccard I.
s_008um_00147_00292-1	4659	14028	1	12	2	CA1	0.230769230769231	0.0310575806654429	FALSE	Visium to VisiumHD - Jaccard I.
s_008um_00266_00337-1	7227	10128	1	18	7	CA3	0.125	0.999999999999994	TRUE	Visium to VisiumHD - Jaccard I.
s_008um_00189_00363-1	4863	10401	1	12	2	CA1	0.3	0.377575828910334	TRUE	Visium to VisiumHD - Jaccard I.
s_008um_00254_00213-1	6427	13075	1	6	1	Denate	0.25	0.586962895378629	TRUE	Visium to VisiumHD - Jaccard I.
s_008um_00225_00391-1	7213	8237	1	18	7	CA3	0.0714285714285714	0.777595942320524	TRUE	Visium to VisiumHD - Jaccard I.
s_008um_00151_00225-1	4196	11884	1	12	2	CA1	0.142857142857143	0.207580033814707	TRUE	Visium to VisiumHD - Jaccard I.
s_008um_00271_00341-1	7243	10372	1	18	7	CA3	0.125	0.999999999999994	TRUE	Visium to VisiumHD - Jaccard I.
s_008um_00219_00155-1	4390	12918	1	12	2	CA1	0.25	0.0115447088071241	FALSE	Visium to VisiumHD - Jaccard I.
s_008um_00140_00251-1	4341	12894	1	12	2	CA1	0.25	0.0115447088071241	FALSE	Visium to VisiumHD - Jaccard I.
s_008um_00223_00161-1	4610	12678	1	12	2	Endothelial_Stalk	0.363636363636364	0.262772268894158	TRUE	Visium to VisiumHD - Jaccard I.
s_008um_00264_00279-1	6998	12488	1	6	1	Denate	0.153846153846154	0.72456742236191	TRUE	Visium to VisiumHD - Jaccard I.
s_008um_00178_00194-1	5107	13991	1	12	2	CA1	0.230769230769231	0.21456645053378	TRUE	Visium to VisiumHD - Jaccard I.
s_008um_00140_00253-1	4202	13094	1	12	2	CA1	0.25	0.0115447088071241	FALSE	Visium to VisiumHD - Jaccard I.
s_008um_00267_00313-1	7104	10257	1	18	7	CA3	0.125	0.999999999999994	TRUE	Visium to VisiumHD - Jaccard I.
s_008um_00261_00280-1	7084	12079	1	6	1	Denate	0.166666666666667	0.635922295257358	TRUE	Visium to VisiumHD - Jaccard I.
s_008um_00220_00158-1	4152	13016	1	12	2	CA1	0.25	0.0115447088071241	FALSE	Visium to VisiumHD - Jaccard I.
s_008um_00258_00273-1	7018	12131	1	9	5	Denate	0.166666666666667	0.635922295257358	TRUE	Visium to VisiumHD - Jaccard I.
s_008um_00148_00301-1	5065	10415	1	12	2	CA1	0.3	0.377575828910334	TRUE	Visium to VisiumHD - Jaccard I.
s_008um_00241_00394-1	7316	8475	1	18	7	CA3	0.0714285714285714	0.777595942320524	TRUE	Visium to VisiumHD - Jaccard I.
s_008um_00264_00323-1	7211	10371	1	18	7	CA3	0.125	0.999999999999994	TRUE	Visium to VisiumHD - Jaccard I.
s_008um_00266_00331-1	7120	10095	1	18	7	CA3	0.125	0.999999999999994	TRUE	Visium to VisiumHD - Jaccard I.
s_008um_00143_00229-1	4195	11997	1	12	2	CA1	0.142857142857143	0.207580033814707	TRUE	Visium to VisiumHD - Jaccard I.
s_008um_00247_00222-1	7529	13330	1	6	1	Denate	0.428571428571429	0.000844863284241123	FALSE	Visium to VisiumHD - Jaccard I.
s_008um_00267_00336-1	7069	10263	1	18	7	CA3	0.125	0.999999999999994	TRUE	Visium to VisiumHD - Jaccard I.
s_008um_00253_00267-1	7007	12219	1	6	1	Undefined	0.166666666666667	0.635922295257358	TRUE	Visium to VisiumHD - Jaccard I.
s_008um_00140_00263-1	4511	11051	1	12	2	CA1	0.142857142857143	0.0976050478901667	TRUE	Visium to VisiumHD - Jaccard I.
s_008um_00147_00227-1	4318	11908	1	12	2	CA1	0.142857142857143	0.207580033814707	TRUE	Visium to VisiumHD - Jaccard I.
s_008um_00268_00332-1	7145	10379	1	18	7	CA3	0.125	0.999999999999994	TRUE	Visium to VisiumHD - Jaccard I.
s_008um_00274_00343-1	7002	10128	1	18	7	CA3	0.125	0.999999999999994	TRUE	Visium to VisiumHD - Jaccard I.
s_008um_00175_00195-1	4661	13843	1	12	2	CA1	0.230769230769231	0.0310575806654429	FALSE	Visium to VisiumHD - Jaccard I.
s_008um_00145_00283-1	4229	11642	1	12	2	CA1	0.142857142857143	0.682030029083267	TRUE	Visium to VisiumHD - Jaccard I.
s_008um_00226_00158-1	4226	13001	1	12	2	Astrocyte	0.25	0.0115447088071241	FALSE	Visium to VisiumHD - Jaccard I.
s_008um_00251_00205-1	6753	13826	1	6	1	Astrocyte	0.230769230769231	0.911734987019478	TRUE	Visium to VisiumHD - Jaccard I.
s_008um_00140_00229-1	4327	12039	1	12	2	CA1	0.142857142857143	0.207580033814707	TRUE	Visium to VisiumHD - Jaccard I.
s_008um_00141_00229-1	4248	11792	1	12	2	CA1	0.142857142857143	0.207580033814707	TRUE	Visium to VisiumHD - Jaccard I.
s_008um_00224_00158-1	4491	12651	1	12	2	CA1	0.363636363636364	0.262772268894158	TRUE	Visium to VisiumHD - Jaccard I.
s_008um_00267_00338-1	7021	10371	1	18	7	CA3	0.125	0.999999999999994	TRUE	Visium to VisiumHD - Jaccard I.
s_008um_00244_00223-1	6389	11394	1	6	4	Denate	0.3	0.127237541371623	TRUE	Visium to VisiumHD - Jaccard I.
s_008um_00267_00329-1	7143	10393	1	18	7	CA3	0.125	0.999999999999994	TRUE	Visium to VisiumHD - Jaccard I.
s_008um_00240_00393-1	7342	8401	1	18	7	CA3	0.0714285714285714	0.777595942320524	TRUE	Visium to VisiumHD - Jaccard I.
s_008um_00260_00191-1	7029	13519	1	6	1	Denate	0.230769230769231	0.911734987019478	TRUE	Visium to VisiumHD - Jaccard I.
s_008um_00143_00281-1	4487	11887	1	12	2	CA1	0.142857142857143	0.207580033814707	TRUE	Visium to VisiumHD - Jaccard I.
s_008um_00154_00308-1	4431	11965	1	12	2	CA1	0.142857142857143	0.207580033814707	TRUE	Visium to VisiumHD - Jaccard I.
s_008um_00225_00156-1	4527	12796	1	12	2	CA1	0.363636363636364	0.262772268894158	TRUE	Visium to VisiumHD - Jaccard I.
s_008um_00268_00334-1	7222	10169	1	18	7	CA3	0.125	0.999999999999994	TRUE	Visium to VisiumHD - Jaccard I.
s_008um_00148_00228-1	4137	11976	1	12	2	CA3	0.142857142857143	0.207580033814707	TRUE	Visium to VisiumHD - Jaccard I.
s_008um_00267_00332-1	7242	10233	1	18	7	CA3	0.125	0.999999999999994	TRUE	Visium to VisiumHD - Jaccard I.
s_008um_00175_00192-1	4800	13989	1	12	2	CA1	0.230769230769231	0.21456645053378	TRUE	Visium to VisiumHD - Jaccard I.
s_008um_00267_00334-1	7100	10409	1	18	7	CA3	0.125	0.999999999999994	TRUE	Visium to VisiumHD - Jaccard I.
s_008um_00142_00259-1	4446	12491	1	9	isolated	Interneuron	0.3	0.444223429318338	TRUE	Visium to VisiumHD - Jaccard I.
s_008um_00201_00169-1	5102	13956	1	12	2	CA1	0.230769230769231	0.21456645053378	TRUE	Visium to VisiumHD - Jaccard I.
s_008um_00136_00238-1	4240	11332	1	12	2	CA1	0.142857142857143	0.682030029083267	TRUE	Visium to VisiumHD - Jaccard I.
s_008um_00178_00189-1	4428	12596	1	12	2	CA1	0.3	0.444223429318338	TRUE	Visium to VisiumHD - Jaccard I.
s_008um_00223_00153-1	4451	12879	1	12	2	CA1	0.363636363636364	0.262772268894158	TRUE	Visium to VisiumHD - Jaccard I.
s_008um_00202_00178-1	4496	13709	1	12	2	CA1	0.230769230769231	0.0310575806654429	FALSE	Visium to VisiumHD - Jaccard I.
s_008um_00259_00326-1	7234	10374	1	18	7	Undefined	0.125	0.999999999999994	TRUE	Visium to VisiumHD - Jaccard I.
s_008um_00262_00187-1	6784	13812	1	6	1	Astrocyte	0.230769230769231	0.911734987019478	TRUE	Visium to VisiumHD - Jaccard I.
s_008um_00262_00330-1	7151	10097	1	18	7	CA3	0.125	0.999999999999994	TRUE	Visium to VisiumHD - Jaccard I.
s_008um_00202_00177-1	4579	13891	1	12	2	CA1	0.230769230769231	0.0310575806654429	FALSE	Visium to VisiumHD - Jaccard I.
s_008um_00219_00153-1	5086	14130	1	12	2	Astrocyte	0.1	0.0393317874402305	FALSE	Visium to VisiumHD - Jaccard I.
s_008um_00263_00324-1	7317	10071	1	18	7	CA3	0.125	0.999999999999994	TRUE	Visium to VisiumHD - Jaccard I.
s_008um_00174_00196-1	4528	13965	1	12	2	CA1	0.230769230769231	0.0310575806654429	FALSE	Visium to VisiumHD - Jaccard I.
s_008um_00261_00278-1	7241	12205	1	6	1	Denate	0.166666666666667	0.635922295257358	TRUE	Visium to VisiumHD - Jaccard I.
s_008um_00148_00220-1	4480	11821	1	12	2	CA1	0.142857142857143	0.207580033814707	TRUE	Visium to VisiumHD - Jaccard I.
s_008um_00142_00228-1	4285	11913	1	12	2	CA1	0.142857142857143	0.207580033814707	TRUE	Visium to VisiumHD - Jaccard I.
s_008um_00271_00317-1	7106	10160	1	18	7	CA3	0.125	0.999999999999994	TRUE	Visium to VisiumHD - Jaccard I.
s_008um_00138_00230-1	4385	11960	1	12	2	CA1	0.142857142857143	0.207580033814707	TRUE	Visium to VisiumHD - Jaccard I.
s_008um_00162_00312-1	4485	10906	1	12	2	CA1	0.142857142857143	0.0976050478901667	TRUE	Visium to VisiumHD - Jaccard I.
s_008um_00255_00270-1	7217	11884	1	6	1	Denate	0.166666666666667	0.635922295257358	TRUE	Visium to VisiumHD - Jaccard I.
s_008um_00187_00354-1	4849	10308	1	12	2	CA1	0.3	0.377575828910334	TRUE	Visium to VisiumHD - Jaccard I.
s_008um_00265_00323-1	7015	10084	1	18	7	CA3	0.125	0.999999999999994	TRUE	Visium to VisiumHD - Jaccard I.
s_008um_00226_00151-1	5681	14136	1	12	2	CA1	0.153846153846154	0.0752876142249059	TRUE	Visium to VisiumHD - Jaccard I.
s_008um_00261_00276-1	7343	11891	1	6	1	Denate	0.166666666666667	0.635922295257358	TRUE	Visium to VisiumHD - Jaccard I.
s_008um_00183_00352-1	5087	10573	1	12	2	CA1	0.3	0.377575828910334	TRUE	Visium to VisiumHD - Jaccard I.
s_008um_00225_00158-1	4760	12792	1	12	2	CA1	0.363636363636364	0.262772268894158	TRUE	Visium to VisiumHD - Jaccard I.
s_008um_00173_00196-1	4559	13697	1	12	2	CA1	0.230769230769231	0.0310575806654429	FALSE	Visium to VisiumHD - Jaccard I.
s_008um_00150_00225-1	4150	11953	1	12	2	CA3	0.142857142857143	0.207580033814707	TRUE	Visium to VisiumHD - Jaccard I.
s_008um_00259_00274-1	7281	12199	1	6	1	Denate	0.166666666666667	0.635922295257358	TRUE	Visium to VisiumHD - Jaccard I.
s_008um_00240_00220-1	6222	13332	1	6	1	Denate	0.111111111111111	9.30808178928456e-07	FALSE	Visium to VisiumHD - Jaccard I.
s_008um_00193_00359-1	5126	10565	1	12	2	CA1	0.3	0.377575828910334	TRUE	Visium to VisiumHD - Jaccard I.
s_008um_00264_00331-1	7052	10077	1	18	7	CA3	0.125	0.999999999999994	TRUE	Visium to VisiumHD - Jaccard I.
s_008um_00219_00158-1	4289	12781	1	12	2	CA1	0.25	0.0115447088071241	FALSE	Visium to VisiumHD - Jaccard I.
s_008um_00136_00228-1	4172	11688	1	12	2	CA1	0.142857142857143	0.207580033814707	TRUE	Visium to VisiumHD - Jaccard I.
s_008um_00259_00329-1	7415	9745	1	18	7	CA3	0.25	0.668461878655173	TRUE	Visium to VisiumHD - Jaccard I.
s_008um_00176_00198-1	4586	13859	1	12	2	CA1	0.230769230769231	0.0310575806654429	FALSE	Visium to VisiumHD - Jaccard I.
s_008um_00237_00398-1	6864	8583	1	18	7	CA3	0.230769230769231	0.40538167013811	TRUE	Visium to VisiumHD - Jaccard I.
s_008um_00180_00188-1	4639	12814	1	12	2	CA1	0.363636363636364	0.262772268894158	TRUE	Visium to VisiumHD - Jaccard I.
s_008um_00262_00226-1	7443	13235	1	6	1	Denate	0.428571428571429	0.000844863284241123	FALSE	Visium to VisiumHD - Jaccard I.
s_008um_00201_00175-1	4523	13728	1	12	2	CA1	0.230769230769231	0.0310575806654429	FALSE	Visium to VisiumHD - Jaccard I.
s_008um_00265_00279-1	7139	12452	1	6	1	Denate	0.153846153846154	0.72456742236191	TRUE	Visium to VisiumHD - Jaccard I.
s_008um_00139_00228-1	4183	11988	1	12	2	Astrocyte	0.142857142857143	0.207580033814707	TRUE	Visium to VisiumHD - Jaccard I.
s_008um_00146_00219-1	4470	11881	1	12	2	CA1	0.142857142857143	0.207580033814707	TRUE	Visium to VisiumHD - Jaccard I.
s_008um_00203_00169-1	4785	14037	1	12	2	CA1	0.230769230769231	0.21456645053378	TRUE	Visium to VisiumHD - Jaccard I.
s_008um_00145_00299-1	4220	11582	1	12	2	CA3	0.142857142857143	0.682030029083267	TRUE	Visium to VisiumHD - Jaccard I.
s_008um_00157_00311-1	4248	11872	1	12	2	CA1	0.142857142857143	0.207580033814707	TRUE	Visium to VisiumHD - Jaccard I.
s_008um_00224_00157-1	4157	12993	1	12	2	CA1	0.25	0.0115447088071241	FALSE	Visium to VisiumHD - Jaccard I.
s_008um_00264_00322-1	7264	10244	1	18	7	CA3	0.125	0.999999999999994	TRUE	Visium to VisiumHD - Jaccard I.
s_008um_00182_00189-1	4173	12811	1	12	2	CA1	0.25	0.0115447088071241	FALSE	Visium to VisiumHD - Jaccard I.
s_008um_00179_00187-1	4645	12806	1	12	2	CA1	0.363636363636364	0.262772268894158	TRUE	Visium to VisiumHD - Jaccard I.
s_008um_00259_00324-1	7123	10063	1	18	7	Undefined	0.125	0.999999999999994	TRUE	Visium to VisiumHD - Jaccard I.
s_008um_00160_00314-1	4579	10887	1	12	2	CA1	0.142857142857143	0.0976050478901667	TRUE	Visium to VisiumHD - Jaccard I.
s_008um_00260_00278-1	7116	12059	1	6	1	Denate	0.166666666666667	0.635922295257358	TRUE	Visium to VisiumHD - Jaccard I.
s_008um_00152_00310-1	4222	12044	1	12	2	Undefined	0.142857142857143	0.207580033814707	TRUE	Visium to VisiumHD - Jaccard I.
s_008um_00174_00190-1	4165	12421	1	12	2	Undefined	0.3	0.444223429318338	TRUE	Visium to VisiumHD - Jaccard I.
s_008um_00266_00315-1	7101	10144	1	18	7	CA3	0.125	0.999999999999994	TRUE	Visium to VisiumHD - Jaccard I.
s_008um_00156_00312-1	4214	11701	1	12	2	CA1	0.142857142857143	0.207580033814707	TRUE	Visium to VisiumHD - Jaccard I.
s_008um_00272_00209-1	7115	14367	1	6	1	Denate	0.166666666666667	0.773452602113648	TRUE	Visium to VisiumHD - Jaccard I.
s_008um_00149_00220-1	4295	11753	1	12	2	CA1	0.142857142857143	0.207580033814707	TRUE	Visium to VisiumHD - Jaccard I.
s_008um_00137_00229-1	4210	11885	1	12	2	CA1	0.142857142857143	0.207580033814707	TRUE	Visium to VisiumHD - Jaccard I.
s_008um_00155_00314-1	4336	11809	1	12	2	CA1	0.142857142857143	0.207580033814707	TRUE	Visium to VisiumHD - Jaccard I.
s_008um_00139_00230-1	4246	12032	1	12	2	CA1	0.142857142857143	0.207580033814707	TRUE	Visium to VisiumHD - Jaccard I.
s_008um_00137_00231-1	4323	12048	1	12	2	CA3	0.142857142857143	0.207580033814707	TRUE	Visium to VisiumHD - Jaccard I.
s_008um_00137_00252-1	4494	13304	1	12	2	Entorihinal	0.5	1.4497989279144e-09	FALSE	Visium to VisiumHD - Jaccard I.
s_008um_00146_00274-1	4350	11727	1	12	2	CA1	0.142857142857143	0.207580033814707	TRUE	Visium to VisiumHD - Jaccard I.
s_008um_00266_00322-1	7208	10051	1	18	7	CA3	0.125	0.999999999999994	TRUE	Visium to VisiumHD - Jaccard I.
s_008um_00201_00173-1	4164	12508	1	12	2	Undefined	0.3	0.444223429318338	TRUE	Visium to VisiumHD - Jaccard I.
s_008um_00219_00157-1	4526	12945	1	12	2	CA1	0.363636363636364	0.262772268894158	TRUE	Visium to VisiumHD - Jaccard I.
s_008um_00222_00155-1	4240	12992	1	12	2	Undefined	0.25	0.0115447088071241	FALSE	Visium to VisiumHD - Jaccard I.
s_008um_00227_00399-1	6864	8217	1	18	7	CA3	0.166666666666667	0.00831006261094806	FALSE	Visium to VisiumHD - Jaccard I.
s_008um_00140_00259-1	4150	12506	1	12	2	CA1	0.3	0.444223429318338	TRUE	Visium to VisiumHD - Jaccard I.
s_008um_00155_00303-1	4301	12251	1	12	2	CA1	0.222222222222222	0.092003746509306	TRUE	Visium to VisiumHD - Jaccard I.
s_008um_00178_00186-1	4473	12828	1	12	2	CA1	0.25	0.0115447088071241	FALSE	Visium to VisiumHD - Jaccard I.
s_008um_00268_00319-1	7029	10364	1	18	7	CA3	0.125	0.999999999999994	TRUE	Visium to VisiumHD - Jaccard I.
s_008um_00259_00277-1	7119	12010	1	6	1	Denate	0.166666666666667	0.635922295257358	TRUE	Visium to VisiumHD - Jaccard I.
s_008um_00263_00322-1	7318	10108	1	18	7	CA3	0.125	0.999999999999994	TRUE	Visium to VisiumHD - Jaccard I.
s_008um_00151_00310-1	4654	11006	1	12	2	Astrocyte	0.142857142857143	0.0976050478901667	TRUE	Visium to VisiumHD - Jaccard I.
s_008um_00142_00229-1	4321	11910	1	12	2	CA1	0.142857142857143	0.207580033814707	TRUE	Visium to VisiumHD - Jaccard I.
s_008um_00141_00259-1	4489	12749	1	12	2	CA1	0.3	0.444223429318338	TRUE	Visium to VisiumHD - Jaccard I.
s_008um_00155_00309-1	4262	11992	1	12	2	CA1	0.142857142857143	0.207580033814707	TRUE	Visium to VisiumHD - Jaccard I.
s_008um_00149_00223-1	4194	11719	1	12	2	CA1	0.142857142857143	0.207580033814707	TRUE	Visium to VisiumHD - Jaccard I.
s_008um_00143_00228-1	4346	12049	1	12	2	CA1	0.142857142857143	0.207580033814707	TRUE	Visium to VisiumHD - Jaccard I.
s_008um_00146_00279-1	4342	11801	1	12	2	CA1	0.142857142857143	0.207580033814707	TRUE	Visium to VisiumHD - Jaccard I.
s_008um_00266_00332-1	7137	10375	1	18	7	CA3	0.125	0.999999999999994	TRUE	Visium to VisiumHD - Jaccard I.
s_008um_00148_00229-1	4140	11750	1	12	2	CA1	0.142857142857143	0.207580033814707	TRUE	Visium to VisiumHD - Jaccard I.
s_008um_00153_00310-1	4480	11831	1	12	2	Undefined	0.142857142857143	0.207580033814707	TRUE	Visium to VisiumHD - Jaccard I.
s_008um_00157_00314-1	4468	11688	1	12	2	CA1	0.142857142857143	0.207580033814707	TRUE	Visium to VisiumHD - Jaccard I.
s_008um_00159_00313-1	4670	10822	1	12	2	CA1	0.142857142857143	0.0976050478901667	TRUE	Visium to VisiumHD - Jaccard I.
s_008um_00237_00397-1	6935	8713	1	18	7	CA3	0.230769230769231	0.40538167013811	TRUE	Visium to VisiumHD - Jaccard I.
s_008um_00266_00338-1	7119	10068	1	18	7	CA3	0.125	0.999999999999994	TRUE	Visium to VisiumHD - Jaccard I.
s_008um_00136_00227-1	4374	11705	1	12	2	CA1	0.142857142857143	0.207580033814707	TRUE	Visium to VisiumHD - Jaccard I.
s_008um_00171_00194-1	4622	13720	1	12	2	Undefined	0.230769230769231	0.0310575806654429	FALSE	Visium to VisiumHD - Jaccard I.
s_008um_00246_00222-1	6391	13072	1	6	1	Denate	0.25	0.586962895378629	TRUE	Visium to VisiumHD - Jaccard I.
s_008um_00157_00315-1	4513	10872	1	12	2	CA1	0.142857142857143	0.0976050478901667	TRUE	Visium to VisiumHD - Jaccard I.
s_008um_00179_00194-1	4392	12686	1	12	2	CA1	0.3	0.444223429318338	TRUE	Visium to VisiumHD - Jaccard I.
s_008um_00147_00225-1	4354	11705	1	12	2	CA1	0.142857142857143	0.207580033814707	TRUE	Visium to VisiumHD - Jaccard I.
s_008um_00183_00190-1	4681	12910	1	12	2	CA1	0.363636363636364	0.262772268894158	TRUE	Visium to VisiumHD - Jaccard I.
s_008um_00254_00268-1	7076	12172	1	6	1	Undefined	0.166666666666667	0.635922295257358	TRUE	Visium to VisiumHD - Jaccard I.
s_008um_00137_00230-1	4321	11838	1	12	2	Neuron.Slc17a6	0.142857142857143	0.207580033814707	TRUE	Visium to VisiumHD - Jaccard I.
s_008um_00148_00224-1	4364	11940	1	12	2	CA1	0.142857142857143	0.207580033814707	TRUE	Visium to VisiumHD - Jaccard I.
s_008um_00161_00313-1	4204	11882	1	12	2	CA1	0.142857142857143	0.207580033814707	TRUE	Visium to VisiumHD - Jaccard I.
s_008um_00227_00153-1	4596	13206	1	12	2	CA1	0.285714285714286	0.430255279514071	TRUE	Visium to VisiumHD - Jaccard I.
s_008um_00265_00331-1	7124	10348	1	18	7	CA3	0.125	0.999999999999994	TRUE	Visium to VisiumHD - Jaccard I.
s_008um_00152_00313-1	4201	11982	1	12	2	CA1	0.142857142857143	0.207580033814707	TRUE	Visium to VisiumHD - Jaccard I.
s_008um_00179_00193-1	5070	13882	1	12	2	CA1	0.230769230769231	0.21456645053378	TRUE	Visium to VisiumHD - Jaccard I.
s_008um_00147_00224-1	4199	12003	1	12	2	CA1	0.142857142857143	0.207580033814707	TRUE	Visium to VisiumHD - Jaccard I.
s_008um_00146_00226-1	4498	11846	1	12	2	CA1	0.142857142857143	0.207580033814707	TRUE	Visium to VisiumHD - Jaccard I.
s_008um_00270_00320-1	7250	10141	1	18	7	CA3	0.125	0.999999999999994	TRUE	Visium to VisiumHD - Jaccard I.
s_008um_00143_00225-1	4329	11744	1	12	2	CA1	0.142857142857143	0.207580033814707	TRUE	Visium to VisiumHD - Jaccard I.
s_008um_00147_00279-1	4277	11884	1	12	2	Undefined	0.142857142857143	0.207580033814707	TRUE	Visium to VisiumHD - Jaccard I.
s_008um_00240_00390-1	7011	8430	1	18	7	CA3	0.0714285714285714	0.777595942320524	TRUE	Visium to VisiumHD - Jaccard I.
s_008um_00144_00226-1	4241	11833	1	12	2	CA1	0.142857142857143	0.207580033814707	TRUE	Visium to VisiumHD - Jaccard I.
s_008um_00263_00187-1	6949	13591	1	6	1	Denate	0.230769230769231	0.911734987019478	TRUE	Visium to VisiumHD - Jaccard I.
s_008um_00154_00316-1	4677	11123	1	12	2	CA1	0.142857142857143	0.0976050478901667	TRUE	Visium to VisiumHD - Jaccard I.
s_008um_00159_00312-1	4530	11135	1	12	2	CA1	0.142857142857143	0.0976050478901667	TRUE	Visium to VisiumHD - Jaccard I.
s_008um_00160_00313-1	4190	11981	1	12	2	CA1	0.142857142857143	0.207580033814707	TRUE	Visium to VisiumHD - Jaccard I.
s_008um_00268_00320-1	7147	10396	1	18	7	CA3	0.125	0.999999999999994	TRUE	Visium to VisiumHD - Jaccard I.
s_008um_00237_00242-1	6796	13578	1	6	1	Interneuron	0.230769230769231	0.911734987019478	TRUE	Visium to VisiumHD - Jaccard I.
s_008um_00259_00323-1	7111	10362	1	18	7	CA3	0.125	0.999999999999994	TRUE	Visium to VisiumHD - Jaccard I.
s_008um_00265_00275-1	7252	12653	1	6	1	Denate	0.125	0.841493286881417	TRUE	Visium to VisiumHD - Jaccard I.
s_008um_00145_00226-1	4369	11884	1	12	2	CA1	0.142857142857143	0.207580033814707	TRUE	Visium to VisiumHD - Jaccard I.
s_008um_00160_00308-1	4375	11906	1	12	2	CA1	0.142857142857143	0.207580033814707	TRUE	Visium to VisiumHD - Jaccard I.
s_008um_00142_00242-1	4267	12513	1	12	2	CA1	0.3	0.444223429318338	TRUE	Visium to VisiumHD - Jaccard I.
s_008um_00154_00314-1	4621	10964	1	12	2	CA1	0.142857142857143	0.0976050478901667	TRUE	Visium to VisiumHD - Jaccard I.
s_008um_00159_00309-1	4298	11938	1	12	2	CA1	0.142857142857143	0.207580033814707	TRUE	Visium to VisiumHD - Jaccard I.
s_008um_00269_00318-1	7120	10146	1	18	7	CA3	0.125	0.999999999999994	TRUE	Visium to VisiumHD - Jaccard I.
s_008um_00256_00198-1	6762	13570	1	6	1	Denate	0.230769230769231	0.911734987019478	TRUE	Visium to VisiumHD - Jaccard I.
s_008um_00202_00174-1	4271	12654	1	12	2	CA1	0.3	0.444223429318338	TRUE	Visium to VisiumHD - Jaccard I.
s_008um_00250_00212-1	6383	13279	1	6	1	Denate	0.25	0.586962895378629	TRUE	Visium to VisiumHD - Jaccard I.
s_008um_00268_00315-1	7057	10140	1	18	7	CA3	0.125	0.999999999999994	TRUE	Visium to VisiumHD - Jaccard I.
s_008um_00268_00314-1	7286	10399	1	18	7	CA3	0.125	0.999999999999994	TRUE	Visium to VisiumHD - Jaccard I.
s_008um_00174_00194-1	4390	12440	1	12	2	CA1	0.3	0.444223429318338	TRUE	Visium to VisiumHD - Jaccard I.
s_008um_00202_00175-1	4267	12733	1	12	2	CA1	0.3	0.444223429318338	TRUE	Visium to VisiumHD - Jaccard I.
s_008um_00235_00299-1	6162	11869	1	6	4	Denate	0.272727272727273	0.29522461614684	TRUE	Visium to VisiumHD - Jaccard I.
s_008um_00245_00218-1	6182	13232	1	6	1	Denate	0.111111111111111	9.30808178928456e-07	FALSE	Visium to VisiumHD - Jaccard I.
s_008um_00258_00274-1	7248	11967	1	6	1	Denate	0.166666666666667	0.635922295257358	TRUE	Visium to VisiumHD - Jaccard I.
s_008um_00138_00237-1	4153	11408	1	12	2	CA1	0.142857142857143	0.682030029083267	TRUE	Visium to VisiumHD - Jaccard I.
s_008um_00155_00315-1	4540	10822	1	12	2	CA1	0.142857142857143	0.0976050478901667	TRUE	Visium to VisiumHD - Jaccard I.
s_008um_00158_00313-1	4459	10905	1	12	2	CA1	0.142857142857143	0.0976050478901667	TRUE	Visium to VisiumHD - Jaccard I.
s_008um_00267_00339-1	7000	10324	1	18	7	CA3	0.125	0.999999999999994	TRUE	Visium to VisiumHD - Jaccard I.
s_008um_00204_00175-1	4166	12452	1	12	2	CA1	0.3	0.444223429318338	TRUE	Visium to VisiumHD - Jaccard I.
s_008um_00180_00195-1	4981	13912	1	12	2	Undefined	0.230769230769231	0.21456645053378	TRUE	Visium to VisiumHD - Jaccard I.
s_008um_00264_00278-1	7173	12496	1	6	1	Denate	0.153846153846154	0.72456742236191	TRUE	Visium to VisiumHD - Jaccard I.
s_008um_00203_00177-1	4357	12424	1	12	2	CA1	0.3	0.444223429318338	TRUE	Visium to VisiumHD - Jaccard I.
s_008um_00137_00257-1	4607	12949	1	12	2	CA1	0.363636363636364	0.262772268894158	TRUE	Visium to VisiumHD - Jaccard I.
s_008um_00202_00171-1	4289	12727	1	12	2	CA1	0.3	0.444223429318338	TRUE	Visium to VisiumHD - Jaccard I.
s_008um_00192_00361-1	4956	10323	1	12	2	CA1	0.3	0.377575828910334	TRUE	Visium to VisiumHD - Jaccard I.
s_008um_00207_00170-1	5671	14343	1	12	2	CA1	0.1875	0.841929983741252	TRUE	Visium to VisiumHD - Jaccard I.
s_008um_00236_00304-1	7647	13722	1	6	1	Denate	0.142857142857143	0.00912109068505712	FALSE	Visium to VisiumHD - Jaccard I.
s_008um_00137_00238-1	4396	11349	1	12	2	CA1	0.142857142857143	0.682030029083267	TRUE	Visium to VisiumHD - Jaccard I.
s_008um_00274_00353-1	7214	10293	1	18	7	Astrocyte	0.125	0.999999999999994	TRUE	Visium to VisiumHD - Jaccard I.
s_008um_00158_00311-1	4185	12014	1	12	2	CA1	0.142857142857143	0.207580033814707	TRUE	Visium to VisiumHD - Jaccard I.
s_008um_00157_00312-1	4311	11886	1	12	2	CA1	0.142857142857143	0.207580033814707	TRUE	Visium to VisiumHD - Jaccard I.
s_008um_00267_00341-1	7088	10386	1	18	7	CA3	0.125	0.999999999999994	TRUE	Visium to VisiumHD - Jaccard I.
s_008um_00182_00192-1	4332	13090	1	12	2	CA1	0.25	0.0115447088071241	FALSE	Visium to VisiumHD - Jaccard I.
s_008um_00199_00169-1	5989	14446	1	7	6	Astrocyte	0.444444444444444	0.340233351317886	TRUE	Visium to VisiumHD - Jaccard I.
s_008um_00218_00155-1	4464	12929	1	12	2	Undefined	0.363636363636364	0.262772268894158	TRUE	Visium to VisiumHD - Jaccard I.
s_008um_00273_00344-1	7261	10144	1	18	7	CA3	0.125	0.999999999999994	TRUE	Visium to VisiumHD - Jaccard I.
s_008um_00138_00229-1	4239	11754	1	12	2	CA1	0.142857142857143	0.207580033814707	TRUE	Visium to VisiumHD - Jaccard I.
s_008um_00262_00280-1	7204	11926	1	6	1	Denate	0.166666666666667	0.635922295257358	TRUE	Visium to VisiumHD - Jaccard I.
s_008um_00218_00154-1	4485	12847	1	12	2	Undefined	0.25	0.0115447088071241	FALSE	Visium to VisiumHD - Jaccard I.
s_008um_00158_00315-1	4777	11133	1	12	2	CA1	0.142857142857143	0.0976050478901667	TRUE	Visium to VisiumHD - Jaccard I.
s_008um_00260_00275-1	7017	12199	1	6	1	Denate	0.166666666666667	0.635922295257358	TRUE	Visium to VisiumHD - Jaccard I.
s_008um_00157_00313-1	4243	11930	1	12	2	CA1	0.142857142857143	0.207580033814707	TRUE	Visium to VisiumHD - Jaccard I.
s_008um_00204_00174-1	4276	12698	1	12	2	CA1	0.3	0.444223429318338	TRUE	Visium to VisiumHD - Jaccard I.
s_008um_00147_00223-1	4288	11948	1	12	2	CA1	0.142857142857143	0.207580033814707	TRUE	Visium to VisiumHD - Jaccard I.
s_008um_00269_00342-1	7268	10170	1	18	7	CA3	0.125	0.999999999999994	TRUE	Visium to VisiumHD - Jaccard I.
s_008um_00271_00313-1	7165	10191	1	18	7	CA3	0.125	0.999999999999994	TRUE	Visium to VisiumHD - Jaccard I.
s_008um_00268_00313-1	7273	10300	1	18	7	CA3	0.125	0.999999999999994	TRUE	Visium to VisiumHD - Jaccard I.
[truncated: 82,288 more rows]
