# Supplementary material for: Multi-scale and multi-context interpretable mapping of cell states across heterogeneous spatial samples
Source: Nat Commun. 2025 Aug 21;16:7814. doi: 10.1038/s41467-025-62782-y (PMC12370880; doi:10.1038/s41467-025-62782-y)
Supplement: Supplementary file 9 — Source Data [file 41467_2025_62782_MOESM9_ESM.zip › SourceData/figure_5d3.tsv]

barcodes	x	y	Cells	Segment	Territory
353_240-3	161	290	Connective tissue	9	1
77_224-3	36	43	Meninges	5	2
188_103-3	197	79	Cavity	5	2
73_210-3	46	33	Meninges	5	2
304_329-3	59	292	Cartilage primordium	1	3
365_260-3	149	311	Cavity	16	4
301_161-3	203	206	Connective tissue	9	1
228_195-3	137	160	Blood vessel	2	5
274_144-3	204	174	Muscle	9	1
109_169-3	101	43	Brain	15	6
264_152-3	192	169	Cartilage primordium	18	7
321_180-3	196	233	Epidermis	9	1
116_172-3	101	51	Brain	15	6
350_238-3	161	286	Muscle	9	1
208_186-3	135	138	Muscle	12	8
324_227-3	157	259	Muscle	7	9
286_340-3	40	282	Muscle	9	10
233_120-3	204	126	Connective tissue	18	7
269_222-3	134	209	Cavity	13	11
233_190-3	144	161	Blood vessel	2	5
347_267-3	134	298	Dorsal root ganglion	18	7
258_190-3	156	183	Heart	20	12
121_246-3	39	92	Meninges	19	13
248_304-3	53	231	Mesentery	10	14
254_134-3	203	151	Cartilage primordium	18	7
296_338-3	47	290	Muscle	1	3
217_190-3	136	147	Muscle	12	8
84_166-3	90	20	Brain	11	15
292_167-3	193	201	Connective tissue	18	7
217_160-3	162	132	Cartilage primordium	18	7
319_177-3	198	229	Connective tissue	9	1
250_190-3	152	176	Blood vessel	2	5
127_285-3	9	117	Cavity	5	2
86_220-3	44	49	Brain	8	16
118_257-3	28	95	Meninges	19	13
302_297-3	86	274	Urogenital ridge	1	3
149_207-3	87	97	Brain	17	17
279_231-3	131	222	Liver	13	11
70_221-3	35	36	Cavity	5	2
257_281-3	77	228	GI tract	10	14
331_342-3	61	322	Cavity	16	4
115_225-3	54	77	Brain	8	16
230_206-3	128	167	Heart	2	5
240_323-3	32	234	Mesentery	16	4
149_225-3	71	106	Brain	17	17
330_228-3	159	264	Cartilage primordium	18	7
117_278-3	10	105	Meninges	5	2
84_186-3	73	30	Meninges	11	15
141_142-3	139	58	Brain	11	15
352_237-3	163	288	Connective tissue	9	1
205_107-3	202	95	Meninges	5	2
122_285-3	6	113	Cavity	5	2
106_129-3	133	21	Brain	5	2
270_288-3	77	243	Mesentery	10	14
152_276-3	29	134	Meninges	5	2
210_204-3	121	148	Muscle	12	8
233_157-3	172	145	Muscle	18	7
149_258-3	43	123	Meninges	19	13
203_124-3	186	102	Brain	15	6
310_241-3	138	254	Ovary	7	9
220_233-3	100	172	Blood vessel	3	18
290_153-3	204	192	Connective tissue	9	1
94_178-3	85	35	Brain	11	15
211_159-3	160	127	Cartilage primordium	6	19
116_218-3	61	74	Brain	8	16
331_268-3	125	285	Muscle	1	3
173_184-3	120	106	Meninges	6	19
262_125-3	215	154	Connective tissue	9	1
281_231-3	132	223	Liver	13	11
306_315-3	72	287	Muscle	1	3
304_312-3	74	284	Connective tissue	1	3
202_117-3	192	98	Brain	15	6
268_242-3	116	218	Liver	13	11
293_177-3	185	207	Muscle	18	7
294_323-3	59	281	Connective tissue	1	3
117_142-3	127	37	Brain	11	15
351_287-3	119	312	Dorsal root ganglion	4	20
109_246-3	33	82	Meninges	19	13
292_225-3	143	230	Liver	13	11
89_176-3	84	30	Brain	11	15
111_170-3	100	46	Brain	15	6
286_349-3	33	287	Epidermis	16	4
149_149-3	137	68	Brain	11	15
112_133-3	133	28	Brain	11	15
361_303-3	110	329	Cavity	16	4
170_116-3	176	70	Meninges	5	2
332_325-3	76	315	Dorsal root ganglion	4	20
88_159-3	98	20	Brain	11	15
269_334-3	37	265	Connective tissue	16	4
219_190-3	137	149	Muscle	2	5
268_211-3	143	202	Cavity	20	12
244_291-3	63	221	Mesentery	10	14
199_268-3	59	171	Jaw and tooth	3	18
352_318-3	92	329	Cavity	16	4
341_314-3	90	317	Dorsal root ganglion	4	20
332_206-3	179	255	Connective tissue	9	1
307_179-3	190	220	Cartilage primordium	18	7
242_274-3	76	211	Connective tissue	5	2
260_249-3	106	214	Liver	13	11
298_217-3	153	231	Cavity	7	9
334_260-3	134	284	Cartilage primordium	18	7
180_128-3	172	84	Brain	11	15
217_239-3	93	172	Epidermis	3	18
327_278-3	115	287	Muscle	1	3
252_192-3	152	179	Heart	20	12
348_302-3	104	317	Dorsal root ganglion	4	20
279_258-3	108	235	GI tract	10	14
288_139-3	215	184	Cavity	16	4
192_211-3	105	136	Muscle	12	8
251_248-3	103	206	Liver	13	11
189_187-3	124	122	Muscle	12	8
93_229-3	40	60	Brain	8	16
135_215-3	73	89	Brain	17	17
192_190-3	123	126	Muscle	12	8
179_215-3	95	127	Muscle	12	8
314_334-3	60	303	Dorsal root ganglion	4	20
236_125-3	202	131	Muscle	18	7
249_299-3	57	230	Mesentery	10	14
153_167-3	124	80	Brain	15	6
267_202-3	150	197	Blood vessel	20	12
105_220-3	55	65	Brain	8	16
147_271-3	31	127	Meninges	19	13
269_171-3	178	183	Cartilage primordium	18	7
190_114-3	188	86	Brain	15	6
285_320-3	58	271	Muscle	1	3
131_130-3	145	43	Brain	11	15
103_214-3	58	61	Brain	8	16
360_290-3	121	321	Epidermis	4	20
180_218-3	94	129	Muscle	12	8
341_253-3	144	286	Muscle	18	7
261_308-3	56	244	GI tract	10	14
99_259-3	17	80	Brain	19	13
261_166-3	179	173	Muscle	18	7
219_165-3	158	137	Muscle	18	7
186_276-3	46	163	Jaw and tooth	3	18
295_283-3	94	262	Cavity	10	14
299_234-3	139	240	Liver	13	11
211_228-3	100	161	Jaw and tooth	3	18
260_212-3	138	196	Heart	20	12
321_246-3	139	266	Urogenital ridge	7	9
279_342-3	35	277	Connective tissue	9	10
305_225-3	149	241	Ovary	7	9
270_332-3	39	265	Muscle	16	4
234_250-3	92	192	Heart	20	12
158_267-3	40	135	Jaw and tooth	14	21
244_190-3	149	171	Blood vessel	2	5
129_141-3	134	47	Brain	11	15
333_204-3	182	255	Connective tissue	9	1
298_189-3	177	217	Muscle	18	7
340_249-3	146	284	Muscle	18	7
70_155-3	93	2	Cavity	5	2
218_207-3	122	157	Jaw and tooth	2	5
87_156-3	100	18	Brain	11	15
86_170-3	88	24	Brain	11	15
261_194-3	154	188	Blood vessel	20	12
136_202-3	85	83	Brain	17	17
99_251-3	24	76	Meninges	19	13
299_170-3	194	209	Connective tissue	18	7
252_303-3	55	234	Mesentery	10	14
318_333-3	62	307	Dorsal root ganglion	4	20
218_210-3	119	158	Mucosal epithelium	2	5
266_205-3	147	198	Blood vessel	20	12
340_307-3	96	313	Dorsal root ganglion	4	20
162_183-3	114	96	Brain	15	6
195_232-3	88	150	Muscle	12	8
343_282-3	119	303	Cartilage primordium	4	20
125_156-3	119	51	Brain	15	6
74_164-3	87	11	Brain	5	2
80_141-3	110	4	Cavity	5	2
270_298-3	69	247	Mesentery	10	14
183_188-3	121	117	Cartilage primordium	6	19
231_155-3	173	142	Muscle	18	7
333_292-3	105	299	Cartilage primordium	18	7
209_198-3	125	145	Muscle	12	8
200_242-3	82	159	Epidermis	3	18
301_224-3	148	237	Cavity	13	11
240_237-3	107	191	Heart	20	12
97_209-3	59	53	Brain	8	16
287_185-3	175	206	Mesothelium	7	9
108_162-3	106	39	Brain	11	15
185_183-3	126	116	Cartilage primordium	6	19
267_340-3	31	266	Connective tissue	16	4
262_198-3	151	191	Heart	20	12
256_249-3	104	211	Liver	13	11
259_172-3	172	175	Blood vessel	2	5
119_163-3	110	49	Brain	15	6
144_194-3	96	86	Brain	17	17
309_270-3	113	267	Urogenital ridge	10	14
112_216-3	61	69	Brain	8	16
137_280-3	18	123	Meninges	19	13
169_233-3	75	127	Jaw and tooth	14	21
247_254-3	95	206	Liver	13	11
143_161-3	124	69	Brain	15	6
324_241-3	145	266	Mesothelium	7	9
181_185-3	122	114	Cartilage primordium	6	19
103_163-3	102	35	Brain	11	15
348_294-3	111	313	Dorsal root ganglion	4	20
260_178-3	168	179	Blood vessel	2	5
274_293-3	75	248	Mesentery	10	14
231_227-3	111	178	Heart	20	12
78_142-3	108	3	Cavity	5	2
245_185-3	154	169	Blood vessel	2	5
200_210-3	110	143	Muscle	12	8
233_184-3	149	158	Cavity	2	5
272_189-3	164	195	Lung primordium	7	9
251_119-3	215	141	Meninges	5	2
319_238-3	145	260	Urogenital ridge	7	9
100_171-3	94	36	Brain	11	15
266_204-3	148	197	Heart	20	12
201_169-3	146	123	Cartilage primordium	6	19
183_146-3	157	96	Brain	15	6
345_323-3	85	325	Cavity	16	4
71_188-3	65	20	Meninges	5	2
166_183-3	116	100	Brain	15	6
230_194-3	139	161	Blood vessel	2	5
330_290-3	106	295	Muscle	1	3
295_144-3	215	192	Cavity	16	4
296_255-3	120	248	GI tract	10	14
113_242-3	39	83	Choroid plexus	19	13
66_210-3	43	27	Cavity	5	2
263_165-3	180	175	Cartilage primordium	18	7
134_152-3	127	57	Brain	15	6
139_252-3	43	111	Meninges	19	13
176_156-3	145	95	Brain	15	6
154_233-3	68	114	Brain	17	17
281_206-3	154	211	Lung primordium	7	9
365_280-3	132	321	Cavity	16	4
281_296-3	76	256	Connective tissue	1	3
71_153-3	95	3	Cavity	5	2
277_226-3	135	217	Liver	13	11
250_229-3	119	195	Heart	20	12
135_203-3	84	83	Brain	17	17
247_142-3	192	150	Cartilage primordium	18	7
190_146-3	160	102	Brain	15	6
287_204-3	159	215	Lung primordium	7	9
85_240-3	27	58	Meninges	19	13
305_230-3	145	244	Ovary	7	9
314_278-3	109	275	Urogenital ridge	10	14
297_160-3	202	202	Connective tissue	9	1
106_135-3	128	24	Brain	11	15
342_304-3	100	313	Dorsal root ganglion	4	20
127_165-3	112	57	Meninges	15	6
135_226-3	64	94	Brain	17	17
88_218-3	47	50	Brain	8	16
299_212-3	158	229	Cavity	7	9
93_187-3	76	39	Brain	11	15
210_228-3	99	161	Jaw and tooth	3	18
160_191-3	106	99	Brain	17	17
206_140-3	174	113	Meninges	6	19
351_304-3	104	321	Dorsal root ganglion	4	20
272_305-3	64	252	Connective tissue	1	3
152_266-3	37	129	Meninges	19	13
116_152-3	118	41	Brain	11	15
158_162-3	131	82	Brain	11	15
259_290-3	70	234	GI tract	10	14
180_168-3	136	105	Brain	15	6
263_170-3	176	177	Muscle	2	5
126_173-3	105	60	Brain	11	15
123_165-3	110	54	Meninges	15	6
216_199-3	128	151	Jaw and tooth	12	8
132_225-3	64	91	Brain	17	17
274_184-3	170	194	Mesothelium	7	9
298_164-3	199	205	Connective tissue	9	1
262_165-3	180	174	Muscle	18	7
254_183-3	160	176	Blood vessel	2	5
250_188-3	154	175	Blood vessel	2	5
141_178-3	108	76	Brain	17	17
241_267-3	81	207	Connective tissue	13	11
321_248-3	138	266	Kidney	7	9
159_148-3	143	76	Brain	11	15
291_325-3	56	279	Connective tissue	1	3
188_253-3	67	154	Jaw and tooth	14	21
175_265-3	50	149	Jaw and tooth	14	21
276_133-3	215	170	Cavity	5	2
297_318-3	65	281	Connective tissue	1	3
76_173-3	80	17	Meninges	11	15
316_309-3	82	293	Cartilage primordium	1	3
257_296-3	64	235	Mesentery	10	14
348_252-3	148	292	Meninges	18	7
199_270-3	58	172	Jaw and tooth	3	18
247_111-3	219	134	Cavity	5	2
103_243-3	33	75	Brain	19	13
109_252-3	28	85	Meninges	19	13
332_329-3	73	317	Dorsal root ganglion	4	20
239_207-3	132	175	Blood vessel	20	12
254_290-3	68	229	Mesentery	10	14
158_216-3	84	109	Brain	17	17
350_319-3	91	327	Cavity	16	4
106_210-3	63	61	Brain	8	16
201_268-3	60	173	Jaw and tooth	3	18
259_269-3	88	223	Cavity	10	14
267_174-3	175	183	Muscle	2	5
73_182-3	71	19	Meninges	5	2
207_240-3	88	164	Epidermis	3	18
254_212-3	137	190	Heart	20	12
237_129-3	199	134	Muscle	18	7
277_171-3	182	190	Cartilage primordium	18	7
176_121-3	176	77	Brain	11	15
179_241-3	73	140	Jaw and tooth	14	21
231_264-3	79	196	Cavity	5	2
356_228-3	172	287	Cavity	16	4
196_255-3	69	162	Jaw and tooth	3	18
326_241-3	147	267	Muscle	7	9
183_249-3	68	147	Jaw and tooth	14	21
318_199-3	179	239	Muscle	18	7
184_210-3	102	129	Muscle	12	8
180_125-3	174	83	Brain	11	15
331_319-3	81	311	Dorsal root ganglion	4	20
190_147-3	160	102	Brain	15	6
215_164-3	158	132	Meninges	6	19
182_122-3	177	83	Brain	15	6
283_291-3	81	255	Connective tissue	1	3
139_124-3	154	47	Brain	19	22
191_183-3	130	121	Cartilage primordium	6	19
125_285-3	8	115	Cavity	5	2
199_236-3	87	155	Epidermis	3	18
239_251-3	94	197	Heart	20	12
282_328-3	49	273	Muscle	1	3
305_290-3	93	274	Urogenital ridge	10	14
84_149-3	105	12	Meninges	5	2
331_183-3	199	243	Cavity	16	4
252_200-3	145	183	Heart	20	12
337_214-3	176	263	Connective tissue	9	1
68_210-3	45	28	Cavity	5	2
129_154-3	123	53	Brain	15	6
237_253-3	91	196	Heart	20	12
144_221-3	72	100	Brain	17	17
191_107-3	195	83	Meninges	5	2
224_231-3	104	174	Connective tissue	20	12
122_268-3	21	104	Brain	19	13
288_238-3	130	233	Liver	13	11
157_220-3	80	111	Brain	17	17
232_259-3	84	195	Connective tissue	5	2
273_208-3	148	205	Lung primordium	7	9
317_233-3	149	255	Urogenital ridge	7	9
275_220-3	139	213	Cavity	13	11
138_270-3	27	119	Meninges	19	13
330_330-3	71	315	Dorsal root ganglion	4	20
344_302-3	103	313	Dorsal root ganglion	4	20
112_186-3	87	54	Brain	11	15
213_136-3	181	117	Meninges	6	19
170_107-3	184	65	Cavity	5	2
111_204-3	71	63	Brain	8	16
101_209-3	61	57	Brain	8	16
118_215-3	65	74	Brain	8	16
358_285-3	124	317	Dorsal root ganglion	4	20
124_271-3	20	107	Brain	19	13
178_241-3	72	139	Jaw and tooth	14	21
113_263-3	21	94	Brain	19	13
300_175-3	190	212	Cartilage primordium	18	7
189_275-3	48	166	Jaw and tooth	3	18
261_311-3	53	246	Mesentery	10	14
336_237-3	155	274	Muscle	18	7
126_248-3	40	98	Meninges	19	13
135_168-3	115	65	Meninges	15	6
308_349-3	44	306	Cavity	16	4
153_221-3	77	108	Brain	17	17
257_241-3	112	207	Liver	13	11
190_243-3	76	151	Jaw and tooth	3	18
126_154-3	121	51	Brain	15	6
190_205-3	109	132	Muscle	12	8
195_241-3	81	154	Epidermis	3	18
287_236-3	131	231	Liver	13	11
265_316-3	51	252	Mesentery	16	4
276_274-3	93	240	GI tract	10	14
283_311-3	64	265	Connective tissue	1	3
124_136-3	136	40	Brain	11	15
207_225-3	100	156	Jaw and tooth	3	18
235_240-3	102	188	Heart	20	12
93_269-3	5	80	Cavity	5	2
116_259-3	26	94	Brain	19	13
199_276-3	52	175	Epidermis	3	18
88_135-3	119	8	Cavity	5	2
139_212-3	78	91	Brain	17	17
90_167-3	92	26	Brain	11	15
307_183-3	187	222	Muscle	18	7
268_215-3	140	204	Cavity	20	12
243_135-3	196	143	Cartilage primordium	18	7
203_149-3	164	115	Meninges	6	19
87_237-3	31	58	Choroid plexus	19	13
316_285-3	103	281	Cavity	10	14
303_320-3	66	287	Cartilage primordium	1	3
298_292-3	88	269	Urogenital ridge	10	14
239_268-3	79	206	Connective tissue	13	11
80_253-3	13	60	Cavity	5	2
151_259-3	43	125	Meninges	19	13
138_249-3	45	109	Meninges	19	13
274_335-3	39	269	Connective tissue	9	10
82_152-3	101	12	Meninges	11	15
321_179-3	197	232	Epidermis	9	1
237_128-3	200	134	Muscle	18	7
287_201-3	161	214	Lung primordium	7	9
325_193-3	187	242	Muscle	9	1
149_181-3	110	84	Meninges	15	6
146_121-3	160	52	Meninges	5	2
85_199-3	62	38	Brain	11	15
344_269-3	131	297	Cartilage primordium	18	7
208_121-3	191	105	Meninges	6	19
166_155-3	141	86	Brain	11	15
152_190-3	103	91	Brain	17	17
155_199-3	97	98	Brain	17	17
152_228-3	70	110	Brain	17	17
358_287-3	122	318	Dorsal root ganglion	4	20
289_173-3	187	201	Muscle	18	7
231_123-3	201	126	Cartilage primordium	18	7
302_205-3	165	229	Mesothelium	7	9
196_273-3	53	171	Jaw and tooth	3	18
128_172-3	108	61	Brain	15	6
182_219-3	93	132	Muscle	12	8
281_225-3	137	221	Liver	13	11
91_207-3	58	47	Brain	8	16
257_277-3	80	226	GI tract	10	14
146_130-3	152	56	Meninges	19	22
253_293-3	65	230	Mesentery	10	14
217_128-3	190	116	Meninges	6	19
304_230-3	145	243	Cavity	13	11
331_312-3	87	307	Meninges	4	20
189_134-3	170	95	Brain	15	6
284_220-3	143	221	Cavity	13	11
254_126-3	210	147	Connective tissue	9	1
274_146-3	202	175	Muscle	18	7
163_120-3	169	66	Meninges	5	2
131_204-3	81	80	Brain	17	17
170_243-3	66	133	Jaw and tooth	14	21
251_246-3	104	205	Liver	13	11
213_259-3	74	179	Epidermis	3	18
250_286-3	69	224	GI tract	10	14
194_118-3	187	91	Brain	15	6
234_164-3	167	149	Muscle	18	7
262_333-3	34	258	Cavity	16	4
356_223-3	177	284	Cavity	16	4
149_247-3	52	117	Meninges	19	13
205_149-3	165	117	Meninges	6	19
197_224-3	96	147	Muscle	12	8
238_235-3	107	188	Heart	20	12
326_275-3	117	284	Urogenital ridge	1	3
113_276-3	9	101	Meninges	19	13
288_281-3	92	255	Cavity	10	14
133_147-3	131	53	Brain	11	15
219_127-3	191	118	Meninges	6	19
136_262-3	33	113	Meninges	19	13
126_122-3	149	35	Brain	5	2
105_251-3	27	81	Meninges	19	13
330_207-3	178	254	Muscle	9	1
97_261-3	14	79	Meninges	19	13
155_196-3	100	97	Brain	17	17
250_206-3	138	184	Heart	20	12
92_246-3	25	67	Choroid plexus	19	13
273_253-3	110	227	Cavity	13	11
280_344-3	34	279	Muscle	9	10
332_210-3	176	257	Muscle	9	1
156_277-3	30	138	Cavity	5	2
186_268-3	53	159	Jaw and tooth	3	18
268_341-3	31	267	Connective tissue	16	4
179_221-3	90	130	Muscle	12	8
126_184-3	96	65	Brain	11	15
249_216-3	129	188	Heart	20	12
332_205-3	180	255	Connective tissue	9	1
266_183-3	166	187	Blood vessel	2	5
333_260-3	133	283	Muscle	18	7
117_180-3	94	56	Brain	11	15
313_181-3	192	226	Muscle	9	1
325_295-3	99	294	Urogenital ridge	1	3
288_200-3	163	214	Lung primordium	7	9
198_262-3	64	167	Jaw and tooth	3	18
245_243-3	104	198	Heart	20	12
173_276-3	39	153	Jaw and tooth	3	18
141_220-3	72	97	Brain	17	17
184_176-3	131	112	Meninges	6	19
310_313-3	76	289	Urogenital ridge	1	3
269_291-3	74	243	Mesentery	10	14
282_231-3	133	224	Liver	13	11
77_170-3	83	16	Meninges	11	15
320_243-3	141	263	Urogenital ridge	7	9
195_243-3	79	155	Mucosal epithelium	3	18
230_133-3	192	130	Cartilage primordium	18	7
106_180-3	89	46	Brain	15	6
110_272-3	11	96	Brain	19	13
262_230-3	124	206	Liver	13	11
332_286-3	110	295	Muscle	1	3
255_182-3	162	176	Blood vessel	2	5
161_216-3	85	112	Brain	17	17
118_204-3	74	69	Brain	8	16
149_140-3	145	64	Brain	11	15
261_144-3	198	162	Cartilage primordium	18	7
322_248-3	139	267	Kidney	7	9
304_219-3	154	237	Cavity	7	9
360_245-3	160	299	Cavity	16	4
200_267-3	61	171	Jaw and tooth	3	18
284_142-3	211	182	Connective tissue	9	1
243_236-3	109	193	Heart	20	12
245_167-3	170	160	Mesothelium	2	5
86_214-3	50	46	Brain	8	16
106_166-3	101	39	Brain	11	15
227_132-3	191	127	Cartilage primordium	18	7
221_144-3	178	128	Cartilage primordium	6	19
303_264-3	115	259	GI tract	10	14
342_269-3	130	295	Cartilage primordium	18	7
193_281-3	45	172	Epidermis	3	18
148_170-3	119	78	Brain	15	6
131_225-3	62	90	Brain	17	17
265_235-3	121	212	Liver	13	11
318_323-3	72	301	Dorsal root ganglion	1	3
300_333-3	53	291	Muscle	1	3
327_223-3	162	259	Muscle	18	7
86_166-3	91	22	Brain	11	15
319_282-3	107	282	Cavity	10	14
164_125-3	166	69	Meninges	19	22
203_283-3	48	182	Cavity	5	2
77_183-3	72	23	Meninges	11	15
273_340-3	34	271	Connective tissue	9	10
114_248-3	34	87	Meninges	19	13
126_140-3	134	43	Brain	11	15
96_160-3	101	28	Brain	11	15
131_167-3	113	61	Meninges	15	6
175_123-3	173	78	Brain	11	15
310_293-3	93	280	Urogenital ridge	1	3
139_244-3	50	107	Brain	19	13
145_273-3	28	127	Meninges	19	13
130_182-3	99	68	Brain	11	15
183_261-3	57	154	Jaw and tooth	14	21
329_328-3	73	313	Dorsal root ganglion	4	20
245_110-3	219	132	Cavity	5	2
170_117-3	176	70	Meninges	5	2
324_171-3	206	230	Cavity	16	4
223_148-3	175	132	Cartilage primordium	6	19
226_189-3	141	155	Blood vessel	2	5
197_272-3	55	171	Jaw and tooth	3	18
102_157-3	108	31	Brain	11	15
201_177-3	139	127	Meninges	6	19
145_182-3	107	81	Brain	17	17
349_285-3	120	309	Dorsal root ganglion	4	20
260_150-3	192	165	Muscle	18	7
144_215-3	78	97	Brain	17	17
278_148-3	203	179	Muscle	9	1
173_147-3	151	88	Brain	11	15
312_234-3	145	252	Ovary	7	9
139_144-3	137	57	Brain	11	15
321_262-3	125	274	Kidney	7	9
289_337-3	45	283	Connective tissue	9	10
170_128-3	166	76	Meninges	11	15
315_295-3	94	285	Urogenital ridge	1	3
258_285-3	75	230	GI tract	10	14
101_254-3	22	79	Brain	19	13
179_268-3	49	153	Jaw and tooth	14	21
317_189-3	187	233	Muscle	18	7
327_241-3	147	268	Muscle	18	7
191_224-3	93	142	Muscle	12	8
296_288-3	90	265	GI tract	10	14
179_163-3	140	101	Brain	15	6
169_184-3	117	103	Meninges	15	6
248_303-3	53	231	Mesentery	16	4
254_318-3	43	244	GI tract	10	14
317_188-3	188	233	Cartilage primordium	18	7
168_150-3	146	85	Brain	11	15
235_133-3	194	135	Cartilage primordium	18	7
173_129-3	167	79	Choroid plexus	11	15
281_233-3	131	224	Liver	13	11
254_279-3	77	224	GI tract	10	14
199_166-3	148	120	Meninges	6	19
209_262-3	69	177	Epidermis	3	18
154_232-3	68	114	Brain	17	17
342_312-3	93	317	Dorsal root ganglion	4	20
253_160-3	180	163	Muscle	18	7
184_242-3	74	145	Cartilage primordium	14	21
167_157-3	139	88	Brain	11	15
254_305-3	55	237	Mesentery	10	14
305_323-3	65	290	Cartilage primordium	1	3
172_189-3	114	108	Brain	6	19
354_261-3	143	302	Cartilage primordium	18	7
306_327-3	62	293	Dorsal root ganglion	1	3
329_327-3	73	313	Dorsal root ganglion	4	20
287_350-3	32	288	Epidermis	16	4
187_268-3	53	161	Jaw and tooth	3	18
225_114-3	206	116	Meninges	6	19
248_200-3	143	179	Heart	20	12
280_161-3	192	188	Cartilage primordium	18	7
262_133-3	208	158	Connective tissue	9	1
208_213-3	111	151	Jaw and tooth	12	8
237_260-3	85	200	Connective tissue	13	11
284_284-3	88	253	Cavity	10	14
183_201-3	109	124	Muscle	12	8
320_327-3	69	305	Dorsal root ganglion	4	20
233_142-3	185	137	Meninges	18	7
167_139-3	155	79	Brain	11	15
263_210-3	141	197	Heart	20	12
197_194-3	122	132	Muscle	12	8
185_234-3	82	142	Mucosal epithelium	3	18
363_275-3	136	316	Epidermis	4	20
253_257-3	96	212	Liver	13	11
153_127-3	158	61	Meninges	19	22
124_240-3	46	92	Brain	19	13
121_193-3	85	66	Brain	17	17
179_128-3	171	83	Brain	11	15
117_125-3	143	28	Brain	5	2
328_177-3	203	237	Cavity	16	4
87_227-3	39	53	Brain	8	16
338_281-3	118	298	Muscle	18	7
268_164-3	184	179	Muscle	18	7
173_258-3	56	143	Jaw and tooth	14	21
220_241-3	93	176	Epidermis	20	12
318_235-3	147	258	Urogenital ridge	7	9
289_262-3	109	246	Cavity	10	14
81_218-3	44	44	Choroid plexus	8	16
278_270-3	97	240	GI tract	10	14
120_214-3	67	75	Brain	8	16
220_129-3	190	120	Meninges	6	19
329_236-3	153	267	Cartilage primordium	18	7
127_166-3	112	57	Meninges	15	6
108_130-3	133	23	Meninges	11	15
187_137-3	167	95	Brain	15	6
303_261-3	117	258	GI tract	10	14
86_243-3	24	61	Meninges	19	13
111_123-3	141	22	Brain	5	2
271_202-3	152	200	Lung primordium	7	9
295_164-3	197	202	Muscle	9	1
266_240-3	117	215	Liver	13	11
114_278-3	8	102	Meninges	5	2
138_116-3	160	42	Brain	5	2
335_318-3	84	314	Dorsal root ganglion	4	20
222_104-3	213	109	Cavity	5	2
339_192-3	195	254	Cavity	16	4
200_224-3	98	150	Jaw and tooth	12	8
291_149-3	208	191	Connective tissue	9	1
147_229-3	68	106	Brain	17	17
217_115-3	201	110	Meninges	6	19
335_243-3	149	276	Muscle	18	7
254_195-3	150	182	Heart	20	12
137_247-3	46	107	Choroid plexus	19	13
222_230-3	104	172	Blood vessel	20	12
117_157-3	114	45	Brain	15	6
142_234-3	60	105	Brain	17	17
230_124-3	199	126	Cartilage primordium	18	7
211_194-3	129	144	Muscle	12	8
272_231-3	128	215	Liver	13	11
284_188-3	171	205	Mesothelium	7	9
211_191-3	132	143	Muscle	12	8
155_231-3	69	114	Brain	17	17
110_130-3	134	25	Meninges	11	15
237_254-3	90	197	Connective tissue	20	12
118_222-3	59	78	Brain	8	16
213_252-3	80	175	Cavity	3	18
77_148-3	102	5	Cavity	5	2
178_142-3	158	90	Brain	15	6
122_207-3	74	74	Brain	8	16
338_248-3	146	281	Muscle	18	7
133_245-3	46	102	Choroid plexus	19	13
100_133-3	127	17	Meninges	11	15
282_218-3	144	218	Muscle	13	11
175_140-3	158	86	Brain	11	15
195_250-3	74	158	Jaw and tooth	3	18
189_138-3	167	97	Brain	15	6
199_207-3	113	140	Muscle	12	8
245_287-3	66	220	Mesentery	10	14
334_249-3	143	278	Muscle	18	7
233_268-3	76	200	Connective tissue	5	2
91_134-3	122	10	Brain	5	2
214_113-3	202	106	Meninges	6	19
306_214-3	160	236	Mesothelium	7	9
183_159-3	146	102	Brain	15	6
286_333-3	46	279	Cartilage primordium	9	10
299_292-3	88	270	Urogenital ridge	10	14
145_249-3	49	114	Meninges	19	13
308_240-3	138	251	Ovary	7	9
300_337-3	50	293	Cartilage primordium	1	3
137_167-3	116	67	Brain	15	6
308_339-3	52	301	Cartilage primordium	4	20
287_299-3	76	263	Connective tissue	1	3
252_114-3	219	140	Cavity	5	2
192_219-3	98	140	Muscle	12	8
283_165-3	190	192	Cartilage primordium	18	7
162_248-3	58	129	Jaw and tooth	14	21
366_261-3	149	312	Cavity	16	4
269_286-3	79	240	GI tract	10	14
271_273-3	91	236	GI tract	10	14
194_222-3	97	143	Muscle	12	8
82_207-3	54	39	Brain	8	16
112_233-3	46	78	Brain	8	16
176_158-3	143	96	Brain	15	6
243_266-3	83	208	Liver	13	11
180_213-3	97	127	Muscle	12	8
289_347-3	36	288	Connective tissue	9	10
270_336-3	37	266	Connective tissue	16	4
163_151-3	143	81	Brain	11	15
297_199-3	168	221	Mesothelium	7	9
340_223-3	169	270	Connective tissue	9	1
243_147-3	186	149	Muscle	18	7
176_201-3	106	117	Cartilage primordium	7	23
67_203-3	50	24	Cavity	5	2
145_241-3	56	110	Brain	19	13
159_271-3	37	138	Jaw and tooth	3	18
231_107-3	215	118	Cavity	5	2
148_232-3	65	109	Brain	17	17
92_166-3	94	27	Brain	11	15
271_304-3	64	251	Connective tissue	1	3
273_327-3	46	264	Muscle	16	4
192_244-3	77	153	Jaw and tooth	3	18
151_165-3	124	78	Brain	15	6
205_239-3	87	162	Epidermis	3	18
226_245-3	93	183	Connective tissue	20	12
163_146-3	147	79	Brain	11	15
299_199-3	169	223	Mesothelium	7	9
230_217-3	119	172	Heart	20	12
204_120-3	190	101	Brain	6	19
239_108-3	218	126	Cavity	5	2
132_250-3	41	104	Meninges	19	13
162_194-3	105	102	Brain	17	17
208_277-3	56	183	Cavity	16	24
102_137-3	125	21	Brain	11	15
191_286-3	40	173	Cavity	3	18
202_109-3	198	94	Meninges	6	19
75_245-3	17	52	Cavity	5	2
173_231-3	78	130	Jaw and tooth	14	21
156_209-3	89	104	Brain	17	17
157_167-3	126	84	Brain	15	6
189_140-3	165	98	Brain	15	6
95_180-3	83	37	Brain	11	15
194_123-3	182	94	Brain	15	6
117_192-3	84	62	Brain	17	17
351_295-3	112	316	Dorsal root ganglion	4	20
163_211-3	91	111	Brain	17	17
189_205-3	109	131	Muscle	12	8
256_146-3	193	159	Cartilage primordium	18	7
279_248-3	117	230	Pancreas	13	11
245_157-3	178	155	Muscle	18	7
283_226-3	138	222	Cavity	13	11
132_203-3	83	80	Brain	17	17
276_268-3	98	237	GI tract	10	14
249_174-3	166	167	Sympathetic nerve	2	5
211_258-3	74	176	Epidermis	3	18
165_260-3	50	137	Jaw and tooth	14	21
181_258-3	59	150	Jaw and tooth	14	21
82_143-3	109	7	Cavity	5	2
124_176-3	101	60	Brain	11	15
298_261-3	115	253	GI tract	10	14
254_308-3	52	239	GI tract	10	14
241_169-3	166	158	Sympathetic nerve	2	5
110_260-3	22	90	Brain	19	13
288_258-3	112	243	Pancreas	10	14
354_275-3	131	308	Dorsal root ganglion	4	20
175_189-3	116	110	Brain	6	19
153_265-3	39	130	Meninges	14	21
129_174-3	106	63	Brain	11	15
364_252-3	156	306	Cavity	16	4
130_117-3	156	35	Brain	5	2
226_105-3	214	113	Cavity	5	2
320_208-3	172	246	Muscle	18	7
250_295-3	61	229	Mesentery	10	14
103_148-3	115	28	Brain	11	15
295_313-3	68	277	Connective tissue	1	3
303_340-3	49	297	Cartilage primordium	1	3
121_184-3	93	61	Brain	11	15
114_178-3	95	52	Brain	15	6
339_300-3	102	308	Cartilage primordium	4	20
217_130-3	188	117	Meninges	6	19
147_241-3	57	112	Brain	19	13
215_123-3	193	112	Meninges	6	19
253_225-3	123	196	Heart	20	12
305_252-3	126	255	Ovary	7	9
179_105-3	190	72	Cavity	5	2
163_156-3	138	84	Brain	11	15
313_170-3	201	221	Connective tissue	9	1
204_182-3	136	132	Muscle	12	8
203_205-3	116	143	Muscle	12	8
139_165-3	118	68	Brain	15	6
268_258-3	102	226	Cavity	13	11
343_235-3	160	279	Connective tissue	9	1
159_218-3	83	111	Brain	17	17
253_142-3	195	155	Cartilage primordium	18	7
254_237-3	114	203	Liver	13	11
312_169-3	201	219	Connective tissue	9	1
235_110-3	214	123	Cavity	5	2
307_347-3	45	304	Epidermis	16	4
282_187-3	171	202	Mesothelium	7	9
255_254-3	99	213	Liver	13	11
134_261-3	33	111	Meninges	19	13
80_215-3	46	41	Choroid plexus	8	16
161_231-3	73	119	Jaw and tooth	14	21
264_160-3	185	173	Muscle	18	7
343_201-3	189	262	Cavity	16	4
290_226-3	141	229	Liver	13	11
202_269-3	60	174	Jaw and tooth	3	18
234_243-3	98	189	Heart	20	12
275_306-3	64	256	Connective tissue	1	3
287_266-3	105	246	Cavity	10	14
203_140-3	172	110	Meninges	6	19
274_195-3	160	199	Lung primordium	7	9
82_205-3	55	38	Brain	11	15
140_125-3	154	48	Meninges	19	22
117_286-3	3	109	Cavity	5	2
274_150-3	199	177	Cartilage primordium	18	7
127_207-3	76	78	Brain	17	17
116_156-3	115	43	Brain	15	6
223_184-3	144	150	Mucosal epithelium	2	5
206_101-3	209	93	Cavity	5	2
184_219-3	94	134	Muscle	12	8
320_326-3	70	305	Meninges	4	20
122_119-3	150	30	Cavity	5	2
250_174-3	166	168	Sympathetic nerve	2	5
315_182-3	192	228	Muscle	9	1
157_242-3	61	121	Jaw and tooth	14	21
151_272-3	32	131	Meninges	19	13
270_335-3	37	266	Connective tissue	16	4
91_210-3	55	49	Brain	8	16
306_254-3	125	257	Ovary	7	9
303_177-3	191	215	Connective tissue	18	7
110_181-3	90	50	Brain	15	6
224_118-3	202	117	Meninges	6	19
90_236-3	32	61	Choroid plexus	19	13
204_227-3	97	155	Jaw and tooth	3	18
131_178-3	103	67	Brain	11	15
133_236-3	54	98	Brain	17	17
287_313-3	64	270	Connective tissue	1	3
341_259-3	139	289	Muscle	18	7
306_245-3	133	252	Cavity	7	9
204_135-3	177	109	Meninges	6	19
192_159-3	150	110	Meninges	15	6
211_264-3	69	179	Epidermis	3	18
170_240-3	69	132	Jaw and tooth	14	21
99_146-3	115	23	Brain	11	15
253_157-3	182	162	Muscle	18	7
351_253-3	148	295	Cartilage primordium	18	7
145_188-3	102	84	Brain	17	17
210_184-3	138	138	Cartilage primordium	12	8
154_257-3	47	126	Meninges	19	13
210_148-3	169	120	Meninges	6	19
238_164-3	169	153	Blood vessel	18	7
137_204-3	84	85	Brain	17	17
253_200-3	145	184	Heart	20	12
255_145-3	194	158	Cartilage primordium	18	7
125_192-3	88	69	Brain	17	17
191_149-3	159	104	Brain	15	6
92_136-3	120	12	Brain	5	2
181_137-3	164	90	Brain	15	6
252_225-3	123	195	Heart	20	12
214_116-3	198	108	Meninges	6	19
179_289-3	31	164	Cavity	5	2
124_223-3	61	83	Brain	8	16
235_262-3	82	199	Connective tissue	5	2
223_181-3	147	148	Mucosal epithelium	2	5
169_125-3	169	73	Choroid plexus	19	22
279_273-3	95	242	GI tract	10	14
192_130-3	175	96	Brain	15	6
193_137-3	170	100	Brain	15	6
100_222-3	50	62	Brain	8	16
254_197-3	148	183	Heart	20	12
337_261-3	134	287	Cartilage primordium	18	7
144_123-3	157	51	Meninges	19	22
256_139-3	199	156	Cartilage primordium	18	7
281_339-3	39	277	Connective tissue	9	10
245_111-3	218	132	Cavity	5	2
236_130-3	197	134	Muscle	18	7
205_248-3	80	166	Epidermis	3	18
217_114-3	202	109	Meninges	6	19
288_307-3	71	267	Connective tissue	1	3
310_330-3	61	298	Dorsal root ganglion	1	3
223_186-3	142	151	Muscle	2	5
171_150-3	147	88	Brain	11	15
200_149-3	163	112	Meninges	15	6
72_160-3	89	7	Cavity	5	2
118_126-3	142	30	Brain	11	15
191_172-3	138	116	Meninges	6	19
166_118-3	173	67	Meninges	5	2
155_276-3	30	137	Meninges	5	2
196_254-3	70	161	Jaw and tooth	3	18
346_314-3	93	321	Dorsal root ganglion	4	20
69_214-3	41	31	Cavity	5	2
314_167-3	204	220	Epidermis	16	4
283_233-3	132	226	Liver	13	11
81_198-3	61	34	Brain	11	15
186_237-3	80	144	Mucosal epithelium	3	18
289_301-3	76	265	Connective tissue	1	3
210_225-3	102	159	Jaw and tooth	3	18
137_161-3	121	64	Brain	15	6
75_223-3	36	41	Cavity	5	2
118_196-3	81	65	Brain	17	17
248_328-3	32	243	Mesentery	16	4
347_248-3	151	289	Cartilage primordium	18	7
347_306-3	100	318	Dorsal root ganglion	4	20
119_210-3	69	73	Brain	8	16
221_161-3	164	136	Muscle	18	7
317_178-3	196	228	Muscle	9	1
127_284-3	9	117	Cavity	5	2
81_143-3	109	6	Cavity	5	2
301_268-3	110	259	GI tract	10	14
208_243-3	85	166	Epidermis	3	18
347_272-3	130	301	Dorsal root ganglion	4	20
200_238-3	86	157	Epidermis	3	18
267_333-3	37	262	Muscle	16	4
174_223-3	86	127	Cartilage primordium	14	21
224_221-3	112	169	Heart	20	12
77_185-3	70	24	Meninges	11	15
250_125-3	209	143	Connective tissue	9	1
144_185-3	104	82	Brain	17	17
286_346-3	35	285	Connective tissue	9	10
242_309-3	45	229	Cavity	16	4
337_249-3	145	281	Muscle	18	7
346_318-3	89	323	Cavity	4	20
221_176-3	150	144	Mucosal epithelium	12	8
277_270-3	97	239	GI tract	10	14
326_271-3	121	282	Muscle	1	3
74_148-3	101	2	Cavity	5	2
254_312-3	49	240	GI tract	10	14
282_267-3	102	242	GI tract	10	14
87_190-3	71	35	Brain	11	15
130_148-3	129	51	Brain	11	15
91_237-3	32	62	Choroid plexus	19	13
106_163-3	104	38	Brain	11	15
293_332-3	51	284	Cartilage primordium	1	3
162_167-3	128	88	Brain	15	6
349_306-3	101	320	Dorsal root ganglion	4	20
180_130-3	170	85	Brain	11	15
146_125-3	157	53	Meninges	19	22
228_227-3	109	176	Heart	20	12
247_307-3	49	232	Mesentery	10	14
152_254-3	48	123	Meninges	19	13
192_282-3	44	172	Epidermis	3	18
245_170-3	167	162	Sympathetic nerve	2	5
248_306-3	51	232	Mesentery	10	14
307_323-3	66	292	Cartilage primordium	1	3
177_102-3	192	69	Cavity	5	2
170_230-3	78	127	Jaw and tooth	14	21
172_193-3	111	110	Brain	12	8
361_296-3	116	325	Cavity	4	20
112_198-3	76	61	Brain	17	17
255_324-3	39	247	Mesentery	16	4
297_198-3	169	221	Mesothelium	7	9
330_327-3	74	314	Dorsal root ganglion	4	20
233_113-3	210	123	Meninges	5	2
144_169-3	117	74	Brain	15	6
82_195-3	64	33	Brain	11	15
311_202-3	172	235	Muscle	18	7
282_323-3	53	270	Muscle	1	3
161_177-3	120	92	Brain	15	6
205_221-3	103	153	Jaw and tooth	3	18
97_240-3	33	68	Choroid plexus	19	13
295_334-3	50	287	Cartilage primordium	1	3
304_195-3	175	225	Muscle	18	7
112_241-3	39	82	Brain	19	13
79_147-3	105	6	Cavity	5	2
335_190-3	195	249	Cavity	16	4
345_276-3	125	301	Cartilage primordium	4	20
147_234-3	63	109	Brain	17	17
317_226-3	155	252	Urogenital ridge	7	9
168_134-3	160	77	Brain	11	15
312_296-3	92	283	Urogenital ridge	1	3
252_180-3	162	173	Blood vessel	2	5
236_243-3	99	191	Heart	20	12
189_189-3	123	123	Muscle	12	8
294_170-3	192	204	Connective tissue	18	7
161_162-3	132	85	Brain	11	15
149_245-3	54	116	Meninges	19	13
271_252-3	109	225	Cavity	13	11
145_184-3	105	82	Brain	17	17
72_226-3	32	40	Cavity	5	2
214_161-3	159	131	Meninges	6	19
176_195-3	112	114	Cartilage primordium	6	19
79_150-3	101	8	Brain	5	2
285_283-3	89	253	Cavity	10	14
211_172-3	148	133	Mucosal epithelium	6	19
168_276-3	37	148	Jaw and tooth	3	18
203_243-3	83	162	Epidermis	3	18
266_224-3	131	207	Cavity	13	11
334_322-3	80	315	Dorsal root ganglion	4	20
109_150-3	116	34	Brain	11	15
270_274-3	90	235	GI tract	10	14
307_221-3	154	241	Urogenital ridge	7	9
324_181-3	197	236	Cavity	16	4
325_333-3	66	313	Dorsal root ganglion	4	20
175_177-3	126	105	Brain	15	6
313_191-3	183	231	Muscle	18	7
174_213-3	94	122	Cartilage primordium	6	19
275_300-3	70	253	Connective tissue	1	3
333_258-3	135	282	Muscle	18	7
102_199-3	71	52	Brain	17	17
285_336-3	43	280	Connective tissue	9	10
200_241-3	83	158	Epidermis	3	18
256_212-3	136	192	Heart	20	12
228_241-3	97	183	Connective tissue	20	12
247_174-3	165	165	Sympathetic nerve	2	5
79_236-3	27	51	Cavity	5	2
149_199-3	94	93	Brain	17	17
277_168-3	186	188	Cartilage primordium	18	7
319_255-3	131	268	Kidney	7	9
257_137-3	202	155	Cartilage primordium	18	7
148_166-3	122	76	Brain	15	6
319_194-3	183	238	Muscle	18	7
363_263-3	146	310	Cavity	16	4
116_221-3	58	76	Brain	8	16
333_216-3	171	261	Muscle	18	7
347_263-3	138	296	Cartilage primordium	18	7
115_175-3	98	51	Brain	15	6
159_136-3	154	70	Brain	11	15
254_166-3	175	168	Muscle	18	7
206_252-3	77	169	Epidermis	3	18
204_145-3	168	114	Meninges	6	19
259_148-3	193	163	Cartilage primordium	18	7
198_181-3	134	127	Mucosal epithelium	6	19
318_193-3	184	236	Connective tissue	18	7
335_235-3	156	272	Muscle	18	7
295_263-3	112	251	GI tract	10	14
133_218-3	70	89	Brain	17	17
269_263-3	99	229	Cavity	10	14
264_288-3	74	237	GI tract	10	14
309_182-3	189	223	Cartilage primordium	18	7
354_295-3	113	319	Dorsal root ganglion	4	20
180_216-3	95	128	Muscle	12	8
191_168-3	142	114	Meninges	6	19
160_154-3	138	80	Brain	11	15
265_206-3	146	197	Heart	20	12
286_246-3	122	235	Cavity	13	11
96_225-3	45	60	Brain	8	16
251_258-3	94	211	Liver	13	11
147_167-3	121	75	Brain	15	6
119_278-3	11	106	Meninges	5	2
72_168-3	82	11	Meninges	5	2
270_162-3	187	179	Muscle	18	7
99_240-3	34	70	Brain	8	16
300_334-3	53	291	Muscle	1	3
78_144-3	106	4	Cavity	5	2
131_172-3	108	64	Brain	11	15
100_275-3	4	88	Cavity	5	2
210_163-3	156	128	Meninges	6	19
322_221-3	161	254	Muscle	18	7
303_170-3	196	212	Muscle	9	1
87_200-3	62	40	Brain	11	15
200_163-3	151	119	Meninges	6	19
84_158-3	97	16	Brain	11	15
172_137-3	159	82	Brain	11	15
98_230-3	42	64	Brain	8	16
358_289-3	121	319	Dorsal root ganglion	4	20
300_253-3	123	251	Cavity	7	9
255_300-3	60	235	Mesentery	10	14
273_247-3	114	225	Liver	13	11
249_132-3	202	146	Cartilage primordium	18	7
302_315-3	70	284	Muscle	1	3
208_161-3	156	125	Cartilage primordium	6	19
271_263-3	100	231	GI tract	10	14
104_178-3	90	43	Brain	15	6
142_218-3	74	97	Brain	17	17
298_333-3	52	289	Cartilage primordium	1	3
317_214-3	165	246	Muscle	18	7
102_162-3	103	34	Brain	11	15
132_195-3	90	76	Brain	17	17
277_173-3	181	191	Muscle	18	7
81_236-3	28	53	Meninges	5	2
89_225-3	41	54	Brain	8	16
277_148-3	203	178	Muscle	9	1
195_254-3	69	161	Jaw and tooth	3	18
250_320-3	40	241	GI tract	10	14
166_194-3	107	105	Brain	17	17
345_303-3	102	315	Dorsal root ganglion	4	20
182_275-3	45	159	Jaw and tooth	3	18
276_155-3	196	181	Muscle	18	7
162_217-3	85	113	Brain	17	17
296_163-3	199	202	Connective tissue	9	1
150_169-3	120	79	Brain	15	6
314_238-3	143	255	Ovary	7	9
186_180-3	129	116	Cartilage primordium	6	19
296_320-3	63	281	Connective tissue	1	3
250_321-3	39	242	GI tract	10	14
89_236-3	32	60	Choroid plexus	19	13
194_245-3	77	155	Jaw and tooth	3	18
122_273-3	16	107	Brain	19	13
108_137-3	127	27	Brain	11	15
225_126-3	196	122	Meninges	6	19
234_113-3	211	124	Meninges	5	2
247_221-3	124	189	Heart	20	12
262_263-3	95	223	Cavity	13	11
363_297-3	117	327	Cavity	16	4
293_187-3	176	212	Mesothelium	7	9
289_214-3	151	222	Cavity	7	9
282_352-3	28	285	Cavity	16	4
246_178-3	161	166	Blood vessel	2	5
328_191-3	190	244	Connective tissue	9	1
251_172-3	168	168	Sympathetic nerve	2	5
138_260-3	36	114	Meninges	19	13
172_222-3	86	124	Cartilage primordium	14	21
74_170-3	82	13	Meninges	5	2
277_189-3	167	199	Lung primordium	7	9
91_132-3	123	9	Cavity	5	2
320_194-3	184	239	Muscle	18	7
206_269-3	63	177	Epidermis	3	18
319_328-3	67	305	Dorsal root ganglion	4	20
280_171-3	184	192	Cartilage primordium	18	7
197_142-3	167	106	Brain	15	6
191_218-3	99	139	Muscle	12	8
149_152-3	135	69	Brain	11	15
185_103-3	195	76	Cavity	5	2
229_180-3	150	153	Mucosal epithelium	2	5
262_312-3	53	247	Mesentery	10	14
246_152-3	183	154	Cartilage primordium	18	7
97_133-3	125	15	Meninges	5	2
209_276-3	57	184	Cavity	5	2
315_307-3	83	291	Urogenital ridge	1	3
326_341-3	60	317	Cavity	16	4
119_142-3	128	39	Brain	11	15
231_215-3	121	172	Heart	20	12
308_294-3	91	278	Urogenital ridge	1	3
270_228-3	129	213	Liver	13	11
279_308-3	65	260	Connective tissue	1	3
147_120-3	161	52	Cavity	5	2
344_208-3	184	266	Epidermis	9	1
242_204-3	136	176	Blood vessel	20	12
216_125-3	192	114	Meninges	6	19
106_257-3	22	85	Brain	19	13
127_125-3	147	37	Brain	11	15
156_237-3	65	118	Meninges	19	13
192_111-3	192	86	Brain	15	6
147_277-3	25	131	Meninges	5	2
347_240-3	158	285	Connective tissue	9	1
246_137-3	196	146	Cartilage primordium	18	7
137_180-3	104	73	Brain	17	17
70_205-3	49	28	Cavity	5	2
265_287-3	76	237	GI tract	10	14
71_196-3	58	24	Meninges	5	2
283_212-3	150	215	Lung primordium	7	9
201_118-3	190	98	Brain	15	6
150_164-3	126	76	Brain	15	6
188_154-3	152	105	Brain	15	6
225_154-3	172	136	Cartilage primordium	18	7
101_263-3	15	83	Brain	19	13
212_207-3	119	151	Jaw and tooth	12	8
164_223-3	81	118	Jaw and tooth	14	21
135_197-3	89	80	Brain	17	17
205_154-3	161	119	Meninges	6	19
161_119-3	170	63	Meninges	5	2
203_250-3	77	165	Epidermis	3	18
170_114-3	178	69	Meninges	5	2
172_146-3	151	87	Brain	11	15
214_104-3	209	102	Cavity	5	2
338_252-3	143	283	Muscle	18	7
295_161-3	200	201	Connective tissue	9	1
224_235-3	100	176	Connective tissue	20	12
282_336-3	42	277	Muscle	9	10
318_178-3	197	229	Connective tissue	9	1
176_237-3	75	135	Jaw and tooth	14	21
283_347-3	33	283	Muscle	9	10
241_275-3	74	211	Connective tissue	5	2
242_252-3	95	200	Heart	20	12
276_351-3	26	279	Cavity	16	4
134_286-3	11	124	Cavity	5	2
285_184-3	176	203	Mesothelium	18	7
315_167-3	205	221	Cavity	16	4
268_185-3	166	189	Blood vessel	2	5
106_138-3	125	25	Brain	11	15
348_218-3	177	275	Connective tissue	9	1
167_198-3	104	108	Brain	17	17
203_281-3	50	181	Cavity	5	2
225_127-3	194	123	Meninges	6	19
150_213-3	82	101	Brain	17	17
270_304-3	64	250	Connective tissue	1	3
341_312-3	92	316	Dorsal root ganglion	4	20
199_188-3	129	131	Muscle	12	8
149_172-3	117	80	Brain	15	6
91_201-3	63	44	Brain	8	16
160_114-3	173	60	Cavity	5	2
193_164-3	146	114	Meninges	6	19
325_259-3	130	276	Kidney	7	9
251_148-3	189	156	Muscle	18	7
253_207-3	139	187	Heart	20	12
273_317-3	55	259	Muscle	16	4
209_222-3	104	157	Jaw and tooth	3	18
345_316-3	91	321	Dorsal root ganglion	4	20
68_219-3	36	32	Cavity	5	2
347_205-3	205	280	Cavity	16	4
324_332-3	66	311	Dorsal root ganglion	4	20
217_103-3	211	104	Cavity	5	2
279_281-3	88	247	Cavity	10	14
261_267-3	91	224	Pancreas	7	isolated
288_209-3	156	218	Lung primordium	7	9
277_275-3	92	242	GI tract	10	14
283_301-3	73	260	Connective tissue	1	3
105_256-3	23	83	Brain	19	13
276_180-3	174	194	Muscle	7	9
197_153-3	158	112	Meninges	15	6
134_234-3	56	98	Brain	17	17
330_183-3	198	242	Cavity	16	4
184_172-3	135	110	Meninges	6	19
247_136-3	198	146	Cartilage primordium	18	7
308_261-3	120	262	Ovary	7	9
323_286-3	106	287	Urogenital ridge	1	3
165_226-3	79	120	Jaw and tooth	14	21
169_238-3	70	130	Jaw and tooth	14	21
327_187-3	193	241	Connective tissue	9	1
273_244-3	117	223	Liver	13	11
196_106-3	198	87	Meninges	5	2
255_267-3	88	219	Cavity	13	11
251_128-3	207	146	Cartilage primordium	9	1
89_179-3	81	31	Brain	11	15
98_242-3	32	70	Brain	19	13
132_221-3	66	90	Brain	17	17
126_205-3	77	76	Brain	17	17
234_227-3	112	181	Heart	20	12
134_263-3	31	112	Meninges	19	13
361_272-3	137	313	Epidermis	4	20
285_152-3	203	187	Connective tissue	9	1
149_141-3	144	64	Brain	11	15
210_127-3	187	110	Meninges	6	19
351_224-3	173	281	Connective tissue	9	1
170_285-3	30	154	Cavity	5	2
194_266-3	58	166	Jaw and tooth	3	18
273_185-3	169	193	Mesothelium	7	9
296_238-3	134	240	Liver	13	11
301_254-3	122	252	GI tract	7	9
293_171-3	190	204	Cartilage primordium	18	7
164_123-3	167	68	Meninges	19	22
171_192-3	111	109	Brain	6	19
241_216-3	125	181	Heart	20	12
239_260-3	86	202	Connective tissue	13	11
95_187-3	77	40	Brain	11	15
237_233-3	109	186	Heart	20	12
163_228-3	76	120	Jaw and tooth	14	21
184_130-3	171	89	Brain	15	6
162_221-3	81	115	Meninges	17	17
191_276-3	48	168	Jaw and tooth	3	18
299_176-3	189	212	Cartilage primordium	18	7
362_253-3	154	304	Cavity	16	4
170_149-3	148	86	Brain	11	15
358_226-3	175	288	Cavity	16	4
363_267-3	143	312	Epidermis	16	4
180_193-3	115	117	Cartilage primordium	6	19
348_311-3	97	321	Dorsal root ganglion	4	20
156_242-3	60	121	Jaw and tooth	19	13
336_200-3	187	255	Connective tissue	9	1
307_233-3	144	247	Ovary	7	9
317_310-3	82	294	Cartilage primordium	1	3
157_136-3	153	68	Meninges	11	15
340_285-3	115	302	Cartilage primordium	1	3
188_163-3	145	109	Meninges	15	6
115_268-3	17	98	Brain	19	13
123_274-3	16	108	Meninges	19	13
85_168-3	89	22	Brain	11	15
256_227-3	123	200	Connective tissue	20	12
298_198-3	169	222	Mesothelium	7	9
309_235-3	143	250	Ovary	7	9
199_230-3	92	152	Mucosal epithelium	3	18
76_214-3	45	37	Meninges	5	2
144_252-3	46	115	Meninges	19	13
178_138-3	161	88	Brain	15	6
268_122-3	220	157	Cavity	5	2
146_210-3	83	96	Brain	17	17
283_156-3	198	188	Muscle	9	1
100_152-3	110	27	Brain	11	15
138_220-3	70	94	Brain	17	17
175_107-3	187	69	Cavity	5	2
197_171-3	142	121	Cartilage primordium	6	19
106_179-3	90	46	Brain	15	6
93_137-3	120	13	Meninges	5	2
322_272-3	118	279	Urogenital ridge	1	3
128_271-3	21	111	Brain	19	13
145_181-3	108	80	Brain	17	17
198_199-3	119	135	Muscle	12	8
253_214-3	133	191	Heart	20	12
218_217-3	113	162	Epidermis	3	18
250_223-3	124	192	Heart	20	12
300_328-3	58	288	Cartilage primordium	1	3
123_264-3	25	103	Brain	19	13
301_317-3	68	284	Connective tissue	1	3
280_281-3	88	248	Cavity	10	14
351_227-3	171	282	Connective tissue	9	1
139_127-3	151	49	Brain	19	22
316_211-3	167	244	Muscle	18	7
81_150-3	102	10	Brain	5	2
133_266-3	28	113	Meninges	19	13
263_211-3	141	198	Heart	20	12
180_225-3	87	133	Muscle	12	8
111_139-3	127	30	Brain	11	15
312_168-3	202	219	Connective tissue	9	1
298_294-3	86	270	Urogenital ridge	1	3
233_264-3	80	198	Connective tissue	5	2
328_340-3	61	319	Cavity	16	4
213_236-3	94	167	Cavity	3	18
134_158-3	122	60	Brain	15	6
278_294-3	76	252	Connective tissue	1	3
239_144-3	187	143	Cartilage primordium	18	7
213_149-3	169	124	Meninges	6	19
128_239-3	49	95	Brain	17	17
279_219-3	142	215	Cavity	13	11
195_219-3	100	143	Muscle	12	8
277_339-3	37	274	Connective tissue	9	10
90_144-3	112	15	Meninges	11	15
185_265-3	55	157	Jaw and tooth	14	21
195_201-3	115	134	Muscle	12	8
122_188-3	90	64	Brain	11	15
316_308-3	83	292	Cartilage primordium	1	3
311_272-3	112	270	Urogenital ridge	10	14
236_177-3	157	157	Mucosal epithelium	2	5
243_191-3	148	171	Blood vessel	2	5
278_352-3	26	281	Cavity	16	4
163_238-3	67	125	Jaw and tooth	14	21
91_198-3	67	42	Brain	11	15
206_271-3	61	178	Epidermis	3	18
168_139-3	155	80	Brain	11	15
322_196-3	184	241	Muscle	18	7
99_241-3	33	71	Brain	8	16
165_197-3	104	106	Brain	17	17
285_306-3	69	265	Connective tissue	1	3
215_184-3	140	143	Mucosal epithelium	2	5
189_197-3	116	127	Muscle	12	8
114_234-3	46	80	Brain	8	16
294_177-3	186	207	Muscle	18	7
201_121-3	188	99	Brain	15	6
173_152-3	147	90	Brain	15	6
152_163-3	127	78	Brain	15	6
363_250-3	157	304	Cavity	16	4
141_158-3	126	65	Brain	15	6
144_206-3	85	92	Brain	17	17
121_173-3	103	56	Meninges	15	6
225_232-3	103	176	Heart	20	12
308_171-3	198	217	Connective tissue	9	1
346_217-3	177	273	Connective tissue	9	1
151_204-3	91	97	Brain	17	17
111_157-3	111	39	Brain	11	15
102_159-3	107	32	Brain	11	15
354_239-3	162	291	Connective tissue	9	1
352_304-3	105	321	Dorsal root ganglion	4	20
255_211-3	137	191	Heart	20	12
124_131-3	140	38	Brain	11	15
237_195-3	141	167	Blood vessel	2	5
101_276-3	3	90	Cavity	5	2
313_341-3	53	306	Dorsal root ganglion	4	20
313_293-3	95	282	Urogenital ridge	1	3
265_275-3	86	232	GI tract	10	14
314_348-3	47	311	Cavity	16	4
287_310-3	67	268	Connective tissue	1	3
224_146-3	177	132	Cartilage primordium	18	7
322_217-3	165	252	Muscle	18	7
333_268-3	126	287	Muscle	18	7
153_197-3	98	95	Brain	17	17
312_242-3	138	256	Ovary	7	9
180_150-3	153	95	Brain	15	6
228_142-3	183	133	Cartilage primordium	18	7
120_234-3	50	85	Brain	8	16
278_144-3	206	177	Connective tissue	9	1
144_226-3	68	102	Brain	17	17
297_312-3	70	278	Connective tissue	1	3
206_242-3	85	164	Epidermis	3	18
289_319-3	60	274	Mucosal epithelium	1	3
223_105-3	212	110	Cavity	5	2
246_262-3	88	209	Liver	13	11
178_145-3	155	91	Brain	15	6
236_111-3	214	124	Cavity	5	2
261_287-3	74	234	GI tract	10	14
265_164-3	182	176	Cartilage primordium	18	7
283_200-3	160	210	Lung primordium	7	9
259_181-3	165	179	Blood vessel	2	5
246_213-3	130	184	Blood vessel	20	12
299_238-3	135	243	Liver	13	11
163_207-3	94	109	Brain	17	17
170_155-3	143	89	Brain	11	15
335_201-3	185	255	Connective tissue	9	1
322_243-3	142	265	Mesothelium	7	9
223_121-3	199	118	Meninges	6	19
299_298-3	83	273	Sympathetic nerve	1	3
306_173-3	195	216	Muscle	9	1
343_262-3	136	293	Cartilage primordium	18	7
116_205-3	72	68	Brain	8	16
133_272-3	23	116	Meninges	19	13
176_152-3	148	93	Brain	15	6
193_163-3	147	113	Meninges	6	19
133_152-3	127	56	Brain	15	6
304_252-3	126	254	Cavity	7	9
229_126-3	197	126	Meninges	18	7
197_140-3	169	105	Brain	15	6
92_200-3	65	44	Brain	8	16
242_202-3	138	175	Blood vessel	2	5
256_246-3	107	209	Liver	13	11
348_266-3	135	299	Cartilage primordium	4	20
281_208-3	152	212	Lung primordium	7	9
105_169-3	98	40	Brain	11	15
259_322-3	42	250	Mesentery	16	4
240_153-3	179	149	Muscle	18	7
351_225-3	172	281	Connective tissue	9	1
302_224-3	149	238	Cavity	13	11
254_152-3	187	161	Cartilage primordium	18	7
227_182-3	148	152	Mucosal epithelium	2	5
176_106-3	188	70	Cavity	5	2
75_178-3	75	19	Meninges	5	2
120_163-3	111	50	Brain	15	6
316_312-3	80	294	Cartilage primordium	1	3
280_211-3	149	213	Lung primordium	7	9
305_177-3	191	217	Cartilage primordium	18	7
200_214-3	107	145	Jaw and tooth	12	8
143_230-3	65	103	Brain	17	17
226_220-3	114	170	Heart	20	12
153_164-3	126	79	Brain	15	6
337_314-3	88	314	Dorsal root ganglion	4	20
125_171-3	106	58	Meninges	15	6
113_229-3	50	77	Brain	8	16
305_293-3	91	275	Urogenital ridge	1	3
281_143-3	209	179	Connective tissue	9	1
206_212-3	111	149	Jaw and tooth	12	8
137_219-3	71	93	Brain	17	17
166_151-3	144	84	Brain	11	15
314_160-3	211	216	Cavity	16	4
136_121-3	155	43	Meninges	5	2
310_249-3	131	258	Ovary	7	9
165_204-3	98	109	Brain	17	17
165_164-3	132	90	Brain	15	6
141_154-3	129	64	Brain	15	6
190_159-3	149	109	Meninges	15	6
281_147-3	206	181	Connective tissue	9	1
223_203-3	128	159	Blood vessel	2	5
95_193-3	72	43	Brain	11	15
280_142-3	209	178	Connective tissue	9	1
181_285-3	36	164	Epidermis	3	18
290_168-3	191	200	Connective tissue	18	7
149_156-3	131	72	Brain	15	6
361_279-3	131	317	Dorsal root ganglion	4	20
92_192-3	72	40	Brain	11	15
99_155-3	107	28	Brain	11	15
298_245-3	129	245	Cavity	13	11
276_329-3	45	268	Connective tissue	9	10
109_175-3	95	46	Brain	15	6
204_260-3	69	171	Jaw and tooth	3	18
111_263-3	20	92	Brain	19	13
235_186-3	148	161	Blood vessel	2	5
237_162-3	170	151	Muscle	18	7
263_292-3	70	238	GI tract	10	14
313_195-3	179	233	Cartilage primordium	18	7
153_214-3	83	104	Brain	17	17
224_106-3	212	112	Cavity	5	2
109_198-3	75	58	Brain	17	17
283_130-3	221	174	Cavity	5	2
100_263-3	14	83	Brain	19	13
359_285-3	125	318	Dorsal root ganglion	4	20
215_237-3	94	169	Epidermis	3	18
237_246-3	97	193	Heart	20	12
155_204-3	93	101	Brain	17	17
165_185-3	114	100	Meninges	15	6
292_287-3	89	261	GI tract	10	14
143_139-3	143	58	Brain	11	15
182_255-3	62	150	Jaw and tooth	14	21
254_300-3	59	235	Mesentery	10	14
200_200-3	119	138	Muscle	12	8
147_181-3	109	82	Meninges	17	17
119_194-3	83	65	Brain	17	17
100_167-3	97	35	Brain	11	15
209_125-3	188	108	Meninges	6	19
134_222-3	67	91	Brain	17	17
257_208-3	140	191	Heart	20	12
283_324-3	53	271	Connective tissue	1	3
136_238-3	54	101	Brain	17	17
183_128-3	173	87	Brain	15	6
271_294-3	73	246	Mesentery	10	14
288_161-3	196	195	Muscle	18	7
294_206-3	160	222	Lung primordium	7	9
359_229-3	173	290	Cavity	16	4
242_287-3	64	217	Cavity	16	4
279_332-3	44	272	Muscle	9	10
332_263-3	130	284	Muscle	18	7
79_152-3	100	9	Brain	5	2
172_282-3	34	154	Cavity	3	18
189_246-3	73	151	Cartilage primordium	14	21
238_317-3	36	228	Cavity	16	4
120_242-3	43	89	Choroid plexus	19	13
341_199-3	191	259	Cavity	16	4
159_211-3	89	108	Brain	17	17
279_328-3	47	270	Connective tissue	9	10
129_201-3	82	77	Brain	17	17
102_236-3	38	71	Brain	8	16
312_300-3	88	285	Urogenital ridge	1	3
170_284-3	31	154	Cavity	5	2
270_312-3	57	254	Connective tissue	1	3
73_229-3	30	42	Cavity	5	2
189_225-3	91	141	Muscle	12	8
194_173-3	139	119	Cartilage primordium	6	19
160_214-3	87	110	Brain	17	17
151_236-3	63	113	Brain	17	17
230_222-3	115	175	Heart	20	12
225_178-3	151	148	Mucosal epithelium	2	5
194_259-3	65	162	Jaw and tooth	3	18
324_282-3	110	286	Urogenital ridge	1	3
216_185-3	140	144	Muscle	12	8
124_137-3	136	40	Brain	11	15
212_105-3	207	101	Meninges	5	2
360_276-3	133	314	Dorsal root ganglion	4	20
360_273-3	135	313	Dorsal root ganglion	4	20
155_167-3	125	82	Brain	15	6
165_129-3	163	72	Choroid plexus	19	22
291_195-3	168	214	Mesothelium	7	9
90_163-3	96	24	Brain	11	15
157_149-3	141	75	Brain	11	15
317_250-3	134	264	Urogenital ridge	7	9
209_197-3	126	144	Muscle	12	8
276_207-3	151	207	Lung primordium	7	9
283_344-3	35	282	Connective tissue	9	10
116_122-3	144	26	Cavity	5	2
284_155-3	200	188	Muscle	9	1
249_200-3	143	180	Heart	20	12
281_132-3	218	174	Cavity	5	2
245_197-3	144	175	Blood vessel	2	5
342_300-3	103	311	Dorsal root ganglion	4	20
140_196-3	92	84	Brain	17	17
104_212-3	60	61	Brain	8	16
258_158-3	184	167	Muscle	18	7
275_349-3	27	277	Epidermis	16	4
123_198-3	82	70	Brain	17	17
272_252-3	110	226	Cavity	13	11
169_212-3	93	117	Brain	17	17
336_285-3	113	298	Muscle	18	7
289_307-3	70	268	Connective tissue	1	3
269_134-3	210	165	Connective tissue	9	1
238_316-3	37	228	Cavity	16	4
215_163-3	158	132	Meninges	6	19
140_273-3	25	122	Meninges	19	13
99_244-3	30	72	Choroid plexus	19	13
285_265-3	105	244	Cavity	10	14
322_216-3	166	251	Muscle	18	7
334_251-3	141	279	Cartilage primordium	18	7
295_180-3	183	210	Cartilage primordium	18	7
340_224-3	168	271	Connective tissue	9	1
197_275-3	52	173	Jaw and tooth	3	18
160_260-3	47	133	Jaw and tooth	14	21
188_206-3	107	131	Muscle	12	8
171_283-3	32	154	Cavity	5	2
220_114-3	203	112	Meninges	6	19
310_196-3	177	231	Cartilage primordium	18	7
126_192-3	89	69	Brain	17	17
249_226-3	121	193	Heart	20	12
84_209-3	53	42	Brain	8	16
179_287-3	33	163	Cavity	5	2
346_216-3	178	272	Connective tissue	9	1
148_227-3	69	106	Brain	17	17
302_219-3	153	236	Cavity	7	9
316_250-3	133	263	Urogenital ridge	7	9
67_207-3	46	26	Cavity	5	2
165_276-3	35	146	Meninges	3	18
198_287-3	34	192	Cavity	5	2
328_314-3	84	306	Dorsal root ganglion	4	20
285_286-3	87	254	Cavity	10	14
323_214-3	168	251	Muscle	18	7
312_256-3	126	263	Kidney	7	9
247_151-3	185	154	Cartilage primordium	18	7
148_196-3	96	91	Brain	17	17
122_191-3	87	66	Brain	17	17
326_295-3	99	295	Urogenital ridge	1	3
131_264-3	29	110	Meninges	19	13
306_219-3	155	239	Urogenital ridge	7	9
286_226-3	139	225	Cavity	13	11
179_276-3	42	158	Jaw and tooth	3	18
162_199-3	101	104	Brain	17	17
311_197-3	177	232	Cartilage primordium	18	7
143_199-3	91	88	Brain	17	17
243_197-3	143	173	Blood vessel	2	5
245_114-3	216	134	Cavity	5	2
98_202-3	67	50	Brain	8	16
103_274-3	6	91	Cavity	5	2
264_182-3	166	184	Blood vessel	2	5
209_143-3	173	117	Meninges	6	19
95_265-3	10	79	Cavity	5	2
231_194-3	139	162	Blood vessel	2	5
195_115-3	190	91	Brain	15	6
122_275-3	15	108	Meninges	19	13
135_223-3	66	93	Brain	17	17
161_156-3	137	82	Brain	11	15
192_156-3	153	109	Meninges	15	6
291_291-3	85	262	Mucosal epithelium	10	14
317_263-3	123	270	Kidney	7	9
268_325-3	44	259	Muscle	16	4
214_206-3	120	153	Jaw and tooth	12	8
266_174-3	174	182	Muscle	2	5
168_218-3	87	119	Jaw and tooth	14	21
127_272-3	20	110	Brain	19	13
274_181-3	172	192	Mesothelium	7	9
296_263-3	113	252	GI tract	10	14
288_265-3	106	247	Cavity	10	14
231_197-3	137	163	Blood vessel	2	5
291_286-3	90	259	GI tract	10	14
127_160-3	117	54	Brain	15	6
287_154-3	202	190	Connective tissue	9	1
65_189-3	61	15	Cavity	5	2
276_139-3	209	173	Connective tissue	9	1
308_175-3	194	219	Muscle	9	1
107_136-3	128	25	Brain	11	15
181_197-3	112	120	Muscle	12	8
185_140-3	163	95	Brain	15	6
156_219-3	80	109	Brain	17	17
112_181-3	91	52	Brain	15	6
253_138-3	199	153	Cartilage primordium	18	7
129_153-3	124	53	Brain	15	6
312_222-3	156	246	Urogenital ridge	7	9
135_192-3	94	77	Brain	17	17
168_133-3	161	76	Choroid plexus	11	15
175_126-3	170	79	Brain	11	15
278_209-3	150	210	Lung primordium	10	25
304_175-3	192	215	Muscle	18	7
167_227-3	79	123	Jaw and tooth	14	21
103_145-3	118	26	Brain	11	15
340_309-3	94	314	Dorsal root ganglion	4	20
333_202-3	183	254	Muscle	9	1
214_225-3	105	162	Jaw and tooth	3	18
325_289-3	104	291	Urogenital ridge	1	3
248_222-3	124	190	Heart	20	12
137_133-3	145	50	Brain	11	15
296_326-3	58	284	Muscle	1	3
319_171-3	203	226	Epidermis	16	4
331_243-3	147	273	Cartilage primordium	18	7
242_320-3	36	234	GI tract	10	14
274_301-3	68	252	Connective tissue	1	3
239_240-3	104	191	Heart	20	12
120_124-3	144	31	Brain	11	15
347_222-3	173	276	Connective tissue	9	1
202_183-3	134	131	Muscle	12	8
314_322-3	71	297	Cartilage primordium	1	3
292_191-3	172	213	Mesothelium	7	9
193_201-3	114	132	Muscle	12	8
246_255-3	94	205	Liver	13	11
240_200-3	139	172	Blood vessel	2	5
314_212-3	166	242	Mesothelium	7	9
245_271-3	80	212	Connective tissue	13	11
239_111-3	215	127	Cavity	5	2
248_226-3	120	192	Heart	20	12
125_241-3	46	93	Brain	19	13
156_255-3	49	127	Meninges	14	21
257_189-3	157	181	Heart	2	5
349_309-3	99	321	Dorsal root ganglion	4	20
117_164-3	108	48	Brain	15	6
299_216-3	154	232	Cavity	7	9
295_171-3	191	206	Connective tissue	18	7
207_195-3	126	141	Muscle	12	8
189_171-3	138	114	Meninges	6	19
299_233-3	140	240	Liver	13	11
336_322-3	81	317	Dorsal root ganglion	4	20
287_270-3	102	248	GI tract	10	14
205_232-3	93	158	Jaw and tooth	3	18
309_187-3	184	226	Cartilage primordium	18	7
194_181-3	132	123	Mucosal epithelium	6	19
142_263-3	35	119	Meninges	19	13
187_131-3	172	92	Brain	15	6
332_231-3	158	267	Muscle	18	7
133_234-3	56	97	Brain	17	17
83_175-3	82	24	Brain	11	15
221_167-3	158	139	Blood vessel	12	8
127_244-3	44	97	Choroid plexus	19	13
108_202-3	71	59	Brain	8	16
248_274-3	79	216	Connective tissue	10	14
273_172-3	179	187	Cartilage primordium	18	7
360_274-3	135	313	Dorsal root ganglion	4	20
315_318-3	74	296	Cartilage primordium	1	3
216_219-3	110	161	Jaw and tooth	3	18
120_218-3	64	77	Brain	8	16
97_223-3	47	60	Brain	8	16
248_243-3	105	201	Connective tissue	13	11
82_179-3	78	25	Brain	11	15
202_185-3	133	132	Muscle	12	8
122_196-3	83	68	Brain	17	17
208_180-3	140	135	Muscle	12	8
128_282-3	12	116	Meninges	5	2
227_172-3	156	147	Mucosal epithelium	2	5
311_304-3	84	286	Muscle	1	3
76_244-3	19	52	Cavity	5	2
159_216-3	84	110	Brain	17	17
124_198-3	82	71	Brain	17	17
329_307-3	90	303	Cartilage primordium	4	20
217_113-3	202	109	Meninges	6	19
249_285-3	70	223	GI tract	10	14
165_119-3	171	67	Meninges	5	2
367_258-3	153	311	Cavity	16	4
272_144-3	203	172	Muscle	18	7
130_170-3	110	62	Meninges	15	6
332_199-3	186	251	Muscle	9	1
277_323-3	51	266	Muscle	16	4
194_187-3	127	126	Muscle	12	8
323_235-3	150	262	Mesothelium	7	9
190_115-3	187	87	Brain	15	6
256_270-3	86	221	Cavity	10	14
318_321-3	74	300	Dorsal root ganglion	4	20
237_324-3	30	232	Cavity	16	4
304_337-3	52	296	Cartilage primordium	1	3
288_182-3	178	205	Muscle	18	7
349_246-3	153	290	Cartilage primordium	18	7
307_299-3	86	280	Urogenital ridge	1	3
283_241-3	125	230	Liver	13	11
299_348-3	40	297	Epidermis	9	10
108_150-3	116	33	Brain	11	15
357_257-3	148	302	Cartilage primordium	9	1
237_177-3	157	158	Blood vessel	2	5
164_174-3	123	94	Brain	15	6
295_174-3	189	207	Connective tissue	18	7
254_235-3	115	202	Liver	13	11
325_201-3	180	247	Muscle	18	7
246_272-3	79	214	Connective tissue	13	11
219_206-3	123	157	Mucosal epithelium	2	5
188_125-3	178	90	Brain	15	6
242_197-3	142	173	Blood vessel	2	5
195_158-3	153	112	Meninges	6	19
85_186-3	73	31	Meninges	11	15
363_252-3	155	305	Cavity	16	4
203_147-3	166	114	Meninges	6	19
237_224-3	116	182	Heart	20	12
266_219-3	136	204	Cavity	20	12
114_226-3	53	76	Brain	8	16
292_253-3	119	244	Cavity	10	14
107_225-3	50	70	Brain	8	16
145_169-3	118	75	Brain	15	6
346_281-3	122	305	Dorsal root ganglion	4	20
327_293-3	102	294	Urogenital ridge	1	3
99_227-3	45	64	Brain	8	16
334_186-3	198	247	Cavity	16	4
129_202-3	81	77	Brain	17	17
278_347-3	30	279	Muscle	16	4
293_316-3	65	276	Mucosal epithelium	1	3
283_181-3	177	200	Muscle	18	7
284_185-3	174	203	Muscle	7	9
333_305-3	95	305	Dorsal root ganglion	4	20
219_202-3	126	155	Jaw and tooth	12	8
263_253-3	104	219	Liver	13	11
114_260-3	24	93	Brain	19	13
205_129-3	183	106	Meninges	6	19
283_263-3	106	241	Cavity	10	14
251_220-3	127	192	Heart	20	12
188_184-3	127	119	Cartilage primordium	6	19
74_182-3	71	20	Meninges	5	2
364_285-3	127	322	Cavity	16	4
201_127-3	182	102	Brain	15	6
170_127-3	167	75	Meninges	19	22
304_187-3	182	221	Muscle	18	7
248_125-3	208	142	Cartilage primordium	9	1
103_279-3	2	93	Meninges	5	2
146_188-3	102	85	Brain	17	17
89_203-3	61	43	Brain	8	16
65_200-3	51	21	Cavity	5	2
147_285-3	19	134	Cavity	5	2
315_228-3	152	251	Urogenital ridge	7	9
159_182-3	114	93	Brain	15	6
164_156-3	139	84	Brain	11	15
256_145-3	194	159	Cartilage primordium	18	7
123_174-3	103	58	Brain	11	15
137_277-3	20	122	Meninges	19	13
152_264-3	39	128	Meninges	19	13
281_318-3	57	267	Muscle	1	3
191_121-3	183	90	Brain	15	6
315_340-3	55	307	Dorsal root ganglion	4	20
86_187-3	73	33	Meninges	11	15
161_164-3	130	86	Brain	15	6
167_190-3	111	104	Brain	6	19
198_260-3	66	166	Jaw and tooth	3	18
322_239-3	146	263	Mesothelium	7	9
86_185-3	75	31	Meninges	11	15
353_273-3	132	307	Dorsal root ganglion	4	20
129_149-3	127	51	Brain	11	15
333_196-3	189	251	Connective tissue	9	1
318_247-3	138	263	Urogenital ridge	7	9
200_203-3	116	139	Muscle	12	8
294_257-3	116	248	Pancreas	10	14
343_229-3	165	276	Muscle	9	1
302_231-3	143	241	Cavity	13	11
174_157-3	143	94	Brain	15	6
286_260-3	110	242	GI tract	10	14
244_122-3	208	137	Connective tissue	9	1
129_244-3	45	98	Choroid plexus	19	13
120_244-3	41	90	Meninges	19	13
181_155-3	148	99	Brain	15	6
268_234-3	123	214	Liver	13	11
273_241-3	120	221	Liver	13	11
146_235-3	61	109	Brain	17	17
165_111-3	178	63	Cavity	5	2
107_255-3	25	85	Meninges	19	13
197_219-3	101	144	Muscle	12	8
366_285-3	128	324	Cavity	16	4
100_253-3	23	77	Meninges	19	13
126_189-3	91	68	Brain	17	17
245_136-3	197	145	Cartilage primordium	18	7
119_130-3	139	32	Meninges	11	15
82_187-3	71	29	Meninges	11	15
303_225-3	148	240	Cavity	13	11
293_354-3	32	295	Cavity	16	4
152_209-3	87	101	Brain	17	17
255_155-3	185	163	Muscle	18	7
260_283-3	77	231	GI tract	10	14
247_201-3	141	179	Heart	20	12
296_161-3	200	202	Connective tissue	9	1
146_249-3	49	116	Meninges	19	13
324_188-3	191	239	Connective tissue	9	1
242_280-3	70	214	Mesentery	5	2
166_242-3	65	129	Jaw and tooth	14	21
329_233-3	155	266	Muscle	18	7
111_249-3	32	85	Meninges	19	13
201_167-3	148	122	Cartilage primordium	6	19
308_284-3	100	273	Cavity	10	14
272_238-3	122	219	Liver	13	11
91_261-3	11	74	Cavity	5	2
133_279-3	17	119	Meninges	19	13
143_175-3	112	76	Brain	15	6
165_146-3	149	80	Brain	11	15
174_150-3	149	90	Brain	15	6
191_268-3	55	164	Jaw and tooth	3	18
211_139-3	177	117	Meninges	6	19
114_261-3	23	94	Brain	19	13
313_218-3	160	244	Mesothelium	7	9
246_167-3	170	161	Mesothelium	2	5
241_122-3	207	134	Connective tissue	9	1
208_252-3	78	171	Epidermis	3	18
236_202-3	135	170	Blood vessel	2	5
159_134-3	155	69	Meninges	11	15
157_153-3	138	77	Brain	11	15
69_198-3	55	23	Cavity	5	2
193_121-3	184	92	Brain	15	6
127_261-3	29	105	Meninges	19	13
168_248-3	61	134	Jaw and tooth	14	21
360_300-3	112	326	Cavity	16	4
190_218-3	98	138	Muscle	12	8
267_256-3	104	224	Cavity	13	11
338_212-3	177	263	Connective tissue	9	1
293_286-3	91	261	Cavity	10	14
285_179-3	179	201	Muscle	18	7
139_223-3	69	96	Brain	17	17
158_150-3	142	76	Brain	11	15
268_255-3	105	224	Cavity	13	11
146_267-3	34	124	Meninges	19	13
190_142-3	164	100	Brain	15	6
87_259-3	12	69	Cavity	5	2
136_163-3	119	64	Brain	15	6
95_131-3	126	12	Brain	5	2
329_259-3	132	279	Muscle	1	3
298_279-3	99	262	GI tract	10	14
92_226-3	42	57	Brain	8	16
263_125-3	215	155	Epidermis	5	2
199_272-3	56	173	Jaw and tooth	3	18
201_263-3	65	170	Jaw and tooth	3	18
270_221-3	135	209	Cavity	13	11
165_144-3	150	79	Brain	11	15
278_228-3	133	219	Liver	13	11
118_167-3	106	50	Meninges	15	6
243_254-3	93	202	Connective tissue	13	11
138_141-3	139	54	Brain	11	15
332_340-3	63	322	Cavity	16	4
284_174-3	183	197	Cartilage primordium	18	7
114_240-3	41	83	Brain	8	16
83_215-3	47	44	Brain	8	16
293_246-3	125	241	Liver	13	11
94_233-3	38	62	Brain	8	16
149_252-3	48	120	Meninges	19	13
219_161-3	162	135	Muscle	18	7
135_142-3	136	53	Brain	11	15
276_174-3	179	191	Muscle	18	7
292_229-3	140	232	Liver	13	11
307_272-3	110	266	Urogenital ridge	10	14
157_195-3	101	98	Brain	17	17
121_146-3	126	42	Brain	11	15
116_178-3	96	54	Brain	15	6
152_238-3	62	115	Brain	17	17
167_105-3	184	62	Cavity	5	2
211_219-3	108	157	Jaw and tooth	3	18
105_128-3	134	19	Brain	5	2
218_120-3	197	113	Meninges	6	19
148_182-3	108	84	Meninges	17	17
124_244-3	43	94	Choroid plexus	19	13
188_255-3	65	155	Jaw and tooth	14	21
175_165-3	136	99	Brain	15	6
315_282-3	105	278	Cavity	10	14
272_299-3	69	250	Connective tissue	1	3
340_311-3	93	314	Dorsal root ganglion	4	20
183_180-3	127	113	Liver	6	19
205_266-3	64	175	Epidermis	3	18
268_140-3	205	166	Muscle	9	1
342_245-3	151	283	Muscle	18	7
323_333-3	65	311	Dorsal root ganglion	4	20
265_189-3	161	188	Blood vessel	2	5
336_193-3	193	252	Cavity	16	4
249_262-3	89	211	Liver	13	11
355_237-3	164	291	Epidermis	9	1
113_283-3	3	104	Cavity	5	2
311_329-3	62	299	Dorsal root ganglion	4	20
206_149-3	166	117	Meninges	6	19
143_194-3	95	86	Brain	17	17
299_260-3	116	254	GI tract	10	14
147_118-3	163	51	Cavity	5	2
232_205-3	130	168	Heart	2	5
264_255-3	103	221	Liver	13	11
285_271-3	100	247	GI tract	10	14
337_217-3	172	265	Muscle	9	1
107_232-3	44	73	Brain	8	16
172_195-3	109	111	Brain	7	23
358_309-3	103	329	Cavity	16	4
280_305-3	68	259	Connective tissue	1	3
190_132-3	173	95	Brain	15	6
156_170-3	123	84	Brain	15	6
104_169-3	97	39	Brain	11	15
174_113-3	181	72	Meninges	5	2
184_284-3	38	166	Epidermis	3	18
133_240-3	51	100	Brain	17	17
340_235-3	158	277	Muscle	18	7
284_219-3	144	220	Cavity	13	11
270_344-3	30	270	Epidermis	16	4
192_204-3	111	133	Muscle	12	8
275_315-3	57	260	Connective tissue	1	3
82_162-3	93	16	Meninges	11	15
162_276-3	34	143	Cavity	5	2
136_229-3	62	97	Brain	17	17
276_220-3	139	214	Cavity	13	11
202_148-3	165	113	Meninges	6	19
138_240-3	53	104	Brain	17	17
159_221-3	80	113	Brain	17	17
184_261-3	59	154	Jaw and tooth	14	21
205_271-3	60	177	Epidermis	3	18
303_202-3	168	228	Mesothelium	7	9
190_247-3	73	153	Jaw and tooth	14	21
331_261-3	131	282	Muscle	18	7
229_235-3	104	180	Heart	20	12
214_105-3	209	102	Meninges	5	2
286_157-3	199	191	Muscle	9	1
268_301-3	65	247	Mesentery	10	14
103_152-3	112	30	Brain	11	15
254_198-3	147	184	Heart	20	12
236_239-3	104	188	Heart	20	12
266_141-3	203	165	Cartilage primordium	18	7
142_125-3	155	50	Meninges	19	22
115_262-3	22	95	Brain	19	13
166_237-3	70	127	Jaw and tooth	14	21
142_139-3	142	57	Brain	11	15
300_191-3	176	220	Muscle	18	7
313_317-3	74	294	Cartilage primordium	1	3
300_289-3	92	269	Urogenital ridge	10	14
313_314-3	76	293	Urogenital ridge	1	3
86_245-3	23	61	Meninges	5	2
80_146-3	105	7	Cavity	5	2
322_197-3	182	242	Muscle	18	7
82_192-3	67	31	Brain	11	15
353_271-3	134	306	Dorsal root ganglion	4	20
149_162-3	126	75	Brain	15	6
299_293-3	88	270	Urogenital ridge	10	14
342_313-3	92	317	Dorsal root ganglion	4	20
172_242-3	68	135	Jaw and tooth	14	21
170_217-3	89	120	Jaw and tooth	14	21
189_178-3	132	117	Cartilage primordium	6	19
259_136-3	204	157	Cartilage primordium	18	7
319_287-3	103	284	Cavity	1	3
231_224-3	113	177	Heart	20	12
75_209-3	48	34	Meninges	5	2
113_145-3	123	35	Brain	11	15
250_233-3	115	198	Heart	20	12
228_250-3	89	187	Connective tissue	20	12
101_180-3	86	42	Brain	11	15
325_268-3	122	280	Urogenital ridge	1	3
244_169-3	167	161	Blood vessel	2	5
351_223-3	174	280	Connective tissue	9	1
149_126-3	157	57	Meninges	19	22
306_348-3	43	304	Epidermis	16	4
146_142-3	142	62	Brain	11	15
147_247-3	51	116	Meninges	19	13
187_163-3	144	108	Meninges	15	6
227_209-3	124	166	Blood vessel	2	5
184_159-3	147	103	Brain	15	6
308_206-3	167	234	Mesothelium	7	9
259_126-3	212	152	Connective tissue	9	1
187_220-3	95	137	Muscle	12	8
196_213-3	105	141	Muscle	12	8
154_189-3	106	92	Brain	17	17
288_187-3	175	207	Mesothelium	7	9
206_131-3	181	109	Meninges	6	19
231_109-3	213	119	Cavity	5	2
246_170-3	168	162	Sympathetic nerve	2	5
251_236-3	113	200	Liver	20	12
136_138-3	140	51	Brain	11	15
232_202-3	134	166	Blood vessel	2	5
75_208-3	49	34	Meninges	5	2
232_198-3	136	165	Blood vessel	2	5
298_187-3	179	216	Muscle	18	7
293_312-3	68	274	Connective tissue	1	3
136_227-3	63	96	Brain	17	17
281_157-3	196	187	Muscle	18	7
81_145-3	107	7	Cavity	5	2
348_219-3	177	275	Connective tissue	9	1
257_309-3	53	241	GI tract	10	14
338_297-3	104	306	Cartilage primordium	4	20
148_156-3	131	71	Brain	15	6
150_238-3	61	113	Brain	17	17
75_215-3	43	37	Meninges	5	2
220_133-3	187	121	Meninges	6	19
239_141-3	189	142	Cartilage primordium	18	7
229_223-3	114	174	Heart	20	12
87_243-3	26	61	Meninges	19	13
342_283-3	118	302	Muscle	1	3
269_287-3	78	241	Mesentery	10	14
83_258-3	11	65	Cavity	5	2
66_191-3	59	17	Cavity	5	2
141_276-3	23	125	Meninges	19	13
219_130-3	189	119	Meninges	6	19
113_207-3	69	66	Brain	8	16
182_287-3	34	166	Cavity	5	2
284_275-3	96	248	GI tract	10	14
273_156-3	193	179	Cartilage primordium	18	7
112_256-3	26	89	Meninges	19	13
316_219-3	160	248	Mesothelium	7	9
278_278-3	90	244	GI tract	10	14
71_179-3	72	16	Meninges	5	2
88_206-3	57	44	Brain	8	16
312_347-3	47	308	Epidermis	16	4
350_214-3	182	274	Cavity	16	4
75_162-3	89	10	Brain	5	2
157_193-3	103	97	Brain	17	17
268_204-3	149	199	Cavity	20	12
336_312-3	90	311	Dorsal root ganglion	4	20
330_259-3	133	280	Muscle	18	7
239_175-3	160	159	Blood vessel	2	5
362_246-3	160	301	Cavity	16	4
[truncated: 48,001 more rows]
