# Supplementary material for: Multi-scale and multi-context interpretable mapping of cell states across heterogeneous spatial samples
Source: Nat Commun. 2025 Aug 21;16:7814. doi: 10.1038/s41467-025-62782-y (PMC12370880; doi:10.1038/s41467-025-62782-y)
Supplement: Supplementary file 9 — Source Data [file 41467_2025_62782_MOESM9_ESM.zip › SourceData/figure_5d2.tsv]

barcodes	x	y	Cells	Segment	Territory
224_252-2	113	159	Heart	2	1
214_231-2	115	136	Blood vessel	2	1
194_248-2	140	145	Heart	15	2
223_319-2	137	221	Sclerotome	18	3
170_210-2	149	101	Dorsal root ganglion	4	4
222_159-2	83	71	Brain	14	5
303_328-2	65	257	Surface ectoderm	17	6
222_130-2	73	43	Brain	14	5
238_269-2	107	179	Cavity	19	7
178_304-2	174	192	Surface ectoderm	12	8
256_162-2	52	85	Brain	20	9
218_317-2	141	218	Dermomyotome	18	3
175_126-2	116	24	Jaw and tooth	9	10
254_309-2	104	223	Urogenital ridge	7	11
258_145-2	45	70	Brain	20	9
241_189-2	76	105	Jaw and tooth	16	12
228_257-2	111	165	Heart	2	1
251_253-2	88	169	Cavity	15	13
217_268-2	125	171	Heart	2	1
156_178-2	152	66	Brain	11	14
214_281-2	132	183	Urogenital ridge	7	11
321_238-2	17	179	Dermomyotome	12	15
248_328-2	117	238	Sclerotome	18	3
193_252-2	142	148	Heart	15	2
185_306-2	168	196	Dermomyotome	18	3
245_166-2	64	85	Cavity	20	9
215_158-2	89	67	Brain	14	5
163_241-2	167	127	Dermomyotome	8	16
150_210-2	168	94	Connective tissue	4	4
213_138-2	84	48	Brain	14	5
182_230-2	145	124	Connective tissue	4	4
240_258-2	100	170	Liver	19	7
306_311-2	56	242	Dorsal root ganglion	17	6
196_171-2	112	73	Head mesenchyme	9	10
279_320-2	85	241	Sclerotome	3	17
249_111-2	41	35	Cavity	12	18
207_182-2	105	87	Jaw and tooth	16	12
157_203-2	159	90	Connective tissue	4	4
176_194-2	138	88	Inner ear	4	4
263_172-2	49	97	Jaw and tooth	20	9
272_287-2	80	208	GI tract	7	11
212_252-2	124	155	Heart	2	1
263_331-2	103	246	Sclerotome	3	17
197_312-2	159	206	Dermomyotome	18	3
276_321-2	88	241	Sclerotome	3	17
211_283-2	136	183	Connective tissue	7	11
174_294-2	174	181	Sclerotome	8	16
310_213-2	20	151	Surface ectoderm	12	15
316_272-2	33	209	Sclerotome	3	17
252_328-2	113	240	Sclerotome	3	17
285_278-2	65	204	GI tract	1	19
168_285-2	177	171	Dermomyotome	8	16
146_190-2	165	74	Meninges	6	20
291_274-2	58	202	GI tract	1	19
233_181-2	80	95	Brain	14	5
302_240-2	36	174	Sclerotome	1	19
170_224-2	154	114	Dorsal root ganglion	4	4
189_150-2	111	51	Brain	9	10
248_197-2	72	115	Jaw and tooth	16	12
298_281-2	53	211	Urogenital ridge	1	19
227_180-2	86	92	Brain	14	5
220_316-2	140	217	Dermomyotome	18	3
164_254-2	170	140	Dermomyotome	8	16
150_181-2	158	67	Blood vessel	6	20
239_140-2	61	58	Brain	10	21
203_199-2	115	102	Branchial arch	13	22
248_167-2	61	87	Brain	20	9
242_259-2	99	171	Liver	19	7
288_251-2	53	179	GI tract	1	19
191_99-2	92	4	Meninges	5	23
212_290-2	137	190	Sclerotome	8	16
247_247-2	90	162	Cavity	15	13
190_115-2	98	18	Brain	5	23
294_280-2	57	209	Urogenital ridge	1	19
327_273-2	23	214	Sclerotome	12	15
260_135-2	39	61	Brain	20	9
261_292-2	92	209	Urogenital ridge	7	11
174_206-2	144	98	Inner ear	4	4
240_268-2	104	179	Liver	19	7
228_307-2	128	212	Urogenital ridge	7	11
186_100-2	97	3	Meninges	5	23
166_149-2	132	42	Cavity	11	14
261_340-2	108	254	Surface ectoderm	12	8
176_268-2	164	157	Dermomyotome	8	16
250_289-2	101	202	GI tract	7	11
192_115-2	96	19	Brain	5	23
179_126-2	112	25	Brain	9	10
213_252-2	123	155	Heart	2	1
221_118-2	70	32	Brain	5	23
237_109-2	52	29	Brain	10	21
308_325-2	59	256	Surface ectoderm	17	6
220_111-2	69	25	Brain	5	23
202_125-2	90	32	Head mesenchyme	9	10
267_251-2	73	172	GI tract	1	19
163_130-2	129	23	Meninges	6	20
233_315-2	126	221	Sclerotome	18	3
260_175-2	53	99	Jaw and tooth	20	9
270_144-2	33	73	Jaw and tooth	20	9
274_305-2	84	226	Urogenital ridge	7	11
162_165-2	142	56	Cavity	6	20
278_334-2	90	254	Dorsal root ganglion	17	6
230_236-2	102	146	Heart	2	1
268_177-2	46	103	Jaw and tooth	16	12
192_133-2	102	36	Head mesenchyme	9	10
246_133-2	52	54	Brain	10	21
200_300-2	152	196	Dermomyotome	18	3
216_283-2	131	185	Urogenital ridge	7	11
165_176-2	143	67	Brain	11	14
229_290-2	121	196	GI tract	7	11
227_207-2	91	121	Cavity	16	12
191_101-2	92	6	Meninges	5	23
185_198-2	131	95	Inner ear	4	4
196_215-2	127	114	Branchial arch	13	22
249_286-2	101	199	GI tract	7	11
190_234-2	139	130	Lung primordium	15	2
214_122-2	78	33	Brain	5	23
237_180-2	77	95	Brain	14	5
217_121-2	75	33	Brain	5	23
170_126-2	121	22	Meninges	6	20
210_302-2	143	201	Sclerotome	18	3
152_218-2	169	102	Connective tissue	4	4
196_285-2	151	180	Dermomyotome	8	16
161_286-2	184	169	Cavity	12	8
194_253-2	142	149	Heart	15	2
277_341-2	95	260	Surface ectoderm	17	6
242_257-2	98	170	Liver	19	7
198_220-2	127	120	Branchial arch	13	22
246_134-2	52	55	Brain	10	21
150_219-2	171	102	Connective tissue	4	4
263_298-2	92	215	Urogenital ridge	7	11
208_265-2	133	165	Heart	2	1
298_277-2	53	207	Urogenital ridge	1	19
257_131-2	41	56	Jaw and tooth	20	9
192_166-2	114	67	Brain	9	10
280_316-2	82	238	Sclerotome	3	17
235_262-2	106	172	Liver	19	7
239_161-2	68	78	Cavity	10	21
184_165-2	121	63	Brain	11	14
303_300-2	55	231	Sclerotome	3	17
251_133-2	47	56	Jaw and tooth	20	9
201_286-2	146	183	Urogenital ridge	18	3
162_132-2	130	25	Meninges	6	20
216_105-2	70	18	Brain	5	23
234_106-2	54	25	Meninges	11	24
222_276-2	123	181	Liver	19	7
243_157-2	63	76	Cavity	20	9
152_184-2	157	70	Connective tissue	4	4
163_287-2	182	171	Surface ectoderm	12	8
201_278-2	144	175	Connective tissue	15	2
206_259-2	132	159	Heart	2	1
210_184-2	103	90	Brain	16	12
218_153-2	85	64	Brain	14	5
299_308-2	62	237	Sclerotome	3	17
230_267-2	113	175	Liver	19	7
316_312-2	47	247	Surface ectoderm	17	6
254_194-2	65	114	Jaw and tooth	16	12
148_190-2	163	74	Connective tissue	4	4
249_282-2	100	195	GI tract	19	7
257_185-2	59	107	Jaw and tooth	16	12
184_129-2	109	29	Brain	9	10
180_282-2	165	172	Dermomyotome	8	16
178_287-2	168	176	Dermomyotome	8	16
154_144-2	142	33	Brain	6	20
254_271-2	91	187	Liver	19	7
234_270-2	110	179	Liver	19	7
182_303-2	170	192	Dermomyotome	18	3
289_335-2	80	259	Surface ectoderm	17	6
166_140-2	129	34	Brain	11	14
168_147-2	130	41	Cavity	11	14
163_216-2	158	104	Dorsal root ganglion	4	4
279_312-2	82	234	Sclerotome	3	17
164_209-2	155	98	Blood vessel	4	4
298_262-2	47	193	Urogenital ridge	1	19
213_298-2	139	198	Connective tissue	18	3
157_156-2	143	46	Cavity	6	20
156_255-2	178	138	Dermomyotome	8	16
175_174-2	132	69	Brain	11	14
165_143-2	131	36	Brain	11	14
192_315-2	165	207	Surface ectoderm	12	8
230_250-2	107	159	Heart	2	1
146_179-2	161	63	Meninges	6	20
255_150-2	49	73	Cavity	20	9
191_239-2	140	135	Connective tissue	15	2
256_156-2	50	79	Cavity	20	9
325_218-2	7	161	Surface ectoderm	12	15
158_207-2	160	94	Connective tissue	4	4
267_298-2	88	217	Blood vessel	7	11
157_212-2	162	98	Blood vessel	4	4
245_167-2	64	86	Cavity	20	9
191_278-2	153	172	Connective tissue	15	2
244_280-2	104	192	GI tract	19	7
159_180-2	150	69	Blood vessel	11	14
305_261-2	40	195	Urogenital ridge	1	19
310_257-2	34	193	Connective tissue	3	17
288_242-2	50	171	Surface ectoderm	1	19
217_315-2	142	215	Dermomyotome	18	3
170_134-2	123	29	Brain	9	10
207_258-2	131	159	Heart	2	1
161_130-2	131	22	Cavity	6	20
202_271-2	140	169	Connective tissue	15	2
249_150-2	55	71	Cavity	20	9
251_294-2	102	207	GI tract	7	11
313_233-2	23	171	Sclerotome	3	17
229_306-2	127	211	Urogenital ridge	7	11
328_215-2	3	160	Surface ectoderm	12	15
250_124-2	45	47	Brain	10	21
162_265-2	176	150	Dermomyotome	8	16
192_162-2	112	63	Brain	9	10
243_256-2	97	169	Liver	19	7
206_260-2	133	160	Heart	2	1
305_234-2	32	169	Sclerotome	3	17
217_206-2	104	113	Branchial arch	13	22
282_313-2	79	236	Sclerotome	3	17
287_336-2	83	259	Surface ectoderm	17	6
232_266-2	110	175	Liver	19	7
164_150-2	135	42	Cavity	11	14
214_203-2	106	109	Branchial arch	13	22
245_120-2	48	42	Brain	10	21
208_245-2	126	147	Heart	2	1
213_280-2	133	181	Urogenital ridge	7	11
202_152-2	100	57	Brain	14	5
234_296-2	120	203	GI tract	7	11
181_138-2	115	37	Head mesenchyme	9	10
169_150-2	130	44	Cavity	11	14
278_278-2	71	202	GI tract	1	19
213_216-2	111	121	Branchial arch	13	22
314_236-2	23	174	Sclerotome	3	17
194_163-2	111	65	Brain	9	10
172_147-2	126	42	Brain	11	14
258_302-2	98	217	GI tract	7	11
203_298-2	149	195	Sclerotome	18	3
299_237-2	37	170	GI tract	1	19
290_254-2	52	183	GI tract	1	19
215_282-2	132	184	Urogenital ridge	7	11
222_298-2	131	201	Urogenital ridge	7	11
248_293-2	105	205	GI tract	7	11
266_163-2	43	89	Jaw and tooth	20	9
198_296-2	153	191	Dermomyotome	18	3
211_170-2	97	77	Brain	14	5
298_296-2	59	225	Blood vessel	3	17
256_195-2	64	116	Jaw and tooth	16	12
212_205-2	108	110	Branchial arch	13	22
256_201-2	66	122	Surface ectoderm	16	12
159_146-2	138	37	Cavity	11	14
148_180-2	160	65	Blood vessel	6	20
226_122-2	67	37	Brain	14	5
228_143-2	72	58	Brain	10	21
297_240-2	40	172	GI tract	1	19
304_302-2	55	233	Sclerotome	3	17
326_291-2	31	230	Surface ectoderm	12	15
223_205-2	98	114	Surface ectoderm	13	22
169_216-2	152	106	Dorsal root ganglion	4	4
233_247-2	103	157	Heart	2	1
285_248-2	54	176	GI tract	1	19
180_293-2	168	182	Dermomyotome	18	3
272_146-2	33	75	Surface ectoderm	20	9
226_101-2	60	17	Meninges	5	23
218_146-2	82	57	Brain	14	5
261_123-2	34	50	Surface ectoderm	20	9
175_284-2	170	172	Dermomyotome	8	16
323_215-2	7	158	Spinal cord	12	15
306_291-2	49	223	Sclerotome	3	17
215_178-2	96	86	Brain	14	5
206_143-2	93	50	Brain	14	5
188_181-2	123	80	Head mesenchyme	9	10
225_297-2	128	201	GI tract	7	11
239_301-2	116	210	Urogenital ridge	7	11
162_201-2	154	90	Inner ear	4	4
267_165-2	43	92	Jaw and tooth	20	9
208_202-2	111	106	Branchial arch	13	22
293_277-2	57	206	Urogenital ridge	1	19
168_164-2	136	57	Cavity	6	20
194_314-2	162	207	Surface ectoderm	12	8
195_237-2	135	135	Heart	15	2
211_122-2	81	32	Head mesenchyme	5	23
152_149-2	146	37	Cavity	6	20
288_311-2	73	236	Sclerotome	3	17
190_278-2	155	171	Connective tissue	15	2
185_133-2	109	34	Head mesenchyme	9	10
285_294-2	70	219	Cavity	15	25
279_243-2	58	169	GI tract	1	19
317_271-2	32	208	Sclerotome	3	17
223_330-2	141	232	Surface ectoderm	12	8
155_252-2	178	135	Dermomyotome	8	16
155_133-2	137	23	Meninges	6	20
177_136-2	118	33	Brain	9	10
212_160-2	93	68	Brain	14	5
149_215-2	171	98	Meninges	6	20
194_201-2	125	100	Surface ectoderm	13	22
217_224-2	110	130	Surface ectoderm	2	1
291_286-2	62	214	Urogenital ridge	1	19
216_137-2	81	48	Brain	14	5
194_242-2	138	139	Heart	15	2
208_184-2	105	89	Head mesenchyme	16	12
316_280-2	37	216	Sclerotome	3	17
166_197-2	149	87	Inner ear	4	4
331_268-2	18	210	Surface ectoderm	12	15
316_262-2	30	200	Sclerotome	3	17
315_250-2	27	188	Sclerotome	3	17
241_293-2	111	203	GI tract	7	11
249_328-2	116	239	Sclerotome	3	17
285_320-2	80	243	Sclerotome	3	17
221_178-2	91	88	Cavity	14	5
291_243-2	47	173	GI tract	1	19
169_140-2	126	35	Brain	11	14
213_244-2	121	147	Heart	2	1
173_179-2	136	73	Brain	11	14
204_138-2	93	45	Brain	9	10
243_267-2	100	179	Liver	19	7
173_284-2	172	171	Dermomyotome	8	16
313_312-2	50	246	Dorsal root ganglion	17	6
220_246-2	115	152	Heart	2	1
277_266-2	68	190	GI tract	1	19
193_318-2	165	210	Surface ectoderm	12	8
304_304-2	56	235	Sclerotome	3	17
145_161-2	156	46	Meninges	6	20
313_256-2	31	193	Sclerotome	3	17
179_197-2	137	91	Inner ear	4	4
234_116-2	57	34	Brain	10	21
265_298-2	90	216	Blood vessel	7	11
212_186-2	102	93	Brain	16	12
199_134-2	96	39	Head mesenchyme	9	10
267_136-2	33	64	Surface ectoderm	20	9
281_313-2	80	236	Sclerotome	3	17
215_162-2	91	71	Brain	14	5
175_205-2	143	98	Inner ear	4	4
241_326-2	122	234	Dermomyotome	18	3
202_311-2	154	207	Dermomyotome	18	3
159_216-2	162	103	Cavity	4	4
172_119-2	116	16	Meninges	6	20
193_137-2	103	40	Head mesenchyme	9	10
207_270-2	135	170	Heart	2	1
197_194-2	119	95	Surface ectoderm	13	22
220_288-2	129	191	Liver	7	11
184_280-2	160	171	Dermomyotome	8	16
249_176-2	64	96	Brain	10	21
199_103-2	86	10	Brain	5	23
229_141-2	70	56	Brain	10	21
207_189-2	108	94	Jaw and tooth	16	12
332_268-2	17	211	Cavity	12	15
199_139-2	98	44	Head mesenchyme	9	10
259_161-2	49	85	Brain	20	9
223_196-2	95	106	Surface ectoderm	16	12
315_278-2	36	214	Sclerotome	3	17
213_150-2	89	59	Brain	14	5
181_243-2	150	136	Connective tissue	15	2
180_212-2	141	106	Cavity	4	4
315_252-2	28	190	Sclerotome	3	17
213_327-2	149	225	Surface ectoderm	12	8
200_279-2	145	176	Dermomyotome	15	2
330_282-2	24	223	Surface ectoderm	12	15
302_234-2	34	168	GI tract	1	19
173_115-2	114	13	Meninges	5	23
300_257-2	43	189	GI tract	1	19
299_302-2	60	231	Sclerotome	3	17
188_244-2	144	139	Blood vessel	15	2
191_288-2	156	181	Dermomyotome	18	3
230_297-2	123	203	GI tract	7	11
249_179-2	65	98	Brain	20	9
198_162-2	107	65	Head mesenchyme	9	10
230_246-2	105	155	Heart	2	1
326_237-2	13	179	Surface ectoderm	12	15
190_184-2	122	83	Jaw and tooth	9	10
287_255-2	55	183	GI tract	1	19
242_153-2	62	72	Cavity	20	9
207_97-2	76	7	Meninges	5	23
203_142-2	95	48	Brain	9	10
329_224-2	5	169	Cavity	12	15
253_321-2	109	233	Dermomyotome	3	17
228_306-2	128	211	Urogenital ridge	7	11
169_115-2	118	11	Cavity	6	20
241_245-2	95	158	Heart	2	1
274_303-2	84	224	Urogenital ridge	7	11
209_253-2	128	154	Heart	2	1
187_276-2	156	169	Connective tissue	15	2
172_128-2	120	24	Jaw and tooth	9	10
239_269-2	105	180	Cavity	19	7
222_177-2	89	88	Cavity	14	5
211_277-2	134	178	Connective tissue	7	11
225_112-2	65	27	Brain	5	23
194_101-2	90	6	Meninges	5	23
210_232-2	119	135	Heart	2	1
218_215-2	106	122	Branchial arch	13	22
320_302-2	41	238	Surface ectoderm	17	6
261_144-2	41	70	Brain	20	9
216_144-2	84	54	Brain	14	5
203_171-2	105	75	Blood vessel	9	10
304_276-2	46	209	Cavity	1	19
241_261-2	100	173	Liver	19	7
283_293-2	72	217	Cavity	15	25
233_193-2	84	106	Jaw and tooth	16	12
296_332-2	74	258	Surface ectoderm	17	6
175_189-2	138	83	Dorsal root ganglion	4	4
325_282-2	28	221	Dermomyotome	12	15
168_208-2	151	98	Connective tissue	4	4
274_156-2	33	86	Surface ectoderm	20	9
206_168-2	101	74	Brain	14	5
236_174-2	76	89	Brain	14	5
208_161-2	97	68	Brain	14	5
157_271-2	183	153	Surface ectoderm	8	16
225_228-2	105	136	Heart	2	1
250_277-2	97	191	Liver	19	7
325_213-2	5	157	Surface ectoderm	12	15
155_155-2	145	44	Cavity	6	20
316_219-2	15	159	Spinal cord	12	15
220_126-2	74	39	Brain	14	5
186_295-2	164	186	Dermomyotome	18	3
267_182-2	49	108	Surface ectoderm	16	12
323_211-2	6	154	Spinal cord	12	15
260_313-2	100	228	Urogenital ridge	3	17
317_274-2	33	211	Sclerotome	3	17
209_191-2	106	96	Surface ectoderm	16	12
306_316-2	58	247	Dorsal root ganglion	17	6
150_163-2	152	50	Cavity	6	20
311_291-2	45	225	Dermomyotome	3	17
252_188-2	65	108	Jaw and tooth	16	12
273_252-2	68	175	Sclerotome	1	19
265_176-2	49	101	Jaw and tooth	20	9
178_144-2	119	42	Brain	11	14
166_222-2	157	111	Blood vessel	4	4
185_101-2	99	3	Meninges	5	23
188_120-2	102	22	Brain	5	23
183_207-2	136	102	Head mesenchyme	13	22
207_134-2	89	42	Brain	9	10
159_263-2	178	147	Dermomyotome	8	16
174_238-2	155	128	Dorsal root ganglion	4	4
237_296-2	117	204	GI tract	7	11
202_134-2	93	40	Head mesenchyme	9	10
182_283-2	164	173	Dermomyotome	8	16
235_295-2	117	203	GI tract	7	11
207_193-2	109	97	Surface ectoderm	13	22
288_319-2	76	244	Sclerotome	17	6
200_128-2	93	34	Head mesenchyme	9	10
214_202-2	105	108	Branchial arch	13	22
187_132-2	107	33	Head mesenchyme	9	10
206_166-2	101	72	Brain	14	5
171_235-2	157	125	Dorsal root ganglion	4	4
196_185-2	116	86	Connective tissue	16	12
174_168-2	131	63	Cavity	11	14
258_178-2	56	101	Jaw and tooth	16	12
216_297-2	136	198	Urogenital ridge	7	11
236_247-2	100	158	Heart	2	1
149_164-2	153	50	Meninges	6	20
250_336-2	117	247	Surface ectoderm	12	8
212_197-2	106	103	Surface ectoderm	13	22
255_144-2	47	68	Brain	20	9
313_278-2	38	214	Sclerotome	3	17
260_298-2	95	214	Urogenital ridge	7	11
153_165-2	150	53	Cavity	6	20
261_301-2	95	217	Connective tissue	7	11
290_317-2	73	242	Sclerotome	17	6
184_254-2	151	147	Cavity	15	2
224_112-2	65	27	Brain	5	23
203_291-2	146	188	Dermomyotome	18	3
283_319-2	81	242	Sclerotome	3	17
266_243-2	71	164	GI tract	12	15
243_132-2	54	52	Brain	10	21
183_299-2	168	189	Dermomyotome	18	3
233_161-2	74	76	Brain	14	5
172_138-2	123	34	Brain	11	14
325_283-2	29	222	Dermomyotome	12	15
159_208-2	159	95	Connective tissue	4	4
263_325-2	101	241	Sclerotome	3	17
149_239-2	179	121	Connective tissue	8	16
254_176-2	59	98	Brain	20	9
166_182-2	144	73	Brain	11	14
245_178-2	68	96	Brain	10	21
177_275-2	165	164	Dermomyotome	8	16
283_314-2	79	237	Sclerotome	3	17
205_276-2	139	175	Connective tissue	15	2
295_321-2	70	248	Dorsal root ganglion	17	6
233_274-2	112	182	Cavity	19	7
274_316-2	88	236	Sclerotome	3	17
295_310-2	67	237	Sclerotome	3	17
192_160-2	112	61	Brain	9	10
144_229-2	180	110	Cavity	6	20
305_259-2	39	193	Urogenital ridge	1	19
245_267-2	98	180	Liver	19	7
234_104-2	53	23	Meninges	5	23
183_271-2	158	163	Connective tissue	15	2
218_173-2	92	82	Brain	14	5
245_192-2	74	109	Jaw and tooth	16	12
210_322-2	150	220	Dermomyotome	18	3
174_247-2	158	137	Dermomyotome	15	2
221_164-2	86	75	Brain	14	5
247_189-2	70	107	Jaw and tooth	16	12
319_209-2	9	151	Surface ectoderm	12	15
216_136-2	81	47	Brain	14	5
204_292-2	146	189	Dermomyotome	18	3
224_160-2	82	72	Brain	14	5
242_318-2	119	227	Dermomyotome	18	3
282_277-2	67	202	GI tract	1	19
260_163-2	49	87	Brain	20	9
257_317-2	104	231	Sclerotome	3	17
201_135-2	95	41	Head mesenchyme	9	10
168_183-2	142	75	Brain	11	14
155_232-2	171	116	Dermomyotome	8	16
170_141-2	126	36	Brain	11	14
213_176-2	97	84	Brain	14	5
161_142-2	135	34	Brain	11	14
196_202-2	122	102	Branchial arch	13	22
219_325-2	143	226	Sclerotome	18	3
185_216-2	137	112	Lung primordium	13	22
319_243-2	21	183	Sclerotome	3	17
171_186-2	140	79	Dorsal root ganglion	4	4
309_278-2	42	212	Urogenital ridge	3	17
232_306-2	124	212	Urogenital ridge	7	11
179_265-2	160	156	Dermomyotome	15	2
233_146-2	68	62	Brain	10	21
184_176-2	125	73	Brain	11	14
263_321-2	100	237	Sclerotome	3	17
250_162-2	58	83	Cavity	20	9
189_153-2	112	54	Brain	9	10
331_266-2	17	208	Surface ectoderm	12	15
229_162-2	78	76	Brain	14	5
264_175-2	49	100	Jaw and tooth	16	12
201_259-2	137	157	Heart	2	1
196_102-2	88	8	Brain	5	23
319_304-2	42	240	Dorsal root ganglion	17	6
148_165-2	155	51	Meninges	6	20
303_321-2	62	251	Dorsal root ganglion	17	6
219_101-2	66	15	Meninges	5	23
163_250-2	170	136	Dermomyotome	8	16
285_319-2	79	242	Sclerotome	3	17
148_255-2	186	135	Surface ectoderm	12	8
238_112-2	52	32	Brain	10	21
312_253-2	31	190	GI tract	3	17
174_159-2	128	54	Cavity	11	14
221_129-2	74	42	Brain	14	5
232_272-2	112	180	Liver	19	7
306_259-2	38	193	Urogenital ridge	1	19
294_319-2	70	246	Sclerotome	17	6
250_118-2	43	42	Jaw and tooth	20	9
284_283-2	67	208	GI tract	1	19
238_310-2	120	218	Urogenital ridge	7	11
327_260-2	19	201	Sclerotome	12	15
180_281-2	164	171	Dermomyotome	8	16
287_310-2	74	235	Sclerotome	3	17
266_304-2	91	222	Connective tissue	7	11
224_126-2	70	40	Brain	14	5
230_157-2	76	71	Brain	14	5
158_141-2	137	32	Brain	11	14
293_281-2	58	210	Urogenital ridge	1	19
262_179-2	52	103	Jaw and tooth	16	12
228_170-2	81	83	Brain	14	5
207_166-2	100	72	Brain	14	5
179_202-2	138	96	Inner ear	4	4
238_325-2	125	232	Sclerotome	18	3
243_290-2	108	201	GI tract	7	11
264_171-2	48	96	Jaw and tooth	20	9
188_125-2	103	27	Brain	5	23
147_219-2	174	101	Meninges	6	20
170_258-2	166	146	Dermomyotome	8	16
287_330-2	81	253	Dorsal root ganglion	17	6
152_224-2	171	108	Connective tissue	4	4
256_121-2	38	47	Surface ectoderm	20	9
232_197-2	87	110	Jaw and tooth	16	12
209_141-2	89	49	Brain	14	5
312_258-2	32	194	Sclerotome	3	17
247_183-2	68	102	Brain	16	12
206_243-2	127	144	Heart	2	1
327_230-2	9	173	Surface ectoderm	12	15
191_175-2	118	75	Brain	9	10
180_304-2	173	192	Surface ectoderm	12	8
253_326-2	111	238	Sclerotome	3	17
163_277-2	179	161	Dermomyotome	8	16
230_130-2	66	46	Brain	10	21
173_157-2	129	52	Cavity	11	14
194_257-2	143	153	Heart	15	2
233_174-2	79	88	Brain	14	5
242_281-2	106	192	GI tract	19	7
257_127-2	39	53	Jaw and tooth	20	9
200_171-2	108	74	Head mesenchyme	9	10
323_296-2	35	234	Sclerotome	12	15
247_149-2	56	70	Brain	20	9
326_221-2	7	164	Surface ectoderm	12	15
238_197-2	81	112	Jaw and tooth	16	12
159_176-2	148	65	Brain	11	14
213_315-2	145	214	Sclerotome	18	3
176_303-2	176	190	Surface ectoderm	12	8
229_323-2	133	227	Sclerotome	18	3
194_243-2	138	140	Heart	15	2
202_117-2	88	24	Brain	5	23
163_221-2	160	109	Cavity	4	4
299_312-2	63	241	Sclerotome	17	6
198_255-2	139	152	Heart	2	1
179_156-2	123	53	Brain	11	14
312_293-2	44	227	Sclerotome	3	17
171_287-2	176	173	Dermomyotome	8	16
288_289-2	66	215	Connective tissue	15	25
215_322-2	145	221	Sclerotome	18	3
168_129-2	124	24	Meninges	6	20
319_248-2	22	187	Dermomyotome	3	17
235_269-2	109	178	Liver	19	7
173_121-2	116	18	Brain	5	23
287_294-2	68	220	Cavity	15	25
170_175-2	138	68	Brain	11	14
303_239-2	34	174	Sclerotome	1	19
295_268-2	52	198	Urogenital ridge	1	19
204_275-2	141	173	Connective tissue	15	2
247_290-2	104	202	GI tract	7	11
203_262-2	136	161	Heart	2	1
178_199-2	138	93	Inner ear	4	4
300_290-2	55	220	Blood vessel	3	17
274_291-2	79	212	Urogenital ridge	7	11
214_186-2	100	93	Brain	16	12
223_213-2	101	122	Surface ectoderm	13	22
171_285-2	174	172	Dermomyotome	8	16
166_281-2	178	166	Dermomyotome	8	16
317_241-2	22	180	Sclerotome	3	17
192_139-2	105	41	Head mesenchyme	9	10
302_289-2	52	220	Blood vessel	3	17
216_296-2	136	197	Urogenital ridge	7	11
261_176-2	52	100	Jaw and tooth	16	12
175_210-2	146	102	Blood vessel	4	4
294_278-2	56	207	Urogenital ridge	1	19
275_166-2	34	97	Surface ectoderm	20	9
185_234-2	144	128	GI tract	15	2
192_131-2	102	34	Head mesenchyme	9	10
251_113-2	40	37	Surface ectoderm	20	9
192_102-2	92	7	Meninges	5	23
250_191-2	68	110	Jaw and tooth	16	12
276_263-2	68	187	GI tract	1	19
193_97-2	89	2	Cavity	5	23
178_169-2	128	65	Brain	11	14
252_300-2	103	213	Urogenital ridge	7	11
254_165-2	55	87	Brain	20	9
164_204-2	153	93	Inner ear	4	4
199_185-2	114	87	Head mesenchyme	16	12
255_199-2	67	119	Jaw and tooth	16	12
164_194-2	150	84	Inner ear	4	4
207_317-2	151	214	Dermomyotome	18	3
222_315-2	137	217	Dermomyotome	18	3
213_258-2	125	161	Heart	2	1
212_173-2	97	80	Brain	14	5
318_248-2	23	187	Sclerotome	3	17
155_147-2	142	36	Brain	6	20
171_228-2	155	118	Dorsal root ganglion	4	4
145_203-2	171	85	Meninges	6	20
223_154-2	81	66	Brain	14	5
190_103-2	94	7	Brain	5	23
309_222-2	23	160	Sclerotome	12	15
159_276-2	182	159	Surface ectoderm	8	16
212_155-2	91	63	Brain	14	5
212_161-2	93	69	Brain	14	5
232_268-2	112	176	Liver	19	7
266_143-2	36	71	Brain	20	9
287_279-2	63	206	GI tract	1	19
172_154-2	128	49	Cavity	11	14
149_244-2	181	126	Dermomyotome	8	16
164_234-2	163	121	Dermomyotome	4	4
156_261-2	180	144	Dermomyotome	8	16
273_340-2	97	258	Surface ectoderm	17	6
236_165-2	72	81	Brain	14	5
202_275-2	142	173	Connective tissue	15	2
212_192-2	104	98	Jaw and tooth	16	12
272_157-2	35	86	Jaw and tooth	20	9
188_236-2	141	131	Lung primordium	15	2
303_279-2	48	211	Blood vessel	1	19
305_230-2	29	166	Blood vessel	3	17
198_309-2	157	203	Dermomyotome	18	3
145_179-2	162	63	Meninges	6	20
327_258-2	18	200	Surface ectoderm	12	15
187_100-2	96	3	Meninges	5	23
213_219-2	112	124	Surface ectoderm	13	22
281_292-2	73	216	Blood vessel	15	25
153_163-2	149	51	Cavity	6	20
181_203-2	137	98	Inner ear	4	4
234_235-2	98	146	Heart	2	1
210_204-2	110	109	Branchial arch	13	22
312_272-2	37	208	Sclerotome	3	17
320_269-2	29	207	Sclerotome	3	17
169_230-2	157	119	Dorsal root ganglion	4	4
222_102-2	64	17	Meninges	5	23
164_206-2	154	95	Inner ear	4	4
239_322-2	123	230	Sclerotome	18	3
273_292-2	81	213	Urogenital ridge	7	11
302_318-2	62	247	Dorsal root ganglion	17	6
292_326-2	75	251	Dorsal root ganglion	17	6
268_254-2	75	180	Cavity	1	19
205_250-2	130	150	Heart	2	1
212_217-2	112	122	Branchial arch	13	22
207_274-2	137	173	Connective tissue	15	2
215_204-2	106	110	Branchial arch	13	22
268_288-2	84	208	GI tract	7	11
320_213-2	10	155	Spinal cord	12	15
199_261-2	140	158	Heart	2	1
261_338-2	108	252	Surface ectoderm	12	8
291_273-2	57	201	GI tract	1	19
282_316-2	80	239	Sclerotome	3	17
182_117-2	106	18	Brain	5	23
244_132-2	53	53	Brain	10	21
222_264-2	119	169	Heart	19	7
215_280-2	131	182	Urogenital ridge	7	11
246_146-2	56	67	Brain	20	9
229_310-2	128	215	Dermomyotome	18	3
200_269-2	141	167	Connective tissue	15	2
272_334-2	96	252	Sclerotome	17	6
225_202-2	95	112	Surface ectoderm	16	12
249_275-2	97	189	Liver	19	7
283_335-2	86	257	Surface ectoderm	17	6
185_204-2	133	100	Head mesenchyme	4	4
331_264-2	17	206	Surface ectoderm	12	15
176_112-2	110	11	Meninges	5	23
311_252-2	31	188	GI tract	3	17
189_239-2	142	134	Dorsal root ganglion	15	2
218_278-2	128	181	Liver	19	7
301_299-2	57	229	Sclerotome	3	17
191_154-2	111	55	Brain	9	10
319_215-2	11	156	Spinal cord	12	15
219_195-2	98	103	Surface ectoderm	16	12
211_240-2	121	143	Heart	2	1
215_279-2	131	181	Urogenital ridge	7	11
242_311-2	116	220	Urogenital ridge	7	11
202_102-2	82	10	Brain	5	23
251_141-2	50	64	Brain	20	9
224_127-2	70	41	Brain	14	5
158_246-2	174	130	Dermomyotome	8	16
246_296-2	107	208	GI tract	7	11
152_246-2	179	128	Dermomyotome	8	16
318_288-2	37	225	Dermomyotome	3	17
191_238-2	139	134	Connective tissue	15	2
312_284-2	41	219	Sclerotome	3	17
186_202-2	132	99	Head mesenchyme	13	22
217_190-2	98	98	Brain	16	12
309_236-2	28	173	Cavity	3	17
152_191-2	160	77	Connective tissue	4	4
214_169-2	94	77	Brain	14	5
183_261-2	155	153	Connective tissue	15	2
253_270-2	92	186	Liver	19	7
225_127-2	69	42	Brain	14	5
242_316-2	118	225	Sclerotome	3	17
248_155-2	57	76	Cavity	20	9
204_201-2	114	104	Branchial arch	13	22
296_241-2	42	173	GI tract	1	19
175_266-2	164	155	Dermomyotome	8	16
172_257-2	164	145	Dermomyotome	8	16
258_167-2	52	90	Brain	20	9
232_234-2	99	145	Heart	2	1
318_263-2	29	201	Sclerotome	3	17
294_336-2	76	262	Surface ectoderm	17	6
263_166-2	47	91	Brain	20	9
255_182-2	60	104	Head mesenchyme	16	12
158_159-2	143	49	Cavity	6	20
272_289-2	81	210	Urogenital ridge	7	11
296_246-2	43	178	Urogenital ridge	1	19
151_135-2	142	24	Cavity	6	20
159_141-2	136	32	Brain	11	14
264_158-2	43	84	Brain	20	9
298_331-2	71	258	Surface ectoderm	17	6
179_262-2	159	153	Connective tissue	15	2
248_288-2	103	201	GI tract	7	11
227_163-2	80	76	Brain	14	5
217_236-2	114	141	Heart	2	1
283_315-2	79	238	Sclerotome	3	17
237_133-2	60	51	Brain	10	21
201_193-2	115	95	Surface ectoderm	13	22
177_220-2	146	113	Inner ear	4	4
249_191-2	69	110	Jaw and tooth	16	12
298_304-2	61	233	Sclerotome	3	17
224_237-2	108	145	Heart	2	1
205_256-2	132	156	Heart	2	1
255_149-2	50	72	Cavity	20	9
220_199-2	99	108	Surface ectoderm	13	22
190_111-2	97	15	Brain	5	23
317_273-2	33	210	Sclerotome	3	17
179_148-2	120	46	Brain	11	14
194_278-2	150	173	Connective tissue	15	2
295_316-2	68	243	Sclerotome	17	6
284_308-2	76	232	Urogenital ridge	3	17
175_218-2	148	110	Inner ear	4	4
276_305-2	82	226	Urogenital ridge	7	11
269_289-2	83	209	Urogenital ridge	7	11
158_251-2	175	135	Dermomyotome	8	16
188_147-2	111	48	Brain	9	10
208_290-2	141	189	Dermomyotome	18	3
314_250-2	28	188	GI tract	3	17
224_287-2	125	192	GI tract	7	11
243_287-2	107	198	GI tract	7	11
254_270-2	91	186	Liver	19	7
272_307-2	87	227	Urogenital ridge	7	11
169_294-2	179	179	Surface ectoderm	12	8
153_235-2	174	118	Connective tissue	8	16
159_245-2	172	130	Dermomyotome	8	16
173_132-2	121	28	Head mesenchyme	9	10
198_145-2	101	49	Head mesenchyme	9	10
296_275-2	53	205	Urogenital ridge	1	19
263_147-2	41	73	Brain	20	9
148_188-2	163	72	Connective tissue	6	20
307_316-2	57	247	Dorsal root ganglion	17	6
220_276-2	125	180	Liver	19	7
321_219-2	11	161	Spinal cord	12	15
266_141-2	36	69	Brain	20	9
295_287-2	58	216	Blood vessel	15	25
190_218-2	133	115	Branchial arch	13	22
172_299-2	178	185	Surface ectoderm	12	8
258_156-2	48	80	Brain	20	9
325_281-2	29	220	Dermomyotome	12	15
183_234-2	145	128	GI tract	4	4
170_270-2	170	157	Dermomyotome	8	16
201_175-2	108	79	Head mesenchyme	9	10
210_172-2	99	79	Brain	14	5
226_329-2	138	232	Dermomyotome	12	8
299_252-2	43	184	GI tract	1	19
305_315-2	59	245	Dorsal root ganglion	17	6
265_149-2	39	76	Brain	20	9
197_153-2	105	56	Head mesenchyme	9	10
159_233-2	168	118	Dermomyotome	8	16
230_131-2	66	47	Brain	10	21
244_326-2	120	235	Sclerotome	18	3
267_173-2	46	99	Jaw and tooth	20	9
207_249-2	128	150	Heart	2	1
310_218-2	21	156	Sclerotome	12	15
158_241-2	171	126	Dermomyotome	8	16
174_207-2	145	99	Inner ear	4	4
205_158-2	99	64	Brain	14	5
146_250-2	186	130	Surface ectoderm	12	8
220_214-2	104	122	Surface ectoderm	13	22
165_279-2	178	164	Dermomyotome	8	16
203_183-2	109	87	Head mesenchyme	16	12
216_285-2	132	187	GI tract	7	11
221_202-2	99	111	Surface ectoderm	13	22
171_263-2	167	151	Dermomyotome	8	16
161_279-2	182	162	Surface ectoderm	12	8
214_249-2	121	153	Heart	2	1
221_266-2	121	171	Liver	19	7
161_163-2	142	54	Cavity	6	20
174_131-2	119	28	Jaw and tooth	9	10
189_165-2	116	65	Brain	11	14
223_300-2	130	204	Urogenital ridge	7	11
316_283-2	37	219	Sclerotome	3	17
172_195-2	142	87	Inner ear	4	4
205_128-2	89	36	Blood vessel	9	10
226_276-2	119	182	Liver	19	7
267_141-2	35	69	Jaw and tooth	20	9
215_105-2	72	17	Brain	5	23
173_196-2	142	89	Inner ear	4	4
177_218-2	146	111	Head mesenchyme	4	4
180_246-2	152	138	Blood vessel	15	2
313_215-2	17	154	Sclerotome	12	15
182_298-2	168	188	Dermomyotome	18	3
236_163-2	71	79	Brain	14	5
195_144-2	103	47	Head mesenchyme	9	10
236_264-2	106	174	Liver	19	7
283_340-2	88	262	Surface ectoderm	17	6
248_117-2	44	40	Brain	20	9
236_167-2	73	83	Brain	14	5
228_232-2	102	141	Heart	2	1
213_239-2	119	143	Heart	2	1
308_285-2	45	218	Sclerotome	3	17
152_263-2	185	144	Surface ectoderm	12	8
224_232-2	106	140	Heart	2	1
229_277-2	117	184	Liver	19	7
288_247-2	51	176	GI tract	1	19
255_296-2	99	211	Urogenital ridge	7	11
172_297-2	177	183	Surface ectoderm	12	8
216_318-2	143	218	Dermomyotome	18	3
224_185-2	90	96	Cavity	14	5
261_332-2	106	246	Sclerotome	3	17
228_315-2	131	219	Dermomyotome	18	3
158_173-2	148	62	Brain	11	14
263_302-2	94	219	Blood vessel	7	11
218_118-2	73	31	Brain	5	23
194_166-2	112	68	Brain	9	10
152_211-2	167	96	Blood vessel	4	4
196_164-2	109	66	Head mesenchyme	9	10
171_128-2	120	24	Jaw and tooth	9	10
239_307-2	119	215	Urogenital ridge	7	11
194_259-2	144	155	Heart	15	2
266_321-2	97	238	Sclerotome	3	17
187_212-2	134	108	Surface ectoderm	13	22
233_287-2	117	195	GI tract	7	11
219_317-2	140	218	Dermomyotome	18	3
164_162-2	139	53	Cavity	6	20
232_274-2	113	182	Liver	19	7
294_240-2	43	171	GI tract	1	19
229_282-2	119	188	Liver	19	7
207_315-2	151	212	Dermomyotome	18	3
184_136-2	111	36	Head mesenchyme	9	10
187_256-2	149	150	Cavity	15	2
231_144-2	70	59	Brain	10	21
200_131-2	94	37	Head mesenchyme	9	10
181_142-2	116	41	Brain	9	10
231_164-2	76	78	Brain	14	5
244_295-2	109	206	GI tract	7	11
168_173-2	139	65	Brain	11	14
274_309-2	86	229	Urogenital ridge	3	17
161_284-2	183	167	Surface ectoderm	12	8
279_245-2	59	171	Sclerotome	1	19
270_153-2	36	81	Jaw and tooth	20	9
275_298-2	81	219	Cavity	15	25
223_132-2	73	46	Brain	14	5
235_287-2	115	195	GI tract	7	11
212_219-2	113	124	Surface ectoderm	13	22
229_249-2	107	158	Heart	2	1
189_298-2	162	190	Dermomyotome	18	3
177_295-2	172	183	Dermomyotome	18	3
211_151-2	91	59	Brain	14	5
250_120-2	44	43	Brain	10	21
227_243-2	107	151	Heart	2	1
172_222-2	152	113	Connective tissue	4	4
159_154-2	141	44	Cavity	6	20
272_306-2	86	226	Urogenital ridge	7	11
332_266-2	16	209	Cavity	12	15
225_236-2	107	144	Heart	2	1
186_110-2	100	12	Brain	5	23
300_269-2	47	201	Urogenital ridge	1	19
200_297-2	151	193	Dermomyotome	18	3
193_288-2	155	182	Dermomyotome	18	3
282_285-2	70	210	GI tract	1	19
247_196-2	72	114	Jaw and tooth	16	12
282_327-2	84	249	Sclerotome	17	6
183_213-2	138	108	Head mesenchyme	13	22
284_259-2	59	186	Urogenital ridge	1	19
226_138-2	72	52	Brain	10	21
218_184-2	95	93	Cavity	14	5
193_251-2	142	147	Heart	15	2
215_249-2	121	153	Heart	2	1
268_253-2	72	175	GI tract	1	19
215_276-2	130	178	Dermomyotome	7	11
250_185-2	66	105	Jaw and tooth	16	12
197_291-2	152	186	Dermomyotome	18	3
158_138-2	136	29	Meninges	6	20
193_255-2	143	151	Heart	15	2
196_313-2	160	206	Sclerotome	18	3
232_310-2	125	216	Urogenital ridge	7	11
191_310-2	164	202	Dermomyotome	18	3
176_115-2	111	14	Brain	5	23
189_174-2	119	73	Brain	9	10
292_238-2	44	169	Surface ectoderm	1	19
228_129-2	68	44	Brain	14	5
201_174-2	108	78	Head mesenchyme	9	10
210_139-2	88	48	Brain	14	5
319_256-2	25	195	Dermomyotome	3	17
240_151-2	64	69	Brain	10	21
241_335-2	126	242	Surface ectoderm	12	8
204_264-2	136	163	Heart	2	1
194_167-2	112	69	Brain	9	10
205_199-2	113	102	Branchial arch	13	22
196_237-2	134	135	Heart	15	2
242_317-2	118	226	Sclerotome	18	3
261_330-2	105	245	Sclerotome	3	17
194_205-2	125	104	Branchial arch	13	22
269_176-2	45	103	Surface ectoderm	16	12
302_256-2	41	189	GI tract	1	19
160_132-2	132	24	Meninges	6	20
216_287-2	133	189	Urogenital ridge	7	11
205_227-2	122	129	Surface ectoderm	2	1
160_247-2	172	132	Dermomyotome	8	16
189_131-2	105	33	Jaw and tooth	9	10
260_333-2	107	247	Sclerotome	3	17
215_104-2	71	17	Brain	5	23
176_176-2	132	71	Brain	11	14
183_153-2	118	52	Brain	11	14
229_328-2	134	232	Sclerotome	18	3
249_141-2	52	63	Jaw and tooth	20	9
174_264-2	164	153	Dermomyotome	8	16
147_213-2	172	96	Meninges	6	20
278_251-2	62	176	GI tract	1	19
236_273-2	109	183	Cavity	19	7
217_289-2	132	191	Urogenital ridge	7	11
205_120-2	86	28	Head mesenchyme	5	23
148_184-2	161	69	Connective tissue	6	20
182_168-2	124	65	Brain	11	14
232_116-2	59	34	Brain	10	21
239_283-2	110	193	GI tract	19	7
308_321-2	58	252	Surface ectoderm	17	6
273_171-2	39	99	Surface ectoderm	20	9
189_183-2	122	82	Head mesenchyme	9	10
153_204-2	163	89	Connective tissue	4	4
278_304-2	80	226	Urogenital ridge	3	17
323_217-2	8	160	Spinal cord	12	15
170_142-2	126	37	Brain	11	14
248_135-2	51	57	Brain	10	21
202_182-2	110	85	Head mesenchyme	16	12
178_205-2	140	99	Inner ear	4	4
293_322-2	72	248	Dorsal root ganglion	17	6
201_322-2	159	216	Surface ectoderm	12	8
236_320-2	125	227	Dermomyotome	18	3
223_151-2	79	63	Brain	14	5
153_209-2	165	94	Connective tissue	4	4
302_232-2	33	167	Surface ectoderm	1	19
264_135-2	35	62	Surface ectoderm	20	9
202_160-2	102	65	Brain	9	10
177_210-2	143	103	Connective tissue	4	4
328_239-2	8	184	Surface ectoderm	12	15
208_154-2	95	61	Brain	14	5
297_238-2	41	170	GI tract	1	19
261_307-2	97	223	Urogenital ridge	7	11
245_253-2	94	167	Liver	19	7
269_146-2	35	74	Jaw and tooth	20	9
295_271-2	53	201	Urogenital ridge	1	19
285_273-2	63	199	GI tract	7	11
227_188-2	88	100	Brain	14	5
192_233-2	137	130	Connective tissue	15	2
264_342-2	106	257	Cavity	12	8
286_336-2	84	259	Surface ectoderm	17	6
318_292-2	38	228	Dermomyotome	3	17
148_238-2	180	120	Connective tissue	8	16
215_275-2	129	177	Dermomyotome	19	7
214_263-2	126	166	Heart	2	1
192_155-2	110	57	Brain	9	10
217_126-2	77	38	Brain	9	10
237_258-2	103	169	Liver	19	7
152_200-2	163	85	Connective tissue	4	4
230_259-2	110	167	Heart	19	7
159_133-2	133	25	Meninges	6	20
270_325-2	95	243	Sclerotome	3	17
198_121-2	93	27	Head mesenchyme	5	23
219_291-2	131	194	Urogenital ridge	7	11
161_176-2	146	66	Brain	11	14
209_185-2	104	91	Jaw and tooth	16	12
259_165-2	50	89	Brain	20	9
160_134-2	133	26	Cavity	6	20
176_289-2	171	177	Dermomyotome	18	3
320_267-2	28	206	Sclerotome	3	17
188_110-2	98	13	Brain	5	23
289_277-2	61	204	GI tract	1	19
311_321-2	55	253	Surface ectoderm	17	6
178_294-2	171	182	Dermomyotome	18	3
186_126-2	106	27	Brain	5	23
249_290-2	103	203	GI tract	7	11
317_296-2	41	232	Sclerotome	3	17
181_303-2	171	192	Surface ectoderm	18	3
145_166-2	158	51	Meninges	6	20
172_265-2	166	153	Dermomyotome	8	16
176_104-2	108	3	Cavity	12	isolated
152_180-2	156	66	Blood vessel	6	20
174_120-2	115	18	Brain	5	23
326_282-2	28	222	Dermomyotome	12	15
289_314-2	73	239	Sclerotome	3	17
322_283-2	32	221	Dermomyotome	3	17
314_248-2	27	186	Sclerotome	3	17
196_234-2	133	132	Blood vessel	15	2
176_116-2	112	14	Brain	5	23
294_296-2	62	224	Urogenital ridge	3	17
189_235-2	140	131	GI tract	15	2
232_325-2	131	230	Dermomyotome	18	3
268_315-2	93	233	Dermomyotome	3	17
179_159-2	124	56	Cavity	11	14
147_194-2	166	78	Meninges	6	20
189_245-2	144	140	Cavity	15	2
202_156-2	101	61	Brain	14	5
186_304-2	167	194	Dermomyotome	18	3
197_259-2	141	156	Heart	15	2
309_317-2	55	249	Dorsal root ganglion	17	6
221_170-2	88	81	Brain	14	5
215_184-2	98	92	Brain	14	5
170_156-2	131	50	Cavity	11	14
322_243-2	18	184	Dermomyotome	12	15
218_189-2	97	97	Brain	16	12
292_299-2	65	226	Urogenital ridge	3	17
309_299-2	49	232	Sclerotome	3	17
202_151-2	99	56	Brain	14	5
203_139-2	94	45	Brain	9	10
164_247-2	169	133	Dermomyotome	8	16
261_125-2	35	52	Surface ectoderm	20	9
186_267-2	154	160	Cavity	15	2
279_254-2	62	179	GI tract	1	19
197_191-2	118	92	Sclerotome	16	12
153_246-2	178	129	Dermomyotome	8	16
276_297-2	80	219	Cavity	15	25
294_235-2	42	167	Surface ectoderm	1	19
159_207-2	159	94	Connective tissue	4	4
232_165-2	76	80	Brain	14	5
272_161-2	37	90	Jaw and tooth	20	9
179_232-2	149	124	Blood vessel	4	4
231_278-2	115	186	Liver	19	7
250_169-2	60	90	Brain	20	9
284_278-2	66	203	GI tract	1	19
308_263-2	38	198	Urogenital ridge	1	19
200_308-2	155	203	Dermomyotome	18	3
210_276-2	134	177	Connective tissue	7	11
225_244-2	109	152	Heart	2	1
185_276-2	158	168	Connective tissue	15	2
325_216-2	6	159	Surface ectoderm	12	15
219_161-2	87	71	Brain	14	5
261_153-2	44	78	Brain	20	9
184_237-2	146	131	GI tract	15	2
206_109-2	81	18	Brain	5	23
231_304-2	124	210	Urogenital ridge	7	11
150_168-2	154	54	Cavity	6	20
223_265-2	118	171	Liver	19	7
210_146-2	90	54	Brain	14	5
302_316-2	62	245	Dorsal root ganglion	17	6
271_326-2	94	244	Sclerotome	3	17
193_130-2	100	33	Head mesenchyme	9	10
268_172-2	44	99	Jaw and tooth	20	9
251_157-2	55	79	Cavity	20	9
325_219-2	7	162	Surface ectoderm	12	15
228_317-2	132	221	Dermomyotome	18	3
263_135-2	36	62	Jaw and tooth	20	9
231_159-2	75	74	Cavity	14	5
259_324-2	105	238	Dermomyotome	3	17
200_237-2	131	136	Heart	2	1
254_321-2	109	234	Sclerotome	3	17
312_211-2	16	150	Surface ectoderm	12	15
152_269-2	187	150	Cavity	12	8
297_280-2	54	210	Urogenital ridge	1	19
270_145-2	33	74	Jaw and tooth	20	9
248_160-2	59	80	Cavity	20	9
158_147-2	140	37	Cavity	6	20
242_165-2	66	83	Brain	20	9
317_306-2	44	241	Dorsal root ganglion	17	6
235_279-2	112	188	Liver	19	7
202_232-2	127	132	Heart	2	1
184_182-2	127	79	Brain	9	10
304_270-2	44	203	Urogenital ridge	1	19
214_305-2	141	205	Dermomyotome	18	3
201_140-2	96	46	Brain	9	10
244_287-2	106	198	GI tract	7	11
165_268-2	174	154	Dermomyotome	8	16
289_302-2	69	228	Sclerotome	3	17
191_269-2	150	163	Cavity	15	2
315_228-2	19	167	Sclerotome	3	17
194_280-2	151	175	Connective tissue	15	2
285_246-2	54	174	GI tract	1	19
178_194-2	136	89	Dorsal root ganglion	4	4
196_104-2	89	10	Brain	5	23
252_312-2	107	225	Urogenital ridge	7	11
212_151-2	90	60	Brain	14	5
217_177-2	94	86	Cavity	14	5
155_238-2	173	122	Dermomyotome	8	16
260_337-2	108	251	Surface ectoderm	12	8
216_187-2	98	95	Brain	16	12
233_249-2	104	159	Heart	2	1
241_306-2	116	215	Urogenital ridge	7	11
152_267-2	186	148	Surface ectoderm	12	8
280_247-2	59	173	Sclerotome	1	19
175_303-2	177	190	Surface ectoderm	12	8
283_301-2	74	225	Urogenital ridge	3	17
251_126-2	45	49	Brain	10	21
243_330-2	123	238	Sclerotome	18	3
183_167-2	123	65	Brain	11	14
228_301-2	126	206	Urogenital ridge	7	11
174_105-2	110	3	Cavity	6	20
152_255-2	182	137	Dermomyotome	8	16
237_326-2	126	233	Dermomyotome	18	3
256_303-2	100	218	GI tract	7	11
258_142-2	44	67	Brain	20	9
251_189-2	66	109	Jaw and tooth	16	12
187_106-2	98	9	Brain	5	23
177_239-2	153	130	Dorsal root ganglion	4	4
194_260-2	144	156	Heart	15	2
209_106-2	77	16	Brain	5	23
150_170-2	155	56	Cavity	6	20
227_161-2	79	74	Brain	14	5
170_263-2	168	150	Dermomyotome	8	16
191_128-2	102	31	Brain	9	10
149_259-2	186	140	Surface ectoderm	12	8
177_231-2	150	123	Lung primordium	4	4
183_298-2	167	188	Dermomyotome	18	3
187_315-2	169	205	Cavity	12	8
283_262-2	61	188	Blood vessel	1	19
328_262-2	19	204	Surface ectoderm	12	15
259_282-2	90	199	Cavity	7	11
174_289-2	173	176	Dermomyotome	8	16
168_124-2	122	19	Meninges	6	20
292_320-2	72	246	Sclerotome	17	6
317_248-2	24	187	Sclerotome	3	17
198_241-2	135	139	Heart	2	1
189_176-2	120	75	Brain	9	10
228_253-2	110	161	Heart	2	1
256_187-2	61	109	Jaw and tooth	16	12
192_204-2	127	103	Surface ectoderm	13	22
258_191-2	60	113	Jaw and tooth	16	12
203_110-2	84	18	Brain	5	23
176_195-2	139	89	Inner ear	4	4
236_187-2	80	102	Brain	14	5
172_213-2	149	104	Dorsal root ganglion	4	4
223_278-2	123	183	Liver	19	7
234_177-2	78	92	Brain	14	5
241_267-2	102	179	Liver	19	7
183_307-2	170	196	Surface ectoderm	12	8
301_232-2	34	166	Surface ectoderm	12	15
286_332-2	82	255	Dorsal root ganglion	17	6
157_138-2	137	29	Meninges	6	20
162_152-2	137	44	Cavity	6	20
156_209-2	162	95	Connective tissue	4	4
172_283-2	173	170	Dermomyotome	8	16
223_171-2	86	82	Brain	14	5
235_178-2	77	93	Brain	14	5
254_282-2	95	197	GI tract	19	7
177_173-2	130	68	Brain	11	14
171_240-2	159	129	Dermomyotome	4	4
211_264-2	129	166	Heart	2	1
194_178-2	116	79	Head mesenchyme	9	10
184_217-2	139	112	Lung primordium	13	22
306_239-2	32	174	Sclerotome	1	19
184_168-2	122	66	Brain	11	14
218_242-2	115	147	Heart	2	1
306_256-2	37	191	GI tract	1	19
325_214-2	5	158	Surface ectoderm	12	15
235_128-2	60	46	Brain	10	21
176_218-2	147	110	Head mesenchyme	4	4
213_103-2	72	15	Brain	5	23
218_290-2	132	192	Urogenital ridge	7	11
200_258-2	138	156	Heart	2	1
200_233-2	129	133	Connective tissue	2	1
189_252-2	146	147	Heart	15	2
283_242-2	55	169	GI tract	1	19
152_193-2	161	78	Connective tissue	4	4
207_259-2	131	160	Heart	2	1
215_135-2	82	46	Brain	14	5
196_115-2	93	20	Brain	5	23
253_137-2	47	60	Brain	20	9
259_167-2	51	91	Brain	20	9
256_138-2	44	63	Brain	20	9
230_307-2	126	212	Urogenital ridge	7	11
202_135-2	94	41	Head mesenchyme	9	10
147_243-2	182	124	Surface ectoderm	8	16
153_202-2	163	87	Connective tissue	4	4
234_112-2	56	31	Brain	10	21
221_213-2	103	121	Surface ectoderm	13	22
188_281-2	157	174	Dermomyotome	8	16
280_267-2	66	192	GI tract	1	19
212_304-2	143	203	Sclerotome	18	3
197_179-2	113	81	Head mesenchyme	9	10
313_250-2	29	187	GI tract	3	17
202_171-2	106	75	Head mesenchyme	9	10
188_141-2	109	42	Head mesenchyme	9	10
241_183-2	74	100	Brain	14	5
223_294-2	128	198	GI tract	7	11
210_147-2	90	55	Brain	14	5
166_221-2	157	110	Dorsal root ganglion	4	4
186_124-2	105	25	Brain	5	23
177_259-2	160	149	Connective tissue	15	2
183_281-2	162	172	Dermomyotome	8	16
288_324-2	78	248	Sclerotome	17	6
194_111-2	93	16	Brain	5	23
211_152-2	91	60	Brain	14	5
161_255-2	173	140	Dermomyotome	8	16
220_238-2	112	144	Heart	2	1
244_250-2	94	164	Heart	19	7
257_132-2	41	57	Brain	20	9
272_298-2	84	218	Cavity	15	25
302_217-2	42	148	Cavity	12	15
326_300-2	34	239	Cavity	12	15
294_306-2	66	233	Sclerotome	3	17
189_116-2	99	19	Brain	5	23
236_279-2	111	188	Liver	19	7
310_308-2	51	241	Dorsal root ganglion	17	6
265_326-2	100	242	Sclerotome	3	17
147_184-2	163	68	Meninges	6	20
231_121-2	62	38	Brain	10	21
215_232-2	115	137	Blood vessel	2	1
299_239-2	38	172	GI tract	1	19
190_174-2	118	74	Brain	9	10
311_230-2	24	168	Sclerotome	3	17
198_259-2	140	156	Heart	2	1
152_189-2	159	75	Connective tissue	4	4
260_169-2	51	93	Brain	20	9
225_168-2	83	80	Brain	14	5
257_314-2	103	228	Sclerotome	3	17
170_174-2	137	67	Brain	11	14
240_177-2	72	94	Brain	14	5
270_339-2	100	256	Cavity	17	6
273_285-2	78	206	GI tract	7	11
215_126-2	78	37	Brain	5	23
181_221-2	143	115	Lung primordium	4	4
207_144-2	92	51	Brain	14	5
172_293-2	176	179	Dermomyotome	8	16
323_236-2	15	177	Sclerotome	12	15
197_250-2	138	148	Heart	2	1
303_307-2	58	237	Sclerotome	17	6
203_268-2	138	167	Heart	2	1
190_173-2	118	73	Brain	9	10
206_159-2	98	65	Brain	14	5
281_268-2	65	193	GI tract	1	19
266_138-2	35	66	Jaw and tooth	20	9
248_289-2	103	202	GI tract	7	11
210_129-2	84	38	Head mesenchyme	9	10
261_186-2	56	109	Jaw and tooth	16	12
148_192-2	164	76	Connective tissue	4	4
231_129-2	64	46	Brain	10	21
303_268-2	44	201	Urogenital ridge	1	19
147_216-2	173	99	Meninges	6	20
232_135-2	66	51	Brain	10	21
228_176-2	83	89	Brain	14	5
259_322-2	104	236	Dermomyotome	3	17
320_290-2	36	227	Dermomyotome	12	15
241_325-2	122	233	Dermomyotome	18	3
229_257-2	110	165	Heart	2	1
246_323-2	117	233	Sclerotome	3	17
191_217-2	132	115	Branchial arch	13	22
196_101-2	88	7	Meninges	5	23
212_121-2	80	31	Head mesenchyme	5	23
209_149-2	92	57	Brain	14	5
283_325-2	83	247	Sclerotome	17	6
274_257-2	69	181	GI tract	1	19
300_272-2	49	203	Urogenital ridge	1	19
210_178-2	101	84	Brain	14	5
242_250-2	95	163	Heart	19	7
204_120-2	87	28	Head mesenchyme	5	23
299_256-2	44	188	GI tract	1	19
192_307-2	162	199	Dermomyotome	18	3
219_229-2	110	135	Heart	2	1
322_213-2	8	155	Spinal cord	12	15
205_216-2	119	118	Branchial arch	13	22
327_213-2	3	157	Surface ectoderm	12	15
303_294-2	53	225	Sclerotome	3	17
242_186-2	74	103	Brain	16	12
179_295-2	170	184	Dermomyotome	18	3
160_170-2	145	60	Cavity	6	20
209_236-2	122	139	Heart	2	1
322_303-2	38	240	Surface ectoderm	12	15
215_119-2	76	31	Brain	5	23
180_294-2	169	183	Dermomyotome	18	3
150_139-2	144	27	Cavity	6	20
200_232-2	129	132	Connective tissue	15	2
213_251-2	123	154	Heart	2	1
159_135-2	134	27	Cavity	6	20
222_132-2	74	45	Brain	14	5
145_206-2	172	88	Meninges	6	20
254_299-2	101	213	Urogenital ridge	7	11
290_274-2	59	202	GI tract	1	19
231_109-2	58	27	Brain	14	5
145_207-2	172	89	Meninges	6	20
150_186-2	160	71	Connective tissue	6	20
317_209-2	11	150	Surface ectoderm	12	15
228_164-2	79	77	Brain	14	5
240_285-2	109	195	GI tract	7	11
152_248-2	179	130	Dermomyotome	8	16
312_305-2	49	238	Dorsal root ganglion	17	6
211_297-2	141	196	Dermomyotome	18	3
242_253-2	97	166	Liver	19	7
280_294-2	75	217	Cavity	15	25
302_222-2	30	157	Cavity	12	15
218_131-2	77	43	Brain	14	5
275_248-2	64	172	Sclerotome	1	19
201_246-2	133	145	Cavity	2	1
284_313-2	78	236	Sclerotome	3	17
243_280-2	106	191	GI tract	19	7
161_211-2	158	99	Connective tissue	4	4
269_296-2	86	215	Urogenital ridge	7	11
268_312-2	92	230	Urogenital ridge	3	17
154_134-2	139	24	Meninges	6	20
322_282-2	31	220	Dermomyotome	12	15
270_152-2	36	80	Jaw and tooth	20	9
176_135-2	118	32	Head mesenchyme	9	10
310_236-2	27	173	Cavity	3	17
204_181-2	108	85	Head mesenchyme	16	12
218_230-2	111	136	Heart	2	1
250_330-2	115	241	Sclerotome	3	17
193_214-2	129	112	Branchial arch	13	22
246_277-2	101	190	Liver	19	7
263_194-2	57	117	Surface ectoderm	16	12
217_103-2	69	16	Brain	5	23
205_198-2	112	101	Branchial arch	13	22
179_198-2	137	93	Inner ear	4	4
212_273-2	132	174	Connective tissue	15	2
286_261-2	58	188	Urogenital ridge	1	19
228_282-2	120	188	Liver	19	7
162_277-2	180	161	Dermomyotome	8	16
230_229-2	100	139	Heart	2	1
152_226-2	172	110	Connective tissue	8	16
220_177-2	91	87	Cavity	14	5
218_198-2	100	106	Surface ectoderm	13	22
200_207-2	120	108	Branchial arch	13	22
249_309-2	109	221	GI tract	7	11
151_207-2	166	91	Connective tissue	4	4
306_281-2	46	214	Blood vessel	3	17
239_181-2	75	97	Brain	14	5
301_263-2	44	195	Urogenital ridge	1	19
245_184-2	70	102	Brain	16	12
243_264-2	100	176	Liver	19	7
303_277-2	47	209	Blood vessel	1	19
194_274-2	149	169	Connective tissue	15	2
199_290-2	150	186	Dermomyotome	18	3
239_114-2	52	34	Brain	10	21
220_166-2	87	77	Brain	14	5
171_232-2	156	122	Dorsal root ganglion	4	4
234_117-2	58	35	Brain	10	21
168_232-2	159	121	Connective tissue	4	4
214_326-2	148	225	Surface ectoderm	12	8
240_335-2	126	242	Surface ectoderm	12	8
252_196-2	68	115	Jaw and tooth	16	12
172_276-2	171	163	Dermomyotome	8	16
164_192-2	149	82	Inner ear	4	4
212_246-2	122	149	Heart	2	1
199_140-2	98	45	Head mesenchyme	9	10
314_239-2	24	177	Sclerotome	3	17
229_239-2	104	148	Heart	2	1
243_289-2	108	200	GI tract	7	11
206_242-2	127	143	Heart	2	1
165_172-2	141	63	Brain	11	14
200_243-2	133	142	Heart	2	1
210_258-2	128	160	Heart	2	1
197_185-2	116	86	Connective tissue	9	10
323_209-2	5	152	Surface ectoderm	12	15
308_300-2	51	232	Sclerotome	3	17
191_190-2	123	89	Head mesenchyme	16	12
230_154-2	74	69	Brain	14	5
161_180-2	148	69	Brain	11	14
256_157-2	51	80	Brain	20	9
225_319-2	135	222	Dermomyotome	18	3
237_175-2	75	91	Brain	14	5
236_131-2	60	49	Brain	10	21
325_294-2	33	233	Surface ectoderm	12	15
273_152-2	34	81	Surface ectoderm	20	9
167_264-2	172	150	Dermomyotome	8	16
145_167-2	158	52	Meninges	6	20
250_250-2	88	166	Cavity	15	13
243_179-2	70	97	Brain	14	5
200_141-2	98	46	Head mesenchyme	9	10
164_139-2	131	32	Brain	11	14
298_301-2	60	230	Sclerotome	3	17
209_193-2	107	98	Surface ectoderm	13	22
173_285-2	172	172	Dermomyotome	8	16
248_259-2	94	173	Cavity	19	7
154_265-2	183	147	Surface ectoderm	8	16
151_147-2	146	35	Surface ectoderm	6	20
221_236-2	110	143	Heart	2	1
302_253-2	40	186	GI tract	1	19
248_314-2	112	225	Connective tissue	3	17
267_196-2	54	121	Cavity	12	15
177_236-2	152	128	Dorsal root ganglion	4	4
228_330-2	136	233	Sclerotome	12	8
235_312-2	123	219	Sclerotome	3	17
158_160-2	144	50	Cavity	6	20
216_272-2	127	175	Dermomyotome	19	7
244_194-2	74	111	Jaw and tooth	16	12
168_203-2	150	93	Inner ear	4	4
261_327-2	104	242	Sclerotome	3	17
201_162-2	104	66	Head mesenchyme	9	10
162_182-2	147	72	Connective tissue	11	14
286_259-2	58	186	Connective tissue	1	19
182_292-2	166	182	Dermomyotome	18	3
204_284-2	143	182	Dermomyotome	8	16
204_250-2	131	150	Heart	2	1
252_120-2	42	44	Jaw and tooth	20	9
236_159-2	70	75	Cavity	10	21
206_299-2	146	197	Dermomyotome	18	3
180_184-2	131	80	Brain	9	10
233_175-2	78	89	Brain	14	5
256_335-2	111	248	Sclerotome	12	8
163_184-2	147	74	Connective tissue	4	4
190_236-2	140	132	Lung primordium	15	2
248_122-2	46	45	Brain	10	21
204_209-2	117	111	Branchial arch	13	22
227_124-2	66	39	Brain	14	5
302_301-2	57	231	Sclerotome	3	17
326_233-2	11	176	Surface ectoderm	12	15
182_250-2	152	142	Cavity	15	2
196_272-2	146	168	Connective tissue	15	2
252_302-2	104	215	Urogenital ridge	7	11
185_176-2	124	74	Brain	11	14
319_213-2	10	155	Spinal cord	12	15
232_314-2	127	220	Sclerotome	18	3
164_224-2	160	112	Cavity	4	4
248_283-2	101	196	GI tract	7	11
186_248-2	147	142	Cavity	15	2
303_262-2	42	195	Urogenital ridge	1	19
259_315-2	102	230	Urogenital ridge	3	17
242_325-2	121	233	Dermomyotome	18	3
243_192-2	75	109	Jaw and tooth	16	12
239_284-2	110	194	Connective tissue	19	7
227_309-2	130	213	Sclerotome	3	17
153_177-2	154	64	Brain	11	14
243_189-2	74	106	Jaw and tooth	16	12
291_309-2	70	235	Sclerotome	3	17
196_269-2	145	165	Blood vessel	15	2
191_304-2	162	196	Dermomyotome	18	3
157_154-2	143	44	Cavity	6	20
258_176-2	55	99	Jaw and tooth	20	9
167_152-2	132	45	Cavity	11	14
269_290-2	84	210	Urogenital ridge	7	11
223_318-2	137	220	Sclerotome	18	3
165_286-2	181	170	Surface ectoderm	12	8
174_152-2	126	48	Cavity	11	14
326_293-2	31	232	Surface ectoderm	12	15
235_144-2	66	61	Brain	10	21
233_157-2	73	72	Cavity	10	21
204_213-2	119	115	Branchial arch	13	22
235_123-2	59	41	Brain	10	21
179_196-2	136	91	Inner ear	4	4
245_246-2	91	160	Cavity	15	13
248_168-2	62	88	Brain	20	9
223_243-2	111	150	Heart	2	1
190_172-2	118	72	Brain	9	10
214_149-2	88	58	Brain	14	5
315_210-2	13	150	Surface ectoderm	12	15
169_233-2	158	122	Dorsal root ganglion	4	4
182_186-2	130	82	Blood vessel	9	10
206_209-2	115	112	Branchial arch	13	22
209_129-2	85	38	Head mesenchyme	9	10
323_281-2	30	220	Dermomyotome	12	15
179_185-2	132	80	Blood vessel	9	10
321_209-2	8	151	Surface ectoderm	12	15
144_165-2	181	42	Meninges	6	20
305_280-2	47	213	Cavity	3	17
150_155-2	149	42	Cavity	6	20
206_119-2	85	27	Head mesenchyme	5	23
211_281-2	136	181	Urogenital ridge	7	11
228_324-2	134	228	Dermomyotome	18	3
294_303-2	65	231	Sclerotome	3	17
263_188-2	55	112	Jaw and tooth	16	12
223_155-2	81	67	Brain	14	5
204_203-2	115	106	Branchial arch	13	22
232_176-2	80	90	Brain	14	5
184_151-2	116	50	Brain	11	14
284_322-2	81	245	Sclerotome	17	6
203_160-2	101	65	Brain	14	5
203_287-2	145	184	Sclerotome	18	3
160_257-2	176	141	Dermomyotome	8	16
264_194-2	56	118	Surface ectoderm	16	12
199_238-2	132	137	Heart	2	1
319_278-2	33	216	Sclerotome	3	17
253_190-2	65	110	Jaw and tooth	16	12
245_278-2	102	190	Liver	19	7
320_265-2	27	204	Sclerotome	3	17
180_181-2	130	77	Brain	11	14
246_276-2	101	189	Liver	19	7
241_153-2	64	71	Cavity	10	21
148_208-2	169	91	Meninges	6	20
218_186-2	96	95	Brain	14	5
218_141-2	81	52	Brain	14	5
157_196-2	157	83	Connective tissue	4	4
193_100-2	90	5	Meninges	5	23
173_237-2	156	127	Dorsal root ganglion	4	4
192_175-2	117	75	Head mesenchyme	9	10
189_129-2	104	31	Brain	9	10
221_130-2	74	43	Brain	14	5
304_219-2	27	155	Surface ectoderm	12	15
316_273-2	34	210	Sclerotome	3	17
182_189-2	131	85	Dorsal root ganglion	4	4
303_231-2	32	166	Sclerotome	12	15
174_293-2	174	180	Sclerotome	8	16
228_180-2	85	92	Brain	14	5
182_170-2	125	67	Brain	11	14
206_229-2	122	131	Connective tissue	2	1
241_140-2	59	59	Brain	10	21
304_320-2	61	250	Dorsal root ganglion	17	6
182_288-2	165	178	Dermomyotome	8	16
305_302-2	54	233	Sclerotome	3	17
148_168-2	156	54	Meninges	6	20
158_236-2	170	121	Dermomyotome	8	16
257_186-2	60	108	Jaw and tooth	16	12
297_323-2	69	250	Dorsal root ganglion	17	6
148_214-2	172	97	Meninges	6	20
226_130-2	69	45	Brain	10	21
180_215-2	142	109	Head mesenchyme	4	4
151_198-2	163	83	Connective tissue	4	4
266_247-2	72	168	GI tract	1	19
202_116-2	87	23	Brain	5	23
178_198-2	138	92	Inner ear	4	4
219_142-2	80	54	Brain	14	5
187_257-2	150	151	Cavity	15	2
226_228-2	103	137	Heart	2	1
206_278-2	139	177	Connective tissue	15	2
227_315-2	132	219	Dermomyotome	18	3
243_260-2	98	173	Liver	19	7
196_312-2	161	205	Dermomyotome	18	3
226_193-2	91	104	Jaw and tooth	16	12
177_262-2	161	152	Connective tissue	15	2
244_161-2	63	80	Cavity	20	9
159_280-2	184	163	Surface ectoderm	12	8
191_295-2	159	188	Dermomyotome	18	3
212_254-2	126	156	Heart	2	1
159_202-2	158	89	Inner ear	4	4
280_279-2	70	203	GI tract	1	19
216_132-2	80	43	Brain	9	10
154_167-2	150	55	Cavity	6	20
161_265-2	177	149	Dermomyotome	8	16
170_216-2	152	106	Dorsal root ganglion	4	4
178_248-2	155	139	Blood vessel	15	2
202_191-2	113	94	Jaw and tooth	16	12
250_140-2	50	62	Brain	20	9
170_297-2	180	182	Surface ectoderm	12	8
221_319-2	139	221	Sclerotome	18	3
207_244-2	126	145	Heart	2	1
236_337-2	131	243	Surface ectoderm	12	8
262_295-2	92	212	Urogenital ridge	7	11
265_144-2	38	71	Brain	20	9
294_312-2	68	239	Sclerotome	3	17
145_157-2	155	42	Meninges	6	20
279_257-2	63	182	GI tract	1	19
272_310-2	88	230	Urogenital ridge	3	17
212_297-2	140	197	Dermomyotome	18	3
271_327-2	95	245	Sclerotome	17	6
220_133-2	77	45	Brain	14	5
189_121-2	101	24	Brain	5	23
248_323-2	115	234	Sclerotome	18	3
199_308-2	156	203	Dermomyotome	18	3
283_316-2	80	239	Sclerotome	3	17
281_340-2	90	261	Surface ectoderm	17	6
272_326-2	93	245	Sclerotome	3	17
160_233-2	167	119	Dermomyotome	8	16
260_317-2	101	232	Dermomyotome	3	17
247_310-2	111	221	Urogenital ridge	7	11
316_284-2	38	220	Sclerotome	3	17
291_319-2	73	245	Sclerotome	17	6
284_277-2	65	203	GI tract	1	19
185_257-2	151	150	Cavity	15	2
232_245-2	103	155	Heart	2	1
262_333-2	105	248	Sclerotome	17	6
269_311-2	91	230	Urogenital ridge	3	17
247_165-2	62	85	Cavity	20	9
216_194-2	102	101	Surface ectoderm	16	12
226_155-2	78	68	Brain	14	5
290_326-2	76	251	Dorsal root ganglion	17	6
193_194-2	122	94	Head mesenchyme	16	12
210_135-2	86	44	Brain	9	10
238_114-2	53	34	Brain	10	21
225_226-2	103	135	Heart	2	1
256_194-2	63	115	Jaw and tooth	16	12
229_311-2	129	216	Dermomyotome	18	3
202_186-2	111	89	Head mesenchyme	16	12
302_236-2	34	170	Sclerotome	1	19
173_144-2	124	40	Brain	11	14
260_186-2	57	109	Jaw and tooth	16	12
233_194-2	85	107	Jaw and tooth	16	12
236_243-2	99	154	Heart	2	1
242_320-2	119	229	Dermomyotome	18	3
271_175-2	43	102	Surface ectoderm	20	9
227_296-2	125	201	GI tract	7	11
178_224-2	147	117	Lung primordium	4	4
251_288-2	100	202	GI tract	7	11
201_289-2	147	186	Sclerotome	18	3
254_304-2	103	218	Urogenital ridge	7	11
241_117-2	51	38	Brain	10	21
147_223-2	176	105	Meninges	6	20
196_181-2	115	82	Head mesenchyme	9	10
225_242-2	109	150	Heart	2	1
240_260-2	101	172	Liver	19	7
234_262-2	108	171	Liver	19	7
291_253-2	50	183	Urogenital ridge	1	19
223_125-2	71	39	Brain	14	5
179_234-2	149	126	Lung primordium	4	4
170_280-2	173	167	Dermomyotome	8	16
303_259-2	41	192	Urogenital ridge	1	19
259_195-2	61	117	Jaw and tooth	16	12
210_231-2	119	134	Heart	2	1
199_230-2	130	129	Connective tissue	15	2
319_286-2	35	223	Dermomyotome	3	17
160_133-2	133	25	Meninges	6	20
272_164-2	38	92	Jaw and tooth	20	9
197_317-2	161	210	Surface ectoderm	12	8
186_283-2	159	175	Dermomyotome	8	16
223_157-2	82	69	Brain	14	5
314_309-2	48	243	Dorsal root ganglion	17	6
289_328-2	78	252	Dorsal root ganglion	17	6
176_296-2	173	184	Dermomyotome	18	3
227_193-2	90	104	Jaw and tooth	16	12
163_282-2	181	166	Surface ectoderm	12	8
164_259-2	172	145	Dermomyotome	8	16
296_329-2	72	256	Dorsal root ganglion	17	6
213_306-2	142	206	Dermomyotome	18	3
202_251-2	133	150	Heart	2	1
174_128-2	118	25	Jaw and tooth	9	10
223_230-2	107	138	Heart	2	1
195_167-2	111	69	Head mesenchyme	9	10
306_213-2	23	150	Surface ectoderm	12	15
145_247-2	186	127	Cavity	12	8
259_168-2	51	92	Brain	20	9
170_296-2	179	182	Surface ectoderm	12	8
283_291-2	71	216	Blood vessel	15	25
198_107-2	88	14	Brain	5	23
151_259-2	184	140	Surface ectoderm	8	16
180_124-2	111	23	Brain	5	23
178_177-2	131	72	Brain	11	14
222_225-2	106	133	Heart	2	1
266_185-2	51	110	Surface ectoderm	16	12
292_257-2	51	187	Urogenital ridge	1	19
306_216-2	24	153	Surface ectoderm	12	15
231_258-2	109	167	Heart	19	7
243_295-2	110	206	GI tract	7	11
204_192-2	111	96	Surface ectoderm	13	22
296_262-2	49	193	Urogenital ridge	1	19
326_227-2	9	170	Surface ectoderm	12	15
243_265-2	100	177	Liver	19	7
217_135-2	80	46	Brain	14	5
264_332-2	103	248	Sclerotome	17	6
226_129-2	69	44	Brain	14	5
326_208-2	2	152	Cavity	12	15
171_168-2	134	62	Cavity	11	14
172_191-2	141	84	Dorsal root ganglion	4	4
271_294-2	83	214	Urogenital ridge	7	11
303_297-2	54	228	Sclerotome	3	17
275_246-2	64	170	GI tract	1	19
227_327-2	136	230	Dermomyotome	18	3
158_135-2	135	26	Cavity	6	20
253_176-2	60	97	Brain	20	9
159_265-2	179	149	Dermomyotome	8	16
215_133-2	81	44	Brain	14	5
209_116-2	81	26	Brain	5	23
211_97-2	72	9	Meninges	5	23
262_335-2	106	250	Sclerotome	17	6
195_188-2	118	89	Cavity	16	12
172_122-2	117	19	Jaw and tooth	6	20
175_238-2	154	129	Dorsal root ganglion	4	4
207_231-2	122	133	Heart	2	1
218_245-2	116	150	Heart	2	1
167_220-2	156	109	Dorsal root ganglion	4	4
176_153-2	124	49	Brain	11	14
255_280-2	94	195	Heart	19	7
275_165-2	30	97	Surface ectoderm	20	9
192_316-2	165	208	Surface ectoderm	12	8
242_245-2	94	158	Heart	15	13
309_283-2	44	217	Urogenital ridge	3	17
295_280-2	56	209	Urogenital ridge	1	19
236_143-2	65	60	Brain	10	21
149_149-2	148	36	Cavity	6	20
175_280-2	169	168	Dermomyotome	8	16
169_170-2	137	63	Cavity	11	14
266_164-2	44	90	Jaw and tooth	20	9
178_110-2	108	10	Meninges	5	23
191_208-2	129	106	Branchial arch	13	22
304_297-2	53	228	Sclerotome	3	17
202_321-2	157	216	Surface ectoderm	12	8
168_223-2	156	112	Dorsal root ganglion	4	4
196_302-2	157	196	Dermomyotome	18	3
161_241-2	169	127	Dermomyotome	8	16
227_128-2	68	43	Brain	10	21
266_302-2	91	220	Cavity	7	11
207_177-2	103	82	Brain	14	5
208_294-2	142	193	Urogenital ridge	18	3
248_137-2	51	59	Brain	20	9
202_200-2	116	102	Branchial arch	13	22
190_248-2	144	143	Heart	15	2
276_330-2	91	250	Dorsal root ganglion	17	6
238_275-2	108	185	Liver	19	7
200_274-2	143	171	Connective tissue	15	2
246_254-2	93	168	Liver	19	7
257_336-2	111	249	Blood vessel	12	8
301_231-2	34	165	Surface ectoderm	12	15
174_187-2	139	80	Dorsal root ganglion	4	4
179_224-2	146	117	Surface ectoderm	4	4
232_190-2	84	103	Brain	16	12
214_303-2	140	203	Dermomyotome	18	3
161_250-2	172	135	Dermomyotome	8	16
202_196-2	115	98	Branchial arch	13	22
268_243-2	69	165	GI tract	1	19
292_330-2	76	255	Dorsal root ganglion	17	6
186_256-2	151	149	Cavity	15	2
238_295-2	115	204	GI tract	7	11
236_305-2	120	213	Urogenital ridge	7	11
151_148-2	146	36	Meninges	6	20
236_109-2	53	28	Brain	10	21
183_302-2	169	192	Dermomyotome	18	3
304_328-2	65	257	Surface ectoderm	17	6
209_206-2	111	110	Branchial arch	13	22
154_175-2	153	62	Brain	11	14
199_255-2	138	153	Heart	2	1
227_288-2	123	193	GI tract	7	11
300_254-2	42	187	GI tract	1	19
180_203-2	138	97	Inner ear	4	4
303_226-2	30	161	Surface ectoderm	12	15
185_274-2	157	166	Dermomyotome	15	2
147_224-2	176	106	Meninges	6	20
265_325-2	100	241	Sclerotome	3	17
261_316-2	101	231	Dermomyotome	3	17
181_306-2	172	195	Surface ectoderm	12	8
149_250-2	183	131	Surface ectoderm	8	16
158_253-2	175	137	Dermomyotome	8	16
305_224-2	27	160	Surface ectoderm	12	15
190_238-2	140	134	Connective tissue	15	2
180_166-2	125	63	Brain	11	14
269_312-2	92	230	Urogenital ridge	3	17
225_186-2	90	97	Brain	14	5
161_272-2	179	156	Dermomyotome	8	16
265_162-2	44	88	Brain	20	9
309_240-2	30	176	Sclerotome	3	17
201_155-2	102	60	Brain	9	10
236_184-2	79	99	Brain	14	5
224_146-2	77	59	Brain	14	5
209_172-2	100	78	Brain	14	5
169_239-2	160	128	Dermomyotome	4	4
162_205-2	155	93	Inner ear	4	4
212_323-2	149	221	Sclerotome	18	3
235_188-2	81	102	Brain	14	5
251_302-2	105	215	Urogenital ridge	7	11
177_150-2	122	47	Brain	11	14
265_291-2	88	209	Urogenital ridge	7	11
276_252-2	65	176	Sclerotome	1	19
214_273-2	130	175	Dermomyotome	15	2
158_203-2	158	90	Connective tissue	4	4
274_294-2	80	215	Connective tissue	15	25
168_216-2	153	106	Connective tissue	4	4
235_278-2	112	187	Cavity	19	7
295_265-2	51	195	Urogenital ridge	1	19
245_114-2	46	36	Brain	10	21
226_191-2	90	102	Jaw and tooth	16	12
192_269-2	149	164	Cavity	15	2
184_222-2	140	117	Lung primordium	13	22
165_184-2	145	75	Connective tissue	4	4
257_154-2	49	78	Brain	20	9
261_130-2	37	57	Surface ectoderm	20	9
197_255-2	139	152	Heart	2	1
251_336-2	116	247	Surface ectoderm	12	8
158_172-2	148	61	Brain	11	14
156_246-2	175	130	Dermomyotome	8	16
217_246-2	118	151	Heart	2	1
322_251-2	21	191	Dermomyotome	3	17
291_316-2	72	242	Sclerotome	17	6
163_225-2	162	112	Blood vessel	4	4
227_238-2	105	147	Heart	2	1
147_229-2	178	111	Meninges	6	20
253_173-2	59	94	Brain	20	9
260_166-2	50	90	Brain	20	9
238_158-2	68	75	Cavity	10	21
287_250-2	53	178	GI tract	1	19
219_204-2	101	112	Branchial arch	13	22
163_219-2	159	107	Blood vessel	4	4
193_213-2	129	111	Branchial arch	13	22
173_266-2	166	154	Dermomyotome	8	16
169_145-2	128	39	Brain	11	14
255_152-2	50	75	Cavity	20	9
294_264-2	51	194	Urogenital ridge	1	19
173_233-2	155	123	Dorsal root ganglion	4	4
188_222-2	137	118	Branchial arch	13	22
206_161-2	99	67	Brain	14	5
198_167-2	108	70	Head mesenchyme	9	10
189_316-2	168	207	Cavity	12	8
193_301-2	159	194	Dermomyotome	18	3
192_283-2	154	177	Connective tissue	8	16
291_303-2	68	229	Urogenital ridge	3	17
161_137-2	133	29	Meninges	11	14
212_256-2	126	158	Heart	2	1
287_327-2	80	251	Dorsal root ganglion	17	6
156_157-2	145	46	Cavity	6	20
296_290-2	58	219	Blood vessel	3	17
284_263-2	60	190	Cavity	1	19
232_119-2	60	36	Brain	10	21
248_267-2	96	181	Liver	19	7
180_221-2	144	115	Surface ectoderm	4	4
263_306-2	95	223	Urogenital ridge	7	11
177_152-2	123	49	Brain	11	14
216_313-2	141	213	Sclerotome	18	3
244_177-2	69	95	Brain	14	5
176_204-2	142	97	Inner ear	4	4
157_205-2	160	92	Connective tissue	4	4
332_273-2	14	218	Surface ectoderm	12	15
253_318-2	108	231	Dermomyotome	3	17
205_140-2	93	47	Brain	9	10
231_241-2	103	151	Heart	2	1
161_275-2	180	159	Dermomyotome	8	16
237_117-2	55	36	Brain	10	21
200_312-2	156	207	Dermomyotome	18	3
160_246-2	171	131	Dermomyotome	8	16
177_184-2	134	79	Brain	9	10
153_230-2	172	114	Connective tissue	8	16
179_176-2	129	72	Brain	11	14
158_250-2	174	134	Dermomyotome	8	16
148_248-2	183	129	Surface ectoderm	8	16
208_190-2	107	95	Jaw and tooth	16	12
152_252-2	181	134	Dermomyotome	8	16
326_285-2	29	224	Sclerotome	12	15
236_258-2	104	168	Liver	19	7
225_306-2	131	210	Urogenital ridge	7	11
181_180-2	129	76	Brain	11	14
243_301-2	112	211	Urogenital ridge	7	11
198_264-2	142	161	Heart	15	2
208_151-2	94	58	Brain	14	5
150_209-2	168	93	Connective tissue	4	4
294_294-2	62	222	Blood vessel	3	17
232_107-2	56	25	Brain	11	24
321_226-2	13	167	Sclerotome	12	15
213_264-2	128	166	Heart	2	1
152_176-2	155	63	Brain	6	20
188_287-2	159	179	Dermomyotome	8	16
319_289-2	36	226	Dermomyotome	3	17
242_194-2	76	110	Jaw and tooth	16	12
177_146-2	121	43	Brain	11	14
236_162-2	71	78	Brain	10	21
204_167-2	103	72	Head mesenchyme	14	5
196_126-2	96	31	Head mesenchyme	9	10
234_187-2	81	101	Brain	14	5
242_158-2	64	77	Cavity	20	9
147_175-2	159	60	Meninges	6	20
270_169-2	41	96	Jaw and tooth	20	9
181_201-2	136	96	Inner ear	4	4
182_207-2	137	102	Head mesenchyme	4	4
260_311-2	99	226	Urogenital ridge	7	11
300_312-2	62	241	Sclerotome	17	6
235_290-2	116	198	GI tract	7	11
304_233-2	31	168	Sclerotome	3	17
168_142-2	128	36	Brain	11	14
172_164-2	132	58	Cavity	6	20
235_305-2	121	212	Urogenital ridge	7	11
224_329-2	139	231	Dermomyotome	12	8
247_180-2	67	99	Brain	16	12
232_186-2	83	99	Brain	14	5
216_249-2	120	153	Heart	2	1
176_147-2	122	44	Brain	11	14
252_181-2	62	102	Jaw and tooth	16	12
298_329-2	70	256	Dorsal root ganglion	17	6
224_133-2	72	47	Brain	14	5
245_281-2	103	193	GI tract	19	7
208_171-2	100	77	Brain	14	5
215_253-2	122	157	Heart	2	1
184_210-2	136	106	Head mesenchyme	13	22
171_215-2	150	106	Dorsal root ganglion	4	4
244_242-2	91	156	Cavity	15	13
194_160-2	110	62	Brain	9	10
267_134-2	32	62	Cavity	20	9
210_234-2	120	137	Heart	2	1
253_170-2	58	92	Brain	20	9
275_300-2	82	221	Cavity	15	25
206_315-2	152	212	Dermomyotome	18	3
286_276-2	63	202	GI tract	1	19
245_141-2	55	62	Brain	20	9
253_155-2	53	77	Cavity	20	9
156_263-2	181	146	Dermomyotome	8	16
305_289-2	50	221	Sclerotome	3	17
204_174-2	105	79	Head mesenchyme	9	10
225_277-2	121	183	Liver	19	7
203_313-2	154	209	Dermomyotome	18	3
226_252-2	111	159	Heart	2	1
160_269-2	179	153	Dermomyotome	8	16
145_194-2	167	77	Meninges	6	20
312_302-2	48	236	Sclerotome	17	6
171_160-2	131	54	Cavity	6	20
302_303-2	57	233	Sclerotome	3	17
156_226-2	168	111	Connective tissue	4	4
205_303-2	148	200	Dermomyotome	18	3
160_252-2	173	137	Dermomyotome	8	16
187_267-2	153	160	Cavity	15	2
332_277-2	11	223	Surface ectoderm	12	15
305_325-2	62	255	Surface ectoderm	17	6
155_142-2	140	32	Brain	11	14
303_280-2	48	212	Cavity	15	25
188_248-2	146	142	Cavity	15	2
149_175-2	157	61	Blood vessel	6	20
324_244-2	16	185	Surface ectoderm	12	15
283_243-2	55	170	GI tract	1	19
219_189-2	96	98	Brain	16	12
267_170-2	45	96	Jaw and tooth	20	9
324_210-2	5	153	Surface ectoderm	12	15
238_123-2	56	42	Brain	10	21
315_316-2	49	250	Surface ectoderm	17	6
248_121-2	46	44	Brain	10	21
160_160-2	142	50	Cavity	6	20
288_253-2	53	182	Urogenital ridge	1	19
325_275-2	26	215	Sclerotome	12	15
198_152-2	103	56	Head mesenchyme	9	10
253_175-2	60	96	Brain	20	9
146_241-2	183	122	Surface ectoderm	8	16
208_244-2	125	146	Heart	2	1
157_210-2	162	96	Connective tissue	4	4
297_297-2	60	226	Urogenital ridge	3	17
164_133-2	129	26	Meninges	6	20
232_334-2	134	238	Surface ectoderm	12	8
207_114-2	82	23	Brain	5	23
221_226-2	107	133	Heart	2	1
235_190-2	82	104	Jaw and tooth	16	12
242_246-2	94	159	Cavity	15	13
200_136-2	97	41	Head mesenchyme	9	10
165_190-2	147	80	Inner ear	4	4
292_314-2	70	240	Sclerotome	3	17
225_116-2	66	31	Brain	14	5
242_169-2	68	87	Brain	10	21
206_124-2	86	32	Head mesenchyme	9	10
204_227-2	123	128	Surface ectoderm	15	2
175_180-2	135	74	Brain	11	14
243_166-2	66	84	Cavity	10	21
218_281-2	129	184	Liver	7	11
271_329-2	95	247	Sclerotome	17	6
185_167-2	121	65	Brain	11	14
196_314-2	161	207	Sclerotome	18	3
288_265-2	57	193	Urogenital ridge	1	19
229_309-2	128	214	Urogenital ridge	3	17
178_118-2	110	17	Brain	5	23
211_207-2	110	112	Branchial arch	13	22
214_244-2	120	148	Heart	2	1
220_274-2	124	178	Liver	19	7
221_311-2	136	213	Dermomyotome	18	3
187_232-2	141	127	GI tract	15	2
174_202-2	143	95	Inner ear	4	4
151_266-2	186	147	Cavity	12	8
293_273-2	55	202	Urogenital ridge	1	19
196_238-2	135	136	Heart	15	2
225_299-2	128	203	Urogenital ridge	7	11
260_178-2	55	101	Jaw and tooth	16	12
221_139-2	78	51	Brain	14	5
249_182-2	66	101	Brain	16	12
161_219-2	161	106	Cavity	4	4
319_233-2	17	173	Sclerotome	3	17
242_278-2	105	189	Liver	19	7
182_164-2	122	62	Brain	11	14
199_222-2	126	122	Branchial arch	13	22
223_103-2	63	18	Brain	5	23
195_139-2	102	42	Head mesenchyme	9	10
310_303-2	50	236	Dorsal root ganglion	17	6
202_131-2	92	38	Head mesenchyme	9	10
165_260-2	171	146	Dermomyotome	8	16
192_163-2	113	64	Brain	9	10
291_298-2	66	225	Urogenital ridge	3	17
220_170-2	89	80	Brain	14	5
318_269-2	31	207	Sclerotome	3	17
241_154-2	64	72	Cavity	10	21
211_322-2	149	220	Sclerotome	18	3
261_304-2	96	220	Urogenital ridge	7	11
166_269-2	173	155	Dermomyotome	8	16
161_199-2	154	87	Inner ear	4	4
247_246-2	89	161	Cavity	15	13
201_128-2	92	34	Head mesenchyme	9	10
251_249-2	87	165	Cavity	15	13
316_285-2	38	221	Sclerotome	3	17
[truncated: 28,125 more rows]
