# Supplementary material for: Multi-scale and multi-context interpretable mapping of cell states across heterogeneous spatial samples
Source: Nat Commun. 2025 Aug 21;16:7814. doi: 10.1038/s41467-025-62782-y (PMC12370880; doi:10.1038/s41467-025-62782-y)
Supplement: Supplementary file 9 — Source Data [file 41467_2025_62782_MOESM9_ESM.zip › SourceData/figure_6c4.tsv]

from	to	score	matched	erpos_to	erpos_from	row	col	trial
MB-0035	MB-0350	0.0117580309956841	MB-0035_MB-0350	neg	neg	MB-0035	MB-0350	1
MB-0035	MB-0401	0.00963261461376778	MB-0035_MB-0401	neg	neg	MB-0035	MB-0401	2
MB-0035	MB-0446	0.717711404986119	MB-0035_MB-0446	neg	neg	MB-0035	MB-0446	3
MB-0035	MB-0045	0.159083417181778	MB-0035_MB-0045	neg	neg	MB-0035	MB-0045	4
MB-0035	MB-0396	0.00164465931062678	MB-0035_MB-0396	neg	neg	MB-0035	MB-0396	5
MB-0035	MB-0158	0.120062888946099	MB-0035_MB-0158	neg	neg	MB-0035	MB-0158	6
MB-0035	MB-0372	0.0480993621141269	MB-0035_MB-0372	neg	neg	MB-0035	MB-0372	2
MB-0035	MB-0414	0.00323469486427648	MB-0035_MB-0414	neg	neg	MB-0035	MB-0414	2
MB-0035	MB-0395	0.481660472322375	MB-0035_MB-0395	neg	neg	MB-0035	MB-0395	7
MB-0035	MB-0361	0.100782840535886	MB-0035_MB-0361	neg	neg	MB-0035	MB-0361	8
MB-0035	MB-0399	0.287144109429566	MB-0035_MB-0399	neg	neg	MB-0035	MB-0399	9
MB-0035	MB-0206	0.0380419756229396	MB-0035_MB-0206	neg	neg	MB-0035	MB-0206	2
MB-0035	MB-0525	0.0818546176014934	MB-0035_MB-0525	neg	neg	MB-0035	MB-0525	10
MB-0035	MB-0467	0.267406478783497	MB-0035_MB-0467	neg	neg	MB-0035	MB-0467	3
MB-0035	MB-0238	0.0362523212179724	MB-0035_MB-0238	neg	neg	MB-0035	MB-0238	4
MB-0035	MB-0354	0.0226606361087049	MB-0035_MB-0354	neg	neg	MB-0035	MB-0354	2
MB-0035	MB-0581	0.252759774248913	MB-0035_MB-0581	neg	neg	MB-0035	MB-0581	11
MB-0035	MB-0269	0.0553016969655267	MB-0035_MB-0269	neg	neg	MB-0035	MB-0269	12
MB-0035	MB-0191	0.053666458271554	MB-0035_MB-0191	neg	neg	MB-0035	MB-0191	10
MB-0035	MB-0874	0.0247500873784619	MB-0035_MB-0874	neg	neg	MB-0035	MB-0874	9
MB-0035	MB-0613	0.00713408558375237	MB-0035_MB-0613	neg	neg	MB-0035	MB-0613	8
MB-0035	MB-0531	0.212785851898264	MB-0035_MB-0531	neg	neg	MB-0035	MB-0531	2
MB-0035	MB-0494	0.0159955892652378	MB-0035_MB-0494	neg	neg	MB-0035	MB-0494	3
MB-0035	MB-0400	0.0315303443749617	MB-0035_MB-0400	neg	neg	MB-0035	MB-0400	10
MB-0035	MB-2513	0.0341434707330667	MB-0035_MB-2513	neg	neg	MB-0035	MB-2513	8
MB-0035	MB-3031	0.0322732768280813	MB-0035_MB-3031	neg	neg	MB-0035	MB-3031	2
MB-0035	MB-2904	0.0452638786550193	MB-0035_MB-2904	neg	neg	MB-0035	MB-2904	13
MB-0035	MB-3329	0.0252891738174102	MB-0035_MB-3329	neg	neg	MB-0035	MB-3329	13
MB-0045	MB-0035	0.160575824524028	MB-0045_MB-0035	neg	neg	MB-0045	MB-0035	3
MB-0045	MB-0115	0.294882319540626	MB-0045_MB-0115	neg	neg	MB-0045	MB-0115	6
MB-0045	MB-0191	0.156052182403765	MB-0045_MB-0191	neg	neg	MB-0045	MB-0191	9
MB-0035	MB-0115	0.0157630296383108	MB-0035_MB-0115	neg	neg	MB-0035	MB-0115	4
MB-0045	MB-0158	0.471616723940744	MB-0045_MB-0158	neg	neg	MB-0045	MB-0158	9
MB-0045	MB-0238	0.396703671753531	MB-0045_MB-0238	neg	neg	MB-0045	MB-0238	2
MB-0035	MB-0582	0.0292030317936413	MB-0035_MB-0582	neg	neg	MB-0035	MB-0582	2
MB-0035	MB-0659	0.173292086176595	MB-0035_MB-0659	neg	neg	MB-0035	MB-0659	5
MB-0035	MB-3528	0.0189643037420782	MB-0035_MB-3528	neg	neg	MB-0035	MB-3528	2
MB-0035	MB-2718	0.0300034216726834	MB-0035_MB-2718	neg	neg	MB-0035	MB-2718	6
MB-0035	MB-3567	0.748508448986643	MB-0035_MB-3567	neg	neg	MB-0035	MB-3567	9
MB-0045	MB-0372	0.428554115402381	MB-0045_MB-0372	neg	neg	MB-0045	MB-0372	2
MB-0035	MB-2912	0.0311485929933442	MB-0035_MB-2912	neg	neg	MB-0035	MB-2912	2
MB-0045	MB-0206	0.315493949696599	MB-0045_MB-0206	neg	neg	MB-0045	MB-0206	2
MB-0035	MB-0869	0.0363924637117556	MB-0035_MB-0869	neg	neg	MB-0035	MB-0869	2
MB-0045	MB-0269	0.29517817665244	MB-0045_MB-0269	neg	neg	MB-0045	MB-0269	6
MB-0045	MB-0395	0.324623085470829	MB-0045_MB-0395	neg	neg	MB-0045	MB-0395	14
MB-0045	MB-0400	0.405538839950784	MB-0045_MB-0400	neg	neg	MB-0045	MB-0400	2
MB-0035	MB-3367	0.0305809960522503	MB-0035_MB-3367	neg	neg	MB-0035	MB-3367	13
MB-0035	MB-2742	0.0359622583715689	MB-0035_MB-2742	neg	neg	MB-0035	MB-2742	9
MB-0045	MB-0399	0.434822735074616	MB-0045_MB-0399	neg	neg	MB-0045	MB-0399	6
MB-0045	MB-0414	0.006928125190281	MB-0045_MB-0414	neg	neg	MB-0045	MB-0414	10
MB-0045	MB-0354	0.290687808768839	MB-0045_MB-0354	neg	neg	MB-0045	MB-0354	1
MB-0045	MB-0525	0.453436846627835	MB-0045_MB-0525	neg	neg	MB-0045	MB-0525	2
MB-0045	MB-0467	0.243178230283107	MB-0045_MB-0467	neg	neg	MB-0045	MB-0467	3
MB-0045	MB-0361	0.238894105962403	MB-0045_MB-0361	neg	neg	MB-0045	MB-0361	4
MB-0045	MB-0531	0.486529736025424	MB-0045_MB-0531	neg	neg	MB-0045	MB-0531	5
MB-0035	MB-2632	0.0385945085330328	MB-0035_MB-2632	neg	neg	MB-0035	MB-2632	6
MB-0045	MB-0494	0.375553833420146	MB-0045_MB-0494	neg	neg	MB-0045	MB-0494	2
MB-0045	MB-0659	0.41623356974564	MB-0045_MB-0659	neg	neg	MB-0045	MB-0659	2
MB-0045	MB-2513	0.250795896444372	MB-0045_MB-2513	neg	neg	MB-0045	MB-2513	7
MB-0045	MB-0874	0.254070309018998	MB-0045_MB-0874	neg	neg	MB-0045	MB-0874	8
MB-0045	MB-0396	0.139914443268749	MB-0045_MB-0396	neg	neg	MB-0045	MB-0396	9
MB-0045	MB-0581	0.409135176160819	MB-0045_MB-0581	neg	neg	MB-0045	MB-0581	2
MB-0045	MB-0582	0.275071670281593	MB-0045_MB-0582	neg	neg	MB-0045	MB-0582	10
MB-0045	MB-0446	0.136754585402777	MB-0045_MB-0446	neg	neg	MB-0045	MB-0446	3
MB-0045	MB-2718	0.447889956465631	MB-0045_MB-2718	neg	neg	MB-0045	MB-2718	4
MB-0045	MB-0613	0.233716893444848	MB-0045_MB-0613	neg	neg	MB-0045	MB-0613	2
MB-0045	MB-0608	0.355927236082127	MB-0045_MB-0608	neg	neg	MB-0045	MB-0608	11
MB-0035	MB-3218	0.0373686600787685	MB-0035_MB-3218	neg	neg	MB-0035	MB-3218	12
MB-0045	MB-0869	0.333313435237018	MB-0045_MB-0869	neg	neg	MB-0045	MB-0869	10
MB-0045	MB-2742	0.314710730791886	MB-0045_MB-2742	neg	neg	MB-0045	MB-2742	9
MB-0045	MB-3031	0.374817226998812	MB-0045_MB-3031	neg	neg	MB-0045	MB-3031	8
MB-0045	MB-2614	0.275843298634218	MB-0045_MB-2614	neg	neg	MB-0045	MB-2614	2
MB-0045	MB-2904	0.341730686210197	MB-0045_MB-2904	neg	neg	MB-0045	MB-2904	3
MB-0045	MB-3436	0.458512693783706	MB-0045_MB-3436	neg	neg	MB-0045	MB-3436	10
MB-0045	MB-3329	0.259427532890389	MB-0045_MB-3329	neg	neg	MB-0045	MB-3329	8
MB-0045	MB-3218	0.494458463891167	MB-0045_MB-3218	neg	neg	MB-0045	MB-3218	2
MB-0045	MB-2857	0.329707661795808	MB-0045_MB-2857	neg	neg	MB-0045	MB-2857	13
MB-0035	MB-3292	0.0495914387254524	MB-0035_MB-3292	neg	neg	MB-0035	MB-3292	13
MB-0045	MB-3528	0.260422766014015	MB-0045_MB-3528	neg	neg	MB-0045	MB-3528	3
MB-0045	MB-2957	0.531640592424524	MB-0045_MB-2957	neg	neg	MB-0045	MB-2957	6
MB-0045	MB-2912	0.361712602389825	MB-0045_MB-2912	neg	neg	MB-0045	MB-2912	9
MB-0035	MB-0608	0.0249422115070381	MB-0035_MB-0608	neg	neg	MB-0035	MB-0608	4
MB-0045	MB-3367	0.164292131072784	MB-0045_MB-3367	neg	neg	MB-0045	MB-3367	9
MB-0045	MB-3386	0.292702866527432	MB-0045_MB-3386	neg	neg	MB-0045	MB-3386	2
MB-0045	MB-3292	0.369115350028015	MB-0045_MB-3292	neg	neg	MB-0045	MB-3292	2
MB-0035	MB-2923	0.0235604845514201	MB-0035_MB-2923	neg	neg	MB-0035	MB-2923	5
MB-0045	MB-2632	0.171618357341146	MB-0045_MB-2632	neg	neg	MB-0045	MB-2632	2
MB-0045	MB-3567	0.333727045360245	MB-0045_MB-3567	neg	neg	MB-0045	MB-3567	6
MB-0045	MB-3488	0.224959055810404	MB-0045_MB-3488	neg	neg	MB-0045	MB-3488	9
MB-0045	MB-0350	0.0617416688887053	MB-0045_MB-0350	neg	neg	MB-0045	MB-0350	2
MB-0045	MB-2923	0.198357299966747	MB-0045_MB-2923	neg	neg	MB-0045	MB-2923	2
MB-0045	MB-0401	0.0944520947576939	MB-0045_MB-0401	neg	neg	MB-0045	MB-0401	2
MB-0035	MB-2957	0.0243271923867393	MB-0035_MB-2957	neg	neg	MB-0035	MB-2957	2
MB-0035	MB-3436	0.0181953874178527	MB-0035_MB-3436	neg	neg	MB-0035	MB-3436	6
MB-0035	MB-3488	0.0379720250344077	MB-0035_MB-3488	neg	neg	MB-0035	MB-3488	14
MB-0035	MB-3386	0.0335267844649268	MB-0035_MB-3386	neg	neg	MB-0035	MB-3386	2
MB-0035	MB-2857	0.0320113054553485	MB-0035_MB-2857	neg	neg	MB-0035	MB-2857	13
MB-0035	MB-2614	0.0461660016766586	MB-0035_MB-2614	neg	neg	MB-0035	MB-2614	9
MB-0115	MB-0191	0.0827773727880323	MB-0115_MB-0191	neg	neg	MB-0115	MB-0191	6
MB-0115	MB-0414	0.0069335082300606	MB-0115_MB-0414	neg	neg	MB-0115	MB-0414	10
MB-0115	MB-0045	0.294179105790587	MB-0115_MB-0045	neg	neg	MB-0115	MB-0045	1
MB-0115	MB-0350	0.065659806646272	MB-0115_MB-0350	neg	neg	MB-0115	MB-0350	2
MB-0115	MB-0372	0.177942740136241	MB-0115_MB-0372	neg	neg	MB-0115	MB-0372	3
MB-0115	MB-0400	0.378215802020647	MB-0115_MB-0400	neg	neg	MB-0115	MB-0400	4
MB-0115	MB-0396	0.218774315013302	MB-0115_MB-0396	neg	neg	MB-0115	MB-0396	5
MB-0115	MB-0238	0.166954085799477	MB-0115_MB-0238	neg	neg	MB-0115	MB-0238	6
MB-0115	MB-0158	0.205164716275206	MB-0115_MB-0158	neg	neg	MB-0115	MB-0158	2
MB-0115	MB-0446	0.0104510876152552	MB-0115_MB-0446	neg	neg	MB-0115	MB-0446	2
MB-0115	MB-0525	0.231058870532638	MB-0115_MB-0525	neg	neg	MB-0115	MB-0525	7
MB-0115	MB-0361	0.0960363912549992	MB-0115_MB-0361	neg	neg	MB-0115	MB-0361	8
MB-0115	MB-0354	0.162363672357539	MB-0115_MB-0354	neg	neg	MB-0115	MB-0354	9
MB-0115	MB-0531	0.289838135527601	MB-0115_MB-0531	neg	neg	MB-0115	MB-0531	2
MB-0115	MB-0613	0.184193972049987	MB-0115_MB-0613	neg	neg	MB-0115	MB-0613	10
MB-0115	MB-0494	0.187853921653233	MB-0115_MB-0494	neg	neg	MB-0115	MB-0494	3
MB-0115	MB-0399	0.140140777852427	MB-0115_MB-0399	neg	neg	MB-0115	MB-0399	4
MB-0115	MB-0869	0.344444755899663	MB-0115_MB-0869	neg	neg	MB-0115	MB-0869	2
MB-0115	MB-0582	0.154580835186979	MB-0115_MB-0582	neg	neg	MB-0115	MB-0582	11
MB-0115	MB-0206	0.0919505849100515	MB-0115_MB-0206	neg	neg	MB-0115	MB-0206	12
MB-0115	MB-0874	0.0746063439850052	MB-0115_MB-0874	neg	neg	MB-0115	MB-0874	10
MB-0115	MB-0659	0.422391934031231	MB-0115_MB-0659	neg	neg	MB-0115	MB-0659	9
MB-0115	MB-0269	0.105853114118298	MB-0115_MB-0269	neg	neg	MB-0115	MB-0269	8
MB-0115	MB-0467	0.0934657053711734	MB-0115_MB-0467	neg	neg	MB-0115	MB-0467	2
MB-0115	MB-0608	0.282581573892354	MB-0115_MB-0608	neg	neg	MB-0115	MB-0608	3
MB-0115	MB-2513	0.113882651076006	MB-0115_MB-2513	neg	neg	MB-0115	MB-2513	10
MB-0115	MB-2718	0.256070367141787	MB-0115_MB-2718	neg	neg	MB-0115	MB-2718	8
MB-0115	MB-2904	0.151531481714144	MB-0115_MB-2904	neg	neg	MB-0115	MB-2904	2
MB-0115	MB-3031	0.210952650135202	MB-0115_MB-3031	neg	neg	MB-0115	MB-3031	13
MB-0115	MB-0401	0.169592953576175	MB-0115_MB-0401	neg	neg	MB-0115	MB-0401	13
MB-0115	MB-2912	0.117921274804075	MB-0115_MB-2912	neg	neg	MB-0115	MB-2912	3
MB-0115	MB-3436	0.244011761276098	MB-0115_MB-3436	neg	neg	MB-0115	MB-3436	6
MB-0115	MB-2957	0.311047597368474	MB-0115_MB-2957	neg	neg	MB-0115	MB-2957	9
MB-0115	MB-2923	0.0928211270284242	MB-0115_MB-2923	neg	neg	MB-0115	MB-2923	4
MB-0115	MB-2614	0.128409661931666	MB-0115_MB-2614	neg	neg	MB-0115	MB-2614	9
MB-0115	MB-3528	0.0887289254415931	MB-0115_MB-3528	neg	neg	MB-0115	MB-3528	2
MB-0115	MB-2632	0.100206357807259	MB-0115_MB-2632	neg	neg	MB-0115	MB-2632	2
MB-0115	MB-3218	0.235984768170801	MB-0115_MB-3218	neg	neg	MB-0115	MB-3218	5
MB-0115	MB-3329	0.104002691253566	MB-0115_MB-3329	neg	neg	MB-0115	MB-3329	2
MB-0115	MB-3292	0.281013740145141	MB-0115_MB-3292	neg	neg	MB-0115	MB-3292	6
MB-0115	MB-2742	0.130249059332742	MB-0115_MB-2742	neg	neg	MB-0115	MB-2742	9
MB-0115	MB-0581	0.209531257448503	MB-0115_MB-0581	neg	neg	MB-0115	MB-0581	2
MB-0115	MB-0395	0.129437927637292	MB-0115_MB-0395	neg	neg	MB-0115	MB-0395	2
MB-0115	MB-3488	0.143530377056009	MB-0115_MB-3488	neg	neg	MB-0115	MB-3488	2
MB-0115	MB-3567	0.0921457389354518	MB-0115_MB-3567	neg	neg	MB-0115	MB-3567	2
MB-0115	MB-3386	0.11812010150875	MB-0115_MB-3386	neg	neg	MB-0115	MB-3386	6
MB-0115	MB-2857	0.155204747112251	MB-0115_MB-2857	neg	neg	MB-0115	MB-2857	14
MB-0115	MB-3367	0.0753083208223611	MB-0115_MB-3367	neg	neg	MB-0115	MB-3367	2
MB-0115	MB-0035	0.0160474441232705	MB-0115_MB-0035	neg	neg	MB-0115	MB-0035	13
MB-0158	MB-0045	0.471664896756929	MB-0158_MB-0045	neg	neg	MB-0158	MB-0045	9
MB-0158	MB-0238	0.431529583500184	MB-0158_MB-0238	neg	neg	MB-0158	MB-0238	6
MB-0158	MB-0372	0.353077552011215	MB-0158_MB-0372	neg	neg	MB-0158	MB-0372	10
MB-0158	MB-0115	0.205524196199157	MB-0158_MB-0115	neg	neg	MB-0158	MB-0115	1
MB-0158	MB-0035	0.12050061317943	MB-0158_MB-0035	neg	neg	MB-0158	MB-0035	2
MB-0158	MB-0400	0.291173456572083	MB-0158_MB-0400	neg	neg	MB-0158	MB-0400	3
MB-0158	MB-0395	0.265366348159216	MB-0158_MB-0395	neg	neg	MB-0158	MB-0395	4
MB-0158	MB-0525	0.351427095305615	MB-0158_MB-0525	neg	neg	MB-0158	MB-0525	5
MB-0158	MB-0467	0.230499851038969	MB-0158_MB-0467	neg	neg	MB-0158	MB-0467	6
MB-0158	MB-0531	0.419242185045665	MB-0158_MB-0531	neg	neg	MB-0158	MB-0531	2
MB-0158	MB-0401	0.0809351416447323	MB-0158_MB-0401	neg	neg	MB-0158	MB-0401	2
MB-0158	MB-0206	0.366319022669939	MB-0158_MB-0206	neg	neg	MB-0158	MB-0206	7
MB-0158	MB-0581	0.303463856728095	MB-0158_MB-0581	neg	neg	MB-0158	MB-0581	8
MB-0158	MB-0874	0.346284452814548	MB-0158_MB-0874	neg	neg	MB-0158	MB-0874	9
MB-0158	MB-0659	0.327863261479616	MB-0158_MB-0659	neg	neg	MB-0158	MB-0659	2
MB-0158	MB-0494	0.302390845890077	MB-0158_MB-0494	neg	neg	MB-0158	MB-0494	10
MB-0158	MB-0613	0.13440098104925	MB-0158_MB-0613	neg	neg	MB-0158	MB-0613	3
MB-0158	MB-2513	0.255569680239962	MB-0158_MB-2513	neg	neg	MB-0158	MB-2513	4
MB-0158	MB-0399	0.49047411156512	MB-0158_MB-0399	neg	neg	MB-0158	MB-0399	2
MB-0158	MB-2718	0.454612457717654	MB-0158_MB-2718	neg	neg	MB-0158	MB-2718	11
MB-0158	MB-0582	0.31691808707044	MB-0158_MB-0582	neg	neg	MB-0158	MB-0582	12
MB-0158	MB-0269	0.403918955643299	MB-0158_MB-0269	neg	neg	MB-0158	MB-0269	10
MB-0158	MB-3031	0.347339821858396	MB-0158_MB-3031	neg	neg	MB-0158	MB-3031	9
MB-0158	MB-2742	0.42185489715373	MB-0158_MB-2742	neg	neg	MB-0158	MB-2742	8
MB-0158	MB-0191	0.131436400757692	MB-0158_MB-0191	neg	neg	MB-0158	MB-0191	2
MB-0158	MB-2904	0.407032121435292	MB-0158_MB-2904	neg	neg	MB-0158	MB-2904	3
MB-0158	MB-0869	0.334811017874914	MB-0158_MB-0869	neg	neg	MB-0158	MB-0869	10
MB-0158	MB-0446	0.109871621363366	MB-0158_MB-0446	neg	neg	MB-0158	MB-0446	8
MB-0158	MB-0608	0.279225207609395	MB-0158_MB-0608	neg	neg	MB-0158	MB-0608	2
MB-0158	MB-2614	0.362756996552553	MB-0158_MB-2614	neg	neg	MB-0158	MB-2614	13
MB-0158	MB-2632	0.24823265563688	MB-0158_MB-2632	neg	neg	MB-0158	MB-2632	13
MB-0158	MB-2957	0.44274562128718	MB-0158_MB-2957	neg	neg	MB-0158	MB-2957	3
MB-0158	MB-3329	0.333202486322748	MB-0158_MB-3329	neg	neg	MB-0158	MB-3329	6
MB-0158	MB-3436	0.355491605476236	MB-0158_MB-3436	neg	neg	MB-0158	MB-3436	9
MB-0158	MB-3218	0.435728129843928	MB-0158_MB-3218	neg	neg	MB-0158	MB-3218	4
MB-0158	MB-3528	0.322014190567757	MB-0158_MB-3528	neg	neg	MB-0158	MB-3528	9
MB-0158	MB-0354	0.323543213896654	MB-0158_MB-0354	neg	neg	MB-0158	MB-0354	2
MB-0158	MB-2912	0.344541801628062	MB-0158_MB-2912	neg	neg	MB-0158	MB-2912	2
MB-0158	MB-3488	0.201891090154752	MB-0158_MB-3488	neg	neg	MB-0158	MB-3488	5
MB-0158	MB-3292	0.288274928155569	MB-0158_MB-3292	neg	neg	MB-0158	MB-3292	2
MB-0158	MB-3386	0.340935898872996	MB-0158_MB-3386	neg	neg	MB-0158	MB-3386	6
MB-0158	MB-3567	0.283799845385614	MB-0158_MB-3567	neg	neg	MB-0158	MB-3567	9
MB-0158	MB-0396	0.0909314854731762	MB-0158_MB-0396	neg	neg	MB-0158	MB-0396	2
MB-0158	MB-0414	0.0192163378337351	MB-0158_MB-0414	neg	neg	MB-0158	MB-0414	2
MB-0158	MB-2857	0.373022068992015	MB-0158_MB-2857	neg	neg	MB-0158	MB-2857	2
MB-0158	MB-2923	0.17158474922353	MB-0158_MB-2923	neg	neg	MB-0158	MB-2923	2
MB-0158	MB-0361	0.192628895380727	MB-0158_MB-0361	neg	neg	MB-0158	MB-0361	6
MB-0158	MB-3367	0.120975993669607	MB-0158_MB-3367	neg	neg	MB-0158	MB-3367	14
MB-0158	MB-0350	0.0674445674307385	MB-0158_MB-0350	neg	neg	MB-0158	MB-0350	2
MB-0191	MB-0115	0.0826560605390759	MB-0191_MB-0115	neg	neg	MB-0191	MB-0115	13
MB-0191	MB-0372	0.243196692473709	MB-0191_MB-0372	neg	neg	MB-0191	MB-0372	9
MB-0191	MB-0045	0.156570064010365	MB-0191_MB-0045	neg	neg	MB-0191	MB-0045	6
MB-0191	MB-0238	0.0804911823842326	MB-0191_MB-0238	neg	neg	MB-0191	MB-0238	10
MB-0191	MB-0396	0.0662911043598734	MB-0191_MB-0396	neg	neg	MB-0191	MB-0396	1
MB-0191	MB-0400	0.101189269580571	MB-0191_MB-0400	neg	neg	MB-0191	MB-0400	2
MB-0191	MB-0395	0.0689149069393356	MB-0191_MB-0395	neg	neg	MB-0191	MB-0395	3
MB-0191	MB-0446	0.054637538529749	MB-0191_MB-0446	neg	neg	MB-0191	MB-0446	4
MB-0191	MB-0525	0.100428579951375	MB-0191_MB-0525	neg	neg	MB-0191	MB-0525	5
MB-0191	MB-0531	0.112297676136635	MB-0191_MB-0531	neg	neg	MB-0191	MB-0531	6
MB-0191	MB-0414	0.00705476992104953	MB-0191_MB-0414	neg	neg	MB-0191	MB-0414	2
MB-0191	MB-0399	0.135693456732461	MB-0191_MB-0399	neg	neg	MB-0191	MB-0399	2
MB-0191	MB-0158	0.130317226105873	MB-0191_MB-0158	neg	neg	MB-0191	MB-0158	7
MB-0191	MB-0350	0.0303179363619986	MB-0191_MB-0350	neg	neg	MB-0191	MB-0350	8
MB-0191	MB-0659	0.089588375033563	MB-0191_MB-0659	neg	neg	MB-0191	MB-0659	9
MB-0191	MB-0467	0.0487538683957654	MB-0191_MB-0467	neg	neg	MB-0191	MB-0467	2
MB-0191	MB-0269	0.100602876564122	MB-0191_MB-0269	neg	neg	MB-0191	MB-0269	10
MB-0191	MB-0206	0.0845847806389595	MB-0191_MB-0206	neg	neg	MB-0191	MB-0206	3
MB-0191	MB-0869	0.14695810756361	MB-0191_MB-0869	neg	neg	MB-0191	MB-0869	4
MB-0191	MB-0874	0.0330305161312443	MB-0191_MB-0874	neg	neg	MB-0191	MB-0874	2
MB-0191	MB-0613	0.0684754384580651	MB-0191_MB-0613	neg	neg	MB-0191	MB-0613	11
MB-0191	MB-0581	0.171389025400205	MB-0191_MB-0581	neg	neg	MB-0191	MB-0581	12
MB-0191	MB-2513	0.0575439482358436	MB-0191_MB-2513	neg	neg	MB-0191	MB-2513	10
MB-0191	MB-2718	0.0746248583213009	MB-0191_MB-2718	neg	neg	MB-0191	MB-2718	9
MB-0191	MB-0354	0.0845934387746253	MB-0191_MB-0354	neg	neg	MB-0191	MB-0354	8
MB-0191	MB-3031	0.0798480189198931	MB-0191_MB-3031	neg	neg	MB-0191	MB-3031	2
MB-0191	MB-2904	0.0637269812961811	MB-0191_MB-2904	neg	neg	MB-0191	MB-2904	3
MB-0191	MB-2957	0.144512907917625	MB-0191_MB-2957	neg	neg	MB-0191	MB-2957	10
MB-0191	MB-0401	0.0251672068986987	MB-0191_MB-0401	neg	neg	MB-0191	MB-0401	8
MB-0191	MB-3436	0.0806050860162439	MB-0191_MB-3436	neg	neg	MB-0191	MB-3436	2
MB-0191	MB-0494	0.114213541736387	MB-0191_MB-0494	neg	neg	MB-0191	MB-0494	13
MB-0191	MB-0582	0.0989256751531142	MB-0191_MB-0582	neg	neg	MB-0191	MB-0582	13
MB-0191	MB-3218	0.157658166993134	MB-0191_MB-3218	neg	neg	MB-0191	MB-3218	3
MB-0191	MB-3329	0.0449599597162654	MB-0191_MB-3329	neg	neg	MB-0191	MB-3329	6
MB-0191	MB-2742	0.0605658775791893	MB-0191_MB-2742	neg	neg	MB-0191	MB-2742	9
MB-0191	MB-3528	0.0477117742407204	MB-0191_MB-3528	neg	neg	MB-0191	MB-3528	4
MB-0191	MB-2912	0.0718237235256912	MB-0191_MB-2912	neg	neg	MB-0191	MB-2912	9
MB-0191	MB-2923	0.0433852321904134	MB-0191_MB-2923	neg	neg	MB-0191	MB-2923	2
MB-0191	MB-3567	0.105877681245523	MB-0191_MB-3567	neg	neg	MB-0191	MB-3567	2
MB-0191	MB-3292	0.171645971771512	MB-0191_MB-3292	neg	neg	MB-0191	MB-3292	5
MB-0191	MB-0361	0.112176917069985	MB-0191_MB-0361	neg	neg	MB-0191	MB-0361	2
MB-0191	MB-0608	0.168272557880344	MB-0191_MB-0608	neg	neg	MB-0191	MB-0608	6
MB-0191	MB-3367	0.205051811687245	MB-0191_MB-3367	neg	neg	MB-0191	MB-3367	9
MB-0191	MB-3386	0.0603105987307473	MB-0191_MB-3386	neg	neg	MB-0191	MB-3386	2
MB-0191	MB-2857	0.494918895873202	MB-0191_MB-2857	neg	neg	MB-0191	MB-2857	2
MB-0191	MB-2614	0.0646347646294116	MB-0191_MB-2614	neg	neg	MB-0191	MB-2614	2
MB-0191	MB-0035	0.0536698723771596	MB-0191_MB-0035	neg	neg	MB-0191	MB-0035	2
MB-0191	MB-3488	0.0470086026129317	MB-0191_MB-3488	neg	neg	MB-0191	MB-3488	6
MB-0191	MB-2632	0.0539647745381435	MB-0191_MB-2632	neg	neg	MB-0191	MB-2632	14
MB-0206	MB-0045	0.31463505850271	MB-0206_MB-0045	neg	neg	MB-0206	MB-0045	2
MB-0206	MB-0238	0.495737784938604	MB-0206_MB-0238	neg	neg	MB-0206	MB-0238	13
MB-0206	MB-0372	0.426232834627101	MB-0206_MB-0372	neg	neg	MB-0206	MB-0372	9
MB-0206	MB-0401	0.0188760150371308	MB-0206_MB-0401	neg	neg	MB-0206	MB-0401	6
MB-0206	MB-0525	0.301108532075842	MB-0206_MB-0525	neg	neg	MB-0206	MB-0525	10
MB-0206	MB-0354	0.429936545901235	MB-0206_MB-0354	neg	neg	MB-0206	MB-0354	1
MB-0206	MB-0400	0.272743076681498	MB-0206_MB-0400	neg	neg	MB-0206	MB-0400	2
MB-0206	MB-0158	0.366848958974268	MB-0206_MB-0158	neg	neg	MB-0206	MB-0158	3
MB-0206	MB-0350	0.0453953894241867	MB-0206_MB-0350	neg	neg	MB-0206	MB-0350	4
MB-0206	MB-0467	0.198894478072056	MB-0206_MB-0467	neg	neg	MB-0206	MB-0467	5
MB-0206	MB-0269	0.410641899173473	MB-0206_MB-0269	neg	neg	MB-0206	MB-0269	6
MB-0206	MB-0494	0.43953071891034	MB-0206_MB-0494	neg	neg	MB-0206	MB-0494	2
MB-0206	MB-0115	0.0916522936038926	MB-0206_MB-0115	neg	neg	MB-0206	MB-0115	2
MB-0206	MB-0531	0.315225601607789	MB-0206_MB-0531	neg	neg	MB-0206	MB-0531	7
MB-0206	MB-0874	0.438378237311661	MB-0206_MB-0874	neg	neg	MB-0206	MB-0874	8
MB-0206	MB-0191	0.0847462869042009	MB-0206_MB-0191	neg	neg	MB-0206	MB-0191	9
MB-0206	MB-0613	0.0570186517074296	MB-0206_MB-0613	neg	neg	MB-0206	MB-0613	2
MB-0206	MB-2513	0.365179204673259	MB-0206_MB-2513	neg	neg	MB-0206	MB-2513	10
MB-0206	MB-0395	0.0963978451856916	MB-0206_MB-0395	neg	neg	MB-0206	MB-0395	3
MB-0206	MB-2718	0.3209243917098	MB-0206_MB-2718	neg	neg	MB-0206	MB-2718	4
MB-0206	MB-2742	0.456372461923595	MB-0206_MB-2742	neg	neg	MB-0206	MB-2742	2
MB-0206	MB-2904	0.435428296396081	MB-0206_MB-2904	neg	neg	MB-0206	MB-2904	11
MB-0206	MB-0581	0.171868769345178	MB-0206_MB-0581	neg	neg	MB-0206	MB-0581	12
MB-0206	MB-0582	0.196964279913927	MB-0206_MB-0582	neg	neg	MB-0206	MB-0582	10
MB-0206	MB-0035	0.0381229454065175	MB-0206_MB-0035	neg	neg	MB-0206	MB-0035	9
MB-0206	MB-3031	0.353420936635687	MB-0206_MB-3031	neg	neg	MB-0206	MB-3031	8
MB-0206	MB-2912	0.508488795626102	MB-0206_MB-2912	neg	neg	MB-0206	MB-2912	2
MB-0206	MB-0659	0.132513886398254	MB-0206_MB-0659	neg	neg	MB-0206	MB-0659	3
MB-0206	MB-3329	0.488156463513218	MB-0206_MB-3329	neg	neg	MB-0206	MB-3329	10
MB-0206	MB-3528	0.504852238759984	MB-0206_MB-3528	neg	neg	MB-0206	MB-3528	8
MB-0206	MB-2957	0.373100856344789	MB-0206_MB-2957	neg	neg	MB-0206	MB-2957	2
MB-0206	MB-0414	0.0271697709179513	MB-0206_MB-0414	neg	neg	MB-0206	MB-0414	13
MB-0238	MB-0045	0.398337055285741	MB-0238_MB-0045	neg	neg	MB-0238	MB-0045	13
MB-0206	MB-3367	0.30795099995917	MB-0206_MB-3367	neg	neg	MB-0206	MB-3367	3
MB-0206	MB-3386	0.391906179166003	MB-0206_MB-3386	neg	neg	MB-0206	MB-3386	6
MB-0206	MB-0446	0.0351173392303677	MB-0206_MB-0446	neg	neg	MB-0206	MB-0446	9
MB-0206	MB-3292	0.398479090787762	MB-0206_MB-3292	neg	neg	MB-0206	MB-3292	4
MB-0206	MB-0608	0.351316733042111	MB-0206_MB-0608	neg	neg	MB-0206	MB-0608	9
MB-0206	MB-3436	0.177956939907472	MB-0206_MB-3436	neg	neg	MB-0206	MB-3436	2
MB-0206	MB-3218	0.438547425044418	MB-0206_MB-3218	neg	neg	MB-0206	MB-3218	2
MB-0238	MB-0115	0.164189341709301	MB-0238_MB-0115	neg	neg	MB-0238	MB-0115	5
MB-0238	MB-0206	0.496406484699531	MB-0238_MB-0206	neg	neg	MB-0238	MB-0206	2
MB-0238	MB-0158	0.429562869560829	MB-0238_MB-0158	neg	neg	MB-0238	MB-0158	6
MB-0238	MB-0372	0.438941566811892	MB-0238_MB-0372	neg	neg	MB-0238	MB-0372	9
MB-0206	MB-2614	0.290330018108877	MB-0206_MB-2614	neg	neg	MB-0206	MB-2614	2
MB-0206	MB-0396	0.051183100412287	MB-0206_MB-0396	neg	neg	MB-0206	MB-0396	2
MB-0206	MB-2857	0.388411942892092	MB-0206_MB-2857	neg	neg	MB-0206	MB-2857	2
MB-0206	MB-0399	0.274572355722357	MB-0206_MB-0399	neg	neg	MB-0206	MB-0399	2
MB-0238	MB-0269	0.532945170988038	MB-0238_MB-0269	neg	neg	MB-0238	MB-0269	6
MB-0238	MB-0191	0.0804514639299785	MB-0238_MB-0191	neg	neg	MB-0238	MB-0191	14
MB-0238	MB-0354	0.317339524217297	MB-0238_MB-0354	neg	neg	MB-0238	MB-0354	2
MB-0238	MB-0400	0.350170451170438	MB-0238_MB-0400	neg	neg	MB-0238	MB-0400	13
MB-0206	MB-2923	0.170505444871655	MB-0206_MB-2923	neg	neg	MB-0206	MB-2923	9
MB-0206	MB-0869	0.265394732474639	MB-0206_MB-0869	neg	neg	MB-0206	MB-0869	6
MB-0238	MB-0035	0.0360147958543035	MB-0238_MB-0035	neg	neg	MB-0238	MB-0035	10
MB-0238	MB-0494	0.354778720956277	MB-0238_MB-0494	neg	neg	MB-0238	MB-0494	1
MB-0238	MB-0525	0.359361860188409	MB-0238_MB-0525	neg	neg	MB-0238	MB-0525	2
MB-0238	MB-0399	0.322312539608331	MB-0238_MB-0399	neg	neg	MB-0238	MB-0399	3
MB-0238	MB-0396	0.0612202301696615	MB-0238_MB-0396	neg	neg	MB-0238	MB-0396	4
MB-0238	MB-0446	0.0246061641643478	MB-0238_MB-0446	neg	neg	MB-0238	MB-0446	5
MB-0238	MB-0531	0.355491508526306	MB-0238_MB-0531	neg	neg	MB-0238	MB-0531	6
MB-0206	MB-3488	0.212674373889413	MB-0206_MB-3488	neg	neg	MB-0206	MB-3488	2
MB-0238	MB-0401	0.052286184352874	MB-0238_MB-0401	neg	neg	MB-0238	MB-0401	2
MB-0238	MB-0395	0.138517792352185	MB-0238_MB-0395	neg	neg	MB-0238	MB-0395	7
MB-0238	MB-0874	0.390112726922618	MB-0238_MB-0874	neg	neg	MB-0238	MB-0874	8
MB-0238	MB-0467	0.175122318382462	MB-0238_MB-0467	neg	neg	MB-0238	MB-0467	9
MB-0206	MB-0361	0.145501030496983	MB-0206_MB-0361	neg	neg	MB-0206	MB-0361	2
MB-0238	MB-0608	0.334050098415128	MB-0238_MB-0608	neg	neg	MB-0238	MB-0608	10
MB-0238	MB-2742	0.651601869918051	MB-0238_MB-2742	neg	neg	MB-0238	MB-2742	3
MB-0238	MB-2718	0.336873673658257	MB-0238_MB-2718	neg	neg	MB-0238	MB-2718	4
MB-0238	MB-2513	0.353955839231125	MB-0238_MB-2513	neg	neg	MB-0238	MB-2513	2
MB-0238	MB-0581	0.21496814900235	MB-0238_MB-0581	neg	neg	MB-0238	MB-0581	11
MB-0238	MB-0613	0.127634315555108	MB-0238_MB-0613	neg	neg	MB-0238	MB-0613	12
MB-0238	MB-0582	0.190710402560191	MB-0238_MB-0582	neg	neg	MB-0238	MB-0582	10
MB-0238	MB-0659	0.196807565304022	MB-0238_MB-0659	neg	neg	MB-0238	MB-0659	9
MB-0238	MB-3031	0.420434585207596	MB-0238_MB-3031	neg	neg	MB-0238	MB-3031	8
MB-0238	MB-2904	0.440690705186234	MB-0238_MB-2904	neg	neg	MB-0238	MB-2904	2
MB-0238	MB-0869	0.230677373917127	MB-0238_MB-0869	neg	neg	MB-0238	MB-0869	3
MB-0238	MB-2912	0.507178289389849	MB-0238_MB-2912	neg	neg	MB-0238	MB-2912	10
MB-0238	MB-3329	0.519938427247259	MB-0238_MB-3329	neg	neg	MB-0238	MB-3329	8
MB-0206	MB-2632	0.333487081996401	MB-0206_MB-2632	neg	neg	MB-0206	MB-2632	2
MB-0238	MB-2957	0.431853910837548	MB-0238_MB-2957	neg	neg	MB-0238	MB-2957	13
MB-0238	MB-0361	0.12798924779801	MB-0238_MB-0361	neg	neg	MB-0238	MB-0361	13
MB-0238	MB-3528	0.501076556780101	MB-0238_MB-3528	neg	neg	MB-0238	MB-3528	3
MB-0238	MB-3292	0.363054726611933	MB-0238_MB-3292	neg	neg	MB-0238	MB-3292	6
MB-0238	MB-3218	0.495902976475496	MB-0238_MB-3218	neg	neg	MB-0238	MB-3218	9
MB-0238	MB-3436	0.269857516191303	MB-0238_MB-3436	neg	neg	MB-0238	MB-3436	4
MB-0238	MB-2857	0.317434136964749	MB-0238_MB-2857	neg	neg	MB-0238	MB-2857	9
MB-0238	MB-3567	0.121427909483669	MB-0238_MB-3567	neg	neg	MB-0238	MB-3567	2
MB-0238	MB-3386	0.429022894282617	MB-0238_MB-3386	neg	neg	MB-0238	MB-3386	2
MB-0238	MB-3367	0.134154954075329	MB-0238_MB-3367	neg	neg	MB-0238	MB-3367	5
MB-0238	MB-2614	0.267904857898757	MB-0238_MB-2614	neg	neg	MB-0238	MB-2614	2
MB-0238	MB-0414	0.011042362297652	MB-0238_MB-0414	neg	neg	MB-0238	MB-0414	6
MB-0206	MB-3567	0.145023935434134	MB-0206_MB-3567	neg	neg	MB-0206	MB-3567	9
MB-0238	MB-2632	0.216381625233388	MB-0238_MB-2632	neg	neg	MB-0238	MB-2632	2
MB-0238	MB-2923	0.151146824232043	MB-0238_MB-2923	neg	neg	MB-0238	MB-2923	2
MB-0269	MB-0238	0.533156102740025	MB-0269_MB-0238	neg	neg	MB-0269	MB-0238	2
MB-0269	MB-0372	0.376287925818369	MB-0269_MB-0372	neg	neg	MB-0269	MB-0372	2
MB-0269	MB-0045	0.295718748324364	MB-0269_MB-0045	neg	neg	MB-0269	MB-0045	6
MB-0238	MB-0350	0.043081141145214	MB-0238_MB-0350	neg	neg	MB-0238	MB-0350	14
MB-0238	MB-3488	0.219072589557239	MB-0238_MB-3488	neg	neg	MB-0238	MB-3488	2
MB-0269	MB-0400	0.280300743422361	MB-0269_MB-0400	neg	neg	MB-0269	MB-0400	13
MB-0269	MB-0115	0.107164373680269	MB-0269_MB-0115	neg	neg	MB-0269	MB-0115	9
MB-0269	MB-0191	0.100436225664897	MB-0269_MB-0191	neg	neg	MB-0269	MB-0191	6
MB-0269	MB-0206	0.412268770197258	MB-0269_MB-0206	neg	neg	MB-0269	MB-0206	10
MB-0269	MB-0396	0.0259665537184826	MB-0269_MB-0396	neg	neg	MB-0269	MB-0396	1
MB-0269	MB-0035	0.0549352696447605	MB-0269_MB-0035	neg	neg	MB-0269	MB-0035	2
MB-0269	MB-0401	0.0407094177939202	MB-0269_MB-0401	neg	neg	MB-0269	MB-0401	3
MB-0269	MB-0525	0.284179400992699	MB-0269_MB-0525	neg	neg	MB-0269	MB-0525	4
MB-0269	MB-0395	0.177435066942813	MB-0269_MB-0395	neg	neg	MB-0269	MB-0395	5
MB-0269	MB-0467	0.203327494055772	MB-0269_MB-0467	neg	neg	MB-0269	MB-0467	6
MB-0269	MB-0531	0.277326328577508	MB-0269_MB-0531	neg	neg	MB-0269	MB-0531	2
MB-0269	MB-0494	0.276723381302568	MB-0269_MB-0494	neg	neg	MB-0269	MB-0494	2
MB-0269	MB-0158	0.404116496526615	MB-0269_MB-0158	neg	neg	MB-0269	MB-0158	7
MB-0269	MB-0361	0.208217837462192	MB-0269_MB-0361	neg	neg	MB-0269	MB-0361	8
MB-0269	MB-0874	0.291881294392392	MB-0269_MB-0874	neg	neg	MB-0269	MB-0874	9
MB-0269	MB-0659	0.144628551800305	MB-0269_MB-0659	neg	neg	MB-0269	MB-0659	2
MB-0269	MB-0613	0.0384434993034942	MB-0269_MB-0613	neg	neg	MB-0269	MB-0613	10
MB-0269	MB-2513	0.327033968977849	MB-0269_MB-2513	neg	neg	MB-0269	MB-2513	3
MB-0269	MB-0581	0.205864567467963	MB-0269_MB-0581	neg	neg	MB-0269	MB-0581	4
MB-0269	MB-2718	0.240316241734617	MB-0269_MB-2718	neg	neg	MB-0269	MB-2718	2
MB-0269	MB-3031	0.301465565649036	MB-0269_MB-3031	neg	neg	MB-0269	MB-3031	11
MB-0269	MB-0608	0.258469119350454	MB-0269_MB-0608	neg	neg	MB-0269	MB-0608	12
MB-0269	MB-2742	0.501222911262579	MB-0269_MB-2742	neg	neg	MB-0269	MB-2742	10
MB-0269	MB-0869	0.221036826051984	MB-0269_MB-0869	neg	neg	MB-0269	MB-0869	9
MB-0269	MB-2904	0.310441413291885	MB-0269_MB-2904	neg	neg	MB-0269	MB-2904	8
MB-0269	MB-0582	0.175597967104096	MB-0269_MB-0582	neg	neg	MB-0269	MB-0582	2
MB-0269	MB-0446	0.061524374306145	MB-0269_MB-0446	neg	neg	MB-0269	MB-0446	3
MB-0269	MB-3218	0.355700829970449	MB-0269_MB-3218	neg	neg	MB-0269	MB-3218	10
MB-0269	MB-3329	0.445859997886915	MB-0269_MB-3329	neg	neg	MB-0269	MB-3329	8
MB-0269	MB-2912	0.309176240479054	MB-0269_MB-2912	neg	neg	MB-0269	MB-2912	2
MB-0269	MB-2957	0.308463864031237	MB-0269_MB-2957	neg	neg	MB-0269	MB-2957	13
MB-0269	MB-0354	0.370773098501099	MB-0269_MB-0354	neg	neg	MB-0269	MB-0354	13
MB-0269	MB-3292	0.370648682096127	MB-0269_MB-3292	neg	neg	MB-0269	MB-3292	3
MB-0269	MB-2857	0.380684398292164	MB-0269_MB-2857	neg	neg	MB-0269	MB-2857	6
MB-0269	MB-2614	0.21301098575461	MB-0269_MB-2614	neg	neg	MB-0269	MB-2614	9
MB-0269	MB-3386	0.342660683586699	MB-0269_MB-3386	neg	neg	MB-0269	MB-3386	4
MB-0269	MB-3436	0.190730586616756	MB-0269_MB-3436	neg	neg	MB-0269	MB-3436	9
MB-0269	MB-3528	0.429307280187709	MB-0269_MB-3528	neg	neg	MB-0269	MB-3528	2
MB-0269	MB-2632	0.317984995048167	MB-0269_MB-2632	neg	neg	MB-0269	MB-2632	2
MB-0269	MB-2923	0.198354727028935	MB-0269_MB-2923	neg	neg	MB-0269	MB-2923	5
MB-0269	MB-3367	0.174486499373736	MB-0269_MB-3367	neg	neg	MB-0269	MB-3367	2
MB-0269	MB-0399	0.353721540737563	MB-0269_MB-0399	neg	neg	MB-0269	MB-0399	6
MB-0269	MB-3488	0.228297720046609	MB-0269_MB-3488	neg	neg	MB-0269	MB-3488	9
MB-0269	MB-0414	0.0221344165171275	MB-0269_MB-0414	neg	neg	MB-0269	MB-0414	2
MB-0269	MB-0350	0.0461575833055256	MB-0269_MB-0350	neg	neg	MB-0269	MB-0350	2
MB-0269	MB-3567	0.191754717323224	MB-0269_MB-3567	neg	neg	MB-0269	MB-3567	2
MB-0350	MB-0035	0.0118643744032543	MB-0350_MB-0035	neg	neg	MB-0350	MB-0035	2
MB-0350	MB-0191	0.0303574551293869	MB-0350_MB-0191	neg	neg	MB-0350	MB-0191	6
MB-0350	MB-0115	0.0654411896279916	MB-0350_MB-0115	neg	neg	MB-0350	MB-0115	14
MB-0350	MB-0414	0.0113736201919299	MB-0350_MB-0414	neg	neg	MB-0350	MB-0414	2
MB-0350	MB-0372	0.0391617314384933	MB-0350_MB-0372	neg	neg	MB-0350	MB-0372	13
MB-0350	MB-0401	0.080197396215856	MB-0350_MB-0401	neg	neg	MB-0350	MB-0401	9
MB-0350	MB-0045	0.0623291872519748	MB-0350_MB-0045	neg	neg	MB-0350	MB-0045	6
MB-0350	MB-0467	0.0306553921877601	MB-0350_MB-0467	neg	neg	MB-0350	MB-0467	10
MB-0350	MB-0525	0.0575826555139586	MB-0350_MB-0525	neg	neg	MB-0350	MB-0525	1
MB-0350	MB-0238	0.0432082206847325	MB-0350_MB-0238	neg	neg	MB-0350	MB-0238	2
MB-0350	MB-0395	0.0536383433368493	MB-0350_MB-0395	neg	neg	MB-0350	MB-0395	3
MB-0350	MB-0659	0.0306524581813761	MB-0350_MB-0659	neg	neg	MB-0350	MB-0659	4
MB-0350	MB-0446	0.0100957457557477	MB-0350_MB-0446	neg	neg	MB-0350	MB-0446	5
MB-0350	MB-0400	0.0747620833153304	MB-0350_MB-0400	neg	neg	MB-0350	MB-0400	6
MB-0350	MB-0396	0.0473183815595255	MB-0350_MB-0396	neg	neg	MB-0350	MB-0396	2
MB-0350	MB-0158	0.068007648868482	MB-0350_MB-0158	neg	neg	MB-0350	MB-0158	2
MB-0350	MB-0613	0.0112988169134003	MB-0350_MB-0613	neg	neg	MB-0350	MB-0613	7
MB-0350	MB-0531	0.0806264299739836	MB-0350_MB-0531	neg	neg	MB-0350	MB-0531	8
MB-0350	MB-2513	0.0295263311722015	MB-0350_MB-2513	neg	neg	MB-0350	MB-2513	9
MB-0350	MB-0581	0.0573977589763198	MB-0350_MB-0581	neg	neg	MB-0350	MB-0581	2
MB-0350	MB-0874	0.02690795323963	MB-0350_MB-0874	neg	neg	MB-0350	MB-0874	10
MB-0350	MB-2718	0.0709273019534395	MB-0350_MB-2718	neg	neg	MB-0350	MB-2718	3
MB-0350	MB-3436	0.0281665589284687	MB-0350_MB-3436	neg	neg	MB-0350	MB-3436	4
MB-0350	MB-0399	0.0514898208909687	MB-0350_MB-0399	neg	neg	MB-0350	MB-0399	2
MB-0350	MB-3031	0.0610379519616276	MB-0350_MB-3031	neg	neg	MB-0350	MB-3031	11
MB-0350	MB-0582	0.0247863594099857	MB-0350_MB-0582	neg	neg	MB-0350	MB-0582	12
MB-0350	MB-2904	0.0319700610286048	MB-0350_MB-2904	neg	neg	MB-0350	MB-2904	10
MB-0350	MB-0269	0.0456279967218924	MB-0350_MB-0269	neg	neg	MB-0350	MB-0269	9
MB-0350	MB-0869	0.155567150632946	MB-0350_MB-0869	neg	neg	MB-0350	MB-0869	8
MB-0354	MB-0045	0.291313156800615	MB-0354_MB-0045	neg	neg	MB-0354	MB-0045	2
MB-0350	MB-3329	0.0282145445859795	MB-0350_MB-3329	neg	neg	MB-0350	MB-3329	3
MB-0350	MB-3528	0.0269093629713573	MB-0350_MB-3528	neg	neg	MB-0350	MB-3528	10
MB-0354	MB-0035	0.0229851560276406	MB-0354_MB-0035	neg	neg	MB-0354	MB-0035	8
MB-0354	MB-0238	0.314320582258373	MB-0354_MB-0238	neg	neg	MB-0354	MB-0238	2
MB-0350	MB-2857	0.0354410966691794	MB-0350_MB-2857	neg	neg	MB-0350	MB-2857	13
MB-0350	MB-0361	0.0437931495328946	MB-0350_MB-0361	neg	neg	MB-0350	MB-0361	13
MB-0350	MB-0206	0.0460317349464587	MB-0350_MB-0206	neg	neg	MB-0350	MB-0206	3
MB-0354	MB-0372	0.29681619607511	MB-0354_MB-0372	neg	neg	MB-0354	MB-0372	6
MB-0354	MB-0206	0.430174332536064	MB-0354_MB-0206	neg	neg	MB-0354	MB-0206	9
MB-0350	MB-0354	0.0379552617007061	MB-0350_MB-0354	neg	neg	MB-0350	MB-0354	4
MB-0350	MB-0494	0.0248499272712646	MB-0350_MB-0494	neg	neg	MB-0350	MB-0494	9
MB-0350	MB-2742	0.0285394540221406	MB-0350_MB-2742	neg	neg	MB-0350	MB-2742	2
MB-0354	MB-0115	0.161670345091936	MB-0354_MB-0115	neg	neg	MB-0354	MB-0115	2
MB-0350	MB-3386	0.0282978978252604	MB-0350_MB-3386	neg	neg	MB-0350	MB-3386	5
MB-0354	MB-0191	0.083481403134382	MB-0354_MB-0191	neg	neg	MB-0354	MB-0191	2
MB-0350	MB-2957	0.0681001837612271	MB-0350_MB-2957	neg	neg	MB-0350	MB-2957	6
MB-0354	MB-0400	0.30646006599818	MB-0354_MB-0400	neg	neg	MB-0354	MB-0400	9
MB-0354	MB-0158	0.326443415902365	MB-0354_MB-0158	neg	neg	MB-0354	MB-0158	2
MB-0354	MB-0395	0.22927557884612	MB-0354_MB-0395	neg	neg	MB-0354	MB-0395	2
MB-0354	MB-0525	0.309667750187824	MB-0354_MB-0525	neg	neg	MB-0354	MB-0525	2
MB-0350	MB-3488	0.0293862572140091	MB-0350_MB-3488	neg	neg	MB-0350	MB-3488	2
MB-0354	MB-0467	0.26280095129171	MB-0354_MB-0467	neg	neg	MB-0354	MB-0467	6
MB-0354	MB-0446	0.030019366617411	MB-0354_MB-0446	neg	neg	MB-0354	MB-0446	14
MB-0350	MB-3218	0.0398313654737315	MB-0350_MB-3218	neg	neg	MB-0350	MB-3218	2
MB-0350	MB-2912	0.0425575818978235	MB-0350_MB-2912	neg	neg	MB-0350	MB-2912	13
MB-0350	MB-2923	0.0207735894550946	MB-0350_MB-2923	neg	neg	MB-0350	MB-2923	9
MB-0354	MB-0531	0.311607932590879	MB-0354_MB-0531	neg	neg	MB-0354	MB-0531	6
MB-0354	MB-0494	0.65010091798666	MB-0354_MB-0494	neg	neg	MB-0354	MB-0494	10
MB-0354	MB-0581	0.355197975942116	MB-0354_MB-0581	neg	neg	MB-0354	MB-0581	1
MB-0354	MB-0269	0.371286005323139	MB-0354_MB-0269	neg	neg	MB-0354	MB-0269	2
MB-0354	MB-0613	0.0341321542494718	MB-0354_MB-0613	neg	neg	MB-0354	MB-0613	3
MB-0354	MB-0874	0.227833581410683	MB-0354_MB-0874	neg	neg	MB-0354	MB-0874	4
MB-0354	MB-0396	0.0176882373414631	MB-0354_MB-0396	neg	neg	MB-0354	MB-0396	5
MB-0354	MB-2513	0.26034987859676	MB-0354_MB-2513	neg	neg	MB-0354	MB-2513	6
MB-0354	MB-0582	0.481805095693248	MB-0354_MB-0582	neg	neg	MB-0354	MB-0582	2
MB-0354	MB-0659	0.138394401601338	MB-0354_MB-0659	neg	neg	MB-0354	MB-0659	2
MB-0354	MB-3031	0.275402991949524	MB-0354_MB-3031	neg	neg	MB-0354	MB-3031	7
MB-0350	MB-2632	0.0411964879308311	MB-0350_MB-2632	neg	neg	MB-0350	MB-2632	8
MB-0354	MB-2742	0.359961784777339	MB-0354_MB-2742	neg	neg	MB-0354	MB-2742	9
MB-0354	MB-2718	0.322986105760891	MB-0354_MB-2718	neg	neg	MB-0354	MB-2718	2
MB-0354	MB-0401	0.0331885764398336	MB-0354_MB-0401	neg	neg	MB-0354	MB-0401	10
MB-0354	MB-2904	0.322880374504812	MB-0354_MB-2904	neg	neg	MB-0354	MB-2904	3
MB-0354	MB-3329	0.323423944997226	MB-0354_MB-3329	neg	neg	MB-0354	MB-3329	4
MB-0354	MB-0399	0.362884996494573	MB-0354_MB-0399	neg	neg	MB-0354	MB-0399	2
MB-0354	MB-2912	0.295596539438004	MB-0354_MB-2912	neg	neg	MB-0354	MB-2912	11
MB-0354	MB-2614	0.320457430675209	MB-0354_MB-2614	neg	neg	MB-0354	MB-2614	12
MB-0354	MB-3218	0.372881241749858	MB-0354_MB-3218	neg	neg	MB-0354	MB-3218	10
MB-0350	MB-0608	0.0547283846744273	MB-0350_MB-0608	neg	neg	MB-0350	MB-0608	9
MB-0354	MB-0350	0.0371840869163179	MB-0354_MB-0350	neg	neg	MB-0354	MB-0350	8
MB-0354	MB-2957	0.256156373404686	MB-0354_MB-2957	neg	neg	MB-0354	MB-2957	2
MB-0354	MB-3367	0.251964174778693	MB-0354_MB-3367	neg	neg	MB-0354	MB-3367	3
MB-0354	MB-3528	0.315752518486195	MB-0354_MB-3528	neg	neg	MB-0354	MB-3528	10
MB-0354	MB-0361	0.149713321379286	MB-0354_MB-0361	neg	neg	MB-0354	MB-0361	8
MB-0354	MB-2632	0.21359662954276	MB-0354_MB-2632	neg	neg	MB-0354	MB-2632	2
MB-0354	MB-0608	0.313271880425928	MB-0354_MB-0608	neg	neg	MB-0354	MB-0608	13
MB-0354	MB-3436	0.224828485914735	MB-0354_MB-3436	neg	neg	MB-0354	MB-3436	13
MB-0361	MB-0035	0.10066008047759	MB-0361_MB-0035	neg	neg	MB-0361	MB-0035	3
MB-0354	MB-0414	0.02271964548112	MB-0354_MB-0414	neg	neg	MB-0354	MB-0414	6
MB-0354	MB-3386	0.243140028162808	MB-0354_MB-3386	neg	neg	MB-0354	MB-3386	9
MB-0361	MB-0045	0.238091711584715	MB-0361_MB-0045	neg	neg	MB-0361	MB-0045	4
MB-0354	MB-2923	0.143655750181179	MB-0354_MB-2923	neg	neg	MB-0354	MB-2923	9
MB-0354	MB-3488	0.204350031313988	MB-0354_MB-3488	neg	neg	MB-0354	MB-3488	2
MB-0354	MB-3292	0.35017526329206	MB-0354_MB-3292	neg	neg	MB-0354	MB-3292	2
MB-0350	MB-3567	0.0380928223947621	MB-0350_MB-3567	neg	neg	MB-0350	MB-3567	5
MB-0350	MB-2614	0.0236292193873256	MB-0350_MB-2614	neg	neg	MB-0350	MB-2614	2
MB-0354	MB-2857	0.303248996789799	MB-0354_MB-2857	neg	neg	MB-0354	MB-2857	6
MB-0354	MB-3567	0.16021938416858	MB-0354_MB-3567	neg	neg	MB-0354	MB-3567	9
MB-0361	MB-0191	0.112635857860422	MB-0361_MB-0191	neg	neg	MB-0361	MB-0191	2
MB-0361	MB-0372	0.209824278267308	MB-0361_MB-0372	neg	neg	MB-0361	MB-0372	2
MB-0361	MB-0395	0.301852884085314	MB-0361_MB-0395	neg	neg	MB-0361	MB-0395	2
MB-0350	MB-3292	0.142821141984931	MB-0350_MB-3292	neg	neg	MB-0350	MB-3292	2
MB-0354	MB-0869	0.205980045103966	MB-0354_MB-0869	neg	neg	MB-0354	MB-0869	6
MB-0361	MB-0467	0.546582005486828	MB-0361_MB-0467	neg	neg	MB-0361	MB-0467	14
MB-0361	MB-0115	0.0948154701410637	MB-0361_MB-0115	neg	neg	MB-0361	MB-0115	2
MB-0361	MB-0238	0.128417696994581	MB-0361_MB-0238	neg	neg	MB-0361	MB-0238	13
MB-0361	MB-0525	0.220371560506217	MB-0361_MB-0525	neg	neg	MB-0361	MB-0525	9
MB-0361	MB-0531	0.219996528665368	MB-0361_MB-0531	neg	neg	MB-0361	MB-0531	6
MB-0361	MB-0414	0.012326928342342	MB-0361_MB-0414	neg	neg	MB-0361	MB-0414	10
MB-0361	MB-0446	0.0870426086384198	MB-0361_MB-0446	neg	neg	MB-0361	MB-0446	1
MB-0361	MB-2513	0.535381185367144	MB-0361_MB-2513	neg	neg	MB-0361	MB-2513	2
MB-0361	MB-0400	0.184796160262735	MB-0361_MB-0400	neg	neg	MB-0361	MB-0400	3
MB-0361	MB-0581	0.246829329668085	MB-0361_MB-0581	neg	neg	MB-0361	MB-0581	4
MB-0361	MB-0659	0.1200669257474	MB-0361_MB-0659	neg	neg	MB-0361	MB-0659	5
MB-0361	MB-0158	0.191673078253139	MB-0361_MB-0158	neg	neg	MB-0361	MB-0158	6
MB-0361	MB-0613	0.0295398392407821	MB-0361_MB-0613	neg	neg	MB-0361	MB-0613	2
MB-0361	MB-0582	0.114360887744121	MB-0361_MB-0582	neg	neg	MB-0361	MB-0582	2
MB-0361	MB-0874	0.144911522589956	MB-0361_MB-0874	neg	neg	MB-0361	MB-0874	7
MB-0361	MB-2718	0.19081040743447	MB-0361_MB-2718	neg	neg	MB-0361	MB-2718	8
MB-0361	MB-2923	0.753151285615941	MB-0361_MB-2923	neg	neg	MB-0361	MB-2923	9
MB-0361	MB-2632	0.567361935800688	MB-0361_MB-2632	neg	neg	MB-0361	MB-2632	2
MB-0361	MB-0396	0.0131782387739021	MB-0361_MB-0396	neg	neg	MB-0361	MB-0396	10
MB-0361	MB-0399	0.236021034762434	MB-0361_MB-0399	neg	neg	MB-0361	MB-0399	3
MB-0361	MB-3031	0.147239062634582	MB-0361_MB-3031	neg	neg	MB-0361	MB-3031	4
MB-0350	MB-3367	0.0229155994884379	MB-0350_MB-3367	neg	neg	MB-0350	MB-3367	2
MB-0361	MB-2904	0.17826396600588	MB-0361_MB-2904	neg	neg	MB-0361	MB-2904	11
MB-0361	MB-0401	0.0355225319597479	MB-0361_MB-0401	neg	neg	MB-0361	MB-0401	12
MB-0361	MB-3488	0.681717461225277	MB-0361_MB-3488	neg	neg	MB-0361	MB-3488	10
MB-0361	MB-3329	0.291303795136796	MB-0361_MB-3329	neg	neg	MB-0361	MB-3329	9
MB-0361	MB-3436	0.161813275925802	MB-0361_MB-3436	neg	neg	MB-0361	MB-3436	8
MB-0361	MB-0869	0.156969366897641	MB-0361_MB-0869	neg	neg	MB-0361	MB-0869	2
MB-0361	MB-3528	0.126737951295485	MB-0361_MB-3528	neg	neg	MB-0361	MB-3528	3
MB-0361	MB-2742	0.113492723252534	MB-0361_MB-2742	neg	neg	MB-0361	MB-2742	10
MB-0361	MB-2957	0.118668870803757	MB-0361_MB-2957	neg	neg	MB-0361	MB-2957	8
MB-0361	MB-0354	0.150954087284322	MB-0361_MB-0354	neg	neg	MB-0361	MB-0354	2
MB-0361	MB-3386	0.530839249575318	MB-0361_MB-3386	neg	neg	MB-0361	MB-3386	13
MB-0361	MB-3567	0.174190883538109	MB-0361_MB-3567	neg	neg	MB-0361	MB-3567	13
MB-0361	MB-0269	0.207910046922624	MB-0361_MB-0269	neg	neg	MB-0361	MB-0269	3
MB-0361	MB-3218	0.151778651379841	MB-0361_MB-3218	neg	neg	MB-0361	MB-3218	6
MB-0361	MB-0494	0.0736247478010507	MB-0361_MB-0494	neg	neg	MB-0361	MB-0494	9
MB-0361	MB-0206	0.14642714279323	MB-0361_MB-0206	neg	neg	MB-0361	MB-0206	4
MB-0361	MB-0608	0.112305257410692	MB-0361_MB-0608	neg	neg	MB-0361	MB-0608	9
MB-0361	MB-2912	0.120544098499249	MB-0361_MB-2912	neg	neg	MB-0361	MB-2912	2
MB-0361	MB-2614	0.125192695902611	MB-0361_MB-2614	neg	neg	MB-0361	MB-2614	2
MB-0361	MB-3292	0.18309374919448	MB-0361_MB-3292	neg	neg	MB-0361	MB-3292	5
MB-0361	MB-3367	0.0755677184554536	MB-0361_MB-3367	neg	neg	MB-0361	MB-3367	2
MB-0361	MB-2857	0.118249410970489	MB-0361_MB-2857	neg	neg	MB-0361	MB-2857	6
MB-0372	MB-0045	0.425751944525068	MB-0372_MB-0045	neg	neg	MB-0372	MB-0045	9
MB-0361	MB-0350	0.0432537346438059	MB-0361_MB-0350	neg	neg	MB-0361	MB-0350	2
MB-0372	MB-0115	0.178834252043619	MB-0372_MB-0115	neg	neg	MB-0372	MB-0115	2
MB-0372	MB-0238	0.441406146126573	MB-0372_MB-0238	neg	neg	MB-0372	MB-0238	2
MB-0372	MB-0191	0.24051717626931	MB-0372_MB-0191	neg	neg	MB-0372	MB-0191	2
MB-0372	MB-0206	0.424626312914537	MB-0372_MB-0206	neg	neg	MB-0372	MB-0206	6
MB-0372	MB-0158	0.353758714558112	MB-0372_MB-0158	neg	neg	MB-0372	MB-0158	14
MB-0372	MB-0400	0.433424268413771	MB-0372_MB-0400	neg	neg	MB-0372	MB-0400	2
MB-0372	MB-0396	0.128371437820613	MB-0372_MB-0396	neg	neg	MB-0372	MB-0396	13
MB-0372	MB-0350	0.0393929327372905	MB-0372_MB-0350	neg	neg	MB-0372	MB-0350	9
MB-0372	MB-0354	0.296051373138212	MB-0372_MB-0354	neg	neg	MB-0372	MB-0354	6
MB-0372	MB-0525	0.46309289902329	MB-0372_MB-0525	neg	neg	MB-0372	MB-0525	10
MB-0372	MB-0399	0.309911120704338	MB-0372_MB-0399	neg	neg	MB-0372	MB-0399	1
MB-0372	MB-0269	0.374215469357067	MB-0372_MB-0269	neg	neg	MB-0372	MB-0269	2
MB-0372	MB-0494	0.296203582901341	MB-0372_MB-0494	neg	neg	MB-0372	MB-0494	3
MB-0372	MB-0531	0.324299973018759	MB-0372_MB-0531	neg	neg	MB-0372	MB-0531	4
MB-0372	MB-0874	0.450987083941852	MB-0372_MB-0874	neg	neg	MB-0372	MB-0874	5
MB-0372	MB-0613	0.177137581419494	MB-0372_MB-0613	neg	neg	MB-0372	MB-0613	6
MB-0372	MB-0582	0.152854753804265	MB-0372_MB-0582	neg	neg	MB-0372	MB-0582	2
MB-0372	MB-0869	0.21719203984859	MB-0372_MB-0869	neg	neg	MB-0372	MB-0869	2
MB-0372	MB-2718	0.428885113598071	MB-0372_MB-2718	neg	neg	MB-0372	MB-2718	7
MB-0372	MB-0581	0.295345388939122	MB-0372_MB-0581	neg	neg	MB-0372	MB-0581	8
MB-0372	MB-0414	0.048269978956761	MB-0372_MB-0414	neg	neg	MB-0372	MB-0414	9
MB-0372	MB-2742	0.370279412506119	MB-0372_MB-2742	neg	neg	MB-0372	MB-2742	2
MB-0372	MB-0659	0.212745020152853	MB-0372_MB-0659	neg	neg	MB-0372	MB-0659	10
MB-0372	MB-0361	0.209855241994352	MB-0372_MB-0361	neg	neg	MB-0372	MB-0361	3
MB-0372	MB-0401	0.0303036356653355	MB-0372_MB-0401	neg	neg	MB-0372	MB-0401	4
MB-0372	MB-2904	0.473092954444295	MB-0372_MB-2904	neg	neg	MB-0372	MB-2904	2
MB-0372	MB-2923	0.168008514669454	MB-0372_MB-2923	neg	neg	MB-0372	MB-2923	11
MB-0372	MB-2912	0.43401610477743	MB-0372_MB-2912	neg	neg	MB-0372	MB-2912	12
MB-0372	MB-0608	0.2717550859626	MB-0372_MB-0608	neg	neg	MB-0372	MB-0608	10
MB-0372	MB-2857	0.430839413416182	MB-0372_MB-2857	neg	neg	MB-0372	MB-2857	9
MB-0372	MB-0395	0.143643350728975	MB-0372_MB-0395	neg	neg	MB-0372	MB-0395	8
MB-0372	MB-3218	0.440752188278127	MB-0372_MB-3218	neg	neg	MB-0372	MB-3218	2
MB-0372	MB-3031	0.382444833637734	MB-0372_MB-3031	neg	neg	MB-0372	MB-3031	3
MB-0372	MB-3292	0.433615515881864	MB-0372_MB-3292	neg	neg	MB-0372	MB-3292	10
MB-0372	MB-2957	0.341746089840661	MB-0372_MB-2957	neg	neg	MB-0372	MB-2957	8
MB-0372	MB-3329	0.446642773798025	MB-0372_MB-3329	neg	neg	MB-0372	MB-3329	2
MB-0372	MB-2632	0.196707509296514	MB-0372_MB-2632	neg	neg	MB-0372	MB-2632	13
MB-0372	MB-3528	0.391107337358119	MB-0372_MB-3528	neg	neg	MB-0372	MB-3528	13
MB-0372	MB-2513	0.371953073852753	MB-0372_MB-2513	neg	neg	MB-0372	MB-2513	3
MB-0372	MB-3436	0.323881606174122	MB-0372_MB-3436	neg	neg	MB-0372	MB-3436	6
MB-0372	MB-3367	0.289221537587779	MB-0372_MB-3367	neg	neg	MB-0372	MB-3367	9
MB-0372	MB-0467	0.187371892333393	MB-0372_MB-0467	neg	neg	MB-0372	MB-0467	4
MB-0372	MB-3386	0.404346918466855	MB-0372_MB-3386	neg	neg	MB-0372	MB-3386	9
MB-0372	MB-2614	0.253629494151119	MB-0372_MB-2614	neg	neg	MB-0372	MB-2614	2
MB-0372	MB-0446	0.0667701439428176	MB-0372_MB-0446	neg	neg	MB-0372	MB-0446	2
MB-0372	MB-3488	0.226091231705209	MB-0372_MB-3488	neg	neg	MB-0372	MB-3488	5
MB-0372	MB-3567	0.128112927216678	MB-0372_MB-3567	neg	neg	MB-0372	MB-3567	2
MB-0372	MB-0035	0.0486768736842681	MB-0372_MB-0035	neg	neg	MB-0372	MB-0035	6
MB-0395	MB-0035	0.480466131572833	MB-0395_MB-0035	neg	neg	MB-0395	MB-0035	9
MB-0395	MB-0045	0.325495957033933	MB-0395_MB-0045	neg	neg	MB-0395	MB-0045	2
MB-0395	MB-0158	0.26571701657537	MB-0395_MB-0158	neg	neg	MB-0395	MB-0158	2
MB-0395	MB-0361	0.298623409056896	MB-0395_MB-0361	neg	neg	MB-0395	MB-0361	2
MB-0395	MB-0191	0.0684611014104242	MB-0395_MB-0191	neg	neg	MB-0395	MB-0191	2
MB-0395	MB-0372	0.143140536980448	MB-0395_MB-0372	neg	neg	MB-0395	MB-0372	6
MB-0395	MB-0238	0.140592732735753	MB-0395_MB-0238	neg	neg	MB-0395	MB-0238	14
MB-0395	MB-0446	0.605219356132427	MB-0395_MB-0446	neg	neg	MB-0395	MB-0446	2
MB-0395	MB-0399	0.482360266002415	MB-0395_MB-0399	neg	neg	MB-0395	MB-0399	13
MB-0395	MB-0467	0.497438262043394	MB-0395_MB-0467	neg	neg	MB-0395	MB-0467	9
MB-0395	MB-0525	0.25325038756061	MB-0395_MB-0525	neg	neg	MB-0395	MB-0525	6
MB-0395	MB-0206	0.0970147286484874	MB-0395_MB-0206	neg	neg	MB-0395	MB-0206	10
MB-0395	MB-0531	0.415689993152378	MB-0395_MB-0531	neg	neg	MB-0395	MB-0531	1
MB-0395	MB-0354	0.228726433433699	MB-0395_MB-0354	neg	neg	MB-0395	MB-0354	2
MB-0395	MB-0414	0.00667713565903147	MB-0395_MB-0414	neg	neg	MB-0395	MB-0414	3
MB-0395	MB-0581	0.531476553024985	MB-0395_MB-0581	neg	neg	MB-0395	MB-0581	4
MB-0395	MB-0582	0.236526270885846	MB-0395_MB-0582	neg	neg	MB-0395	MB-0582	5
MB-0395	MB-0269	0.179426985105577	MB-0395_MB-0269	neg	neg	MB-0395	MB-0269	6
MB-0395	MB-0396	0.0685424386576586	MB-0395_MB-0396	neg	neg	MB-0395	MB-0396	2
MB-0395	MB-2513	0.155987194955674	MB-0395_MB-2513	neg	neg	MB-0395	MB-2513	2
MB-0395	MB-0613	0.0338668171340296	MB-0395_MB-0613	neg	neg	MB-0395	MB-0613	7
MB-0395	MB-0659	0.237432973569352	MB-0395_MB-0659	neg	neg	MB-0395	MB-0659	8
MB-0395	MB-0115	0.129798650514425	MB-0395_MB-0115	neg	neg	MB-0395	MB-0115	9
MB-0395	MB-0874	0.0940677011851819	MB-0395_MB-0874	neg	neg	MB-0395	MB-0874	2
MB-0395	MB-0869	0.164792093008148	MB-0395_MB-0869	neg	neg	MB-0395	MB-0869	10
MB-0395	MB-2718	0.248102887620879	MB-0395_MB-2718	neg	neg	MB-0395	MB-2718	3
MB-0395	MB-2632	0.197767585417891	MB-0395_MB-2632	neg	neg	MB-0395	MB-2632	4
MB-0395	MB-2923	0.208122893568046	MB-0395_MB-2923	neg	neg	MB-0395	MB-2923	2
MB-0395	MB-3567	0.73421211242944	MB-0395_MB-3567	neg	neg	MB-0395	MB-3567	11
MB-0395	MB-0400	0.163998097262617	MB-0395_MB-0400	neg	neg	MB-0395	MB-0400	12
MB-0395	MB-3031	0.155835357094148	MB-0395_MB-3031	neg	neg	MB-0395	MB-3031	10
MB-0395	MB-0494	0.190279645126213	MB-0395_MB-0494	neg	neg	MB-0395	MB-0494	9
MB-0395	MB-2614	0.254566945480389	MB-0395_MB-2614	neg	neg	MB-0395	MB-2614	8
MB-0395	MB-3436	0.182648863418647	MB-0395_MB-3436	neg	neg	MB-0395	MB-3436	2
MB-0395	MB-2904	0.163996122308812	MB-0395_MB-2904	neg	neg	MB-0395	MB-2904	3
MB-0395	MB-0401	0.0838382255057433	MB-0395_MB-0401	neg	neg	MB-0395	MB-0401	10
MB-0395	MB-3386	0.162516842480266	MB-0395_MB-3386	neg	neg	MB-0395	MB-3386	8
MB-0395	MB-3329	0.140236353159754	MB-0395_MB-3329	neg	neg	MB-0395	MB-3329	2
MB-0395	MB-3488	0.205909184494626	MB-0395_MB-3488	neg	neg	MB-0395	MB-3488	13
MB-0395	MB-3528	0.106543622882284	MB-0395_MB-3528	neg	neg	MB-0395	MB-3528	13
MB-0395	MB-2742	0.174014267552467	MB-0395_MB-2742	neg	neg	MB-0395	MB-2742	3
MB-0395	MB-2912	0.0935285834571616	MB-0395_MB-2912	neg	neg	MB-0395	MB-2912	6
MB-0395	MB-2957	0.127001441990477	MB-0395_MB-2957	neg	neg	MB-0395	MB-2957	9
MB-0395	MB-0608	0.0913589183430758	MB-0395_MB-0608	neg	neg	MB-0395	MB-0608	4
MB-0395	MB-3367	0.0621813085845405	MB-0395_MB-3367	neg	neg	MB-0395	MB-3367	9
MB-0395	MB-3218	0.175617887369559	MB-0395_MB-3218	neg	neg	MB-0395	MB-3218	2
MB-0396	MB-0191	0.0665944058337969	MB-0396_MB-0191	neg	neg	MB-0396	MB-0191	2
MB-0396	MB-0361	0.0132409391349155	MB-0396_MB-0361	neg	neg	MB-0396	MB-0361	5
MB-0395	MB-3292	0.196670454914031	MB-0395_MB-3292	neg	neg	MB-0395	MB-3292	2
MB-0396	MB-0238	0.0617058263340816	MB-0396_MB-0238	neg	neg	MB-0396	MB-0238	6
MB-0395	MB-2857	0.144070056576095	MB-0395_MB-2857	neg	neg	MB-0395	MB-2857	9
MB-0396	MB-0372	0.128979428736092	MB-0396_MB-0372	neg	neg	MB-0396	MB-0372	2
MB-0396	MB-0115	0.218088550747343	MB-0396_MB-0115	neg	neg	MB-0396	MB-0115	2
MB-0396	MB-0395	0.0666247673067588	MB-0396_MB-0395	neg	neg	MB-0396	MB-0395	2
MB-0396	MB-0467	0.0137701649466095	MB-0396_MB-0467	neg	neg	MB-0396	MB-0467	2
MB-0396	MB-0350	0.0474702053828312	MB-0396_MB-0350	neg	neg	MB-0396	MB-0350	6
MB-0396	MB-0446	0.00288780754510228	MB-0396_MB-0446	neg	neg	MB-0396	MB-0446	14
MB-0396	MB-0400	0.250373481293577	MB-0396_MB-0400	neg	neg	MB-0396	MB-0400	2
MB-0396	MB-0874	0	MB-0396_MB-0874	neg	neg	MB-0396	MB-0874	13
MB-0396	MB-0269	0.0261850880061933	MB-0396_MB-0269	neg	neg	MB-0396	MB-0269	9
MB-0396	MB-0401	0.314135049323863	MB-0396_MB-0401	neg	neg	MB-0396	MB-0401	6
MB-0396	MB-2513	0.0231596866599816	MB-0396_MB-2513	neg	neg	MB-0396	MB-2513	10
MB-0396	MB-0659	0.047040671311948	MB-0396_MB-0659	neg	neg	MB-0396	MB-0659	1
MB-0396	MB-0035	0.00161003339610325	MB-0396_MB-0035	neg	neg	MB-0396	MB-0035	2
MB-0396	MB-0613	0.122393419120344	MB-0396_MB-0613	neg	neg	MB-0396	MB-0613	3
MB-0396	MB-0399	0.0342229878359603	MB-0396_MB-0399	neg	neg	MB-0396	MB-0399	4
MB-0396	MB-2923	0.0190226094153291	MB-0396_MB-2923	neg	neg	MB-0396	MB-2923	5
MB-0396	MB-0582	0.0582758227144094	MB-0396_MB-0582	neg	neg	MB-0396	MB-0582	6
MB-0396	MB-0531	0.287589929853499	MB-0396_MB-0531	neg	neg	MB-0396	MB-0531	2
MB-0396	MB-2632	0.0222574676039389	MB-0396_MB-2632	neg	neg	MB-0396	MB-2632	2
MB-0396	MB-0045	0.139654377884112	MB-0396_MB-0045	neg	neg	MB-0396	MB-0045	7
MB-0395	MB-0350	0.0525219692581898	MB-0395_MB-0350	neg	neg	MB-0395	MB-0350	8
MB-0396	MB-0525	0.140250619767957	MB-0396_MB-0525	neg	neg	MB-0396	MB-0525	9
MB-0396	MB-2912	0	MB-0396_MB-2912	neg	neg	MB-0396	MB-2912	2
MB-0396	MB-3386	0.0284979298069828	MB-0396_MB-3386	neg	neg	MB-0396	MB-3386	10
MB-0396	MB-0869	0.541132856514685	MB-0396_MB-0869	neg	neg	MB-0396	MB-0869	3
MB-0396	MB-2904	0.0523612815322897	MB-0396_MB-2904	neg	neg	MB-0396	MB-2904	4
MB-0396	MB-2614	0.0380874246403845	MB-0396_MB-2614	neg	neg	MB-0396	MB-2614	2
MB-0396	MB-0206	0.0512070734199444	MB-0396_MB-0206	neg	neg	MB-0396	MB-0206	11
MB-0396	MB-3031	0.0953849111241004	MB-0396_MB-3031	neg	neg	MB-0396	MB-3031	12
MB-0396	MB-3488	0.015869994640382	MB-0396_MB-3488	neg	neg	MB-0396	MB-3488	10
MB-0396	MB-3528	0.0255816463584825	MB-0396_MB-3528	neg	neg	MB-0396	MB-3528	9
MB-0396	MB-3329	0.00983022995771908	MB-0396_MB-3329	neg	neg	MB-0396	MB-3329	8
MB-0396	MB-3292	0.214356480037091	MB-0396_MB-3292	neg	neg	MB-0396	MB-3292	2
MB-0396	MB-3436	0.0402437980824402	MB-0396_MB-3436	neg	neg	MB-0396	MB-3436	3
MB-0399	MB-0045	0.434053156109448	MB-0399_MB-0045	neg	neg	MB-0399	MB-0045	10
MB-0396	MB-0354	0.0178516982045782	MB-0396_MB-0354	neg	neg	MB-0396	MB-0354	8
MB-0396	MB-3567	0.0370943671700978	MB-0396_MB-3567	neg	neg	MB-0396	MB-3567	2
MB-0396	MB-2718	0.149639452765565	MB-0396_MB-2718	neg	neg	MB-0396	MB-2718	13
MB-0396	MB-0494	0.0561179601288766	MB-0396_MB-0494	neg	neg	MB-0396	MB-0494	13
MB-0396	MB-0158	0.0911013631940994	MB-0396_MB-0158	neg	neg	MB-0396	MB-0158	3
MB-0396	MB-2742	0.0336576535886295	MB-0396_MB-2742	neg	neg	MB-0396	MB-2742	6
MB-0399	MB-0238	0.320229736663471	MB-0399_MB-0238	neg	neg	MB-0399	MB-0238	9
MB-0396	MB-0414	0.00815548097066735	MB-0396_MB-0414	neg	neg	MB-0396	MB-0414	4
MB-0399	MB-0035	0.287120487293524	MB-0399_MB-0035	neg	neg	MB-0399	MB-0035	9
MB-0396	MB-2857	0.113890659449873	MB-0396_MB-2857	neg	neg	MB-0396	MB-2857	2
MB-0399	MB-0372	0.310188040393128	MB-0399_MB-0372	neg	neg	MB-0399	MB-0372	2
MB-0396	MB-2957	0.142082115139629	MB-0396_MB-2957	neg	neg	MB-0396	MB-2957	5
MB-0396	MB-3367	0.38719425160553	MB-0396_MB-3367	neg	neg	MB-0396	MB-3367	2
MB-0399	MB-0395	0.481211165000592	MB-0399_MB-0395	neg	neg	MB-0399	MB-0395	6
MB-0399	MB-0191	0.136135484964456	MB-0399_MB-0191	neg	neg	MB-0399	MB-0191	9
MB-0399	MB-0158	0.49071169376691	MB-0399_MB-0158	neg	neg	MB-0399	MB-0158	2
MB-0399	MB-0467	0.358626785228456	MB-0399_MB-0467	neg	neg	MB-0399	MB-0467	2
MB-0399	MB-0525	0.33880363537786	MB-0399_MB-0525	neg	neg	MB-0399	MB-0525	2
MB-0399	MB-0400	0.287989602070997	MB-0399_MB-0400	neg	neg	MB-0399	MB-0400	2
MB-0399	MB-0401	0.0518936546646935	MB-0399_MB-0401	neg	neg	MB-0399	MB-0401	6
MB-0396	MB-0608	0.0832661465238566	MB-0396_MB-0608	neg	neg	MB-0396	MB-0608	14
MB-0399	MB-0531	0.419599543630698	MB-0399_MB-0531	neg	neg	MB-0399	MB-0531	2
MB-0399	MB-0581	0.447290134252297	MB-0399_MB-0581	neg	neg	MB-0399	MB-0581	13
MB-0396	MB-3218	0.0774796026792191	MB-0396_MB-3218	neg	neg	MB-0396	MB-3218	9
MB-0399	MB-0115	0.140872058288705	MB-0399_MB-0115	neg	neg	MB-0399	MB-0115	6
MB-0399	MB-0446	0.29276669764446	MB-0399_MB-0446	neg	neg	MB-0399	MB-0446	10
MB-0399	MB-0874	0.250423640951319	MB-0399_MB-0874	neg	neg	MB-0399	MB-0874	1
MB-0396	MB-0581	0.0901101993548224	MB-0396_MB-0581	neg	neg	MB-0396	MB-0581	2
MB-0399	MB-0659	0.328928245437706	MB-0399_MB-0659	neg	neg	MB-0399	MB-0659	3
MB-0399	MB-0613	0.0617735540198774	MB-0399_MB-0613	neg	neg	MB-0399	MB-0613	4
MB-0399	MB-2513	0.222878999319115	MB-0399_MB-2513	neg	neg	MB-0399	MB-2513	5
MB-0399	MB-0396	0.0344841639836238	MB-0399_MB-0396	neg	neg	MB-0399	MB-0396	6
MB-0399	MB-2718	0.33450077140842	MB-0399_MB-2718	neg	neg	MB-0399	MB-2718	2
MB-0399	MB-0206	0.273975378688991	MB-0399_MB-0206	neg	neg	MB-0399	MB-0206	2
MB-0399	MB-0269	0.353490167422341	MB-0399_MB-0269	neg	neg	MB-0399	MB-0269	7
MB-0399	MB-2904	0.301663885665153	MB-0399_MB-2904	neg	neg	MB-0399	MB-2904	8
MB-0399	MB-0582	0.230203978337008	MB-0399_MB-0582	neg	neg	MB-0399	MB-0582	9
MB-0399	MB-3031	0.277590894273786	MB-0399_MB-3031	neg	neg	MB-0399	MB-3031	2
MB-0399	MB-2614	0.320108139879815	MB-0399_MB-2614	neg	neg	MB-0399	MB-2614	10
MB-0399	MB-2742	0.277794979008655	MB-0399_MB-2742	neg	neg	MB-0399	MB-2742	3
MB-0399	MB-3329	0.272316395831663	MB-0399_MB-3329	neg	neg	MB-0399	MB-3329	4
MB-0399	MB-3436	0.288502217442646	MB-0399_MB-3436	neg	neg	MB-0399	MB-3436	2
MB-0399	MB-3528	0.252148691115747	MB-0399_MB-3528	neg	neg	MB-0399	MB-3528	11
MB-0399	MB-0494	0.219305482301624	MB-0399_MB-0494	neg	neg	MB-0399	MB-0494	12
MB-0399	MB-2923	0.18232890179548	MB-0399_MB-2923	neg	neg	MB-0399	MB-2923	10
MB-0400	MB-0045	0.406448839722803	MB-0400_MB-0045	neg	neg	MB-0400	MB-0045	9
MB-0399	MB-2632	0.204201750025801	MB-0399_MB-2632	neg	neg	MB-0399	MB-2632	8
MB-0399	MB-0608	0.22990686036402	MB-0399_MB-0608	neg	neg	MB-0399	MB-0608	2
MB-0399	MB-3567	0.485882065027903	MB-0399_MB-3567	neg	neg	MB-0399	MB-3567	3
MB-0400	MB-0115	0.380934777717989	MB-0400_MB-0115	neg	neg	MB-0400	MB-0115	10
MB-0400	MB-0191	0.101464023477779	MB-0400_MB-0191	neg	neg	MB-0400	MB-0191	8
MB-0400	MB-0238	0.348750025058141	MB-0400_MB-0238	neg	neg	MB-0400	MB-0238	2
MB-0399	MB-2957	0.236682503527338	MB-0399_MB-2957	neg	neg	MB-0399	MB-2957	13
MB-0399	MB-3488	0.219054840861767	MB-0399_MB-3488	neg	neg	MB-0399	MB-3488	13
MB-0399	MB-3218	0.306183404529367	MB-0399_MB-3218	neg	neg	MB-0399	MB-3218	3
MB-0399	MB-0869	0.254371551172857	MB-0399_MB-0869	neg	neg	MB-0399	MB-0869	6
MB-0399	MB-2912	0.2444734759056	MB-0399_MB-2912	neg	neg	MB-0399	MB-2912	9
MB-0400	MB-0372	0.434493310193156	MB-0400_MB-0372	neg	neg	MB-0400	MB-0372	4
MB-0399	MB-0354	0.361762869774916	MB-0399_MB-0354	neg	neg	MB-0399	MB-0354	9
MB-0399	MB-3386	0.25803041748562	MB-0399_MB-3386	neg	neg	MB-0399	MB-3386	2
MB-0400	MB-0158	0.29007360613678	MB-0400_MB-0158	neg	neg	MB-0400	MB-0158	2
MB-0399	MB-3292	0.268691786624073	MB-0399_MB-3292	neg	neg	MB-0399	MB-3292	5
MB-0399	MB-2857	0.271108247873546	MB-0399_MB-2857	neg	neg	MB-0399	MB-2857	2
MB-0400	MB-0206	0.274259758076162	MB-0400_MB-0206	neg	neg	MB-0400	MB-0206	6
MB-0400	MB-0269	0.27881226419683	MB-0400_MB-0269	neg	neg	MB-0400	MB-0269	9
MB-0399	MB-0361	0.237716877131176	MB-0399_MB-0361	neg	neg	MB-0399	MB-0361	2
MB-0400	MB-0525	0.56744917915626	MB-0400_MB-0525	neg	neg	MB-0400	MB-0525	2
MB-0400	MB-0354	0.30757890984215	MB-0400_MB-0354	neg	neg	MB-0400	MB-0354	2
MB-0399	MB-3367	0.132837959440359	MB-0399_MB-3367	neg	neg	MB-0399	MB-3367	2
MB-0400	MB-0494	0.303223827067961	MB-0400_MB-0494	neg	neg	MB-0400	MB-0494	6
MB-0400	MB-0531	0.522152203200506	MB-0400_MB-0531	neg	neg	MB-0400	MB-0531	14
MB-0399	MB-0350	0.0516074726624585	MB-0399_MB-0350	neg	neg	MB-0399	MB-0350	2
MB-0400	MB-0582	0.1656234509903	MB-0400_MB-0582	neg	neg	MB-0400	MB-0582	13
MB-0400	MB-0414	0.0318419434942014	MB-0400_MB-0414	neg	neg	MB-0400	MB-0414	9
MB-0400	MB-0350	0.0746096139215465	MB-0400_MB-0350	neg	neg	MB-0400	MB-0350	6
MB-0400	MB-0399	0.287565212146169	MB-0400_MB-0399	neg	neg	MB-0400	MB-0399	10
MB-0400	MB-0396	0.252979464310632	MB-0400_MB-0396	neg	neg	MB-0400	MB-0396	1
MB-0400	MB-0869	0.470806958398649	MB-0400_MB-0869	neg	neg	MB-0400	MB-0869	2
MB-0400	MB-0874	0.259289110696258	MB-0400_MB-0874	neg	neg	MB-0400	MB-0874	3
MB-0400	MB-0659	0.232943553847636	MB-0400_MB-0659	neg	neg	MB-0400	MB-0659	4
MB-0400	MB-0608	0.357885118812469	MB-0400_MB-0608	neg	neg	MB-0400	MB-0608	5
MB-0400	MB-0613	0.166108506711207	MB-0400_MB-0613	neg	neg	MB-0400	MB-0613	6
MB-0400	MB-0361	0.184711793789745	MB-0400_MB-0361	neg	neg	MB-0400	MB-0361	2
MB-0400	MB-0581	0.396314256926152	MB-0400_MB-0581	neg	neg	MB-0400	MB-0581	2
MB-0400	MB-2718	0.457804156801143	MB-0400_MB-2718	neg	neg	MB-0400	MB-2718	7
MB-0400	MB-0467	0.265891705644498	MB-0400_MB-0467	neg	neg	MB-0400	MB-0467	8
MB-0400	MB-2513	0.295884553190659	MB-0400_MB-2513	neg	neg	MB-0400	MB-2513	9
MB-0400	MB-3031	0.395643666565612	MB-0400_MB-3031	neg	neg	MB-0400	MB-3031	2
MB-0400	MB-2904	0.334318549113421	MB-0400_MB-2904	neg	neg	MB-0400	MB-2904	10
MB-0400	MB-2742	0.25299525329991	MB-0400_MB-2742	neg	neg	MB-0400	MB-2742	3
MB-0400	MB-3292	0.545315299589735	MB-0400_MB-3292	neg	neg	MB-0400	MB-3292	4
MB-0400	MB-3329	0.315308047719784	MB-0400_MB-3329	neg	neg	MB-0400	MB-3329	2
MB-0400	MB-3218	0.382616845272962	MB-0400_MB-3218	neg	neg	MB-0400	MB-3218	11
MB-0400	MB-2912	0.257293581340011	MB-0400_MB-2912	neg	neg	MB-0400	MB-2912	12
MB-0400	MB-3528	0.256119204090013	MB-0400_MB-3528	neg	neg	MB-0400	MB-3528	10
MB-0400	MB-2957	0.352853233904832	MB-0400_MB-2957	neg	neg	MB-0400	MB-2957	9
MB-0400	MB-3436	0.332263184416217	MB-0400_MB-3436	neg	neg	MB-0400	MB-3436	8
MB-0400	MB-0446	0.0305717185967498	MB-0400_MB-0446	neg	neg	MB-0400	MB-0446	2
MB-0400	MB-2857	0.244157809576953	MB-0400_MB-2857	neg	neg	MB-0400	MB-2857	3
MB-0400	MB-3386	0.291175973333128	MB-0400_MB-3386	neg	neg	MB-0400	MB-3386	10
MB-0400	MB-3488	0.292131078456129	MB-0400_MB-3488	neg	neg	MB-0400	MB-3488	8
MB-0400	MB-2923	0.154511307384454	MB-0400_MB-2923	neg	neg	MB-0400	MB-2923	2
MB-0400	MB-2614	0.217474783069906	MB-0400_MB-2614	neg	neg	MB-0400	MB-2614	13
MB-0401	MB-0035	0.00942189425367154	MB-0401_MB-0035	neg	neg	MB-0401	MB-0035	13
MB-0401	MB-0191	0.0247890232085007	MB-0401_MB-0191	neg	neg	MB-0401	MB-0191	3
MB-0400	MB-0395	0.164336081496195	MB-0400_MB-0395	neg	neg	MB-0400	MB-0395	6
MB-0400	MB-3367	0.153414397832687	MB-0400_MB-3367	neg	neg	MB-0400	MB-3367	9
MB-0400	MB-2632	0.166148348852307	MB-0400_MB-2632	neg	neg	MB-0400	MB-2632	4
MB-0400	MB-3567	0.112399831989279	MB-0400_MB-3567	neg	neg	MB-0400	MB-3567	9
MB-0401	MB-0350	0.0803470945093855	MB-0401_MB-0350	neg	neg	MB-0401	MB-0350	2
MB-0400	MB-0401	0.226578460866871	MB-0400_MB-0401	neg	neg	MB-0400	MB-0401	2
MB-0401	MB-0045	0.0946825884259233	MB-0401_MB-0045	neg	neg	MB-0401	MB-0045	5
MB-0401	MB-0158	0.0804981873779106	MB-0401_MB-0158	neg	neg	MB-0401	MB-0158	2
MB-0401	MB-0395	0.0858521625193899	MB-0401_MB-0395	neg	neg	MB-0401	MB-0395	6
MB-0401	MB-0372	0.0303906357430059	MB-0401_MB-0372	neg	neg	MB-0401	MB-0372	9
MB-0401	MB-0115	0.169760532425774	MB-0401_MB-0115	neg	neg	MB-0401	MB-0115	2
MB-0401	MB-0396	0.315668501701766	MB-0401_MB-0396	neg	neg	MB-0401	MB-0396	2
MB-0401	MB-0446	0.0167277104312222	MB-0401_MB-0446	neg	neg	MB-0401	MB-0446	2
MB-0401	MB-0467	0.0336039569503142	MB-0401_MB-0467	neg	neg	MB-0401	MB-0467	2
MB-0401	MB-0582	0.0428040454874931	MB-0401_MB-0582	neg	neg	MB-0401	MB-0582	6
MB-0401	MB-0525	0.129101644504381	MB-0401_MB-0525	neg	neg	MB-0401	MB-0525	14
MB-0401	MB-0399	0.0515726240830631	MB-0401_MB-0399	neg	neg	MB-0401	MB-0399	2
MB-0400	MB-0035	0.0306961067746599	MB-0400_MB-0035	neg	neg	MB-0400	MB-0035	13
MB-0401	MB-0659	0.0279220667787673	MB-0401_MB-0659	neg	neg	MB-0401	MB-0659	9
MB-0401	MB-0414	0.0119374727561512	MB-0401_MB-0414	neg	neg	MB-0401	MB-0414	6
MB-0401	MB-0581	0.117298612599632	MB-0401_MB-0581	neg	neg	MB-0401	MB-0581	10
MB-0401	MB-0400	0.227113357897094	MB-0401_MB-0400	neg	neg	MB-0401	MB-0400	1
MB-0401	MB-0613	0.0119077064142637	MB-0401_MB-0613	neg	neg	MB-0401	MB-0613	2
MB-0401	MB-0238	0.0516875444905707	MB-0401_MB-0238	neg	neg	MB-0401	MB-0238	3
MB-0401	MB-0531	0.311741878403111	MB-0401_MB-0531	neg	neg	MB-0401	MB-0531	4
MB-0401	MB-0354	0.0327544900036283	MB-0401_MB-0354	neg	neg	MB-0401	MB-0354	5
MB-0401	MB-0869	0.55429763443616	MB-0401_MB-0869	neg	neg	MB-0401	MB-0869	6
MB-0401	MB-0874	0.00914109260118081	MB-0401_MB-0874	neg	neg	MB-0401	MB-0874	2
MB-0401	MB-2513	0.0153341742563833	MB-0401_MB-2513	neg	neg	MB-0401	MB-2513	2
MB-0401	MB-0206	0.0188985558306476	MB-0401_MB-0206	neg	neg	MB-0401	MB-0206	7
MB-0401	MB-0361	0.0358896827118119	MB-0401_MB-0361	neg	neg	MB-0401	MB-0361	8
MB-0401	MB-2718	0.137103520386332	MB-0401_MB-2718	neg	neg	MB-0401	MB-2718	9
MB-0401	MB-3436	0.0221794494136345	MB-0401_MB-3436	neg	neg	MB-0401	MB-3436	2
MB-0401	MB-0494	0.0323045540471856	MB-0401_MB-0494	neg	neg	MB-0401	MB-0494	10
MB-0401	MB-3031	0.296442318853974	MB-0401_MB-3031	neg	neg	MB-0401	MB-3031	3
MB-0399	MB-0414	0.020650627590218	MB-0399_MB-0414	neg	neg	MB-0399	MB-0414	4
MB-0401	MB-2904	0.0284745331396537	MB-0401_MB-2904	neg	neg	MB-0401	MB-2904	2
MB-0401	MB-2957	0.0923115014130334	MB-0401_MB-2957	neg	neg	MB-0401	MB-2957	11
MB-0401	MB-0269	0.0401635588611595	MB-0401_MB-0269	neg	neg	MB-0401	MB-0269	12
MB-0401	MB-3567	0.0534740147087807	MB-0401_MB-3567	neg	neg	MB-0401	MB-3567	10
MB-0401	MB-2912	0.0135081648742428	MB-0401_MB-2912	neg	neg	MB-0401	MB-2912	9
MB-0401	MB-2614	0.0406314019447331	MB-0401_MB-2614	neg	neg	MB-0401	MB-2614	8
MB-0401	MB-3329	0.0142614619772127	MB-0401_MB-3329	neg	neg	MB-0401	MB-3329	2
MB-0401	MB-3528	0.016198617688443	MB-0401_MB-3528	neg	neg	MB-0401	MB-3528	3
MB-0401	MB-3218	0.0613429728530899	MB-0401_MB-3218	neg	neg	MB-0401	MB-3218	10
MB-0401	MB-3488	0.0217265451041285	MB-0401_MB-3488	neg	neg	MB-0401	MB-3488	8
MB-0401	MB-2857	0.0388763356663781	MB-0401_MB-2857	neg	neg	MB-0401	MB-2857	2
MB-0401	MB-2632	0.0331028779400306	MB-0401_MB-2632	neg	neg	MB-0401	MB-2632	13
MB-0401	MB-2742	0.0215040072867293	MB-0401_MB-2742	neg	neg	MB-0401	MB-2742	13
MB-0401	MB-0608	0.0310680414068288	MB-0401_MB-0608	neg	neg	MB-0401	MB-0608	3
MB-0401	MB-2923	0.0279176445346961	MB-0401_MB-2923	neg	neg	MB-0401	MB-2923	6
MB-0401	MB-3386	0.0190505128011016	MB-0401_MB-3386	neg	neg	MB-0401	MB-3386	9
MB-0401	MB-3292	0.189218003182642	MB-0401_MB-3292	neg	neg	MB-0401	MB-3292	4
MB-0401	MB-3367	0.0204499939748322	MB-0401_MB-3367	neg	neg	MB-0401	MB-3367	9
MB-0414	MB-0191	0.00695272798065784	MB-0414_MB-0191	neg	neg	MB-0414	MB-0191	2
MB-0414	MB-0115	0.0069308628147522	MB-0414_MB-0115	neg	neg	MB-0414	MB-0115	2
MB-0414	MB-0372	0.0485272631127517	MB-0414_MB-0372	neg	neg	MB-0414	MB-0372	5
MB-0414	MB-0350	0.0111709504231942	MB-0414_MB-0350	neg	neg	MB-0414	MB-0350	2
MB-0414	MB-0035	0.00320623503182182	MB-0414_MB-0035	neg	neg	MB-0414	MB-0035	6
MB-0414	MB-0401	0.012163532508375	MB-0414_MB-0401	neg	neg	MB-0414	MB-0401	9
MB-0414	MB-0238	0.0108640071915186	MB-0414_MB-0238	neg	neg	MB-0414	MB-0238	2
MB-0414	MB-0400	0.0316016346617411	MB-0414_MB-0400	neg	neg	MB-0414	MB-0400	2
MB-0414	MB-0659	0.00856903887623792	MB-0414_MB-0659	neg	neg	MB-0414	MB-0659	2
MB-0414	MB-0446	0.00657370466336163	MB-0414_MB-0446	neg	neg	MB-0414	MB-0446	2
MB-0414	MB-0361	0.0133475419715366	MB-0414_MB-0361	neg	neg	MB-0414	MB-0361	6
MB-0414	MB-0396	0.00814162872709744	MB-0414_MB-0396	neg	neg	MB-0414	MB-0396	14
MB-0414	MB-0613	0.00494909269259565	MB-0414_MB-0613	neg	neg	MB-0414	MB-0613	2
MB-0414	MB-0525	0.0123018985304654	MB-0414_MB-0525	neg	neg	MB-0414	MB-0525	13
MB-0414	MB-0582	0.0140993194584348	MB-0414_MB-0582	neg	neg	MB-0414	MB-0582	9
MB-0414	MB-0531	0.0115329934927436	MB-0414_MB-0531	neg	neg	MB-0414	MB-0531	6
MB-0414	MB-0045	0.00691393204738625	MB-0414_MB-0045	neg	neg	MB-0414	MB-0045	10
MB-0414	MB-0869	0.0139593017435804	MB-0414_MB-0869	neg	neg	MB-0414	MB-0869	1
MB-0414	MB-0467	0.0093219363885639	MB-0414_MB-0467	neg	neg	MB-0414	MB-0467	2
MB-0414	MB-0874	0.00490893101649571	MB-0414_MB-0874	neg	neg	MB-0414	MB-0874	3
MB-0414	MB-0269	0.0225362769049156	MB-0414_MB-0269	neg	neg	MB-0414	MB-0269	4
MB-0414	MB-2513	0.0135594550747429	MB-0414_MB-2513	neg	neg	MB-0414	MB-2513	5
MB-0414	MB-0581	0.00878243512863064	MB-0414_MB-0581	neg	neg	MB-0414	MB-0581	6
MB-0414	MB-0354	0.023313819783624	MB-0414_MB-0354	neg	neg	MB-0414	MB-0354	2
MB-0414	MB-3436	0.00638270502863785	MB-0414_MB-3436	neg	neg	MB-0414	MB-3436	2
MB-0414	MB-3386	0.00903714728746587	MB-0414_MB-3386	neg	neg	MB-0414	MB-3386	7
MB-0414	MB-2957	0.00963151178153864	MB-0414_MB-2957	neg	neg	MB-0414	MB-2957	8
MB-0414	MB-3031	0.0132801958591335	MB-0414_MB-3031	neg	neg	MB-0414	MB-3031	9
MB-0414	MB-2718	0.00686663082343568	MB-0414_MB-2718	neg	neg	MB-0414	MB-2718	2
MB-0414	MB-2923	0.00519745778112187	MB-0414_MB-2923	neg	neg	MB-0414	MB-2923	10
MB-0414	MB-2857	0.0175890961071061	MB-0414_MB-2857	neg	neg	MB-0414	MB-2857	3
MB-0414	MB-2904	0.0430551173261825	MB-0414_MB-2904	neg	neg	MB-0414	MB-2904	4
MB-0414	MB-3329	0.0109274090715552	MB-0414_MB-3329	neg	neg	MB-0414	MB-3329	2
MB-0414	MB-0395	0.00637059399076856	MB-0414_MB-0395	neg	neg	MB-0414	MB-0395	11
MB-0414	MB-3528	0.0211799049285289	MB-0414_MB-3528	neg	neg	MB-0414	MB-3528	12
MB-0414	MB-0494	0.0229883947619028	MB-0414_MB-0494	neg	neg	MB-0414	MB-0494	10
MB-0414	MB-0158	0.0194885709610381	MB-0414_MB-0158	neg	neg	MB-0414	MB-0158	9
MB-0414	MB-0608	0.0211009274868444	MB-0414_MB-0608	neg	neg	MB-0414	MB-0608	8
MB-0414	MB-3218	0.0315083114145857	MB-0414_MB-3218	neg	neg	MB-0414	MB-3218	2
MB-0414	MB-2742	0.00917909633043838	MB-0414_MB-2742	neg	neg	MB-0414	MB-2742	3
MB-0414	MB-2912	0.00878665954118393	MB-0414_MB-2912	neg	neg	MB-0414	MB-2912	10
MB-0414	MB-3292	0.0592300090711559	MB-0414_MB-3292	neg	neg	MB-0414	MB-3292	8
MB-0414	MB-0206	0.0268011805138263	MB-0414_MB-0206	neg	neg	MB-0414	MB-0206	2
MB-0414	MB-3567	0.00623323290374132	MB-0414_MB-3567	neg	neg	MB-0414	MB-3567	13
MB-0414	MB-3367	0.0124541678797762	MB-0414_MB-3367	neg	neg	MB-0414	MB-3367	13
MB-0414	MB-0399	0.0207843376547343	MB-0414_MB-0399	neg	neg	MB-0414	MB-0399	3
MB-0414	MB-2614	0.00773685347002045	MB-0414_MB-2614	neg	neg	MB-0414	MB-2614	6
MB-0414	MB-3488	0.00616903213778613	MB-0414_MB-3488	neg	neg	MB-0414	MB-3488	9
MB-0446	MB-0035	0.717462255743852	MB-0446_MB-0035	neg	neg	MB-0446	MB-0035	4
MB-0446	MB-0191	0.055142407939572	MB-0446_MB-0191	neg	neg	MB-0446	MB-0191	9
MB-0446	MB-0045	0.136511851213055	MB-0446_MB-0045	neg	neg	MB-0446	MB-0045	2
MB-0446	MB-0395	0.606187298670244	MB-0446_MB-0395	neg	neg	MB-0446	MB-0395	2
MB-0446	MB-0401	0.0168259972319693	MB-0446_MB-0401	neg	neg	MB-0446	MB-0401	5
MB-0446	MB-0372	0.0651054224804228	MB-0446_MB-0372	neg	neg	MB-0446	MB-0372	2
MB-0446	MB-0158	0.110066601215687	MB-0446_MB-0158	neg	neg	MB-0446	MB-0158	6
MB-0446	MB-0238	0.024336633599634	MB-0446_MB-0238	neg	neg	MB-0446	MB-0238	9
MB-0446	MB-0467	0.256247320648295	MB-0446_MB-0467	neg	neg	MB-0446	MB-0467	2
MB-0446	MB-0115	0.0105453354278297	MB-0446_MB-0115	neg	neg	MB-0446	MB-0115	2
MB-0446	MB-0525	0.0724142135009086	MB-0446_MB-0525	neg	neg	MB-0446	MB-0525	2
MB-0446	MB-0361	0.0867257060653617	MB-0446_MB-0361	neg	neg	MB-0446	MB-0361	2
MB-0446	MB-0581	0.357767078314733	MB-0446_MB-0581	neg	neg	MB-0446	MB-0581	6
MB-0446	MB-0399	0.293594070473879	MB-0446_MB-0399	neg	neg	MB-0446	MB-0399	14
MB-0446	MB-0582	0.0270903079769101	MB-0446_MB-0582	neg	neg	MB-0446	MB-0582	2
MB-0446	MB-0659	0.170729681949824	MB-0446_MB-0659	neg	neg	MB-0446	MB-0659	13
MB-0446	MB-0396	0.00257567866876983	MB-0446_MB-0396	neg	neg	MB-0446	MB-0396	9
MB-0446	MB-0874	0.0128348792007341	MB-0446_MB-0874	neg	neg	MB-0446	MB-0874	6
MB-0446	MB-0400	0.0308157475654759	MB-0446_MB-0400	neg	neg	MB-0446	MB-0400	10
MB-0414	MB-2632	0.0102312471725432	MB-0414_MB-2632	neg	neg	MB-0414	MB-2632	1
MB-0446	MB-0206	0.0349350104380025	MB-0446_MB-0206	neg	neg	MB-0446	MB-0206	2
MB-0446	MB-0531	0.204073426902177	MB-0446_MB-0531	neg	neg	MB-0446	MB-0531	3
MB-0446	MB-0269	0.0610919844079021	MB-0446_MB-0269	neg	neg	MB-0446	MB-0269	4
MB-0446	MB-2513	0.0236828942688059	MB-0446_MB-2513	neg	neg	MB-0446	MB-2513	5
MB-0446	MB-3031	0.0243208219812541	MB-0446_MB-3031	neg	neg	MB-0446	MB-3031	6
MB-0446	MB-0354	0.030085034545897	MB-0446_MB-0354	neg	neg	MB-0446	MB-0354	2
MB-0446	MB-0869	0.0276866999420584	MB-0446_MB-0869	neg	neg	MB-0446	MB-0869	2
MB-0446	MB-3567	0.738909450000023	MB-0446_MB-3567	neg	neg	MB-0446	MB-3567	7
MB-0446	MB-2718	0.017125989673147	MB-0446_MB-2718	neg	neg	MB-0446	MB-2718	8
MB-0446	MB-2904	0.0171047791244941	MB-0446_MB-2904	neg	neg	MB-0446	MB-2904	9
MB-0446	MB-3436	0.0113024490432841	MB-0446_MB-3436	neg	neg	MB-0446	MB-3436	2
MB-0446	MB-0613	0.0056005376469507	MB-0446_MB-0613	neg	neg	MB-0446	MB-0613	10
MB-0446	MB-2912	0.0176245692695074	MB-0446_MB-2912	neg	neg	MB-0446	MB-2912	3
MB-0446	MB-3528	0.0186108062848633	MB-0446_MB-3528	neg	neg	MB-0446	MB-3528	4
MB-0446	MB-3329	0.0218620714297733	MB-0446_MB-3329	neg	neg	MB-0446	MB-3329	2
MB-0446	MB-2742	0.0157915632544644	MB-0446_MB-2742	neg	neg	MB-0446	MB-2742	11
MB-0446	MB-2857	0.0221314684719728	MB-0446_MB-2857	neg	neg	MB-0446	MB-2857	12
MB-0446	MB-2923	0.00731301705711485	MB-0446_MB-2923	neg	neg	MB-0446	MB-2923	10
MB-0446	MB-0494	0.0293370499382652	MB-0446_MB-0494	neg	neg	MB-0446	MB-0494	9
MB-0446	MB-3367	0.0852481941392498	MB-0446_MB-3367	neg	neg	MB-0446	MB-3367	8
MB-0446	MB-0414	0.00626557310796306	MB-0446_MB-0414	neg	neg	MB-0446	MB-0414	2
MB-0446	MB-2957	0.0160274126189479	MB-0446_MB-2957	neg	neg	MB-0446	MB-2957	3
MB-0446	MB-0608	0.025927488217115	MB-0446_MB-0608	neg	neg	MB-0446	MB-0608	10
MB-0446	MB-2632	0.0215464234371344	MB-0446_MB-2632	neg	neg	MB-0446	MB-2632	8
MB-0446	MB-2614	0.0269122028074994	MB-0446_MB-2614	neg	neg	MB-0446	MB-2614	2
MB-0446	MB-3488	0.0325552320711975	MB-0446_MB-3488	neg	neg	MB-0446	MB-3488	13
MB-0446	MB-3218	0.0272328463669751	MB-0446_MB-3218	neg	neg	MB-0446	MB-3218	13
MB-0446	MB-3386	0.0143268919799698	MB-0446_MB-3386	neg	neg	MB-0446	MB-3386	3
MB-0446	MB-3292	0.080300984086845	MB-0446_MB-3292	neg	neg	MB-0446	MB-3292	6
MB-0446	MB-0350	0.0102433537927897	MB-0446_MB-0350	neg	neg	MB-0446	MB-0350	9
MB-0467	MB-0035	0.269277003622847	MB-0467_MB-0035	neg	neg	MB-0467	MB-0035	4
MB-0467	MB-0045	0.244047185906298	MB-0467_MB-0045	neg	neg	MB-0467	MB-0045	9
MB-0467	MB-0158	0.232232376791347	MB-0467_MB-0158	neg	neg	MB-0467	MB-0158	2
MB-0467	MB-0361	0.545980148997402	MB-0467_MB-0361	neg	neg	MB-0467	MB-0361	2
MB-0467	MB-0395	0.501974172316329	MB-0467_MB-0395	neg	neg	MB-0467	MB-0395	5
MB-0467	MB-0206	0.197601469663876	MB-0467_MB-0206	neg	neg	MB-0467	MB-0206	2
MB-0467	MB-0238	0.175395620264002	MB-0467_MB-0238	neg	neg	MB-0467	MB-0238	6
MB-0467	MB-0399	0.360810719368588	MB-0467_MB-0399	neg	neg	MB-0467	MB-0399	9
MB-0467	MB-0350	0.0304222171745138	MB-0467_MB-0350	neg	neg	MB-0467	MB-0350	2
MB-0467	MB-0372	0.187199502373651	MB-0467_MB-0372	neg	neg	MB-0467	MB-0372	2
MB-0467	MB-0446	0.249212588552557	MB-0467_MB-0446	neg	neg	MB-0467	MB-0446	2
MB-0467	MB-0396	0.0136416320645993	MB-0467_MB-0396	neg	neg	MB-0467	MB-0396	2
MB-0467	MB-0525	0.302749581850437	MB-0467_MB-0525	neg	neg	MB-0467	MB-0525	6
MB-0467	MB-0191	0.0488343798798587	MB-0467_MB-0191	neg	neg	MB-0467	MB-0191	14
MB-0467	MB-0582	0.17670702177548	MB-0467_MB-0582	neg	neg	MB-0467	MB-0582	2
MB-0467	MB-0354	0.263365180010537	MB-0467_MB-0354	neg	neg	MB-0467	MB-0354	13
MB-0467	MB-0401	0.033774048743621	MB-0467_MB-0401	neg	neg	MB-0467	MB-0401	9
MB-0467	MB-0581	0.391861506051336	MB-0467_MB-0581	neg	neg	MB-0467	MB-0581	6
MB-0467	MB-0115	0.0936922518883632	MB-0467_MB-0115	neg	neg	MB-0467	MB-0115	10
MB-0467	MB-0531	0.309433366079878	MB-0467_MB-0531	neg	neg	MB-0467	MB-0531	1
MB-0467	MB-2513	0.430870097903995	MB-0467_MB-2513	neg	neg	MB-0467	MB-2513	2
MB-0467	MB-0269	0.206703115515763	MB-0467_MB-0269	neg	neg	MB-0467	MB-0269	3
MB-0467	MB-2632	0.542598548111115	MB-0467_MB-2632	neg	neg	MB-0467	MB-2632	4
MB-0467	MB-0659	0.219301726031574	MB-0467_MB-0659	neg	neg	MB-0467	MB-0659	5
MB-0467	MB-0494	0.235359361278416	MB-0467_MB-0494	neg	neg	MB-0467	MB-0494	6
MB-0467	MB-0400	0.264600484097352	MB-0467_MB-0400	neg	neg	MB-0467	MB-0400	2
MB-0467	MB-2923	0.551792744478511	MB-0467_MB-2923	neg	neg	MB-0467	MB-2923	2
MB-0467	MB-0613	0.0278498982121496	MB-0467_MB-0613	neg	neg	MB-0467	MB-0613	7
MB-0467	MB-0874	0.148374293389257	MB-0467_MB-0874	neg	neg	MB-0467	MB-0874	8
MB-0467	MB-3488	0.605299370754536	MB-0467_MB-3488	neg	neg	MB-0467	MB-3488	9
MB-0467	MB-2718	0.260310963489289	MB-0467_MB-2718	neg	neg	MB-0467	MB-2718	2
MB-0467	MB-3031	0.18099037234861	MB-0467_MB-3031	neg	neg	MB-0467	MB-3031	10
MB-0467	MB-2904	0.23637606718123	MB-0467_MB-2904	neg	neg	MB-0467	MB-2904	3
MB-0467	MB-3436	0.176644494302347	MB-0467_MB-3436	neg	neg	MB-0467	MB-3436	4
MB-0467	MB-2957	0.118665321326151	MB-0467_MB-2957	neg	neg	MB-0467	MB-2957	2
MB-0467	MB-2912	0.132387271382417	MB-0467_MB-2912	neg	neg	MB-0467	MB-2912	11
MB-0467	MB-0414	0.00944342828274626	MB-0467_MB-0414	neg	neg	MB-0467	MB-0414	12
MB-0467	MB-3329	0.292393046099653	MB-0467_MB-3329	neg	neg	MB-0467	MB-3329	10
MB-0467	MB-3567	0.335744329470836	MB-0467_MB-3567	neg	neg	MB-0467	MB-3567	9
MB-0467	MB-3528	0.16662485230131	MB-0467_MB-3528	neg	neg	MB-0467	MB-3528	8
MB-0467	MB-0608	0.179472223861366	MB-0467_MB-0608	neg	neg	MB-0467	MB-0608	2
MB-0467	MB-2742	0.186821624383567	MB-0467_MB-2742	neg	neg	MB-0467	MB-2742	3
MB-0467	MB-0869	0.105104294095416	MB-0467_MB-0869	neg	neg	MB-0467	MB-0869	10
MB-0467	MB-3218	0.213390551391891	MB-0467_MB-3218	neg	neg	MB-0467	MB-3218	8
MB-0467	MB-3386	0.37971958584139	MB-0467_MB-3386	neg	neg	MB-0467	MB-3386	2
MB-0467	MB-2614	0.237349822009788	MB-0467_MB-2614	neg	neg	MB-0467	MB-2614	13
MB-0467	MB-3292	0.267879394067832	MB-0467_MB-3292	neg	neg	MB-0467	MB-3292	13
MB-0467	MB-2857	0.13593601783231	MB-0467_MB-2857	neg	neg	MB-0467	MB-2857	3
MB-0467	MB-3367	0.119736112708849	MB-0467_MB-3367	neg	neg	MB-0467	MB-3367	6
MB-0494	MB-0045	0.376987979068545	MB-0494_MB-0045	neg	neg	MB-0494	MB-0045	9
MB-0494	MB-0238	0.356190341908991	MB-0494_MB-0238	neg	neg	MB-0494	MB-0238	4
MB-0494	MB-0372	0.296187819886182	MB-0494_MB-0372	neg	neg	MB-0494	MB-0372	9
MB-0494	MB-0191	0.11342256581233	MB-0494_MB-0191	neg	neg	MB-0494	MB-0191	2
MB-0494	MB-0206	0.438911714590868	MB-0494_MB-0206	neg	neg	MB-0494	MB-0206	2
MB-0494	MB-0354	0.649710170588476	MB-0494_MB-0354	neg	neg	MB-0494	MB-0354	5
MB-0494	MB-0446	0.0294515284284061	MB-0494_MB-0446	neg	neg	MB-0494	MB-0446	2
MB-0494	MB-0401	0.0328426980306469	MB-0494_MB-0401	neg	neg	MB-0494	MB-0401	6
MB-0494	MB-0400	0.30140330601247	MB-0494_MB-0400	neg	neg	MB-0494	MB-0400	9
MB-0494	MB-0525	0.306729892773077	MB-0494_MB-0525	neg	neg	MB-0494	MB-0525	2
MB-0494	MB-0158	0.302392862160666	MB-0494_MB-0158	neg	neg	MB-0494	MB-0158	2
MB-0494	MB-0035	0.0166356488670479	MB-0494_MB-0035	neg	neg	MB-0494	MB-0035	2
MB-0494	MB-0467	0.232323677733651	MB-0494_MB-0467	neg	neg	MB-0494	MB-0467	2
MB-0494	MB-0269	0.27803252931192	MB-0494_MB-0269	neg	neg	MB-0494	MB-0269	6
MB-0494	MB-0874	0.161326247043574	MB-0494_MB-0874	neg	neg	MB-0494	MB-0874	14
MB-0494	MB-0396	0.0570679690295567	MB-0494_MB-0396	neg	neg	MB-0494	MB-0396	2
MB-0494	MB-2742	0.415002545151013	MB-0494_MB-2742	neg	neg	MB-0494	MB-2742	13
MB-0494	MB-0531	0.297002076513464	MB-0494_MB-0531	neg	neg	MB-0494	MB-0531	9
MB-0494	MB-0115	0.186058791681549	MB-0494_MB-0115	neg	neg	MB-0494	MB-0115	6
MB-0494	MB-2513	0.192042464749575	MB-0494_MB-2513	neg	neg	MB-0494	MB-2513	10
MB-0494	MB-0395	0.192974729831343	MB-0494_MB-0395	neg	neg	MB-0494	MB-0395	1
MB-0494	MB-0581	0.2980872759901	MB-0494_MB-0581	neg	neg	MB-0494	MB-0581	2
MB-0494	MB-0613	0.15948955806565	MB-0494_MB-0613	neg	neg	MB-0494	MB-0613	3
MB-0494	MB-0582	0.584089912059766	MB-0494_MB-0582	neg	neg	MB-0494	MB-0582	4
MB-0494	MB-2718	0.34388830760631	MB-0494_MB-2718	neg	neg	MB-0494	MB-2718	5
MB-0494	MB-2904	0.329185433141571	MB-0494_MB-2904	neg	neg	MB-0494	MB-2904	6
MB-0494	MB-3031	0.30023169004945	MB-0494_MB-3031	neg	neg	MB-0494	MB-3031	2
MB-0494	MB-0608	0.486181849999772	MB-0494_MB-0608	neg	neg	MB-0494	MB-0608	2
MB-0494	MB-2912	0.226283860483207	MB-0494_MB-2912	neg	neg	MB-0494	MB-2912	7
MB-0494	MB-3329	0.262663636336275	MB-0494_MB-3329	neg	neg	MB-0494	MB-3329	8
MB-0494	MB-0659	0.225496216733364	MB-0494_MB-0659	neg	neg	MB-0494	MB-0659	9
MB-0494	MB-3528	0.296094904020632	MB-0494_MB-3528	neg	neg	MB-0494	MB-3528	2
MB-0494	MB-2957	0.369661372554038	MB-0494_MB-2957	neg	neg	MB-0494	MB-2957	10
MB-0494	MB-3367	0.265364658236968	MB-0494_MB-3367	neg	neg	MB-0494	MB-3367	3
MB-0494	MB-3436	0.309749780683537	MB-0494_MB-3436	neg	neg	MB-0494	MB-3436	4
MB-0494	MB-3218	0.486684156627473	MB-0494_MB-3218	neg	neg	MB-0494	MB-3218	2
MB-0494	MB-0350	0.0258801731041168	MB-0494_MB-0350	neg	neg	MB-0494	MB-0350	11
MB-0494	MB-2857	0.274110437274025	MB-0494_MB-2857	neg	neg	MB-0494	MB-2857	12
MB-0494	MB-3386	0.207706265086196	MB-0494_MB-3386	neg	neg	MB-0494	MB-3386	10
MB-0494	MB-0399	0.219186919345358	MB-0494_MB-0399	neg	neg	MB-0494	MB-0399	9
MB-0494	MB-2614	0.28820036012675	MB-0494_MB-2614	neg	neg	MB-0494	MB-2614	8
MB-0494	MB-3292	0.362382217413043	MB-0494_MB-3292	neg	neg	MB-0494	MB-3292	2
MB-0494	MB-0361	0.0738450620481526	MB-0494_MB-0361	neg	neg	MB-0494	MB-0361	3
MB-0494	MB-0869	0.256056785341142	MB-0494_MB-0869	neg	neg	MB-0494	MB-0869	10
MB-0494	MB-2923	0.119969114527704	MB-0494_MB-2923	neg	neg	MB-0494	MB-2923	8
MB-0494	MB-2632	0.199810368991753	MB-0494_MB-2632	neg	neg	MB-0494	MB-2632	2
MB-0494	MB-3488	0.137311441055417	MB-0494_MB-3488	neg	neg	MB-0494	MB-3488	13
MB-0494	MB-3567	0.156550264124583	MB-0494_MB-3567	neg	neg	MB-0494	MB-3567	13
MB-0494	MB-0414	0.0218485415237257	MB-0494_MB-0414	neg	neg	MB-0494	MB-0414	3
MB-0525	MB-0045	0.459828650168179	MB-0525_MB-0045	neg	neg	MB-0525	MB-0045	6
MB-0525	MB-0238	0.359779810750278	MB-0525_MB-0238	neg	neg	MB-0525	MB-0238	9
MB-0525	MB-0191	0.100005436470282	MB-0525_MB-0191	neg	neg	MB-0525	MB-0191	4
MB-0525	MB-0372	0.459413597101428	MB-0525_MB-0372	neg	neg	MB-0525	MB-0372	9
MB-0525	MB-0035	0.0834542306626893	MB-0525_MB-0035	neg	neg	MB-0525	MB-0035	2
MB-0525	MB-0206	0.298225179488977	MB-0525_MB-0206	neg	neg	MB-0525	MB-0206	2
MB-0525	MB-0158	0.349124993849762	MB-0525_MB-0158	neg	neg	MB-0525	MB-0158	5
MB-0525	MB-0400	0.568860747774023	MB-0525_MB-0400	neg	neg	MB-0525	MB-0400	2
MB-0525	MB-0350	0.0573421245127151	MB-0525_MB-0350	neg	neg	MB-0525	MB-0350	6
MB-0525	MB-0396	0.140943385092853	MB-0525_MB-0396	neg	neg	MB-0525	MB-0396	9
MB-0525	MB-0115	0.233936592118061	MB-0525_MB-0115	neg	neg	MB-0525	MB-0115	2
MB-0525	MB-0531	0.483258456246284	MB-0525_MB-0531	neg	neg	MB-0525	MB-0531	2
MB-0525	MB-0354	0.310331107625006	MB-0525_MB-0354	neg	neg	MB-0525	MB-0354	2
MB-0525	MB-0494	0.306070516803848	MB-0525_MB-0494	neg	neg	MB-0525	MB-0494	2
MB-0525	MB-0269	0.283090244935886	MB-0525_MB-0269	neg	neg	MB-0525	MB-0269	6
MB-0525	MB-0399	0.339362409834908	MB-0525_MB-0399	neg	neg	MB-0525	MB-0399	14
MB-0525	MB-0613	0.101660749321999	MB-0525_MB-0613	neg	neg	MB-0525	MB-0613	2
MB-0525	MB-0395	0.25042397892808	MB-0525_MB-0395	neg	neg	MB-0525	MB-0395	13
MB-0525	MB-0874	0.32060230209466	MB-0525_MB-0874	neg	neg	MB-0525	MB-0874	9
MB-0525	MB-0582	0.218961543979497	MB-0525_MB-0582	neg	neg	MB-0525	MB-0582	6
MB-0525	MB-0869	0.329447040088019	MB-0525_MB-0869	neg	neg	MB-0525	MB-0869	10
MB-0525	MB-0361	0.220464128981302	MB-0525_MB-0361	neg	neg	MB-0525	MB-0361	1
MB-0525	MB-0608	0.230882570948849	MB-0525_MB-0608	neg	neg	MB-0525	MB-0608	2
MB-0525	MB-2718	0.472799514921368	MB-0525_MB-2718	neg	neg	MB-0525	MB-2718	3
MB-0525	MB-2513	0.312054876154326	MB-0525_MB-2513	neg	neg	MB-0525	MB-2513	4
MB-0525	MB-2614	0.262528294862306	MB-0525_MB-2614	neg	neg	MB-0525	MB-2614	5
MB-0525	MB-2742	0.327117369614896	MB-0525_MB-2742	neg	neg	MB-0525	MB-2742	6
MB-0525	MB-0581	0.416466682926711	MB-0525_MB-0581	neg	neg	MB-0525	MB-0581	2
MB-0525	MB-2904	0.399331901978806	MB-0525_MB-2904	neg	neg	MB-0525	MB-2904	2
MB-0525	MB-0659	0.212947434115123	MB-0525_MB-0659	neg	neg	MB-0525	MB-0659	7
MB-0525	MB-2857	0.271796770606763	MB-0525_MB-2857	neg	neg	MB-0525	MB-2857	8
MB-0525	MB-2957	0.34017704162662	MB-0525_MB-2957	neg	neg	MB-0525	MB-2957	9
MB-0525	MB-3031	0.415849464515366	MB-0525_MB-3031	neg	neg	MB-0525	MB-3031	2
MB-0525	MB-3218	0.380905540017211	MB-0525_MB-3218	neg	neg	MB-0525	MB-3218	10
MB-0525	MB-2912	0.299726346923444	MB-0525_MB-2912	neg	neg	MB-0525	MB-2912	3
MB-0525	MB-3329	0.356129435090774	MB-0525_MB-3329	neg	neg	MB-0525	MB-3329	4
MB-0525	MB-0401	0.127561119866152	MB-0525_MB-0401	neg	neg	MB-0525	MB-0401	2
MB-0525	MB-3436	0.339622262664827	MB-0525_MB-3436	neg	neg	MB-0525	MB-3436	11
MB-0525	MB-3528	0.284571088931288	MB-0525_MB-3528	neg	neg	MB-0525	MB-3528	12
MB-0525	MB-3292	0.398907145207902	MB-0525_MB-3292	neg	neg	MB-0525	MB-3292	10
MB-0525	MB-0467	0.301954944698088	MB-0525_MB-0467	neg	neg	MB-0525	MB-0467	9
MB-0525	MB-2923	0.163275491191706	MB-0525_MB-2923	neg	neg	MB-0525	MB-2923	8
MB-0525	MB-2632	0.166386645458443	MB-0525_MB-2632	neg	neg	MB-0525	MB-2632	2
MB-0525	MB-3367	0.131040702744218	MB-0525_MB-3367	neg	neg	MB-0525	MB-3367	3
MB-0525	MB-0446	0.0721091020614009	MB-0525_MB-0446	neg	neg	MB-0525	MB-0446	10
MB-0525	MB-3386	0.302510887366051	MB-0525_MB-3386	neg	neg	MB-0525	MB-3386	8
MB-0525	MB-3567	0.178595733256301	MB-0525_MB-3567	neg	neg	MB-0525	MB-3567	2
MB-0525	MB-3488	0.205411012809055	MB-0525_MB-3488	neg	neg	MB-0525	MB-3488	13
MB-0525	MB-0414	0.0127353578410983	MB-0525_MB-0414	neg	neg	MB-0525	MB-0414	13
MB-0531	MB-0045	0.486124813945939	MB-0531_MB-0045	neg	neg	MB-0531	MB-0045	3
MB-0531	MB-0191	0.112998332898018	MB-0531_MB-0191	neg	neg	MB-0531	MB-0191	6
MB-0531	MB-0238	0.357444016988234	MB-0531_MB-0238	neg	neg	MB-0531	MB-0238	9
MB-0531	MB-0158	0.420584589426174	MB-0531_MB-0158	neg	neg	MB-0531	MB-0158	4
MB-0531	MB-0372	0.32381824286807	MB-0531_MB-0372	neg	neg	MB-0531	MB-0372	9
MB-0531	MB-0035	0.214461464172928	MB-0531_MB-0035	neg	neg	MB-0531	MB-0035	2
MB-0531	MB-0400	0.520047211910707	MB-0531_MB-0400	neg	neg	MB-0531	MB-0400	2
MB-0531	MB-0395	0.413750479772534	MB-0531_MB-0395	neg	neg	MB-0531	MB-0395	5
MB-0531	MB-0206	0.317479295869245	MB-0531_MB-0206	neg	neg	MB-0531	MB-0206	2
MB-0531	MB-0525	0.482957826761588	MB-0531_MB-0525	neg	neg	MB-0531	MB-0525	6
MB-0531	MB-0399	0.420068996476163	MB-0531_MB-0399	neg	neg	MB-0531	MB-0399	9
MB-0531	MB-0354	0.310269651152334	MB-0531_MB-0354	neg	neg	MB-0531	MB-0354	2
MB-0531	MB-0581	0.52150729963504	MB-0531_MB-0581	neg	neg	MB-0531	MB-0581	2
MB-0531	MB-0613	0.0978475004858681	MB-0531_MB-0613	neg	neg	MB-0531	MB-0613	2
MB-0531	MB-0869	0.564921420876469	MB-0531_MB-0869	neg	neg	MB-0531	MB-0869	2
MB-0531	MB-0582	0.256419653688216	MB-0531_MB-0582	neg	neg	MB-0531	MB-0582	6
MB-0531	MB-0269	0.278157152181222	MB-0531_MB-0269	neg	neg	MB-0531	MB-0269	14
MB-0531	MB-0467	0.308448779784488	MB-0531_MB-0467	neg	neg	MB-0531	MB-0467	2
MB-0531	MB-0659	0.271310457109981	MB-0531_MB-0659	neg	neg	MB-0531	MB-0659	13
MB-0531	MB-0361	0.219608195917893	MB-0531_MB-0361	neg	neg	MB-0531	MB-0361	9
MB-0531	MB-0874	0.242645919593416	MB-0531_MB-0874	neg	neg	MB-0531	MB-0874	6
MB-0531	MB-2718	0.468518249565914	MB-0531_MB-2718	neg	neg	MB-0531	MB-2718	10
MB-0531	MB-0494	0.300838609069679	MB-0531_MB-0494	neg	neg	MB-0531	MB-0494	1
MB-0531	MB-2513	0.246332119309817	MB-0531_MB-2513	neg	neg	MB-0531	MB-2513	2
MB-0531	MB-0401	0.311306168049848	MB-0531_MB-0401	neg	neg	MB-0531	MB-0401	3
MB-0531	MB-3031	0.357182428041917	MB-0531_MB-3031	neg	neg	MB-0531	MB-3031	4
MB-0531	MB-0608	0.261733048748109	MB-0531_MB-0608	neg	neg	MB-0531	MB-0608	5
MB-0531	MB-2904	0.446785738300699	MB-0531_MB-2904	neg	neg	MB-0531	MB-2904	6
MB-0531	MB-0115	0.289688607256709	MB-0531_MB-0115	neg	neg	MB-0531	MB-0115	2
MB-0531	MB-2742	0.350275764488985	MB-0531_MB-2742	neg	neg	MB-0531	MB-2742	2
MB-0531	MB-2957	0.370697208554978	MB-0531_MB-2957	neg	neg	MB-0531	MB-2957	7
MB-0531	MB-3329	0.269021065551721	MB-0531_MB-3329	neg	neg	MB-0531	MB-3329	8
MB-0531	MB-3528	0.247792101383633	MB-0531_MB-3528	neg	neg	MB-0531	MB-3528	9
MB-0531	MB-2614	0.275970051441739	MB-0531_MB-2614	neg	neg	MB-0531	MB-2614	2
MB-0531	MB-2857	0.276635458882245	MB-0531_MB-2857	neg	neg	MB-0531	MB-2857	10
MB-0531	MB-3436	0.300308985973698	MB-0531_MB-3436	neg	neg	MB-0531	MB-3436	3
MB-0531	MB-3292	0.475128990952362	MB-0531_MB-3292	neg	neg	MB-0531	MB-3292	4
MB-0531	MB-2923	0.154531783875315	MB-0531_MB-2923	neg	neg	MB-0531	MB-2923	2
MB-0531	MB-2912	0.32988621524082	MB-0531_MB-2912	neg	neg	MB-0531	MB-2912	11
MB-0531	MB-0446	0.202995887061729	MB-0531_MB-0446	neg	neg	MB-0531	MB-0446	12
MB-0531	MB-3218	0.372519834778829	MB-0531_MB-3218	neg	neg	MB-0531	MB-3218	10
MB-0531	MB-3567	0.325841295786879	MB-0531_MB-3567	neg	neg	MB-0531	MB-3567	9
MB-0531	MB-0396	0.291666050835755	MB-0531_MB-0396	neg	neg	MB-0531	MB-0396	8
MB-0531	MB-2632	0.193904430831931	MB-0531_MB-2632	neg	neg	MB-0531	MB-2632	2
MB-0531	MB-3367	0.134708656674283	MB-0531_MB-3367	neg	neg	MB-0531	MB-3367	3
MB-0531	MB-3488	0.211056734566086	MB-0531_MB-3488	neg	neg	MB-0531	MB-3488	10
MB-0531	MB-3386	0.299307087394343	MB-0531_MB-3386	neg	neg	MB-0531	MB-3386	8
MB-0531	MB-0414	0.0113883623802391	MB-0531_MB-0414	neg	neg	MB-0531	MB-0414	2
MB-0531	MB-0350	0.0804814380690186	MB-0531_MB-0350	neg	neg	MB-0531	MB-0350	13
MB-0581	MB-0045	0.411259446731042	MB-0581_MB-0045	neg	neg	MB-0581	MB-0045	13
MB-0581	MB-0035	0.252219664593379	MB-0581_MB-0035	neg	neg	MB-0581	MB-0035	3
MB-0581	MB-0191	0.169313383930055	MB-0581_MB-0191	neg	neg	MB-0581	MB-0191	6
MB-0581	MB-0158	0.304614073380378	MB-0581_MB-0158	neg	neg	MB-0581	MB-0158	9
MB-0581	MB-0372	0.295857650916751	MB-0581_MB-0372	neg	neg	MB-0581	MB-0372	4
MB-0581	MB-0238	0.215512994919244	MB-0581_MB-0238	neg	neg	MB-0581	MB-0238	9
MB-0581	MB-0395	0.530257406437695	MB-0581_MB-0395	neg	neg	MB-0581	MB-0395	2
MB-0581	MB-0361	0.245889269930099	MB-0581_MB-0361	neg	neg	MB-0581	MB-0361	2
MB-0581	MB-0400	0.394761140997727	MB-0581_MB-0400	neg	neg	MB-0581	MB-0400	5
MB-0581	MB-0399	0.448727369868258	MB-0581_MB-0399	neg	neg	MB-0581	MB-0399	2
MB-0581	MB-0206	0.170759931051519	MB-0581_MB-0206	neg	neg	MB-0581	MB-0206	6
MB-0581	MB-0115	0.207322380313796	MB-0581_MB-0115	neg	neg	MB-0581	MB-0115	9
MB-0581	MB-0467	0.392112348159431	MB-0581_MB-0467	neg	neg	MB-0581	MB-0467	2
MB-0581	MB-0525	0.417217938635117	MB-0581_MB-0525	neg	neg	MB-0581	MB-0525	2
MB-0581	MB-0531	0.518440793700031	MB-0581_MB-0531	neg	neg	MB-0581	MB-0531	2
MB-0581	MB-0446	0.358978677074834	MB-0581_MB-0446	neg	neg	MB-0581	MB-0446	2
MB-0581	MB-0401	0.119634857986328	MB-0581_MB-0401	neg	neg	MB-0581	MB-0401	6
MB-0581	MB-0269	0.206149776651	MB-0581_MB-0269	neg	neg	MB-0581	MB-0269	14
MB-0581	MB-0613	0.0510550936392447	MB-0581_MB-0613	neg	neg	MB-0581	MB-0613	2
MB-0581	MB-0354	0.357895754168774	MB-0581_MB-0354	neg	neg	MB-0581	MB-0354	13
MB-0581	MB-0874	0.18059507752478	MB-0581_MB-0874	neg	neg	MB-0581	MB-0874	9
MB-0581	MB-0582	0.386741433382529	MB-0581_MB-0582	neg	neg	MB-0581	MB-0582	6
MB-0581	MB-0869	0.241854004196975	MB-0581_MB-0869	neg	neg	MB-0581	MB-0869	10
MB-0581	MB-2718	0.355472131052202	MB-0581_MB-2718	neg	neg	MB-0581	MB-2718	1
MB-0581	MB-0659	0.265394156009632	MB-0581_MB-0659	neg	neg	MB-0581	MB-0659	2
MB-0581	MB-2513	0.191500042155781	MB-0581_MB-2513	neg	neg	MB-0581	MB-2513	3
MB-0581	MB-3031	0.240244711963225	MB-0581_MB-3031	neg	neg	MB-0581	MB-3031	4
MB-0581	MB-0350	0.05731817391071	MB-0581_MB-0350	neg	neg	MB-0581	MB-0350	5
MB-0581	MB-2904	0.316305477360132	MB-0581_MB-2904	neg	neg	MB-0581	MB-2904	6
MB-0581	MB-2957	0.19293235595846	MB-0581_MB-2957	neg	neg	MB-0581	MB-2957	2
MB-0581	MB-0494	0.299322035326178	MB-0581_MB-0494	neg	neg	MB-0581	MB-0494	2
MB-0581	MB-2614	0.239287896480943	MB-0581_MB-2614	neg	neg	MB-0581	MB-2614	7
MB-0581	MB-3436	0.249359775230704	MB-0581_MB-3436	neg	neg	MB-0581	MB-3436	8
MB-0581	MB-3567	0.449574564373193	MB-0581_MB-3567	neg	neg	MB-0581	MB-3567	9
MB-0581	MB-3329	0.189326671561892	MB-0581_MB-3329	neg	neg	MB-0581	MB-3329	2
MB-0581	MB-2857	0.256903799681552	MB-0581_MB-2857	neg	neg	MB-0581	MB-2857	10
MB-0581	MB-0608	0.151144429029551	MB-0581_MB-0608	neg	neg	MB-0581	MB-0608	3
MB-0581	MB-3218	0.238339054337336	MB-0581_MB-3218	neg	neg	MB-0581	MB-3218	4
MB-0581	MB-2912	0.156620086340889	MB-0581_MB-2912	neg	neg	MB-0581	MB-2912	2
MB-0581	MB-2923	0.131621196410058	MB-0581_MB-2923	neg	neg	MB-0581	MB-2923	11
MB-0581	MB-2742	0.219554136856681	MB-0581_MB-2742	neg	neg	MB-0581	MB-2742	12
MB-0581	MB-2632	0.126299644291986	MB-0581_MB-2632	neg	neg	MB-0581	MB-2632	10
MB-0581	MB-3528	0.159935707392129	MB-0581_MB-3528	neg	neg	MB-0581	MB-3528	9
MB-0581	MB-3292	0.295716757739191	MB-0581_MB-3292	neg	neg	MB-0581	MB-3292	8
MB-0581	MB-3488	0.204629598361048	MB-0581_MB-3488	neg	neg	MB-0581	MB-3488	2
MB-0581	MB-0414	0.00860775588099877	MB-0581_MB-0414	neg	neg	MB-0581	MB-0414	3
MB-0582	MB-0191	0.0986120003580395	MB-0582_MB-0191	neg	neg	MB-0582	MB-0191	10
MB-0582	MB-0045	0.276614241661619	MB-0582_MB-0045	neg	neg	MB-0582	MB-0045	8
MB-0582	MB-0035	0.0292703805654275	MB-0582_MB-0035	neg	neg	MB-0582	MB-0035	2
MB-0581	MB-3367	0.156749538121079	MB-0581_MB-3367	neg	neg	MB-0581	MB-3367	13
MB-0581	MB-0396	0.0876464498344565	MB-0581_MB-0396	neg	neg	MB-0581	MB-0396	13
MB-0581	MB-3386	0.170501788251923	MB-0581_MB-3386	neg	neg	MB-0581	MB-3386	3
MB-0582	MB-0372	0.153139374136003	MB-0582_MB-0372	neg	neg	MB-0582	MB-0372	6
MB-0582	MB-0238	0.190458336679285	MB-0582_MB-0238	neg	neg	MB-0582	MB-0238	9
MB-0582	MB-0525	0.218654973970426	MB-0582_MB-0525	neg	neg	MB-0582	MB-0525	4
MB-0582	MB-0400	0.166902196906833	MB-0582_MB-0400	neg	neg	MB-0582	MB-0400	9
MB-0582	MB-0395	0.239255539780738	MB-0582_MB-0395	neg	neg	MB-0582	MB-0395	2
MB-0582	MB-0158	0.315153881171048	MB-0582_MB-0158	neg	neg	MB-0582	MB-0158	2
MB-0582	MB-0401	0.042502351251303	MB-0582_MB-0401	neg	neg	MB-0582	MB-0401	5
MB-0582	MB-0531	0.255557613094726	MB-0582_MB-0531	neg	neg	MB-0582	MB-0531	2
MB-0582	MB-0115	0.155145822688488	MB-0582_MB-0115	neg	neg	MB-0582	MB-0115	6
MB-0582	MB-0467	0.179345241280028	MB-0582_MB-0467	neg	neg	MB-0582	MB-0467	9
MB-0582	MB-0581	0.383599259108193	MB-0582_MB-0581	neg	neg	MB-0582	MB-0581	2
MB-0582	MB-0613	0.0995429407855774	MB-0582_MB-0613	neg	neg	MB-0582	MB-0613	2
MB-0582	MB-0396	0.0578704416052316	MB-0582_MB-0396	neg	neg	MB-0582	MB-0396	2
MB-0582	MB-0659	0.173070304902048	MB-0582_MB-0659	neg	neg	MB-0582	MB-0659	2
MB-0582	MB-0446	0.027024729781381	MB-0582_MB-0446	neg	neg	MB-0582	MB-0446	6
MB-0582	MB-0874	0.0798519262496163	MB-0582_MB-0874	neg	neg	MB-0582	MB-0874	14
MB-0582	MB-2513	0.0961299126709321	MB-0582_MB-2513	neg	neg	MB-0582	MB-2513	2
MB-0582	MB-2718	0.329523508418717	MB-0582_MB-2718	neg	neg	MB-0582	MB-2718	13
MB-0582	MB-0350	0.0244875925439965	MB-0582_MB-0350	neg	neg	MB-0582	MB-0350	9
MB-0582	MB-0269	0.174043177876864	MB-0582_MB-0269	neg	neg	MB-0582	MB-0269	6
MB-0582	MB-2904	0.278701576422535	MB-0582_MB-2904	neg	neg	MB-0582	MB-2904	10
MB-0582	MB-3031	0.178086312660501	MB-0582_MB-3031	neg	neg	MB-0582	MB-3031	1
MB-0582	MB-3528	0.110046708165509	MB-0582_MB-3528	neg	neg	MB-0582	MB-3528	2
MB-0582	MB-0399	0.231244209567303	MB-0582_MB-0399	neg	neg	MB-0582	MB-0399	3
MB-0582	MB-3436	0.240394388520767	MB-0582_MB-3436	neg	neg	MB-0582	MB-3436	4
MB-0582	MB-2742	0.286061525438964	MB-0582_MB-2742	neg	neg	MB-0582	MB-2742	5
MB-0582	MB-0354	0.482306883454169	MB-0582_MB-0354	neg	neg	MB-0582	MB-0354	6
MB-0582	MB-2614	0.289892853236284	MB-0582_MB-2614	neg	neg	MB-0582	MB-2614	2
MB-0582	MB-0414	0.0141118983506347	MB-0582_MB-0414	neg	neg	MB-0582	MB-0414	2
MB-0582	MB-0869	0.18071185906037	MB-0582_MB-0869	neg	neg	MB-0582	MB-0869	7
MB-0582	MB-3329	0.0990733300303397	MB-0582_MB-3329	neg	neg	MB-0582	MB-3329	8
MB-0582	MB-2957	0.210671103285516	MB-0582_MB-2957	neg	neg	MB-0582	MB-2957	9
MB-0582	MB-2632	0.113048756169225	MB-0582_MB-2632	neg	neg	MB-0582	MB-2632	2
MB-0582	MB-0494	0.582055850675102	MB-0582_MB-0494	neg	neg	MB-0582	MB-0494	10
MB-0582	MB-2857	0.280185379368867	MB-0582_MB-2857	neg	neg	MB-0582	MB-2857	3
MB-0582	MB-0608	0.202336742326446	MB-0582_MB-0608	neg	neg	MB-0582	MB-0608	4
MB-0582	MB-0206	0.194072002042394	MB-0582_MB-0206	neg	neg	MB-0582	MB-0206	2
MB-0582	MB-3218	0.302549904897854	MB-0582_MB-3218	neg	neg	MB-0582	MB-3218	11
MB-0582	MB-3567	0.148903246430981	MB-0582_MB-3567	neg	neg	MB-0582	MB-3567	12
MB-0582	MB-3488	0.0961215915467427	MB-0582_MB-3488	neg	neg	MB-0582	MB-3488	10
MB-0582	MB-2912	0.0779276974892544	MB-0582_MB-2912	neg	neg	MB-0582	MB-2912	9
MB-0582	MB-0361	0.11466745646381	MB-0582_MB-0361	neg	neg	MB-0582	MB-0361	8
MB-0582	MB-2923	0.0927551721066776	MB-0582_MB-2923	neg	neg	MB-0582	MB-2923	2
MB-0582	MB-3386	0.115039242883838	MB-0582_MB-3386	neg	neg	MB-0582	MB-3386	3
MB-0582	MB-3292	0.142124108433566	MB-0582_MB-3292	neg	neg	MB-0582	MB-3292	10
MB-0582	MB-3367	0.0780463281086173	MB-0582_MB-3367	neg	neg	MB-0582	MB-3367	8
MB-0608	MB-0045	0.356526568666565	MB-0608_MB-0045	neg	neg	MB-0608	MB-0045	2
MB-0608	MB-0238	0.333412337651834	MB-0608_MB-0238	neg	neg	MB-0608	MB-0238	13
MB-0608	MB-0372	0.270459629661344	MB-0608_MB-0372	neg	neg	MB-0608	MB-0372	13
MB-0608	MB-0191	0.167729437894422	MB-0608_MB-0191	neg	neg	MB-0608	MB-0191	3
MB-0608	MB-0115	0.28127816691383	MB-0608_MB-0115	neg	neg	MB-0608	MB-0115	6
MB-0608	MB-0400	0.358246627896535	MB-0608_MB-0400	neg	neg	MB-0608	MB-0400	9
MB-0608	MB-0396	0.0817156085019628	MB-0608_MB-0396	neg	neg	MB-0608	MB-0396	4
MB-0608	MB-0525	0.230605888328773	MB-0608_MB-0525	neg	neg	MB-0608	MB-0525	9
MB-0608	MB-0206	0.352745771782092	MB-0608_MB-0206	neg	neg	MB-0608	MB-0206	2
MB-0608	MB-0531	0.260071904153513	MB-0608_MB-0531	neg	neg	MB-0608	MB-0531	2
MB-0608	MB-0269	0.258838456511809	MB-0608_MB-0269	neg	neg	MB-0608	MB-0269	5
MB-0608	MB-0613	0.278837537495129	MB-0608_MB-0613	neg	neg	MB-0608	MB-0613	2
MB-0608	MB-0874	0.133389858068357	MB-0608_MB-0874	neg	neg	MB-0608	MB-0874	6
MB-0608	MB-0659	0.36217984849792	MB-0608_MB-0659	neg	neg	MB-0608	MB-0659	9
MB-0608	MB-0158	0.279120328415643	MB-0608_MB-0158	neg	neg	MB-0608	MB-0158	2
MB-0608	MB-0869	0.279567395407578	MB-0608_MB-0869	neg	neg	MB-0608	MB-0869	2
MB-0608	MB-2513	0.175619268866351	MB-0608_MB-2513	neg	neg	MB-0608	MB-2513	2
MB-0608	MB-0494	0.487369998130941	MB-0608_MB-0494	neg	neg	MB-0608	MB-0494	2
MB-0608	MB-0581	0.149636940859956	MB-0608_MB-0581	neg	neg	MB-0608	MB-0581	6
MB-0608	MB-2718	0.227463687243084	MB-0608_MB-2718	neg	neg	MB-0608	MB-2718	14
MB-0608	MB-2742	0.221669557356629	MB-0608_MB-2742	neg	neg	MB-0608	MB-2742	2
MB-0608	MB-0467	0.178306778886146	MB-0608_MB-0467	neg	neg	MB-0608	MB-0467	13
MB-0608	MB-0354	0.314445252445056	MB-0608_MB-0354	neg	neg	MB-0608	MB-0354	9
MB-0608	MB-2904	0.193705642885224	MB-0608_MB-2904	neg	neg	MB-0608	MB-2904	6
MB-0608	MB-3031	0.258942574400865	MB-0608_MB-3031	neg	neg	MB-0608	MB-3031	10
MB-0608	MB-2912	0.224087211504358	MB-0608_MB-2912	neg	neg	MB-0608	MB-2912	1
MB-0608	MB-3329	0.232231798434052	MB-0608_MB-3329	neg	neg	MB-0608	MB-3329	2
MB-0608	MB-0401	0.0309423144496916	MB-0608_MB-0401	neg	neg	MB-0608	MB-0401	3
MB-0608	MB-2957	0.423430157578833	MB-0608_MB-2957	neg	neg	MB-0608	MB-2957	4
MB-0608	MB-3528	0.234506393030702	MB-0608_MB-3528	neg	neg	MB-0608	MB-3528	5
MB-0608	MB-3436	0.369905962361931	MB-0608_MB-3436	neg	neg	MB-0608	MB-3436	6
MB-0608	MB-0395	0.0917452559914984	MB-0608_MB-0395	neg	neg	MB-0608	MB-0395	2
MB-0608	MB-3218	0.403887377006471	MB-0608_MB-3218	neg	neg	MB-0608	MB-3218	2
MB-0608	MB-2857	0.244401893165262	MB-0608_MB-2857	neg	neg	MB-0608	MB-2857	7
MB-0608	MB-3292	0.381351624297097	MB-0608_MB-3292	neg	neg	MB-0608	MB-3292	8
MB-0608	MB-0582	0.204222871611516	MB-0608_MB-0582	neg	neg	MB-0608	MB-0582	9
MB-0608	MB-0399	0.229640563920922	MB-0608_MB-0399	neg	neg	MB-0608	MB-0399	2
MB-0608	MB-3386	0.180470840685522	MB-0608_MB-3386	neg	neg	MB-0608	MB-3386	10
MB-0613	MB-0191	0.0687734113299641	MB-0613_MB-0191	neg	neg	MB-0613	MB-0191	3
MB-0608	MB-3367	0.245337122349659	MB-0608_MB-3367	neg	neg	MB-0608	MB-3367	4
MB-0613	MB-0045	0.233933815092253	MB-0613_MB-0045	neg	neg	MB-0613	MB-0045	2
MB-0613	MB-0206	0.0567661382505536	MB-0613_MB-0206	neg	neg	MB-0613	MB-0206	11
MB-0613	MB-0372	0.178699080337123	MB-0613_MB-0372	neg	neg	MB-0613	MB-0372	12
MB-0613	MB-0238	0.129563615914015	MB-0613_MB-0238	neg	neg	MB-0613	MB-0238	10
MB-0613	MB-0115	0.183538110066509	MB-0613_MB-0115	neg	neg	MB-0613	MB-0115	9
MB-0613	MB-0158	0.134873703233638	MB-0613_MB-0158	neg	neg	MB-0613	MB-0158	8
MB-0613	MB-0401	0.0121354553002887	MB-0613_MB-0401	neg	neg	MB-0613	MB-0401	2
MB-0608	MB-0035	0.0254042628155455	MB-0608_MB-0035	neg	neg	MB-0608	MB-0035	3
MB-0608	MB-2923	0.109553824198755	MB-0608_MB-2923	neg	neg	MB-0608	MB-2923	10
MB-0608	MB-0350	0.0541959118605737	MB-0608_MB-0350	neg	neg	MB-0608	MB-0350	8
MB-0608	MB-2614	0.151399810551031	MB-0608_MB-2614	neg	neg	MB-0608	MB-2614	2
MB-0608	MB-0446	0.0261230672790695	MB-0608_MB-0446	neg	neg	MB-0608	MB-0446	13
MB-0613	MB-0446	0.00570448891256594	MB-0613_MB-0446	neg	neg	MB-0613	MB-0446	13
MB-0613	MB-0350	0.0113452005135401	MB-0613_MB-0350	neg	neg	MB-0613	MB-0350	3
MB-0613	MB-0354	0.033403049939843	MB-0613_MB-0354	neg	neg	MB-0613	MB-0354	6
MB-0608	MB-0361	0.111656613504799	MB-0608_MB-0361	neg	neg	MB-0608	MB-0361	9
MB-0613	MB-0269	0.0381714922105518	MB-0613_MB-0269	neg	neg	MB-0613	MB-0269	4
MB-0613	MB-0525	0.101879680738875	MB-0613_MB-0525	neg	neg	MB-0613	MB-0525	9
MB-0613	MB-0400	0.165526649311069	MB-0613_MB-0400	neg	neg	MB-0613	MB-0400	2
MB-0613	MB-0874	0.00962292247320517	MB-0613_MB-0874	neg	neg	MB-0613	MB-0874	2
MB-0613	MB-0035	0.00711743106865559	MB-0613_MB-0035	neg	neg	MB-0613	MB-0035	5
MB-0613	MB-0414	0.00503779138756942	MB-0613_MB-0414	neg	neg	MB-0613	MB-0414	2
MB-0608	MB-3567	0.145273679976882	MB-0608_MB-3567	neg	neg	MB-0608	MB-3567	6
MB-0608	MB-3488	0.163214500780617	MB-0608_MB-3488	neg	neg	MB-0608	MB-3488	9
MB-0613	MB-0494	0.158738087556522	MB-0613_MB-0494	neg	neg	MB-0613	MB-0494	2
MB-0613	MB-0361	0.0294421111262606	MB-0613_MB-0361	neg	neg	MB-0613	MB-0361	2
MB-0613	MB-0396	0.1235920725053	MB-0613_MB-0396	neg	neg	MB-0613	MB-0396	2
MB-0613	MB-0581	0.0505886176772136	MB-0613_MB-0581	neg	neg	MB-0613	MB-0581	2
MB-0608	MB-0414	0.0205899894102943	MB-0608_MB-0414	neg	neg	MB-0608	MB-0414	6
MB-0613	MB-0395	0.0340779761404794	MB-0613_MB-0395	neg	neg	MB-0613	MB-0395	14
MB-0613	MB-0467	0.0271423975605744	MB-0613_MB-0467	neg	neg	MB-0613	MB-0467	2
MB-0613	MB-2912	0.0264585057790868	MB-0613_MB-2912	neg	neg	MB-0613	MB-2912	13
MB-0613	MB-2513	0.0372470477800744	MB-0613_MB-2513	neg	neg	MB-0613	MB-2513	9
MB-0613	MB-2904	0.0746929571659028	MB-0613_MB-2904	neg	neg	MB-0613	MB-2904	6
MB-0613	MB-2718	0.146783612882971	MB-0613_MB-2718	neg	neg	MB-0613	MB-2718	10
MB-0613	MB-0399	0.0611924958339342	MB-0613_MB-0399	neg	neg	MB-0613	MB-0399	1
MB-0613	MB-0531	0.0974044005156412	MB-0613_MB-0531	neg	neg	MB-0613	MB-0531	2
MB-0613	MB-0582	0.0989139278547144	MB-0613_MB-0582	neg	neg	MB-0613	MB-0582	3
MB-0613	MB-0659	0.407328478187168	MB-0613_MB-0659	neg	neg	MB-0613	MB-0659	4
MB-0613	MB-0608	0.277732226350429	MB-0613_MB-0608	neg	neg	MB-0613	MB-0608	5
MB-0613	MB-3329	0.0225269931885396	MB-0613_MB-3329	neg	neg	MB-0613	MB-3329	6
MB-0613	MB-2742	0.057231950556475	MB-0613_MB-2742	neg	neg	MB-0613	MB-2742	2
MB-0613	MB-3031	0.12353295214079	MB-0613_MB-3031	neg	neg	MB-0613	MB-3031	2
MB-0613	MB-3528	0.0360336700866401	MB-0613_MB-3528	neg	neg	MB-0613	MB-3528	7
MB-0613	MB-2857	0.117931023445859	MB-0613_MB-2857	neg	neg	MB-0613	MB-2857	8
MB-0608	MB-2632	0.195491897789471	MB-0608_MB-2632	neg	neg	MB-0608	MB-2632	9
MB-0659	MB-0045	0.416559196755586	MB-0659_MB-0045	neg	neg	MB-0659	MB-0045	2
MB-0659	MB-0115	0.419755101164316	MB-0659_MB-0115	neg	neg	MB-0659	MB-0115	10
MB-0659	MB-0191	0.0895718164943856	MB-0659_MB-0191	neg	neg	MB-0659	MB-0191	3
MB-0613	MB-0869	0.0978388834227713	MB-0613_MB-0869	neg	neg	MB-0613	MB-0869	4
MB-0613	MB-3436	0.475272472051453	MB-0613_MB-3436	neg	neg	MB-0613	MB-3436	2
MB-0613	MB-3367	0.114950272612246	MB-0613_MB-3367	neg	neg	MB-0613	MB-3367	11
MB-0613	MB-2957	0.428098612233898	MB-0613_MB-2957	neg	neg	MB-0613	MB-2957	12
MB-0659	MB-0350	0.0303755267004843	MB-0659_MB-0350	neg	neg	MB-0659	MB-0350	10
MB-0613	MB-3218	0.295852986106156	MB-0613_MB-3218	neg	neg	MB-0613	MB-3218	9
MB-0659	MB-0158	0.328098660559672	MB-0659_MB-0158	neg	neg	MB-0659	MB-0158	8
MB-0613	MB-3292	0.0784463406290647	MB-0613_MB-3292	neg	neg	MB-0613	MB-3292	2
MB-0613	MB-3386	0.0492152347967973	MB-0613_MB-3386	neg	neg	MB-0613	MB-3386	3
MB-0659	MB-0361	0.120257300518451	MB-0659_MB-0361	neg	neg	MB-0659	MB-0361	10
MB-0659	MB-0035	0.173408633145631	MB-0659_MB-0035	neg	neg	MB-0659	MB-0035	8
MB-0613	MB-2614	0.0604048338016004	MB-0613_MB-2614	neg	neg	MB-0613	MB-2614	2
MB-0659	MB-0396	0.0470114538086993	MB-0659_MB-0396	neg	neg	MB-0659	MB-0396	13
MB-0659	MB-0400	0.231521453614069	MB-0659_MB-0400	neg	neg	MB-0659	MB-0400	13
MB-0659	MB-0238	0.197345418213605	MB-0659_MB-0238	neg	neg	MB-0659	MB-0238	3
MB-0659	MB-0372	0.213977804539346	MB-0659_MB-0372	neg	neg	MB-0659	MB-0372	6
MB-0659	MB-0467	0.218390011795874	MB-0659_MB-0467	neg	neg	MB-0659	MB-0467	9
MB-0659	MB-0395	0.239270150752329	MB-0659_MB-0395	neg	neg	MB-0659	MB-0395	4
MB-0659	MB-0582	0.174777970382407	MB-0659_MB-0582	neg	neg	MB-0659	MB-0582	9
MB-0659	MB-0869	0.172223534953533	MB-0659_MB-0869	neg	neg	MB-0659	MB-0869	2
MB-0659	MB-0525	0.21393060828129	MB-0659_MB-0525	neg	neg	MB-0659	MB-0525	2
MB-0613	MB-3567	0.0396452876433234	MB-0613_MB-3567	neg	neg	MB-0613	MB-3567	5
MB-0613	MB-2923	0.0363059005126207	MB-0613_MB-2923	neg	neg	MB-0613	MB-2923	2
MB-0659	MB-0531	0.271127744679243	MB-0659_MB-0531	neg	neg	MB-0659	MB-0531	6
MB-0659	MB-0399	0.324534734122506	MB-0659_MB-0399	neg	neg	MB-0659	MB-0399	9
MB-0659	MB-0354	0.139270257405106	MB-0659_MB-0354	neg	neg	MB-0659	MB-0354	2
MB-0659	MB-0581	0.265651641517462	MB-0659_MB-0581	neg	neg	MB-0659	MB-0581	2
MB-0659	MB-0206	0.133653411660461	MB-0659_MB-0206	neg	neg	MB-0659	MB-0206	2
MB-0659	MB-0613	0.404735556175935	MB-0659_MB-0613	neg	neg	MB-0659	MB-0613	2
MB-0659	MB-0269	0.145002935584117	MB-0659_MB-0269	neg	neg	MB-0659	MB-0269	6
MB-0659	MB-2513	0.141218508068965	MB-0659_MB-2513	neg	neg	MB-0659	MB-2513	14
MB-0659	MB-0414	0.00843899201979444	MB-0659_MB-0414	neg	neg	MB-0659	MB-0414	2
MB-0659	MB-0401	0.0277563587882402	MB-0659_MB-0401	neg	neg	MB-0659	MB-0401	13
MB-0659	MB-2632	0.111279584634732	MB-0659_MB-2632	neg	neg	MB-0659	MB-2632	9
MB-0659	MB-0446	0.168649919780534	MB-0659_MB-0446	neg	neg	MB-0659	MB-0446	6
MB-0659	MB-2923	0.106524437725703	MB-0659_MB-2923	neg	neg	MB-0659	MB-2923	10
MB-0659	MB-0608	0.362673306265733	MB-0659_MB-0608	neg	neg	MB-0659	MB-0608	1
MB-0659	MB-0874	0.132359443671159	MB-0659_MB-0874	neg	neg	MB-0659	MB-0874	2
MB-0659	MB-0494	0.226352761531148	MB-0659_MB-0494	neg	neg	MB-0659	MB-0494	3
MB-0659	MB-2857	0.167011533446944	MB-0659_MB-2857	neg	neg	MB-0659	MB-2857	4
MB-0659	MB-2614	0.176834416686289	MB-0659_MB-2614	neg	neg	MB-0659	MB-2614	5
MB-0659	MB-2957	0.460079074740255	MB-0659_MB-2957	neg	neg	MB-0659	MB-2957	6
MB-0659	MB-3436	0.534517955075759	MB-0659_MB-3436	neg	neg	MB-0659	MB-3436	2
MB-0659	MB-2718	0.276004276932903	MB-0659_MB-2718	neg	neg	MB-0659	MB-2718	2
MB-0659	MB-2904	0.178654529482475	MB-0659_MB-2904	neg	neg	MB-0659	MB-2904	7
MB-0659	MB-3488	0.143477225440434	MB-0659_MB-3488	neg	neg	MB-0659	MB-3488	8
MB-0659	MB-3386	0.133810750151079	MB-0659_MB-3386	neg	neg	MB-0659	MB-3386	9
MB-0659	MB-3218	0.347189759139443	MB-0659_MB-3218	neg	neg	MB-0659	MB-3218	2
MB-0659	MB-3031	0.221477460435555	MB-0659_MB-3031	neg	neg	MB-0659	MB-3031	10
MB-0659	MB-3292	0.165572309462412	MB-0659_MB-3292	neg	neg	MB-0659	MB-3292	3
MB-0659	MB-2912	0.145389912771166	MB-0659_MB-2912	neg	neg	MB-0659	MB-2912	4
MB-0659	MB-2742	0.161560773466315	MB-0659_MB-2742	neg	neg	MB-0659	MB-2742	2
MB-0659	MB-3567	0.262314102403706	MB-0659_MB-3567	neg	neg	MB-0659	MB-3567	11
MB-0869	MB-0115	0.343796074636737	MB-0869_MB-0115	neg	neg	MB-0869	MB-0115	12
MB-0869	MB-0045	0.333200841889698	MB-0869_MB-0045	neg	neg	MB-0869	MB-0045	10
MB-0869	MB-0372	0.21705510210626	MB-0869_MB-0372	neg	neg	MB-0869	MB-0372	9
MB-0659	MB-3367	0.0565171128030595	MB-0659_MB-3367	neg	neg	MB-0659	MB-3367	8
MB-0869	MB-0238	0.233027461105768	MB-0869_MB-0238	neg	neg	MB-0869	MB-0238	2
MB-0659	MB-3329	0.158744475292286	MB-0659_MB-3329	neg	neg	MB-0659	MB-3329	3
MB-0869	MB-0191	0.147466290517121	MB-0869_MB-0191	neg	neg	MB-0869	MB-0191	10
MB-0869	MB-0400	0.475630978225749	MB-0869_MB-0400	neg	neg	MB-0869	MB-0400	8
MB-0659	MB-3528	0.116641431243997	MB-0659_MB-3528	neg	neg	MB-0659	MB-3528	2
MB-0613	MB-2632	0.0280763006292641	MB-0613_MB-2632	neg	neg	MB-0613	MB-2632	13
MB-0869	MB-0525	0.32645954322298	MB-0869_MB-0525	neg	neg	MB-0869	MB-0525	13
MB-0613	MB-3488	0.0311144471655264	MB-0613_MB-3488	neg	neg	MB-0613	MB-3488	3
MB-0869	MB-0395	0.163780548720031	MB-0869_MB-0395	neg	neg	MB-0869	MB-0395	6
MB-0869	MB-0531	0.568974666382585	MB-0869_MB-0531	neg	neg	MB-0869	MB-0531	9
MB-0869	MB-0158	0.335673687580256	MB-0869_MB-0158	neg	neg	MB-0869	MB-0158	4
MB-0869	MB-0467	0.104780884242179	MB-0869_MB-0467	neg	neg	MB-0869	MB-0467	9
MB-0869	MB-0035	0.0364840892945625	MB-0869_MB-0035	neg	neg	MB-0869	MB-0035	2
MB-0869	MB-0396	0.539918623481478	MB-0869_MB-0396	neg	neg	MB-0869	MB-0396	2
MB-0869	MB-0350	0.153870771747767	MB-0869_MB-0350	neg	neg	MB-0869	MB-0350	5
MB-0869	MB-0446	0.0276036788812097	MB-0869_MB-0446	neg	neg	MB-0869	MB-0446	2
MB-0869	MB-0659	0.171823849288785	MB-0869_MB-0659	neg	neg	MB-0869	MB-0659	6
MB-0869	MB-0399	0.254904306482626	MB-0869_MB-0399	neg	neg	MB-0869	MB-0399	9
MB-0869	MB-0581	0.242774494521472	MB-0869_MB-0581	neg	neg	MB-0869	MB-0581	2
MB-0869	MB-0269	0.221745512924735	MB-0869_MB-0269	neg	neg	MB-0869	MB-0269	2
MB-0869	MB-2513	0.134539717216881	MB-0869_MB-2513	neg	neg	MB-0869	MB-2513	2
MB-0869	MB-0613	0.0979448465121036	MB-0869_MB-0613	neg	neg	MB-0869	MB-0613	2
MB-0869	MB-0874	0.123417510397884	MB-0869_MB-0874	neg	neg	MB-0869	MB-0874	6
MB-0869	MB-0582	0.180254483317358	MB-0869_MB-0582	neg	neg	MB-0869	MB-0582	14
MB-0869	MB-0401	0.553719183235448	MB-0869_MB-0401	neg	neg	MB-0869	MB-0401	2
MB-0869	MB-2718	0.360375889586855	MB-0869_MB-2718	neg	neg	MB-0869	MB-2718	13
MB-0869	MB-0608	0.279988070556585	MB-0869_MB-0608	neg	neg	MB-0869	MB-0608	9
MB-0869	MB-0414	0.0136716501414776	MB-0869_MB-0414	neg	neg	MB-0869	MB-0414	6
MB-0869	MB-0354	0.207216619577081	MB-0869_MB-0354	neg	neg	MB-0869	MB-0354	10
MB-0869	MB-3031	0.254779453051029	MB-0869_MB-3031	neg	neg	MB-0869	MB-3031	1
MB-0869	MB-2904	0.181187596263326	MB-0869_MB-2904	neg	neg	MB-0869	MB-2904	2
MB-0869	MB-0206	0.263065990442425	MB-0869_MB-0206	neg	neg	MB-0869	MB-0206	3
MB-0869	MB-3436	0.192718689297231	MB-0869_MB-3436	neg	neg	MB-0869	MB-3436	4
MB-0869	MB-0494	0.256000909844016	MB-0869_MB-0494	neg	neg	MB-0869	MB-0494	5
MB-0869	MB-2857	0.266854404908718	MB-0869_MB-2857	neg	neg	MB-0869	MB-2857	6
MB-0869	MB-3329	0.137339862578986	MB-0869_MB-3329	neg	neg	MB-0869	MB-3329	2
MB-0869	MB-2742	0.164862641252729	MB-0869_MB-2742	neg	neg	MB-0869	MB-2742	2
MB-0869	MB-3528	0.138571527090912	MB-0869_MB-3528	neg	neg	MB-0869	MB-3528	7
MB-0869	MB-2957	0.334637845012606	MB-0869_MB-2957	neg	neg	MB-0869	MB-2957	8
MB-0874	MB-0045	0.255048573026852	MB-0874_MB-0045	neg	neg	MB-0874	MB-0045	9
MB-0869	MB-3218	0.227678310632402	MB-0869_MB-3218	neg	neg	MB-0869	MB-3218	2
MB-0874	MB-0238	0.390635880435661	MB-0874_MB-0238	neg	neg	MB-0874	MB-0238	10
MB-0874	MB-0191	0.0331033337787895	MB-0874_MB-0191	neg	neg	MB-0874	MB-0191	3
MB-0869	MB-3567	0.171379624243293	MB-0869_MB-3567	neg	neg	MB-0869	MB-3567	4
MB-0874	MB-0206	0.437700063107013	MB-0874_MB-0206	neg	neg	MB-0874	MB-0206	2
MB-0869	MB-3292	0.514589886916231	MB-0869_MB-3292	neg	neg	MB-0869	MB-3292	11
MB-0869	MB-2614	0.156664236352152	MB-0869_MB-2614	neg	neg	MB-0869	MB-2614	12
MB-0874	MB-0372	0.451038636244686	MB-0874_MB-0372	neg	neg	MB-0874	MB-0372	10
MB-0874	MB-0396	0	MB-0874_MB-0396	neg	neg	MB-0874	MB-0396	9
MB-0874	MB-0158	0.348056036030783	MB-0874_MB-0158	neg	neg	MB-0874	MB-0158	8
MB-0869	MB-3386	0.162411778779054	MB-0869_MB-3386	neg	neg	MB-0869	MB-3386	2
MB-0869	MB-3488	0.12695417110105	MB-0869_MB-3488	neg	neg	MB-0869	MB-3488	3
MB-0869	MB-2912	0.272356883531642	MB-0869_MB-2912	neg	neg	MB-0869	MB-2912	10
MB-0869	MB-2923	0.119993091698508	MB-0869_MB-2923	neg	neg	MB-0869	MB-2923	8
MB-0874	MB-0401	0.0091530438398291	MB-0874_MB-0401	neg	neg	MB-0874	MB-0401	2
MB-0874	MB-0269	0.292034555334553	MB-0874_MB-0269	neg	neg	MB-0874	MB-0269	13
MB-0869	MB-3367	0.100710824189746	MB-0869_MB-3367	neg	neg	MB-0869	MB-3367	13
MB-0874	MB-0400	0.256186406423229	MB-0874_MB-0400	neg	neg	MB-0874	MB-0400	3
MB-0874	MB-0354	0.22913674409825	MB-0874_MB-0354	neg	neg	MB-0874	MB-0354	6
MB-0874	MB-0414	0.00485678209281038	MB-0874_MB-0414	neg	neg	MB-0874	MB-0414	9
MB-0869	MB-2632	0.164985966668749	MB-0869_MB-2632	neg	neg	MB-0869	MB-2632	4
MB-0874	MB-0613	0.00960397797445122	MB-0874_MB-0613	neg	neg	MB-0874	MB-0613	9
MB-0874	MB-0525	0.323937944164238	MB-0874_MB-0525	neg	neg	MB-0874	MB-0525	2
MB-0869	MB-0361	0.157364294481712	MB-0869_MB-0361	neg	neg	MB-0869	MB-0361	2
MB-0874	MB-0361	0.145004794610483	MB-0874_MB-0361	neg	neg	MB-0874	MB-0361	5
MB-0874	MB-0350	0.0268761859169951	MB-0874_MB-0350	neg	neg	MB-0874	MB-0350	2
MB-0874	MB-0399	0.250462593167085	MB-0874_MB-0399	neg	neg	MB-0874	MB-0399	6
MB-0874	MB-0582	0.0800449879176993	MB-0874_MB-0582	neg	neg	MB-0874	MB-0582	9
MB-0874	MB-0869	0.123749345277949	MB-0874_MB-0869	neg	neg	MB-0874	MB-0869	2
MB-0874	MB-0115	0.0746032956335496	MB-0874_MB-0115	neg	neg	MB-0874	MB-0115	2
MB-0874	MB-0494	0.160717746850218	MB-0874_MB-0494	neg	neg	MB-0874	MB-0494	2
MB-0874	MB-0531	0.243089960836325	MB-0874_MB-0531	neg	neg	MB-0874	MB-0531	2
MB-0874	MB-2742	0.392323540657286	MB-0874_MB-2742	neg	neg	MB-0874	MB-2742	6
MB-0874	MB-0395	0.0933852861916338	MB-0874_MB-0395	neg	neg	MB-0874	MB-0395	14
MB-0874	MB-2912	0.770083785512752	MB-0874_MB-2912	neg	neg	MB-0874	MB-2912	2
MB-0874	MB-2923	0.150187113502163	MB-0874_MB-2923	neg	neg	MB-0874	MB-2923	13
MB-0874	MB-0659	0.132311938557134	MB-0874_MB-0659	neg	neg	MB-0874	MB-0659	9
MB-0874	MB-2513	0.390275279977668	MB-0874_MB-2513	neg	neg	MB-0874	MB-2513	6
MB-0874	MB-3329	0.483933582596603	MB-0874_MB-3329	neg	neg	MB-0874	MB-3329	10
MB-0874	MB-2904	0.628534376795589	MB-0874_MB-2904	neg	neg	MB-0874	MB-2904	1
MB-0874	MB-3031	0.354847874190269	MB-0874_MB-3031	neg	neg	MB-0874	MB-3031	2
MB-0874	MB-2957	0.249155960075741	MB-0874_MB-2957	neg	neg	MB-0874	MB-2957	3
MB-0874	MB-3528	0.453532698974849	MB-0874_MB-3528	neg	neg	MB-0874	MB-3528	4
MB-0874	MB-2857	0.217434729836341	MB-0874_MB-2857	neg	neg	MB-0874	MB-2857	5
MB-0874	MB-3436	0.239557228288175	MB-0874_MB-3436	neg	neg	MB-0874	MB-3436	6
MB-0874	MB-2718	0.403641418754592	MB-0874_MB-2718	neg	neg	MB-0874	MB-2718	2
MB-0874	MB-0608	0.132994930238168	MB-0874_MB-0608	neg	neg	MB-0874	MB-0608	2
MB-0874	MB-3218	0.332419516220867	MB-0874_MB-3218	neg	neg	MB-0874	MB-3218	7
MB-0874	MB-3292	0.259758166935899	MB-0874_MB-3292	neg	neg	MB-0874	MB-3292	8
MB-0874	MB-3386	0.41914600074606	MB-0874_MB-3386	neg	neg	MB-0874	MB-3386	9
MB-0874	MB-0581	0.178346672480008	MB-0874_MB-0581	neg	neg	MB-0874	MB-0581	2
MB-0874	MB-0467	0.146873951894862	MB-0874_MB-0467	neg	neg	MB-0874	MB-0467	10
MB-0874	MB-3367	0.0688571795868024	MB-0874_MB-3367	neg	neg	MB-0874	MB-3367	3
MB-0874	MB-2632	0.16704509663071	MB-0874_MB-2632	neg	neg	MB-0874	MB-2632	4
MB-0874	MB-2614	0.253088616057706	MB-0874_MB-2614	neg	neg	MB-0874	MB-2614	2
MB-0874	MB-3567	0.0723320938090179	MB-0874_MB-3567	neg	neg	MB-0874	MB-3567	11
MB-0874	MB-0446	0.0130295831183291	MB-0874_MB-0446	neg	neg	MB-0874	MB-0446	12
MB-0874	MB-0035	0.0248948368984698	MB-0874_MB-0035	neg	neg	MB-0874	MB-0035	10
MB-0874	MB-3488	0.203585281323056	MB-0874_MB-3488	neg	neg	MB-0874	MB-3488	9
MB-2513	MB-0045	0.248663961540912	MB-2513_MB-0045	neg	neg	MB-2513	MB-0045	8
MB-2513	MB-0115	0.115362919705988	MB-2513_MB-0115	neg	neg	MB-2513	MB-0115	2
MB-2513	MB-0238	0.354067517151321	MB-2513_MB-0238	neg	neg	MB-2513	MB-0238	3
MB-2513	MB-0361	0.539447228619924	MB-2513_MB-0361	neg	neg	MB-2513	MB-0361	10
MB-2513	MB-0158	0.256990878630576	MB-2513_MB-0158	neg	neg	MB-2513	MB-0158	8
MB-2513	MB-0206	0.364187393286039	MB-2513_MB-0206	neg	neg	MB-2513	MB-0206	2
MB-2513	MB-0372	0.371760970301333	MB-2513_MB-0372	neg	neg	MB-2513	MB-0372	13
MB-2513	MB-0035	0.0337534340532412	MB-2513_MB-0035	neg	neg	MB-2513	MB-0035	13
MB-2513	MB-0467	0.432039356924176	MB-2513_MB-0467	neg	neg	MB-2513	MB-0467	3
MB-2513	MB-0395	0.156145164831536	MB-2513_MB-0395	neg	neg	MB-2513	MB-0395	6
MB-2513	MB-0400	0.297757868318782	MB-2513_MB-0400	neg	neg	MB-2513	MB-0400	9
MB-2513	MB-0525	0.309925673510056	MB-2513_MB-0525	neg	neg	MB-2513	MB-0525	4
MB-2513	MB-0446	0.0234728619314136	MB-2513_MB-0446	neg	neg	MB-2513	MB-0446	9
MB-2513	MB-0399	0.223625843480611	MB-2513_MB-0399	neg	neg	MB-2513	MB-0399	2
MB-2513	MB-0401	0.0156036491500088	MB-2513_MB-0401	neg	neg	MB-2513	MB-0401	2
MB-2513	MB-0531	0.248607105504576	MB-2513_MB-0531	neg	neg	MB-2513	MB-0531	5
MB-2513	MB-0582	0.0959713484594657	MB-2513_MB-0582	neg	neg	MB-2513	MB-0582	2
MB-2513	MB-0269	0.329831253719746	MB-2513_MB-0269	neg	neg	MB-2513	MB-0269	6
MB-2513	MB-0396	0.0232334200053442	MB-2513_MB-0396	neg	neg	MB-2513	MB-0396	9
MB-2513	MB-0874	0.389533307609037	MB-2513_MB-0874	neg	neg	MB-2513	MB-0874	2
MB-2513	MB-0354	0.259218664529701	MB-2513_MB-0354	neg	neg	MB-2513	MB-0354	2
MB-2513	MB-0494	0.191850819738519	MB-2513_MB-0494	neg	neg	MB-2513	MB-0494	2
MB-2513	MB-0869	0.134709801748395	MB-2513_MB-0869	neg	neg	MB-2513	MB-0869	2
MB-2513	MB-0613	0.0386759286956021	MB-2513_MB-0613	neg	neg	MB-2513	MB-0613	6
MB-2513	MB-2632	0.506096682092487	MB-2513_MB-2632	neg	neg	MB-2513	MB-2632	14
MB-2513	MB-0581	0.190245939453304	MB-2513_MB-0581	neg	neg	MB-2513	MB-0581	2
MB-2513	MB-2718	0.327256358466869	MB-2513_MB-2718	neg	neg	MB-2513	MB-2718	13
MB-2513	MB-2923	0.583178721897335	MB-2513_MB-2923	neg	neg	MB-2513	MB-2923	9
MB-2513	MB-2742	0.329703247258587	MB-2513_MB-2742	neg	neg	MB-2513	MB-2742	6
MB-2513	MB-0191	0.0575113766078878	MB-2513_MB-0191	neg	neg	MB-2513	MB-0191	10
MB-2513	MB-0608	0.175234832106944	MB-2513_MB-0608	neg	neg	MB-2513	MB-0608	1
MB-2513	MB-2904	0.376091891552302	MB-2513_MB-2904	neg	neg	MB-2513	MB-2904	2
MB-2513	MB-0659	0.141573152544836	MB-2513_MB-0659	neg	neg	MB-2513	MB-0659	3
MB-2513	MB-2912	0.336173074314879	MB-2513_MB-2912	neg	neg	MB-2513	MB-2912	4
MB-2513	MB-2957	0.222284522136871	MB-2513_MB-2957	neg	neg	MB-2513	MB-2957	5
MB-2513	MB-3329	0.515164535512163	MB-2513_MB-3329	neg	neg	MB-2513	MB-3329	6
MB-2513	MB-3488	0.610026978124684	MB-2513_MB-3488	neg	neg	MB-2513	MB-3488	2
MB-2513	MB-3528	0.340880128066338	MB-2513_MB-3528	neg	neg	MB-2513	MB-3528	2
MB-2513	MB-3386	0.550052028283162	MB-2513_MB-3386	neg	neg	MB-2513	MB-3386	7
MB-2513	MB-3218	0.280087049684192	MB-2513_MB-3218	neg	neg	MB-2513	MB-3218	8
MB-2513	MB-3436	0.223544753024042	MB-2513_MB-3436	neg	neg	MB-2513	MB-3436	9
MB-2513	MB-3292	0.310177631503349	MB-2513_MB-3292	neg	neg	MB-2513	MB-3292	2
MB-2513	MB-3031	0.282251198221307	MB-2513_MB-3031	neg	neg	MB-2513	MB-3031	10
MB-2513	MB-3567	0.0878684358129782	MB-2513_MB-3567	neg	neg	MB-2513	MB-3567	3
MB-2513	MB-3367	0.138694993127089	MB-2513_MB-3367	neg	neg	MB-2513	MB-3367	4
MB-2513	MB-0414	0.0135292312507249	MB-2513_MB-0414	neg	neg	MB-2513	MB-0414	2
MB-2513	MB-2857	0.194365066463663	MB-2513_MB-2857	neg	neg	MB-2513	MB-2857	11
MB-2513	MB-2614	0.228262212359809	MB-2513_MB-2614	neg	neg	MB-2513	MB-2614	12
MB-2513	MB-0350	0.0296857996367903	MB-2513_MB-0350	neg	neg	MB-2513	MB-0350	10
MB-2614	MB-0372	0.25469690614513	MB-2614_MB-0372	neg	neg	MB-2614	MB-0372	9
MB-2614	MB-0045	0.277190835779192	MB-2614_MB-0045	neg	neg	MB-2614	MB-0045	8
MB-2614	MB-0238	0.269850745062593	MB-2614_MB-0238	neg	neg	MB-2614	MB-0238	2
MB-2614	MB-0525	0.265227560068235	MB-2614_MB-0525	neg	neg	MB-2614	MB-0525	3
MB-2614	MB-0115	0.12867790082998	MB-2614_MB-0115	neg	neg	MB-2614	MB-0115	10
MB-2614	MB-0467	0.236443687082311	MB-2614_MB-0467	neg	neg	MB-2614	MB-0467	8
MB-2614	MB-0191	0.0639217994281371	MB-2614_MB-0191	neg	neg	MB-2614	MB-0191	2
MB-2614	MB-0158	0.364661974773641	MB-2614_MB-0158	neg	neg	MB-2614	MB-0158	13
MB-2614	MB-0399	0.319975641383108	MB-2614_MB-0399	neg	neg	MB-2614	MB-0399	13
MB-2614	MB-0400	0.217066196156984	MB-2614_MB-0400	neg	neg	MB-2614	MB-0400	3
MB-2614	MB-0354	0.319191586629555	MB-2614_MB-0354	neg	neg	MB-2614	MB-0354	6
MB-2614	MB-0531	0.274095084956684	MB-2614_MB-0531	neg	neg	MB-2614	MB-0531	9
MB-2614	MB-0494	0.292981603551826	MB-2614_MB-0494	neg	neg	MB-2614	MB-0494	4
MB-2614	MB-0582	0.291687621091679	MB-2614_MB-0582	neg	neg	MB-2614	MB-0582	9
MB-2614	MB-0874	0.254214015131595	MB-2614_MB-0874	neg	neg	MB-2614	MB-0874	2
MB-2614	MB-0659	0.175267379935194	MB-2614_MB-0659	neg	neg	MB-2614	MB-0659	2
MB-2614	MB-0613	0.0598923876334424	MB-2614_MB-0613	neg	neg	MB-2614	MB-0613	5
MB-2614	MB-0269	0.214803641397146	MB-2614_MB-0269	neg	neg	MB-2614	MB-0269	2
MB-2614	MB-0581	0.242200197548918	MB-2614_MB-0581	neg	neg	MB-2614	MB-0581	6
MB-2614	MB-0206	0.288437858934449	MB-2614_MB-0206	neg	neg	MB-2614	MB-0206	9
MB-2614	MB-2513	0.226193048863839	MB-2614_MB-2513	neg	neg	MB-2614	MB-2513	2
MB-2614	MB-2718	0.452489139454091	MB-2614_MB-2718	neg	neg	MB-2614	MB-2718	2
MB-2614	MB-3031	0.268755693127302	MB-2614_MB-3031	neg	neg	MB-2614	MB-3031	2
MB-2614	MB-0395	0.255113117730384	MB-2614_MB-0395	neg	neg	MB-2614	MB-0395	2
MB-2614	MB-0446	0.0270051894244744	MB-2614_MB-0446	neg	neg	MB-2614	MB-0446	6
MB-2614	MB-2904	0.314625972252287	MB-2614_MB-2904	neg	neg	MB-2614	MB-2904	14
MB-2614	MB-3436	0.328887511657502	MB-2614_MB-3436	neg	neg	MB-2614	MB-3436	2
MB-2614	MB-3329	0.259771063965061	MB-2614_MB-3329	neg	neg	MB-2614	MB-3329	13
MB-2614	MB-3528	0.204746792716924	MB-2614_MB-3528	neg	neg	MB-2614	MB-3528	9
MB-2614	MB-2742	0.307048421229425	MB-2614_MB-2742	neg	neg	MB-2614	MB-2742	6
MB-2614	MB-0401	0.0408085118810566	MB-2614_MB-0401	neg	neg	MB-2614	MB-0401	10
MB-2614	MB-0608	0.152922448871905	MB-2614_MB-0608	neg	neg	MB-2614	MB-0608	1
MB-2614	MB-0396	0.037940578638263	MB-2614_MB-0396	neg	neg	MB-2614	MB-0396	2
MB-2614	MB-3218	0.317419109584181	MB-2614_MB-3218	neg	neg	MB-2614	MB-3218	3
MB-2614	MB-3488	0.210635660939533	MB-2614_MB-3488	neg	neg	MB-2614	MB-3488	4
MB-2614	MB-2912	0.242876011920338	MB-2614_MB-2912	neg	neg	MB-2614	MB-2912	5
MB-2614	MB-2957	0.222737648485539	MB-2614_MB-2957	neg	neg	MB-2614	MB-2957	6
MB-2614	MB-0869	0.157805571685336	MB-2614_MB-0869	neg	neg	MB-2614	MB-0869	2
MB-2614	MB-2923	0.186629682470121	MB-2614_MB-2923	neg	neg	MB-2614	MB-2923	2
MB-2614	MB-3386	0.209014142005212	MB-2614_MB-3386	neg	neg	MB-2614	MB-3386	7
MB-2614	MB-3292	0.246385824809388	MB-2614_MB-3292	neg	neg	MB-2614	MB-3292	8
MB-2614	MB-2632	0.217188625716393	MB-2614_MB-2632	neg	neg	MB-2614	MB-2632	9
MB-2614	MB-2857	0.242565876069451	MB-2614_MB-2857	neg	neg	MB-2614	MB-2857	2
MB-2614	MB-0035	0.0453911358415631	MB-2614_MB-0035	neg	neg	MB-2614	MB-0035	10
MB-2614	MB-0361	0.126324860780898	MB-2614_MB-0361	neg	neg	MB-2614	MB-0361	3
MB-2614	MB-0414	0.00745162123490594	MB-2614_MB-0414	neg	neg	MB-2614	MB-0414	4
MB-2614	MB-3567	0.100312334311829	MB-2614_MB-3567	neg	neg	MB-2614	MB-3567	2
MB-2614	MB-3367	0.106192060639441	MB-2614_MB-3367	neg	neg	MB-2614	MB-3367	11
MB-2632	MB-0035	0.0385124218036172	MB-2632_MB-0035	neg	neg	MB-2632	MB-0035	12
MB-2632	MB-0395	0.198527812825061	MB-2632_MB-0395	neg	neg	MB-2632	MB-0395	10
MB-2632	MB-0372	0.197722435032177	MB-2632_MB-0372	neg	neg	MB-2632	MB-0372	9
MB-2632	MB-0238	0.216299421596786	MB-2632_MB-0238	neg	neg	MB-2632	MB-0238	8
MB-2632	MB-0467	0.537561128228503	MB-2632_MB-0467	neg	neg	MB-2632	MB-0467	2
MB-2632	MB-0361	0.567781199609991	MB-2632_MB-0361	neg	neg	MB-2632	MB-0361	3
MB-2632	MB-0446	0.0217412674629356	MB-2632_MB-0446	neg	neg	MB-2632	MB-0446	10
MB-2632	MB-0191	0.0539097987170437	MB-2632_MB-0191	neg	neg	MB-2632	MB-0191	8
MB-2632	MB-0115	0.0998660794463611	MB-2632_MB-0115	neg	neg	MB-2632	MB-0115	2
MB-2632	MB-0045	0.171354561947982	MB-2632_MB-0045	neg	neg	MB-2632	MB-0045	13
MB-2632	MB-0206	0.33460888579024	MB-2632_MB-0206	neg	neg	MB-2632	MB-0206	13
MB-2632	MB-0525	0.167363500413925	MB-2632_MB-0525	neg	neg	MB-2632	MB-0525	3
MB-2614	MB-0350	0.0234039048553506	MB-2614_MB-0350	neg	neg	MB-2614	MB-0350	6
MB-2632	MB-0399	0.201267531688442	MB-2632_MB-0399	neg	neg	MB-2632	MB-0399	9
MB-2632	MB-0400	0.166265915208061	MB-2632_MB-0400	neg	neg	MB-2632	MB-0400	4
MB-2632	MB-0269	0.321086031213776	MB-2632_MB-0269	neg	neg	MB-2632	MB-0269	9
MB-2632	MB-2513	0.506328677240265	MB-2632_MB-2513	neg	neg	MB-2632	MB-2513	2
MB-2632	MB-0659	0.110771840300736	MB-2632_MB-0659	neg	neg	MB-2632	MB-0659	2
MB-2632	MB-0874	0.166470030427487	MB-2632_MB-0874	neg	neg	MB-2632	MB-0874	5
MB-2632	MB-0613	0.0278480581719973	MB-2632_MB-0613	neg	neg	MB-2632	MB-0613	2
MB-2632	MB-0582	0.113426470307305	MB-2632_MB-0582	neg	neg	MB-2632	MB-0582	6
MB-2632	MB-0869	0.164066413279091	MB-2632_MB-0869	neg	neg	MB-2632	MB-0869	9
MB-2632	MB-0531	0.194602219008052	MB-2632_MB-0531	neg	neg	MB-2632	MB-0531	2
MB-2632	MB-0158	0.249908588671076	MB-2632_MB-0158	neg	neg	MB-2632	MB-0158	2
MB-2632	MB-2923	0.725737084355253	MB-2632_MB-2923	neg	neg	MB-2632	MB-2923	2
MB-2632	MB-0401	0.0325270442731552	MB-2632_MB-0401	neg	neg	MB-2632	MB-0401	2
MB-2632	MB-0581	0.126728143750713	MB-2632_MB-0581	neg	neg	MB-2632	MB-0581	6
MB-2632	MB-2718	0.165637652807526	MB-2632_MB-2718	neg	neg	MB-2632	MB-2718	14
MB-2632	MB-3329	0.324056443019309	MB-2632_MB-3329	neg	neg	MB-2632	MB-3329	2
MB-2632	MB-3436	0.130482821473847	MB-2632_MB-3436	neg	neg	MB-2632	MB-3436	13
MB-2632	MB-3488	0.766680150512542	MB-2632_MB-3488	neg	neg	MB-2632	MB-3488	9
MB-2632	MB-2742	0.202904460762248	MB-2632_MB-2742	neg	neg	MB-2632	MB-2742	6
MB-2632	MB-0354	0.213599346145679	MB-2632_MB-0354	neg	neg	MB-2632	MB-0354	10
MB-2632	MB-2904	0.198204513929619	MB-2632_MB-2904	neg	neg	MB-2632	MB-2904	1
MB-2632	MB-3528	0.216423823448666	MB-2632_MB-3528	neg	neg	MB-2632	MB-3528	2
MB-2632	MB-3031	0.182821704983465	MB-2632_MB-3031	neg	neg	MB-2632	MB-3031	3
MB-2718	MB-0045	0.451025500212375	MB-2718_MB-0045	neg	neg	MB-2718	MB-0045	4
MB-2632	MB-3567	0.0963213765619844	MB-2632_MB-3567	neg	neg	MB-2632	MB-3567	5
MB-2718	MB-0035	0.0295661577124106	MB-2718_MB-0035	neg	neg	MB-2718	MB-0035	6
MB-2632	MB-2912	0.309689321731158	MB-2632_MB-2912	neg	neg	MB-2632	MB-2912	2
MB-2632	MB-2957	0.232587308818686	MB-2632_MB-2957	neg	neg	MB-2632	MB-2957	2
MB-2718	MB-0191	0.0744702137327693	MB-2718_MB-0191	neg	neg	MB-2718	MB-0191	7
MB-2632	MB-0396	0.0223436409652725	MB-2632_MB-0396	neg	neg	MB-2632	MB-0396	8
MB-2718	MB-0115	0.2543896825431	MB-2718_MB-0115	neg	neg	MB-2718	MB-0115	9
MB-2718	MB-0158	0.454672347391219	MB-2718_MB-0158	neg	neg	MB-2718	MB-0158	2
MB-2718	MB-0238	0.337969641326301	MB-2718_MB-0238	neg	neg	MB-2718	MB-0238	10
MB-2718	MB-0372	0.428052066387825	MB-2718_MB-0372	neg	neg	MB-2718	MB-0372	3
MB-2718	MB-0395	0.248485769842188	MB-2718_MB-0395	neg	neg	MB-2718	MB-0395	4
MB-2632	MB-3386	0.577554255664333	MB-2632_MB-3386	neg	neg	MB-2632	MB-3386	2
MB-2718	MB-0414	0.00687493790578932	MB-2718_MB-0414	neg	neg	MB-2718	MB-0414	11
MB-2718	MB-0400	0.45980158105928	MB-2718_MB-0400	neg	neg	MB-2718	MB-0400	12
MB-2632	MB-0494	0.200631205795059	MB-2632_MB-0494	neg	neg	MB-2632	MB-0494	10
MB-2718	MB-0206	0.321115891991644	MB-2718_MB-0206	neg	neg	MB-2718	MB-0206	9
MB-2632	MB-0608	0.19597972607965	MB-2632_MB-0608	neg	neg	MB-2632	MB-0608	8
MB-2718	MB-0361	0.190815360741693	MB-2718_MB-0361	neg	neg	MB-2718	MB-0361	2
MB-2718	MB-0350	0.0709279138279404	MB-2718_MB-0350	neg	neg	MB-2718	MB-0350	3
MB-2718	MB-0525	0.471480181645746	MB-2718_MB-0525	neg	neg	MB-2718	MB-0525	10
MB-2632	MB-3292	0.319176317280273	MB-2632_MB-3292	neg	neg	MB-2632	MB-3292	8
MB-2718	MB-0399	0.335854244529559	MB-2718_MB-0399	neg	neg	MB-2718	MB-0399	2
MB-2718	MB-0467	0.259125613672442	MB-2718_MB-0467	neg	neg	MB-2718	MB-0467	13
MB-2718	MB-0531	0.470277951798299	MB-2718_MB-0531	neg	neg	MB-2718	MB-0531	13
MB-2718	MB-0581	0.354683234726152	MB-2718_MB-0581	neg	neg	MB-2718	MB-0581	3
MB-2718	MB-0582	0.328992322862688	MB-2718_MB-0582	neg	neg	MB-2718	MB-0582	6
MB-2718	MB-2513	0.324960377257924	MB-2718_MB-2513	neg	neg	MB-2718	MB-2513	9
MB-2718	MB-0354	0.322204597821747	MB-2718_MB-0354	neg	neg	MB-2718	MB-0354	4
MB-2718	MB-0494	0.344516862414554	MB-2718_MB-0494	neg	neg	MB-2718	MB-0494	9
MB-2718	MB-0446	0.0169092636078797	MB-2718_MB-0446	neg	neg	MB-2718	MB-0446	2
MB-2718	MB-0613	0.148719101438219	MB-2718_MB-0613	neg	neg	MB-2718	MB-0613	2
MB-2718	MB-0269	0.240143095985675	MB-2718_MB-0269	neg	neg	MB-2718	MB-0269	5
MB-2718	MB-0874	0.404022212551777	MB-2718_MB-0874	neg	neg	MB-2718	MB-0874	2
MB-2718	MB-2923	0.170585023050002	MB-2718_MB-2923	neg	neg	MB-2718	MB-2923	6
MB-2718	MB-2614	0.45122874455088	MB-2718_MB-2614	neg	neg	MB-2718	MB-2614	9
MB-2718	MB-0869	0.358471328343968	MB-2718_MB-0869	neg	neg	MB-2718	MB-0869	2
MB-2718	MB-2904	0.59464141468313	MB-2718_MB-2904	neg	neg	MB-2718	MB-2904	2
MB-2718	MB-3031	0.38856303637573	MB-2718_MB-3031	neg	neg	MB-2718	MB-3031	2
MB-2718	MB-0659	0.272989545413112	MB-2718_MB-0659	neg	neg	MB-2718	MB-0659	2
MB-2632	MB-2614	0.218160202117708	MB-2632_MB-2614	neg	neg	MB-2632	MB-2614	6
MB-2718	MB-0608	0.228110202047087	MB-2718_MB-0608	neg	neg	MB-2718	MB-0608	14
MB-2718	MB-3218	0.409373549677805	MB-2718_MB-3218	neg	neg	MB-2718	MB-3218	2
MB-2632	MB-3218	0.307374282645368	MB-2632_MB-3218	neg	neg	MB-2632	MB-3218	13
MB-2718	MB-2632	0.165370552231801	MB-2718_MB-2632	neg	neg	MB-2718	MB-2632	9
MB-2718	MB-2957	0.409926741934297	MB-2718_MB-2957	neg	neg	MB-2718	MB-2957	6
MB-2718	MB-2912	0.435136218269743	MB-2718_MB-2912	neg	neg	MB-2718	MB-2912	10
MB-2718	MB-2742	0.406065930400103	MB-2718_MB-2742	neg	neg	MB-2718	MB-2742	1
MB-2718	MB-3329	0.367753415748246	MB-2718_MB-3329	neg	neg	MB-2718	MB-3329	2
MB-2718	MB-3436	0.496433966326737	MB-2718_MB-3436	neg	neg	MB-2718	MB-3436	3
MB-2718	MB-3528	0.30481483209445	MB-2718_MB-3528	neg	neg	MB-2718	MB-3528	4
MB-2718	MB-3386	0.308730254797134	MB-2718_MB-3386	neg	neg	MB-2718	MB-3386	5
MB-2718	MB-3567	0.121289895151672	MB-2718_MB-3567	neg	neg	MB-2718	MB-3567	6
MB-2718	MB-3488	0.205305431680611	MB-2718_MB-3488	neg	neg	MB-2718	MB-3488	2
MB-2742	MB-0238	0.649471843010849	MB-2742_MB-0238	neg	neg	MB-2742	MB-0238	2
MB-2632	MB-3367	0.0949218410288912	MB-2632_MB-3367	neg	neg	MB-2632	MB-3367	7
MB-2718	MB-3292	0.376408800290148	MB-2718_MB-3292	neg	neg	MB-2718	MB-3292	8
MB-2742	MB-0045	0.318429811150147	MB-2742_MB-0045	neg	neg	MB-2742	MB-0045	9
MB-2718	MB-2857	0.264446837819704	MB-2718_MB-2857	neg	neg	MB-2718	MB-2857	2
MB-2742	MB-0372	0.368517193505688	MB-2742_MB-0372	neg	neg	MB-2742	MB-0372	10
MB-2742	MB-0206	0.459166344501934	MB-2742_MB-0206	neg	neg	MB-2742	MB-0206	3
MB-2718	MB-0396	0.151648092457052	MB-2718_MB-0396	neg	neg	MB-2718	MB-0396	4
MB-2718	MB-3367	0.0704305040342231	MB-2718_MB-3367	neg	neg	MB-2718	MB-3367	2
MB-2742	MB-0158	0.420832814050627	MB-2742_MB-0158	neg	neg	MB-2742	MB-0158	11
MB-2632	MB-2857	0.220978870366296	MB-2632_MB-2857	neg	neg	MB-2632	MB-2857	12
MB-2742	MB-0400	0.251871095072655	MB-2742_MB-0400	neg	neg	MB-2742	MB-0400	10
MB-2718	MB-0401	0.138618181547596	MB-2718_MB-0401	neg	neg	MB-2718	MB-0401	9
MB-2742	MB-0361	0.114174699636195	MB-2742_MB-0361	neg	neg	MB-2742	MB-0361	8
MB-2742	MB-0396	0.0340349188532465	MB-2742_MB-0396	neg	neg	MB-2742	MB-0396	2
MB-2742	MB-0354	0.359293059571518	MB-2742_MB-0354	neg	neg	MB-2742	MB-0354	3
MB-2742	MB-0525	0.327310364707595	MB-2742_MB-0525	neg	neg	MB-2742	MB-0525	10
MB-2742	MB-0494	0.416245190494189	MB-2742_MB-0494	neg	neg	MB-2742	MB-0494	8
MB-2742	MB-0269	0.501033703847798	MB-2742_MB-0269	neg	neg	MB-2742	MB-0269	2
MB-2742	MB-0467	0.183517990407963	MB-2742_MB-0467	neg	neg	MB-2742	MB-0467	13
MB-2742	MB-0115	0.128613688004395	MB-2742_MB-0115	neg	neg	MB-2742	MB-0115	13
MB-2742	MB-0531	0.350884242353458	MB-2742_MB-0531	neg	neg	MB-2742	MB-0531	3
MB-2742	MB-0613	0.0579783426556322	MB-2742_MB-0613	neg	neg	MB-2742	MB-0613	6
MB-2742	MB-0191	0.0603746117537685	MB-2742_MB-0191	neg	neg	MB-2742	MB-0191	9
MB-2742	MB-0874	0.395792407244444	MB-2742_MB-0874	neg	neg	MB-2742	MB-0874	4
MB-2742	MB-2513	0.325498909321096	MB-2742_MB-2513	neg	neg	MB-2742	MB-2513	9
MB-2742	MB-0399	0.277883370330938	MB-2742_MB-0399	neg	neg	MB-2742	MB-0399	2
MB-2742	MB-0582	0.286486228835259	MB-2742_MB-0582	neg	neg	MB-2742	MB-0582	2
MB-2742	MB-2718	0.404264883072603	MB-2742_MB-2718	neg	neg	MB-2742	MB-2718	5
MB-2742	MB-3031	0.358279948452162	MB-2742_MB-3031	neg	neg	MB-2742	MB-3031	2
MB-2742	MB-2904	0.490295783872642	MB-2742_MB-2904	neg	neg	MB-2742	MB-2904	6
MB-2742	MB-0581	0.214976841187666	MB-2742_MB-0581	neg	neg	MB-2742	MB-0581	9
MB-2742	MB-0608	0.220673618743377	MB-2742_MB-0608	neg	neg	MB-2742	MB-0608	2
MB-2742	MB-3329	0.498677428239395	MB-2742_MB-3329	neg	neg	MB-2742	MB-3329	2
MB-2742	MB-2912	0.523738940772109	MB-2742_MB-2912	neg	neg	MB-2742	MB-2912	2
MB-2742	MB-2957	0.348653908893043	MB-2742_MB-2957	neg	neg	MB-2742	MB-2957	2
MB-2742	MB-0869	0.164084498128112	MB-2742_MB-0869	neg	neg	MB-2742	MB-0869	6
MB-2742	MB-0395	0.174632761923094	MB-2742_MB-0395	neg	neg	MB-2742	MB-0395	14
MB-2742	MB-3528	0.470801245612758	MB-2742_MB-3528	neg	neg	MB-2742	MB-3528	2
MB-2742	MB-3218	0.409962869748509	MB-2742_MB-3218	neg	neg	MB-2742	MB-3218	13
MB-2742	MB-0401	0.0218105313213873	MB-2742_MB-0401	neg	neg	MB-2742	MB-0401	9
MB-2742	MB-0446	0.0152829246246387	MB-2742_MB-0446	neg	neg	MB-2742	MB-0446	6
MB-2742	MB-3292	0.288852889156623	MB-2742_MB-3292	neg	neg	MB-2742	MB-3292	10
MB-2742	MB-0659	0.161265633976649	MB-2742_MB-0659	neg	neg	MB-2742	MB-0659	1
MB-2742	MB-3386	0.398912965137334	MB-2742_MB-3386	neg	neg	MB-2742	MB-3386	2
MB-2742	MB-3436	0.255301980532351	MB-2742_MB-3436	neg	neg	MB-2742	MB-3436	3
MB-2742	MB-2923	0.141631503441701	MB-2742_MB-2923	neg	neg	MB-2742	MB-2923	4
MB-2742	MB-2614	0.304326149816784	MB-2742_MB-2614	neg	neg	MB-2742	MB-2614	5
MB-2742	MB-2857	0.30858377511154	MB-2742_MB-2857	neg	neg	MB-2742	MB-2857	6
MB-2742	MB-2632	0.202529145109481	MB-2742_MB-2632	neg	neg	MB-2742	MB-2632	2
MB-2742	MB-3367	0.121241613761988	MB-2742_MB-3367	neg	neg	MB-2742	MB-3367	2
MB-2742	MB-0414	0.00904401523704834	MB-2742_MB-0414	neg	neg	MB-2742	MB-0414	7
MB-2742	MB-0350	0.0286938103197672	MB-2742_MB-0350	neg	neg	MB-2742	MB-0350	8
MB-2632	MB-0414	0.0102205360805883	MB-2632_MB-0414	neg	neg	MB-2632	MB-0414	9
MB-2742	MB-3488	0.20703236055043	MB-2742_MB-3488	neg	neg	MB-2742	MB-3488	2
MB-2742	MB-3567	0.100595828709063	MB-2742_MB-3567	neg	neg	MB-2742	MB-3567	10
MB-2632	MB-0350	0.0406659644728014	MB-2632_MB-0350	neg	neg	MB-2632	MB-0350	3
MB-2742	MB-0035	0.0373110914727052	MB-2742_MB-0035	neg	neg	MB-2742	MB-0035	4
MB-2857	MB-0045	0.330812549279266	MB-2857_MB-0045	neg	neg	MB-2857	MB-0045	2
MB-2857	MB-0372	0.428876380630103	MB-2857_MB-0372	neg	neg	MB-2857	MB-0372	11
MB-2857	MB-0191	0.497120048106288	MB-2857_MB-0191	neg	neg	MB-2857	MB-0191	12
MB-2857	MB-0238	0.319275509959032	MB-2857_MB-0238	neg	neg	MB-2857	MB-0238	10
MB-2857	MB-0035	0.0311151134485388	MB-2857_MB-0035	neg	neg	MB-2857	MB-0035	9
MB-2857	MB-0400	0.243198714437307	MB-2857_MB-0400	neg	neg	MB-2857	MB-0400	8
MB-2857	MB-0115	0.154768197561104	MB-2857_MB-0115	neg	neg	MB-2857	MB-0115	2
MB-2857	MB-0525	0.272209182798885	MB-2857_MB-0525	neg	neg	MB-2857	MB-0525	3
MB-2857	MB-0395	0.142567036546964	MB-2857_MB-0395	neg	neg	MB-2857	MB-0395	10
MB-2857	MB-0531	0.275068526795348	MB-2857_MB-0531	neg	neg	MB-2857	MB-0531	8
MB-2857	MB-0354	0.301330340858093	MB-2857_MB-0354	neg	neg	MB-2857	MB-0354	2
MB-2857	MB-0158	0.372256664508249	MB-2857_MB-0158	neg	neg	MB-2857	MB-0158	13
MB-2857	MB-0396	0.113618098293679	MB-2857_MB-0396	neg	neg	MB-2857	MB-0396	13
MB-2857	MB-0494	0.274900108201434	MB-2857_MB-0494	neg	neg	MB-2857	MB-0494	3
MB-2857	MB-0399	0.271193651996428	MB-2857_MB-0399	neg	neg	MB-2857	MB-0399	6
MB-2857	MB-0206	0.385339206186176	MB-2857_MB-0206	neg	neg	MB-2857	MB-0206	9
MB-2857	MB-0581	0.254357956564193	MB-2857_MB-0581	neg	neg	MB-2857	MB-0581	4
MB-2857	MB-0467	0.135611702821289	MB-2857_MB-0467	neg	neg	MB-2857	MB-0467	9
MB-2857	MB-0446	0.0213782873031825	MB-2857_MB-0446	neg	neg	MB-2857	MB-0446	2
MB-2857	MB-0269	0.383619075263807	MB-2857_MB-0269	neg	neg	MB-2857	MB-0269	2
MB-2857	MB-0613	0.117817801085065	MB-2857_MB-0613	neg	neg	MB-2857	MB-0613	5
MB-2857	MB-0659	0.168423027088805	MB-2857_MB-0659	neg	neg	MB-2857	MB-0659	2
MB-2857	MB-0874	0.217742594664164	MB-2857_MB-0874	neg	neg	MB-2857	MB-0874	6
MB-2857	MB-0869	0.266715090340314	MB-2857_MB-0869	neg	neg	MB-2857	MB-0869	9
MB-2857	MB-0582	0.282536703369792	MB-2857_MB-0582	neg	neg	MB-2857	MB-0582	2
MB-2857	MB-2718	0.264723830496643	MB-2857_MB-2718	neg	neg	MB-2857	MB-2718	2
MB-2857	MB-0350	0.0355296201623853	MB-2857_MB-0350	neg	neg	MB-2857	MB-0350	2
MB-2857	MB-0401	0.0387369287444981	MB-2857_MB-0401	neg	neg	MB-2857	MB-0401	2
MB-2857	MB-2513	0.19252778806784	MB-2857_MB-2513	neg	neg	MB-2857	MB-2513	6
MB-2857	MB-2904	0.29995288207161	MB-2857_MB-2904	neg	neg	MB-2857	MB-2904	14
MB-2857	MB-3031	0.279091956307536	MB-2857_MB-3031	neg	neg	MB-2857	MB-3031	2
MB-2857	MB-2742	0.308559152443072	MB-2857_MB-2742	neg	neg	MB-2857	MB-2742	13
MB-2857	MB-3528	0.27563548050778	MB-2857_MB-3528	neg	neg	MB-2857	MB-3528	9
MB-2857	MB-0608	0.243518614459459	MB-2857_MB-0608	neg	neg	MB-2857	MB-0608	6
MB-2857	MB-3329	0.231001484186017	MB-2857_MB-3329	neg	neg	MB-2857	MB-3329	10
MB-2857	MB-3436	0.231539386725764	MB-2857_MB-3436	neg	neg	MB-2857	MB-3436	1
MB-2857	MB-2957	0.302709598705818	MB-2857_MB-2957	neg	neg	MB-2857	MB-2957	2
MB-2857	MB-3218	0.363474771064625	MB-2857_MB-3218	neg	neg	MB-2857	MB-3218	3
MB-2904	MB-0045	0.341269483630202	MB-2904_MB-0045	neg	neg	MB-2904	MB-0045	4
MB-2904	MB-0238	0.445240896768878	MB-2904_MB-0238	neg	neg	MB-2904	MB-0238	5
MB-2857	MB-3292	0.266714171804045	MB-2857_MB-3292	neg	neg	MB-2857	MB-3292	6
MB-2857	MB-2912	0.23088798855296	MB-2857_MB-2912	neg	neg	MB-2857	MB-2912	2
MB-2857	MB-3386	0.27035848716489	MB-2857_MB-3386	neg	neg	MB-2857	MB-3386	2
MB-2904	MB-0206	0.433652232408266	MB-2904_MB-0206	neg	neg	MB-2904	MB-0206	7
MB-2904	MB-0158	0.40531762845019	MB-2904_MB-0158	neg	neg	MB-2904	MB-0158	8
MB-2857	MB-3567	0.159004277369278	MB-2857_MB-3567	neg	neg	MB-2857	MB-3567	9
MB-2904	MB-0372	0.477279225675837	MB-2904_MB-0372	neg	neg	MB-2904	MB-0372	2
MB-2857	MB-0414	0.0170784635211391	MB-2857_MB-0414	neg	neg	MB-2857	MB-0414	10
MB-2857	MB-3367	0.267189729720137	MB-2857_MB-3367	neg	neg	MB-2857	MB-3367	3
MB-2904	MB-0396	0.051395927162656	MB-2904_MB-0396	neg	neg	MB-2904	MB-0396	4
MB-2904	MB-0269	0.307938349582478	MB-2904_MB-0269	neg	neg	MB-2904	MB-0269	2
MB-2904	MB-0115	0.150967179164957	MB-2904_MB-0115	neg	neg	MB-2904	MB-0115	11
MB-2904	MB-0400	0.335160869623643	MB-2904_MB-0400	neg	neg	MB-2904	MB-0400	12
MB-2904	MB-0401	0.0294823374324964	MB-2904_MB-0401	neg	neg	MB-2904	MB-0401	10
MB-2904	MB-0191	0.0640714709156106	MB-2904_MB-0191	neg	neg	MB-2904	MB-0191	9
MB-2904	MB-0525	0.398269793096896	MB-2904_MB-0525	neg	neg	MB-2904	MB-0525	8
MB-2904	MB-0354	0.321367300596095	MB-2904_MB-0354	neg	neg	MB-2904	MB-0354	2
MB-2857	MB-2923	0.132691604532887	MB-2857_MB-2923	neg	neg	MB-2857	MB-2923	3
MB-2904	MB-0467	0.233123491321423	MB-2904_MB-0467	neg	neg	MB-2904	MB-0467	10
MB-2857	MB-2632	0.221524387742362	MB-2857_MB-2632	neg	neg	MB-2857	MB-2632	8
MB-2904	MB-0531	0.450020205803826	MB-2904_MB-0531	neg	neg	MB-2904	MB-0531	2
MB-2904	MB-0494	0.333041269787855	MB-2904_MB-0494	neg	neg	MB-2904	MB-0494	13
MB-2857	MB-3488	0.163188154047186	MB-2857_MB-3488	neg	neg	MB-2857	MB-3488	13
MB-2904	MB-0608	0.19425302752965	MB-2904_MB-0608	neg	neg	MB-2904	MB-0608	3
MB-2904	MB-0874	0.62399463558599	MB-2904_MB-0874	neg	neg	MB-2904	MB-0874	6
MB-2904	MB-0613	0.0737601550076672	MB-2904_MB-0613	neg	neg	MB-2904	MB-0613	9
MB-2904	MB-2513	0.372479667788383	MB-2904_MB-2513	neg	neg	MB-2904	MB-2513	4
MB-2904	MB-0399	0.302111155264516	MB-2904_MB-0399	neg	neg	MB-2904	MB-0399	9
MB-2904	MB-0582	0.279183659368219	MB-2904_MB-0582	neg	neg	MB-2904	MB-0582	2
MB-2904	MB-2912	0.678396574131213	MB-2904_MB-2912	neg	neg	MB-2904	MB-2912	2
MB-2904	MB-3031	0.378964869150378	MB-2904_MB-3031	neg	neg	MB-2904	MB-3031	5
MB-2904	MB-2718	0.599398173681535	MB-2904_MB-2718	neg	neg	MB-2904	MB-2718	2
MB-2904	MB-0446	0.0169441154964611	MB-2904_MB-0446	neg	neg	MB-2904	MB-0446	6
MB-2904	MB-2742	0.489900292548395	MB-2904_MB-2742	neg	neg	MB-2904	MB-2742	9
MB-2904	MB-0361	0.179206987809598	MB-2904_MB-0361	neg	neg	MB-2904	MB-0361	2
MB-2904	MB-0869	0.180189031614941	MB-2904_MB-0869	neg	neg	MB-2904	MB-0869	2
MB-2904	MB-3329	0.462920448158888	MB-2904_MB-3329	neg	neg	MB-2904	MB-3329	2
MB-2857	MB-2614	0.241565142146954	MB-2857_MB-2614	neg	neg	MB-2857	MB-2614	2
MB-2904	MB-3292	0.339137279084903	MB-2904_MB-3292	neg	neg	MB-2904	MB-3292	6
MB-2904	MB-2957	0.33666369849181	MB-2904_MB-2957	neg	neg	MB-2904	MB-2957	14
MB-2904	MB-0581	0.315531214310789	MB-2904_MB-0581	neg	neg	MB-2904	MB-0581	2
MB-2904	MB-3218	0.417112569493155	MB-2904_MB-3218	neg	neg	MB-2904	MB-3218	13
MB-2904	MB-3528	0.418876049977311	MB-2904_MB-3528	neg	neg	MB-2904	MB-3528	9
MB-2904	MB-0659	0.178156709861259	MB-2904_MB-0659	neg	neg	MB-2904	MB-0659	6
MB-2904	MB-3367	0.1056427182859	MB-2904_MB-3367	neg	neg	MB-2904	MB-3367	10
MB-2904	MB-2923	0.165516703780818	MB-2904_MB-2923	neg	neg	MB-2904	MB-2923	1
MB-2904	MB-3436	0.321211808380983	MB-2904_MB-3436	neg	neg	MB-2904	MB-3436	2
MB-2904	MB-2614	0.313337566752654	MB-2904_MB-2614	neg	neg	MB-2904	MB-2614	3
MB-2857	MB-0361	0.1205869412049	MB-2857_MB-0361	neg	neg	MB-2857	MB-0361	4
MB-2904	MB-2857	0.30092270734338	MB-2904_MB-2857	neg	neg	MB-2904	MB-2857	5
MB-2904	MB-0414	0.043855233555977	MB-2904_MB-0414	neg	neg	MB-2904	MB-0414	6
MB-2904	MB-2632	0.197714402369682	MB-2904_MB-2632	neg	neg	MB-2904	MB-2632	2
MB-2904	MB-3386	0.470103602789737	MB-2904_MB-3386	neg	neg	MB-2904	MB-3386	2
MB-2912	MB-0238	0.507148093636462	MB-2912_MB-0238	neg	neg	MB-2912	MB-0238	7
MB-2904	MB-0395	0.163712549749021	MB-2904_MB-0395	neg	neg	MB-2904	MB-0395	8
MB-2904	MB-0350	0.0317429213524999	MB-2904_MB-0350	neg	neg	MB-2904	MB-0350	9
MB-2904	MB-3488	0.28027491589671	MB-2904_MB-3488	neg	neg	MB-2904	MB-3488	2
MB-2912	MB-0372	0.438144883849844	MB-2912_MB-0372	neg	neg	MB-2912	MB-0372	10
MB-2912	MB-0396	0	MB-2912_MB-0396	neg	neg	MB-2912	MB-0396	3
MB-2904	MB-3567	0.104795438682612	MB-2904_MB-3567	neg	neg	MB-2904	MB-3567	4
MB-2912	MB-0206	0.508801677828995	MB-2912_MB-0206	neg	neg	MB-2912	MB-0206	2
MB-2912	MB-0191	0.0723686610266166	MB-2912_MB-0191	neg	neg	MB-2912	MB-0191	11
MB-2912	MB-0401	0.01328502487889	MB-2912_MB-0401	neg	neg	MB-2912	MB-0401	12
MB-2912	MB-0045	0.363081780078349	MB-2912_MB-0045	neg	neg	MB-2912	MB-0045	10
MB-2904	MB-0035	0.0458157056992577	MB-2904_MB-0035	neg	neg	MB-2904	MB-0035	9
MB-2912	MB-0269	0.309649766518352	MB-2912_MB-0269	neg	neg	MB-2912	MB-0269	8
MB-2912	MB-0525	0.29304212162269	MB-2912_MB-0525	neg	neg	MB-2912	MB-0525	2
MB-2912	MB-0400	0.255652710827329	MB-2912_MB-0400	neg	neg	MB-2912	MB-0400	3
MB-2912	MB-0613	0.025496201764576	MB-2912_MB-0613	neg	neg	MB-2912	MB-0613	10
MB-2912	MB-0874	0.768823658144098	MB-2912_MB-0874	neg	neg	MB-2912	MB-0874	8
MB-2912	MB-0354	0.296051618213715	MB-2912_MB-0354	neg	neg	MB-2912	MB-0354	2
MB-2912	MB-0659	0.144154051000221	MB-2912_MB-0659	neg	neg	MB-2912	MB-0659	13
MB-2912	MB-0582	0.0781488152611355	MB-2912_MB-0582	neg	neg	MB-2912	MB-0582	13
MB-2912	MB-0467	0.13237738913055	MB-2912_MB-0467	neg	neg	MB-2912	MB-0467	3
MB-2912	MB-0158	0.344253955082212	MB-2912_MB-0158	neg	neg	MB-2912	MB-0158	6
MB-2912	MB-2513	0.337976179239139	MB-2912_MB-2513	neg	neg	MB-2912	MB-2513	9
MB-2912	MB-0414	0.00916015631931043	MB-2912_MB-0414	neg	neg	MB-2912	MB-0414	4
MB-2912	MB-2742	0.520778666479338	MB-2912_MB-2742	neg	neg	MB-2912	MB-2742	9
MB-2912	MB-0531	0.326565397428048	MB-2912_MB-0531	neg	neg	MB-2912	MB-0531	2
MB-2912	MB-0115	0.118556911823092	MB-2912_MB-0115	neg	neg	MB-2912	MB-0115	2
MB-2912	MB-0350	0.0444217503279807	MB-2912_MB-0350	neg	neg	MB-2912	MB-0350	5
MB-2912	MB-0869	0.270209030798601	MB-2912_MB-0869	neg	neg	MB-2912	MB-0869	2
MB-2912	MB-3329	0.471837835796366	MB-2912_MB-3329	neg	neg	MB-2912	MB-3329	6
MB-2912	MB-3031	0.34168499151051	MB-2912_MB-3031	neg	neg	MB-2912	MB-3031	9
MB-2912	MB-2904	0.677403803155796	MB-2912_MB-2904	neg	neg	MB-2912	MB-2904	2
MB-2912	MB-0581	0.156032821229566	MB-2912_MB-0581	neg	neg	MB-2912	MB-0581	2
MB-2912	MB-2718	0.438073576361603	MB-2912_MB-2718	neg	neg	MB-2912	MB-2718	2
MB-2912	MB-3528	0.511097956030841	MB-2912_MB-3528	neg	neg	MB-2912	MB-3528	2
MB-2912	MB-0608	0.22381767912696	MB-2912_MB-0608	neg	neg	MB-2912	MB-0608	6
MB-2912	MB-0494	0.297342442543499	MB-2912_MB-0494	neg	neg	MB-2912	MB-0494	14
MB-2912	MB-2957	0.461182990577616	MB-2912_MB-2957	neg	neg	MB-2912	MB-2957	2
MB-2912	MB-0035	0.0322138778966923	MB-2912_MB-0035	neg	neg	MB-2912	MB-0035	13
MB-2912	MB-3436	0.217874011452218	MB-2912_MB-3436	neg	neg	MB-2912	MB-3436	9
MB-2912	MB-3386	0.566152871425659	MB-2912_MB-3386	neg	neg	MB-2912	MB-3386	6
MB-2912	MB-0395	0.0950653125362541	MB-2912_MB-0395	neg	neg	MB-2912	MB-0395	10
MB-2912	MB-3218	0.54935523015739	MB-2912_MB-3218	neg	neg	MB-2912	MB-3218	1
MB-2923	MB-0191	0.0434804444242581	MB-2923_MB-0191	neg	neg	MB-2923	MB-0191	2
MB-2912	MB-3292	0.295225944288763	MB-2912_MB-3292	neg	neg	MB-2912	MB-3292	3
MB-2912	MB-0399	0.2444770492456	MB-2912_MB-0399	neg	neg	MB-2912	MB-0399	4
MB-2912	MB-2857	0.23053415178521	MB-2912_MB-2857	neg	neg	MB-2912	MB-2857	5
MB-2923	MB-0035	0.0243191776672114	MB-2923_MB-0035	neg	neg	MB-2923	MB-0035	6
MB-2912	MB-0446	0.0180484153936937	MB-2912_MB-0446	neg	neg	MB-2912	MB-0446	2
MB-2923	MB-0396	0.019458666101565	MB-2923_MB-0396	neg	neg	MB-2923	MB-0396	2
MB-2923	MB-0401	0.0282980013092005	MB-2923_MB-0401	neg	neg	MB-2923	MB-0401	7
MB-2923	MB-0238	0.15191604147222	MB-2923_MB-0238	neg	neg	MB-2923	MB-0238	8
MB-2923	MB-0045	0.199427223944396	MB-2923_MB-0045	neg	neg	MB-2923	MB-0045	9
MB-2923	MB-0372	0.168276940692112	MB-2923_MB-0372	neg	neg	MB-2923	MB-0372	2
MB-2912	MB-0361	0.122875746751158	MB-2912_MB-0361	neg	neg	MB-2912	MB-0361	10
MB-2923	MB-0350	0.0211819472211412	MB-2923_MB-0350	neg	neg	MB-2923	MB-0350	3
MB-2923	MB-0115	0.0936894006075352	MB-2923_MB-0115	neg	neg	MB-2923	MB-0115	4
MB-2912	MB-2614	0.241643602679363	MB-2912_MB-2614	neg	neg	MB-2912	MB-2614	2
MB-2912	MB-3367	0.129611040443403	MB-2912_MB-3367	neg	neg	MB-2912	MB-3367	11
MB-2923	MB-0158	0.17040980728019	MB-2923_MB-0158	neg	neg	MB-2923	MB-0158	12
MB-2923	MB-0414	0.00526924828145	MB-2923_MB-0414	neg	neg	MB-2923	MB-0414	10
MB-2912	MB-2923	0.159787013959887	MB-2912_MB-2923	neg	neg	MB-2912	MB-2923	9
MB-2923	MB-0269	0.196966262419489	MB-2923_MB-0269	neg	neg	MB-2923	MB-0269	8
MB-2923	MB-0361	0.753159701941788	MB-2923_MB-0361	neg	neg	MB-2923	MB-0361	2
MB-2923	MB-0467	0.553457502804727	MB-2923_MB-0467	neg	neg	MB-2923	MB-0467	3
MB-2923	MB-0525	0.162871133648988	MB-2923_MB-0525	neg	neg	MB-2923	MB-0525	10
MB-2923	MB-2513	0.584721647417676	MB-2923_MB-2513	neg	neg	MB-2923	MB-2513	8
MB-2923	MB-0399	0.182957435851552	MB-2923_MB-0399	neg	neg	MB-2923	MB-0399	2
MB-2912	MB-3488	0.250781576032705	MB-2912_MB-3488	neg	neg	MB-2912	MB-3488	13
MB-2923	MB-0582	0.0920900143022743	MB-2923_MB-0582	neg	neg	MB-2923	MB-0582	13
MB-2923	MB-0395	0.205893276178511	MB-2923_MB-0395	neg	neg	MB-2923	MB-0395	3
MB-2923	MB-0659	0.107984639332362	MB-2923_MB-0659	neg	neg	MB-2923	MB-0659	6
MB-2923	MB-0446	0.0071551619112224	MB-2923_MB-0446	neg	neg	MB-2923	MB-0446	9
MB-2912	MB-3567	0.121857904211227	MB-2912_MB-3567	neg	neg	MB-2912	MB-3567	4
MB-2912	MB-2632	0.303081851320528	MB-2912_MB-2632	neg	neg	MB-2912	MB-2632	9
MB-2923	MB-0400	0.155760075819507	MB-2923_MB-0400	neg	neg	MB-2923	MB-0400	2
MB-2923	MB-0874	0.149955607353047	MB-2923_MB-0874	neg	neg	MB-2923	MB-0874	2
MB-2923	MB-0354	0.142316355708285	MB-2923_MB-0354	neg	neg	MB-2923	MB-0354	5
MB-2923	MB-0613	0.0373089436620952	MB-2923_MB-0613	neg	neg	MB-2923	MB-0613	2
MB-2923	MB-2632	0.725090491537834	MB-2923_MB-2632	neg	neg	MB-2923	MB-2632	6
MB-2923	MB-0206	0.172350978031981	MB-2923_MB-0206	neg	neg	MB-2923	MB-0206	9
MB-2923	MB-2718	0.170879986165927	MB-2923_MB-2718	neg	neg	MB-2923	MB-2718	2
MB-2923	MB-0531	0.154566682494438	MB-2923_MB-0531	neg	neg	MB-2923	MB-0531	2
MB-2923	MB-3436	0.154786246907867	MB-2923_MB-3436	neg	neg	MB-2923	MB-3436	2
MB-2923	MB-0581	0.131723934535515	MB-2923_MB-0581	neg	neg	MB-2923	MB-0581	2
MB-2923	MB-3031	0.146648744773064	MB-2923_MB-3031	neg	neg	MB-2923	MB-3031	6
MB-2923	MB-2904	0.165148190472251	MB-2923_MB-2904	neg	neg	MB-2923	MB-2904	14
MB-2923	MB-0608	0.110857483026478	MB-2923_MB-0608	neg	neg	MB-2923	MB-0608	2
MB-2923	MB-3488	0.805808264388085	MB-2923_MB-3488	neg	neg	MB-2923	MB-3488	13
MB-2923	MB-3329	0.297790732894334	MB-2923_MB-3329	neg	neg	MB-2923	MB-3329	9
MB-2923	MB-2742	0.140906513883858	MB-2923_MB-2742	neg	neg	MB-2923	MB-2742	6
MB-2923	MB-2957	0.154046558438109	MB-2923_MB-2957	neg	neg	MB-2923	MB-2957	10
MB-2923	MB-3528	0.15472193357584	MB-2923_MB-3528	neg	neg	MB-2923	MB-3528	1
MB-2957	MB-0045	0.530079140705339	MB-2957_MB-0045	neg	neg	MB-2957	MB-0045	2
MB-2923	MB-3386	0.623717418835851	MB-2923_MB-3386	neg	neg	MB-2923	MB-3386	3
MB-2957	MB-0115	0.307389110686596	MB-2957_MB-0115	neg	neg	MB-2957	MB-0115	4
MB-2957	MB-0238	0.432196590899504	MB-2957_MB-0238	neg	neg	MB-2957	MB-0238	5
MB-2923	MB-0869	0.120383356695577	MB-2923_MB-0869	neg	neg	MB-2923	MB-0869	6
MB-2923	MB-0494	0.121601089135677	MB-2923_MB-0494	neg	neg	MB-2923	MB-0494	2
MB-2957	MB-0191	0.144440864907775	MB-2957_MB-0191	neg	neg	MB-2957	MB-0191	2
MB-2957	MB-0372	0.340326476431184	MB-2957_MB-0372	neg	neg	MB-2957	MB-0372	7
MB-2923	MB-2912	0.16181096369143	MB-2923_MB-2912	neg	neg	MB-2923	MB-2912	8
MB-2923	MB-3218	0.184991352857582	MB-2923_MB-3218	neg	neg	MB-2923	MB-3218	9
MB-2923	MB-3567	0.0837323561220235	MB-2923_MB-3567	neg	neg	MB-2923	MB-3567	2
MB-2957	MB-0158	0.444040697308262	MB-2957_MB-0158	neg	neg	MB-2957	MB-0158	10
MB-2957	MB-0400	0.35032425586233	MB-2957_MB-0400	neg	neg	MB-2957	MB-0400	3
MB-2923	MB-2857	0.130927036340249	MB-2923_MB-2857	neg	neg	MB-2923	MB-2857	4
MB-2957	MB-0035	0.0232174643050795	MB-2957_MB-0035	neg	neg	MB-2957	MB-0035	2
MB-2923	MB-3292	0.180746712669618	MB-2923_MB-3292	neg	neg	MB-2923	MB-3292	11
MB-2957	MB-0206	0.374025594628781	MB-2957_MB-0206	neg	neg	MB-2957	MB-0206	12
MB-2957	MB-0525	0.341933304867284	MB-2957_MB-0525	neg	neg	MB-2957	MB-0525	10
MB-2923	MB-3367	0.0612864442220404	MB-2923_MB-3367	neg	neg	MB-2923	MB-3367	9
MB-2923	MB-2614	0.186758228259112	MB-2923_MB-2614	neg	neg	MB-2923	MB-2614	8
MB-2957	MB-0269	0.308613960274989	MB-2957_MB-0269	neg	neg	MB-2957	MB-0269	2
MB-2957	MB-0531	0.367732982484581	MB-2957_MB-0531	neg	neg	MB-2957	MB-0531	3
MB-2957	MB-0354	0.25583807091605	MB-2957_MB-0354	neg	neg	MB-2957	MB-0354	10
MB-2957	MB-0659	0.459095852594174	MB-2957_MB-0659	neg	neg	MB-2957	MB-0659	8
MB-2957	MB-0613	0.426796382727017	MB-2957_MB-0613	neg	neg	MB-2957	MB-0613	2
MB-2957	MB-0467	0.118850854228984	MB-2957_MB-0467	neg	neg	MB-2957	MB-0467	13
MB-2957	MB-0395	0.126056724795931	MB-2957_MB-0395	neg	neg	MB-2957	MB-0395	13
MB-2957	MB-0401	0.0920017474352128	MB-2957_MB-0401	neg	neg	MB-2957	MB-0401	3
MB-2957	MB-0581	0.192729549962237	MB-2957_MB-0581	neg	neg	MB-2957	MB-0581	6
MB-2957	MB-0874	0.248603287248195	MB-2957_MB-0874	neg	neg	MB-2957	MB-0874	9
MB-2957	MB-0446	0.0159377990163524	MB-2957_MB-0446	neg	neg	MB-2957	MB-0446	4
MB-2957	MB-0399	0.235735738670584	MB-2957_MB-0399	neg	neg	MB-2957	MB-0399	9
MB-2957	MB-2513	0.220741291685651	MB-2957_MB-2513	neg	neg	MB-2957	MB-2513	2
MB-2957	MB-0582	0.210806442324921	MB-2957_MB-0582	neg	neg	MB-2957	MB-0582	2
MB-2957	MB-2718	0.407644379779936	MB-2957_MB-2718	neg	neg	MB-2957	MB-2718	5
MB-2957	MB-0414	0.0096655430418757	MB-2957_MB-0414	neg	neg	MB-2957	MB-0414	2
MB-2957	MB-0869	0.33468474091924	MB-2957_MB-0869	neg	neg	MB-2957	MB-0869	6
MB-2957	MB-0608	0.424058697526825	MB-2957_MB-0608	neg	neg	MB-2957	MB-0608	9
MB-2957	MB-0494	0.370657158168748	MB-2957_MB-0494	neg	neg	MB-2957	MB-0494	2
MB-2957	MB-3031	0.344909063593315	MB-2957_MB-3031	neg	neg	MB-2957	MB-3031	2
MB-2957	MB-0396	0.141426227512332	MB-2957_MB-0396	neg	neg	MB-2957	MB-0396	2
MB-2957	MB-2742	0.350861723658234	MB-2957_MB-2742	neg	neg	MB-2957	MB-2742	2
MB-2957	MB-2904	0.337451036481511	MB-2957_MB-2904	neg	neg	MB-2957	MB-2904	6
MB-2957	MB-3436	0.59429450687656	MB-2957_MB-3436	neg	neg	MB-2957	MB-3436	14
MB-2957	MB-3329	0.265623795856355	MB-2957_MB-3329	neg	neg	MB-2957	MB-3329	2
MB-2957	MB-3528	0.283060590768318	MB-2957_MB-3528	neg	neg	MB-2957	MB-3528	13
MB-2957	MB-2912	0.460936046845088	MB-2957_MB-2912	neg	neg	MB-2957	MB-2912	9
MB-2957	MB-3218	0.625957703274308	MB-2957_MB-3218	neg	neg	MB-2957	MB-3218	6
MB-2957	MB-3292	0.328647821781135	MB-2957_MB-3292	neg	neg	MB-2957	MB-3292	10
MB-2957	MB-0350	0.067975307128632	MB-2957_MB-0350	neg	neg	MB-2957	MB-0350	1
MB-2957	MB-3386	0.307176040834747	MB-2957_MB-3386	neg	neg	MB-2957	MB-3386	2
MB-2957	MB-3567	0.116058545532485	MB-2957_MB-3567	neg	neg	MB-2957	MB-3567	3
MB-2957	MB-2632	0.234939575172382	MB-2957_MB-2632	neg	neg	MB-2957	MB-2632	4
MB-2957	MB-3367	0.117815362434185	MB-2957_MB-3367	neg	neg	MB-2957	MB-3367	5
MB-2957	MB-2857	0.301250876105056	MB-2957_MB-2857	neg	neg	MB-2957	MB-2857	6
MB-2957	MB-2923	0.153486104862002	MB-2957_MB-2923	neg	neg	MB-2957	MB-2923	2
MB-2957	MB-0361	0.11830976832905	MB-2957_MB-0361	neg	neg	MB-2957	MB-0361	2
MB-2957	MB-2614	0.219765725009369	MB-2957_MB-2614	neg	neg	MB-2957	MB-2614	7
MB-2957	MB-3488	0.164827302733267	MB-2957_MB-3488	neg	neg	MB-2957	MB-3488	8
MB-3031	MB-0045	0.376245834188324	MB-3031_MB-0045	neg	neg	MB-3031	MB-0045	9
MB-3031	MB-0115	0.211737699336739	MB-3031_MB-0115	neg	neg	MB-3031	MB-0115	2
MB-3031	MB-0238	0.419948241866751	MB-3031_MB-0238	neg	neg	MB-3031	MB-0238	10
MB-3031	MB-0158	0.345848847663769	MB-3031_MB-0158	neg	neg	MB-3031	MB-0158	3
MB-3031	MB-0191	0.0803027392993566	MB-3031_MB-0191	neg	neg	MB-3031	MB-0191	4
MB-3031	MB-0372	0.381950693910496	MB-3031_MB-0372	neg	neg	MB-3031	MB-0372	2
MB-3031	MB-0400	0.392833782788124	MB-3031_MB-0400	neg	neg	MB-3031	MB-0400	11
MB-3031	MB-0206	0.3547400308116	MB-3031_MB-0206	neg	neg	MB-3031	MB-0206	12
MB-3031	MB-0395	0.158246006312109	MB-3031_MB-0395	neg	neg	MB-3031	MB-0395	10
MB-3031	MB-0401	0.298048317053018	MB-3031_MB-0401	neg	neg	MB-3031	MB-0401	9
MB-3031	MB-0035	0.0325849029309624	MB-3031_MB-0035	neg	neg	MB-3031	MB-0035	8
MB-3031	MB-0525	0.416350751842959	MB-3031_MB-0525	neg	neg	MB-3031	MB-0525	2
MB-3031	MB-0494	0.301616803017696	MB-3031_MB-0494	neg	neg	MB-3031	MB-0494	3
MB-3031	MB-0399	0.279821877203983	MB-3031_MB-0399	neg	neg	MB-3031	MB-0399	10
MB-3031	MB-0531	0.35734077358214	MB-3031_MB-0531	neg	neg	MB-3031	MB-0531	8
MB-3031	MB-0581	0.240728749917105	MB-3031_MB-0581	neg	neg	MB-3031	MB-0581	2
MB-3031	MB-0354	0.270207619114407	MB-3031_MB-0354	neg	neg	MB-3031	MB-0354	13
MB-3031	MB-0613	0.123128182590875	MB-3031_MB-0613	neg	neg	MB-3031	MB-0613	13
MB-3031	MB-0582	0.179170152234253	MB-3031_MB-0582	neg	neg	MB-3031	MB-0582	3
MB-3031	MB-0396	0.0969492993869018	MB-3031_MB-0396	neg	neg	MB-3031	MB-0396	6
MB-3031	MB-0446	0.0248964359747574	MB-3031_MB-0446	neg	neg	MB-3031	MB-0446	9
MB-3031	MB-0350	0.0601006778033289	MB-3031_MB-0350	neg	neg	MB-3031	MB-0350	4
MB-3031	MB-0869	0.253238810725054	MB-3031_MB-0869	neg	neg	MB-3031	MB-0869	9
MB-3031	MB-0874	0.353063809919244	MB-3031_MB-0874	neg	neg	MB-3031	MB-0874	2
MB-3031	MB-0467	0.181666007544921	MB-3031_MB-0467	neg	neg	MB-3031	MB-0467	2
MB-3031	MB-0608	0.258294248191888	MB-3031_MB-0608	neg	neg	MB-3031	MB-0608	5
MB-3031	MB-0659	0.220891930394897	MB-3031_MB-0659	neg	neg	MB-3031	MB-0659	2
MB-3031	MB-0361	0.147450290757526	MB-3031_MB-0361	neg	neg	MB-3031	MB-0361	6
MB-3031	MB-2718	0.384215508831679	MB-3031_MB-2718	neg	neg	MB-3031	MB-2718	9
MB-3031	MB-0269	0.303863275153773	MB-3031_MB-0269	neg	neg	MB-3031	MB-0269	2
MB-3031	MB-2742	0.354389096576543	MB-3031_MB-2742	neg	neg	MB-3031	MB-2742	2
MB-3031	MB-2513	0.28216408963722	MB-3031_MB-2513	neg	neg	MB-3031	MB-2513	2
MB-3031	MB-2904	0.377793810874511	MB-3031_MB-2904	neg	neg	MB-3031	MB-2904	2
MB-3031	MB-2957	0.34481809083831	MB-3031_MB-2957	neg	neg	MB-3031	MB-2957	6
MB-3031	MB-2614	0.269485309425839	MB-3031_MB-2614	neg	neg	MB-3031	MB-2614	14
MB-3031	MB-2923	0.147098223222237	MB-3031_MB-2923	neg	neg	MB-3031	MB-2923	2
MB-3031	MB-2912	0.339219198417445	MB-3031_MB-2912	neg	neg	MB-3031	MB-2912	13
MB-3031	MB-2857	0.280167204396829	MB-3031_MB-2857	neg	neg	MB-3031	MB-2857	9
MB-3031	MB-3218	0.408675562641928	MB-3031_MB-3218	neg	neg	MB-3031	MB-3218	6
[truncated: 451 more rows]
