# Supplementary material for: Multi-scale and multi-context interpretable mapping of cell states across heterogeneous spatial samples
Source: Nat Commun. 2025 Aug 21;16:7814. doi: 10.1038/s41467-025-62782-y (PMC12370880; doi:10.1038/s41467-025-62782-y)
Supplement: Supplementary file 9 — Source Data [file 41467_2025_62782_MOESM9_ESM.zip › SourceData/figure_s10a_b.tsv]

Method	N_cells	MaxMemoryGB	RuntimeSeconds	run_time	mem
CytoSpace	100	0	11	Mean Run Time	Max Memory Usage
CytoSpace	500	0	7	Mean Run Time	Max Memory Usage
CytoSpace	1000	0	8	Mean Run Time	Max Memory Usage
CytoSpace	2500	0	16	Mean Run Time	Max Memory Usage
CytoSpace	5000	0	30	Mean Run Time	Max Memory Usage
CytoSpace	10000	1	55	Mean Run Time	Max Memory Usage
CytoSpace	20000	2	111	Mean Run Time	Max Memory Usage
CytoSpace	50000	5	397	Mean Run Time	Max Memory Usage
CytoSpace	1e+05	10	898	Mean Run Time	Max Memory Usage
CytoSpace	2e+05	19	2196	Mean Run Time	Max Memory Usage
GPSA	100	2	246	Mean Run Time	Max Memory Usage
GPSA	500	10	598	Mean Run Time	Max Memory Usage
GPSA	1000	20	1167	Mean Run Time	Max Memory Usage
GPSA	2500	48	2502	Mean Run Time	Max Memory Usage
GPSA	5000	96	5641	Mean Run Time	Max Memory Usage
GPSA	10000	191	12020	Mean Run Time	Max Memory Usage
GPSA	20000	380	26592	Mean Run Time	Max Memory Usage
PASTE	100	0	193	Mean Run Time	Max Memory Usage
PASTE	500	0	7	Mean Run Time	Max Memory Usage
PASTE	1000	0	7	Mean Run Time	Max Memory Usage
PASTE	2500	1	38	Mean Run Time	Max Memory Usage
PASTE	5000	3	105	Mean Run Time	Max Memory Usage
PASTE	10000	12	663	Mean Run Time	Max Memory Usage
PASTE	20000	44	1537	Mean Run Time	Max Memory Usage
PASTE	50000	267	22649	Mean Run Time	Max Memory Usage
Scanorama	100	0	7	Mean Run Time	Max Memory Usage
Scanorama	500	0	4	Mean Run Time	Max Memory Usage
Scanorama	1000	0	4	Mean Run Time	Max Memory Usage
Scanorama	2500	0	6	Mean Run Time	Max Memory Usage
Scanorama	5000	0	14	Mean Run Time	Max Memory Usage
Scanorama	10000	2	31	Mean Run Time	Max Memory Usage
Scanorama	20000	6	89	Mean Run Time	Max Memory Usage
Scanorama	50000	40	460	Mean Run Time	Max Memory Usage
Scanorama	1e+05	156	1754	Mean Run Time	Max Memory Usage
SLAT	100	0	22	Mean Run Time	Max Memory Usage
SLAT	500	0	24	Mean Run Time	Max Memory Usage
SLAT	1000	0	37	Mean Run Time	Max Memory Usage
SLAT	2500	0	82	Mean Run Time	Max Memory Usage
SLAT	5000	1	158	Mean Run Time	Max Memory Usage
SLAT	10000	2	315	Mean Run Time	Max Memory Usage
SLAT	20000	5	644	Mean Run Time	Max Memory Usage
SLAT	50000	17	1781	Mean Run Time	Max Memory Usage
SLAT	1e+05	53	3998	Mean Run Time	Max Memory Usage
SLAT	2e+05	184	9647	Mean Run Time	Max Memory Usage
Tangram	100	0	81	Mean Run Time	Max Memory Usage
Tangram	500	0	30	Mean Run Time	Max Memory Usage
Tangram	1000	0	84	Mean Run Time	Max Memory Usage
Tangram	2500	0	419	Mean Run Time	Max Memory Usage
Tangram	5000	1	1657	Mean Run Time	Max Memory Usage
Tangram	10000	4	6407	Mean Run Time	Max Memory Usage
Tangram	20000	13	25398	Mean Run Time	Max Memory Usage
Vesalius	100	1	23	Mean Run Time	Max Memory Usage
Vesalius	500	1	25	Mean Run Time	Max Memory Usage
Vesalius	1000	1	32	Mean Run Time	Max Memory Usage
Vesalius	2500	2	74	Mean Run Time	Max Memory Usage
Vesalius	5000	3	282	Mean Run Time	Max Memory Usage
Vesalius	10000	8	577	Mean Run Time	Max Memory Usage
Vesalius	20000	23	1373	Mean Run Time	Max Memory Usage
Vesalius	50000	147	5670	Mean Run Time	Max Memory Usage
Vesalius	1e+05	443	23596	Mean Run Time	Max Memory Usage
