# Supplementary material for: Multi-scale and multi-context interpretable mapping of cell states across heterogeneous spatial samples
Source: Nat Commun. 2025 Aug 21;16:7814. doi: 10.1038/s41467-025-62782-y (PMC12370880; doi:10.1038/s41467-025-62782-y)
Supplement: Supplementary file 9 — Source Data [file 41467_2025_62782_MOESM9_ESM.zip › SourceData/figure_6a.tsv]

matched	name	value
MB-0010_MB-0134	ERStatus	1
MB-0010_MB-0134	Grade	1
MB-0010_MB-0134	ERBB2_pos	1
MB-0010_MB-0134	DeathBreast	1
MB-0010_MB-0134	PAM50	1
MB-0010_MB-0134	yearsToStatus	0.421629021218348
MB-0035_MB-3567	ERStatus	1
MB-0035_MB-3567	Grade	0
MB-0035_MB-3567	ERBB2_pos	1
MB-0035_MB-3567	DeathBreast	0
MB-0035_MB-3567	PAM50	0
MB-0035_MB-3567	yearsToStatus	16.4079397672827
MB-0045_MB-2957	ERStatus	1
MB-0045_MB-2957	Grade	1
MB-0045_MB-2957	ERBB2_pos	1
MB-0045_MB-2957	DeathBreast	1
MB-0045_MB-2957	PAM50	1
MB-0045_MB-2957	yearsToStatus	7.9863107460643
MB-0066_MB-0584	ERStatus	1
MB-0066_MB-0584	Grade	0
MB-0066_MB-0584	ERBB2_pos	1
MB-0066_MB-0584	DeathBreast	1
MB-0066_MB-0584	PAM50	1
MB-0066_MB-0584	yearsToStatus	3.22245037645447
MB-0068_MB-0512	ERStatus	1
MB-0068_MB-0512	Grade	1
MB-0068_MB-0512	ERBB2_pos	1
MB-0068_MB-0512	DeathBreast	1
MB-0068_MB-0512	PAM50	1
MB-0068_MB-0512	yearsToStatus	1.51129363449692
MB-0115_MB-0659	ERStatus	1
MB-0115_MB-0659	Grade	0
MB-0115_MB-0659	ERBB2_pos	1
MB-0115_MB-0659	DeathBreast	1
MB-0115_MB-0659	PAM50	0
MB-0115_MB-0659	yearsToStatus	3.564681724846
MB-0117_MB-0322	ERStatus	1
MB-0117_MB-0322	Grade	1
MB-0117_MB-0322	ERBB2_pos	1
MB-0117_MB-0322	DeathBreast	1
MB-0117_MB-0322	PAM50	1
MB-0117_MB-0322	yearsToStatus	3.95345653661876
MB-0123_MB-3412	ERStatus	1
MB-0123_MB-3412	Grade	1
MB-0123_MB-3412	ERBB2_pos	1
MB-0123_MB-3412	DeathBreast	1
MB-0123_MB-3412	PAM50	0
MB-0123_MB-3412	yearsToStatus	9.40999315537299
MB-0134_MB-3412	ERStatus	1
MB-0134_MB-3412	Grade	1
MB-0134_MB-3412	ERBB2_pos	1
MB-0134_MB-3412	DeathBreast	0
MB-0134_MB-3412	PAM50	0
MB-0134_MB-3412	yearsToStatus	17.7303216974674
MB-0138_MB-0512	ERStatus	1
MB-0138_MB-0512	Grade	0
MB-0138_MB-0512	ERBB2_pos	1
MB-0138_MB-0512	DeathBreast	1
MB-0138_MB-0512	PAM50	1
MB-0138_MB-0512	yearsToStatus	2.38466803559206
MB-0145_MB-0404	ERStatus	1
MB-0145_MB-0404	Grade	0
MB-0145_MB-0404	ERBB2_pos	1
MB-0145_MB-0404	DeathBreast	1
MB-0145_MB-0404	PAM50	1
MB-0145_MB-0404	yearsToStatus	6.91307323750855
MB-0158_MB-0404	ERStatus	0
MB-0158_MB-0404	Grade	1
MB-0158_MB-0404	ERBB2_pos	1
MB-0158_MB-0404	DeathBreast	1
MB-0158_MB-0404	PAM50	0
MB-0158_MB-0404	yearsToStatus	10.5790554414784
MB-0181_MB-0282	ERStatus	1
MB-0181_MB-0282	Grade	0
MB-0181_MB-0282	ERBB2_pos	1
MB-0181_MB-0282	DeathBreast	1
MB-0181_MB-0282	PAM50	0
MB-0181_MB-0282	yearsToStatus	8.89253935660511
MB-0191_MB-2857	ERStatus	1
MB-0191_MB-2857	Grade	1
MB-0191_MB-2857	ERBB2_pos	1
MB-0191_MB-2857	DeathBreast	1
MB-0191_MB-2857	PAM50	1
MB-0191_MB-2857	yearsToStatus	19.3319644079398
MB-0202_MB-0904	ERStatus	1
MB-0202_MB-0904	Grade	0
MB-0202_MB-0904	ERBB2_pos	1
MB-0202_MB-0904	DeathBreast	1
MB-0202_MB-0904	PAM50	1
MB-0202_MB-0904	yearsToStatus	1.3415468856948
MB-0203_MB-0117	ERStatus	1
MB-0203_MB-0117	Grade	0
MB-0203_MB-0117	ERBB2_pos	1
MB-0203_MB-0117	DeathBreast	1
MB-0203_MB-0117	PAM50	1
MB-0203_MB-0117	yearsToStatus	4.62970568104038
MB-0206_MB-3528	ERStatus	1
MB-0206_MB-3528	Grade	1
MB-0206_MB-3528	ERBB2_pos	0
MB-0206_MB-3528	DeathBreast	1
MB-0206_MB-3528	PAM50	0
MB-0206_MB-3528	yearsToStatus	2.25872689938403
MB-0238_MB-2742	ERStatus	1
MB-0238_MB-2742	Grade	1
MB-0238_MB-2742	ERBB2_pos	0
MB-0238_MB-2742	DeathBreast	0
MB-0238_MB-2742	PAM50	0
MB-0238_MB-2742	yearsToStatus	13.8206707734428
MB-0269_MB-0455	ERStatus	0
MB-0269_MB-0455	Grade	0
MB-0269_MB-0455	ERBB2_pos	1
MB-0269_MB-0455	DeathBreast	1
MB-0269_MB-0455	PAM50	0
MB-0269_MB-0455	yearsToStatus	6.33264887063655
MB-0282_MB-0117	ERStatus	1
MB-0282_MB-0117	Grade	0
MB-0282_MB-0117	ERBB2_pos	1
MB-0282_MB-0117	DeathBreast	1
MB-0282_MB-0117	PAM50	0
MB-0282_MB-0117	yearsToStatus	15.7563312799453
MB-0291_MB-0465	ERStatus	1
MB-0291_MB-0465	Grade	1
MB-0291_MB-0465	ERBB2_pos	1
MB-0291_MB-0465	DeathBreast	1
MB-0291_MB-0465	PAM50	1
MB-0291_MB-0465	yearsToStatus	0.87063655030801
MB-0301_MB-0582	ERStatus	0
MB-0301_MB-0582	Grade	1
MB-0301_MB-0582	ERBB2_pos	1
MB-0301_MB-0582	DeathBreast	1
MB-0301_MB-0582	PAM50	0
MB-0301_MB-0582	yearsToStatus	8.80219028062974
MB-0322_MB-0138	ERStatus	1
MB-0322_MB-0138	Grade	1
MB-0322_MB-0138	ERBB2_pos	1
MB-0322_MB-0138	DeathBreast	1
MB-0322_MB-0138	PAM50	1
MB-0322_MB-0138	yearsToStatus	8.21629021218343
MB-0324_MB-0904	ERStatus	1
MB-0324_MB-0904	Grade	0
MB-0324_MB-0904	ERBB2_pos	1
MB-0324_MB-0904	DeathBreast	0
MB-0324_MB-0904	PAM50	1
MB-0324_MB-0904	yearsToStatus	0.0219028062970015
MB-0348_MB-0134	ERStatus	1
MB-0348_MB-0134	Grade	0
MB-0348_MB-0134	ERBB2_pos	1
MB-0348_MB-0134	DeathBreast	0
MB-0348_MB-0134	PAM50	0
MB-0348_MB-0134	yearsToStatus	9.01574264202604
MB-0350_MB-0414	ERStatus	1
MB-0350_MB-0414	Grade	1
MB-0350_MB-0414	ERBB2_pos	1
MB-0350_MB-0414	DeathBreast	0
MB-0350_MB-0414	PAM50	1
MB-0350_MB-0414	yearsToStatus	2.51060917180014
MB-0354_MB-0494	ERStatus	1
MB-0354_MB-0494	Grade	1
MB-0354_MB-0494	ERBB2_pos	1
MB-0354_MB-0494	DeathBreast	1
MB-0354_MB-0494	PAM50	1
MB-0354_MB-0494	yearsToStatus	2.05612594113621
MB-0361_MB-2923	ERStatus	1
MB-0361_MB-2923	Grade	1
MB-0361_MB-2923	ERBB2_pos	1
MB-0361_MB-2923	DeathBreast	0
MB-0361_MB-2923	PAM50	1
MB-0361_MB-2923	yearsToStatus	0.07939767282683
MB-0362_MB-0487	ERStatus	1
MB-0362_MB-0487	Grade	1
MB-0362_MB-0487	ERBB2_pos	1
MB-0362_MB-0487	DeathBreast	0
MB-0362_MB-0487	PAM50	0
MB-0362_MB-0487	yearsToStatus	3.27446954140999
MB-0372_MB-2616	ERStatus	0
MB-0372_MB-2616	Grade	0
MB-0372_MB-2616	ERBB2_pos	1
MB-0372_MB-2616	DeathBreast	1
MB-0372_MB-2616	PAM50	0
MB-0372_MB-2616	yearsToStatus	12.8459958932238
MB-0385_MB-0134	ERStatus	1
MB-0385_MB-0134	Grade	1
MB-0385_MB-0134	ERBB2_pos	1
MB-0385_MB-0134	DeathBreast	1
MB-0385_MB-0134	PAM50	1
MB-0385_MB-0134	yearsToStatus	1.93018480492813
MB-0395_MB-3567	ERStatus	1
MB-0395_MB-3567	Grade	1
MB-0395_MB-3567	ERBB2_pos	0
MB-0395_MB-3567	DeathBreast	0
MB-0395_MB-3567	PAM50	0
MB-0395_MB-3567	yearsToStatus	17.0047912388775
MB-0396_MB-0869	ERStatus	1
MB-0396_MB-0869	Grade	1
MB-0396_MB-0869	ERBB2_pos	1
MB-0396_MB-0869	DeathBreast	1
MB-0396_MB-0869	PAM50	1
MB-0396_MB-0869	yearsToStatus	4.24914442162901
MB-0399_MB-0158	ERStatus	1
MB-0399_MB-0158	Grade	1
MB-0399_MB-0158	ERBB2_pos	1
MB-0399_MB-0158	DeathBreast	1
MB-0399_MB-0158	PAM50	0
MB-0399_MB-0158	yearsToStatus	4.5338809034908
MB-0400_MB-3292	ERStatus	1
MB-0400_MB-3292	Grade	1
MB-0400_MB-3292	ERBB2_pos	1
MB-0400_MB-3292	DeathBreast	0
MB-0400_MB-3292	PAM50	1
MB-0400_MB-3292	yearsToStatus	16.041067761807
MB-0401_MB-0869	ERStatus	1
MB-0401_MB-0869	Grade	1
MB-0401_MB-0869	ERBB2_pos	1
MB-0401_MB-0869	DeathBreast	0
MB-0401_MB-0869	PAM50	1
MB-0401_MB-0869	yearsToStatus	7.07460643394934
MB-0404_MB-0145	ERStatus	1
MB-0404_MB-0145	Grade	0
MB-0404_MB-0145	ERBB2_pos	1
MB-0404_MB-0145	DeathBreast	1
MB-0404_MB-0145	PAM50	1
MB-0404_MB-0145	yearsToStatus	6.91307323750855
MB-0414_MB-0350	ERStatus	1
MB-0414_MB-0350	Grade	1
MB-0414_MB-0350	ERBB2_pos	1
MB-0414_MB-0350	DeathBreast	0
MB-0414_MB-0350	PAM50	1
MB-0414_MB-0350	yearsToStatus	2.51060917180014
MB-0421_MB-0465	ERStatus	1
MB-0421_MB-0465	Grade	1
MB-0421_MB-0465	ERBB2_pos	1
MB-0421_MB-0465	DeathBreast	0
MB-0421_MB-0465	PAM50	0
MB-0421_MB-0465	yearsToStatus	5.28952772073922
MB-0425_MB-0348	ERStatus	1
MB-0425_MB-0348	Grade	0
MB-0425_MB-0348	ERBB2_pos	1
MB-0425_MB-0348	DeathBreast	1
MB-0425_MB-0348	PAM50	1
MB-0425_MB-0348	yearsToStatus	8.0739219712526
MB-0446_MB-3567	ERStatus	1
MB-0446_MB-3567	Grade	1
MB-0446_MB-3567	ERBB2_pos	1
MB-0446_MB-3567	DeathBreast	1
MB-0446_MB-3567	PAM50	1
MB-0446_MB-3567	yearsToStatus	13.45106091718
MB-0449_MB-0324	ERStatus	1
MB-0449_MB-0324	Grade	0
MB-0449_MB-0324	ERBB2_pos	1
MB-0449_MB-0324	DeathBreast	0
MB-0449_MB-0324	PAM50	1
MB-0449_MB-0324	yearsToStatus	2.66119096509239
MB-0455_MB-0238	ERStatus	0
MB-0455_MB-0238	Grade	0
MB-0455_MB-0238	ERBB2_pos	1
MB-0455_MB-0238	DeathBreast	1
MB-0455_MB-0238	PAM50	0
MB-0455_MB-0238	yearsToStatus	7.70704996577684
MB-0465_MB-2923	ERStatus	0
MB-0465_MB-2923	Grade	1
MB-0465_MB-2923	ERBB2_pos	1
MB-0465_MB-2923	DeathBreast	1
MB-0465_MB-2923	PAM50	0
MB-0465_MB-2923	yearsToStatus	1.19096509240246
MB-0467_MB-3488	ERStatus	1
MB-0467_MB-3488	Grade	1
MB-0467_MB-3488	ERBB2_pos	1
MB-0467_MB-3488	DeathBreast	1
MB-0467_MB-3488	PAM50	1
MB-0467_MB-3488	yearsToStatus	6.41752224503765
MB-0474_MB-0579	ERStatus	1
MB-0474_MB-0579	Grade	0
MB-0474_MB-0579	ERBB2_pos	1
MB-0474_MB-0579	DeathBreast	0
MB-0474_MB-0579	PAM50	1
MB-0474_MB-0579	yearsToStatus	1.50581793292265
MB-0486_MB-0492	ERStatus	1
MB-0486_MB-0492	Grade	1
MB-0486_MB-0492	ERBB2_pos	1
MB-0486_MB-0492	DeathBreast	1
MB-0486_MB-0492	PAM50	0
MB-0486_MB-0492	yearsToStatus	0.72553045859
MB-0487_MB-0362	ERStatus	1
MB-0487_MB-0362	Grade	1
MB-0487_MB-0362	ERBB2_pos	1
MB-0487_MB-0362	DeathBreast	0
MB-0487_MB-0362	PAM50	0
MB-0487_MB-0362	yearsToStatus	3.27446954140999
MB-0492_MB-0181	ERStatus	1
MB-0492_MB-0181	Grade	0
MB-0492_MB-0181	ERBB2_pos	1
MB-0492_MB-0181	DeathBreast	1
MB-0492_MB-0181	PAM50	0
MB-0492_MB-0181	yearsToStatus	0.39698836413415
MB-0494_MB-0354	ERStatus	1
MB-0494_MB-0354	Grade	1
MB-0494_MB-0354	ERBB2_pos	1
MB-0494_MB-0354	DeathBreast	1
MB-0494_MB-0354	PAM50	1
MB-0494_MB-0354	yearsToStatus	2.05612594113621
MB-0512_MB-0138	ERStatus	1
MB-0512_MB-0138	Grade	0
MB-0512_MB-0138	ERBB2_pos	1
MB-0512_MB-0138	DeathBreast	1
MB-0512_MB-0138	PAM50	1
MB-0512_MB-0138	yearsToStatus	2.38466803559206
MB-0521_MB-0531	ERStatus	0
MB-0521_MB-0531	Grade	0
MB-0521_MB-0531	ERBB2_pos	1
MB-0521_MB-0531	DeathBreast	1
MB-0521_MB-0531	PAM50	0
MB-0521_MB-0531	yearsToStatus	3.9698836413416
MB-0525_MB-0400	ERStatus	1
MB-0525_MB-0400	Grade	1
MB-0525_MB-0400	ERBB2_pos	1
MB-0525_MB-0400	DeathBreast	0
MB-0525_MB-0400	PAM50	1
MB-0525_MB-0400	yearsToStatus	3.56468172484599
MB-0528_MB-3218	ERStatus	0
MB-0528_MB-3218	Grade	1
MB-0528_MB-3218	ERBB2_pos	1
MB-0528_MB-3218	DeathBreast	1
MB-0528_MB-3218	PAM50	0
MB-0528_MB-3218	yearsToStatus	4.5010266940452
MB-0531_MB-0869	ERStatus	1
MB-0531_MB-0869	Grade	1
MB-0531_MB-0869	ERBB2_pos	1
MB-0531_MB-0869	DeathBreast	1
MB-0531_MB-0869	PAM50	0
MB-0531_MB-0869	yearsToStatus	4.22724161533196
MB-0535_MB-0138	ERStatus	1
MB-0535_MB-0138	Grade	1
MB-0535_MB-0138	ERBB2_pos	1
MB-0535_MB-0138	DeathBreast	1
MB-0535_MB-0138	PAM50	1
MB-0535_MB-0138	yearsToStatus	3.9890485968515
MB-0542_MB-0404	ERStatus	1
MB-0542_MB-0404	Grade	1
MB-0542_MB-0404	ERBB2_pos	1
MB-0542_MB-0404	DeathBreast	0
MB-0542_MB-0404	PAM50	0
MB-0542_MB-0404	yearsToStatus	1.22381930184805
MB-0579_MB-0395	ERStatus	0
MB-0579_MB-0395	Grade	0
MB-0579_MB-0395	ERBB2_pos	0
MB-0579_MB-0395	DeathBreast	0
MB-0579_MB-0395	PAM50	0
MB-0579_MB-0395	yearsToStatus	5.23750855578371
MB-0581_MB-0395	ERStatus	1
MB-0581_MB-0395	Grade	1
MB-0581_MB-0395	ERBB2_pos	0
MB-0581_MB-0395	DeathBreast	1
MB-0581_MB-0395	PAM50	0
MB-0581_MB-0395	yearsToStatus	1.73579739904175
MB-0582_MB-0301	ERStatus	0
MB-0582_MB-0301	Grade	1
MB-0582_MB-0301	ERBB2_pos	1
MB-0582_MB-0301	DeathBreast	1
MB-0582_MB-0301	PAM50	0
MB-0582_MB-0301	yearsToStatus	8.80219028062974
MB-0584_MB-0322	ERStatus	1
MB-0584_MB-0322	Grade	0
MB-0584_MB-0322	ERBB2_pos	1
MB-0584_MB-0322	DeathBreast	1
MB-0584_MB-0322	PAM50	0
MB-0584_MB-0322	yearsToStatus	5.55783709787816
MB-0608_MB-3292	ERStatus	1
MB-0608_MB-3292	Grade	1
MB-0608_MB-3292	ERBB2_pos	1
MB-0608_MB-3292	DeathBreast	1
MB-0608_MB-3292	PAM50	1
MB-0608_MB-3292	yearsToStatus	12.6324435318275
MB-0613_MB-3363	ERStatus	0
MB-0613_MB-3363	Grade	0
MB-0613_MB-3363	ERBB2_pos	1
MB-0613_MB-3363	DeathBreast	0
MB-0613_MB-3363	PAM50	1
MB-0613_MB-3363	yearsToStatus	3.11567419575633
MB-0659_MB-3436	ERStatus	1
MB-0659_MB-3436	Grade	0
MB-0659_MB-3436	ERBB2_pos	1
MB-0659_MB-3436	DeathBreast	1
MB-0659_MB-3436	PAM50	0
MB-0659_MB-3436	yearsToStatus	2.25325119780972
MB-0869_MB-0531	ERStatus	1
MB-0869_MB-0531	Grade	1
MB-0869_MB-0531	ERBB2_pos	1
MB-0869_MB-0531	DeathBreast	1
MB-0869_MB-0531	PAM50	0
MB-0869_MB-0531	yearsToStatus	4.22724161533196
MB-0874_MB-2912	ERStatus	1
MB-0874_MB-2912	Grade	1
MB-0874_MB-2912	ERBB2_pos	1
MB-0874_MB-2912	DeathBreast	0
MB-0874_MB-2912	PAM50	1
MB-0874_MB-2912	yearsToStatus	20.5995893223819
MB-0891_MB-0535	ERStatus	1
MB-0891_MB-0535	Grade	0
MB-0891_MB-0535	ERBB2_pos	1
MB-0891_MB-0535	DeathBreast	1
MB-0891_MB-0535	PAM50	1
MB-0891_MB-0535	yearsToStatus	4.0848733744011
MB-0904_MB-0301	ERStatus	1
MB-0904_MB-0301	Grade	0
MB-0904_MB-0301	ERBB2_pos	1
MB-0904_MB-0301	DeathBreast	1
MB-0904_MB-0301	PAM50	1
MB-0904_MB-0301	yearsToStatus	1.8069815195072
MB-2513_MB-2923	ERStatus	1
MB-2513_MB-2923	Grade	0
MB-2513_MB-2923	ERBB2_pos	1
MB-2513_MB-2923	DeathBreast	1
MB-2513_MB-2923	PAM50	0
MB-2513_MB-2923	yearsToStatus	3.74537987679671
MB-2556_MB-0455	ERStatus	1
MB-2556_MB-0455	Grade	1
MB-2556_MB-0455	ERBB2_pos	1
MB-2556_MB-0455	DeathBreast	1
MB-2556_MB-0455	PAM50	0
MB-2556_MB-0455	yearsToStatus	9.98494182067074
MB-2614_MB-0322	ERStatus	0
MB-2614_MB-0322	Grade	0
MB-2614_MB-0322	ERBB2_pos	1
MB-2614_MB-0322	DeathBreast	0
MB-2614_MB-0322	PAM50	1
MB-2614_MB-0322	yearsToStatus	1.18275154004106
MB-2616_MB-3181	ERStatus	1
MB-2616_MB-3181	Grade	0
MB-2616_MB-3181	ERBB2_pos	1
MB-2616_MB-3181	DeathBreast	1
MB-2616_MB-3181	PAM50	0
MB-2616_MB-3181	yearsToStatus	3.3675564681725
MB-2632_MB-3488	ERStatus	1
MB-2632_MB-3488	Grade	1
MB-2632_MB-3488	ERBB2_pos	1
MB-2632_MB-3488	DeathBreast	1
MB-2632_MB-3488	PAM50	1
MB-2632_MB-3488	yearsToStatus	0.68720054757016
MB-2718_MB-3035	ERStatus	0
MB-2718_MB-3035	Grade	1
MB-2718_MB-3035	ERBB2_pos	1
MB-2718_MB-3035	DeathBreast	1
MB-2718_MB-3035	PAM50	0
MB-2718_MB-3035	yearsToStatus	1.4401095140315
MB-2742_MB-0238	ERStatus	1
MB-2742_MB-0238	Grade	1
MB-2742_MB-0238	ERBB2_pos	0
MB-2742_MB-0238	DeathBreast	0
MB-2742_MB-0238	PAM50	0
MB-2742_MB-0238	yearsToStatus	13.8206707734428
MB-2752_MB-2971	ERStatus	1
MB-2752_MB-2971	Grade	1
MB-2752_MB-2971	ERBB2_pos	1
MB-2752_MB-2971	DeathBreast	0
MB-2752_MB-2971	PAM50	1
MB-2752_MB-2971	yearsToStatus	14.9733059548255
MB-2857_MB-0191	ERStatus	1
MB-2857_MB-0191	Grade	1
MB-2857_MB-0191	ERBB2_pos	1
MB-2857_MB-0191	DeathBreast	1
MB-2857_MB-0191	PAM50	1
MB-2857_MB-0191	yearsToStatus	19.3319644079398
MB-2904_MB-2912	ERStatus	1
MB-2904_MB-2912	Grade	1
MB-2904_MB-2912	ERBB2_pos	1
MB-2904_MB-2912	DeathBreast	0
MB-2904_MB-2912	PAM50	1
MB-2904_MB-2912	yearsToStatus	11.6468172484599
MB-2912_MB-0874	ERStatus	1
MB-2912_MB-0874	Grade	1
MB-2912_MB-0874	ERBB2_pos	1
MB-2912_MB-0874	DeathBreast	0
MB-2912_MB-0874	PAM50	1
MB-2912_MB-0874	yearsToStatus	20.5995893223819
MB-2923_MB-0465	ERStatus	0
MB-2923_MB-0465	Grade	1
MB-2923_MB-0465	ERBB2_pos	1
MB-2923_MB-0465	DeathBreast	1
MB-2923_MB-0465	PAM50	0
MB-2923_MB-0465	yearsToStatus	1.19096509240246
MB-2957_MB-3363	ERStatus	0
MB-2957_MB-3363	Grade	1
MB-2957_MB-3363	ERBB2_pos	1
MB-2957_MB-3363	DeathBreast	0
MB-2957_MB-3363	PAM50	1
MB-2957_MB-3363	yearsToStatus	20.6379192334017
MB-2971_MB-2752	ERStatus	1
MB-2971_MB-2752	Grade	1
MB-2971_MB-2752	ERBB2_pos	1
MB-2971_MB-2752	DeathBreast	0
MB-2971_MB-2752	PAM50	1
MB-2971_MB-2752	yearsToStatus	14.9733059548255
MB-3031_MB-0528	ERStatus	0
MB-3031_MB-0528	Grade	1
MB-3031_MB-0528	ERBB2_pos	0
MB-3031_MB-0528	DeathBreast	0
MB-3031_MB-0528	PAM50	0
MB-3031_MB-0528	yearsToStatus	13.0047912388775
MB-3035_MB-3436	ERStatus	0
MB-3035_MB-3436	Grade	0
MB-3035_MB-3436	ERBB2_pos	1
MB-3035_MB-3436	DeathBreast	0
MB-3035_MB-3436	PAM50	0
MB-3035_MB-3436	yearsToStatus	17.2457221081451
MB-3104_MB-2614	ERStatus	0
MB-3104_MB-2614	Grade	0
MB-3104_MB-2614	ERBB2_pos	0
MB-3104_MB-2614	DeathBreast	1
MB-3104_MB-2614	PAM50	1
MB-3104_MB-2614	yearsToStatus	0.85694729637235
MB-3181_MB-2616	ERStatus	1
MB-3181_MB-2616	Grade	0
MB-3181_MB-2616	ERBB2_pos	1
MB-3181_MB-2616	DeathBreast	1
MB-3181_MB-2616	PAM50	0
MB-3181_MB-2616	yearsToStatus	3.3675564681725
MB-3218_MB-2957	ERStatus	1
MB-3218_MB-2957	Grade	1
MB-3218_MB-2957	ERBB2_pos	1
MB-3218_MB-2957	DeathBreast	1
MB-3218_MB-2957	PAM50	1
MB-3218_MB-2957	yearsToStatus	1.0978781656399
MB-3292_MB-0400	ERStatus	1
MB-3292_MB-0400	Grade	1
MB-3292_MB-0400	ERBB2_pos	1
MB-3292_MB-0400	DeathBreast	0
MB-3292_MB-0400	PAM50	1
MB-3292_MB-0400	yearsToStatus	16.041067761807
MB-3329_MB-0238	ERStatus	1
MB-3329_MB-0238	Grade	1
MB-3329_MB-0238	ERBB2_pos	0
MB-3329_MB-0238	DeathBreast	0
MB-3329_MB-0238	PAM50	0
MB-3329_MB-0238	yearsToStatus	12.747433264887
MB-3363_MB-2957	ERStatus	0
MB-3363_MB-2957	Grade	1
MB-3363_MB-2957	ERBB2_pos	1
MB-3363_MB-2957	DeathBreast	0
MB-3363_MB-2957	PAM50	1
MB-3363_MB-2957	yearsToStatus	20.6379192334017
MB-3367_MB-0206	ERStatus	1
MB-3367_MB-0206	Grade	1
MB-3367_MB-0206	ERBB2_pos	1
MB-3367_MB-0206	DeathBreast	1
MB-3367_MB-0206	PAM50	1
MB-3367_MB-0206	yearsToStatus	3.1430527036276
MB-3386_MB-2912	ERStatus	1
MB-3386_MB-2912	Grade	1
MB-3386_MB-2912	ERBB2_pos	0
MB-3386_MB-2912	DeathBreast	0
MB-3386_MB-2912	PAM50	0
MB-3386_MB-2912	yearsToStatus	17.3935660506502
MB-3412_MB-0123	ERStatus	1
MB-3412_MB-0123	Grade	1
MB-3412_MB-0123	ERBB2_pos	1
MB-3412_MB-0123	DeathBreast	1
MB-3412_MB-0123	PAM50	0
MB-3412_MB-0123	yearsToStatus	9.40999315537299
MB-3436_MB-3035	ERStatus	0
MB-3436_MB-3035	Grade	0
MB-3436_MB-3035	ERBB2_pos	1
MB-3436_MB-3035	DeathBreast	0
MB-3436_MB-3035	PAM50	0
MB-3436_MB-3035	yearsToStatus	17.2457221081451
MB-3479_MB-0301	ERStatus	1
MB-3479_MB-0301	Grade	1
MB-3479_MB-0301	ERBB2_pos	1
MB-3479_MB-0301	DeathBreast	1
MB-3479_MB-0301	PAM50	0
MB-3479_MB-0301	yearsToStatus	8.9500342231348
MB-3488_MB-0465	ERStatus	0
MB-3488_MB-0465	Grade	1
MB-3488_MB-0465	ERBB2_pos	1
MB-3488_MB-0465	DeathBreast	1
MB-3488_MB-0465	PAM50	0
MB-3488_MB-0465	yearsToStatus	0.0930869267624899
MB-3506_MB-2718	ERStatus	0
MB-3506_MB-2718	Grade	0
MB-3506_MB-2718	ERBB2_pos	1
MB-3506_MB-2718	DeathBreast	1
MB-3506_MB-2718	PAM50	0
MB-3506_MB-2718	yearsToStatus	3.0746064339494
MB-3528_MB-2912	ERStatus	1
MB-3528_MB-2912	Grade	1
MB-3528_MB-2912	ERBB2_pos	0
MB-3528_MB-2912	DeathBreast	1
MB-3528_MB-2912	PAM50	0
MB-3528_MB-2912	yearsToStatus	12.6269678302532
MB-3567_MB-0395	ERStatus	1
MB-3567_MB-0395	Grade	1
MB-3567_MB-0395	ERBB2_pos	0
MB-3567_MB-0395	DeathBreast	0
MB-3567_MB-0395	PAM50	0
MB-3567_MB-0395	yearsToStatus	17.0047912388775
MB-3600_MB-3412	ERStatus	1
MB-3600_MB-3412	Grade	0
MB-3600_MB-3412	ERBB2_pos	1
MB-3600_MB-3412	DeathBreast	1
MB-3600_MB-3412	PAM50	0
MB-3600_MB-3412	yearsToStatus	1.1581108829568
