# Supplementary material for: Multi-scale and multi-context interpretable mapping of cell states across heterogeneous spatial samples
Source: Nat Commun. 2025 Aug 21;16:7814. doi: 10.1038/s41467-025-62782-y (PMC12370880; doi:10.1038/s41467-025-62782-y)
Supplement: Supplementary file 9 — Source Data [file 41467_2025_62782_MOESM9_ESM.zip › SourceData/figure_s8e.tsv]

x	y	cell_labels	Method	Data_Type
976.046740181977	817.680020628264	3_2	Reference	one_cell
475.589501559967	7.85255463258363	0	Reference	one_cell
707.451155284885	863.432218855014	3_1	Reference	one_cell
657.38875327562	611.113297193777	0	Reference	one_cell
334.027465304825	790.268439307343	0	Reference	one_cell
929.727390334243	630.726191573078	3_1	Reference	one_cell
73.4134059774224	306.498663059669	0	Reference	one_cell
645.471843669191	641.094845703105	0	Reference	one_cell
864.388655712362	702.877182326047	3_2	Reference	one_cell
551.264097974403	52.3888729123864	0	Reference	one_cell
957.646131415619	318.58238530485	0	Reference	one_cell
694.707571652019	343.606788754696	1_1	Reference	one_cell
701.278050730005	452.006102502346	0	Reference	one_cell
215.813104412286	399.590949656907	2_1	Reference	one_cell
611.316981935641	25.2716485431883	1_1	Reference	one_cell
310.89254227723	153.475364218699	0	Reference	one_cell
710.249661221867	661.532878498081	0	Reference	one_cell
550.097143349238	88.5743291375693	1_1	Reference	one_cell
58.3591579892673	224.531195848249	0	Reference	one_cell
316.723632216686	169.20329223061	0	Reference	one_cell
779.475997311762	133.349781926721	1_2	Reference	one_cell
505.474580591545	866.759486841736	0	Reference	one_cell
411.554932641331	854.830646828283	0	Reference	one_cell
410.802495463286	191.533442176646	0	Reference	one_cell
947.780859192368	430.244925883366	0	Reference	one_cell
102.787189892028	788.944266470615	0	Reference	one_cell
912.353472268675	648.507540063001	3_1	Reference	one_cell
791.515301980777	7.3280358647462	0	Reference	one_cell
555.630167332245	906.776530562202	0	Reference	one_cell
172.878635866567	765.219712173799	0	Reference	one_cell
364.89906074293	893.76916309935	0	Reference	one_cell
210.660034539178	962.882447580807	0	Reference	one_cell
924.541032457724	835.657156931702	3_4	Reference	one_cell
274.068431537366	241.54712192202	0	Reference	one_cell
380.472388431663	796.41162015358	0	Reference	one_cell
11.2217395363841	21.5634600026533	0	Reference	one_cell
168.819055529777	808.918433401268	0	Reference	one_cell
693.296782646095	387.887042428134	0	Reference	one_cell
155.355745414505	839.419595655752	0	Reference	one_cell
395.959782160586	800.729000741616	0	Reference	one_cell
619.113102392992	584.056345430668	0	Reference	one_cell
163.97447850788	807.534238001099	0	Reference	one_cell
864.281920064939	84.932835461339	0	Reference	one_cell
738.67229034286	24.8310789780226	1_1	Reference	one_cell
927.305546085117	675.224218670512	3_2	Reference	one_cell
1.85220256680623	785.658934008796	0	Reference	one_cell
390.224913284415	433.771804661257	0	Reference	one_cell
206.736337844748	682.188904289389	0	Reference	one_cell
529.109307473758	366.445585691603	0	Reference	one_cell
935.386957761832	625.268029428786	3_1	Reference	one_cell
94.5656754812226	840.141401097411	0	Reference	one_cell
333.640346484492	328.141598813003	0	Reference	one_cell
296.54214945971	816.845164508559	0	Reference	one_cell
934.193380688783	905.209412798751	3_2	Reference	one_cell
643.635967506329	823.294136582408	0	Reference	one_cell
587.333319722675	935.97815580992	0	Reference	one_cell
188.823560425779	964.382867456181	0	Reference	one_cell
803.685691334074	544.036707314197	0	Reference	one_cell
33.8411788255908	344.972879438894	0	Reference	one_cell
49.1931769023649	479.542710264912	2_3	Reference	one_cell
84.7807551028673	493.611241750419	2_4	Reference	one_cell
888.821409874363	477.885029845173	0	Reference	one_cell
992.043427058496	127.205499264644	0	Reference	one_cell
647.07756638946	711.331081257667	0	Reference	one_cell
924.464247500291	955.915470640874	3_2	Reference	one_cell
118.661289347569	604.126425697701	2_2	Reference	one_cell
632.806216588942	678.354475844419	0	Reference	one_cell
908.244119721465	247.756510340143	0	Reference	one_cell
126.055273771985	219.842559610726	0	Reference	one_cell
353.642923144624	482.809821711853	0	Reference	one_cell
76.634076945018	313.803379699821	0	Reference	one_cell
983.806827051332	72.0816599885002	0	Reference	one_cell
269.070499055786	246.805065962253	0	Reference	one_cell
805.476507950807	685.881485516671	3_1	Reference	one_cell
134.694264041493	108.55679632118	0	Reference	one_cell
387.184687513392	494.106095225783	0	Reference	one_cell
186.840767343296	399.900177982403	2_1	Reference	one_cell
580.131842552219	941.516751208343	0	Reference	one_cell
805.974121199222	415.575440499699	0	Reference	one_cell
499.034690531902	18.7040064607281	0	Reference	one_cell
410.923265132355	96.7648861750495	0	Reference	one_cell
194.295762406662	508.906709022122	2_2	Reference	one_cell
873.225614167284	616.576114318101	0	Reference	one_cell
550.517289663432	371.36575677013	0	Reference	one_cell
131.504592314828	401.637327073142	2_2	Reference	one_cell
252.371593101649	469.648807576858	2_1	Reference	one_cell
414.926498416346	967.512582677184	0	Reference	one_cell
292.304466884118	675.946370682912	0	Reference	one_cell
405.235958322184	145.631338846171	0	Reference	one_cell
960.871285240864	676.922364596976	3_2	Reference	one_cell
472.573279650649	811.556109115249	0	Reference	one_cell
596.035814079689	430.054908588994	0	Reference	one_cell
427.525549257174	777.543337198906	0	Reference	one_cell
119.971868702909	306.452531237621	0	Reference	one_cell
239.821058675647	614.875258161919	2_1	Reference	one_cell
736.547318125609	21.0514594165143	0	Reference	one_cell
249.237096367404	168.008886178955	0	Reference	one_cell
339.157102343859	743.435142727569	0	Reference	one_cell
442.367392411456	978.653692981228	0	Reference	one_cell
674.818566689035	269.521803475218	1_3	Reference	one_cell
807.269943618914	612.187870712951	0	Reference	one_cell
457.922240669141	952.75114323711	0	Reference	one_cell
733.694473850541	827.137498644181	3_2	Reference	one_cell
282.302894435823	916.388168593636	0	Reference	one_cell
731.718743135454	44.1500671801623	1_1	Reference	one_cell
690.723560949089	115.543191689532	1_3	Reference	one_cell
955.883878508117	873.527940850472	3_3	Reference	one_cell
905.743027071469	612.732310785679	0	Reference	one_cell
404.34971553064	683.625497231493	0	Reference	one_cell
489.000096869888	868.755513111595	0	Reference	one_cell
180.325388361234	464.371325320331	2_2	Reference	one_cell
468.920323088998	818.621940125711	0	Reference	one_cell
631.053791869432	761.679127802374	0	Reference	one_cell
18.6977714437526	302.781267832499	0	Reference	one_cell
958.747886315221	449.46131170122	0	Reference	one_cell
93.0995802977122	261.399188724114	0	Reference	one_cell
501.589806815144	794.829120929353	0	Reference	one_cell
302.22355572856	911.867117219605	0	Reference	one_cell
541.226419134997	308.414434943115	1_1	Reference	one_cell
738.510243865894	13.4792732014321	0	Reference	one_cell
209.105630804785	345.145898950286	0	Reference	one_cell
310.734309241408	330.703558123903	0	Reference	one_cell
130.459615471773	791.571367590223	0	Reference	one_cell
461.829922538949	962.334801379824	0	Reference	one_cell
14.0078187026083	208.01718654763	0	Reference	one_cell
444.055584081914	568.803151881089	0	Reference	one_cell
909.395990843652	749.761030318914	3_4	Reference	one_cell
967.215514565352	563.213201676728	0	Reference	one_cell
359.775831541047	931.62013945356	0	Reference	one_cell
794.229199532885	555.165252451785	0	Reference	one_cell
667.05605591787	445.297867602203	0	Reference	one_cell
316.745100762229	220.821508214809	0	Reference	one_cell
659.761189097306	116.338738313643	1_3	Reference	one_cell
62.0077768343035	689.076187868835	2_1	Reference	one_cell
486.524592305301	500.339602641528	0	Reference	one_cell
336.251700732158	442.390465184115	0	Reference	one_cell
130.156302108662	350.544420921942	2_1	Reference	one_cell
128.787750074407	927.388068067608	0	Reference	one_cell
365.396235777065	460.183861310361	0	Reference	one_cell
846.776259295875	403.95336141414	0	Reference	one_cell
726.179440872278	254.949862171197	1_2	Reference	one_cell
340.9666898367	11.6571338002104	0	Reference	one_cell
415.728179807775	999.055373994401	0	Reference	one_cell
677.934185784776	969.062748246826	0	Reference	one_cell
659.764995327918	604.426914625568	0	Reference	one_cell
269.717079806142	64.9158626247663	0	Reference	one_cell
372.122827529209	741.714542040834	0	Reference	one_cell
812.321801577462	120.389180114958	1_1	Reference	one_cell
180.739281050628	701.923952759942	0	Reference	one_cell
882.074483025819	516.044773283415	0	Reference	one_cell
427.391474528005	399.551781580783	0	Reference	one_cell
447.168923719088	971.506030338584	0	Reference	one_cell
768.057055665413	906.046503253048	3_2	Reference	one_cell
469.951529211132	404.277440877398	0	Reference	one_cell
51.9117852579802	393.245175882941	2_1	Reference	one_cell
265.087766012643	858.865032635164	0	Reference	one_cell
28.6241115250159	174.94760225201	0	Reference	one_cell
208.276691740844	863.649796896847	0	Reference	one_cell
344.008811047301	732.124711217359	0	Reference	one_cell
563.39340450638	97.3003537871409	1_1	Reference	one_cell
443.116030569421	363.034374549752	0	Reference	one_cell
46.8249448209535	209.754218874266	0	Reference	one_cell
452.188334050123	386.454608334927	0	Reference	one_cell
166.077850296628	811.979293389479	0	Reference	one_cell
618.748668139568	829.678325048182	0	Reference	one_cell
632.789819838712	267.39237259049	1_2	Reference	one_cell
65.7888178010471	906.064041128149	0	Reference	one_cell
547.704035629518	928.580565421609	0	Reference	one_cell
50.2881978626829	553.569046238437	2_3	Reference	one_cell
550.763665873092	482.486350259278	0	Reference	one_cell
996.415528142825	358.731913250638	0	Reference	one_cell
225.197440417716	126.490253081312	0	Reference	one_cell
965.652756150113	97.6853236362804	0	Reference	one_cell
161.712657134747	760.530232536606	0	Reference	one_cell
900.261411624495	781.893547805259	3_4	Reference	one_cell
839.398402273422	978.424009618815	3_2	Reference	one_cell
73.687777427258	594.8052083652	2_2	Reference	one_cell
331.958736866945	200.242486255476	0	Reference	one_cell
989.892107789172	52.1235997586045	0	Reference	one_cell
430.47672774666	487.457279995549	0	Reference	one_cell
583.092393803177	654.649973339867	0	Reference	one_cell
993.538223183947	809.119466528064	3_2	Reference	one_cell
48.9144440109376	185.846489612944	0	Reference	one_cell
705.309683043975	113.554045197787	1_3	Reference	one_cell
409.406134964898	58.5461864017416	0	Reference	one_cell
807.948364683893	188.689735739259	1_1	Reference	one_cell
708.163973844843	261.118139158469	1_3	Reference	one_cell
635.230416123522	235.345965605695	1_3	Reference	one_cell
214.813132687472	843.921013680985	0	Reference	one_cell
331.485182140721	112.929518906865	0	Reference	one_cell
838.898007155163	55.5446902599651	0	Reference	one_cell
980.374026878271	410.690334006678	0	Reference	one_cell
908.484003660968	243.61626833817	0	Reference	one_cell
571.528248320101	587.79551460431	0	Reference	one_cell
229.570472358493	445.328373037977	2_2	Reference	one_cell
955.88160323631	92.5698338940274	0	Reference	one_cell
558.455157088814	52.9834982892498	0	Reference	one_cell
988.67520627263	804.296827201499	3_2	Reference	one_cell
947.459712089738	288.563805362908	0	Reference	one_cell
751.86906592641	366.646285970928	0	Reference	one_cell
189.883989439346	436.354888272937	2_2	Reference	one_cell
24.6850145293865	749.78139565303	0	Reference	one_cell
463.900486406172	369.110246473458	0	Reference	one_cell
208.178036774043	521.793766429182	2_2	Reference	one_cell
281.219253323507	426.726936528692	0	Reference	one_cell
904.178007805487	611.278831009753	0	Reference	one_cell
661.415501965908	94.1834072556812	1_2	Reference	one_cell
351.38168256823	229.550778766861	0	Reference	one_cell
27.4329541670159	244.409501544433	0	Reference	one_cell
170.80852137832	455.330093883676	2_2	Reference	one_cell
654.074542632326	257.004365624627	1_3	Reference	one_cell
582.106951765949	353.533046496334	0	Reference	one_cell
463.214050020557	599.535377966007	0	Reference	one_cell
917.104846881703	953.491696295096	3_2	Reference	one_cell
201.617828750284	969.18351419433	0	Reference	one_cell
211.796932874946	517.205767357023	2_2	Reference	one_cell
893.860191881657	343.016436664853	0	Reference	one_cell
124.058379912283	125.864397261292	0	Reference	one_cell
499.025335680461	433.825154691236	0	Reference	one_cell
663.157793794293	448.240510449745	0	Reference	one_cell
714.096315705683	696.877253820887	0	Reference	one_cell
730.02267965721	832.934790260624	3_2	Reference	one_cell
954.432841707021	627.160008184146	3_1	Reference	one_cell
102.922047312837	675.720577751519	2_1	Reference	one_cell
675.087609322974	371.347054510377	1_1	Reference	one_cell
870.005376529414	965.115673611406	3_2	Reference	one_cell
452.723659079755	685.957979029045	0	Reference	one_cell
1.89570649876259	120.536603400018	0	Reference	one_cell
600.948104279116	700.444440636784	0	Reference	one_cell
628.601651522564	411.29707656661	0	Reference	one_cell
932.131718107266	887.246158863185	3_3	Reference	one_cell
142.578694677912	93.8172310772352	0	Reference	one_cell
208.287038621958	821.978040937334	0	Reference	one_cell
513.326565461233	72.4422733576503	0	Reference	one_cell
594.674678426702	737.230667007854	0	Reference	one_cell
214.754849955672	976.228783092927	0	Reference	one_cell
698.929017504677	718.308412754443	0	Reference	one_cell
824.795441259863	832.132337109651	3_4	Reference	one_cell
920.888255228987	983.597277588211	3_1	Reference	one_cell
120.377174346242	93.3415434290655	0	Reference	one_cell
260.401925368235	284.178887673886	0	Reference	one_cell
327.390803775517	103.539370282087	0	Reference	one_cell
129.604581956984	967.043754803715	0	Reference	one_cell
573.759481452638	413.401101024821	0	Reference	one_cell
358.795007035602	543.267930139787	0	Reference	one_cell
969.350961127318	146.604632764822	0	Reference	one_cell
386.784688356565	685.945982564241	0	Reference	one_cell
161.973458595574	53.9558453022037	0	Reference	one_cell
839.221302298596	800.936886199983	3_4	Reference	one_cell
939.94891681103	628.594189784722	3_1	Reference	one_cell
727.38244815846	833.091053658165	3_2	Reference	one_cell
565.760724804364	697.113949076971	0	Reference	one_cell
906.890950776171	301.978597667767	0	Reference	one_cell
671.946872454602	948.090886723949	0	Reference	one_cell
820.801921493141	28.6666401743423	0	Reference	one_cell
303.711720025167	341.648342150496	0	Reference	one_cell
30.0621409912128	966.799571061041	0	Reference	one_cell
929.557191071333	151.153825217858	0	Reference	one_cell
85.1770859595854	440.044706470799	2_2	Reference	one_cell
264.992509067291	176.904313676525	0	Reference	one_cell
617.839598431252	915.771856494481	0	Reference	one_cell
369.874143513152	807.176580717554	0	Reference	one_cell
234.295794388279	515.395470906049	2_1	Reference	one_cell
756.555572265759	189.294730791822	1_3	Reference	one_cell
765.218802018557	4.86026796861552	0	Reference	one_cell
305.61053924961	14.1060352225322	0	Reference	one_cell
946.089821455069	496.328831095016	0	Reference	one_cell
915.511207850417	87.6665503471158	0	Reference	one_cell
704.148799919523	559.691587285139	0	Reference	one_cell
191.250509033911	446.36451093154	2_2	Reference	one_cell
224.724391824333	180.148559828056	0	Reference	one_cell
851.379337219056	262.555109606823	0	Reference	one_cell
886.804327920079	894.067900565686	3_3	Reference	one_cell
247.979476510314	528.54450253211	2_1	Reference	one_cell
656.559434844647	482.377017424675	0	Reference	one_cell
253.049758774228	319.303178480826	0	Reference	one_cell
18.6342322339769	324.261147634359	0	Reference	one_cell
824.082198674092	80.348621918587	0	Reference	one_cell
78.3704105478246	724.518815066433	0	Reference	one_cell
753.564799813554	275.714544402668	1_2	Reference	one_cell
953.501273044851	81.5188919929788	0	Reference	one_cell
824.937940914417	514.908057071734	0	Reference	one_cell
369.734215227421	269.746700207237	0	Reference	one_cell
555.563975344412	960.95600620308	0	Reference	one_cell
62.2868688567542	602.372019710019	2_2	Reference	one_cell
812.042651638156	766.729227554053	3_2	Reference	one_cell
715.15676286188	514.32098623924	0	Reference	one_cell
151.020238478901	547.145563628525	2_3	Reference	one_cell
1.36271582078189	629.303989922861	2_1	Reference	one_cell
629.844519095961	289.394361446844	1_2	Reference	one_cell
890.778431816958	731.090106375981	3_3	Reference	one_cell
760.615122132236	292.107753796503	1_1	Reference	one_cell
972.896600081818	830.25816441467	3_3	Reference	one_cell
118.766677788459	762.755422080169	0	Reference	one_cell
677.166401803028	110.48454559641	1_3	Reference	one_cell
473.991806022823	48.6372244008817	0	Reference	one_cell
483.102203908144	684.206893375143	0	Reference	one_cell
730.799066036474	88.3270490528084	1_2	Reference	one_cell
435.036768329097	515.119327293476	0	Reference	one_cell
484.88639311539	107.864509170176	0	Reference	one_cell
359.343252641149	192.373372185044	0	Reference	one_cell
190.402174801333	771.192483256105	0	Reference	one_cell
245.755441349698	622.825289057335	2_1	Reference	one_cell
137.334771168651	858.873678761069	0	Reference	one_cell
617.529469719622	916.679187301546	0	Reference	one_cell
968.47305696737	422.849661240587	0	Reference	one_cell
911.30332431104	199.183870341862	0	Reference	one_cell
396.35070953751	112.516796184471	0	Reference	one_cell
140.5274331728	305.114491849672	0	Reference	one_cell
289.934118395206	7.89946775068529	0	Reference	one_cell
540.148192899767	576.483434208203	0	Reference	one_cell
705.994868053356	846.144814383006	3_1	Reference	one_cell
368.782100037439	421.487649624236	0	Reference	one_cell
837.371714262059	460.576351046795	0	Reference	one_cell
3.69083594414406	3.36722121131606	0	Reference	one_cell
829.257986608194	830.840785651002	3_4	Reference	one_cell
111.854938409757	728.525218193419	0	Reference	one_cell
595.149484063964	799.51393325883	0	Reference	one_cell
719.759611211019	202.09498874261	1_3	Reference	one_cell
257.686806212412	597.36807922693	2_1	Reference	one_cell
848.706200340297	579.906080091139	0	Reference	one_cell
118.922850472853	318.582579058828	0	Reference	one_cell
125.667631141376	797.399702873779	0	Reference	one_cell
197.455475069815	841.287113262108	0	Reference	one_cell
855.293810945004	662.527253919514	3_1	Reference	one_cell
30.5994754333515	289.354797954438	0	Reference	one_cell
117.774951888714	256.969437806634	0	Reference	one_cell
247.855531881098	25.6969529464841	0	Reference	one_cell
219.970912201097	749.239819091978	0	Reference	one_cell
960.259706507204	940.952806180809	3_2	Reference	one_cell
494.482438022038	307.026787791401	0	Reference	one_cell
319.570799942128	396.031839334872	0	Reference	one_cell
564.318026634865	896.915256230161	0	Reference	one_cell
413.591282998445	664.046757282456	0	Reference	one_cell
356.313109287526	331.092037408845	0	Reference	one_cell
462.244798884494	645.885933368932	0	Reference	one_cell
590.01742963586	382.441896457458	0	Reference	one_cell
192.508157733129	522.527303174138	2_2	Reference	one_cell
216.704531576484	339.251178622711	0	Reference	one_cell
897.014045638498	529.025815325789	0	Reference	one_cell
904.682809721911	341.411783429328	0	Reference	one_cell
227.954359959112	65.1743315947242	0	Reference	one_cell
683.19886097312	393.798499098746	0	Reference	one_cell
785.982780641643	901.310403803596	3_3	Reference	one_cell
180.940862875665	638.151778597152	2_1	Reference	one_cell
135.807691397145	752.691441545263	0	Reference	one_cell
510.621843427652	926.313404765679	0	Reference	one_cell
370.238140947884	616.774166703923	0	Reference	one_cell
900.378091526218	572.768397057662	0	Reference	one_cell
511.088887275895	804.634511078242	0	Reference	one_cell
857.654683631612	149.73292332422	0	Reference	one_cell
37.384973744629	305.522325133439	0	Reference	one_cell
508.855079285568	68.3080107476562	0	Reference	one_cell
569.255453447346	556.534509257413	0	Reference	one_cell
361.807115685195	351.845624957234	0	Reference	one_cell
804.129280716646	337.951045002555	0	Reference	one_cell
893.008582439274	336.787470023613	0	Reference	one_cell
378.23283992731	97.6127517230343	0	Reference	one_cell
141.398922285065	692.851755809039	2_1	Reference	one_cell
641.230924262432	417.602973073721	0	Reference	one_cell
512.022059234791	582.620644501178	0	Reference	one_cell
199.75609678193	951.871598797385	0	Reference	one_cell
6.43267174996436	612.227646101965	2_1	Reference	one_cell
146.342989765108	950.030308222631	0	Reference	one_cell
870.501182958018	135.62122889515	0	Reference	one_cell
330.902758845128	607.668094672728	0	Reference	one_cell
148.023332189769	743.549512235215	0	Reference	one_cell
467.506629168987	261.664741460467	0	Reference	one_cell
356.508555647451	249.720872604521	0	Reference	one_cell
685.798998423852	628.935612903908	0	Reference	one_cell
836.95239901985	396.479240530403	0	Reference	one_cell
371.833304890431	173.584959132597	0	Reference	one_cell
605.522625005804	461.999177687336	0	Reference	one_cell
802.700945229502	679.315361832734	3_1	Reference	one_cell
576.67611730611	17.3487706512678	0	Reference	one_cell
609.747287918814	776.944565766025	0	Reference	one_cell
718.133391506271	101.961297394242	1_3	Reference	one_cell
257.414276937256	457.808705955045	2_1	Reference	one_cell
215.773843529634	645.760488949018	2_1	Reference	one_cell
815.585245654685	897.243284971686	3_3	Reference	one_cell
593.372227201937	229.321391036268	1_2	Reference	one_cell
204.548762158724	846.751331788255	0	Reference	one_cell
273.045048610074	512.128985379823	2_1	Reference	one_cell
461.947495848872	875.734957992099	0	Reference	one_cell
852.049408255145	556.685898800381	0	Reference	one_cell
253.625007822877	549.289746796945	2_1	Reference	one_cell
687.044538778719	587.454384325771	0	Reference	one_cell
150.007363623008	561.770229041809	2_3	Reference	one_cell
230.286034177057	960.889416472986	0	Reference	one_cell
885.245039399015	25.7665678437334	0	Reference	one_cell
795.736020500073	736.444435228361	3_1	Reference	one_cell
462.412263262318	985.653500404675	0	Reference	one_cell
548.265116447583	618.259959898423	0	Reference	one_cell
651.379936510231	399.709409862291	0	Reference	one_cell
998.382021468366	912.019147104351	3_2	Reference	one_cell
280.311370096635	969.310522369342	0	Reference	one_cell
960.571146605304	990.105844245525	3_1	Reference	one_cell
480.401673287153	849.133880032459	0	Reference	one_cell
26.977674185764	909.651945198653	0	Reference	one_cell
693.247300950345	136.207425857661	1_4	Reference	one_cell
292.404851913452	910.576956695877	0	Reference	one_cell
883.237811218482	792.215206710156	3_3	Reference	one_cell
269.582982514985	789.267289009411	0	Reference	one_cell
328.704507849878	568.157499428606	0	Reference	one_cell
10.2194904463831	727.391557154013	0	Reference	one_cell
994.483536283486	984.311479872558	3_1	Reference	one_cell
269.544581779046	435.486725309398	2_1	Reference	one_cell
788.847982838517	642.631861122791	0	Reference	one_cell
384.547712151427	363.305226794677	0	Reference	one_cell
737.751390244579	866.7153214016	3_2	Reference	one_cell
76.7293255168479	212.969388438389	0	Reference	one_cell
29.8555569176096	270.038409265457	0	Reference	one_cell
884.362367449095	163.680917738471	0	Reference	one_cell
890.549088512547	858.326193982968	3_4	Reference	one_cell
669.593449875945	324.019927653018	1_1	Reference	one_cell
838.005416304106	349.946711995872	0	Reference	one_cell
264.069240192883	691.174425758654	0	Reference	one_cell
168.393810206326	678.640951219248	2_1	Reference	one_cell
393.245887632249	888.930605011061	0	Reference	one_cell
418.148633354576	188.973357138922	0	Reference	one_cell
276.149122015573	33.720326816896	0	Reference	one_cell
741.150974054355	322.758499937132	1_1	Reference	one_cell
24.7591606646311	626.065300067887	2_1	Reference	one_cell
408.087755674496	907.280415578047	0	Reference	one_cell
176.736513194861	919.574849345023	0	Reference	one_cell
712.379607310751	177.372314897366	1_3	Reference	one_cell
193.519866808783	824.375706876395	0	Reference	one_cell
19.4999317540787	238.809484041529	0	Reference	one_cell
192.145557978656	754.2502862697	0	Reference	one_cell
894.702112462139	178.54425874562	0	Reference	one_cell
851.685033779358	571.670121821342	0	Reference	one_cell
758.921888206387	638.9923626706	0	Reference	one_cell
86.5169526359532	602.37844243343	2_2	Reference	one_cell
318.121140585281	459.640393031295	0	Reference	one_cell
327.110647385474	149.871373916045	0	Reference	one_cell
846.955757819349	105.266604891047	0	Reference	one_cell
533.908698881511	669.230805230094	0	Reference	one_cell
642.995778543875	430.362953689415	0	Reference	one_cell
999.626403951319	321.602837237995	0	Reference	one_cell
276.77846238343	203.392435858026	0	Reference	one_cell
434.761725834571	452.983862764202	0	Reference	one_cell
402.76324097719	102.837096543983	0	Reference	one_cell
601.385320946807	596.64060514397	0	Reference	one_cell
110.203606514726	248.918205230962	0	Reference	one_cell
567.988027499057	540.09221684048	0	Reference	one_cell
578.821908423211	750.245428987779	0	Reference	one_cell
652.402714915806	411.874132202473	0	Reference	one_cell
29.1404958821367	609.068698918214	2_2	Reference	one_cell
591.480762022547	680.003415238345	0	Reference	one_cell
763.08096784004	597.028610859765	0	Reference	one_cell
590.141536385752	988.289300449891	0	Reference	one_cell
690.369102118071	146.389034130378	1_4	Reference	one_cell
139.476854444016	525.844537821598	2_3	Reference	one_cell
97.2733147565741	359.403073309688	2_1	Reference	one_cell
818.593313847668	119.355295861606	1_1	Reference	one_cell
464.584016249515	328.901034626644	0	Reference	one_cell
139.384148864076	390.160142701818	2_1	Reference	one_cell
762.90333126206	538.931059483206	0	Reference	one_cell
63.4469385866541	221.945656701457	0	Reference	one_cell
35.1091239321977	365.360512939747	2_1	Reference	one_cell
436.294282586779	695.689802676439	0	Reference	one_cell
198.374140833504	697.814433672698	0	Reference	one_cell
450.300538566429	192.594263350125	0	Reference	one_cell
906.68318696646	454.744391656714	0	Reference	one_cell
98.2119602072053	860.623119018041	0	Reference	one_cell
843.168880973477	347.562251797644	0	Reference	one_cell
745.198249966837	841.940789641347	3_2	Reference	one_cell
379.010480473982	606.749473800417	0	Reference	one_cell
950.223009928362	362.090973869432	0	Reference	one_cell
959.555784813594	123.119819127256	0	Reference	one_cell
442.521350764669	838.131874152692	0	Reference	one_cell
8.74460306554101	246.876613514731	0	Reference	one_cell
471.4990757294	206.503963325638	0	Reference	one_cell
678.327772917692	841.287658471381	3_1	Reference	one_cell
14.3271126984619	837.175532427849	0	Reference	one_cell
278.137606999138	866.865916623035	0	Reference	one_cell
875.188401046675	455.859648161568	0	Reference	one_cell
117.045835665194	542.163316147868	2_3	Reference	one_cell
299.693660723977	498.166967410827	0	Reference	one_cell
164.351460715523	683.708680024371	2_1	Reference	one_cell
432.735209480394	91.9840221134946	0	Reference	one_cell
127.409534066217	570.453008408193	2_2	Reference	one_cell
84.2095586059149	973.64687549579	0	Reference	one_cell
835.995852608932	620.545941206394	0	Reference	one_cell
643.559323270572	810.364515403751	0	Reference	one_cell
188.914775518933	501.987780277617	2_2	Reference	one_cell
799.135441723978	785.83488983498	3_2	Reference	one_cell
917.365203848109	926.416466298047	3_2	Reference	one_cell
870.721746625379	228.809102028841	0	Reference	one_cell
653.253823807696	102.023761769524	1_2	Reference	one_cell
865.738748784177	191.527270426275	0	Reference	one_cell
61.7546466819476	945.843730410328	0	Reference	one_cell
869.669719975209	163.748521827627	0	Reference	one_cell
18.0677311890759	101.577815008117	0	Reference	one_cell
8.31522261817008	328.638291439274	0	Reference	one_cell
722.287145115202	571.69716713205	0	Reference	one_cell
14.2217096039094	784.91062660492	0	Reference	one_cell
727.837228519609	34.8309178748168	1_1	Reference	one_cell
958.117886067368	314.582911266712	0	Reference	one_cell
119.079937499249	803.455949822208	0	Reference	one_cell
948.198677900247	760.475926297018	3_3	Reference	one_cell
919.868227292551	201.979290636256	0	Reference	one_cell
974.672432980035	766.012329926249	3_2	Reference	one_cell
170.137324801413	620.750008804258	2_2	Reference	one_cell
344.303862070898	611.745899280766	0	Reference	one_cell
343.956347912783	808.421491430141	0	Reference	one_cell
33.2225177211221	715.105223605875	0	Reference	one_cell
342.964689931599	489.358265170828	0	Reference	one_cell
212.771557020489	382.156450327951	2_1	Reference	one_cell
536.268060380127	367.679501272971	0	Reference	one_cell
981.583434093278	447.485026472947	0	Reference	one_cell
643.280434306012	497.061442100676	0	Reference	one_cell
170.721894044429	76.4206249557901	0	Reference	one_cell
248.692661644425	443.754764399957	2_1	Reference	one_cell
156.371069060173	608.434828940546	2_2	Reference	one_cell
412.249775344506	814.825416052947	0	Reference	one_cell
897.244623339502	760.793637697352	3_3	Reference	one_cell
516.902975710807	894.708176054526	0	Reference	one_cell
434.003796556965	508.719572451664	0	Reference	one_cell
637.238086937694	802.084848283324	0	Reference	one_cell
947.039659512462	598.364545004908	0	Reference	one_cell
315.816806844668	336.977284957888	0	Reference	one_cell
199.152361246524	476.757217477774	2_2	Reference	one_cell
272.782479871064	795.572338627884	0	Reference	one_cell
79.6641719182953	592.74894158775	2_2	Reference	one_cell
376.553482089192	228.643494711956	0	Reference	one_cell
935.39430599194	666.945964116603	3_2	Reference	one_cell
498.436317771673	758.494896538556	0	Reference	one_cell
687.530056010466	415.362975422991	0	Reference	one_cell
501.373052634764	684.619104382349	0	Reference	one_cell
976.928790397942	924.954619280994	3_2	Reference	one_cell
910.665235706838	561.965770766838	0	Reference	one_cell
572.711665520677	11.274939075578	0	Reference	one_cell
363.504239111673	317.912662932882	0	Reference	one_cell
632.228786935797	665.043698025169	0	Reference	one_cell
178.469394115731	843.965871332213	0	Reference	one_cell
605.43539919774	228.384825475281	1_2	Reference	one_cell
933.346389941173	395.407570762327	0	Reference	one_cell
51.993020044174	586.883784209611	2_2	Reference	one_cell
785.286190198502	772.153659991687	3_2	Reference	one_cell
695.645206930349	886.456259946572	3_1	Reference	one_cell
757.880734340986	586.047804875067	0	Reference	one_cell
631.373850181699	244.62802998093	1_3	Reference	one_cell
638.052299303701	790.108509470476	0	Reference	one_cell
675.168224468594	753.998602177948	0	Reference	one_cell
303.337881376967	667.573031306034	0	Reference	one_cell
693.00754377665	814.209293986205	3_1	Reference	one_cell
681.869486551499	834.586569208652	3_1	Reference	one_cell
785.277467315318	139.49853558396	1_1	Reference	one_cell
515.555155352224	345.810487655923	0	Reference	one_cell
692.065102097113	858.545601871796	3_1	Reference	one_cell
267.942711808952	565.646264118375	2_1	Reference	one_cell
392.290207648184	239.847754159244	0	Reference	one_cell
638.438310493249	776.427353593288	0	Reference	one_cell
745.032733828295	571.125796186738	0	Reference	one_cell
691.279255267	700.524829929927	0	Reference	one_cell
584.431568966247	568.326125399908	0	Reference	one_cell
63.4954196466133	531.744521837682	2_4	Reference	one_cell
367.886499138083	772.239262267016	0	Reference	one_cell
89.1391324510332	774.759935698705	0	Reference	one_cell
81.287539973855	684.083914492046	2_1	Reference	one_cell
870.369354193332	24.8207286079414	0	Reference	one_cell
603.920027702348	930.601241012104	0	Reference	one_cell
206.291831561597	44.227526903851	0	Reference	one_cell
94.5652626201045	443.660044988152	2_2	Reference	one_cell
602.969503016211	438.571462858701	0	Reference	one_cell
907.641845598118	565.760969962459	0	Reference	one_cell
450.812785241054	630.767306958092	0	Reference	one_cell
855.164082538569	517.320099416422	0	Reference	one_cell
525.541994589847	463.154808520572	0	Reference	one_cell
993.406356505817	325.185288517969	0	Reference	one_cell
109.889371986501	848.124638819601	0	Reference	one_cell
251.99916562438	969.2163704962	0	Reference	one_cell
756.086594831897	196.130534660304	1_2	Reference	one_cell
777.048160877777	68.7353764327709	1_1	Reference	one_cell
496.548841412179	122.293672865257	0	Reference	one_cell
198.680850589881	750.718172412831	0	Reference	one_cell
885.811902366113	682.408739692997	3_2	Reference	one_cell
425.956961475546	447.955082695466	0	Reference	one_cell
380.197465492412	620.33892961801	0	Reference	one_cell
874.449999053264	306.784209904028	0	Reference	one_cell
209.415174765512	789.792385550216	0	Reference	one_cell
835.272375486791	724.160684446339	3_2	Reference	one_cell
441.413135926006	511.669566553086	0	Reference	one_cell
671.78401839803	630.320732647786	0	Reference	one_cell
566.276752821635	577.27114926395	0	Reference	one_cell
394.959211263806	370.717213824624	0	Reference	one_cell
847.897680340568	169.927521574078	1_1	Reference	one_cell
929.897805913119	173.345798339695	0	Reference	one_cell
818.030377364252	314.78276256402	0	Reference	one_cell
720.968575327192	972.899309148546	3_1	Reference	one_cell
774.500259080902	89.2416638929863	1_1	Reference	one_cell
317.911046145484	216.660013750661	0	Reference	one_cell
794.434816232184	775.159777386812	3_2	Reference	one_cell
769.829988534097	251.937579771038	1_2	Reference	one_cell
756.013889407506	133.843083276879	1_2	Reference	one_cell
233.416275069118	121.371510458644	0	Reference	one_cell
489.72528195777	225.416673160391	0	Reference	one_cell
319.792469379492	79.2192062544636	0	Reference	one_cell
219.173510144232	316.493815575726	0	Reference	one_cell
795.460142979398	379.072557573905	0	Reference	one_cell
250.515312993433	893.602830775082	0	Reference	one_cell
421.545063138008	219.094120323891	0	Reference	one_cell
598.308407057542	248.971456639469	1_2	Reference	one_cell
925.538218125934	664.373357640812	3_2	Reference	one_cell
953.663201594725	774.23347566952	3_2	Reference	one_cell
478.515951645561	139.835900103906	0	Reference	one_cell
263.778599921614	423.747634637635	2_1	Reference	one_cell
592.453092288459	974.160266319057	0	Reference	one_cell
920.899709973484	248.485137875658	0	Reference	one_cell
928.392184452852	432.136346171377	0	Reference	one_cell
648.514320056653	856.479995129164	0	Reference	one_cell
448.174311716575	575.200018323259	0	Reference	one_cell
14.7034133945126	830.272661073366	0	Reference	one_cell
701.512879156042	814.034473004751	3_1	Reference	one_cell
740.302622144343	906.667391714174	3_1	Reference	one_cell
386.98206295236	63.9151333288755	0	Reference	one_cell
96.5675057643093	240.127052263357	0	Reference	one_cell
280.948162433226	798.2208801487	0	Reference	one_cell
105.178652680013	156.89096029452	0	Reference	one_cell
956.166729776422	526.662385458825	0	Reference	one_cell
851.273966688197	387.295139143476	0	Reference	one_cell
8.59055144060403	870.806065193377	0	Reference	one_cell
998.274608496111	964.557529805927	3_1	Reference	one_cell
251.013154187705	235.099025811534	0	Reference	one_cell
317.320817332482	576.463482898194	0	Reference	one_cell
452.364430365385	926.669245227706	0	Reference	one_cell
990.130982021568	821.789827671601	3_2	Reference	one_cell
263.937308619963	203.422384454636	0	Reference	one_cell
911.024637241382	460.547180955065	0	Reference	one_cell
318.116193229798	22.7193564625923	0	Reference	one_cell
558.363869425142	501.410329690669	0	Reference	one_cell
308.286406361498	264.127254739404	0	Reference	one_cell
802.283312832471	21.3398688421585	0	Reference	one_cell
94.6361491295975	651.428295223741	2_1	Reference	one_cell
266.209565726575	660.862791412743	0	Reference	one_cell
953.921059762826	903.277597946348	3_2	Reference	one_cell
263.694990311749	873.139761616709	0	Reference	one_cell
887.79128951882	748.349450247828	3_3	Reference	one_cell
523.257822427666	841.914010189939	0	Reference	one_cell
346.866425903514	56.4229221502319	0	Reference	one_cell
519.155373150948	458.272333871806	0	Reference	one_cell
716.404071192723	304.953163402155	1_1	Reference	one_cell
110.534430849366	109.320021153195	0	Reference	one_cell
50.907505123876	65.8132505731191	0	Reference	one_cell
674.048862612341	24.0601746966131	1_1	Reference	one_cell
770.202463461319	763.42225326132	3_1	Reference	one_cell
160.59257236449	781.236354779685	0	Reference	one_cell
374.982525764033	505.067603267729	0	Reference	one_cell
814.133349637268	280.548747794703	1_1	Reference	one_cell
824.752850972116	556.103091485798	0	Reference	one_cell
951.988531300332	699.215795954457	3_2	Reference	one_cell
213.988368986873	866.296808389248	0	Reference	one_cell
226.969328457024	814.075155525235	0	Reference	one_cell
360.169252366526	768.482540797209	0	Reference	one_cell
427.427634184016	889.388320058817	0	Reference	one_cell
300.317544579739	415.77036188636	0	Reference	one_cell
349.723115253029	705.843509445898	0	Reference	one_cell
813.878504773835	601.174592677969	0	Reference	one_cell
718.031176164746	791.305676690768	3_1	Reference	one_cell
911.376749393065	364.051138208481	0	Reference	one_cell
361.579665029189	305.397028878331	0	Reference	one_cell
460.690664033173	381.848459655419	0	Reference	one_cell
668.894488330698	791.650422469713	0	Reference	one_cell
569.60035134526	334.828744999832	1_1	Reference	one_cell
847.88514401624	142.600984526332	0	Reference	one_cell
894.109885866521	7.64867823012173	0	Reference	one_cell
59.249733147677	357.920091292355	2_1	Reference	one_cell
251.602528901538	405.904507470783	2_1	Reference	one_cell
520.052320326446	464.665750655811	0	Reference	one_cell
63.896852303762	478.844889844535	2_3	Reference	one_cell
516.211469390662	992.745449590962	0	Reference	one_cell
909.219528186833	515.914695515065	0	Reference	one_cell
866.684874813072	332.386847330257	0	Reference	one_cell
863.863367045764	329.003792153671	0	Reference	one_cell
427.678798419656	701.128694557119	0	Reference	one_cell
501.178792756284	637.517803252675	0	Reference	one_cell
175.159160662442	876.135607492412	0	Reference	one_cell
270.466770236613	785.636071504559	0	Reference	one_cell
851.489154554904	999.254174414789	3_2	Reference	one_cell
439.069409187185	193.352153086103	0	Reference	one_cell
497.286614926299	516.971163853072	0	Reference	one_cell
935.299278388033	338.461466947338	0	Reference	one_cell
720.945907507325	841.272107911995	3_1	Reference	one_cell
318.128149222583	775.97098412388	0	Reference	one_cell
240.563435300486	621.45949586574	2_1	Reference	one_cell
673.431536386721	518.151995263761	0	Reference	one_cell
981.914298202144	11.8549177681562	0	Reference	one_cell
775.402204085607	759.537620206596	3_1	Reference	one_cell
837.994745646836	478.491034139646	0	Reference	one_cell
184.287781423423	757.388480378781	0	Reference	one_cell
826.834045489784	106.663269394776	1_1	Reference	one_cell
244.962944780709	668.265304268571	0	Reference	one_cell
103.863383920165	730.517424509395	0	Reference	one_cell
113.656052829465	280.224950937787	0	Reference	one_cell
312.758016744396	998.853914283216	0	Reference	one_cell
400.148896219442	513.294446029235	0	Reference	one_cell
234.910402941052	373.633330054581	0	Reference	one_cell
687.320624241838	787.704199142288	3_1	Reference	one_cell
778.041587532731	876.810670542764	3_3	Reference	one_cell
244.791337835835	506.154526800383	2_1	Reference	one_cell
904.78250300535	887.308026392478	3_3	Reference	one_cell
600.872312746942	557.64278433891	0	Reference	one_cell
62.0720557051245	861.838766134577	0	Reference	one_cell
817.178269232158	29.5448613651097	0	Reference	one_cell
249.155695041176	930.880581914214	0	Reference	one_cell
469.449738505995	405.36292137322	0	Reference	one_cell
378.822129975539	133.431193487253	0	Reference	one_cell
432.527434040792	301.706506839488	0	Reference	one_cell
18.9707210231572	399.065400015563	2_1	Reference	one_cell
367.331295136362	191.6438756641	0	Reference	one_cell
17.0217241703067	536.111115703592	2_3	Reference	one_cell
772.569117366569	164.48694801121	1_2	Reference	one_cell
946.618587458972	622.729735549772	3_1	Reference	one_cell
250.600337728392	392.148877030239	0	Reference	one_cell
467.525437958539	25.4230092440266	0	Reference	one_cell
857.411244667135	966.903595315758	3_2	Reference	one_cell
276.24640977243	853.335873264819	0	Reference	one_cell
688.526671814034	44.1183213002514	1_1	Reference	one_cell
853.919680052204	393.287781754741	0	Reference	one_cell
188.013464575866	820.102199353045	0	Reference	one_cell
635.191397142597	254.837284364505	1_3	Reference	one_cell
777.042050533229	894.411055840785	3_2	Reference	one_cell
589.551821846515	175.940671171527	1_3	Reference	one_cell
418.558854254894	918.711583961034	0	Reference	one_cell
744.970793961082	139.986814682139	1_3	Reference	one_cell
160.086654211162	978.385607719887	0	Reference	one_cell
230.39155636169	24.3171908606309	0	Reference	one_cell
171.139779275283	233.566690492444	0	Reference	one_cell
850.423528840998	214.914532075869	1_1	Reference	one_cell
677.906999519793	993.149849033216	0	Reference	one_cell
811.463960141875	404.153888175497	0	Reference	one_cell
342.436533566564	618.96201964654	0	Reference	one_cell
164.589306167793	544.600806321483	2_3	Reference	one_cell
230.415043158457	644.473661784548	2_1	Reference	one_cell
244.413652252406	720.88263508724	0	Reference	one_cell
227.451512096915	846.810713544721	0	Reference	one_cell
586.108248673147	140.044326352188	1_2	Reference	one_cell
351.442107758485	113.14843252534	0	Reference	one_cell
563.066798565676	313.359500267776	1_1	Reference	one_cell
90.1820468492806	672.494878949597	2_1	Reference	one_cell
368.098403886659	626.410441495711	0	Reference	one_cell
932.66931468714	394.256903101224	0	Reference	one_cell
970.74372101156	391.911806593882	0	Reference	one_cell
672.747416907921	375.676487154095	0	Reference	one_cell
887.027192212408	886.861130864592	3_3	Reference	one_cell
341.147551848553	425.734797302634	0	Reference	one_cell
720.518676496344	940.840301177232	3_1	Reference	one_cell
314.445173121989	37.4832986551337	0	Reference	one_cell
999.91369062732	363.033328324789	0	Reference	one_cell
761.441331893438	460.790471056942	0	Reference	one_cell
529.076109718299	772.695964351296	0	Reference	one_cell
379.48434641608	816.066630088491	0	Reference	one_cell
947.607104439288	903.655906194123	3_3	Reference	one_cell
182.7019634936	591.178085279651	2_2	Reference	one_cell
558.689866424771	814.99247850175	0	Reference	one_cell
820.69584177155	2.93809871491976	0	Reference	one_cell
156.248490477912	165.310566632776	0	Reference	one_cell
307.065990524599	387.732049945043	0	Reference	one_cell
382.447289005155	771.586052246392	0	Reference	one_cell
591.235136871226	126.624014501227	1_2	Reference	one_cell
423.665899766143	247.343761799391	0	Reference	one_cell
740.977874296717	491.648072247626	0	Reference	one_cell
675.303008388495	1.19978710031137	0	Reference	one_cell
74.6928683973383	976.181662497576	0	Reference	one_cell
307.837449784391	50.9705291294958	0	Reference	one_cell
126.793871147558	998.480007716455	0	Reference	one_cell
484.196336810011	406.984663104871	0	Reference	one_cell
425.786641261773	155.29579984094	0	Reference	one_cell
671.012987118214	499.803036702564	0	Reference	one_cell
341.435190445045	314.358331100317	0	Reference	one_cell
826.878012756584	236.396264751907	1_1	Reference	one_cell
28.4453408000991	621.072889690986	2_1	Reference	one_cell
954.748769547325	207.025953987846	0	Reference	one_cell
854.35026396066	91.8777102592867	0	Reference	one_cell
306.484096854227	290.784673239104	0	Reference	one_cell
450.126015775371	859.501822413178	0	Reference	one_cell
892.366192868911	768.759910200257	3_4	Reference	one_cell
83.2446200659033	313.588679590728	0	Reference	one_cell
118.551129860338	754.434476058464	0	Reference	one_cell
503.829056663904	413.53425792302	0	Reference	one_cell
37.3010901345406	895.840999974404	0	Reference	one_cell
595.319157888414	758.223986376775	0	Reference	one_cell
676.325076905545	407.378245818429	0	Reference	one_cell
317.346679418115	370.751907881815	0	Reference	one_cell
103.609805319225	240.361580405617	0	Reference	one_cell
532.191839530598	39.7378529747948	0	Reference	one_cell
466.502498362679	59.9249278483912	0	Reference	one_cell
94.0184107406531	223.705155185657	0	Reference	one_cell
513.512770710047	901.157235119957	0	Reference	one_cell
541.151064654114	127.34731275565	1_1	Reference	one_cell
114.900961681269	466.889492975781	2_3	Reference	one_cell
927.303203592543	763.107142304536	3_3	Reference	one_cell
242.002762895077	403.619017874589	2_1	Reference	one_cell
3.26088028238155	461.623587112408	2_2	Reference	one_cell
969.748795961495	892.196152470307	3_2	Reference	one_cell
391.403617588105	883.021049594972	0	Reference	one_cell
860.4180917216	163.874862912111	0	Reference	one_cell
583.937089973362	746.408045387594	0	Reference	one_cell
320.69199559954	183.508962071035	0	Reference	one_cell
802.962445879355	438.497410925571	0	Reference	one_cell
181.382364227669	180.402731088223	0	Reference	one_cell
846.976751865353	932.890876431717	3_2	Reference	one_cell
26.2405196144246	21.1983963395469	0	Reference	one_cell
416.604557893472	422.761227319483	0	Reference	one_cell
497.136084134458	484.704349739244	0	Reference	one_cell
63.4976653784979	924.369884893531	0	Reference	one_cell
6.55621654354036	124.827969085658	0	Reference	one_cell
648.952631794848	304.435267624445	1_2	Reference	one_cell
717.773327998351	682.350699793315	0	Reference	one_cell
740.984441928566	337.58639280498	1_1	Reference	one_cell
284.945208847988	880.252427592408	0	Reference	one_cell
377.654297061032	733.814038662938	0	Reference	one_cell
864.269675883465	829.388310930226	3_4	Reference	one_cell
199.837110832799	180.698638071772	0	Reference	one_cell
604.012937270571	248.947285307338	1_2	Reference	one_cell
378.722457393305	535.344264671672	0	Reference	one_cell
912.265354447998	951.436803938122	3_2	Reference	one_cell
605.007879765471	68.0842435106169	1_1	Reference	one_cell
210.12477393914	86.7513819241431	0	Reference	one_cell
233.373494981555	54.8508612180594	0	Reference	one_cell
285.910506519023	454.434746515937	0	Reference	one_cell
390.229530816199	563.680821902351	0	Reference	one_cell
255.112710180227	30.3158431015909	0	Reference	one_cell
84.4357302065473	103.633123482578	0	Reference	one_cell
712.275355575373	494.251888232771	0	Reference	one_cell
546.128317096736	967.50653466885	0	Reference	one_cell
296.891766302055	102.242498381063	0	Reference	one_cell
896.301353146555	844.407808339922	3_4	Reference	one_cell
481.84810372116	423.446070642676	0	Reference	one_cell
514.644327437039	387.315382596338	0	Reference	one_cell
399.634191451129	401.451877302025	0	Reference	one_cell
454.586348885903	402.720425302163	0	Reference	one_cell
32.9192636704538	594.923003340838	2_2	Reference	one_cell
44.5568565649446	483.198293553665	2_3	Reference	one_cell
492.416241411353	363.87091932958	0	Reference	one_cell
465.020087838173	821.913149636472	0	Reference	one_cell
583.218853279948	59.9404270036612	1_1	Reference	one_cell
956.322795465821	123.171755427727	0	Reference	one_cell
866.066876612371	479.57326524402	0	Reference	one_cell
334.507056874689	649.441704749363	0	Reference	one_cell
670.770771153038	766.357775126817	0	Reference	one_cell
220.034810541896	754.662891995395	0	Reference	one_cell
515.078782005701	241.230282996083	1_1	Reference	one_cell
541.016465184279	252.733970492613	1_1	Reference	one_cell
871.420926347375	407.472493056674	0	Reference	one_cell
957.776806262555	853.658073105151	3_3	Reference	one_cell
522.369425082579	119.907984085381	1_1	Reference	one_cell
371.709879186936	145.312312570401	0	Reference	one_cell
814.461095074657	953.329673543107	3_2	Reference	one_cell
969.919673944823	244.404614431784	0	Reference	one_cell
753.063535477268	603.940075773047	0	Reference	one_cell
604.215309230378	753.087556086015	0	Reference	one_cell
103.191674930276	133.605919801397	0	Reference	one_cell
785.220218713395	887.23775417381	3_3	Reference	one_cell
466.65051500476	868.570956283482	0	Reference	one_cell
375.503005703446	3.64689938025549	0	Reference	one_cell
600.488569618668	189.285047279671	1_2	Reference	one_cell
868.808080682531	657.604617536766	3_1	Reference	one_cell
592.417422948638	160.668480195571	1_3	Reference	one_cell
482.258207857376	946.511559901293	0	Reference	one_cell
168.748609095346	331.722170702647	0	Reference	one_cell
271.383077458479	324.736095388886	0	Reference	one_cell
306.397565583233	727.229772814782	0	Reference	one_cell
407.115669403691	494.981755049434	0	Reference	one_cell
239.312502863118	249.698875364149	0	Reference	one_cell
328.783384326845	106.020750965225	0	Reference	one_cell
929.233169757528	816.021573566133	3_3	Reference	one_cell
86.4863930048887	558.36333468277	2_3	Reference	one_cell
481.762282106094	639.076656350633	0	Reference	one_cell
682.049085557228	62.5931966875214	1_2	Reference	one_cell
109.382975379471	978.475600744132	0	Reference	one_cell
434.986408576602	899.88206854905	0	Reference	one_cell
82.3568142170552	645.150737968972	2_2	Reference	one_cell
47.6051702271216	948.419435554184	0	Reference	one_cell
51.765577994287	302.136418540264	0	Reference	one_cell
20.6699173613451	921.22255597054	0	Reference	one_cell
750.463406167459	420.947039507097	0	Reference	one_cell
117.467364540789	277.541539283236	0	Reference	one_cell
378.919180715224	676.823529134272	0	Reference	one_cell
967.957845833618	682.895082414383	3_2	Reference	one_cell
415.353783622617	844.414783948334	0	Reference	one_cell
361.120195030933	720.644781028852	0	Reference	one_cell
471.735823785188	231.2043645347	0	Reference	one_cell
804.102656640578	741.913930468494	3_2	Reference	one_cell
749.460213660728	770.492039597593	3_1	Reference	one_cell
637.903752106009	670.451604853384	0	Reference	one_cell
332.6224621695	415.402668937575	0	Reference	one_cell
363.883142112056	51.7333478457294	0	Reference	one_cell
711.4793370103	28.4271930535324	1_1	Reference	one_cell
14.6188485054299	306.722044882132	0	Reference	one_cell
580.128998113563	104.360280534718	1_1	Reference	one_cell
14.6026127128862	508.458434886998	2_3	Reference	one_cell
595.669322498608	620.111713885795	0	Reference	one_cell
608.092615221394	853.050473422278	0	Reference	one_cell
163.278929172549	551.507625791244	2_3	Reference	one_cell
22.2602025647648	852.457915607374	0	Reference	one_cell
125.278286825167	726.348941411357	0	Reference	one_cell
710.982289439766	946.517716765404	3_1	Reference	one_cell
448.96158879064	86.2252040361054	0	Reference	one_cell
664.744501643348	269.973179534776	1_3	Reference	one_cell
466.226741792867	249.068293156568	0	Reference	one_cell
322.444148179609	600.646755204536	0	Reference	one_cell
658.168061781209	607.164167556679	0	Reference	one_cell
871.008920026245	638.994725864381	3_1	Reference	one_cell
40.7692944859155	462.663126748987	2_3	Reference	one_cell
409.543181828922	618.33239667234	0	Reference	one_cell
769.047728129663	554.074451280991	0	Reference	one_cell
496.02744224621	29.9234745486174	0	Reference	one_cell
678.137390444754	304.572936920216	1_2	Reference	one_cell
894.672693025554	914.512562630931	3_3	Reference	one_cell
663.936993444106	63.2712039609905	1_1	Reference	one_cell
19.2050470379181	71.1347915073857	0	Reference	one_cell
577.857962610666	870.677981486078	0	Reference	one_cell
644.691250758478	175.713933660416	1_4	Reference	one_cell
253.807774578221	463.353154212236	2_1	Reference	one_cell
727.103435917059	423.336123052053	0	Reference	one_cell
388.019084485015	82.945836545201	0	Reference	one_cell
9.44168126629665	273.288019122556	0	Reference	one_cell
689.953474946786	991.696008032886	0	Reference	one_cell
325.412775226636	575.087262346642	0	Reference	one_cell
661.299138164613	194.674795196624	1_4	Reference	one_cell
936.22179015656	931.042313453741	3_2	Reference	one_cell
103.148621772882	487.002583137015	2_4	Reference	one_cell
878.775330997538	435.655713202897	0	Reference	one_cell
992.067192042246	685.770324928453	3_1	Reference	one_cell
445.359037338058	306.599779841723	0	Reference	one_cell
588.545849795919	731.109980230918	0	Reference	one_cell
928.372411312768	108.317522718338	0	Reference	one_cell
48.3081294309814	640.333117870614	2_1	Reference	one_cell
451.822388608707	740.110160246957	0	Reference	one_cell
898.530891338829	506.480308181839	0	Reference	one_cell
274.2254613447	982.16945544444	0	Reference	one_cell
731.17242646357	783.685928409686	3_2	Reference	one_cell
112.591039778199	871.372121046064	0	Reference	one_cell
978.433639168274	973.967434823746	3_1	Reference	one_cell
37.0072360592894	969.621030215407	0	Reference	one_cell
631.469004086219	262.766849908745	1_3	Reference	one_cell
347.332897095941	894.666565933963	0	Reference	one_cell
464.104004608002	908.949321866035	0	Reference	one_cell
154.116908296011	371.170995643362	2_1	Reference	one_cell
244.253990135621	477.245160006918	2_1	Reference	one_cell
592.498767753597	810.199791958556	0	Reference	one_cell
146.631902067224	612.921660756925	2_2	Reference	one_cell
567.700825953856	423.000553722028	0	Reference	one_cell
150.248246570118	325.63040420739	0	Reference	one_cell
190.07052544225	849.763224121882	0	Reference	one_cell
579.824094944401	150.883050428005	1_2	Reference	one_cell
189.169919037959	570.209691790165	2_2	Reference	one_cell
21.0140514080413	367.738938852912	0	Reference	one_cell
178.765445542522	646.700563248014	2_1	Reference	one_cell
575.768316651462	564.818255213089	0	Reference	one_cell
310.836837194394	979.833813805599	0	Reference	one_cell
351.418203216046	710.15388279222	0	Reference	one_cell
920.680286268005	740.165912547149	3_3	Reference	one_cell
435.686107224319	545.06032190891	0	Reference	one_cell
413.760993573349	414.385918304324	0	Reference	one_cell
632.855948094744	829.264294195687	0	Reference	one_cell
883.733597178478	600.970558806788	0	Reference	one_cell
723.247491476592	943.679879933828	3_1	Reference	one_cell
34.2214429883752	468.182869164273	2_3	Reference	one_cell
546.974449791014	633.254992670147	0	Reference	one_cell
930.290181909222	820.853564022575	3_3	Reference	one_cell
231.823110072175	418.900764666498	2_1	Reference	one_cell
882.292027108371	77.0759378932416	0	Reference	one_cell
881.867270705523	512.541013332549	0	Reference	one_cell
433.99750827509	454.185106726363	0	Reference	one_cell
722.021730076754	98.6869863471948	1_3	Reference	one_cell
409.705715830904	965.451980276499	0	Reference	one_cell
476.580469888635	372.256151665235	0	Reference	one_cell
274.484098482877	526.039675291628	2_1	Reference	one_cell
916.002868920797	406.87658397248	0	Reference	one_cell
543.285035615554	247.996659441153	1_1	Reference	one_cell
847.436633794336	308.149986115983	0	Reference	one_cell
33.5998639443424	714.516325717559	0	Reference	one_cell
654.441630361602	354.653178716544	1_1	Reference	one_cell
315.216603772249	930.250408846186	0	Reference	one_cell
90.1084201049525	156.165073924232	0	Reference	one_cell
707.33633686346	91.6511681303382	1_3	Reference	one_cell
838.55060022464	761.895237454213	3_2	Reference	one_cell
267.585994918365	187.062335135415	0	Reference	one_cell
464.126382610993	198.001072549261	0	Reference	one_cell
429.299583243905	378.581401938573	0	Reference	one_cell
499.749362198636	775.70696792868	0	Reference	one_cell
287.237190249143	177.904888527468	0	Reference	one_cell
765.315989990951	597.572769954335	0	Reference	one_cell
133.220310308272	979.44055882236	0	Reference	one_cell
177.752059901832	334.365841160063	0	Reference	one_cell
413.914021302713	594.038130317815	0	Reference	one_cell
462.206042506499	683.412868405925	0	Reference	one_cell
808.125817509601	907.656083142851	3_3	Reference	one_cell
747.943811989622	868.021988926921	3_2	Reference	one_cell
8.14618448354304	404.877622318221	2_1	Reference	one_cell
748.722721124766	518.988883590559	0	Reference	one_cell
496.300582090626	3.97592875757255	0	Reference	one_cell
12.5104018975981	384.441916896962	2_1	Reference	one_cell
872.604063267587	740.366451403592	3_2	Reference	one_cell
580.552507559536	152.131978104822	1_3	Reference	one_cell
783.473567304201	640.702766036615	0	Reference	one_cell
331.156966157956	847.852426110068	0	Reference	one_cell
433.301489557372	16.1557890286203	0	Reference	one_cell
486.700748863397	714.554989521625	0	Reference	one_cell
453.384117778623	83.1239708825015	0	Reference	one_cell
979.027005958371	919.914786396781	3_2	Reference	one_cell
903.715742214117	857.577844478888	3_4	Reference	one_cell
209.289737788728	171.412426477531	0	Reference	one_cell
340.482026936719	295.471952733584	0	Reference	one_cell
443.798382537439	303.94067489123	0	Reference	one_cell
700.498138865689	677.81854001293	0	Reference	one_cell
959.435075852554	586.223000106402	0	Reference	one_cell
164.803803218994	622.279062633403	2_1	Reference	one_cell
443.356112914858	463.366126192268	0	Reference	one_cell
433.238215741701	338.905928339111	0	Reference	one_cell
954.115349646425	618.611820844468	0	Reference	one_cell
650.562493128004	309.172435860848	1_1	Reference	one_cell
105.350832745899	731.001315649832	0	Reference	one_cell
566.89148767502	750.405061332043	0	Reference	one_cell
644.279801741708	978.224422087427	0	Reference	one_cell
165.458140873816	101.337021843763	0	Reference	one_cell
581.447565575596	280.366635569604	1_1	Reference	one_cell
320.046212892281	123.179637004621	0	Reference	one_cell
320.846367976861	625.486919554882	0	Reference	one_cell
445.70286761201	85.6013594893739	0	Reference	one_cell
856.061302551301	703.710175802466	3_2	Reference	one_cell
170.296972264536	890.878467716975	0	Reference	one_cell
218.039040129632	365.839342519175	0	Reference	one_cell
697.410784125794	995.225328855217	0	Reference	one_cell
124.479353809496	797.71663507144	0	Reference	one_cell
152.552646135911	895.178587919101	0	Reference	one_cell
112.298370091012	978.678989156382	0	Reference	one_cell
663.328305436065	587.268610080704	0	Reference	one_cell
34.2582187959924	676.640396502567	2_1	Reference	one_cell
859.624507060042	713.759963218821	3_2	Reference	one_cell
657.52840197878	81.5326920212246	1_2	Reference	one_cell
889.277647926006	410.653320484096	0	Reference	one_cell
41.5674450425431	30.0230587436818	0	Reference	one_cell
620.751235757722	852.251648797188	0	Reference	one_cell
614.79798358609	247.996882967651	1_3	Reference	one_cell
734.597158283694	628.457712087547	0	Reference	one_cell
447.706228853902	24.7863641418517	0	Reference	one_cell
711.79236807744	674.014774239855	0	Reference	one_cell
812.976868659025	71.4243802039418	0	Reference	one_cell
631.783561692806	503.545867896173	0	Reference	one_cell
606.796298066154	946.067447638838	0	Reference	one_cell
558.648321431596	624.086892151972	0	Reference	one_cell
837.696670386475	267.798496512929	0	Reference	one_cell
909.017866580747	529.373886555666	0	Reference	one_cell
114.291043695994	239.83299140865	0	Reference	one_cell
713.728859308874	64.2220794046298	1_2	Reference	one_cell
292.853707077913	891.346506618662	0	Reference	one_cell
82.5573237661738	5.48107757908292	0	Reference	one_cell
291.895782059757	482.603600723436	0	Reference	one_cell
948.701347359922	868.78348299861	3_3	Reference	one_cell
5.67412190139294	736.036764065269	0	Reference	one_cell
412.47226259578	349.163840324385	0	Reference	one_cell
766.703608067939	607.797600483056	0	Reference	one_cell
438.074763952289	667.952127362601	0	Reference	one_cell
990.944773618132	624.704957340844	0	Reference	one_cell
273.428311656462	456.499176778831	2_1	Reference	one_cell
441.097019914072	19.3968897599261	0	Reference	one_cell
870.948543216335	940.946815158939	3_2	Reference	one_cell
533.993518000003	667.183438342763	0	Reference	one_cell
624.398308292497	714.254065403249	0	Reference	one_cell
488.680741700809	491.231317209546	0	Reference	one_cell
665.441544024041	236.263083430938	1_4	Reference	one_cell
988.995501136873	58.528823440196	0	Reference	one_cell
439.128579047043	77.1980696551036	0	Reference	one_cell
782.234107521363	919.110187763581	3_2	Reference	one_cell
91.9776912662201	75.5919110465329	0	Reference	one_cell
62.6030637193471	387.490160779795	2_1	Reference	one_cell
981.382430506404	855.233967947075	3_3	Reference	one_cell
761.405212942045	179.953755205497	1_2	Reference	one_cell
850.469122431707	530.726081846515	0	Reference	one_cell
487.420714456355	781.439303582069	0	Reference	one_cell
818.798847974744	726.089813724393	3_2	Reference	one_cell
392.415344806388	198.553325117333	0	Reference	one_cell
455.924831140088	889.795332272304	0	Reference	one_cell
479.280967248138	527.998663383536	0	Reference	one_cell
378.487320077373	593.993535269517	0	Reference	one_cell
89.7476955540478	234.032455750508	0	Reference	one_cell
931.111133331666	449.42188474373	0	Reference	one_cell
426.899206377333	685.81753205019	0	Reference	one_cell
593.628243660554	267.518252200913	1_2	Reference	one_cell
512.873814981198	397.296210343484	0	Reference	one_cell
231.19400346512	173.204383521341	0	Reference	one_cell
892.936787402723	605.029113154626	0	Reference	one_cell
578.089855187107	305.893967825687	1_1	Reference	one_cell
633.36256218073	721.432630060939	0	Reference	one_cell
249.441285846522	429.172073122812	2_1	Reference	one_cell
780.253201970132	884.768794213887	3_2	Reference	one_cell
168.879328601062	988.443077376811	0	Reference	one_cell
563.603312635329	819.895635282854	0	Reference	one_cell
118.997892342275	618.307501961011	2_2	Reference	one_cell
640.953389947535	868.30811656802	0	Reference	one_cell
82.2075813210104	366.341416528448	2_1	Reference	one_cell
717.89696397027	608.431006660685	0	Reference	one_cell
209.808064337587	797.350745220901	0	Reference	one_cell
981.392812974984	122.213492444949	0	Reference	one_cell
507.278350115288	535.445137923816	0	Reference	one_cell
17.8930725608952	843.554693757091	0	Reference	one_cell
969.834855058929	804.686166400556	3_2	Reference	one_cell
683.248225904768	376.166703559458	0	Reference	one_cell
735.412750652526	675.483614310157	0	Reference	one_cell
178.557834084379	175.751711266814	0	Reference	one_cell
591.831840742147	499.908252323279	0	Reference	one_cell
599.303711009445	641.285409137141	0	Reference	one_cell
328.110986614833	70.7523046399001	0	Reference	one_cell
144.543319312623	923.513496961677	0	Reference	one_cell
894.187328377971	530.151948336978	0	Reference	one_cell
625.749577378854	864.527157940902	0	Reference	one_cell
952.689490395598	931.975084181409	3_2	Reference	one_cell
697.361032383982	627.911145605613	0	Reference	one_cell
141.748121846933	501.817266077269	2_3	Reference	one_cell
243.433423662558	891.518147755414	0	Reference	one_cell
339.158637954621	242.361600612523	0	Reference	one_cell
966.460189452861	350.751407389762	0	Reference	one_cell
230.040661394363	556.432593269274	2_2	Reference	one_cell
257.839907675283	250.004128127825	0	Reference	one_cell
615.827599436976	278.209730463801	1_2	Reference	one_cell
180.792325679678	701.18027033098	0	Reference	one_cell
451.534958419856	330.018060270464	0	Reference	one_cell
869.835448242957	706.168574891286	3_2	Reference	one_cell
781.409502219874	19.975990628358	0	Reference	one_cell
439.533238068456	521.620456635719	0	Reference	one_cell
394.458172547398	969.61056238343	0	Reference	one_cell
997.380059404066	160.877744261175	0	Reference	one_cell
131.036921150284	942.444550622953	0	Reference	one_cell
940.859627264319	837.767015640857	3_3	Reference	one_cell
899.358869308606	329.698198503349	0	Reference	one_cell
519.131002249895	498.068869515788	0	Reference	one_cell
87.2670282484032	256.453339312226	0	Reference	one_cell
830.958169626305	595.038923810702	0	Reference	one_cell
954.111487592338	675.393691297853	3_2	Reference	one_cell
486.127349665156	180.184425247833	0	Reference	one_cell
312.925720697967	38.694172864547	0	Reference	one_cell
26.4694944838993	871.980783235747	0	Reference	one_cell
243.019540742273	701.817863734439	0	Reference	one_cell
540.056036483264	83.4445967334323	1_1	Reference	one_cell
158.514310207451	249.440971141681	0	Reference	one_cell
709.836311880965	859.995673624566	3_1	Reference	one_cell
289.754603822483	21.2019129858818	0	Reference	one_cell
508.661610937444	459.581592769362	0	Reference	one_cell
680.181055537891	878.882050363114	3_1	Reference	one_cell
461.617495608283	373.492245292524	0	Reference	one_cell
6.32110225479119	763.256952043157	0	Reference	one_cell
201.309142377693	586.167446444742	2_2	Reference	one_cell
890.597195555223	719.425990818068	3_2	Reference	one_cell
997.539125605254	932.563856699504	3_1	Reference	one_cell
100.508335381048	883.21979372669	0	Reference	one_cell
736.791026903549	30.8110524516087	1_1	Reference	one_cell
650.434622480301	970.6434450706	0	Reference	one_cell
114.618911247235	393.187549309572	2_2	Reference	one_cell
141.409875548678	36.8841811167076	0	Reference	one_cell
288.968009190401	11.0660862429067	0	Reference	one_cell
625.755962654017	832.155717841815	0	Reference	one_cell
358.261316935997	138.104763666634	0	Reference	one_cell
739.506157689262	686.508169384906	0	Reference	one_cell
352.115148836048	441.871673672227	0	Reference	one_cell
719.930124480976	428.85545167583	0	Reference	one_cell
866.996437490219	329.900523013202	0	Reference	one_cell
933.198006027145	436.374063636642	0	Reference	one_cell
417.649110012921	798.498665901832	0	Reference	one_cell
650.206702674506	837.911865928909	0	Reference	one_cell
57.0045508916955	721.482308767037	0	Reference	one_cell
513.802366384538	662.843768371502	0	Reference	one_cell
932.638734587468	194.851404622663	0	Reference	one_cell
571.891854525311	509.274912755704	0	Reference	one_cell
702.748536662431	5.35640584910288	0	Reference	one_cell
873.631676218705	458.995865654433	0	Reference	one_cell
258.41016029031	445.981660978869	2_1	Reference	one_cell
442.575759812491	197.919748445507	0	Reference	one_cell
287.151359562762	719.634576163255	0	Reference	one_cell
634.386537999846	713.077624043683	0	Reference	one_cell
783.601461211685	456.851388017181	0	Reference	one_cell
239.983419857454	710.597916204017	0	Reference	one_cell
68.8731459781993	483.269658051664	2_3	Reference	one_cell
647.033481428167	15.4547636429779	1_1	Reference	one_cell
611.223515295656	707.51156558888	0	Reference	one_cell
629.639437836828	949.99229801842	0	Reference	one_cell
567.264225670369	539.494342537364	0	Reference	one_cell
329.973777833628	341.398624673253	0	Reference	one_cell
931.490518274717	729.607953569852	3_3	Reference	one_cell
508.514980810927	104.54288586718	0	Reference	one_cell
399.154267266393	172.747984512011	0	Reference	one_cell
81.2849962841719	652.812005890068	2_2	Reference	one_cell
573.166880141944	71.8358934177086	1_1	Reference	one_cell
521.168001089711	538.34621693776	0	Reference	one_cell
315.845051197102	20.7225600613747	0	Reference	one_cell
977.600029540248	309.176597268321	0	Reference	one_cell
940.95793659077	51.2356296957005	0	Reference	one_cell
896.430073706666	432.560930451844	0	Reference	one_cell
501.969676259439	814.281126238406	0	Reference	one_cell
930.630455995211	334.934760757023	0	Reference	one_cell
89.3408605800942	652.369631365873	2_1	Reference	one_cell
442.227064522682	704.741218873532	0	Reference	one_cell
822.9047815667	660.656867916929	3_1	Reference	one_cell
678.695645431988	203.530212846585	1_4	Reference	one_cell
641.537154867314	23.0196058147121	1_1	Reference	one_cell
624.525558136636	524.83371191984	0	Reference	one_cell
802.989134617615	685.494434149703	3_1	Reference	one_cell
534.255708069773	732.380757913692	0	Reference	one_cell
35.3702740571462	481.177168816794	2_3	Reference	one_cell
229.451267142314	868.133945930051	0	Reference	one_cell
588.831879978534	332.203838673187	1_1	Reference	one_cell
446.078925010748	240.695328029571	0	Reference	one_cell
501.19649275206	234.997469884809	1_1	Reference	one_cell
763.947785225231	513.92957343068	0	Reference	one_cell
127.908482891275	371.709636820015	2_1	Reference	one_cell
37.1432592603378	588.484528173693	2_2	Reference	one_cell
364.246338945115	330.98307812633	0	Reference	one_cell
979.220654337201	191.911273598904	0	Reference	one_cell
934.578348909738	962.990435534855	3_1	Reference	one_cell
698.715220572893	290.802960776957	1_2	Reference	one_cell
456.903132657055	894.842867865693	0	Reference	one_cell
244.173747146502	563.550245676888	2_2	Reference	one_cell
693.519347119844	617.832199029624	0	Reference	one_cell
333.867226345465	524.912075983826	0	Reference	one_cell
729.549493365921	491.798991943011	0	Reference	one_cell
68.1711397275794	419.046416486613	2_2	Reference	one_cell
57.0678856479935	512.360374149401	2_4	Reference	one_cell
36.3264338904992	812.876497585559	0	Reference	one_cell
957.416234528413	23.6061767945066	0	Reference	one_cell
62.8556849476881	944.482314942172	0	Reference	one_cell
561.94682544237	362.310169396456	0	Reference	one_cell
803.073520871578	174.732798636891	1_1	Reference	one_cell
66.398648096947	150.27541794884	0	Reference	one_cell
685.107464889763	309.854613147909	1_2	Reference	one_cell
839.009030045476	791.972998653306	3_3	Reference	one_cell
533.343440606724	840.025671125157	0	Reference	one_cell
682.685696700122	130.247437420767	1_4	Reference	one_cell
930.210064522922	954.106584430439	3_2	Reference	one_cell
425.922664462822	797.519342117477	0	Reference	one_cell
909.600825083908	5.34738500812091	0	Reference	one_cell
313.467427048599	157.944199244492	0	Reference	one_cell
214.753435528371	436.440661507659	2_2	Reference	one_cell
798.299888508627	944.366409358568	3_2	Reference	one_cell
362.14930777275	499.528440330643	0	Reference	one_cell
980.421806888422	860.529442574829	3_3	Reference	one_cell
783.54201874719	612.615628790576	0	Reference	one_cell
785.051019388484	146.389356045751	1_1	Reference	one_cell
971.354386798805	744.375699899625	3_2	Reference	one_cell
5.32066091499291	392.176301475381	2_1	Reference	one_cell
730.782581829466	22.0281171647366	1_1	Reference	one_cell
776.067729695234	279.987373670796	1_2	Reference	one_cell
242.057634579949	475.568932237569	2_1	Reference	one_cell
82.2202569714282	76.8041971246712	0	Reference	one_cell
41.1043355863076	313.293582280166	0	Reference	one_cell
799.397414082196	451.824888337404	0	Reference	one_cell
122.248719616327	683.352962373989	2_1	Reference	one_cell
247.45392896235	441.473786503542	2_1	Reference	one_cell
137.141683815746	190.98916027043	0	Reference	one_cell
13.1200993801467	967.765976362862	0	Reference	one_cell
613.447042230051	126.676759544294	1_2	Reference	one_cell
750.998887735419	348.147530929185	1_1	Reference	one_cell
104.505217581755	953.384356125956	0	Reference	one_cell
443.051727973623	441.615021988982	0	Reference	one_cell
839.044858482201	480.71837823675	0	Reference	one_cell
438.171012927312	613.936088901013	0	Reference	one_cell
428.639388310956	294.373892185045	0	Reference	one_cell
503.175231189467	732.25734453788	0	Reference	one_cell
510.894980248297	304.394291798119	0	Reference	one_cell
654.739114823518	66.779203937389	1_1	Reference	one_cell
477.7254195977	574.265906669199	0	Reference	one_cell
916.527168348897	902.950990610057	3_3	Reference	one_cell
104.097823442658	734.350327810505	0	Reference	one_cell
840.431711079786	859.825312938774	3_4	Reference	one_cell
603.242838475388	414.129352449672	0	Reference	one_cell
102.870959063992	226.606350963702	0	Reference	one_cell
71.9169523599558	350.004314844264	2_1	Reference	one_cell
766.411498708883	248.751292109955	1_2	Reference	one_cell
534.254820243921	742.908023283584	0	Reference	one_cell
79.4595442248974	855.104783586925	0	Reference	one_cell
496.876628484577	266.50277480809	0	Reference	one_cell
367.8540270878	71.7208828704897	0	Reference	one_cell
984.514132345328	959.639157638885	3_1	Reference	one_cell
127.517123580212	848.934723737417	0	Reference	one_cell
798.182124468498	127.039617249742	1_1	Reference	one_cell
651.31681481353	883.902008694597	0	Reference	one_cell
313.506129463902	857.156178137986	0	Reference	one_cell
521.100421655923	385.465113746002	0	Reference	one_cell
792.912213038187	257.587052918738	1_1	Reference	one_cell
656.219166806201	634.200044794939	0	Reference	one_cell
181.04263790953	115.145481527783	0	Reference	one_cell
132.629723992432	935.047793865204	0	Reference	one_cell
307.809226598358	459.430717267562	0	Reference	one_cell
816.060380650451	251.031486384338	1_1	Reference	one_cell
506.315934563754	754.966841746122	0	Reference	one_cell
919.282942346064	178.497440992622	0	Reference	one_cell
318.839048152789	838.179981660563	0	Reference	one_cell
518.229630133603	713.850307465764	0	Reference	one_cell
104.510242624907	417.891978880158	2_2	Reference	one_cell
755.90569281322	788.741814962355	3_2	Reference	one_cell
343.303518422181	805.823516441276	0	Reference	one_cell
524.906803456601	467.981115449453	0	Reference	one_cell
506.275347408373	717.608442199882	0	Reference	one_cell
357.354213144397	952.760612759273	0	Reference	one_cell
34.8111251965165	512.393165323883	2_4	Reference	one_cell
249.384668747662	292.420504815876	0	Reference	one_cell
869.393193971831	8.43134847190231	0	Reference	one_cell
122.922922752565	468.813690249808	2_2	Reference	one_cell
146.710501752794	223.711377409752	0	Reference	one_cell
34.8025574560743	9.27120893355459	0	Reference	one_cell
567.807250385405	971.497232093709	0	Reference	one_cell
864.984932533698	362.796154847601	0	Reference	one_cell
221.041413630359	708.388657517266	0	Reference	one_cell
120.159227636876	38.9677734852303	0	Reference	one_cell
549.633073961828	766.354639708297	0	Reference	one_cell
49.6467898550909	300.88860291359	0	Reference	one_cell
164.135295705404	375.059929896845	2_1	Reference	one_cell
744.166222309228	793.373148402665	3_2	Reference	one_cell
87.6976884489413	407.394001994282	2_2	Reference	one_cell
981.406910263235	857.297649012413	3_3	Reference	one_cell
163.361150638666	50.1309845356736	0	Reference	one_cell
627.105698688189	112.978131384589	1_2	Reference	one_cell
994.84021084127	867.327994042775	3_2	Reference	one_cell
473.544248288963	730.114340407774	0	Reference	one_cell
894.645643993281	673.886870330665	3_2	Reference	one_cell
418.834753174568	311.232131827855	0	Reference	one_cell
97.8530299158301	372.362416767282	2_1	Reference	one_cell
790.094802946551	196.011214540806	1_2	Reference	one_cell
112.155431756983	702.253575726878	0	Reference	one_cell
257.405824797926	503.465959847905	2_1	Reference	one_cell
923.987420820631	583.202543056104	0	Reference	one_cell
453.735114391195	737.740697257919	0	Reference	one_cell
287.368407746777	689.822203951655	0	Reference	one_cell
526.449685225729	311.213492369512	0	Reference	one_cell
808.048922300804	65.7799767581746	0	Reference	one_cell
333.268230688293	535.221857281402	0	Reference	one_cell
702.967571231769	203.551458098227	1_4	Reference	one_cell
203.240315725328	417.165615684353	2_2	Reference	one_cell
78.0396294763777	940.460436850088	0	Reference	one_cell
467.945131637389	119.731254638871	0	Reference	one_cell
69.2372422670014	608.19177911221	2_2	Reference	one_cell
294.65217127814	261.605024530552	0	Reference	one_cell
652.516376163112	454.537297496106	0	Reference	one_cell
270.894613445038	900.031671508215	0	Reference	one_cell
78.2775875059888	479.069240902085	2_3	Reference	one_cell
370.900988891488	393.153886125889	0	Reference	one_cell
983.75718811946	476.915354450699	0	Reference	one_cell
801.591457848204	313.056003384991	1_1	Reference	one_cell
558.500472492538	622.503406945616	0	Reference	one_cell
85.4864268624224	356.946717127459	2_1	Reference	one_cell
822.693560655694	618.307130269706	0	Reference	one_cell
138.868044554722	276.476347364252	0	Reference	one_cell
778.203970578732	370.376317306887	0	Reference	one_cell
425.522116607754	998.970636517741	0	Reference	one_cell
951.027659035288	601.445304899011	0	Reference	one_cell
333.843910508091	160.31144999573	0	Reference	one_cell
333.01534267026	670.667491909117	0	Reference	one_cell
204.453624768648	25.3237976706587	0	Reference	one_cell
305.286851248471	822.93851848389	0	Reference	one_cell
334.600637255004	903.196060085203	0	Reference	one_cell
204.756071937503	474.526404649485	2_2	Reference	one_cell
322.422414705157	263.868011218728	0	Reference	one_cell
320.87848205911	21.8503924321849	0	Reference	one_cell
356.084864309989	92.3716956796125	0	Reference	one_cell
949.332916945219	677.899785498623	3_2	Reference	one_cell
237.524935637834	687.69851800031	0	Reference	one_cell
419.091033631703	504.695837531239	0	Reference	one_cell
156.261539913015	988.543164680945	0	Reference	one_cell
498.765720003285	622.468007651856	0	Reference	one_cell
439.849003788084	626.40669364715	0	Reference	one_cell
702.517317689257	290.107006488834	1_2	Reference	one_cell
446.191445830977	942.082193933195	0	Reference	one_cell
430.720395354787	890.258580589434	0	Reference	one_cell
221.447846442694	129.906375758583	0	Reference	one_cell
286.406464833999	797.615287784953	0	Reference	one_cell
151.139468350448	512.329394214088	2_3	Reference	one_cell
515.762612365419	145.153908807784	1_1	Reference	one_cell
615.336092346348	972.998552355217	0	Reference	one_cell
802.864840393886	588.576026105788	0	Reference	one_cell
411.825187575072	423.56936888257	0	Reference	one_cell
816.471490772208	510.253175428836	0	Reference	one_cell
323.881602664012	118.993504384533	0	Reference	one_cell
773.191750543891	656.256127994275	0	Reference	one_cell
544.35834752419	719.451788474107	0	Reference	one_cell
899.560655819718	834.458673905581	3_4	Reference	one_cell
550.291590934154	125.935058383504	1_2	Reference	one_cell
509.570850674761	297.090557185933	0	Reference	one_cell
972.946708163479	387.626167698996	0	Reference	one_cell
355.410831435351	174.555417218711	0	Reference	one_cell
918.404420173727	463.406971066026	0	Reference	one_cell
927.20667270897	524.380930736894	0	Reference	one_cell
853.788742369739	317.136337261647	0	Reference	one_cell
217.31084941281	379.614136926131	2_1	Reference	one_cell
950.018603668083	480.149753108621	0	Reference	one_cell
56.8444859154988	458.802228905493	2_2	Reference	one_cell
841.961139158811	463.615769470809	0	Reference	one_cell
150.244665959384	515.287690661848	2_3	Reference	one_cell
417.186465054518	936.783383387607	0	Reference	one_cell
874.226593273226	442.551916210679	0	Reference	one_cell
433.014997668099	651.503765073139	0	Reference	one_cell
166.257082960801	835.96355803078	0	Reference	one_cell
246.143460556166	42.158003446646	0	Reference	one_cell
897.164559218101	627.2359613718	3_1	Reference	one_cell
925.501965663396	547.937244011788	0	Reference	one_cell
908.609357600333	675.700975105632	3_2	Reference	one_cell
432.963118819287	740.945759749273	0	Reference	one_cell
878.820430550491	129.903836953454	0	Reference	one_cell
250.971777595347	151.883894859813	0	Reference	one_cell
99.582998014288	372.632096021436	2_1	Reference	one_cell
851.855252580484	392.248862689128	0	Reference	one_cell
453.004794008797	359.983343679924	0	Reference	one_cell
117.796736534685	936.876981910551	0	Reference	one_cell
739.608741698321	629.28562027798	0	Reference	one_cell
896.714518037392	575.902087607887	0	Reference	one_cell
756.336192288669	305.251516616903	1_2	Reference	one_cell
785.113205809379	911.154791534413	3_2	Reference	one_cell
967.531393560115	486.218657099642	0	Reference	one_cell
916.421705011511	315.57635769248	0	Reference	one_cell
311.362177730305	664.064846646972	0	Reference	one_cell
9.23803187930025	286.968459528871	0	Reference	one_cell
207.109286806313	10.2044108975679	0	Reference	one_cell
912.036904319189	946.028693819419	3_2	Reference	one_cell
709.543798034312	33.700278746197	1_1	Reference	one_cell
302.607427018229	813.948614406632	0	Reference	one_cell
752.319798853016	112.345025723334	1_2	Reference	one_cell
833.842041519238	557.112254080595	0	Reference	one_cell
468.350088384002	406.787153137149	0	Reference	one_cell
532.6182387718	686.919773079222	0	Reference	one_cell
894.518867950886	331.957592950901	0	Reference	one_cell
107.400058089755	975.91513587418	0	Reference	one_cell
109.743015860207	922.866900394671	0	Reference	one_cell
519.599561705487	810.579229933908	0	Reference	one_cell
465.589499379508	525.087866200367	0	Reference	one_cell
967.729235910112	448.491275082342	0	Reference	one_cell
45.2249312140048	269.882918557851	0	Reference	one_cell
637.323668046622	177.519853550941	1_3	Reference	one_cell
666.343942594482	323.936507842969	1_1	Reference	one_cell
617.524328610161	398.400429616915	0	Reference	one_cell
534.724096798571	698.334505402949	0	Reference	one_cell
800.703728291439	424.434190345928	0	Reference	one_cell
975.842881456949	907.973102099495	3_2	Reference	one_cell
454.935654744972	117.346359482734	0	Reference	one_cell
317.241801064229	830.521487700986	0	Reference	one_cell
791.659044405445	832.931175458012	3_3	Reference	one_cell
42.213393359445	712.804515134776	0	Reference	one_cell
87.4184136046097	19.8440413780045	0	Reference	one_cell
661.044673366006	481.185720042791	0	Reference	one_cell
297.770028197439	640.001751350472	0	Reference	one_cell
200.365129034733	351.860368402209	0	Reference	one_cell
659.389361954993	67.397225165274	1_2	Reference	one_cell
926.421204548096	3.29630748787895	0	Reference	one_cell
458.88928956911	312.001813109964	0	Reference	one_cell
837.898830682272	679.94595846138	3_2	Reference	one_cell
820.331807586364	671.385730695911	3_1	Reference	one_cell
242.434943354921	375.047947853105	0	Reference	one_cell
709.473470457364	938.5908593575	3_1	Reference	one_cell
224.349436241435	268.353052729741	0	Reference	one_cell
29.8142661538441	680.886834525038	0	Reference	one_cell
89.91720004729	812.426273815567	0	Reference	one_cell
276.573518357007	56.3031956823543	0	Reference	one_cell
425.866919140564	635.160894497996	0	Reference	one_cell
893.596877899254	175.966187384212	0	Reference	one_cell
496.211691812612	480.709480905207	0	Reference	one_cell
230.86110086902	864.682862405898	0	Reference	one_cell
974.762166192522	329.379935613601	0	Reference	one_cell
898.433985972777	89.7801187587902	0	Reference	one_cell
52.6198974337894	955.025505819125	0	Reference	one_cell
591.47676389874	147.949774294393	1_2	Reference	one_cell
947.433516458841	813.524634415284	3_3	Reference	one_cell
823.134131849045	467.78493710421	0	Reference	one_cell
91.9898284527007	83.9704080473166	0	Reference	one_cell
824.331504685804	718.490367045626	3_2	Reference	one_cell
615.786093055038	155.954352168133	1_3	Reference	one_cell
534.424495929154	900.024755677441	0	Reference	one_cell
520.151173001388	792.089242434129	0	Reference	one_cell
427.247802813072	197.526457177009	0	Reference	one_cell
599.311995213153	220.080624867929	1_2	Reference	one_cell
955.248110764893	576.007396732923	0	Reference	one_cell
220.141783206491	337.170833087061	0	Reference	one_cell
564.223946634447	920.891172470758	0	Reference	one_cell
811.048415542813	320.832568646409	0	Reference	one_cell
440.784896211	335.93151495629	0	Reference	one_cell
191.441304600565	232.115473428043	0	Reference	one_cell
821.977347098058	545.938195598545	0	Reference	one_cell
1.60617153230123	820.46200072323	0	Reference	one_cell
147.794965563575	98.7018600469455	0	Reference	one_cell
615.868628528202	607.805993775139	0	Reference	one_cell
156.503698426532	842.999923550291	0	Reference	one_cell
194.131863055518	44.7721746864263	0	Reference	one_cell
409.112188315718	740.918698156718	0	Reference	one_cell
334.755006375955	450.673006515717	0	Reference	one_cell
681.016470357543	599.063047867268	0	Reference	one_cell
628.633949589683	108.141917184461	1_2	Reference	one_cell
43.0650914215948	524.348107231315	2_4	Reference	one_cell
516.063579746988	328.42634296231	0	Reference	one_cell
207.44326284132	711.277307667071	0	Reference	one_cell
548.530453333165	846.566753328545	0	Reference	one_cell
688.62070296891	163.551969697699	1_4	Reference	one_cell
48.2696158851031	431.750520594884	2_2	Reference	one_cell
992.494697518647	596.427194557153	0	Reference	one_cell
284.599808538798	47.3803767685313	0	Reference	one_cell
717.217699738219	881.224732737755	3_1	Reference	one_cell
733.439843442291	558.857659230707	0	Reference	one_cell
571.733460764401	456.425891488092	0	Reference	one_cell
322.404746807879	111.676437963499	0	Reference	one_cell
387.417479545576	157.140263282461	0	Reference	one_cell
364.773476299131	831.594906837214	0	Reference	one_cell
424.90426331549	814.358884617686	0	Reference	one_cell
416.802890094463	828.49685259792	0	Reference	one_cell
915.789516948629	857.987340837019	3_4	Reference	one_cell
176.565640561283	532.137575391214	2_2	Reference	one_cell
773.698920771247	535.723121850286	0	Reference	one_cell
120.787641800242	860.998495137785	0	Reference	one_cell
84.7275955704972	481.438451522496	2_4	Reference	one_cell
997.284386806423	96.2814365052618	0	Reference	one_cell
40.5955718313344	139.71505786432	0	Reference	one_cell
867.856984038372	598.885368723888	0	Reference	one_cell
941.714263036847	989.458257044433	3_1	Reference	one_cell
760.9940590919	770.107979671098	3_2	Reference	one_cell
513.641058173031	354.979361329228	0	Reference	one_cell
411.811596419662	772.799949064385	0	Reference	one_cell
468.081792156445	282.142023740802	0	Reference	one_cell
792.465236101067	921.706780656241	3_2	Reference	one_cell
254.467773198616	57.1793907135725	0	Reference	one_cell
88.3095172252506	721.696651373291	0	Reference	one_cell
861.327487532049	171.558586756466	0	Reference	one_cell
37.9543369056191	941.13539779	0	Reference	one_cell
873.132973947329	392.760038018227	0	Reference	one_cell
824.850161058363	666.486952568637	3_2	Reference	one_cell
267.337914697127	104.092345298966	0	Reference	one_cell
94.4198850328103	761.228855419438	0	Reference	one_cell
212.993903084891	647.328849947779	2_1	Reference	one_cell
429.738289933186	202.620229959255	0	Reference	one_cell
873.410869719228	166.788797374582	0	Reference	one_cell
603.370045986725	299.202798394486	1_1	Reference	one_cell
316.580425697379	285.595527212601	0	Reference	one_cell
517.517092319205	416.224729851587	0	Reference	one_cell
681.90980040445	154.814826174872	1_4	Reference	one_cell
676.293840647442	511.948527855566	0	Reference	one_cell
604.604035069002	382.488768173149	0	Reference	one_cell
470.729283032939	346.442058869405	0	Reference	one_cell
696.602589297807	582.051042694831	0	Reference	one_cell
676.538450974505	750.535124679329	0	Reference	one_cell
85.5437040738761	886.060845757835	0	Reference	one_cell
89.9046944258735	548.970349527663	2_3	Reference	one_cell
362.243891812628	8.04623929667287	0	Reference	one_cell
21.4742810707539	309.300970807904	0	Reference	one_cell
656.102203367744	882.805292794015	0	Reference	one_cell
18.8814767312724	667.948811680777	2_1	Reference	one_cell
188.644584084395	51.6730568644125	0	Reference	one_cell
738.499765799614	160.092996688327	1_3	Reference	one_cell
94.9727611956187	339.888479883317	0	Reference	one_cell
14.3386018674355	788.92348734499	0	Reference	one_cell
122.490014494164	85.1785697010346	0	Reference	one_cell
310.221814384917	573.163829389028	0	Reference	one_cell
374.619766680058	898.525746275205	0	Reference	one_cell
504.252498423913	489.575605962891	0	Reference	one_cell
220.961326249177	505.336736614816	2_2	Reference	one_cell
237.038130977191	620.125567876734	2_1	Reference	one_cell
821.80888441042	636.188666546019	3_1	Reference	one_cell
901.117606034968	410.818915008102	0	Reference	one_cell
838.56691300706	281.235369560774	0	Reference	one_cell
80.5812432239763	296.518608932849	0	Reference	one_cell
771.715533401351	670.691295038909	3_1	Reference	one_cell
775.311266714241	283.784725559177	1_1	Reference	one_cell
138.762998265214	32.1326655494049	0	Reference	one_cell
977.441152208485	655.602463710122	3_1	Reference	one_cell
573.790275542298	972.177307394333	0	Reference	one_cell
413.843327384209	968.548283054261	0	Reference	one_cell
318.087201540591	842.353985700291	0	Reference	one_cell
950.482433479745	507.520693776663	0	Reference	one_cell
185.045678602532	460.365032677306	2_2	Reference	one_cell
533.822329731192	817.329061696539	0	Reference	one_cell
677.652181870304	528.022319278913	0	Reference	one_cell
626.824639818631	696.038734750822	0	Reference	one_cell
61.615158238681	110.459216392366	0	Reference	one_cell
281.216246764176	544.649382513948	2_1	Reference	one_cell
278.919367318274	999.625889444957	0	Reference	one_cell
441.65542655508	624.061373613309	0	Reference	one_cell
134.970749340253	835.424035773613	0	Reference	one_cell
352.706003337167	704.058633609908	0	Reference	one_cell
931.236981541384	90.332612530794	0	Reference	one_cell
211.775488752173	705.938634275692	0	Reference	one_cell
412.02481976524	497.513043314917	0	Reference	one_cell
249.087101015728	895.056159595028	0	Reference	one_cell
544.384597350378	178.092010444263	1_1	Reference	one_cell
89.1655897544697	873.798788443441	0	Reference	one_cell
265.267659719801	823.768286991632	0	Reference	one_cell
153.494527952513	977.466219739988	0	Reference	one_cell
832.21499446407	247.412772407522	1_1	Reference	one_cell
288.507894663606	919.775100012776	0	Reference	one_cell
212.078637901228	781.551861850545	0	Reference	one_cell
858.446043029893	334.132780244807	0	Reference	one_cell
160.253920880845	123.730356985703	0	Reference	one_cell
514.389885665616	727.696658031316	0	Reference	one_cell
449.651738832938	924.526178993983	0	Reference	one_cell
668.689006770728	218.239802977769	1_4	Reference	one_cell
8.98034560098313	977.09057496977	0	Reference	one_cell
15.2303842084948	83.5243491737638	0	Reference	one_cell
325.948323550168	173.670451156562	0	Reference	one_cell
94.343137523625	603.822422449477	2_2	Reference	one_cell
836.195052864961	858.335941692116	3_4	Reference	one_cell
482.084525674814	177.897245363332	0	Reference	one_cell
563.349967795191	8.53446861892007	0	Reference	one_cell
257.485017375322	322.50681049563	0	Reference	one_cell
423.338604870718	31.8316653715447	0	Reference	one_cell
117.694671451347	520.006718129618	2_3	Reference	one_cell
365.005436561536	306.080004906282	0	Reference	one_cell
743.080907655647	871.49899268616	3_2	Reference	one_cell
122.846712776925	672.450562786078	2_1	Reference	one_cell
950.235427627806	561.692929345416	0	Reference	one_cell
82.9984966900665	296.377993087983	0	Reference	one_cell
194.448941557202	12.0427530624438	0	Reference	one_cell
813.654712648829	965.20600390248	3_2	Reference	one_cell
990.363531686831	670.559652817668	3_1	Reference	one_cell
96.86371140345	261.518307879101	0	Reference	one_cell
173.7058527763	468.56846470153	2_2	Reference	one_cell
573.686132197501	618.664503318723	0	Reference	one_cell
253.904918357031	983.180860049557	0	Reference	one_cell
287.74204077851	65.8452418437228	0	Reference	one_cell
706.707339577377	555.988854791503	0	Reference	one_cell
839.713648136938	794.122042185627	3_3	Reference	one_cell
904.664209340001	155.534246558556	0	Reference	one_cell
701.11054494977	7.70657136058435	0	Reference	one_cell
953.416787471622	66.1039236406796	0	Reference	one_cell
370.200914365705	73.6865465196315	0	Reference	one_cell
328.846335994545	120.687379117357	0	Reference	one_cell
44.7564208365511	699.930514140753	0	Reference	one_cell
543.874889946077	539.722102315864	0	Reference	one_cell
675.78499176167	123.512991073076	1_3	Reference	one_cell
402.368545748293	765.317147862865	0	Reference	one_cell
498.739651603391	401.940779762343	0	Reference	one_cell
210.718787583755	923.868766396074	0	Reference	one_cell
989.170343749924	472.121709604515	0	Reference	one_cell
763.57092094468	989.161085426575	3_1	Reference	one_cell
423.22711887816	119.24635355873	0	Reference	one_cell
307.628230610164	508.556030603359	0	Reference	one_cell
85.1594880742487	248.482026879909	0	Reference	one_cell
600.449585294817	594.034498302964	0	Reference	one_cell
774.168527382193	968.457012370229	3_1	Reference	one_cell
587.839754010551	292.608901833883	1_1	Reference	one_cell
556.893442107365	55.063473994378	1_1	Reference	one_cell
136.492775459075	980.770766409347	0	Reference	one_cell
985.863157793181	626.47885456006	0	Reference	one_cell
191.309195322916	747.710209819255	0	Reference	one_cell
482.12411475298	45.6762342378497	0	Reference	one_cell
488.508939373773	505.056233654032	0	Reference	one_cell
200.111920496915	868.528047801927	0	Reference	one_cell
611.8791161892	457.958689211635	0	Reference	one_cell
551.13350895606	971.84313853574	0	Reference	one_cell
998.438511336222	167.876090737758	0	Reference	one_cell
20.685532350326	948.302744720364	0	Reference	one_cell
848.961545289028	549.812197072431	0	Reference	one_cell
932.357670135563	844.971812679898	3_4	Reference	one_cell
313.301657611039	557.556372157997	0	Reference	one_cell
423.944152575685	67.9363438652363	0	Reference	one_cell
749.302584216231	355.25639416324	0	Reference	one_cell
467.619825685862	687.063274765154	0	Reference	one_cell
622.186481493292	768.293089878513	0	Reference	one_cell
832.009956002934	580.445104588987	0	Reference	one_cell
195.604059512261	416.407860855106	2_2	Reference	one_cell
705.29716346669	889.430148123531	3_1	Reference	one_cell
815.70444063656	69.6976782439742	0	Reference	one_cell
544.882497624494	994.188613653881	0	Reference	one_cell
232.331667745486	168.513666928979	0	Reference	one_cell
267.463272823254	37.1129194342066	0	Reference	one_cell
597.759941181866	658.819864585064	0	Reference	one_cell
374.24529071385	185.319846529281	0	Reference	one_cell
435.74229564541	808.856217673048	0	Reference	one_cell
473.649490891024	466.060671141138	0	Reference	one_cell
349.420398968505	193.487090055365	0	Reference	one_cell
840.914280599449	842.405966659542	3_4	Reference	one_cell
399.660736909136	558.719931552885	0	Reference	one_cell
545.949565677438	244.990050799446	1_1	Reference	one_cell
246.837549409829	355.663138191449	0	Reference	one_cell
464.143537397496	301.336680503562	0	Reference	one_cell
409.151800653664	438.448493512115	0	Reference	one_cell
590.804427825147	595.271889360854	0	Reference	one_cell
961.90377274435	102.002973107388	0	Reference	one_cell
717.905340282712	254.220593363512	1_3	Reference	one_cell
439.548454384785	750.628127286676	0	Reference	one_cell
987.746735813329	630.14052493358	3_1	Reference	one_cell
368.223412883468	574.67833306198	0	Reference	one_cell
529.340393400984	445.220382990548	0	Reference	one_cell
431.512119699037	926.309389429633	0	Reference	one_cell
402.60620116815	36.6181238756981	0	Reference	one_cell
825.825285986997	774.479604627704	3_3	Reference	one_cell
1.07861782819964	632.181005762657	2_1	Reference	one_cell
918.222942242865	180.783463703003	0	Reference	one_cell
161.005140874535	446.887817399576	2_2	Reference	one_cell
431.760176893091	607.9924492992	0	Reference	one_cell
70.950735229766	209.809331995668	0	Reference	one_cell
410.327012035996	469.360651682829	0	Reference	one_cell
995.614964616485	484.628979674308	0	Reference	one_cell
988.344476372702	388.826023750007	0	Reference	one_cell
446.507602082333	359.507476931438	0	Reference	one_cell
772.279095805483	841.708716801601	3_3	Reference	one_cell
163.762731228024	319.270696894033	0	Reference	one_cell
595.658965383191	565.813273767475	0	Reference	one_cell
624.801781065064	310.650676371763	1_1	Reference	one_cell
485.705988027388	569.704046008876	0	Reference	one_cell
315.606195572531	324.960684859194	0	Reference	one_cell
304.900903790724	689.132042046869	0	Reference	one_cell
315.573444870068	808.308718939079	0	Reference	one_cell
234.876316196751	506.60735682887	2_2	Reference	one_cell
711.417894204613	186.295527831884	1_3	Reference	one_cell
914.924120736076	853.912324378965	3_4	Reference	one_cell
222.139379046392	707.327362076845	0	Reference	one_cell
435.642394884722	128.507925834041	0	Reference	one_cell
573.928970594425	840.565433655865	0	Reference	one_cell
509.533699454274	33.3299769803416	0	Reference	one_cell
756.994517600397	918.144218117464	3_2	Reference	one_cell
506.416229810333	80.3023993833922	0	Reference	one_cell
311.944515429903	41.0175084508955	0	Reference	one_cell
764.804827222135	336.649907025043	1_1	Reference	one_cell
596.848781582201	350.312769316835	1_1	Reference	one_cell
276.250882395776	218.54759059241	0	Reference	one_cell
243.632154071005	327.729840906337	0	Reference	one_cell
359.340240266873	671.362277858425	0	Reference	one_cell
365.643433289602	819.738510343013	0	Reference	one_cell
291.404347539647	297.751307329861	0	Reference	one_cell
121.054374040104	17.373377406504	0	Reference	one_cell
802.574402482715	57.0159051539376	0	Reference	one_cell
632.150718503632	464.783124862006	0	Reference	one_cell
309.109968694393	608.270982621703	0	Reference	one_cell
263.614293989493	872.40539984731	0	Reference	one_cell
788.086011476116	187.322148288134	1_1	Reference	one_cell
353.61401937739	169.119735187851	0	Reference	one_cell
861.872030645609	177.557309009368	0	Reference	one_cell
484.689297869569	70.9739505848847	0	Reference	one_cell
399.882999005727	373.487812210806	0	Reference	one_cell
531.441419905983	19.6118534023408	0	Reference	one_cell
419.538278521504	694.561334615806	0	Reference	one_cell
248.075845505809	135.03068188834	0	Reference	one_cell
836.872648440301	315.372035865206	0	Reference	one_cell
258.697211809922	962.349380145548	0	Reference	one_cell
412.885494009592	890.132756337291	0	Reference	one_cell
88.549720056355	925.451395177282	0	Reference	one_cell
409.678462112555	312.468120553531	0	Reference	one_cell
801.17084145383	485.104836421087	0	Reference	one_cell
856.160936987493	277.956166981719	0	Reference	one_cell
950.172097523464	426.090801513521	0	Reference	one_cell
989.838827305939	130.08051150688	0	Reference	one_cell
342.449370174669	634.352401944809	0	Reference	one_cell
208.652884976706	88.4270349442959	0	Reference	one_cell
616.225864577107	696.998151418753	0	Reference	one_cell
667.132568270667	988.621582242427	0	Reference	one_cell
345.078619567677	160.519589450909	0	Reference	one_cell
716.0228219782	500.151428684825	0	Reference	one_cell
788.530227942392	795.887098827166	3_2	Reference	one_cell
823.19230339909	22.6010448872112	0	Reference	one_cell
134.127368278103	448.392716643633	2_2	Reference	one_cell
939.080584516283	676.934182891855	3_2	Reference	one_cell
929.938461917453	295.984294308117	0	Reference	one_cell
128.371685386635	793.922737725778	0	Reference	one_cell
504.3445715704	90.0609171187971	0	Reference	one_cell
781.122421858134	647.843361892505	0	Reference	one_cell
770.70174164488	648.372869650833	0	Reference	one_cell
23.8129676475655	469.607144889189	2_2	Reference	one_cell
558.67083108495	580.933336237213	0	Reference	one_cell
790.851417581318	46.4612337141298	0	Reference	one_cell
888.450582902646	496.340344919357	0	Reference	one_cell
584.630575700896	123.552586896578	1_2	Reference	one_cell
141.79750817758	852.861952197039	0	Reference	one_cell
607.804286507191	273.99352085311	1_2	Reference	one_cell
740.890428218525	330.099527421873	1_1	Reference	one_cell
604.242590627866	943.957040231442	0	Reference	one_cell
321.508196444251	485.960601455998	0	Reference	one_cell
975.698180496693	222.21666013496	0	Reference	one_cell
280.309650268406	407.666486378061	0	Reference	one_cell
252.868771159556	758.633492504014	0	Reference	one_cell
808.775881179608	73.8816732901614	1_1	Reference	one_cell
103.370872937376	851.78962440975	0	Reference	one_cell
157.116389675532	485.965705349809	2_3	Reference	one_cell
24.8081104091834	427.172756756889	2_2	Reference	one_cell
37.3364815199748	16.8430536950473	0	Reference	one_cell
335.86808785866	906.588652469916	0	Reference	one_cell
454.211198851233	454.231551625067	0	Reference	one_cell
472.972886880161	712.478372063721	0	Reference	one_cell
447.293232131284	351.346099987393	0	Reference	one_cell
330.14212515275	11.9594030317385	0	Reference	one_cell
396.850018889178	698.989959527273	0	Reference	one_cell
143.89606286562	196.160828432068	0	Reference	one_cell
779.923077522311	651.715028549545	0	Reference	one_cell
997.41100305412	221.257255794713	0	Reference	one_cell
471.959150481969	409.772652131738	0	Reference	one_cell
255.109598486684	401.195383320097	0	Reference	one_cell
436.576872415142	447.345518956659	0	Reference	one_cell
14.3566507599317	392.373667697655	2_1	Reference	one_cell
87.5888461631257	755.48068450694	0	Reference	one_cell
681.77327851369	525.293153308565	0	Reference	one_cell
251.382693265332	474.41895981133	2_1	Reference	one_cell
911.943057846976	719.692553494126	3_3	Reference	one_cell
359.918261416256	968.794667404843	0	Reference	one_cell
52.0734684171621	635.086368995719	2_1	Reference	one_cell
884.840379912406	762.025144495768	3_3	Reference	one_cell
263.483061605599	92.3282322196756	0	Reference	one_cell
146.281554402551	669.24612505245	2_1	Reference	one_cell
905.197259795619	881.897898022551	3_3	Reference	one_cell
714.912782409694	139.547611861723	1_3	Reference	one_cell
805.889455827884	871.703923919704	3_3	Reference	one_cell
849.676520728506	976.031103096204	3_2	Reference	one_cell
559.893898536917	280.692678158404	1_1	Reference	one_cell
657.331746575423	205.577893973561	1_4	Reference	one_cell
426.129324130714	322.069920860464	0	Reference	one_cell
539.120120567968	210.108025501017	1_1	Reference	one_cell
770.082966800081	187.624225393869	1_2	Reference	one_cell
901.164959228132	826.570150012849	3_4	Reference	one_cell
172.212184285047	785.324217614951	0	Reference	one_cell
675.806521480437	239.111515325494	1_4	Reference	one_cell
664.101872497238	249.188932338264	1_3	Reference	one_cell
467.331490924116	222.947586202063	0	Reference	one_cell
231.697615876328	79.5828461863566	0	Reference	one_cell
64.2399719913956	51.4347955272533	0	Reference	one_cell
147.766055051005	579.411204053788	2_2	Reference	one_cell
972.374393336242	935.220631252509	3_2	Reference	one_cell
803.595292659244	820.563332193065	3_3	Reference	one_cell
770.089512102539	537.513289984316	0	Reference	one_cell
407.63355145813	321.374215452	0	Reference	one_cell
485.861302425852	417.78768992913	0	Reference	one_cell
852.442755812313	883.238638336305	3_3	Reference	one_cell
773.420692151878	413.271297721891	0	Reference	one_cell
961.858893228928	441.765713505913	0	Reference	one_cell
548.028612852097	538.15373945632	0	Reference	one_cell
761.730956642656	383.443438915303	0	Reference	one_cell
444.229181133676	658.302045099437	0	Reference	one_cell
428.13341666013	506.809395243414	0	Reference	one_cell
579.563484446378	932.37885002722	0	Reference	one_cell
340.855349915568	368.018211603863	0	Reference	one_cell
937.767114900518	187.705869087018	0	Reference	one_cell
787.5060900026	886.252055115998	3_3	Reference	one_cell
383.499731307616	719.698825494153	0	Reference	one_cell
133.060165318428	515.321190561866	2_3	Reference	one_cell
127.871505421354	953.593403177802	0	Reference	one_cell
813.992583534215	14.9333956451155	0	Reference	one_cell
189.350480998633	685.143298211042	2_1	Reference	one_cell
18.1871129469946	766.255835181102	0	Reference	one_cell
682.063712470699	13.3590396703221	1_1	Reference	one_cell
671.249172519892	102.339290704578	1_2	Reference	one_cell
153.02421261603	802.239142275183	0	Reference	one_cell
277.820642470382	4.38185404147953	0	Reference	one_cell
123.330840934534	899.737364099827	0	Reference	one_cell
428.922265630215	345.130358625203	0	Reference	one_cell
998.312630330212	592.53169825417	0	Reference	one_cell
985.929623083444	43.792943243403	0	Reference	one_cell
560.653649287997	18.2937522989232	0	Reference	one_cell
484.850736801047	159.62515665777	0	Reference	one_cell
591.10477254237	665.614132299088	0	Reference	one_cell
469.460135860834	900.789105817676	0	Reference	one_cell
484.182817759924	526.617709233891	0	Reference	one_cell
796.50264963368	198.153153372929	1_1	Reference	one_cell
413.941920479992	913.081253845943	0	Reference	one_cell
622.170208950294	871.641237180913	0	Reference	one_cell
548.432713638758	775.542752942303	0	Reference	one_cell
336.164428171935	670.571423662594	0	Reference	one_cell
458.450228865957	973.918276904151	0	Reference	one_cell
936.241310695419	269.802516704425	0	Reference	one_cell
114.227124886587	879.666423686082	0	Reference	one_cell
105.620470365044	185.860041924519	0	Reference	one_cell
714.016925885342	847.659674628405	3_1	Reference	one_cell
336.208517319988	87.6131649622694	0	Reference	one_cell
653.393035692163	48.9919739791658	1_1	Reference	one_cell
776.516282249941	197.38789749681	1_2	Reference	one_cell
510.268237300217	779.988537524827	0	Reference	one_cell
294.021210866515	302.625765029807	0	Reference	one_cell
556.055525465636	732.95536778355	0	Reference	one_cell
365.218390791444	753.260927052703	0	Reference	one_cell
139.584149023984	738.558720273897	0	Reference	one_cell
248.536966018146	905.434126941487	0	Reference	one_cell
482.793051176937	630.684943142114	0	Reference	one_cell
922.667064681416	181.851038353983	0	Reference	one_cell
767.559004900511	404.080742443446	0	Reference	one_cell
939.966329548508	386.335381487152	0	Reference	one_cell
169.970200481592	838.219703784678	0	Reference	one_cell
722.220192532521	738.171760085272	3_1	Reference	one_cell
870.56604983611	33.2038673306815	0	Reference	one_cell
512.201825710945	328.573517832905	0	Reference	one_cell
465.52791631734	431.499571977416	0	Reference	one_cell
275.356649171561	943.987883864436	0	Reference	one_cell
926.783346550073	389.225316274678	0	Reference	one_cell
892.979566094698	510.476856139489	0	Reference	one_cell
109.958412367152	81.3885865113698	0	Reference	one_cell
821.757769645425	71.4916021348909	0	Reference	one_cell
956.649610744556	565.32515911595	0	Reference	one_cell
938.176695226459	317.728620843729	0	Reference	one_cell
794.888603400672	724.714456343325	3_1	Reference	one_cell
224.813973383047	356.499426183291	0	Reference	one_cell
724.521802552743	401.556340468815	0	Reference	one_cell
485.657931923633	920.61326064961	0	Reference	one_cell
383.119438535301	997.245454817079	0	Reference	one_cell
615.141999007901	439.808660395211	0	Reference	one_cell
432.571837661089	463.716391982511	0	Reference	one_cell
71.9198193605989	958.19153048913	0	Reference	one_cell
776.574951559305	306.600538110593	1_1	Reference	one_cell
246.046319801128	443.701198751805	2_1	Reference	one_cell
506.692607416306	854.665337934392	0	Reference	one_cell
206.128468813607	4.31131921987981	0	Reference	one_cell
812.775586419972	791.44932840229	3_3	Reference	one_cell
187.575979025103	309.057990526315	0	Reference	one_cell
660.600634139264	208.682975225383	1_4	Reference	one_cell
989.863626419567	615.765243917471	0	Reference	one_cell
753.201183141442	953.983228041092	3_2	Reference	one_cell
928.431227158755	927.026223093038	3_2	Reference	one_cell
395.695199589711	850.129534741864	0	Reference	one_cell
976.824991763104	252.65630910662	0	Reference	one_cell
109.141796335345	384.693524929229	2_2	Reference	one_cell
237.417467539897	153.89869200578	0	Reference	one_cell
850.518748105504	44.9744336036965	0	Reference	one_cell
381.491645306349	750.236179503147	0	Reference	one_cell
543.996961697703	623.634934365284	0	Reference	one_cell
373.589210203616	38.5822684285231	0	Reference	one_cell
732.953975685639	595.712611510186	0	Reference	one_cell
426.242331080372	555.793111171573	0	Reference	one_cell
788.593244504882	43.9746516786981	0	Reference	one_cell
256.492230596952	191.829236582853	0	Reference	one_cell
593.118656509323	16.6925701205619	0	Reference	one_cell
198.693213861436	365.219865694176	2_1	Reference	one_cell
602.228781557409	292.48669564072	1_2	Reference	one_cell
590.212851805612	891.711969187018	0	Reference	one_cell
440.000669889851	117.241143396823	0	Reference	one_cell
619.752914546989	16.9010319563095	0	Reference	one_cell
260.48357580672	262.598653545603	0	Reference	one_cell
24.0646873267833	425.646700183162	2_2	Reference	one_cell
691.827657178277	721.770767038222	0	Reference	one_cell
562.658777808072	683.441650291905	0	Reference	one_cell
747.898383775959	629.979510493111	0	Reference	one_cell
400.166907198494	850.817357410444	0	Reference	one_cell
943.908093743259	63.2918495754711	0	Reference	one_cell
995.502068615984	799.841892221011	3_2	Reference	one_cell
489.962736180518	664.648204753175	0	Reference	one_cell
917.483080465579	453.903986218385	0	Reference	one_cell
952.606496006949	238.384072410641	0	Reference	one_cell
503.222947933013	151.34416582319	1_1	Reference	one_cell
89.1014574202709	96.7848123644944	0	Reference	one_cell
993.379716147901	364.201912530232	0	Reference	one_cell
178.497550313594	644.822488026926	2_1	Reference	one_cell
243.439751020866	197.134750597412	0	Reference	one_cell
209.179908590391	965.347695279634	0	Reference	one_cell
304.168089029379	43.5324781190138	0	Reference	one_cell
586.007866434986	307.05054347124	1_1	Reference	one_cell
484.605072340695	798.991656036116	0	Reference	one_cell
762.018418232212	243.755889594788	1_2	Reference	one_cell
797.213743713452	18.5918631467503	0	Reference	one_cell
559.011060977355	583.31219152594	0	Reference	one_cell
369.492732177954	396.983074839925	0	Reference	one_cell
93.1171546906698	620.504724641331	2_2	Reference	one_cell
220.369145475328	288.394802350551	0	Reference	one_cell
391.135810048552	654.75072122179	0	Reference	one_cell
649.142760270974	446.412263262551	0	Reference	one_cell
740.777859483147	231.281005746685	1_3	Reference	one_cell
719.784141674172	261.462345077889	1_2	Reference	one_cell
999.889221104793	693.926959203091	3_1	Reference	one_cell
891.133282110095	204.199632608797	0	Reference	one_cell
540.749515465461	39.6342111108825	0	Reference	one_cell
959.081177814864	692.139892295701	3_2	Reference	one_cell
918.084422104293	560.97708375752	0	Reference	one_cell
220.765541924629	320.037018300733	0	Reference	one_cell
570.338572144974	923.559148469241	0	Reference	one_cell
906.503562840167	87.0297577779274	0	Reference	one_cell
950.609385366086	192.426406347193	0	Reference	one_cell
268.254081662511	227.599980909145	0	Reference	one_cell
78.6577195532154	391.035279180389	2_2	Reference	one_cell
941.102934578434	530.005973205902	0	Reference	one_cell
972.749280767981	792.780027235858	3_2	Reference	one_cell
688.892991970526	103.953225290636	1_3	Reference	one_cell
780.20013943105	995.239704097854	3_1	Reference	one_cell
596.441348366672	604.22205084539	0	Reference	one_cell
688.328706187196	369.718941924628	1_1	Reference	one_cell
867.680015248712	242.902946901741	0	Reference	one_cell
350.023167594802	713.313013728242	0	Reference	one_cell
42.2019093076233	290.404533283552	0	Reference	one_cell
916.735391771886	807.856086153537	3_3	Reference	one_cell
100.598836398916	905.262852611486	0	Reference	one_cell
509.158164702822	132.509570474969	1_1	Reference	one_cell
18.0833866500761	879.181117187953	0	Reference	one_cell
374.50360523886	372.77230900689	0	Reference	one_cell
546.669557088753	491.665091662202	0	Reference	one_cell
29.0671805862803	131.422281763749	0	Reference	one_cell
947.535052149557	200.236466856673	0	Reference	one_cell
656.467723620357	585.302601721603	0	Reference	one_cell
962.717219398357	458.028449017322	0	Reference	one_cell
742.984177668346	330.47970622126	1_1	Reference	one_cell
325.399243848864	854.617334165145	0	Reference	one_cell
725.814075762406	638.601438550046	0	Reference	one_cell
936.979619649705	786.710392422508	3_3	Reference	one_cell
976.752055369085	155.137292572297	0	Reference	one_cell
201.041804685723	617.031305679586	2_1	Reference	one_cell
260.174891062314	595.417360452469	2_1	Reference	one_cell
758.867725712247	36.0551552937832	1_1	Reference	one_cell
477.986421092646	663.861155624967	0	Reference	one_cell
505.955844539683	639.928216249682	0	Reference	one_cell
860.812487597112	999.049808161333	3_2	Reference	one_cell
549.407259166241	125.972785050981	1_2	Reference	one_cell
186.484973400831	599.433843903476	2_2	Reference	one_cell
893.352970715379	386.026299698278	0	Reference	one_cell
993.638173022773	915.674370099092	3_2	Reference	one_cell
317.493045313517	559.296652247896	0	Reference	one_cell
784.398120118538	599.593986567343	0	Reference	one_cell
65.7839439464733	155.809593988815	0	Reference	one_cell
743.938950986136	554.217323789839	0	Reference	one_cell
236.655522461049	393.879292181693	2_1	Reference	one_cell
825.422027437016	799.29636661429	3_3	Reference	one_cell
977.634867575485	456.556984778494	0	Reference	one_cell
108.117540468462	322.029610961676	0	Reference	one_cell
583.480615369743	783.413619869854	0	Reference	one_cell
183.380606456893	413.778708455386	2_2	Reference	one_cell
650.233085314045	136.962071551941	1_3	Reference	one_cell
[truncated: 58,001 more rows]
