# Supplementary material for: Multi-scale and multi-context interpretable mapping of cell states across heterogeneous spatial samples
Source: Nat Commun. 2025 Aug 21;16:7814. doi: 10.1038/s41467-025-62782-y (PMC12370880; doi:10.1038/s41467-025-62782-y)
Supplement: Supplementary file 9 — Source Data [file 41467_2025_62782_MOESM9_ESM.zip › SourceData/figure_s9a.tsv]

Method	Data_Type	Ref	Query	ARI_cell
CytoSpace_noLab	two_cell	1	10	0.0443305743784385
CytoSpace_noLab	two_cell	1	11	0.0316226963890018
CytoSpace_noLab	two_cell	1	12	0.043343067549417
CytoSpace_noLab	two_cell	1	2	0.0566930557388571
CytoSpace_noLab	two_cell	1	3	0.473493285280265
CytoSpace_noLab	two_cell	1	4	0.0669464323413398
CytoSpace_noLab	two_cell	1	5	0.23841478331999
CytoSpace_noLab	two_cell	1	6	0.00425618869035336
CytoSpace_noLab	two_cell	1	7	0.0453477489044916
CytoSpace_noLab	two_cell	1	8	0.266912819491749
CytoSpace_noLab	two_cell	1	9	0.0456576044221204
CytoSpace_noLab	two_cell	10	1	0.0489037432174619
CytoSpace_noLab	two_cell	10	11	0.765955083273202
CytoSpace_noLab	two_cell	10	12	0.767883662375372
CytoSpace_noLab	two_cell	10	2	0.335919779653551
CytoSpace_noLab	two_cell	10	3	0.185087688850779
CytoSpace_noLab	two_cell	10	4	0.575096449159868
CytoSpace_noLab	two_cell	10	5	0.309971681020232
CytoSpace_noLab	two_cell	10	6	0.520653137718766
CytoSpace_noLab	two_cell	10	7	0.480676123951196
CytoSpace_noLab	two_cell	10	8	0.337145700482559
CytoSpace_noLab	two_cell	10	9	0.491509291106782
CytoSpace_noLab	two_cell	11	1	0.041034134439195
CytoSpace_noLab	two_cell	11	10	0.765953837461042
CytoSpace_noLab	two_cell	11	12	0.756107850152745
CytoSpace_noLab	two_cell	11	2	0.358953422286717
CytoSpace_noLab	two_cell	11	3	0.224613764870874
CytoSpace_noLab	two_cell	11	4	0.587706442076585
CytoSpace_noLab	two_cell	11	5	0.360503518176046
CytoSpace_noLab	two_cell	11	6	0.538063976987258
CytoSpace_noLab	two_cell	11	7	0.483081327973271
CytoSpace_noLab	two_cell	11	8	0.38539565382098
CytoSpace_noLab	two_cell	11	9	0.512942545832248
CytoSpace_noLab	two_cell	12	1	0.0518951953637923
CytoSpace_noLab	two_cell	12	10	0.763627248015869
CytoSpace_noLab	two_cell	12	11	0.756749430329713
CytoSpace_noLab	two_cell	12	2	0.448284342277617
CytoSpace_noLab	two_cell	12	3	0.139265523618289
CytoSpace_noLab	two_cell	12	4	0.708296328009173
CytoSpace_noLab	two_cell	12	5	0.255577156753117
CytoSpace_noLab	two_cell	12	6	0.667030225518542
CytoSpace_noLab	two_cell	12	7	0.621718847462471
CytoSpace_noLab	two_cell	12	8	0.280164072059615
CytoSpace_noLab	two_cell	12	9	0.615207398135855
CytoSpace_noLab	two_cell	2	1	0.0539502388603776
CytoSpace_noLab	two_cell	2	10	0.332055842942684
CytoSpace_noLab	two_cell	2	11	0.352626536033678
CytoSpace_noLab	two_cell	2	12	0.442599273496226
CytoSpace_noLab	two_cell	2	3	0.033011996026638
CytoSpace_noLab	two_cell	2	4	0.480807720431219
CytoSpace_noLab	two_cell	2	5	0.0945173350191692
CytoSpace_noLab	two_cell	2	6	0.538248710525695
CytoSpace_noLab	two_cell	2	7	0.702164398402073
CytoSpace_noLab	two_cell	2	8	0.104050812955392
CytoSpace_noLab	two_cell	2	9	0.560268449489947
CytoSpace_noLab	two_cell	3	1	0.479001122811473
CytoSpace_noLab	two_cell	3	10	0.187923373128938
CytoSpace_noLab	two_cell	3	11	0.227757331298601
CytoSpace_noLab	two_cell	3	12	0.140592635975622
CytoSpace_noLab	two_cell	3	2	0.0418255589898403
CytoSpace_noLab	two_cell	3	4	0.110937948701057
CytoSpace_noLab	two_cell	3	5	0.572512051206012
CytoSpace_noLab	two_cell	3	6	0.0885896180567601
CytoSpace_noLab	two_cell	3	7	0.064235398592394
CytoSpace_noLab	two_cell	3	8	0.660543728377684
CytoSpace_noLab	two_cell	3	9	0.107555477270063
CytoSpace_noLab	two_cell	4	1	0.0621890862660784
CytoSpace_noLab	two_cell	4	10	0.57520828954153
CytoSpace_noLab	two_cell	4	11	0.591282253468042
CytoSpace_noLab	two_cell	4	12	0.724051872560725
CytoSpace_noLab	two_cell	4	2	0.483793396773771
CytoSpace_noLab	two_cell	4	3	0.10690601238867
CytoSpace_noLab	two_cell	4	5	0.186292991971876
CytoSpace_noLab	two_cell	4	6	0.714406770104332
CytoSpace_noLab	two_cell	4	7	0.647039823787674
CytoSpace_noLab	two_cell	4	8	0.20713008982212
CytoSpace_noLab	two_cell	4	9	0.678344199311033
CytoSpace_noLab	two_cell	5	1	0.252161427056971
CytoSpace_noLab	two_cell	5	10	0.313789178237571
CytoSpace_noLab	two_cell	5	11	0.362103337628826
CytoSpace_noLab	two_cell	5	12	0.26179191351973
CytoSpace_noLab	two_cell	5	2	0.108295905751516
CytoSpace_noLab	two_cell	5	3	0.576847627319266
CytoSpace_noLab	two_cell	5	4	0.198625595050023
CytoSpace_noLab	two_cell	5	6	0.142026734537214
CytoSpace_noLab	two_cell	5	7	0.137133625719258
CytoSpace_noLab	two_cell	5	8	0.774043093709065
CytoSpace_noLab	two_cell	5	9	0.152792033376094
CytoSpace_noLab	two_cell	6	1	0.00618306720505149
CytoSpace_noLab	two_cell	6	10	0.517926263539058
CytoSpace_noLab	two_cell	6	11	0.532259492055451
CytoSpace_noLab	two_cell	6	12	0.660382223274048
CytoSpace_noLab	two_cell	6	2	0.537221601156355
CytoSpace_noLab	two_cell	6	3	0.081291781565071
CytoSpace_noLab	two_cell	6	4	0.679809828388113
CytoSpace_noLab	two_cell	6	5	0.132991413346079
CytoSpace_noLab	two_cell	6	7	0.710140249054869
CytoSpace_noLab	two_cell	6	8	0.170761188395825
CytoSpace_noLab	two_cell	6	9	0.707524371535131
CytoSpace_noLab	two_cell	7	1	0.0512550697301396
CytoSpace_noLab	two_cell	7	10	0.477417336001489
CytoSpace_noLab	two_cell	7	11	0.479369118543131
CytoSpace_noLab	two_cell	7	12	0.622133214765069
CytoSpace_noLab	two_cell	7	2	0.705478442008718
CytoSpace_noLab	two_cell	7	3	0.0517257498726011
CytoSpace_noLab	two_cell	7	4	0.648513918290715
CytoSpace_noLab	two_cell	7	5	0.119810613086386
CytoSpace_noLab	two_cell	7	6	0.721022121925523
CytoSpace_noLab	two_cell	7	8	0.144831584397004
CytoSpace_noLab	two_cell	7	9	0.720164834837321
CytoSpace_noLab	two_cell	8	1	0.275239030266804
CytoSpace_noLab	two_cell	8	10	0.338386850158507
CytoSpace_noLab	two_cell	8	11	0.385180685927684
CytoSpace_noLab	two_cell	8	12	0.282045116854955
CytoSpace_noLab	two_cell	8	2	0.120349777619808
CytoSpace_noLab	two_cell	8	3	0.666604168831692
CytoSpace_noLab	two_cell	8	4	0.219478122327366
CytoSpace_noLab	two_cell	8	5	0.773878057046581
CytoSpace_noLab	two_cell	8	6	0.179602511302986
CytoSpace_noLab	two_cell	8	7	0.157374061343036
CytoSpace_noLab	two_cell	8	9	0.184510240656314
CytoSpace_noLab	two_cell	9	1	0.0525087975434683
CytoSpace_noLab	two_cell	9	10	0.488538472218924
CytoSpace_noLab	two_cell	9	11	0.511497675355078
CytoSpace_noLab	two_cell	9	12	0.621860055917068
CytoSpace_noLab	two_cell	9	2	0.561098722955003
CytoSpace_noLab	two_cell	9	3	0.101361582083721
CytoSpace_noLab	two_cell	9	4	0.676939534140894
CytoSpace_noLab	two_cell	9	5	0.140233896377137
CytoSpace_noLab	two_cell	9	6	0.740720292260609
CytoSpace_noLab	two_cell	9	7	0.719919388956812
CytoSpace_noLab	two_cell	9	8	0.176735275142351
CytoSpace	two_cell	10	1	1
CytoSpace	two_cell	11	1	1
CytoSpace	two_cell	11	12	1
CytoSpace	two_cell	11	5	1
CytoSpace	two_cell	2	1	1
CytoSpace	two_cell	2	11	1
CytoSpace	two_cell	2	12	1
CytoSpace	two_cell	2	4	1
CytoSpace	two_cell	2	5	1
CytoSpace	two_cell	2	9	1
CytoSpace	two_cell	3	1	1
CytoSpace	two_cell	3	12	1
CytoSpace	two_cell	3	5	1
CytoSpace	two_cell	9	1	1
CytoSpace	two_cell	9	4	1
GPSA	two_cell	1	10	0.105072239787559
GPSA	two_cell	1	11	-0.0193819623850295
GPSA	two_cell	1	12	-0.0640803107871351
GPSA	two_cell	1	2	-0.164378174962034
GPSA	two_cell	1	3	-0.0211955071884387
GPSA	two_cell	1	4	-0.0435795779674294
GPSA	two_cell	1	5	-0.103437731133526
GPSA	two_cell	1	6	-0.0747584329719638
GPSA	two_cell	1	7	0.0500464595516048
GPSA	two_cell	1	8	0.0377784344548266
GPSA	two_cell	1	9	-0.0776460373352746
GPSA	two_cell	10	1	0.116065822890823
GPSA	two_cell	10	11	-0.0457645507922199
GPSA	two_cell	10	12	0.0724206343725921
GPSA	two_cell	10	2	-0.0888800531577377
GPSA	two_cell	10	3	-0.0145079916263255
GPSA	two_cell	10	4	0.0878954087034911
GPSA	two_cell	10	5	0.0108112526925682
GPSA	two_cell	10	6	-0.0736314461685613
GPSA	two_cell	10	7	0.236762210529328
GPSA	two_cell	10	8	-0.0116357671346774
GPSA	two_cell	10	9	0.0827133495724412
GPSA	two_cell	11	1	-0.0272614485099845
GPSA	two_cell	11	10	-0.0430106789136506
GPSA	two_cell	11	12	-0.00734078490480061
GPSA	two_cell	11	2	0.31768796304596
GPSA	two_cell	11	3	-0.0300379887575993
GPSA	two_cell	11	4	-0.000106003419778942
GPSA	two_cell	11	5	0.0391876670800164
GPSA	two_cell	11	6	0.182874727504254
GPSA	two_cell	11	7	-0.104169675871869
GPSA	two_cell	11	8	-0.0419407066665504
GPSA	two_cell	11	9	0.0236572448989366
GPSA	two_cell	12	1	-0.0732688971463245
GPSA	two_cell	12	10	0.0841549557822332
GPSA	two_cell	12	11	-0.00757510175870089
GPSA	two_cell	12	2	-0.0304910453660931
GPSA	two_cell	12	3	-0.0210456658421377
GPSA	two_cell	12	4	0.122068496151751
GPSA	two_cell	12	5	0.0485873324038106
GPSA	two_cell	12	6	-0.0560002056514738
GPSA	two_cell	12	7	0.222023505064886
GPSA	two_cell	12	8	-0.0645434343400976
GPSA	two_cell	12	9	0.0634567971269167
GPSA	two_cell	2	1	-0.162333019642478
GPSA	two_cell	2	10	-0.0885907155630317
GPSA	two_cell	2	11	0.309414133928118
GPSA	two_cell	2	12	-0.0387617996187467
GPSA	two_cell	2	3	0.0306339227355519
GPSA	two_cell	2	4	0.122749275779448
GPSA	two_cell	2	5	0.0738118484656128
GPSA	two_cell	2	6	0.371044492099877
GPSA	two_cell	2	7	-0.189877759044594
GPSA	two_cell	2	8	0.00583312442669775
GPSA	two_cell	2	9	-0.00658730541229099
GPSA	two_cell	3	1	-0.0132597754000279
GPSA	two_cell	3	10	-0.0162988699599947
GPSA	two_cell	3	11	-0.0299740478030782
GPSA	two_cell	3	12	-0.0240976540047619
GPSA	two_cell	3	2	0.0431760027403183
GPSA	two_cell	3	4	0.0765794079288453
GPSA	two_cell	3	5	-0.0037566147530464
GPSA	two_cell	3	6	0.0606470403819094
GPSA	two_cell	3	7	-0.0308781145531159
GPSA	two_cell	3	8	0.0516916125964728
GPSA	two_cell	3	9	0.0372814520320996
GPSA	two_cell	4	1	-0.045805978252472
GPSA	two_cell	4	10	0.0974095048008452
GPSA	two_cell	4	11	0.00813936666514584
GPSA	two_cell	4	12	0.108118229471271
GPSA	two_cell	4	2	0.1316919980039
GPSA	two_cell	4	3	0.0741087703245058
GPSA	two_cell	4	5	0.116962222691513
GPSA	two_cell	4	6	0.083649138598016
GPSA	two_cell	4	7	0.0633084514143365
GPSA	two_cell	4	8	0.0342373157273977
GPSA	two_cell	4	9	0.0979276342224648
GPSA	two_cell	5	1	-0.105843766640778
GPSA	two_cell	5	10	0.0168975017025656
GPSA	two_cell	5	11	0.0350508458236006
GPSA	two_cell	5	12	0.0425122284082432
GPSA	two_cell	5	2	0.0763992376591022
GPSA	two_cell	5	3	-0.00316618050991078
GPSA	two_cell	5	4	0.125606145454935
GPSA	two_cell	5	6	0.0421436145966686
GPSA	two_cell	5	7	0.0627464927510427
GPSA	two_cell	5	8	-0.0403811633687609
GPSA	two_cell	5	9	0.127149295835561
GPSA	two_cell	6	1	-0.0730827976121687
GPSA	two_cell	6	10	-0.0763887013717548
GPSA	two_cell	6	11	0.184337293851902
GPSA	two_cell	6	12	-0.0632300041397545
GPSA	two_cell	6	2	0.381929395369421
GPSA	two_cell	6	3	0.0559841694930118
GPSA	two_cell	6	4	0.0791120973080933
GPSA	two_cell	6	5	0.0385504803398126
GPSA	two_cell	6	7	-0.148461464902198
GPSA	two_cell	6	8	0.202741341412345
GPSA	two_cell	6	9	0.0113287012645048
GPSA	two_cell	7	1	0.061384083862976
GPSA	two_cell	7	10	0.230531758308773
GPSA	two_cell	7	11	-0.102465376123099
GPSA	two_cell	7	12	0.213745562980268
GPSA	two_cell	7	2	-0.189133744692779
GPSA	two_cell	7	3	-0.0348647918450125
GPSA	two_cell	7	4	0.0711240949733042
GPSA	two_cell	7	5	0.0653912256438612
GPSA	two_cell	7	6	-0.143101603895944
GPSA	two_cell	7	8	-0.0984835626785988
GPSA	two_cell	7	9	0.0331503977387069
GPSA	two_cell	8	1	0.036475485317168
GPSA	two_cell	8	10	-0.0136052474880382
GPSA	two_cell	8	11	-0.0393177766517938
GPSA	two_cell	8	12	-0.0630427274783261
GPSA	two_cell	8	2	0.00582101379033844
GPSA	two_cell	8	3	0.0487964097042657
GPSA	two_cell	8	4	0.0337209478212697
GPSA	two_cell	8	5	-0.0386365768062872
GPSA	two_cell	8	6	0.207372105905644
GPSA	two_cell	8	7	-0.0954537520366937
GPSA	two_cell	8	9	0.0160060385923483
GPSA	two_cell	9	1	-0.0865183473574904
GPSA	two_cell	9	10	0.0846176536716809
GPSA	two_cell	9	11	0.027080197295983
GPSA	two_cell	9	12	0.0645748192365947
GPSA	two_cell	9	2	0.00163417827213275
GPSA	two_cell	9	3	0.0321348056099724
GPSA	two_cell	9	4	0.116842621864615
GPSA	two_cell	9	5	0.13257621174498
GPSA	two_cell	9	6	0.0176219014285091
GPSA	two_cell	9	7	0.026745311169905
GPSA	two_cell	9	8	0.0158730741043002
PASTE	two_cell	1	10	0.00339926490323944
PASTE	two_cell	1	11	0.011766919718468
PASTE	two_cell	1	12	0.0752057290456939
PASTE	two_cell	1	2	0.0937032708736032
PASTE	two_cell	1	3	-0.0262471329238259
PASTE	two_cell	1	4	-0.0890178344486551
PASTE	two_cell	1	5	-0.0345296571264013
PASTE	two_cell	1	6	0.0792174050091033
PASTE	two_cell	1	7	-0.115343170265423
PASTE	two_cell	1	8	-0.00653542816076991
PASTE	two_cell	1	9	-0.0582050242070064
PASTE	two_cell	10	1	0.0413802265952671
PASTE	two_cell	10	11	0.0380009728536202
PASTE	two_cell	10	12	-0.0276421427915704
PASTE	two_cell	10	2	-0.0983344007686611
PASTE	two_cell	10	3	-0.0316579196661925
PASTE	two_cell	10	4	-0.0457769727380552
PASTE	two_cell	10	5	-0.0258452617122807
PASTE	two_cell	10	6	-0.00324574557872644
PASTE	two_cell	10	7	0.0230716995981444
PASTE	two_cell	10	8	0.0136085660929477
PASTE	two_cell	10	9	0.0501775242491076
PASTE	two_cell	11	1	0.0372096234990915
PASTE	two_cell	11	10	0.0756234381032744
PASTE	two_cell	11	12	0.0573905401294172
PASTE	two_cell	11	2	0.084706093331012
PASTE	two_cell	11	3	0.0118650536408008
PASTE	two_cell	11	4	0.0379861248711749
PASTE	two_cell	11	5	0.00674944951455279
PASTE	two_cell	11	6	0.191700857767348
PASTE	two_cell	11	7	0.299602784642726
PASTE	two_cell	11	8	0.0697464791105256
PASTE	two_cell	11	9	0.039956713586417
PASTE	two_cell	12	1	0.0391208496151266
PASTE	two_cell	12	10	0.0324867892123649
PASTE	two_cell	12	11	0.1051867465801
PASTE	two_cell	12	2	-0.0117481643405884
PASTE	two_cell	12	3	0.0715581935266771
PASTE	two_cell	12	4	0.114538517743089
PASTE	two_cell	12	5	0.0261924940820984
PASTE	two_cell	12	6	0.131105365350667
PASTE	two_cell	12	7	0.067341231430162
PASTE	two_cell	12	8	-0.0314860095578457
PASTE	two_cell	12	9	-0.00485706831016076
PASTE	two_cell	2	1	-0.0587218291739676
PASTE	two_cell	2	10	0.0971403971237158
PASTE	two_cell	2	11	0.00660153003701208
PASTE	two_cell	2	12	-0.0256993270092482
PASTE	two_cell	2	3	-0.0207091129495229
PASTE	two_cell	2	4	0.0275546150844785
PASTE	two_cell	2	5	0.0466446963004447
PASTE	two_cell	2	6	0.252578538351346
PASTE	two_cell	2	7	-0.0607273031173976
PASTE	two_cell	2	8	0.0692483988652295
PASTE	two_cell	2	9	0.0416111088681061
PASTE	two_cell	3	1	-0.0839948970109531
PASTE	two_cell	3	10	-0.0120583545417245
PASTE	two_cell	3	11	-0.0106976331363787
PASTE	two_cell	3	12	0.0291712722302556
PASTE	two_cell	3	2	0.103853196054671
PASTE	two_cell	3	4	0.0483072392647501
PASTE	two_cell	3	5	0.0651684596883754
PASTE	two_cell	3	6	0.174999653487846
PASTE	two_cell	3	7	-0.0385963282024883
PASTE	two_cell	3	8	0.0574079700156056
PASTE	two_cell	3	9	0.00879486454655962
PASTE	two_cell	4	1	0.0431764731195267
PASTE	two_cell	4	10	-0.00502914081463523
PASTE	two_cell	4	11	0.0355865344136904
PASTE	two_cell	4	12	-0.012435540093695
PASTE	two_cell	4	2	0.032574199586991
PASTE	two_cell	4	3	0.0166335555082313
PASTE	two_cell	4	5	0.0263290545375163
PASTE	two_cell	4	6	0.0667575954566372
PASTE	two_cell	4	7	0.0654453213017187
PASTE	two_cell	4	8	0.0129176265044075
PASTE	two_cell	4	9	0.0261766458550243
PASTE	two_cell	5	1	0.0660892071600458
PASTE	two_cell	5	10	0.0960645313353493
PASTE	two_cell	5	11	0.0988436445084481
PASTE	two_cell	5	12	0.00473983557330004
PASTE	two_cell	5	2	0.0470403046860133
PASTE	two_cell	5	3	-0.0079034039120316
PASTE	two_cell	5	4	0.0430068158832732
PASTE	two_cell	5	6	0.211276215184072
PASTE	two_cell	5	7	0.166976351658038
PASTE	two_cell	5	8	0.0770629037670049
PASTE	two_cell	5	9	0.086535623984297
PASTE	two_cell	6	1	0.0580097320434181
PASTE	two_cell	6	10	-0.014830413714151
PASTE	two_cell	6	11	0.0688208244285673
PASTE	two_cell	6	12	0.11117212896015
PASTE	two_cell	6	2	0.152046509706846
PASTE	two_cell	6	3	0.0391257457690705
PASTE	two_cell	6	4	0.0802759936688834
PASTE	two_cell	6	5	0.0288396628428073
PASTE	two_cell	6	7	0.276855172388587
PASTE	two_cell	6	8	0.00298237385745191
PASTE	two_cell	6	9	-0.0260349611319269
PASTE	two_cell	7	1	-0.065268580341044
PASTE	two_cell	7	10	0.155460406574541
PASTE	two_cell	7	11	0.043143038801817
PASTE	two_cell	7	12	-0.0190268758863083
PASTE	two_cell	7	2	0.116699715444918
PASTE	two_cell	7	3	-0.0305812608394022
PASTE	two_cell	7	4	0.0271615515319221
PASTE	two_cell	7	5	-0.0209784481071701
PASTE	two_cell	7	6	0.316907429506581
PASTE	two_cell	7	8	0.136134450885027
PASTE	two_cell	7	9	0.0167879975749874
PASTE	two_cell	8	1	0.0918929676735569
PASTE	two_cell	8	10	-0.00834629890684751
PASTE	two_cell	8	11	0.0475945032649153
PASTE	two_cell	8	12	-0.045662613345061
PASTE	two_cell	8	2	0.112795516089783
PASTE	two_cell	8	3	-0.0255494230433337
PASTE	two_cell	8	4	0.061812171800994
PASTE	two_cell	8	5	0.00192119360077689
PASTE	two_cell	8	6	0.22034283206137
PASTE	two_cell	8	7	0.00705987752328078
PASTE	two_cell	8	9	0.0114348733883281
PASTE	two_cell	9	1	-0.12845526060255
PASTE	two_cell	9	10	-0.0818434302620219
PASTE	two_cell	9	11	-0.0371270133959258
PASTE	two_cell	9	12	-0.014432940702743
PASTE	two_cell	9	2	-0.14113645017194
PASTE	two_cell	9	3	-0.0366657541757349
PASTE	two_cell	9	4	-0.0275038525685381
PASTE	two_cell	9	5	0.0674757555337553
PASTE	two_cell	9	6	0.125163821055885
PASTE	two_cell	9	7	-0.176841048420448
PASTE	two_cell	9	8	0.0308474630906921
Scanorama	two_cell	1	10	0.922045025077858
Scanorama	two_cell	1	11	0.930743770968698
Scanorama	two_cell	1	12	0.95291656459252
Scanorama	two_cell	1	2	0.92735992787487
Scanorama	two_cell	1	3	0.971301118146172
Scanorama	two_cell	1	4	0.892779032444457
Scanorama	two_cell	1	5	0.948736158893786
Scanorama	two_cell	1	6	0.862670982457406
Scanorama	two_cell	1	7	0.953340281908939
Scanorama	two_cell	1	8	0.949587230566481
Scanorama	two_cell	1	9	0.829605003441492
Scanorama	two_cell	10	1	0.972303229240078
Scanorama	two_cell	10	11	0.958956050710452
Scanorama	two_cell	10	12	0.963077989130944
Scanorama	two_cell	10	2	0.974018199707978
Scanorama	two_cell	10	3	0.965894608820911
Scanorama	two_cell	10	4	0.935777893150418
Scanorama	two_cell	10	5	0.952039903094865
Scanorama	two_cell	10	6	0.856521780184865
Scanorama	two_cell	10	7	0.964248932060365
Scanorama	two_cell	10	8	0.953741452575241
Scanorama	two_cell	10	9	0.95278032699013
Scanorama	two_cell	11	1	0.944053791562621
Scanorama	two_cell	11	10	0.886714077442051
Scanorama	two_cell	11	12	0.934377014800214
Scanorama	two_cell	11	2	0.992279483752205
Scanorama	two_cell	11	3	0.968044091150427
Scanorama	two_cell	11	4	0.945365475025559
Scanorama	two_cell	11	5	0.925590840618982
Scanorama	two_cell	11	6	0.838742401728112
Scanorama	two_cell	11	7	0.944294922767817
Scanorama	two_cell	11	8	0.959126271113495
Scanorama	two_cell	11	9	0.945558415590779
Scanorama	two_cell	12	1	0.9727219683983
Scanorama	two_cell	12	10	0.936450152279982
Scanorama	two_cell	12	11	0.962581713953011
Scanorama	two_cell	12	2	0.976343277914732
Scanorama	two_cell	12	3	0.971276865169828
Scanorama	two_cell	12	4	0.948120771211986
Scanorama	two_cell	12	5	0.960662947693227
Scanorama	two_cell	12	6	0.869183784013005
Scanorama	two_cell	12	7	0.969140804939518
Scanorama	two_cell	12	8	0.957234754395505
Scanorama	two_cell	12	9	0.912833295023289
Scanorama	two_cell	2	1	0.0744511631748593
Scanorama	two_cell	2	10	0.747806125322493
Scanorama	two_cell	2	11	0.794485102459414
Scanorama	two_cell	2	12	0.81566357408392
Scanorama	two_cell	2	3	0.412274991654969
Scanorama	two_cell	2	4	0.935350670011945
Scanorama	two_cell	2	5	0.454353069240616
Scanorama	two_cell	2	6	0.816423320163359
Scanorama	two_cell	2	7	0.919878769865841
Scanorama	two_cell	2	8	0.49480328510349
Scanorama	two_cell	2	9	0.946317861072406
Scanorama	two_cell	3	1	0.913107400052877
Scanorama	two_cell	3	10	0.80769690073099
Scanorama	two_cell	3	11	0.886858337254118
Scanorama	two_cell	3	12	0.871102013823417
Scanorama	two_cell	3	2	0.905692370408257
Scanorama	two_cell	3	4	0.75477482179774
Scanorama	two_cell	3	5	0.848105332992152
Scanorama	two_cell	3	6	0.818630475575283
Scanorama	two_cell	3	7	0.894501460970531
Scanorama	two_cell	3	8	0.930008227128131
Scanorama	two_cell	3	9	0.806921870651649
Scanorama	two_cell	4	1	0.0186758345446503
Scanorama	two_cell	4	10	0.83316245056145
Scanorama	two_cell	4	11	0.830937207046312
Scanorama	two_cell	4	12	0.877039201255971
Scanorama	two_cell	4	2	0.973458188529798
Scanorama	two_cell	4	3	0.332025744048293
Scanorama	two_cell	4	5	0.440709011682779
Scanorama	two_cell	4	6	0.852729260436365
Scanorama	two_cell	4	7	0.954180864936396
Scanorama	two_cell	4	8	0.473109036314753
Scanorama	two_cell	4	9	0.906206033623913
Scanorama	two_cell	5	1	0.97520316718341
Scanorama	two_cell	5	10	0.920976699462277
Scanorama	two_cell	5	11	0.947958839087803
Scanorama	two_cell	5	12	0.958206977231666
Scanorama	two_cell	5	2	0.948515195049624
Scanorama	two_cell	5	3	0.972559141186404
Scanorama	two_cell	5	4	0.957396691282069
Scanorama	two_cell	5	6	0.863896827082406
Scanorama	two_cell	5	7	0.959915567298988
Scanorama	two_cell	5	8	0.957165525676078
Scanorama	two_cell	5	9	0.822217923477167
Scanorama	two_cell	6	1	0.836098365935231
Scanorama	two_cell	6	10	0.678886705763242
Scanorama	two_cell	6	11	0.815576324402398
Scanorama	two_cell	6	12	0.758332112108112
Scanorama	two_cell	6	2	0.827358262439023
Scanorama	two_cell	6	3	0.971406419783315
Scanorama	two_cell	6	4	0.637991063047196
Scanorama	two_cell	6	5	0.741153572688046
Scanorama	two_cell	6	7	0.783250954983488
Scanorama	two_cell	6	8	0.863416454534613
Scanorama	two_cell	6	9	0.745489112878449
Scanorama	two_cell	7	1	0.967747864953222
Scanorama	two_cell	7	10	0.936257509728068
Scanorama	two_cell	7	11	0.967744793946098
Scanorama	two_cell	7	12	0.963827905864856
Scanorama	two_cell	7	2	0.97794140063135
Scanorama	two_cell	7	3	0.980709614360695
Scanorama	two_cell	7	4	0.945181654096032
Scanorama	two_cell	7	5	0.955965263862882
Scanorama	two_cell	7	6	0.860366470706984
Scanorama	two_cell	7	8	0.970849864438239
Scanorama	two_cell	7	9	0.928259414977395
Scanorama	two_cell	8	1	0.95753107569289
Scanorama	two_cell	8	10	0.901400837681809
Scanorama	two_cell	8	11	0.949715667328821
Scanorama	two_cell	8	12	0.935091303121631
Scanorama	two_cell	8	2	0.952622358628423
Scanorama	two_cell	8	3	0.985064605012889
Scanorama	two_cell	8	4	0.830659814640902
Scanorama	two_cell	8	5	0.916233384833038
Scanorama	two_cell	8	6	0.851518153317514
Scanorama	two_cell	8	7	0.957083559279196
Scanorama	two_cell	8	9	0.907938461782755
Scanorama	two_cell	9	1	0.217816472939209
Scanorama	two_cell	9	10	0.749634324252836
Scanorama	two_cell	9	11	0.751289706986216
Scanorama	two_cell	9	12	0.804457040279473
Scanorama	two_cell	9	2	0.957695533860848
Scanorama	two_cell	9	3	0.500743987464594
Scanorama	two_cell	9	4	0.823123855524237
Scanorama	two_cell	9	5	0.460806334099708
Scanorama	two_cell	9	6	0.823578764866361
Scanorama	two_cell	9	7	0.906934587832381
Scanorama	two_cell	9	8	0.510137807210917
SLAT	two_cell	1	10	0.820771980703382
SLAT	two_cell	1	11	0.875995671257348
SLAT	two_cell	1	12	0.842657243097831
SLAT	two_cell	1	2	0.633670972042358
SLAT	two_cell	1	3	0.895942878905532
SLAT	two_cell	1	4	0.831633199859518
SLAT	two_cell	1	5	0.965695378778
SLAT	two_cell	1	6	0.349256568917187
SLAT	two_cell	1	7	0.524440230946504
SLAT	two_cell	1	8	0.92139986096081
SLAT	two_cell	1	9	0.676675817023639
SLAT	two_cell	10	1	0.554560867092051
SLAT	two_cell	10	11	0.88647649339289
SLAT	two_cell	10	12	0.949799664126992
SLAT	two_cell	10	2	0.631813585727179
SLAT	two_cell	10	3	0.726986760715854
SLAT	two_cell	10	4	0.815028785140893
SLAT	two_cell	10	5	0.913645865068093
SLAT	two_cell	10	6	0.773923545397872
SLAT	two_cell	10	7	0.95288127889428
SLAT	two_cell	10	8	0.873810190694576
SLAT	two_cell	10	9	0.647430046056877
SLAT	two_cell	11	1	0.360218227639392
SLAT	two_cell	11	10	0.982049926206259
SLAT	two_cell	11	12	0.983130933062057
SLAT	two_cell	11	2	0.701430928300619
SLAT	two_cell	11	3	0.838491730847835
SLAT	two_cell	11	4	0.833634277456894
SLAT	two_cell	11	5	0.976188085923339
SLAT	two_cell	11	6	0.890911826799996
SLAT	two_cell	11	7	0.985365614713806
SLAT	two_cell	11	8	0.971052436721353
SLAT	two_cell	11	9	0.838421303908631
SLAT	two_cell	12	1	0.574814704024758
SLAT	two_cell	12	10	0.980140709952332
SLAT	two_cell	12	11	0.936390089571616
SLAT	two_cell	12	2	0.736983866747492
SLAT	two_cell	12	3	0.794189772842721
SLAT	two_cell	12	4	0.880778952932261
SLAT	two_cell	12	5	0.964997656114914
SLAT	two_cell	12	6	0.846705558121539
SLAT	two_cell	12	7	0.98629072224627
SLAT	two_cell	12	8	0.879478083770513
SLAT	two_cell	12	9	0.789308460066632
SLAT	two_cell	2	1	0.919056717621532
SLAT	two_cell	2	10	0.944336076679268
SLAT	two_cell	2	11	0.959361051311981
SLAT	two_cell	2	12	0.955908352029698
SLAT	two_cell	2	3	0.857935732742415
SLAT	two_cell	2	4	0.977722033257647
SLAT	two_cell	2	5	0.885168523210446
SLAT	two_cell	2	6	0.911394482920797
SLAT	two_cell	2	7	0.982110603430334
SLAT	two_cell	2	8	0.913322314402283
SLAT	two_cell	2	9	0.996024741947897
SLAT	two_cell	3	1	0.833484401253145
SLAT	two_cell	3	10	0.931541684834887
SLAT	two_cell	3	11	0.949017705719946
SLAT	two_cell	3	12	0.930314235254522
SLAT	two_cell	3	2	0.452533464146207
SLAT	two_cell	3	4	0.585853245503091
SLAT	two_cell	3	5	0.974185729143221
SLAT	two_cell	3	6	0.687985278688052
SLAT	two_cell	3	7	0.838151593836488
SLAT	two_cell	3	8	0.990272863752564
SLAT	two_cell	3	9	0.648621280602448
SLAT	two_cell	4	1	0.903963679101181
SLAT	two_cell	4	10	0.910452710729904
SLAT	two_cell	4	11	0.93098338832069
SLAT	two_cell	4	12	0.950640105259342
SLAT	two_cell	4	2	0.918668555905483
SLAT	two_cell	4	3	0.764432966326455
SLAT	two_cell	4	5	0.962527422828035
SLAT	two_cell	4	6	0.765170227163895
SLAT	two_cell	4	7	0.909829033064297
SLAT	two_cell	4	8	0.853036253709813
SLAT	two_cell	4	9	0.7767983158598
SLAT	two_cell	5	1	0.737874323574193
SLAT	two_cell	5	10	0.971511097675634
SLAT	two_cell	5	11	0.932252289514412
SLAT	two_cell	5	12	0.973342288641161
SLAT	two_cell	5	2	0.362336464117307
SLAT	two_cell	5	3	0.760740052855131
SLAT	two_cell	5	4	0.382892525975938
SLAT	two_cell	5	6	0.803730107289102
SLAT	two_cell	5	7	0.968145228822715
SLAT	two_cell	5	8	0.8997748748723
SLAT	two_cell	5	9	0.333421992052048
SLAT	two_cell	6	1	0.130399343936004
SLAT	two_cell	6	10	0.843474199795863
SLAT	two_cell	6	11	0.855154442563809
SLAT	two_cell	6	12	0.887749569855742
SLAT	two_cell	6	2	0.807746479242273
SLAT	two_cell	6	3	0.801983180263555
SLAT	two_cell	6	4	0.843492438064793
SLAT	two_cell	6	5	0.855266446536245
SLAT	two_cell	6	7	0.865810012969202
SLAT	two_cell	6	8	0.840743845304478
SLAT	two_cell	6	9	0.829665378972283
SLAT	two_cell	7	1	0.825767929479587
SLAT	two_cell	7	10	0.976924656149779
SLAT	two_cell	7	11	0.950757648232304
SLAT	two_cell	7	12	0.978365470991829
SLAT	two_cell	7	2	0.874649994885202
SLAT	two_cell	7	3	0.86308895235898
SLAT	two_cell	7	4	0.952103172325292
SLAT	two_cell	7	5	0.945288035611183
SLAT	two_cell	7	6	0.862513055135678
SLAT	two_cell	7	8	0.914715460607251
SLAT	two_cell	7	9	0.86029119232713
SLAT	two_cell	8	1	0.765859054324963
SLAT	two_cell	8	10	0.943195255495045
SLAT	two_cell	8	11	0.971152254072566
SLAT	two_cell	8	12	0.983912677994145
SLAT	two_cell	8	2	0.41702757002598
SLAT	two_cell	8	3	0.918746805494751
SLAT	two_cell	8	4	0.717470651935915
SLAT	two_cell	8	5	0.977825978629692
SLAT	two_cell	8	6	0.858380248463291
SLAT	two_cell	8	7	0.983518998371691
SLAT	two_cell	8	9	0.49311815743485
SLAT	two_cell	9	1	0.822946845743837
SLAT	two_cell	9	10	0.946821872605714
SLAT	two_cell	9	11	0.953565130350051
SLAT	two_cell	9	12	0.930610099996801
SLAT	two_cell	9	2	0.987587083388361
SLAT	two_cell	9	3	0.778165031663923
SLAT	two_cell	9	4	0.886895069756453
SLAT	two_cell	9	5	0.8239383669939
SLAT	two_cell	9	6	0.805926692469061
SLAT	two_cell	9	7	0.94268987659941
SLAT	two_cell	9	8	0.818505904792914
Tangram	two_cell	1	10	0.0339828249796318
Tangram	two_cell	1	11	0.0453881504733734
Tangram	two_cell	1	12	0.0387193129273625
Tangram	two_cell	1	2	0.00281515735707936
Tangram	two_cell	1	3	0.329737608994687
Tangram	two_cell	1	4	0.0216781191022887
Tangram	two_cell	1	5	0.238805870796237
Tangram	two_cell	1	6	-0.0213444131648491
Tangram	two_cell	1	7	0.0134630054380507
Tangram	two_cell	1	8	0.229281714185411
Tangram	two_cell	1	9	0.011490954614584
Tangram	two_cell	10	1	0.0245188471392436
Tangram	two_cell	10	11	0.332433743604044
Tangram	two_cell	10	12	0.344550226614604
Tangram	two_cell	10	2	0.232973244673687
Tangram	two_cell	10	3	0.105812050916527
Tangram	two_cell	10	4	0.293288982957982
Tangram	two_cell	10	5	0.216140134128463
Tangram	two_cell	10	6	0.235141079564494
Tangram	two_cell	10	7	0.303011587480162
Tangram	two_cell	10	8	0.199839318770943
Tangram	two_cell	10	9	0.285835913270043
Tangram	two_cell	11	1	0.0229587217241051
Tangram	two_cell	11	10	0.33751270329827
Tangram	two_cell	11	12	0.361107584750604
Tangram	two_cell	11	2	0.254958338792883
Tangram	two_cell	11	3	0.148820913357536
Tangram	two_cell	11	4	0.285064583881038
Tangram	two_cell	11	5	0.227154189427456
Tangram	two_cell	11	6	0.248240793464304
Tangram	two_cell	11	7	0.303084740771591
Tangram	two_cell	11	8	0.248054251462104
Tangram	two_cell	11	9	0.282360766430559
Tangram	two_cell	12	1	0.0146590423259622
Tangram	two_cell	12	10	0.377052222572212
Tangram	two_cell	12	11	0.362594477437469
Tangram	two_cell	12	2	0.300798215891979
Tangram	two_cell	12	3	0.100007935198223
Tangram	two_cell	12	4	0.313926541823785
Tangram	two_cell	12	5	0.204761612612134
Tangram	two_cell	12	6	0.275315902910933
Tangram	two_cell	12	7	0.374880836612219
Tangram	two_cell	12	8	0.188514361337072
Tangram	two_cell	12	9	0.301600581983336
Tangram	two_cell	2	1	0.0193872797750304
Tangram	two_cell	2	10	0.263941026450099
Tangram	two_cell	2	11	0.25501575801048
Tangram	two_cell	2	12	0.320260048587193
Tangram	two_cell	2	3	0.031135183815919
Tangram	two_cell	2	4	0.321208767366091
Tangram	two_cell	2	5	0.0948330563573257
Tangram	two_cell	2	6	0.27743026402245
Tangram	two_cell	2	7	0.405188352048973
Tangram	two_cell	2	8	0.0952181180833266
Tangram	two_cell	2	9	0.341601996822399
Tangram	two_cell	3	1	0.321392028404438
Tangram	two_cell	3	10	0.120261376325921
Tangram	two_cell	3	11	0.166988895922979
Tangram	two_cell	3	12	0.105911200863694
Tangram	two_cell	3	2	0.00810003020099179
Tangram	two_cell	3	4	0.0559782750737815
Tangram	two_cell	3	5	0.353575473891869
Tangram	two_cell	3	6	0.0239689335053943
Tangram	two_cell	3	7	0.0409984771373659
Tangram	two_cell	3	8	0.374246322676661
Tangram	two_cell	3	9	0.0533305276273842
Tangram	two_cell	4	1	0.0236977436128825
Tangram	two_cell	4	10	0.298665781299057
Tangram	two_cell	4	11	0.283595339682111
Tangram	two_cell	4	12	0.311440323018549
Tangram	two_cell	4	2	0.335250532433108
Tangram	two_cell	4	3	0.0531609495037884
Tangram	two_cell	4	5	0.13508628028934
Tangram	two_cell	4	6	0.265174872414532
Tangram	two_cell	4	7	0.363080142696171
Tangram	two_cell	4	8	0.116214443111823
Tangram	two_cell	4	9	0.299725731553818
Tangram	two_cell	5	1	0.192568738608824
Tangram	two_cell	5	10	0.218143286271128
Tangram	two_cell	5	11	0.223376485276775
Tangram	two_cell	5	12	0.188362280984461
Tangram	two_cell	5	2	0.0825804700697062
Tangram	two_cell	5	3	0.305881980815585
Tangram	two_cell	5	4	0.127204206853138
Tangram	two_cell	5	6	0.0719944025001371
Tangram	two_cell	5	7	0.0892274542799736
Tangram	two_cell	5	8	0.346954266320363
Tangram	two_cell	5	9	0.087253350448889
Tangram	two_cell	6	1	-0.0203733853575733
Tangram	two_cell	6	10	0.266209481525573
Tangram	two_cell	6	11	0.264957138442728
Tangram	two_cell	6	12	0.332712038935622
Tangram	two_cell	6	2	0.309635669015998
Tangram	two_cell	6	3	0.0439579674914446
Tangram	two_cell	6	4	0.29294246342418
Tangram	two_cell	6	5	0.0905385456758775
Tangram	two_cell	6	7	0.376510405144726
Tangram	two_cell	6	8	0.108231207456441
Tangram	two_cell	6	9	0.31547657582074
Tangram	two_cell	7	1	0.00901785322106527
Tangram	two_cell	7	10	0.329697800450619
Tangram	two_cell	7	11	0.319407629771089
Tangram	two_cell	7	12	0.380206980059223
Tangram	two_cell	7	2	0.406802983750262
Tangram	two_cell	7	3	0.0437213173767399
Tangram	two_cell	7	4	0.368881270464129
Tangram	two_cell	7	5	0.122824926013097
Tangram	two_cell	7	6	0.324365800460052
Tangram	two_cell	7	8	0.123001203055834
Tangram	two_cell	7	9	0.338773288629171
Tangram	two_cell	8	1	0.199071011867365
Tangram	two_cell	8	10	0.217301425046884
Tangram	two_cell	8	11	0.250805487599507
Tangram	two_cell	8	12	0.20653054471512
Tangram	two_cell	8	2	0.0831637485845259
Tangram	two_cell	8	3	0.359683548541443
Tangram	two_cell	8	4	0.114322201285551
Tangram	two_cell	8	5	0.356445256495162
Tangram	two_cell	8	6	0.0888735070380084
Tangram	two_cell	8	7	0.12021410433191
Tangram	two_cell	8	9	0.106292120009965
Tangram	two_cell	9	1	0.0282568552977955
Tangram	two_cell	9	10	0.282164554227467
Tangram	two_cell	9	11	0.25268695146831
Tangram	two_cell	9	12	0.290034456120596
Tangram	two_cell	9	2	0.348289646170451
Tangram	two_cell	9	3	0.0676984507049422
Tangram	two_cell	9	4	0.282282207519172
Tangram	two_cell	9	5	0.108159743164024
Tangram	two_cell	9	6	0.23056251961368
Tangram	two_cell	9	7	0.340250275466073
Tangram	two_cell	9	8	0.112112247758153
Vesalius_c	two_cell	1	10	0.0142936423520591
Vesalius_f	two_cell	1	10	0.198977018302534
Vesalius_fc	two_cell	1	10	0.0293118149532112
Vesalius_fn	two_cell	1	10	0.467012959661023
Vesalius_fnc	two_cell	1	10	0.0386160537861108
Vesalius_fnct	two_cell	1	10	0.0550491717728396
Vesalius_fncty	two_cell	1	10	0.0539356305893147
Vesalius_fnt	two_cell	1	10	0.519340621119232
Vesalius_fny	two_cell	1	10	0.507348355565595
Vesalius_ft	two_cell	1	10	0.421168883695573
Vesalius_n	two_cell	1	10	0.492436539605057
Vesalius_nc	two_cell	1	10	0.077099794859497
Vesalius_nt	two_cell	1	10	0.514070839231451
Vesalius_t	two_cell	1	10	0.527136399532582
Vesalius_c	two_cell	1	11	0.852753089344614
Vesalius_f	two_cell	1	11	0.180217581892295
Vesalius_fc	two_cell	1	11	0.925711249202291
Vesalius_fn	two_cell	1	11	0.374879853952987
Vesalius_fnc	two_cell	1	11	0.92480024610442
Vesalius_fnct	two_cell	1	11	0.926920502785864
Vesalius_fncty	two_cell	1	11	0.928653848264502
Vesalius_fnt	two_cell	1	11	0.412683637706587
Vesalius_fny	two_cell	1	11	0.391210790979788
Vesalius_ft	two_cell	1	11	0.28195847254286
Vesalius_n	two_cell	1	11	0.410921156470191
Vesalius_nc	two_cell	1	11	0.780018966534297
Vesalius_nt	two_cell	1	11	0.450851473318329
Vesalius_t	two_cell	1	11	0.483732372790289
Vesalius_c	two_cell	1	12	0.0286400757792646
Vesalius_f	two_cell	1	12	0.154319992905458
Vesalius_fc	two_cell	1	12	0.0434673596704202
Vesalius_fn	two_cell	1	12	0.415626123962397
Vesalius_fnc	two_cell	1	12	0.0470029983532099
Vesalius_fnct	two_cell	1	12	0.0620912291317985
Vesalius_fncty	two_cell	1	12	0.0698528127347986
Vesalius_fnt	two_cell	1	12	0.488554557229565
Vesalius_fny	two_cell	1	12	0.494314047048396
Vesalius_ft	two_cell	1	12	0.339909339706978
Vesalius_n	two_cell	1	12	0.486197733480205
Vesalius_nc	two_cell	1	12	0.0594400381517954
Vesalius_nt	two_cell	1	12	0.566198383971864
Vesalius_t	two_cell	1	12	0.634771897221142
Vesalius_c	two_cell	1	2	0
Vesalius_f	two_cell	1	2	0.0742348819375415
Vesalius_fc	two_cell	1	2	0
Vesalius_fn	two_cell	1	2	0.14618847888871
Vesalius_fnc	two_cell	1	2	0
Vesalius_fnct	two_cell	1	2	0
Vesalius_fncty	two_cell	1	2	0
Vesalius_fnt	two_cell	1	2	0.244126097004168
Vesalius_fny	two_cell	1	2	0.175982075730007
Vesalius_ft	two_cell	1	2	0.157862363964074
Vesalius_n	two_cell	1	2	0.340644398116845
Vesalius_nc	two_cell	1	2	0
Vesalius_nt	two_cell	1	2	0.621887222730245
Vesalius_t	two_cell	1	2	0.766052820997971
Vesalius_c	two_cell	1	3	0.703924936995929
Vesalius_f	two_cell	1	3	0.71495936527058
Vesalius_fc	two_cell	1	3	0.899107804225689
Vesalius_fn	two_cell	1	3	0.592302419796214
Vesalius_fnc	two_cell	1	3	0.89936710517318
Vesalius_fnct	two_cell	1	3	0.904560576426838
Vesalius_fncty	two_cell	1	3	0.905004609986078
Vesalius_fnt	two_cell	1	3	0.609045197617118
Vesalius_fny	two_cell	1	3	0.609840092455219
Vesalius_ft	two_cell	1	3	0.639481798698361
Vesalius_n	two_cell	1	3	0.336178124268534
Vesalius_nc	two_cell	1	3	0.734517711196215
Vesalius_nt	two_cell	1	3	0.437505551302081
Vesalius_t	two_cell	1	3	0.485327935754088
Vesalius_c	two_cell	1	4	0.0781631052651947
Vesalius_f	two_cell	1	4	0.16354588491778
Vesalius_fc	two_cell	1	4	0.0670713609015394
Vesalius_fn	two_cell	1	4	0.319928575472604
Vesalius_fnc	two_cell	1	4	0.0669670456662944
Vesalius_fnct	two_cell	1	4	0.0675645600407363
Vesalius_fncty	two_cell	1	4	0.0736534646527805
Vesalius_fnt	two_cell	1	4	0.555714151881564
Vesalius_fny	two_cell	1	4	0.153389022964853
Vesalius_ft	two_cell	1	4	0.420137791471762
Vesalius_n	two_cell	1	4	0.523113033430611
Vesalius_nc	two_cell	1	4	0.0684419594964476
Vesalius_nt	two_cell	1	4	0.6831735948194
Vesalius_t	two_cell	1	4	0.66681872627091
Vesalius_c	two_cell	1	5	0.931449649618026
Vesalius_f	two_cell	1	5	0.54645490278501
Vesalius_fc	two_cell	1	5	0.913575549080935
Vesalius_fn	two_cell	1	5	0.503330097108963
Vesalius_fnc	two_cell	1	5	0.897578400511456
Vesalius_fnct	two_cell	1	5	0.895949136856616
Vesalius_fncty	two_cell	1	5	0.905670856139328
Vesalius_fnt	two_cell	1	5	0.511331802732926
Vesalius_fny	two_cell	1	5	0.84657586494568
Vesalius_ft	two_cell	1	5	0.518734992558515
Vesalius_n	two_cell	1	5	0.486298282532116
Vesalius_nc	two_cell	1	5	0.721548261407544
Vesalius_nt	two_cell	1	5	0.505494703990957
Vesalius_t	two_cell	1	5	0.526578526207768
Vesalius_f	two_cell	1	6	0.0126644245419614
Vesalius_fn	two_cell	1	6	0.078382103722667
Vesalius_fnt	two_cell	1	6	0.114423868692942
Vesalius_fny	two_cell	1	6	-0.161750326985404
Vesalius_ft	two_cell	1	6	0.0394069923747706
Vesalius_n	two_cell	1	6	0.143387643901435
Vesalius_nt	two_cell	1	6	0.255240088012911
Vesalius_t	two_cell	1	6	0.485434865516449
Vesalius_c	two_cell	1	7	0.0734168735391082
Vesalius_f	two_cell	1	7	0.126796237212562
Vesalius_fc	two_cell	1	7	0.0759186155846741
Vesalius_fn	two_cell	1	7	0.321902815742025
Vesalius_fnc	two_cell	1	7	0.0682735955416841
Vesalius_fnct	two_cell	1	7	0.0550486831516879
Vesalius_fncty	two_cell	1	7	0.0609868653009078
Vesalius_fnt	two_cell	1	7	0.478472142460809
Vesalius_fny	two_cell	1	7	0.240446611819912
Vesalius_ft	two_cell	1	7	0.33047023876919
Vesalius_n	two_cell	1	7	0.525280100447298
Vesalius_nc	two_cell	1	7	0.0355663097213183
Vesalius_nt	two_cell	1	7	0.74863847949473
Vesalius_t	two_cell	1	7	0.832627597645638
Vesalius_c	two_cell	1	8	0.708397543891413
Vesalius_f	two_cell	1	8	0.548139269996382
Vesalius_fc	two_cell	1	8	0.913309100220286
Vesalius_fn	two_cell	1	8	0.455647007096713
Vesalius_fnc	two_cell	1	8	0.91374337768457
Vesalius_fnct	two_cell	1	8	0.909756985622809
Vesalius_fncty	two_cell	1	8	0.921403564673733
Vesalius_fnt	two_cell	1	8	0.457801770341158
Vesalius_fny	two_cell	1	8	0.842776757134719
Vesalius_ft	two_cell	1	8	0.474135337512384
Vesalius_n	two_cell	1	8	0.421116813938299
Vesalius_nc	two_cell	1	8	0.623759149338369
Vesalius_nt	two_cell	1	8	0.450713841915833
Vesalius_t	two_cell	1	8	0.47635215042178
Vesalius_c	two_cell	1	9	0.102300926177589
Vesalius_f	two_cell	1	9	0.0989301598322256
Vesalius_fc	two_cell	1	9	0.0610557133342987
Vesalius_fn	two_cell	1	9	0.175982549994585
Vesalius_fnc	two_cell	1	9	0.0591269029207684
Vesalius_fnct	two_cell	1	9	0.0402423318013086
Vesalius_fncty	two_cell	1	9	0.0469459882765874
Vesalius_fnt	two_cell	1	9	0.296322280104624
Vesalius_fny	two_cell	1	9	0.212654170268444
Vesalius_ft	two_cell	1	9	0.216405910280592
Vesalius_n	two_cell	1	9	0.334168139809883
Vesalius_nc	two_cell	1	9	0.0451272119710005
Vesalius_nt	two_cell	1	9	0.582558820218372
Vesalius_t	two_cell	1	9	0.694135865485735
Vesalius_c	two_cell	10	1	0.173371132220068
Vesalius_f	two_cell	10	1	0.442386816041599
Vesalius_fc	two_cell	10	1	0.237950085130012
Vesalius_fn	two_cell	10	1	0.450687274939973
Vesalius_fnc	two_cell	10	1	0.2414338411663
Vesalius_fnct	two_cell	10	1	0.248085264896984
Vesalius_fncty	two_cell	10	1	0.351772435940556
Vesalius_fnt	two_cell	10	1	0.469558373173196
Vesalius_fny	two_cell	10	1	0.495733832121812
Vesalius_ft	two_cell	10	1	0.466543035762188
Vesalius_n	two_cell	10	1	0.392716553178703
Vesalius_nc	two_cell	10	1	0.165207485647914
Vesalius_nt	two_cell	10	1	0.455809598461955
Vesalius_t	two_cell	10	1	0.403929459817812
Vesalius_c	two_cell	10	11	0.338955470599688
Vesalius_f	two_cell	10	11	0.953028000340829
Vesalius_fc	two_cell	10	11	0.734357575281385
Vesalius_fn	two_cell	10	11	0.953450878283152
Vesalius_fnc	two_cell	10	11	0.734667910825833
Vesalius_fnct	two_cell	10	11	0.73179050052415
Vesalius_fncty	two_cell	10	11	0.739771784125254
Vesalius_fnt	two_cell	10	11	0.968727456348677
Vesalius_fny	two_cell	10	11	0.854351271184802
Vesalius_ft	two_cell	10	11	0.9691592255612
Vesalius_n	two_cell	10	11	0.398616161315774
Vesalius_nc	two_cell	10	11	0.337020849743032
Vesalius_nt	two_cell	10	11	0.62898510513402
Vesalius_t	two_cell	10	11	0.636981464143557
Vesalius_c	two_cell	10	12	0.323025795537699
Vesalius_f	two_cell	10	12	0.940418034108914
Vesalius_fc	two_cell	10	12	0.781347618338636
Vesalius_fn	two_cell	10	12	0.932177499986896
Vesalius_fnc	two_cell	10	12	0.780809673106076
Vesalius_fnct	two_cell	10	12	0.784911762086361
Vesalius_fncty	two_cell	10	12	0.787968797432873
Vesalius_fnt	two_cell	10	12	0.948344360494471
Vesalius_fny	two_cell	10	12	0.934554871793144
Vesalius_ft	two_cell	10	12	0.954321571138326
Vesalius_n	two_cell	10	12	0.491911506441517
Vesalius_nc	two_cell	10	12	0.349383215622226
Vesalius_nt	two_cell	10	12	0.726251300440497
Vesalius_t	two_cell	10	12	0.693240015699671
Vesalius_c	two_cell	10	2	0.374108800250411
Vesalius_f	two_cell	10	2	0.877163572318298
Vesalius_fc	two_cell	10	2	0.4871281008123
Vesalius_fn	two_cell	10	2	0.844480149156795
Vesalius_fnc	two_cell	10	2	0.483474568717954
Vesalius_fnct	two_cell	10	2	0.484326477667465
Vesalius_fncty	two_cell	10	2	0.491657002473473
Vesalius_fnt	two_cell	10	2	0.863099851083183
Vesalius_fny	two_cell	10	2	0.529045694124664
Vesalius_ft	two_cell	10	2	0.890223629285552
Vesalius_n	two_cell	10	2	0.716949315685419
Vesalius_nc	two_cell	10	2	0.440839016417567
Vesalius_nt	two_cell	10	2	0.867990165811081
Vesalius_t	two_cell	10	2	0.774352312601785
Vesalius_c	two_cell	10	3	0.0985949306574049
Vesalius_f	two_cell	10	3	0.68744046560659
Vesalius_fc	two_cell	10	3	0.551621695407274
Vesalius_fn	two_cell	10	3	0.629005557739018
Vesalius_fnc	two_cell	10	3	0.559941527313339
Vesalius_fnct	two_cell	10	3	0.540429013658268
Vesalius_fncty	two_cell	10	3	0.624813497620905
Vesalius_fnt	two_cell	10	3	0.593343792174926
Vesalius_fny	two_cell	10	3	0.658139744006778
Vesalius_ft	two_cell	10	3	0.611339365641869
Vesalius_n	two_cell	10	3	0.176484028588641
Vesalius_nc	two_cell	10	3	0.103807101621698
Vesalius_nt	two_cell	10	3	0.278676906784105
Vesalius_t	two_cell	10	3	0.21937325520315
Vesalius_c	two_cell	10	4	0.593054627215664
Vesalius_f	two_cell	10	4	0.857699028650595
Vesalius_fc	two_cell	10	4	0.63428968765251
Vesalius_fn	two_cell	10	4	0.86946882961188
Vesalius_fnc	two_cell	10	4	0.63282134442609
Vesalius_fnct	two_cell	10	4	0.633092075264953
Vesalius_fncty	two_cell	10	4	0.660575839237073
Vesalius_fnt	two_cell	10	4	0.893128325356758
Vesalius_fny	two_cell	10	4	0.773276632679982
Vesalius_ft	two_cell	10	4	0.887949337472873
Vesalius_n	two_cell	10	4	0.723021326721004
Vesalius_nc	two_cell	10	4	0.592262723858061
Vesalius_nt	two_cell	10	4	0.865865141327773
Vesalius_t	two_cell	10	4	0.801372415021671
Vesalius_c	two_cell	10	5	0.335373965680595
Vesalius_f	two_cell	10	5	0.825705796376793
Vesalius_fc	two_cell	10	5	0.73382877936905
Vesalius_fn	two_cell	10	5	0.801795911010711
Vesalius_fnc	two_cell	10	5	0.739940206134507
Vesalius_fnct	two_cell	10	5	0.708645108275757
Vesalius_fncty	two_cell	10	5	0.788955176001118
Vesalius_fnt	two_cell	10	5	0.783125869865978
Vesalius_fny	two_cell	10	5	0.877203463189876
Vesalius_ft	two_cell	10	5	0.772293751842089
Vesalius_n	two_cell	10	5	0.354749150694765
Vesalius_nc	two_cell	10	5	0.248561487462265
Vesalius_nt	two_cell	10	5	0.486805098458164
Vesalius_t	two_cell	10	5	0.490613544495975
Vesalius_c	two_cell	10	6	-0.0498069866990027
Vesalius_f	two_cell	10	6	0.83223798721241
Vesalius_fc	two_cell	10	6	0.0642539437815667
Vesalius_fn	two_cell	10	6	0.831598447738995
Vesalius_fnc	two_cell	10	6	0.0627750486791319
Vesalius_fnct	two_cell	10	6	0.0567965992940162
Vesalius_fncty	two_cell	10	6	0.0625302324196979
Vesalius_fnt	two_cell	10	6	0.836618867142132
Vesalius_fny	two_cell	10	6	0.0980978871336332
Vesalius_ft	two_cell	10	6	0.82561980906187
Vesalius_n	two_cell	10	6	0.636329784742137
Vesalius_nc	two_cell	10	6	-0.0391787017674985
Vesalius_nt	two_cell	10	6	0.808516583716959
Vesalius_t	two_cell	10	6	0.841576503003517
Vesalius_c	two_cell	10	7	0.382161759558959
Vesalius_f	two_cell	10	7	0.921251388073928
Vesalius_fc	two_cell	10	7	0.724284028469444
Vesalius_fn	two_cell	10	7	0.92011126602493
Vesalius_fnc	two_cell	10	7	0.711637882088026
Vesalius_fnct	two_cell	10	7	0.681495512848934
Vesalius_fncty	two_cell	10	7	0.704522526769299
Vesalius_fnt	two_cell	10	7	0.930937292382295
Vesalius_fny	two_cell	10	7	0.806149276025614
Vesalius_ft	two_cell	10	7	0.924078810085937
Vesalius_n	two_cell	10	7	0.663757774944145
Vesalius_nc	two_cell	10	7	0.418164724835827
Vesalius_nt	two_cell	10	7	0.794380403526175
Vesalius_t	two_cell	10	7	0.684373502114503
Vesalius_c	two_cell	10	8	0.261590797075835
Vesalius_f	two_cell	10	8	0.815105348376901
Vesalius_fc	two_cell	10	8	0.734490617253937
Vesalius_fn	two_cell	10	8	0.781662716859623
Vesalius_fnc	two_cell	10	8	0.729451807120597
Vesalius_fnct	two_cell	10	8	0.70511836617952
Vesalius_fncty	two_cell	10	8	0.760258609184378
Vesalius_fnt	two_cell	10	8	0.767173853797914
Vesalius_fny	two_cell	10	8	0.847557454792978
Vesalius_ft	two_cell	10	8	0.785245298546427
Vesalius_n	two_cell	10	8	0.293762503970786
Vesalius_nc	two_cell	10	8	0.272170509599981
Vesalius_nt	two_cell	10	8	0.399164816131657
Vesalius_t	two_cell	10	8	0.416127165514595
Vesalius_c	two_cell	10	9	0.485399417364426
Vesalius_f	two_cell	10	9	0.885608471237034
Vesalius_fc	two_cell	10	9	0.541483102088131
Vesalius_fn	two_cell	10	9	0.899842431206335
Vesalius_fnc	two_cell	10	9	0.540601613980852
Vesalius_fnct	two_cell	10	9	0.542644536338278
Vesalius_fncty	two_cell	10	9	0.545102567963062
Vesalius_fnt	two_cell	10	9	0.931798913406051
Vesalius_fny	two_cell	10	9	0.569773859448181
Vesalius_ft	two_cell	10	9	0.917897161041892
Vesalius_n	two_cell	10	9	0.731713085582835
Vesalius_nc	two_cell	10	9	0.496346578922737
Vesalius_nt	two_cell	10	9	0.892752338585431
Vesalius_t	two_cell	10	9	0.713850163736381
Vesalius_c	two_cell	11	1	0.0356470393999545
Vesalius_f	two_cell	11	1	0.537885709012849
Vesalius_fc	two_cell	11	1	0.0152677919194764
Vesalius_fn	two_cell	11	1	0.562626427222507
Vesalius_fnc	two_cell	11	1	0.015908474951393
Vesalius_fnct	two_cell	11	1	0.0130947066816973
Vesalius_fncty	two_cell	11	1	0.0156979514615977
Vesalius_fnt	two_cell	11	1	0.541634560375639
Vesalius_fny	two_cell	11	1	0.288576347630801
Vesalius_ft	two_cell	11	1	0.562313847328966
Vesalius_n	two_cell	11	1	0.409112376660701
Vesalius_nc	two_cell	11	1	0.0251289212757122
Vesalius_nt	two_cell	11	1	0.529974415109596
Vesalius_t	two_cell	11	1	0.352496868834097
Vesalius_c	two_cell	11	10	0.203374118475155
Vesalius_f	two_cell	11	10	0.866958733789335
Vesalius_fc	two_cell	11	10	0.56695183877822
Vesalius_fn	two_cell	11	10	0.865944433035506
Vesalius_fnc	two_cell	11	10	0.560832138883512
Vesalius_fnct	two_cell	11	10	0.571531427984804
Vesalius_fncty	two_cell	11	10	0.58319275271629
Vesalius_fnt	two_cell	11	10	0.866755573103695
Vesalius_fny	two_cell	11	10	0.88284569497912
Vesalius_ft	two_cell	11	10	0.869796156046295
Vesalius_n	two_cell	11	10	0.42835680499366
Vesalius_nc	two_cell	11	10	0.118161538090554
Vesalius_nt	two_cell	11	10	0.598356074168439
Vesalius_t	two_cell	11	10	0.583656781019099
Vesalius_c	two_cell	11	12	0.40609053022809
Vesalius_f	two_cell	11	12	0.921868412527626
Vesalius_fc	two_cell	11	12	0.844406896980736
Vesalius_fn	two_cell	11	12	0.917949847991504
Vesalius_fnc	two_cell	11	12	0.834476835915612
Vesalius_fnct	two_cell	11	12	0.819201218041821
Vesalius_fncty	two_cell	11	12	0.858852347037211
Vesalius_fnt	two_cell	11	12	0.919134346616411
Vesalius_fny	two_cell	11	12	0.917840494343865
Vesalius_ft	two_cell	11	12	0.919105721212583
Vesalius_n	two_cell	11	12	0.465381078644015
Vesalius_nc	two_cell	11	12	0.311011172242088
Vesalius_nt	two_cell	11	12	0.658352195062892
Vesalius_t	two_cell	11	12	0.638400308029241
Vesalius_c	two_cell	11	2	0.54403374385972
Vesalius_f	two_cell	11	2	0.884955196361032
Vesalius_fc	two_cell	11	2	0.572693441932795
Vesalius_fn	two_cell	11	2	0.89082129101011
Vesalius_fnc	two_cell	11	2	0.573335036447548
Vesalius_fnct	two_cell	11	2	0.573725992191809
Vesalius_fncty	two_cell	11	2	0.575044847900399
Vesalius_fnt	two_cell	11	2	0.892936465224528
Vesalius_fny	two_cell	11	2	0.901981491343426
Vesalius_ft	two_cell	11	2	0.879778718585236
Vesalius_n	two_cell	11	2	0.742639629676301
Vesalius_nc	two_cell	11	2	0.542039369094029
Vesalius_nt	two_cell	11	2	0.897661338694164
Vesalius_t	two_cell	11	2	0.754408379291415
Vesalius_c	two_cell	11	3	0.066988556230197
Vesalius_f	two_cell	11	3	0.770191805448037
Vesalius_fc	two_cell	11	3	0.435254656785631
Vesalius_fn	two_cell	11	3	0.71128582213014
Vesalius_fnc	two_cell	11	3	0.429964446307533
Vesalius_fnct	two_cell	11	3	0.383268439136644
Vesalius_fncty	two_cell	11	3	0.508990942327607
Vesalius_fnt	two_cell	11	3	0.694827969030354
Vesalius_fny	two_cell	11	3	0.571337857101106
Vesalius_ft	two_cell	11	3	0.677295519866695
Vesalius_n	two_cell	11	3	0.188019650552214
Vesalius_nc	two_cell	11	3	0.000703253146162018
Vesalius_nt	two_cell	11	3	0.316772412440938
Vesalius_t	two_cell	11	3	0.266058592460115
Vesalius_c	two_cell	11	4	0.453041058046789
Vesalius_f	two_cell	11	4	0.891894284845225
Vesalius_fc	two_cell	11	4	0.48223120112325
Vesalius_fn	two_cell	11	4	0.887840458197423
Vesalius_fnc	two_cell	11	4	0.489711021536479
Vesalius_fnct	two_cell	11	4	0.493765706044236
Vesalius_fncty	two_cell	11	4	0.502718910736976
Vesalius_fnt	two_cell	11	4	0.888479844190878
Vesalius_fny	two_cell	11	4	0.657769696768555
Vesalius_ft	two_cell	11	4	0.902905335716609
Vesalius_n	two_cell	11	4	0.679385610783241
Vesalius_nc	two_cell	11	4	0.465395458200355
Vesalius_nt	two_cell	11	4	0.779399580968926
Vesalius_t	two_cell	11	4	0.685067681056234
Vesalius_c	two_cell	11	5	0.348599408929899
Vesalius_f	two_cell	11	5	0.828541195947797
Vesalius_fc	two_cell	11	5	0.783326719198753
Vesalius_fn	two_cell	11	5	0.820453897658975
Vesalius_fnc	two_cell	11	5	0.778211195240275
Vesalius_fnct	two_cell	11	5	0.755184392887849
Vesalius_fncty	two_cell	11	5	0.834100751018444
Vesalius_fnt	two_cell	11	5	0.81647948915692
Vesalius_fny	two_cell	11	5	0.861140451899279
Vesalius_ft	two_cell	11	5	0.81555486512821
Vesalius_n	two_cell	11	5	0.343365694352229
Vesalius_nc	two_cell	11	5	0.255003940837665
Vesalius_nt	two_cell	11	5	0.507742490306611
Vesalius_t	two_cell	11	5	0.516768076975531
Vesalius_c	two_cell	11	6	-0.0484152068506749
Vesalius_f	two_cell	11	6	0.820550509927314
Vesalius_fc	two_cell	11	6	0.0583513526480606
Vesalius_fn	two_cell	11	6	0.819007177609251
Vesalius_fnc	two_cell	11	6	0.0590361169028041
Vesalius_fnct	two_cell	11	6	0.042182614208751
Vesalius_fncty	two_cell	11	6	0.0457357521244649
Vesalius_fnt	two_cell	11	6	0.819404847213599
Vesalius_fny	two_cell	11	6	0.109569871066878
Vesalius_ft	two_cell	11	6	0.815314854070111
Vesalius_n	two_cell	11	6	0.575063633631941
Vesalius_nc	two_cell	11	6	-0.0374891661163103
Vesalius_nt	two_cell	11	6	0.71870228734559
Vesalius_t	two_cell	11	6	0.690540288979391
Vesalius_c	two_cell	11	7	0.329521313930263
Vesalius_f	two_cell	11	7	0.888915664272191
Vesalius_fc	two_cell	11	7	0.524121335375503
Vesalius_fn	two_cell	11	7	0.893135107030509
Vesalius_fnc	two_cell	11	7	0.514683481645533
Vesalius_fnct	two_cell	11	7	0.484720146213909
Vesalius_fncty	two_cell	11	7	0.514113967523644
Vesalius_fnt	two_cell	11	7	0.891606588532537
Vesalius_fny	two_cell	11	7	0.654610116053302
Vesalius_ft	two_cell	11	7	0.882760284257442
Vesalius_n	two_cell	11	7	0.61874737882681
Vesalius_nc	two_cell	11	7	0.259535656919741
Vesalius_nt	two_cell	11	7	0.717875246717407
Vesalius_t	two_cell	11	7	0.748734523870463
Vesalius_c	two_cell	11	8	0.326933963059851
Vesalius_f	two_cell	11	8	0.859262091513244
Vesalius_fc	two_cell	11	8	0.717019146352981
Vesalius_fn	two_cell	11	8	0.84579726115566
Vesalius_fnc	two_cell	11	8	0.714455623922766
Vesalius_fnct	two_cell	11	8	0.697639426523397
Vesalius_fncty	two_cell	11	8	0.782132055190993
Vesalius_fnt	two_cell	11	8	0.845128981740592
Vesalius_fny	two_cell	11	8	0.847588332380488
Vesalius_ft	two_cell	11	8	0.833081420978872
Vesalius_n	two_cell	11	8	0.308659413496457
Vesalius_nc	two_cell	11	8	0.209405424829474
Vesalius_nt	two_cell	11	8	0.486613763524104
Vesalius_t	two_cell	11	8	0.468049957524364
Vesalius_c	two_cell	11	9	0.457255982638928
Vesalius_f	two_cell	11	9	0.886564905101229
Vesalius_fc	two_cell	11	9	0.494197137881583
Vesalius_fn	two_cell	11	9	0.903466138251593
Vesalius_fnc	two_cell	11	9	0.492397763693981
Vesalius_fnct	two_cell	11	9	0.493807288504652
Vesalius_fncty	two_cell	11	9	0.500959634870497
Vesalius_fnt	two_cell	11	9	0.920508803674613
Vesalius_fny	two_cell	11	9	0.554895896252156
Vesalius_ft	two_cell	11	9	0.916332244844024
Vesalius_n	two_cell	11	9	0.683746971834791
Vesalius_nc	two_cell	11	9	0.445943722092315
Vesalius_nt	two_cell	11	9	0.820085607538897
Vesalius_t	two_cell	11	9	0.734511124738472
Vesalius_c	two_cell	12	1	0.0668462435411781
Vesalius_f	two_cell	12	1	0.440979403228001
Vesalius_fc	two_cell	12	1	0.0892524566757066
Vesalius_fn	two_cell	12	1	0.465171564288018
Vesalius_fnc	two_cell	12	1	0.0913578819324006
Vesalius_fnct	two_cell	12	1	0.104688397309518
Vesalius_fncty	two_cell	12	1	0.165527669597418
Vesalius_fnt	two_cell	12	1	0.490158219254304
Vesalius_fny	two_cell	12	1	0.482036573275853
Vesalius_ft	two_cell	12	1	0.481516998088365
Vesalius_n	two_cell	12	1	0.417403859101586
Vesalius_nc	two_cell	12	1	0.0626289413097788
Vesalius_nt	two_cell	12	1	0.504379048108295
Vesalius_t	two_cell	12	1	0.37405819328493
Vesalius_c	two_cell	12	10	0.378280264054014
Vesalius_f	two_cell	12	10	0.928078835874835
Vesalius_fc	two_cell	12	10	0.76305052299983
Vesalius_fn	two_cell	12	10	0.932142124818809
Vesalius_fnc	two_cell	12	10	0.77003857879649
Vesalius_fnct	two_cell	12	10	0.765922463136929
Vesalius_fncty	two_cell	12	10	0.795655734913573
Vesalius_fnt	two_cell	12	10	0.938140341789443
Vesalius_fny	two_cell	12	10	0.97791143405654
Vesalius_ft	two_cell	12	10	0.947921076510293
Vesalius_n	two_cell	12	10	0.464391184074658
Vesalius_nc	two_cell	12	10	0.381622268588385
Vesalius_nt	two_cell	12	10	0.673315654627012
Vesalius_t	two_cell	12	10	0.67956574012883
Vesalius_c	two_cell	12	11	0.440601130943708
Vesalius_f	two_cell	12	11	0.947827522118923
Vesalius_fc	two_cell	12	11	0.909482758697969
Vesalius_fn	two_cell	12	11	0.95551657918117
Vesalius_fnc	two_cell	12	11	0.908130261223009
Vesalius_fnct	two_cell	12	11	0.903978376393574
Vesalius_fncty	two_cell	12	11	0.925303117100569
Vesalius_fnt	two_cell	12	11	0.968475853458365
Vesalius_fny	two_cell	12	11	0.980404063107989
Vesalius_ft	two_cell	12	11	0.963911668789575
Vesalius_n	two_cell	12	11	0.42841297013106
Vesalius_nc	two_cell	12	11	0.471443461012159
Vesalius_nt	two_cell	12	11	0.639255575712858
Vesalius_t	two_cell	12	11	0.66102562339511
Vesalius_c	two_cell	12	2	0.494178487231298
Vesalius_f	two_cell	12	2	0.905499322068006
Vesalius_fc	two_cell	12	2	0.58791446148476
Vesalius_fn	two_cell	12	2	0.896086460883792
Vesalius_fnc	two_cell	12	2	0.588421619225459
Vesalius_fnct	two_cell	12	2	0.587244184546514
Vesalius_fncty	two_cell	12	2	0.589861532144839
Vesalius_fnt	two_cell	12	2	0.913641387487682
Vesalius_fny	two_cell	12	2	0.921217246849298
Vesalius_ft	two_cell	12	2	0.910074118694868
Vesalius_n	two_cell	12	2	0.788794549911339
Vesalius_nc	two_cell	12	2	0.562462344708066
Vesalius_nt	two_cell	12	2	0.908208523784489
Vesalius_t	two_cell	12	2	0.782520039091535
Vesalius_c	two_cell	12	3	0.125366755612038
Vesalius_f	two_cell	12	3	0.647483530772884
Vesalius_fc	two_cell	12	3	0.546229350528745
Vesalius_fn	two_cell	12	3	0.619388705452906
Vesalius_fnc	two_cell	12	3	0.554302893149074
Vesalius_fnct	two_cell	12	3	0.513395728009706
Vesalius_fncty	two_cell	12	3	0.643330606508555
Vesalius_fnt	two_cell	12	3	0.568109731462838
Vesalius_fny	two_cell	12	3	0.64072629930481
Vesalius_ft	two_cell	12	3	0.5716472267632
Vesalius_n	two_cell	12	3	0.19331889996361
Vesalius_nc	two_cell	12	3	0.113237812149707
Vesalius_nt	two_cell	12	3	0.269569800729192
Vesalius_t	two_cell	12	3	0.246433616006833
Vesalius_c	two_cell	12	4	0.528021212691511
Vesalius_f	two_cell	12	4	0.894008804241155
Vesalius_fc	two_cell	12	4	0.577869951229817
Vesalius_fn	two_cell	12	4	0.897861171716009
Vesalius_fnc	two_cell	12	4	0.572626616631479
Vesalius_fnct	two_cell	12	4	0.578037027763906
Vesalius_fncty	two_cell	12	4	0.584060229488948
Vesalius_fnt	two_cell	12	4	0.916927854767652
Vesalius_fny	two_cell	12	4	0.775453839165179
Vesalius_ft	two_cell	12	4	0.929914459315518
Vesalius_n	two_cell	12	4	0.735326064483491
Vesalius_nc	two_cell	12	4	0.548616900671086
Vesalius_nt	two_cell	12	4	0.821537551329156
Vesalius_t	two_cell	12	4	0.861763032976968
Vesalius_c	two_cell	12	5	0.335329395322309
Vesalius_f	two_cell	12	5	0.80394104195638
Vesalius_fc	two_cell	12	5	0.765951787291721
Vesalius_fn	two_cell	12	5	0.765212138993614
Vesalius_fnc	two_cell	12	5	0.774052034392532
Vesalius_fnct	two_cell	12	5	0.746040657581755
Vesalius_fncty	two_cell	12	5	0.836341064814525
Vesalius_fnt	two_cell	12	5	0.735403499095906
Vesalius_fny	two_cell	12	5	0.878554547636232
Vesalius_ft	two_cell	12	5	0.720053719787874
Vesalius_n	two_cell	12	5	0.382376139273486
Vesalius_nc	two_cell	12	5	0.297498405271627
Vesalius_nt	two_cell	12	5	0.503275930278637
Vesalius_t	two_cell	12	5	0.496153742496608
Vesalius_c	two_cell	12	6	-0.0587455355980811
Vesalius_f	two_cell	12	6	0.849738376463975
Vesalius_fc	two_cell	12	6	0.0911064413749817
Vesalius_fn	two_cell	12	6	0.850321583013461
Vesalius_fnc	two_cell	12	6	0.0926778002968146
Vesalius_fnct	two_cell	12	6	0.0763441075341008
Vesalius_fncty	two_cell	12	6	0.0855497022349569
Vesalius_fnt	two_cell	12	6	0.852141688704345
Vesalius_fny	two_cell	12	6	0.129262147409385
Vesalius_ft	two_cell	12	6	0.85308757794517
Vesalius_n	two_cell	12	6	0.641662160759965
Vesalius_nc	two_cell	12	6	-0.0414221943689988
Vesalius_nt	two_cell	12	6	0.801040704245801
Vesalius_t	two_cell	12	6	0.865365627262698
Vesalius_c	two_cell	12	7	0.473421044186114
Vesalius_f	two_cell	12	7	0.958819427510828
Vesalius_fc	two_cell	12	7	0.803189679571613
Vesalius_fn	two_cell	12	7	0.965933381493013
Vesalius_fnc	two_cell	12	7	0.798351061460105
Vesalius_fnct	two_cell	12	7	0.755703199333586
Vesalius_fncty	two_cell	12	7	0.774714444588482
Vesalius_fnt	two_cell	12	7	0.966230410291535
Vesalius_fny	two_cell	12	7	0.860709086109888
Vesalius_ft	two_cell	12	7	0.957976927739482
Vesalius_n	two_cell	12	7	0.704849056117752
Vesalius_nc	two_cell	12	7	0.505956908934453
Vesalius_nt	two_cell	12	7	0.833523378954712
Vesalius_t	two_cell	12	7	0.797817347045286
Vesalius_c	two_cell	12	8	0.378932293270457
Vesalius_f	two_cell	12	8	0.777145786539075
Vesalius_fc	two_cell	12	8	0.797891695602512
Vesalius_fn	two_cell	12	8	0.758523884307011
Vesalius_fnc	two_cell	12	8	0.790705551317566
Vesalius_fnct	two_cell	12	8	0.768434871933548
Vesalius_fncty	two_cell	12	8	0.850651823798269
Vesalius_fnt	two_cell	12	8	0.730048763356472
Vesalius_fny	two_cell	12	8	0.867797863280106
Vesalius_ft	two_cell	12	8	0.719193272582189
Vesalius_n	two_cell	12	8	0.319090272040078
Vesalius_nc	two_cell	12	8	0.347706984166683
Vesalius_nt	two_cell	12	8	0.423194524178792
Vesalius_t	two_cell	12	8	0.436197363951505
Vesalius_c	two_cell	12	9	0.409882825602989
Vesalius_f	two_cell	12	9	0.845937038980989
Vesalius_fc	two_cell	12	9	0.476719969592717
Vesalius_fn	two_cell	12	9	0.861559913858292
Vesalius_fnc	two_cell	12	9	0.479137871587286
Vesalius_fnct	two_cell	12	9	0.480777655642694
Vesalius_fncty	two_cell	12	9	0.479598970795962
Vesalius_fnt	two_cell	12	9	0.891635437774277
Vesalius_fny	two_cell	12	9	0.572586965216098
Vesalius_ft	two_cell	12	9	0.882086308236504
Vesalius_n	two_cell	12	9	0.716218624013053
Vesalius_nc	two_cell	12	9	0.449256831039364
Vesalius_nt	two_cell	12	9	0.838404737964531
Vesalius_t	two_cell	12	9	0.76834110215538
Vesalius_c	two_cell	2	1	-0.00870485435774669
Vesalius_f	two_cell	2	1	0.0665257067092256
Vesalius_fc	two_cell	2	1	-0.0114417737125036
Vesalius_fn	two_cell	2	1	0.1219093763938
Vesalius_fnc	two_cell	2	1	-0.0154735301790186
Vesalius_fnct	two_cell	2	1	-0.0170089823065146
Vesalius_fncty	two_cell	2	1	0.103553262512271
Vesalius_fnt	two_cell	2	1	0.212958672543271
Vesalius_fny	two_cell	2	1	0.386391717998367
Vesalius_ft	two_cell	2	1	0.143438966401232
Vesalius_n	two_cell	2	1	0.31661650728327
Vesalius_nc	two_cell	2	1	-0.0490991950551274
Vesalius_nt	two_cell	2	1	0.572966805535077
Vesalius_t	two_cell	2	1	0.53427776237321
Vesalius_c	two_cell	2	10	0.887747038377441
Vesalius_f	two_cell	2	10	0.595707483577515
Vesalius_fc	two_cell	2	10	0.789954504650293
Vesalius_fn	two_cell	2	10	0.53952864278438
Vesalius_fnc	two_cell	2	10	0.76275362655806
Vesalius_fnct	two_cell	2	10	0.766436386751022
Vesalius_fncty	two_cell	2	10	0.781005581680619
Vesalius_fnt	two_cell	2	10	0.54368575482567
Vesalius_fny	two_cell	2	10	0.963727956158549
Vesalius_ft	two_cell	2	10	0.556707605889341
Vesalius_n	two_cell	2	10	0.519023276499435
Vesalius_nc	two_cell	2	10	0.71780291921843
Vesalius_nt	two_cell	2	10	0.524263552482751
Vesalius_t	two_cell	2	10	0.545560225236838
Vesalius_c	two_cell	2	11	0.966782846279236
Vesalius_f	two_cell	2	11	0.634615402591056
Vesalius_fc	two_cell	2	11	0.449863696949066
Vesalius_fn	two_cell	2	11	0.562960913640355
Vesalius_fnc	two_cell	2	11	0.39944701560534
Vesalius_fnct	two_cell	2	11	0.407597192712493
Vesalius_fncty	two_cell	2	11	0.409489100682957
Vesalius_fnt	two_cell	2	11	0.577402900364829
Vesalius_fny	two_cell	2	11	0.954856145615949
Vesalius_ft	two_cell	2	11	0.582483898395495
Vesalius_n	two_cell	2	11	0.540458556817571
Vesalius_nc	two_cell	2	11	0.278844775506919
Vesalius_nt	two_cell	2	11	0.559620632655878
Vesalius_t	two_cell	2	11	0.578538060313085
Vesalius_c	two_cell	2	12	0.964561182132483
Vesalius_f	two_cell	2	12	0.687552478846486
Vesalius_fc	two_cell	2	12	0.98070358455791
Vesalius_fn	two_cell	2	12	0.595876100006108
Vesalius_fnc	two_cell	2	12	0.974918670069056
Vesalius_fnct	two_cell	2	12	0.97691751105014
Vesalius_fncty	two_cell	2	12	0.981170606349026
Vesalius_fnt	two_cell	2	12	0.598347043948431
Vesalius_fny	two_cell	2	12	0.97705381780623
Vesalius_ft	two_cell	2	12	0.622573890316937
Vesalius_n	two_cell	2	12	0.582955424735489
Vesalius_nc	two_cell	2	12	0.896596777029816
Vesalius_nt	two_cell	2	12	0.599785246186748
Vesalius_t	two_cell	2	12	0.607674197820443
Vesalius_c	two_cell	2	3	0
Vesalius_f	two_cell	2	3	0.253471431381464
Vesalius_fc	two_cell	2	3	0
Vesalius_fn	two_cell	2	3	0.161453830151046
Vesalius_fnc	two_cell	2	3	0
Vesalius_fnct	two_cell	2	3	0
Vesalius_fncty	two_cell	2	3	0
Vesalius_fnt	two_cell	2	3	0.173282053733455
Vesalius_fny	two_cell	2	3	0.133864533204985
Vesalius_ft	two_cell	2	3	0.168386143608891
Vesalius_n	two_cell	2	3	0.149449482918604
Vesalius_nc	two_cell	2	3	0
Vesalius_nt	two_cell	2	3	0.178648693291345
Vesalius_t	two_cell	2	3	0.158099146266812
Vesalius_c	two_cell	2	4	0.899864667735494
Vesalius_f	two_cell	2	4	0.8390747590231
Vesalius_fc	two_cell	2	4	0.920491807491738
Vesalius_fn	two_cell	2	4	0.797617223875101
Vesalius_fnc	two_cell	2	4	0.918625573760633
Vesalius_fnct	two_cell	2	4	0.920279421945028
Vesalius_fncty	two_cell	2	4	0.928316333842881
Vesalius_fnt	two_cell	2	4	0.795174674438249
Vesalius_fny	two_cell	2	4	0.948425205508983
Vesalius_ft	two_cell	2	4	0.861499442935042
Vesalius_n	two_cell	2	4	0.705262738216733
Vesalius_nc	two_cell	2	4	0.890988200149189
Vesalius_nt	two_cell	2	4	0.703843763039607
Vesalius_t	two_cell	2	4	0.756670583670307
Vesalius_c	two_cell	2	5	0.620710351018011
Vesalius_f	two_cell	2	5	0.323899585629082
Vesalius_fc	two_cell	2	5	-0.00732542060062652
Vesalius_fn	two_cell	2	5	0.419850964806298
Vesalius_fnc	two_cell	2	5	-0.00236329076284973
Vesalius_fnct	two_cell	2	5	0.0135263140307943
Vesalius_fncty	two_cell	2	5	0.0171579248291916
Vesalius_fnt	two_cell	2	5	0.435501274134673
Vesalius_fny	two_cell	2	5	0.931989376028425
Vesalius_ft	two_cell	2	5	0.335883423372496
Vesalius_n	two_cell	2	5	0.426402321560445
Vesalius_nc	two_cell	2	5	-0.00463037798582854
Vesalius_nt	two_cell	2	5	0.447366632068371
Vesalius_t	two_cell	2	5	0.488507738041146
Vesalius_c	two_cell	2	6	0
Vesalius_f	two_cell	2	6	0.770767346642435
Vesalius_fc	two_cell	2	6	0
Vesalius_fn	two_cell	2	6	0.724048609057235
Vesalius_fnc	two_cell	2	6	0
Vesalius_fnct	two_cell	2	6	0
Vesalius_fncty	two_cell	2	6	0
Vesalius_fnt	two_cell	2	6	0.714427172961838
Vesalius_fny	two_cell	2	6	0
Vesalius_ft	two_cell	2	6	0.763410277887116
Vesalius_n	two_cell	2	6	0.685715593567147
Vesalius_nc	two_cell	2	6	0
Vesalius_nt	two_cell	2	6	0.676584374901179
Vesalius_t	two_cell	2	6	0.899004507756789
Vesalius_c	two_cell	2	7	0.966290058052888
Vesalius_f	two_cell	2	7	0.868840564857126
Vesalius_fc	two_cell	2	7	0.924024780178352
Vesalius_fn	two_cell	2	7	0.817009279448965
Vesalius_fnc	two_cell	2	7	0.909933564500363
Vesalius_fnct	two_cell	2	7	0.900126090969909
Vesalius_fncty	two_cell	2	7	0.902817246379893
Vesalius_fnt	two_cell	2	7	0.813809087527377
Vesalius_fny	two_cell	2	7	0.917122295457319
Vesalius_ft	two_cell	2	7	0.825220283495271
Vesalius_n	two_cell	2	7	0.797054366645723
Vesalius_nc	two_cell	2	7	0.832776227101623
Vesalius_nt	two_cell	2	7	0.807306788180254
Vesalius_t	two_cell	2	7	0.816374873547876
Vesalius_c	two_cell	2	8	0.773575216906838
Vesalius_f	two_cell	2	8	0.326251593554635
Vesalius_fc	two_cell	2	8	0.265853323875944
Vesalius_fn	two_cell	2	8	0.335304377798073
Vesalius_fnc	two_cell	2	8	0.268125559850001
Vesalius_fnct	two_cell	2	8	0.271554713824356
Vesalius_fncty	two_cell	2	8	0.275225440864211
Vesalius_fnt	two_cell	2	8	0.356836717224225
Vesalius_fny	two_cell	2	8	0.974695597752914
Vesalius_ft	two_cell	2	8	0.320193100221146
Vesalius_n	two_cell	2	8	0.339794996727546
Vesalius_nc	two_cell	2	8	0.2922051696156
Vesalius_nt	two_cell	2	8	0.356253812198662
Vesalius_t	two_cell	2	8	0.357180078618139
Vesalius_c	two_cell	2	9	0.893716414703906
Vesalius_f	two_cell	2	9	0.899825023682975
Vesalius_fc	two_cell	2	9	0.925107930315001
Vesalius_fn	two_cell	2	9	0.843644214062382
Vesalius_fnc	two_cell	2	9	0.924904011010329
Vesalius_fnct	two_cell	2	9	0.922854964705248
Vesalius_fncty	two_cell	2	9	0.92727200133807
Vesalius_fnt	two_cell	2	9	0.854186897849928
Vesalius_fny	two_cell	2	9	0.933463063281976
Vesalius_ft	two_cell	2	9	0.919421291263675
Vesalius_n	two_cell	2	9	0.774167086849966
Vesalius_nc	two_cell	2	9	0.894163697086919
Vesalius_nt	two_cell	2	9	0.784886562292143
Vesalius_t	two_cell	2	9	0.889820002346736
Vesalius_c	two_cell	3	1	0.188229489887989
Vesalius_f	two_cell	3	1	0.860575900611174
Vesalius_fc	two_cell	3	1	0.21683498595745
Vesalius_fn	two_cell	3	1	0.869371177031833
Vesalius_fnc	two_cell	3	1	0.210728039983983
Vesalius_fnct	two_cell	3	1	0.20991966700155
Vesalius_fncty	two_cell	3	1	0.222933165805766
Vesalius_fnt	two_cell	3	1	0.853888686763932
Vesalius_fny	two_cell	3	1	0.383603802538507
Vesalius_ft	two_cell	3	1	0.829188167571104
Vesalius_n	two_cell	3	1	0.598431963903872
Vesalius_nc	two_cell	3	1	0.157023509944621
Vesalius_nt	two_cell	3	1	0.778633342540728
Vesalius_t	two_cell	3	1	0.627181246763549
Vesalius_c	two_cell	3	10	0.0407803260076971
Vesalius_f	two_cell	3	10	0.658504784596306
Vesalius_fc	two_cell	3	10	0.369632358708427
Vesalius_fn	two_cell	3	10	0.66722159484196
Vesalius_fnc	two_cell	3	10	0.363266197034801
Vesalius_fnct	two_cell	3	10	0.29782273377641
Vesalius_fncty	two_cell	3	10	0.39635817773768
Vesalius_fnt	two_cell	3	10	0.672281522878499
Vesalius_fny	two_cell	3	10	0.616177825261763
Vesalius_ft	two_cell	3	10	0.666528334691847
Vesalius_n	two_cell	3	10	0.221587286281188
Vesalius_nc	two_cell	3	10	-0.00198273977595569
Vesalius_nt	two_cell	3	10	0.356565124742838
Vesalius_t	two_cell	3	10	0.310651888534171
Vesalius_c	two_cell	3	11	0.0872723405212376
Vesalius_f	two_cell	3	11	0.725459972004328
Vesalius_fc	two_cell	3	11	0.552790468402219
Vesalius_fn	two_cell	3	11	0.735539036269081
Vesalius_fnc	two_cell	3	11	0.559763706906272
Vesalius_fnct	two_cell	3	11	0.482552883592293
Vesalius_fncty	two_cell	3	11	0.559917311836709
Vesalius_fnt	two_cell	3	11	0.744722526860587
Vesalius_fny	two_cell	3	11	0.75069856093538
Vesalius_ft	two_cell	3	11	0.745928533316963
Vesalius_n	two_cell	3	11	0.23663548454532
Vesalius_nc	two_cell	3	11	0.00335978716398402
Vesalius_nt	two_cell	3	11	0.38343907919458
Vesalius_t	two_cell	3	11	0.35113647641636
Vesalius_c	two_cell	3	12	0.0980315414913724
Vesalius_f	two_cell	3	12	0.695998459708966
Vesalius_fc	two_cell	3	12	0.345992905731473
Vesalius_fn	two_cell	3	12	0.710530890585455
Vesalius_fnc	two_cell	3	12	0.355499671393363
Vesalius_fnct	two_cell	3	12	0.288163260232326
Vesalius_fncty	two_cell	3	12	0.375260625662224
Vesalius_fnt	two_cell	3	12	0.708628789347966
Vesalius_fny	two_cell	3	12	0.586926683056111
Vesalius_ft	two_cell	3	12	0.690554242120944
Vesalius_n	two_cell	3	12	0.242219247204952
Vesalius_nc	two_cell	3	12	0.0513252622972893
Vesalius_nt	two_cell	3	12	0.453922532358318
Vesalius_t	two_cell	3	12	0.313286909660611
Vesalius_c	two_cell	3	2	0
Vesalius_f	two_cell	3	2	0.57912071042678
Vesalius_fc	two_cell	3	2	0
Vesalius_fn	two_cell	3	2	0.601843824670121
Vesalius_fnc	two_cell	3	2	0
Vesalius_fnct	two_cell	3	2	0
Vesalius_fncty	two_cell	3	2	0
Vesalius_fnt	two_cell	3	2	0.598332846800896
Vesalius_fny	two_cell	3	2	0.193891757276872
Vesalius_ft	two_cell	3	2	0.590436108759387
Vesalius_n	two_cell	3	2	0.34279777070693
Vesalius_nc	two_cell	3	2	0
Vesalius_nt	two_cell	3	2	0.599226917168819
Vesalius_t	two_cell	3	2	0.40446088057418
Vesalius_c	two_cell	3	4	0
Vesalius_f	two_cell	3	4	0.622143099601548
Vesalius_fc	two_cell	3	4	0
Vesalius_fn	two_cell	3	4	0.614726726434597
Vesalius_fnc	two_cell	3	4	0
Vesalius_fnct	two_cell	3	4	0
Vesalius_fncty	two_cell	3	4	0
Vesalius_fnt	two_cell	3	4	0.632255648353208
Vesalius_fny	two_cell	3	4	0.215449688350432
Vesalius_ft	two_cell	3	4	0.622236633430427
Vesalius_n	two_cell	3	4	0.304792486630464
Vesalius_nc	two_cell	3	4	0
Vesalius_nt	two_cell	3	4	0.520764355480627
Vesalius_t	two_cell	3	4	0.435848626287659
Vesalius_c	two_cell	3	5	0.17182323216683
Vesalius_f	two_cell	3	5	0.755041625686841
Vesalius_fc	two_cell	3	5	0.840831616480929
Vesalius_fn	two_cell	3	5	0.745511602560722
Vesalius_fnc	two_cell	3	5	0.833233296341362
Vesalius_fnct	two_cell	3	5	0.831968153122143
Vesalius_fncty	two_cell	3	5	0.852450441585849
Vesalius_fnt	two_cell	3	5	0.748326174622149
Vesalius_fny	two_cell	3	5	0.948659931859579
Vesalius_ft	two_cell	3	5	0.76311005858194
Vesalius_n	two_cell	3	5	0.232615917250211
Vesalius_nc	two_cell	3	5	0.167385274682662
Vesalius_nt	two_cell	3	5	0.447418271429383
Vesalius_t	two_cell	3	5	0.441386184367853
Vesalius_c	two_cell	3	6	0.00347776234539953
Vesalius_f	two_cell	3	6	0.618982058817321
Vesalius_fc	two_cell	3	6	-0.0614107557432559
Vesalius_fn	two_cell	3	6	0.630963775622324
Vesalius_fnc	two_cell	3	6	-0.0612607470628675
Vesalius_fnct	two_cell	3	6	-0.055580228831807
Vesalius_fncty	two_cell	3	6	-0.0562794286492701
Vesalius_fnt	two_cell	3	6	0.644100893370942
Vesalius_fny	two_cell	3	6	-0.0588541713047205
Vesalius_ft	two_cell	3	6	0.644270487916618
Vesalius_n	two_cell	3	6	0.28425464232265
Vesalius_nc	two_cell	3	6	-0.00203886721676769
Vesalius_nt	two_cell	3	6	0.570325718480435
Vesalius_t	two_cell	3	6	0.427490200920293
Vesalius_c	two_cell	3	7	0.217245301603552
Vesalius_f	two_cell	3	7	0.622565267606307
Vesalius_fc	two_cell	3	7	0.167597488689734
Vesalius_fn	two_cell	3	7	0.643647371365257
Vesalius_fnc	two_cell	3	7	0.168095862620601
Vesalius_fnct	two_cell	3	7	0.165380717511177
Vesalius_fncty	two_cell	3	7	0.193116551888581
Vesalius_fnt	two_cell	3	7	0.638512649575776
Vesalius_fny	two_cell	3	7	0.266349430409309
Vesalius_ft	two_cell	3	7	0.629283416483691
Vesalius_n	two_cell	3	7	0.310748725869127
Vesalius_nc	two_cell	3	7	0.225357890722899
Vesalius_nt	two_cell	3	7	0.499294038970288
Vesalius_t	two_cell	3	7	0.366675385543283
Vesalius_c	two_cell	3	8	0.184152423884959
Vesalius_f	two_cell	3	8	0.855155353980655
Vesalius_fc	two_cell	3	8	0.866130973189749
Vesalius_fn	two_cell	3	8	0.850196035678156
Vesalius_fnc	two_cell	3	8	0.863700778927275
Vesalius_fnct	two_cell	3	8	0.849443336795557
Vesalius_fncty	two_cell	3	8	0.863632696396802
Vesalius_fnt	two_cell	3	8	0.847565746090646
Vesalius_fny	two_cell	3	8	0.946619225507909
Vesalius_ft	two_cell	3	8	0.858473159521462
Vesalius_n	two_cell	3	8	0.248057261610482
Vesalius_nc	two_cell	3	8	0.167191224719135
Vesalius_nt	two_cell	3	8	0.490057056353737
Vesalius_t	two_cell	3	8	0.462478553400602
Vesalius_c	two_cell	3	9	0
Vesalius_f	two_cell	3	9	0.608982563897628
Vesalius_fc	two_cell	3	9	0
Vesalius_fn	two_cell	3	9	0.63190628741768
Vesalius_fnc	two_cell	3	9	0
Vesalius_fnct	two_cell	3	9	0
Vesalius_fncty	two_cell	3	9	0
Vesalius_fnt	two_cell	3	9	0.636934002960594
Vesalius_fny	two_cell	3	9	0.205063826297873
Vesalius_ft	two_cell	3	9	0.61837878361932
Vesalius_n	two_cell	3	9	0.297539725689955
Vesalius_nc	two_cell	3	9	0
Vesalius_nt	two_cell	3	9	0.483883235805544
Vesalius_t	two_cell	3	9	0.367759813388341
Vesalius_c	two_cell	4	1	0.346368418271051
Vesalius_f	two_cell	4	1	0.0553979940930971
Vesalius_fc	two_cell	4	1	0.409445812098317
Vesalius_fn	two_cell	4	1	0.077906937237952
Vesalius_fnc	two_cell	4	1	0.386491482695405
Vesalius_fnct	two_cell	4	1	0.404007579224153
Vesalius_fncty	two_cell	4	1	0.484567779629309
Vesalius_fnt	two_cell	4	1	0.127212444372434
Vesalius_fny	two_cell	4	1	0.268179349742233
Vesalius_ft	two_cell	4	1	0.104241178857209
Vesalius_n	two_cell	4	1	0.202000301115628
Vesalius_nc	two_cell	4	1	0.24665202929302
Vesalius_nt	two_cell	4	1	0.274837396012809
Vesalius_t	two_cell	4	1	0.383003436638669
Vesalius_c	two_cell	4	10	0.834541147448806
Vesalius_f	two_cell	4	10	0.768495858319438
Vesalius_fc	two_cell	4	10	0.682643892430945
Vesalius_fn	two_cell	4	10	0.736959950412832
Vesalius_fnc	two_cell	4	10	0.654643664281785
Vesalius_fnct	two_cell	4	10	0.659419105847335
Vesalius_fncty	two_cell	4	10	0.673876370820904
Vesalius_fnt	two_cell	4	10	0.754734606010053
Vesalius_fny	two_cell	4	10	0.952353691867413
Vesalius_ft	two_cell	4	10	0.759812660076753
Vesalius_n	two_cell	4	10	0.575705318490315
Vesalius_nc	two_cell	4	10	0.472594186606076
Vesalius_nt	two_cell	4	10	0.700738569895081
Vesalius_t	two_cell	4	10	0.701706476738907
Vesalius_c	two_cell	4	11	0.891516417098343
Vesalius_f	two_cell	4	11	0.753321854188605
Vesalius_fc	two_cell	4	11	0.627721663209371
Vesalius_fn	two_cell	4	11	0.726079677244858
Vesalius_fnc	two_cell	4	11	0.593121445742812
Vesalius_fnct	two_cell	4	11	0.591921207583536
Vesalius_fncty	two_cell	4	11	0.596735696168985
Vesalius_fnt	two_cell	4	11	0.754070917780509
Vesalius_fny	two_cell	4	11	0.920486639247568
Vesalius_ft	two_cell	4	11	0.760426349535523
Vesalius_n	two_cell	4	11	0.492601787307697
Vesalius_nc	two_cell	4	11	0.440026782106261
Vesalius_nt	two_cell	4	11	0.616332971363471
Vesalius_t	two_cell	4	11	0.667839292403122
Vesalius_c	two_cell	4	12	0.888037770694291
Vesalius_f	two_cell	4	12	0.833577193004063
Vesalius_fc	two_cell	4	12	0.953540632358611
Vesalius_fn	two_cell	4	12	0.826572943908901
Vesalius_fnc	two_cell	4	12	0.951390882754584
Vesalius_fnct	two_cell	4	12	0.949953352506494
Vesalius_fncty	two_cell	4	12	0.971906015296859
Vesalius_fnt	two_cell	4	12	0.832806814588032
Vesalius_fny	two_cell	4	12	0.872692504891702
Vesalius_ft	two_cell	4	12	0.843096133474864
Vesalius_n	two_cell	4	12	0.56924654871147
Vesalius_nc	two_cell	4	12	0.868855533035008
Vesalius_nt	two_cell	4	12	0.702658554502541
Vesalius_t	two_cell	4	12	0.703350385959161
Vesalius_c	two_cell	4	2	0.626222270657495
Vesalius_f	two_cell	4	2	0.931445881462408
Vesalius_fc	two_cell	4	2	0.757136393220258
Vesalius_fn	two_cell	4	2	0.885944050770104
Vesalius_fnc	two_cell	4	2	0.757876613904994
Vesalius_fnct	two_cell	4	2	0.753558607175008
Vesalius_fncty	two_cell	4	2	0.759202429208887
Vesalius_fnt	two_cell	4	2	0.897714848161809
Vesalius_fny	two_cell	4	2	0.919005056327006
Vesalius_ft	two_cell	4	2	0.947187213155689
Vesalius_n	two_cell	4	2	0.832009951686051
Vesalius_nc	two_cell	4	2	0.678133044154466
Vesalius_nt	two_cell	4	2	0.850466238635875
Vesalius_t	two_cell	4	2	0.976818548529912
Vesalius_c	two_cell	4	3	0
Vesalius_f	two_cell	4	3	0.289077241886775
Vesalius_fc	two_cell	4	3	0
Vesalius_fn	two_cell	4	3	0.188799530854956
Vesalius_fnc	two_cell	4	3	0
Vesalius_fnct	two_cell	4	3	0
Vesalius_fncty	two_cell	4	3	0
Vesalius_fnt	two_cell	4	3	0.174075635921131
Vesalius_fny	two_cell	4	3	0.67617671470546
Vesalius_ft	two_cell	4	3	0.19741891348433
Vesalius_n	two_cell	4	3	0.0994389063518938
Vesalius_nc	two_cell	4	3	0
Vesalius_nt	two_cell	4	3	0.143325501739994
Vesalius_t	two_cell	4	3	0.212531721234937
Vesalius_c	two_cell	4	5	0.565985543624786
Vesalius_f	two_cell	4	5	0.366151433994416
Vesalius_fc	two_cell	4	5	0.181146173865348
Vesalius_fn	two_cell	4	5	0.347216891689393
Vesalius_fnc	two_cell	4	5	0.184584355795158
Vesalius_fnct	two_cell	4	5	0.196468079109352
Vesalius_fncty	two_cell	4	5	0.208377118149835
Vesalius_fnt	two_cell	4	5	0.362133350511777
Vesalius_fny	two_cell	4	5	0.986394868463459
Vesalius_ft	two_cell	4	5	0.349095274598323
Vesalius_n	two_cell	4	5	0.340559351224656
Vesalius_nc	two_cell	4	5	0.174952877162186
Vesalius_nt	two_cell	4	5	0.37512126677742
Vesalius_t	two_cell	4	5	0.389815716864059
Vesalius_c	two_cell	4	6	0
Vesalius_f	two_cell	4	6	0.834775828269861
Vesalius_fc	two_cell	4	6	0
Vesalius_fn	two_cell	4	6	0.838004763806323
Vesalius_fnc	two_cell	4	6	0
Vesalius_fnct	two_cell	4	6	0
Vesalius_fncty	two_cell	4	6	0
Vesalius_fnt	two_cell	4	6	0.839585021275757
Vesalius_fny	two_cell	4	6	0
Vesalius_ft	two_cell	4	6	0.843591899241951
Vesalius_n	two_cell	4	6	0.758530272688896
Vesalius_nc	two_cell	4	6	0
Vesalius_nt	two_cell	4	6	0.816207719379429
Vesalius_t	two_cell	4	6	0.882172330522961
Vesalius_c	two_cell	4	7	0.763809142332377
Vesalius_f	two_cell	4	7	0.923502527889407
Vesalius_fc	two_cell	4	7	0.804330055057686
Vesalius_fn	two_cell	4	7	0.890181794019452
Vesalius_fnc	two_cell	4	7	0.801418762320636
Vesalius_fnct	two_cell	4	7	0.798640720871282
Vesalius_fncty	two_cell	4	7	0.804215618318911
Vesalius_fnt	two_cell	4	7	0.868932652631477
Vesalius_fny	two_cell	4	7	0.828048113311992
Vesalius_ft	two_cell	4	7	0.890012704380179
Vesalius_n	two_cell	4	7	0.77714218104728
Vesalius_nc	two_cell	4	7	0.701966338104139
Vesalius_nt	two_cell	4	7	0.824976365028326
Vesalius_t	two_cell	4	7	0.83555496287996
Vesalius_c	two_cell	4	8	0.580743876019215
Vesalius_f	two_cell	4	8	0.442454014966049
Vesalius_fc	two_cell	4	8	0.0684617753384096
Vesalius_fn	two_cell	4	8	0.359915515344106
Vesalius_fnc	two_cell	4	8	0.0776730854489082
Vesalius_fnct	two_cell	4	8	0.0862790969478384
Vesalius_fncty	two_cell	4	8	0.0979421259648884
Vesalius_fnt	two_cell	4	8	0.362136183610344
Vesalius_fny	two_cell	4	8	0.816427990258968
Vesalius_ft	two_cell	4	8	0.362061316260963
Vesalius_n	two_cell	4	8	0.265394733336607
Vesalius_nc	two_cell	4	8	0.0851723589038249
Vesalius_nt	two_cell	4	8	0.336462332316872
Vesalius_t	two_cell	4	8	0.426112291212795
Vesalius_c	two_cell	4	9	0.416180594217903
Vesalius_f	two_cell	4	9	0.83880671123216
Vesalius_fc	two_cell	4	9	0.579042653067182
Vesalius_fn	two_cell	4	9	0.853110936942945
Vesalius_fnc	two_cell	4	9	0.570163561100033
Vesalius_fnct	two_cell	4	9	0.570815043626873
Vesalius_fncty	two_cell	4	9	0.567642824065104
Vesalius_fnt	two_cell	4	9	0.889431620874456
Vesalius_fny	two_cell	4	9	0.939978634336368
Vesalius_ft	two_cell	4	9	0.881687497153165
Vesalius_n	two_cell	4	9	0.825693044074053
Vesalius_nc	two_cell	4	9	0.51679743109652
Vesalius_nt	two_cell	4	9	0.89083408029206
Vesalius_t	two_cell	4	9	0.834314266895271
Vesalius_c	two_cell	5	1	0.311156934375477
Vesalius_f	two_cell	5	1	0.824868788396154
Vesalius_fc	two_cell	5	1	0.383549169091135
Vesalius_fn	two_cell	5	1	0.818709361105219
Vesalius_fnc	two_cell	5	1	0.384605553181382
Vesalius_fnct	two_cell	5	1	0.389462080521015
Vesalius_fncty	two_cell	5	1	0.394248296316789
Vesalius_fnt	two_cell	5	1	0.802483868113223
Vesalius_fny	two_cell	5	1	0.507498870472144
Vesalius_ft	two_cell	5	1	0.82155463195491
Vesalius_n	two_cell	5	1	0.632152025271813
Vesalius_nc	two_cell	5	1	0.335109301447119
Vesalius_nt	two_cell	5	1	0.750980997705343
Vesalius_t	two_cell	5	1	0.577887027428348
Vesalius_c	two_cell	5	10	0.213380197175729
Vesalius_f	two_cell	5	10	0.839220198249328
Vesalius_fc	two_cell	5	10	0.646621878576998
Vesalius_fn	two_cell	5	10	0.83467363815719
Vesalius_fnc	two_cell	5	10	0.655667812413095
Vesalius_fnct	two_cell	5	10	0.618597882714119
Vesalius_fncty	two_cell	5	10	0.709679643181352
Vesalius_fnt	two_cell	5	10	0.846626984372442
Vesalius_fny	two_cell	5	10	0.826256939093304
Vesalius_ft	two_cell	5	10	0.835406778389943
Vesalius_n	two_cell	5	10	0.399445933065069
Vesalius_nc	two_cell	5	10	0.237085608901298
Vesalius_nt	two_cell	5	10	0.51054419836234
Vesalius_t	two_cell	5	10	0.569300754673573
Vesalius_c	two_cell	5	11	0.268959113389485
Vesalius_f	two_cell	5	11	0.796819985955995
Vesalius_fc	two_cell	5	11	0.766085957750458
Vesalius_fn	two_cell	5	11	0.887177195521884
Vesalius_fnc	two_cell	5	11	0.760759628874762
Vesalius_fnct	two_cell	5	11	0.727062508056043
Vesalius_fncty	two_cell	5	11	0.801273909398295
Vesalius_fnt	two_cell	5	11	0.856383257536571
Vesalius_fny	two_cell	5	11	0.902187041055076
Vesalius_ft	two_cell	5	11	0.834163936392383
Vesalius_n	two_cell	5	11	0.356259573339251
Vesalius_nc	two_cell	5	11	0.283102790300171
Vesalius_nt	two_cell	5	11	0.496562192263069
Vesalius_t	two_cell	5	11	0.517751605011559
Vesalius_c	two_cell	5	12	0.229506662866784
Vesalius_f	two_cell	5	12	0.840302776830043
Vesalius_fc	two_cell	5	12	0.590242473425153
Vesalius_fn	two_cell	5	12	0.84992279009206
Vesalius_fnc	two_cell	5	12	0.591467408748731
Vesalius_fnct	two_cell	5	12	0.541829314237971
Vesalius_fncty	two_cell	5	12	0.649420772280651
Vesalius_fnt	two_cell	5	12	0.816889815838159
Vesalius_fny	two_cell	5	12	0.799871719261829
Vesalius_ft	two_cell	5	12	0.805982693823263
Vesalius_n	two_cell	5	12	0.39050314549969
Vesalius_nc	two_cell	5	12	0.237799169056935
Vesalius_nt	two_cell	5	12	0.579445447557014
Vesalius_t	two_cell	5	12	0.498824175656076
Vesalius_c	two_cell	5	2	0.215841236339545
Vesalius_f	two_cell	5	2	0.652903629758533
Vesalius_fc	two_cell	5	2	0.297453996996501
Vesalius_fn	two_cell	5	2	0.646034535720961
Vesalius_fnc	two_cell	5	2	0.31355255279194
Vesalius_fnct	two_cell	5	2	0.318972451335478
Vesalius_fncty	two_cell	5	2	0.321723725919368
Vesalius_fnt	two_cell	5	2	0.649475695796064
Vesalius_fny	two_cell	5	2	0.653041966588344
Vesalius_ft	two_cell	5	2	0.665883596764926
Vesalius_n	two_cell	5	2	0.487241039437059
Vesalius_nc	two_cell	5	2	0.283791142705061
Vesalius_nt	two_cell	5	2	0.676676110315934
Vesalius_t	two_cell	5	2	0.450527578267361
Vesalius_c	two_cell	5	3	0.0695855544029216
Vesalius_f	two_cell	5	3	0.93947753845175
Vesalius_fc	two_cell	5	3	0.63624637560486
Vesalius_fn	two_cell	5	3	0.871489202352592
Vesalius_fnc	two_cell	5	3	0.6443529810974
Vesalius_fnct	two_cell	5	3	0.646700792936853
Vesalius_fncty	two_cell	5	3	0.647182323737796
Vesalius_fnt	two_cell	5	3	0.858186967017403
Vesalius_fny	two_cell	5	3	0.884484281448548
Vesalius_ft	two_cell	5	3	0.883652865335184
Vesalius_n	two_cell	5	3	0.23392531020382
Vesalius_nc	two_cell	5	3	0.141817915038092
Vesalius_nt	two_cell	5	3	0.42257025497227
Vesalius_t	two_cell	5	3	0.433012244877803
Vesalius_c	two_cell	5	4	0.424015792200692
Vesalius_f	two_cell	5	4	0.800494723304244
Vesalius_fc	two_cell	5	4	0.394840363772286
Vesalius_fn	two_cell	5	4	0.818438848898881
Vesalius_fnc	two_cell	5	4	0.413205172942971
Vesalius_fnct	two_cell	5	4	0.423963305969332
Vesalius_fncty	two_cell	5	4	0.426441741776121
Vesalius_fnt	two_cell	5	4	0.819451583542182
Vesalius_fny	two_cell	5	4	0.373089303984528
Vesalius_ft	two_cell	5	4	0.817179092417133
Vesalius_n	two_cell	5	4	0.544366669480394
Vesalius_nc	two_cell	5	4	0.422589570220302
Vesalius_nt	two_cell	5	4	0.738778631671152
Vesalius_t	two_cell	5	4	0.628654890867272
Vesalius_c	two_cell	5	6	-0.02050977401097
Vesalius_f	two_cell	5	6	0.711731912135789
Vesalius_fc	two_cell	5	6	-0.0425749117340155
Vesalius_fn	two_cell	5	6	0.694449094042802
Vesalius_fnc	two_cell	5	6	-0.04260291427588
Vesalius_fnct	two_cell	5	6	-0.0392432053445575
Vesalius_fncty	two_cell	5	6	-0.0398966159173896
Vesalius_fnt	two_cell	5	6	0.690616842592438
Vesalius_fny	two_cell	5	6	-0.0302193675652373
Vesalius_ft	two_cell	5	6	0.69339889845295
Vesalius_n	two_cell	5	6	0.439327476964768
Vesalius_nc	two_cell	5	6	-0.0200752803369684
Vesalius_nt	two_cell	5	6	0.638762229057435
Vesalius_t	two_cell	5	6	0.725994400987763
Vesalius_c	two_cell	5	7	0.318710847365125
Vesalius_f	two_cell	5	7	0.745563565608069
Vesalius_fc	two_cell	5	7	0.388460026713823
Vesalius_fn	two_cell	5	7	0.728176654537055
Vesalius_fnc	two_cell	5	7	0.394943186469584
Vesalius_fnct	two_cell	5	7	0.408312645193058
Vesalius_fncty	two_cell	5	7	0.413630858224135
Vesalius_fnt	two_cell	5	7	0.721053124093936
[truncated: 644 more rows]
