# Supplementary material for: Multi-scale and multi-context interpretable mapping of cell states across heterogeneous spatial samples
Source: Nat Commun. 2025 Aug 21;16:7814. doi: 10.1038/s41467-025-62782-y (PMC12370880; doi:10.1038/s41467-025-62782-y)
Supplement: Supplementary file 9 — Source Data [file 41467_2025_62782_MOESM9_ESM.zip › SourceData/figure_s8d.tsv]

target	source	Data_Type	pval
CytoSpace	CytoSpace	one_cell	1
CytoSpace_noLab	CytoSpace	one_cell	1.10828779841052e-26
GPSA	CytoSpace	one_cell	1.10834737904113e-26
PASTE	CytoSpace	one_cell	2.64612497949877e-26
Scanorama	CytoSpace	one_cell	2.3229755074151e-19
SLAT	CytoSpace	one_cell	0.00408616825763389
Tangram	CytoSpace	one_cell	1.10828779841052e-26
Vesalius_c	CytoSpace	one_cell	0.316995802756424
Vesalius_f	CytoSpace	one_cell	3.48973625835298e-21
Vesalius_fc	CytoSpace	one_cell	0.671154932931712
Vesalius_fn	CytoSpace	one_cell	1.34050856903014e-12
Vesalius_fnc	CytoSpace	one_cell	0.797534989824408
Vesalius_fnct	CytoSpace	one_cell	0.813793355991181
Vesalius_fncty	CytoSpace	one_cell	0.78366867445248
Vesalius_fnt	CytoSpace	one_cell	1.98051883970678e-09
Vesalius_fny	CytoSpace	one_cell	0.109767331029741
Vesalius_ft	CytoSpace	one_cell	5.50900256005104e-16
Vesalius_n	CytoSpace	one_cell	1.05219924886959e-05
Vesalius_nc	CytoSpace	one_cell	0.508228316557713
Vesalius_nt	CytoSpace	one_cell	1.42384984533153e-05
Vesalius_t	CytoSpace	one_cell	1.0025902165203e-18
CytoSpace	CytoSpace_noLab	one_cell	1.10828779841052e-26
CytoSpace_noLab	CytoSpace_noLab	one_cell	1
GPSA	CytoSpace_noLab	one_cell	8.4568003482043e-37
PASTE	CytoSpace_noLab	one_cell	2.66345319894046e-21
Scanorama	CytoSpace_noLab	one_cell	7.70763807593852e-19
SLAT	CytoSpace_noLab	one_cell	5.60941874083349e-23
Tangram	CytoSpace_noLab	one_cell	1.79597920991103e-17
Vesalius_c	CytoSpace_noLab	one_cell	1.20895736633762e-25
Vesalius_f	CytoSpace_noLab	one_cell	4.3437106309064e-19
Vesalius_fc	CytoSpace_noLab	one_cell	2.87148908040291e-25
Vesalius_fn	CytoSpace_noLab	one_cell	2.30854926432533e-23
Vesalius_fnc	CytoSpace_noLab	one_cell	2.68368638991987e-25
Vesalius_fnct	CytoSpace_noLab	one_cell	2.59454077561666e-25
Vesalius_fncty	CytoSpace_noLab	one_cell	2.50806287649305e-25
Vesalius_fnt	CytoSpace_noLab	one_cell	1.07438262917463e-23
Vesalius_fny	CytoSpace_noLab	one_cell	1.71307934819041e-25
Vesalius_ft	CytoSpace_noLab	one_cell	2.24713402674045e-21
Vesalius_n	CytoSpace_noLab	one_cell	1.09924672435437e-22
Vesalius_nc	CytoSpace_noLab	one_cell	5.82493331335592e-25
Vesalius_nt	CytoSpace_noLab	one_cell	1.42995810837967e-22
Vesalius_t	CytoSpace_noLab	one_cell	2.70314184485669e-17
CytoSpace	GPSA	one_cell	1.10834737904113e-26
CytoSpace_noLab	GPSA	one_cell	8.4568003482043e-37
GPSA	GPSA	one_cell	1
PASTE	GPSA	one_cell	0.258099990972403
Scanorama	GPSA	one_cell	2.7379307571475e-41
SLAT	GPSA	one_cell	2.91872815154639e-42
Tangram	GPSA	one_cell	5.79271832324211e-23
Vesalius_c	GPSA	one_cell	7.55396807770152e-43
Vesalius_f	GPSA	one_cell	1.62075250766401e-41
Vesalius_fc	GPSA	one_cell	7.72429170262237e-43
Vesalius_fn	GPSA	one_cell	1.57137822053794e-42
Vesalius_fnc	GPSA	one_cell	7.89746060279193e-43
Vesalius_fnct	GPSA	one_cell	8.07548715804606e-43
Vesalius_fncty	GPSA	one_cell	7.7238150892193e-43
Vesalius_fnt	GPSA	one_cell	1.47033063045227e-42
Vesalius_fny	GPSA	one_cell	9.22724338031043e-43
Vesalius_ft	GPSA	one_cell	7.36114820922047e-42
Vesalius_n	GPSA	one_cell	1.71693021274377e-42
Vesalius_nc	GPSA	one_cell	9.22724338031043e-43
Vesalius_nt	GPSA	one_cell	1.64250098651474e-42
Vesalius_t	GPSA	one_cell	1.62075250766401e-41
CytoSpace	PASTE	one_cell	2.64612497949877e-26
CytoSpace_noLab	PASTE	one_cell	2.66345319894046e-21
GPSA	PASTE	one_cell	0.258099990972403
PASTE	PASTE	one_cell	1
Scanorama	PASTE	one_cell	1.80013163404027e-33
SLAT	PASTE	one_cell	1.08201396393474e-35
Tangram	PASTE	one_cell	5.363005816768e-07
Vesalius_c	PASTE	one_cell	2.503443539802e-37
Vesalius_f	PASTE	one_cell	8.71173860328934e-34
Vesalius_fc	PASTE	one_cell	3.07916445433395e-37
Vesalius_fn	PASTE	one_cell	6.92902658605458e-36
Vesalius_fnc	PASTE	one_cell	3.14333551629374e-37
Vesalius_fnct	PASTE	one_cell	3.20917789903583e-37
Vesalius_fncty	PASTE	one_cell	3.14333551629374e-37
Vesalius_fnt	PASTE	one_cell	4.08512818722778e-36
Vesalius_fny	PASTE	one_cell	3.86511429272245e-37
Vesalius_ft	PASTE	one_cell	8.15829735160375e-35
Vesalius_n	PASTE	one_cell	9.01822645692145e-36
Vesalius_nc	PASTE	one_cell	4.85015969886934e-37
Vesalius_nt	PASTE	one_cell	1.01828344241293e-35
Vesalius_t	PASTE	one_cell	4.1657060204941e-33
CytoSpace	Scanorama	one_cell	2.3229755074151e-19
CytoSpace_noLab	Scanorama	one_cell	7.70763807593852e-19
GPSA	Scanorama	one_cell	2.7379307571475e-41
PASTE	Scanorama	one_cell	1.80013163404027e-33
Scanorama	Scanorama	one_cell	1
SLAT	Scanorama	one_cell	1.38249614527625e-07
Tangram	Scanorama	one_cell	1.32598483249767e-31
Vesalius_c	Scanorama	one_cell	2.7178850078182e-13
Vesalius_f	Scanorama	one_cell	0.772295851969552
Vesalius_fc	Scanorama	one_cell	9.60931040508268e-13
Vesalius_fn	Scanorama	one_cell	0.00225709774827349
Vesalius_fnc	Scanorama	one_cell	1.08028043761503e-12
Vesalius_fnct	Scanorama	one_cell	1.06773543550848e-12
Vesalius_fncty	Scanorama	one_cell	1.08028043761503e-12
Vesalius_fnt	Scanorama	one_cell	0.00021509818758356
Vesalius_fny	Scanorama	one_cell	1.63368407022036e-12
Vesalius_ft	Scanorama	one_cell	0.0944138300535389
Vesalius_n	Scanorama	one_cell	1.37983644159026e-05
Vesalius_nc	Scanorama	one_cell	1.69027443697633e-11
Vesalius_nt	Scanorama	one_cell	1.49575239703378e-05
Vesalius_t	Scanorama	one_cell	0.901210549098153
CytoSpace	SLAT	one_cell	0.00408616825763389
CytoSpace_noLab	SLAT	one_cell	5.60941874083349e-23
GPSA	SLAT	one_cell	2.91872815154639e-42
PASTE	SLAT	one_cell	1.08201396393474e-35
Scanorama	SLAT	one_cell	1.38249614527625e-07
SLAT	SLAT	one_cell	1
Tangram	SLAT	one_cell	6.74536067248712e-34
Vesalius_c	SLAT	one_cell	9.1924991205247e-05
Vesalius_f	SLAT	one_cell	7.87677248022386e-08
Vesalius_fc	SLAT	one_cell	0.00153602168341284
Vesalius_fn	SLAT	one_cell	0.0032940984784712
Vesalius_fnc	SLAT	one_cell	0.00228759341456695
Vesalius_fnct	SLAT	one_cell	0.00220310878543854
Vesalius_fncty	SLAT	one_cell	0.00201513419855117
Vesalius_fnt	SLAT	one_cell	0.0214668983895792
Vesalius_fny	SLAT	one_cell	0.429567045567995
Vesalius_ft	SLAT	one_cell	7.44016107309627e-05
Vesalius_n	SLAT	one_cell	0.157889361921515
Vesalius_nc	SLAT	one_cell	0.0298319339670227
Vesalius_nt	SLAT	one_cell	0.166113556589994
Vesalius_t	SLAT	one_cell	6.88842941630069e-07
CytoSpace	Tangram	one_cell	1.10828779841052e-26
CytoSpace_noLab	Tangram	one_cell	1.79597920991103e-17
GPSA	Tangram	one_cell	5.79271832324211e-23
PASTE	Tangram	one_cell	5.363005816768e-07
Scanorama	Tangram	one_cell	1.32598483249767e-31
SLAT	Tangram	one_cell	6.74536067248712e-34
Tangram	Tangram	one_cell	1
Vesalius_c	Tangram	one_cell	1.29800361285949e-35
Vesalius_f	Tangram	one_cell	8.70958660710806e-33
Vesalius_fc	Tangram	one_cell	1.49521779653736e-35
Vesalius_fn	Tangram	one_cell	6.48351915913586e-35
Vesalius_fnc	Tangram	one_cell	1.40725256984549e-35
Vesalius_fnct	Tangram	one_cell	1.3245663809686e-35
Vesalius_fncty	Tangram	one_cell	1.27203499629535e-35
Vesalius_fnt	Tangram	one_cell	5.63608448944033e-35
Vesalius_fny	Tangram	one_cell	3.8510708114255e-35
Vesalius_ft	Tangram	one_cell	2.41363267136732e-33
Vesalius_n	Tangram	one_cell	2.7185370083917e-34
Vesalius_nc	Tangram	one_cell	1.866763295404e-35
Vesalius_nt	Tangram	one_cell	3.06153520727145e-34
Vesalius_t	Tangram	one_cell	1.45802645906546e-31
CytoSpace	Vesalius_c	one_cell	0.316995802756424
CytoSpace_noLab	Vesalius_c	one_cell	1.20895736633762e-25
GPSA	Vesalius_c	one_cell	7.55396807770152e-43
PASTE	Vesalius_c	one_cell	2.503443539802e-37
Scanorama	Vesalius_c	one_cell	2.7178850078182e-13
SLAT	Vesalius_c	one_cell	9.1924991205247e-05
Tangram	Vesalius_c	one_cell	1.29800361285949e-35
Vesalius_c	Vesalius_c	one_cell	1
Vesalius_f	Vesalius_c	one_cell	1.57066709259717e-13
Vesalius_fc	Vesalius_c	one_cell	0.252042470121321
Vesalius_fn	Vesalius_c	one_cell	4.60599680214688e-09
Vesalius_fnc	Vesalius_c	one_cell	0.212114740341826
Vesalius_fnct	Vesalius_c	one_cell	0.232885248742695
Vesalius_fncty	Vesalius_c	one_cell	0.241519920105986
Vesalius_fnt	Vesalius_c	one_cell	6.01707779979463e-08
Vesalius_fny	Vesalius_c	one_cell	0.000565819092334607
Vesalius_ft	Vesalius_c	one_cell	8.11761018027193e-11
Vesalius_n	Vesalius_c	one_cell	8.68343521431108e-07
Vesalius_nc	Vesalius_c	one_cell	0.023810373827252
Vesalius_nt	Vesalius_c	one_cell	1.11044697604085e-06
Vesalius_t	Vesalius_c	one_cell	6.83263285879537e-13
CytoSpace	Vesalius_f	one_cell	3.48973625835298e-21
CytoSpace_noLab	Vesalius_f	one_cell	4.3437106309064e-19
GPSA	Vesalius_f	one_cell	1.62075250766401e-41
PASTE	Vesalius_f	one_cell	8.71173860328934e-34
Scanorama	Vesalius_f	one_cell	0.772295851969552
SLAT	Vesalius_f	one_cell	7.87677248022386e-08
Tangram	Vesalius_f	one_cell	8.70958660710806e-33
Vesalius_c	Vesalius_f	one_cell	1.57066709259717e-13
Vesalius_f	Vesalius_f	one_cell	1
Vesalius_fc	Vesalius_f	one_cell	5.17485600087879e-13
Vesalius_fn	Vesalius_f	one_cell	0.00104762919469625
Vesalius_fnc	Vesalius_f	one_cell	6.59499542688765e-13
Vesalius_fnct	Vesalius_f	one_cell	6.59510860521907e-13
Vesalius_fncty	Vesalius_f	one_cell	6.18016301893789e-13
Vesalius_fnt	Vesalius_f	one_cell	8.86088090716624e-05
Vesalius_fny	Vesalius_f	one_cell	2.70170590537904e-13
Vesalius_ft	Vesalius_f	one_cell	0.0480135207626178
Vesalius_n	Vesalius_f	one_cell	6.71225849032088e-06
Vesalius_nc	Vesalius_f	one_cell	8.41475510063981e-12
Vesalius_nt	Vesalius_f	one_cell	9.00663623148641e-06
Vesalius_t	Vesalius_f	one_cell	0.730707344065098
CytoSpace	Vesalius_fc	one_cell	0.671154932931712
CytoSpace_noLab	Vesalius_fc	one_cell	2.87148908040291e-25
GPSA	Vesalius_fc	one_cell	7.72429170262237e-43
PASTE	Vesalius_fc	one_cell	3.07916445433395e-37
Scanorama	Vesalius_fc	one_cell	9.60931040508268e-13
SLAT	Vesalius_fc	one_cell	0.00153602168341284
Tangram	Vesalius_fc	one_cell	1.49521779653736e-35
Vesalius_c	Vesalius_fc	one_cell	0.252042470121321
Vesalius_f	Vesalius_fc	one_cell	5.17485600087879e-13
Vesalius_fc	Vesalius_fc	one_cell	1
Vesalius_fn	Vesalius_fc	one_cell	2.6337629583269e-08
Vesalius_fnc	Vesalius_fc	one_cell	0.863047918146994
Vesalius_fnct	Vesalius_fc	one_cell	0.918463892788545
Vesalius_fncty	Vesalius_fc	one_cell	0.931910205106477
Vesalius_fnt	Vesalius_fc	one_cell	4.95205271563766e-07
Vesalius_fny	Vesalius_fc	one_cell	0.00679500246157554
Vesalius_ft	Vesalius_fc	one_cell	4.18641200916698e-10
Vesalius_n	Vesalius_fc	one_cell	1.59745073172604e-05
Vesalius_nc	Vesalius_fc	one_cell	0.23162488842026
Vesalius_nt	Vesalius_fc	one_cell	2.1117203773809e-05
Vesalius_t	Vesalius_fc	one_cell	3.24418526537535e-12
CytoSpace	Vesalius_fn	one_cell	1.34050856903014e-12
CytoSpace_noLab	Vesalius_fn	one_cell	2.30854926432533e-23
GPSA	Vesalius_fn	one_cell	1.57137822053794e-42
PASTE	Vesalius_fn	one_cell	6.92902658605458e-36
Scanorama	Vesalius_fn	one_cell	0.00225709774827349
SLAT	Vesalius_fn	one_cell	0.0032940984784712
Tangram	Vesalius_fn	one_cell	6.48351915913586e-35
Vesalius_c	Vesalius_fn	one_cell	4.60599680214688e-09
Vesalius_f	Vesalius_fn	one_cell	0.00104762919469625
Vesalius_fc	Vesalius_fn	one_cell	2.6337629583269e-08
Vesalius_fn	Vesalius_fn	one_cell	1
Vesalius_fnc	Vesalius_fn	one_cell	3.91004707947851e-08
Vesalius_fnct	Vesalius_fn	one_cell	3.8922474389331e-08
Vesalius_fncty	Vesalius_fn	one_cell	3.53570571277743e-08
Vesalius_fnt	Vesalius_fn	one_cell	0.341941126412417
Vesalius_fny	Vesalius_fn	one_cell	4.27302989946972e-07
Vesalius_ft	Vesalius_fn	one_cell	0.15366218425713
Vesalius_n	Vesalius_fn	one_cell	0.0668077021142173
Vesalius_nc	Vesalius_fn	one_cell	1.27006940678591e-06
Vesalius_nt	Vesalius_fn	one_cell	0.0639811652013579
Vesalius_t	Vesalius_fn	one_cell	0.0047367569393663
CytoSpace	Vesalius_fnc	one_cell	0.797534989824408
CytoSpace_noLab	Vesalius_fnc	one_cell	2.68368638991987e-25
GPSA	Vesalius_fnc	one_cell	7.89746060279193e-43
PASTE	Vesalius_fnc	one_cell	3.14333551629374e-37
Scanorama	Vesalius_fnc	one_cell	1.08028043761503e-12
SLAT	Vesalius_fnc	one_cell	0.00228759341456695
Tangram	Vesalius_fnc	one_cell	1.40725256984549e-35
Vesalius_c	Vesalius_fnc	one_cell	0.212114740341826
Vesalius_f	Vesalius_fnc	one_cell	6.59499542688765e-13
Vesalius_fc	Vesalius_fnc	one_cell	0.863047918146994
Vesalius_fn	Vesalius_fnc	one_cell	3.91004707947851e-08
Vesalius_fnc	Vesalius_fnc	one_cell	1
Vesalius_fnct	Vesalius_fnc	one_cell	0.956288475429304
Vesalius_fncty	Vesalius_fnc	one_cell	0.940244087951421
Vesalius_fnt	Vesalius_fnc	one_cell	8.93719637289311e-07
Vesalius_fny	Vesalius_fnc	one_cell	0.0104664174030254
Vesalius_ft	Vesalius_fnc	one_cell	5.49778431004333e-10
Vesalius_n	Vesalius_fnc	one_cell	2.01504403624008e-05
Vesalius_nc	Vesalius_fnc	one_cell	0.289162286067245
Vesalius_nt	Vesalius_fnc	one_cell	2.68410146909944e-05
Vesalius_t	Vesalius_fnc	one_cell	4.36572952322851e-12
CytoSpace	Vesalius_fnct	one_cell	0.813793355991181
CytoSpace_noLab	Vesalius_fnct	one_cell	2.59454077561666e-25
GPSA	Vesalius_fnct	one_cell	8.07548715804606e-43
PASTE	Vesalius_fnct	one_cell	3.20917789903583e-37
Scanorama	Vesalius_fnct	one_cell	1.06773543550848e-12
SLAT	Vesalius_fnct	one_cell	0.00220310878543854
Tangram	Vesalius_fnct	one_cell	1.3245663809686e-35
Vesalius_c	Vesalius_fnct	one_cell	0.232885248742695
Vesalius_f	Vesalius_fnct	one_cell	6.59510860521907e-13
Vesalius_fc	Vesalius_fnct	one_cell	0.918463892788545
Vesalius_fn	Vesalius_fnct	one_cell	3.8922474389331e-08
Vesalius_fnc	Vesalius_fnct	one_cell	0.956288475429304
Vesalius_fnct	Vesalius_fnct	one_cell	1
Vesalius_fncty	Vesalius_fnct	one_cell	0.971707776142681
Vesalius_fnt	Vesalius_fnct	one_cell	9.0481764392059e-07
Vesalius_fny	Vesalius_fnct	one_cell	0.0105884384395138
Vesalius_ft	Vesalius_fnct	one_cell	5.01286884591752e-10
Vesalius_n	Vesalius_fnct	one_cell	1.88130282590135e-05
Vesalius_nc	Vesalius_fnct	one_cell	0.263224394386754
Vesalius_nt	Vesalius_fnct	one_cell	2.47275383533094e-05
Vesalius_t	Vesalius_fnct	one_cell	4.54321043561938e-12
CytoSpace	Vesalius_fncty	one_cell	0.78366867445248
CytoSpace_noLab	Vesalius_fncty	one_cell	2.50806287649305e-25
GPSA	Vesalius_fncty	one_cell	7.7238150892193e-43
PASTE	Vesalius_fncty	one_cell	3.14333551629374e-37
Scanorama	Vesalius_fncty	one_cell	1.08028043761503e-12
SLAT	Vesalius_fncty	one_cell	0.00201513419855117
Tangram	Vesalius_fncty	one_cell	1.27203499629535e-35
Vesalius_c	Vesalius_fncty	one_cell	0.241519920105986
Vesalius_f	Vesalius_fncty	one_cell	6.18016301893789e-13
Vesalius_fc	Vesalius_fncty	one_cell	0.931910205106477
Vesalius_fn	Vesalius_fncty	one_cell	3.53570571277743e-08
Vesalius_fnc	Vesalius_fncty	one_cell	0.940244087951421
Vesalius_fnct	Vesalius_fncty	one_cell	0.971707776142681
Vesalius_fncty	Vesalius_fncty	one_cell	1
Vesalius_fnt	Vesalius_fncty	one_cell	7.86490575823219e-07
Vesalius_fny	Vesalius_fncty	one_cell	0.00955688058273241
Vesalius_ft	Vesalius_fncty	one_cell	4.76168287646318e-10
Vesalius_n	Vesalius_fncty	one_cell	1.8408423508617e-05
Vesalius_nc	Vesalius_fncty	one_cell	0.261508126181574
Vesalius_nt	Vesalius_fncty	one_cell	2.49935944091629e-05
Vesalius_t	Vesalius_fncty	one_cell	3.98520062365226e-12
CytoSpace	Vesalius_fnt	one_cell	1.98051883970678e-09
CytoSpace_noLab	Vesalius_fnt	one_cell	1.07438262917463e-23
GPSA	Vesalius_fnt	one_cell	1.47033063045227e-42
PASTE	Vesalius_fnt	one_cell	4.08512818722778e-36
Scanorama	Vesalius_fnt	one_cell	0.00021509818758356
SLAT	Vesalius_fnt	one_cell	0.0214668983895792
Tangram	Vesalius_fnt	one_cell	5.63608448944033e-35
Vesalius_c	Vesalius_fnt	one_cell	6.01707779979463e-08
Vesalius_f	Vesalius_fnt	one_cell	8.86088090716624e-05
Vesalius_fc	Vesalius_fnt	one_cell	4.95205271563766e-07
Vesalius_fn	Vesalius_fnt	one_cell	0.341941126412417
Vesalius_fnc	Vesalius_fnt	one_cell	8.93719637289311e-07
Vesalius_fnct	Vesalius_fnt	one_cell	9.0481764392059e-07
Vesalius_fncty	Vesalius_fnt	one_cell	7.86490575823219e-07
Vesalius_fnt	Vesalius_fnt	one_cell	1
Vesalius_fny	Vesalius_fnt	one_cell	5.04263595490769e-05
Vesalius_ft	Vesalius_fnt	one_cell	0.0276555641668588
Vesalius_n	Vesalius_fnt	one_cell	0.284059357844271
Vesalius_nc	Vesalius_fnt	one_cell	2.01505657829776e-05
Vesalius_nt	Vesalius_fnt	one_cell	0.270165602919301
Vesalius_t	Vesalius_fnt	one_cell	0.000455706345060894
CytoSpace	Vesalius_fny	one_cell	0.109767331029741
CytoSpace_noLab	Vesalius_fny	one_cell	1.71307934819041e-25
GPSA	Vesalius_fny	one_cell	9.22724338031043e-43
PASTE	Vesalius_fny	one_cell	3.86511429272245e-37
Scanorama	Vesalius_fny	one_cell	1.63368407022036e-12
SLAT	Vesalius_fny	one_cell	0.429567045567995
Tangram	Vesalius_fny	one_cell	3.8510708114255e-35
Vesalius_c	Vesalius_fny	one_cell	0.000565819092334607
Vesalius_f	Vesalius_fny	one_cell	2.70170590537904e-13
Vesalius_fc	Vesalius_fny	one_cell	0.00679500246157554
Vesalius_fn	Vesalius_fny	one_cell	4.27302989946972e-07
Vesalius_fnc	Vesalius_fny	one_cell	0.0104664174030254
Vesalius_fnct	Vesalius_fny	one_cell	0.0105884384395138
Vesalius_fncty	Vesalius_fny	one_cell	0.00955688058273241
Vesalius_fnt	Vesalius_fny	one_cell	5.04263595490769e-05
Vesalius_fny	Vesalius_fny	one_cell	1
Vesalius_ft	Vesalius_fny	one_cell	1.91216315336891e-09
Vesalius_n	Vesalius_fny	one_cell	0.0168137928378003
Vesalius_nc	Vesalius_fny	one_cell	0.115436113967382
Vesalius_nt	Vesalius_fny	one_cell	0.022208998866849
Vesalius_t	Vesalius_fny	one_cell	4.62144235072874e-12
CytoSpace	Vesalius_ft	one_cell	5.50900256005104e-16
CytoSpace_noLab	Vesalius_ft	one_cell	2.24713402674045e-21
GPSA	Vesalius_ft	one_cell	7.36114820922047e-42
PASTE	Vesalius_ft	one_cell	8.15829735160375e-35
Scanorama	Vesalius_ft	one_cell	0.0944138300535389
SLAT	Vesalius_ft	one_cell	7.44016107309627e-05
Tangram	Vesalius_ft	one_cell	2.41363267136732e-33
Vesalius_c	Vesalius_ft	one_cell	8.11761018027193e-11
Vesalius_f	Vesalius_ft	one_cell	0.0480135207626178
Vesalius_fc	Vesalius_ft	one_cell	4.18641200916698e-10
Vesalius_fn	Vesalius_ft	one_cell	0.15366218425713
Vesalius_fnc	Vesalius_ft	one_cell	5.49778431004333e-10
Vesalius_fnct	Vesalius_ft	one_cell	5.01286884591752e-10
Vesalius_fncty	Vesalius_ft	one_cell	4.76168287646318e-10
Vesalius_fnt	Vesalius_ft	one_cell	0.0276555641668588
Vesalius_fny	Vesalius_ft	one_cell	1.91216315336891e-09
Vesalius_ft	Vesalius_ft	one_cell	1
Vesalius_n	Vesalius_ft	one_cell	0.00311861828714113
Vesalius_nc	Vesalius_ft	one_cell	1.54872918147999e-08
Vesalius_nt	Vesalius_ft	one_cell	0.00336328469960865
Vesalius_t	Vesalius_ft	one_cell	0.128254172757178
CytoSpace	Vesalius_n	one_cell	1.05219924886959e-05
CytoSpace_noLab	Vesalius_n	one_cell	1.09924672435437e-22
GPSA	Vesalius_n	one_cell	1.71693021274377e-42
PASTE	Vesalius_n	one_cell	9.01822645692145e-36
Scanorama	Vesalius_n	one_cell	1.37983644159026e-05
SLAT	Vesalius_n	one_cell	0.157889361921515
Tangram	Vesalius_n	one_cell	2.7185370083917e-34
Vesalius_c	Vesalius_n	one_cell	8.68343521431108e-07
Vesalius_f	Vesalius_n	one_cell	6.71225849032088e-06
Vesalius_fc	Vesalius_n	one_cell	1.59745073172604e-05
Vesalius_fn	Vesalius_n	one_cell	0.0668077021142173
Vesalius_fnc	Vesalius_n	one_cell	2.01504403624008e-05
Vesalius_fnct	Vesalius_n	one_cell	1.88130282590135e-05
Vesalius_fncty	Vesalius_n	one_cell	1.8408423508617e-05
Vesalius_fnt	Vesalius_n	one_cell	0.284059357844271
Vesalius_fny	Vesalius_n	one_cell	0.0168137928378003
Vesalius_ft	Vesalius_n	one_cell	0.00311861828714113
Vesalius_n	Vesalius_n	one_cell	1
Vesalius_nc	Vesalius_n	one_cell	0.000392578855359385
Vesalius_nt	Vesalius_n	one_cell	0.9133474709279
Vesalius_t	Vesalius_n	one_cell	4.45231471387026e-05
CytoSpace	Vesalius_nc	one_cell	0.508228316557713
CytoSpace_noLab	Vesalius_nc	one_cell	5.82493331335592e-25
GPSA	Vesalius_nc	one_cell	9.22724338031043e-43
PASTE	Vesalius_nc	one_cell	4.85015969886934e-37
Scanorama	Vesalius_nc	one_cell	1.69027443697633e-11
SLAT	Vesalius_nc	one_cell	0.0298319339670227
Tangram	Vesalius_nc	one_cell	1.866763295404e-35
Vesalius_c	Vesalius_nc	one_cell	0.023810373827252
Vesalius_f	Vesalius_nc	one_cell	8.41475510063981e-12
Vesalius_fc	Vesalius_nc	one_cell	0.23162488842026
Vesalius_fn	Vesalius_nc	one_cell	1.27006940678591e-06
Vesalius_fnc	Vesalius_nc	one_cell	0.289162286067245
Vesalius_fnct	Vesalius_nc	one_cell	0.263224394386754
Vesalius_fncty	Vesalius_nc	one_cell	0.261508126181574
Vesalius_fnt	Vesalius_nc	one_cell	2.01505657829776e-05
Vesalius_fny	Vesalius_nc	one_cell	0.115436113967382
Vesalius_ft	Vesalius_nc	one_cell	1.54872918147999e-08
Vesalius_n	Vesalius_nc	one_cell	0.000392578855359385
Vesalius_nc	Vesalius_nc	one_cell	1
Vesalius_nt	Vesalius_nc	one_cell	0.000485555437733353
Vesalius_t	Vesalius_nc	one_cell	7.65296717423273e-11
CytoSpace	Vesalius_nt	one_cell	1.42384984533153e-05
CytoSpace_noLab	Vesalius_nt	one_cell	1.42995810837967e-22
GPSA	Vesalius_nt	one_cell	1.64250098651474e-42
PASTE	Vesalius_nt	one_cell	1.01828344241293e-35
Scanorama	Vesalius_nt	one_cell	1.49575239703378e-05
SLAT	Vesalius_nt	one_cell	0.166113556589994
Tangram	Vesalius_nt	one_cell	3.06153520727145e-34
Vesalius_c	Vesalius_nt	one_cell	1.11044697604085e-06
Vesalius_f	Vesalius_nt	one_cell	9.00663623148641e-06
Vesalius_fc	Vesalius_nt	one_cell	2.1117203773809e-05
Vesalius_fn	Vesalius_nt	one_cell	0.0639811652013579
Vesalius_fnc	Vesalius_nt	one_cell	2.68410146909944e-05
Vesalius_fnct	Vesalius_nt	one_cell	2.47275383533094e-05
Vesalius_fncty	Vesalius_nt	one_cell	2.49935944091629e-05
Vesalius_fnt	Vesalius_nt	one_cell	0.270165602919301
Vesalius_fny	Vesalius_nt	one_cell	0.022208998866849
Vesalius_ft	Vesalius_nt	one_cell	0.00336328469960865
Vesalius_n	Vesalius_nt	one_cell	0.9133474709279
Vesalius_nc	Vesalius_nt	one_cell	0.000485555437733353
Vesalius_nt	Vesalius_nt	one_cell	1
Vesalius_t	Vesalius_nt	one_cell	4.68981489962697e-05
CytoSpace	Vesalius_t	one_cell	1.0025902165203e-18
CytoSpace_noLab	Vesalius_t	one_cell	2.70314184485669e-17
GPSA	Vesalius_t	one_cell	1.62075250766401e-41
PASTE	Vesalius_t	one_cell	4.1657060204941e-33
Scanorama	Vesalius_t	one_cell	0.901210549098153
SLAT	Vesalius_t	one_cell	6.88842941630069e-07
Tangram	Vesalius_t	one_cell	1.45802645906546e-31
Vesalius_c	Vesalius_t	one_cell	6.83263285879537e-13
Vesalius_f	Vesalius_t	one_cell	0.730707344065098
Vesalius_fc	Vesalius_t	one_cell	3.24418526537535e-12
Vesalius_fn	Vesalius_t	one_cell	0.0047367569393663
Vesalius_fnc	Vesalius_t	one_cell	4.36572952322851e-12
Vesalius_fnct	Vesalius_t	one_cell	4.54321043561938e-12
Vesalius_fncty	Vesalius_t	one_cell	3.98520062365226e-12
Vesalius_fnt	Vesalius_t	one_cell	0.000455706345060894
Vesalius_fny	Vesalius_t	one_cell	4.62144235072874e-12
Vesalius_ft	Vesalius_t	one_cell	0.128254172757178
Vesalius_n	Vesalius_t	one_cell	4.45231471387026e-05
Vesalius_nc	Vesalius_t	one_cell	7.65296717423273e-11
Vesalius_nt	Vesalius_t	one_cell	4.68981489962697e-05
Vesalius_t	Vesalius_t	one_cell	1
