# Supplementary material for: Multi-scale and multi-context interpretable mapping of cell states across heterogeneous spatial samples
Source: Nat Commun. 2025 Aug 21;16:7814. doi: 10.1038/s41467-025-62782-y (PMC12370880; doi:10.1038/s41467-025-62782-y)
Supplement: Supplementary file 9 — Source Data [file 41467_2025_62782_MOESM9_ESM.zip › SourceData/figure_s9c.tsv]

target	source	Data_Type	pval
CytoSpace	CytoSpace	two_cell	NA
CytoSpace_noLab	CytoSpace	two_cell	2.36754303108368e-10
GPSA	CytoSpace	two_cell	2.36754303108368e-10
PASTE	CytoSpace	two_cell	2.36754303108368e-10
Scanorama	CytoSpace	two_cell	2.36754303108368e-10
SLAT	CytoSpace	two_cell	2.36754303108368e-10
Tangram	CytoSpace	two_cell	2.36754303108368e-10
Vesalius_c	CytoSpace	two_cell	2.4124764452108e-10
Vesalius_f	CytoSpace	two_cell	2.36754303108368e-10
Vesalius_fc	CytoSpace	two_cell	2.4124764452108e-10
Vesalius_fn	CytoSpace	two_cell	2.36754303108368e-10
Vesalius_fnc	CytoSpace	two_cell	2.4124764452108e-10
Vesalius_fnct	CytoSpace	two_cell	2.4124764452108e-10
Vesalius_fncty	CytoSpace	two_cell	2.4124764452108e-10
Vesalius_fnt	CytoSpace	two_cell	2.36754303108368e-10
Vesalius_fny	CytoSpace	two_cell	2.36432558903814e-10
Vesalius_ft	CytoSpace	two_cell	2.36754303108368e-10
Vesalius_n	CytoSpace	two_cell	2.36754303108368e-10
Vesalius_nc	CytoSpace	two_cell	2.4124764452108e-10
Vesalius_nt	CytoSpace	two_cell	2.36754303108368e-10
Vesalius_t	CytoSpace	two_cell	2.36754303108368e-10
CytoSpace	CytoSpace_noLab	two_cell	2.36754303108368e-10
CytoSpace_noLab	CytoSpace_noLab	two_cell	1
GPSA	CytoSpace_noLab	two_cell	5.36839281132089e-31
PASTE	CytoSpace_noLab	two_cell	1.72946925372151e-31
Scanorama	CytoSpace_noLab	two_cell	4.71078556031537e-36
SLAT	CytoSpace_noLab	two_cell	1.08212440859452e-35
Tangram	CytoSpace_noLab	two_cell	4.89001783029419e-07
Vesalius_c	CytoSpace_noLab	two_cell	0.145102041538552
Vesalius_f	CytoSpace_noLab	two_cell	9.31975470602439e-18
Vesalius_fc	CytoSpace_noLab	two_cell	0.031161689946245
Vesalius_fn	CytoSpace_noLab	two_cell	1.96325151738884e-18
Vesalius_fnc	CytoSpace_noLab	two_cell	0.0338052225539278
Vesalius_fnct	CytoSpace_noLab	two_cell	0.0496954146285001
Vesalius_fncty	CytoSpace_noLab	two_cell	0.00525480330430221
Vesalius_fnt	CytoSpace_noLab	two_cell	1.43545086094113e-19
Vesalius_fny	CytoSpace_noLab	two_cell	3.60296700255161e-10
Vesalius_ft	CytoSpace_noLab	two_cell	6.11310172875626e-18
Vesalius_n	CytoSpace_noLab	two_cell	0.00040352456097895
Vesalius_nc	CytoSpace_noLab	two_cell	0.00291191533707639
Vesalius_nt	CytoSpace_noLab	two_cell	8.13565659130011e-12
Vesalius_t	CytoSpace_noLab	two_cell	2.69415514484822e-10
CytoSpace	GPSA	two_cell	2.36754303108368e-10
CytoSpace_noLab	GPSA	two_cell	5.36839281132089e-31
GPSA	GPSA	two_cell	1
PASTE	GPSA	two_cell	0.227562421154522
Scanorama	GPSA	two_cell	9.66006860667223e-44
SLAT	GPSA	two_cell	1.3848945744604e-44
Tangram	GPSA	two_cell	8.00376293438367e-24
Vesalius_c	GPSA	two_cell	3.35974618714421e-22
Vesalius_f	GPSA	two_cell	1.3367580825804e-40
Vesalius_fc	GPSA	two_cell	5.54184721699607e-26
Vesalius_fn	GPSA	two_cell	9.64637352576946e-43
Vesalius_fnc	GPSA	two_cell	4.05410539625508e-26
Vesalius_fnct	GPSA	two_cell	3.78160245401893e-26
Vesalius_fncty	GPSA	two_cell	4.06154217776102e-27
Vesalius_fnt	GPSA	two_cell	1.89361856005262e-43
Vesalius_fny	GPSA	two_cell	5.98842480534001e-34
Vesalius_ft	GPSA	two_cell	1.37574890066021e-42
Vesalius_n	GPSA	two_cell	2.28908695486464e-42
Vesalius_nc	GPSA	two_cell	9.86106939472243e-20
Vesalius_nt	GPSA	two_cell	6.74011123578067e-44
Vesalius_t	GPSA	two_cell	7.37517454062385e-44
CytoSpace	PASTE	two_cell	2.36754303108368e-10
CytoSpace_noLab	PASTE	two_cell	1.72946925372151e-31
GPSA	PASTE	two_cell	0.227562421154522
PASTE	PASTE	two_cell	1
Scanorama	PASTE	two_cell	1.03337254876456e-43
SLAT	PASTE	two_cell	1.12890319375099e-44
Tangram	PASTE	two_cell	3.23839316339184e-24
Vesalius_c	PASTE	two_cell	5.5252842791137e-21
Vesalius_f	PASTE	two_cell	7.77846782123979e-41
Vesalius_fc	PASTE	two_cell	1.74477488188611e-24
Vesalius_fn	PASTE	two_cell	2.70881372629492e-43
Vesalius_fnc	PASTE	two_cell	1.35550411022473e-24
Vesalius_fnct	PASTE	two_cell	1.26712774329778e-24
Vesalius_fncty	PASTE	two_cell	8.54267682690729e-26
Vesalius_fnt	PASTE	two_cell	6.89358378193166e-44
Vesalius_fny	PASTE	two_cell	3.85080635725046e-33
Vesalius_ft	PASTE	two_cell	4.94892631213291e-43
Vesalius_n	PASTE	two_cell	2.96214206781117e-43
Vesalius_nc	PASTE	two_cell	3.86176144258797e-18
Vesalius_nt	PASTE	two_cell	2.99165381669946e-44
Vesalius_t	PASTE	two_cell	3.1300196274941e-44
CytoSpace	Scanorama	two_cell	2.36754303108368e-10
CytoSpace_noLab	Scanorama	two_cell	4.71078556031537e-36
GPSA	Scanorama	two_cell	9.66006860667223e-44
PASTE	Scanorama	two_cell	1.03337254876456e-43
Scanorama	Scanorama	two_cell	1
SLAT	Scanorama	two_cell	0.0891372448131068
Tangram	Scanorama	two_cell	1.16700366491209e-41
Vesalius_c	Scanorama	two_cell	8.22235307245855e-32
Vesalius_f	Scanorama	two_cell	1.07645258261203e-15
Vesalius_fc	Scanorama	two_cell	1.60920226268578e-27
Vesalius_fn	Scanorama	two_cell	5.6420206450683e-17
Vesalius_fnc	Scanorama	two_cell	7.99866583725762e-28
Vesalius_fnct	Scanorama	two_cell	3.0184294641128e-28
Vesalius_fncty	Scanorama	two_cell	3.20591026842219e-25
Vesalius_fnt	Scanorama	two_cell	7.44742967607066e-16
Vesalius_fny	Scanorama	two_cell	8.74585060388301e-13
Vesalius_ft	Scanorama	two_cell	9.07450651444278e-16
Vesalius_n	Scanorama	two_cell	1.39561178712598e-33
Vesalius_nc	Scanorama	two_cell	7.19922408126945e-37
Vesalius_nt	Scanorama	two_cell	7.53990673363606e-27
Vesalius_t	Scanorama	two_cell	2.8172993725546e-26
CytoSpace	SLAT	two_cell	2.36754303108368e-10
CytoSpace_noLab	SLAT	two_cell	1.08212440859452e-35
GPSA	SLAT	two_cell	1.3848945744604e-44
PASTE	SLAT	two_cell	1.12890319375099e-44
Scanorama	SLAT	two_cell	0.0891372448131068
SLAT	SLAT	two_cell	1
Tangram	SLAT	two_cell	2.07105251942355e-43
Vesalius_c	SLAT	two_cell	1.49375085550521e-30
Vesalius_f	SLAT	two_cell	1.26351394656083e-10
Vesalius_fc	SLAT	two_cell	2.69879318356125e-24
Vesalius_fn	SLAT	two_cell	5.66914939977114e-12
Vesalius_fnc	SLAT	two_cell	1.00044831539143e-24
Vesalius_fnct	SLAT	two_cell	2.43872621656376e-25
Vesalius_fncty	SLAT	two_cell	4.92470718868657e-22
Vesalius_fnt	SLAT	two_cell	3.08019198507564e-11
Vesalius_fny	SLAT	two_cell	2.82507144411225e-09
Vesalius_ft	SLAT	two_cell	3.36168476486367e-11
Vesalius_n	SLAT	two_cell	4.64733295479222e-32
Vesalius_nc	SLAT	two_cell	2.82703325554975e-36
Vesalius_nt	SLAT	two_cell	1.86944945039474e-23
Vesalius_t	SLAT	two_cell	2.12875325063223e-23
CytoSpace	Tangram	two_cell	2.36754303108368e-10
CytoSpace_noLab	Tangram	two_cell	4.89001783029419e-07
GPSA	Tangram	two_cell	8.00376293438367e-24
PASTE	Tangram	two_cell	3.23839316339184e-24
Scanorama	Tangram	two_cell	1.16700366491209e-41
SLAT	Tangram	two_cell	2.07105251942355e-43
Tangram	Tangram	two_cell	1
Vesalius_c	Tangram	two_cell	0.0055813149985507
Vesalius_f	Tangram	two_cell	2.15050604318847e-29
Vesalius_fc	Tangram	two_cell	1.12953719568037e-09
Vesalius_fn	Tangram	two_cell	6.90301615502578e-33
Vesalius_fnc	Tangram	two_cell	9.30350003604615e-10
Vesalius_fnct	Tangram	two_cell	1.15277807942805e-09
Vesalius_fncty	Tangram	two_cell	6.28669027472676e-11
Vesalius_fnt	Tangram	two_cell	6.10600211383684e-35
Vesalius_fny	Tangram	two_cell	8.28799745327494e-21
Vesalius_ft	Tangram	two_cell	4.73710534305661e-32
Vesalius_n	Tangram	two_cell	9.68740266393658e-26
Vesalius_nc	Tangram	two_cell	0.180362473209951
Vesalius_nt	Tangram	two_cell	1.27504343538555e-36
Vesalius_t	Tangram	two_cell	1.10450685078215e-36
CytoSpace	Vesalius_c	two_cell	2.4124764452108e-10
CytoSpace_noLab	Vesalius_c	two_cell	0.145102041538552
GPSA	Vesalius_c	two_cell	3.35974618714421e-22
PASTE	Vesalius_c	two_cell	5.5252842791137e-21
Scanorama	Vesalius_c	two_cell	8.22235307245855e-32
SLAT	Vesalius_c	two_cell	1.49375085550521e-30
Tangram	Vesalius_c	two_cell	0.0055813149985507
Vesalius_c	Vesalius_c	two_cell	1
Vesalius_f	Vesalius_c	two_cell	8.72751251864075e-16
Vesalius_fc	Vesalius_c	two_cell	0.00343511816287475
Vesalius_fn	Vesalius_c	two_cell	1.47141778934087e-16
Vesalius_fnc	Vesalius_c	two_cell	0.00375789680646035
Vesalius_fnct	Vesalius_c	two_cell	0.00439543613265281
Vesalius_fncty	Vesalius_c	two_cell	0.000497718813623948
Vesalius_fnt	Vesalius_c	two_cell	6.74282044272576e-18
Vesalius_fny	Vesalius_c	two_cell	1.79682559361075e-10
Vesalius_ft	Vesalius_c	two_cell	1.47141778934087e-16
Vesalius_n	Vesalius_c	two_cell	1.92732595188188e-06
Vesalius_nc	Vesalius_c	two_cell	0.206796103599303
Vesalius_nt	Vesalius_c	two_cell	2.81007814080399e-13
Vesalius_t	Vesalius_c	two_cell	2.10108189754495e-12
CytoSpace	Vesalius_f	two_cell	2.36754303108368e-10
CytoSpace_noLab	Vesalius_f	two_cell	9.31975470602439e-18
GPSA	Vesalius_f	two_cell	1.3367580825804e-40
PASTE	Vesalius_f	two_cell	7.77846782123979e-41
Scanorama	Vesalius_f	two_cell	1.07645258261203e-15
SLAT	Vesalius_f	two_cell	1.26351394656083e-10
Tangram	Vesalius_f	two_cell	2.15050604318847e-29
Vesalius_c	Vesalius_f	two_cell	8.72751251864075e-16
Vesalius_f	Vesalius_f	two_cell	1
Vesalius_fc	Vesalius_f	two_cell	1.27949522238609e-08
Vesalius_fn	Vesalius_f	two_cell	0.712600079616301
Vesalius_fnc	Vesalius_f	two_cell	7.83603908535582e-09
Vesalius_fnct	Vesalius_f	two_cell	2.35953920144064e-09
Vesalius_fncty	Vesalius_f	two_cell	5.11855425458689e-07
Vesalius_fnt	Vesalius_f	two_cell	0.884003768078264
Vesalius_fny	Vesalius_f	two_cell	0.533230141490688
Vesalius_ft	Vesalius_f	two_cell	0.822065727906753
Vesalius_n	Vesalius_f	two_cell	5.8650683282255e-12
Vesalius_nc	Vesalius_f	two_cell	1.91457145527724e-21
Vesalius_nt	Vesalius_f	two_cell	3.81965352442512e-05
Vesalius_t	Vesalius_f	two_cell	1.52894886799641e-05
CytoSpace	Vesalius_fc	two_cell	2.4124764452108e-10
CytoSpace_noLab	Vesalius_fc	two_cell	0.031161689946245
GPSA	Vesalius_fc	two_cell	5.54184721699607e-26
PASTE	Vesalius_fc	two_cell	1.74477488188611e-24
Scanorama	Vesalius_fc	two_cell	1.60920226268578e-27
SLAT	Vesalius_fc	two_cell	2.69879318356125e-24
Tangram	Vesalius_fc	two_cell	1.12953719568037e-09
Vesalius_c	Vesalius_fc	two_cell	0.00343511816287475
Vesalius_f	Vesalius_fc	two_cell	1.27949522238609e-08
Vesalius_fc	Vesalius_fc	two_cell	1
Vesalius_fn	Vesalius_fc	two_cell	2.45743256499272e-08
Vesalius_fnc	Vesalius_fc	two_cell	0.947370564227847
Vesalius_fnct	Vesalius_fc	two_cell	0.809606820601791
Vesalius_fncty	Vesalius_fc	two_cell	0.503915089465767
Vesalius_fnt	Vesalius_fc	two_cell	6.84116376933047e-09
Vesalius_fny	Vesalius_fc	two_cell	4.17231033226543e-05
Vesalius_ft	Vesalius_fc	two_cell	2.69846260834899e-08
Vesalius_n	Vesalius_fc	two_cell	0.921409177636655
Vesalius_nc	Vesalius_fc	two_cell	1.87700092209318e-05
Vesalius_nt	Vesalius_fc	two_cell	0.00167099842226262
Vesalius_t	Vesalius_fc	two_cell	0.00625873610607436
CytoSpace	Vesalius_fn	two_cell	2.36754303108368e-10
CytoSpace_noLab	Vesalius_fn	two_cell	1.96325151738884e-18
GPSA	Vesalius_fn	two_cell	9.64637352576946e-43
PASTE	Vesalius_fn	two_cell	2.70881372629492e-43
Scanorama	Vesalius_fn	two_cell	5.6420206450683e-17
SLAT	Vesalius_fn	two_cell	5.66914939977114e-12
Tangram	Vesalius_fn	two_cell	6.90301615502578e-33
Vesalius_c	Vesalius_fn	two_cell	1.47141778934087e-16
Vesalius_f	Vesalius_fn	two_cell	0.712600079616301
Vesalius_fc	Vesalius_fn	two_cell	2.45743256499272e-08
Vesalius_fn	Vesalius_fn	two_cell	1
Vesalius_fnc	Vesalius_fn	two_cell	1.42096643684105e-08
Vesalius_fnct	Vesalius_fn	two_cell	5.05563830721441e-09
Vesalius_fncty	Vesalius_fn	two_cell	1.04376213578801e-06
Vesalius_fnt	Vesalius_fn	two_cell	0.780944509529188
Vesalius_fny	Vesalius_fn	two_cell	0.680415956383952
Vesalius_ft	Vesalius_fn	two_cell	0.926144972178729
Vesalius_n	Vesalius_fn	two_cell	4.56916664539944e-12
Vesalius_nc	Vesalius_fn	two_cell	1.1460347775579e-22
Vesalius_nt	Vesalius_fn	two_cell	0.000135269072512177
Vesalius_t	Vesalius_fn	two_cell	4.36053678329275e-05
CytoSpace	Vesalius_fnc	two_cell	2.4124764452108e-10
CytoSpace_noLab	Vesalius_fnc	two_cell	0.0338052225539278
GPSA	Vesalius_fnc	two_cell	4.05410539625508e-26
PASTE	Vesalius_fnc	two_cell	1.35550411022473e-24
Scanorama	Vesalius_fnc	two_cell	7.99866583725762e-28
SLAT	Vesalius_fnc	two_cell	1.00044831539143e-24
Tangram	Vesalius_fnc	two_cell	9.30350003604615e-10
Vesalius_c	Vesalius_fnc	two_cell	0.00375789680646035
Vesalius_f	Vesalius_fnc	two_cell	7.83603908535582e-09
Vesalius_fc	Vesalius_fnc	two_cell	0.947370564227847
Vesalius_fn	Vesalius_fnc	two_cell	1.42096643684105e-08
Vesalius_fnc	Vesalius_fnc	two_cell	1
Vesalius_fnct	Vesalius_fnc	two_cell	0.878026696331248
Vesalius_fncty	Vesalius_fnc	two_cell	0.455725976003566
Vesalius_fnt	Vesalius_fnc	two_cell	4.58324367889545e-09
Vesalius_fny	Vesalius_fnc	two_cell	2.88278703796683e-05
Vesalius_ft	Vesalius_fnc	two_cell	1.51878487005047e-08
Vesalius_n	Vesalius_fnc	two_cell	0.85956057711184
Vesalius_nc	Vesalius_fnc	two_cell	1.99151998139608e-05
Vesalius_nt	Vesalius_fnc	two_cell	0.00118404977648588
Vesalius_t	Vesalius_fnc	two_cell	0.004629369128336
CytoSpace	Vesalius_fnct	two_cell	2.4124764452108e-10
CytoSpace_noLab	Vesalius_fnct	two_cell	0.0496954146285001
GPSA	Vesalius_fnct	two_cell	3.78160245401893e-26
PASTE	Vesalius_fnct	two_cell	1.26712774329778e-24
Scanorama	Vesalius_fnct	two_cell	3.0184294641128e-28
SLAT	Vesalius_fnct	two_cell	2.43872621656376e-25
Tangram	Vesalius_fnct	two_cell	1.15277807942805e-09
Vesalius_c	Vesalius_fnct	two_cell	0.00439543613265281
Vesalius_f	Vesalius_fnct	two_cell	2.35953920144064e-09
Vesalius_fc	Vesalius_fnct	two_cell	0.809606820601791
Vesalius_fn	Vesalius_fnct	two_cell	5.05563830721441e-09
Vesalius_fnc	Vesalius_fnct	two_cell	0.878026696331248
Vesalius_fnct	Vesalius_fnct	two_cell	1
Vesalius_fncty	Vesalius_fnct	two_cell	0.381331220449584
Vesalius_fnt	Vesalius_fnct	two_cell	1.23785075715241e-09
Vesalius_fny	Vesalius_fnct	two_cell	2.08186079663321e-05
Vesalius_ft	Vesalius_fnct	two_cell	5.20636910617487e-09
Vesalius_n	Vesalius_fnct	two_cell	0.700952124247371
Vesalius_nc	Vesalius_fnct	two_cell	2.63248431561756e-05
Vesalius_nt	Vesalius_fnct	two_cell	0.000509164247995136
Vesalius_t	Vesalius_fnct	two_cell	0.002311316321954
CytoSpace	Vesalius_fncty	two_cell	2.4124764452108e-10
CytoSpace_noLab	Vesalius_fncty	two_cell	0.00525480330430221
GPSA	Vesalius_fncty	two_cell	4.06154217776102e-27
PASTE	Vesalius_fncty	two_cell	8.54267682690729e-26
Scanorama	Vesalius_fncty	two_cell	3.20591026842219e-25
SLAT	Vesalius_fncty	two_cell	4.92470718868657e-22
Tangram	Vesalius_fncty	two_cell	6.28669027472676e-11
Vesalius_c	Vesalius_fncty	two_cell	0.000497718813623948
Vesalius_f	Vesalius_fncty	two_cell	5.11855425458689e-07
Vesalius_fc	Vesalius_fncty	two_cell	0.503915089465767
Vesalius_fn	Vesalius_fncty	two_cell	1.04376213578801e-06
Vesalius_fnc	Vesalius_fncty	two_cell	0.455725976003566
Vesalius_fnct	Vesalius_fncty	two_cell	0.381331220449584
Vesalius_fncty	Vesalius_fncty	two_cell	1
Vesalius_fnt	Vesalius_fncty	two_cell	3.03454309394089e-07
Vesalius_fny	Vesalius_fncty	two_cell	0.000428296718275509
Vesalius_ft	Vesalius_fncty	two_cell	9.68763064423861e-07
Vesalius_n	Vesalius_fncty	two_cell	0.511588382236247
Vesalius_nc	Vesalius_fncty	two_cell	1.59568847271985e-06
Vesalius_nt	Vesalius_fncty	two_cell	0.0180122968947383
Vesalius_t	Vesalius_fncty	two_cell	0.0465580396308789
CytoSpace	Vesalius_fnt	two_cell	2.36754303108368e-10
CytoSpace_noLab	Vesalius_fnt	two_cell	1.43545086094113e-19
GPSA	Vesalius_fnt	two_cell	1.89361856005262e-43
PASTE	Vesalius_fnt	two_cell	6.89358378193166e-44
Scanorama	Vesalius_fnt	two_cell	7.44742967607066e-16
SLAT	Vesalius_fnt	two_cell	3.08019198507564e-11
Tangram	Vesalius_fnt	two_cell	6.10600211383684e-35
Vesalius_c	Vesalius_fnt	two_cell	6.74282044272576e-18
Vesalius_f	Vesalius_fnt	two_cell	0.884003768078264
Vesalius_fc	Vesalius_fnt	two_cell	6.84116376933047e-09
Vesalius_fn	Vesalius_fnt	two_cell	0.780944509529188
Vesalius_fnc	Vesalius_fnt	two_cell	4.58324367889545e-09
Vesalius_fnct	Vesalius_fnt	two_cell	1.23785075715241e-09
Vesalius_fncty	Vesalius_fnt	two_cell	3.03454309394089e-07
Vesalius_fnt	Vesalius_fnt	two_cell	1
Vesalius_fny	Vesalius_fnt	two_cell	0.483637384331352
Vesalius_ft	Vesalius_fnt	two_cell	0.870023355824337
Vesalius_n	Vesalius_fnt	two_cell	2.51397971219009e-13
Vesalius_nc	Vesalius_fnt	two_cell	4.4543227115937e-24
Vesalius_nt	Vesalius_fnt	two_cell	4.18233728326229e-05
Vesalius_t	Vesalius_fnt	two_cell	1.13052709556809e-05
CytoSpace	Vesalius_fny	two_cell	2.36432558903814e-10
CytoSpace_noLab	Vesalius_fny	two_cell	3.60296700255161e-10
GPSA	Vesalius_fny	two_cell	5.98842480534001e-34
PASTE	Vesalius_fny	two_cell	3.85080635725046e-33
Scanorama	Vesalius_fny	two_cell	8.74585060388301e-13
SLAT	Vesalius_fny	two_cell	2.82507144411225e-09
Tangram	Vesalius_fny	two_cell	8.28799745327494e-21
Vesalius_c	Vesalius_fny	two_cell	1.79682559361075e-10
Vesalius_f	Vesalius_fny	two_cell	0.533230141490688
Vesalius_fc	Vesalius_fny	two_cell	4.17231033226543e-05
Vesalius_fn	Vesalius_fny	two_cell	0.680415956383952
Vesalius_fnc	Vesalius_fny	two_cell	2.88278703796683e-05
Vesalius_fnct	Vesalius_fny	two_cell	2.08186079663321e-05
Vesalius_fncty	Vesalius_fny	two_cell	0.000428296718275509
Vesalius_fnt	Vesalius_fny	two_cell	0.483637384331352
Vesalius_fny	Vesalius_fny	two_cell	1
Vesalius_ft	Vesalius_fny	two_cell	0.539605235726511
Vesalius_n	Vesalius_fny	two_cell	6.29169025495121e-06
Vesalius_nc	Vesalius_fny	two_cell	2.62363718268419e-14
Vesalius_nt	Vesalius_fny	two_cell	0.0513860207813149
Vesalius_t	Vesalius_fny	two_cell	0.0303205436247068
CytoSpace	Vesalius_ft	two_cell	2.36754303108368e-10
CytoSpace_noLab	Vesalius_ft	two_cell	6.11310172875626e-18
GPSA	Vesalius_ft	two_cell	1.37574890066021e-42
PASTE	Vesalius_ft	two_cell	4.94892631213291e-43
Scanorama	Vesalius_ft	two_cell	9.07450651444278e-16
SLAT	Vesalius_ft	two_cell	3.36168476486367e-11
Tangram	Vesalius_ft	two_cell	4.73710534305661e-32
Vesalius_c	Vesalius_ft	two_cell	1.47141778934087e-16
Vesalius_f	Vesalius_ft	two_cell	0.822065727906753
Vesalius_fc	Vesalius_ft	two_cell	2.69846260834899e-08
Vesalius_fn	Vesalius_ft	two_cell	0.926144972178729
Vesalius_fnc	Vesalius_ft	two_cell	1.51878487005047e-08
Vesalius_fnct	Vesalius_ft	two_cell	5.20636910617487e-09
Vesalius_fncty	Vesalius_ft	two_cell	9.68763064423861e-07
Vesalius_fnt	Vesalius_ft	two_cell	0.870023355824337
Vesalius_fny	Vesalius_ft	two_cell	0.539605235726511
Vesalius_ft	Vesalius_ft	two_cell	1
Vesalius_n	Vesalius_ft	two_cell	1.1515527061044e-11
Vesalius_nc	Vesalius_ft	two_cell	1.71432197400627e-22
Vesalius_nt	Vesalius_ft	two_cell	0.00016016975596585
Vesalius_t	Vesalius_ft	two_cell	5.74585653128302e-05
CytoSpace	Vesalius_n	two_cell	2.36754303108368e-10
CytoSpace_noLab	Vesalius_n	two_cell	0.00040352456097895
GPSA	Vesalius_n	two_cell	2.28908695486464e-42
PASTE	Vesalius_n	two_cell	2.96214206781117e-43
Scanorama	Vesalius_n	two_cell	1.39561178712598e-33
SLAT	Vesalius_n	two_cell	4.64733295479222e-32
Tangram	Vesalius_n	two_cell	9.68740266393658e-26
Vesalius_c	Vesalius_n	two_cell	1.92732595188188e-06
Vesalius_f	Vesalius_n	two_cell	5.8650683282255e-12
Vesalius_fc	Vesalius_n	two_cell	0.921409177636655
Vesalius_fn	Vesalius_n	two_cell	4.56916664539944e-12
Vesalius_fnc	Vesalius_n	two_cell	0.85956057711184
Vesalius_fnct	Vesalius_n	two_cell	0.700952124247371
Vesalius_fncty	Vesalius_n	two_cell	0.511588382236247
Vesalius_fnt	Vesalius_n	two_cell	2.51397971219009e-13
Vesalius_fny	Vesalius_n	two_cell	6.29169025495121e-06
Vesalius_ft	Vesalius_n	two_cell	1.1515527061044e-11
Vesalius_n	Vesalius_n	two_cell	1
Vesalius_nc	Vesalius_n	two_cell	1.53951281487965e-10
Vesalius_nt	Vesalius_n	two_cell	1.48722794183245e-06
Vesalius_t	Vesalius_n	two_cell	2.84119970719879e-05
CytoSpace	Vesalius_nc	two_cell	2.4124764452108e-10
CytoSpace_noLab	Vesalius_nc	two_cell	0.00291191533707639
GPSA	Vesalius_nc	two_cell	9.86106939472243e-20
PASTE	Vesalius_nc	two_cell	3.86176144258797e-18
Scanorama	Vesalius_nc	two_cell	7.19922408126945e-37
SLAT	Vesalius_nc	two_cell	2.82703325554975e-36
Tangram	Vesalius_nc	two_cell	0.180362473209951
Vesalius_c	Vesalius_nc	two_cell	0.206796103599303
Vesalius_f	Vesalius_nc	two_cell	1.91457145527724e-21
Vesalius_fc	Vesalius_nc	two_cell	1.87700092209318e-05
Vesalius_fn	Vesalius_nc	two_cell	1.1460347775579e-22
Vesalius_fnc	Vesalius_nc	two_cell	1.99151998139608e-05
Vesalius_fnct	Vesalius_nc	two_cell	2.63248431561756e-05
Vesalius_fncty	Vesalius_nc	two_cell	1.59568847271985e-06
Vesalius_fnt	Vesalius_nc	two_cell	4.4543227115937e-24
Vesalius_fny	Vesalius_nc	two_cell	2.62363718268419e-14
Vesalius_ft	Vesalius_nc	two_cell	1.71432197400627e-22
Vesalius_n	Vesalius_nc	two_cell	1.53951281487965e-10
Vesalius_nc	Vesalius_nc	two_cell	1
Vesalius_nt	Vesalius_nc	two_cell	2.20811825543219e-19
Vesalius_t	Vesalius_nc	two_cell	5.1420170661701e-18
CytoSpace	Vesalius_nt	two_cell	2.36754303108368e-10
CytoSpace_noLab	Vesalius_nt	two_cell	8.13565659130011e-12
GPSA	Vesalius_nt	two_cell	6.74011123578067e-44
PASTE	Vesalius_nt	two_cell	2.99165381669946e-44
Scanorama	Vesalius_nt	two_cell	7.53990673363606e-27
SLAT	Vesalius_nt	two_cell	1.86944945039474e-23
Tangram	Vesalius_nt	two_cell	1.27504343538555e-36
Vesalius_c	Vesalius_nt	two_cell	2.81007814080399e-13
Vesalius_f	Vesalius_nt	two_cell	3.81965352442512e-05
Vesalius_fc	Vesalius_nt	two_cell	0.00167099842226262
Vesalius_fn	Vesalius_nt	two_cell	0.000135269072512177
Vesalius_fnc	Vesalius_nt	two_cell	0.00118404977648588
Vesalius_fnct	Vesalius_nt	two_cell	0.000509164247995136
Vesalius_fncty	Vesalius_nt	two_cell	0.0180122968947383
Vesalius_fnt	Vesalius_nt	two_cell	4.18233728326229e-05
Vesalius_fny	Vesalius_nt	two_cell	0.0513860207813149
Vesalius_ft	Vesalius_nt	two_cell	0.00016016975596585
Vesalius_n	Vesalius_nt	two_cell	1.48722794183245e-06
Vesalius_nc	Vesalius_nt	two_cell	2.20811825543219e-19
Vesalius_nt	Vesalius_nt	two_cell	1
Vesalius_t	Vesalius_nt	two_cell	0.496819251695344
CytoSpace	Vesalius_t	two_cell	2.36754303108368e-10
CytoSpace_noLab	Vesalius_t	two_cell	2.69415514484822e-10
GPSA	Vesalius_t	two_cell	7.37517454062385e-44
PASTE	Vesalius_t	two_cell	3.1300196274941e-44
Scanorama	Vesalius_t	two_cell	2.8172993725546e-26
SLAT	Vesalius_t	two_cell	2.12875325063223e-23
Tangram	Vesalius_t	two_cell	1.10450685078215e-36
Vesalius_c	Vesalius_t	two_cell	2.10108189754495e-12
Vesalius_f	Vesalius_t	two_cell	1.52894886799641e-05
Vesalius_fc	Vesalius_t	two_cell	0.00625873610607436
Vesalius_fn	Vesalius_t	two_cell	4.36053678329275e-05
Vesalius_fnc	Vesalius_t	two_cell	0.004629369128336
Vesalius_fnct	Vesalius_t	two_cell	0.002311316321954
Vesalius_fncty	Vesalius_t	two_cell	0.0465580396308789
Vesalius_fnt	Vesalius_t	two_cell	1.13052709556809e-05
Vesalius_fny	Vesalius_t	two_cell	0.0303205436247068
Vesalius_ft	Vesalius_t	two_cell	5.74585653128302e-05
Vesalius_n	Vesalius_t	two_cell	2.84119970719879e-05
Vesalius_nc	Vesalius_t	two_cell	5.1420170661701e-18
Vesalius_nt	Vesalius_t	two_cell	0.496819251695344
Vesalius_t	Vesalius_t	two_cell	1
