# Supplementary material for: Multi-scale and multi-context interpretable mapping of cell states across heterogeneous spatial samples
Source: Nat Commun. 2025 Aug 21;16:7814. doi: 10.1038/s41467-025-62782-y (PMC12370880; doi:10.1038/s41467-025-62782-y)
Supplement: Supplementary file 9 — Source Data [file 41467_2025_62782_MOESM9_ESM.zip › SourceData/figure_s8c.tsv]

target	source	Data_Type	pval
CytoSpace	CytoSpace	one_cell	NA
CytoSpace_noLab	CytoSpace	one_cell	2.6115992790193e-27
GPSA	CytoSpace	one_cell	2.6115992790193e-27
PASTE	CytoSpace	one_cell	2.57934500631442e-27
Scanorama	CytoSpace	one_cell	2.6115992790193e-27
SLAT	CytoSpace	one_cell	2.6115992790193e-27
Tangram	CytoSpace	one_cell	2.6115992790193e-27
Vesalius_c	CytoSpace	one_cell	2.36262937313544e-27
Vesalius_f	CytoSpace	one_cell	2.6115992790193e-27
Vesalius_fc	CytoSpace	one_cell	2.36262937313544e-27
Vesalius_fn	CytoSpace	one_cell	2.6115992790193e-27
Vesalius_fnc	CytoSpace	one_cell	2.36262937313544e-27
Vesalius_fnct	CytoSpace	one_cell	2.36262937313544e-27
Vesalius_fncty	CytoSpace	one_cell	1.18622260886156e-26
Vesalius_fnt	CytoSpace	one_cell	2.6115992790193e-27
Vesalius_fny	CytoSpace	one_cell	1.18622260886156e-26
Vesalius_ft	CytoSpace	one_cell	2.6115992790193e-27
Vesalius_n	CytoSpace	one_cell	2.6115992790193e-27
Vesalius_nc	CytoSpace	one_cell	2.36262937313544e-27
Vesalius_nt	CytoSpace	one_cell	2.6115992790193e-27
Vesalius_t	CytoSpace	one_cell	2.6115992790193e-27
CytoSpace	CytoSpace_noLab	one_cell	2.6115992790193e-27
CytoSpace_noLab	CytoSpace_noLab	one_cell	1
GPSA	CytoSpace_noLab	one_cell	2.53307059704875e-43
PASTE	CytoSpace_noLab	one_cell	4.6669337306191e-44
Scanorama	CytoSpace_noLab	one_cell	6.42208483168782e-39
SLAT	CytoSpace_noLab	one_cell	4.51890994899281e-41
Tangram	CytoSpace_noLab	one_cell	3.62610393178826e-35
Vesalius_c	CytoSpace_noLab	one_cell	9.68486901735139e-06
Vesalius_f	CytoSpace_noLab	one_cell	1.41170491514927e-34
Vesalius_fc	CytoSpace_noLab	one_cell	2.68712277100634e-06
Vesalius_fn	CytoSpace_noLab	one_cell	4.95728338738484e-27
Vesalius_fnc	CytoSpace_noLab	one_cell	7.96885348899509e-06
Vesalius_fnct	CytoSpace_noLab	one_cell	1.21035099288233e-05
Vesalius_fncty	CytoSpace_noLab	one_cell	6.02002160528812e-06
Vesalius_fnt	CytoSpace_noLab	one_cell	7.15543359636091e-27
Vesalius_fny	CytoSpace_noLab	one_cell	1.46794116128546e-11
Vesalius_ft	CytoSpace_noLab	one_cell	9.97313261924153e-33
Vesalius_n	CytoSpace_noLab	one_cell	1.04382386022067e-18
Vesalius_nc	CytoSpace_noLab	one_cell	0.00713285951058762
Vesalius_nt	CytoSpace_noLab	one_cell	3.12771888515766e-19
Vesalius_t	CytoSpace_noLab	one_cell	3.14207086836621e-20
CytoSpace	GPSA	one_cell	2.6115992790193e-27
CytoSpace_noLab	GPSA	one_cell	2.53307059704875e-43
GPSA	GPSA	one_cell	1
PASTE	GPSA	one_cell	0.541726524558312
Scanorama	GPSA	one_cell	8.40015287994857e-45
SLAT	GPSA	one_cell	8.40015287994857e-45
Tangram	GPSA	one_cell	3.9292309017268e-35
Vesalius_c	GPSA	one_cell	6.90700838952407e-25
Vesalius_f	GPSA	one_cell	8.79121092532293e-45
Vesalius_fc	GPSA	one_cell	2.54455080914272e-26
Vesalius_fn	GPSA	one_cell	8.59346884263568e-45
Vesalius_fnc	GPSA	one_cell	2.37469241178174e-26
Vesalius_fnct	GPSA	one_cell	1.86403085300551e-26
Vesalius_fncty	GPSA	one_cell	2.67974917438558e-26
Vesalius_fnt	GPSA	one_cell	8.59346884263568e-45
Vesalius_fny	GPSA	one_cell	1.73227835126115e-28
Vesalius_ft	GPSA	one_cell	8.59346884263568e-45
Vesalius_n	GPSA	one_cell	9.84992265587143e-45
Vesalius_nc	GPSA	one_cell	1.36491920137338e-25
Vesalius_nt	GPSA	one_cell	1.10354198942797e-44
Vesalius_t	GPSA	one_cell	1.44920160675268e-44
CytoSpace	PASTE	one_cell	2.57934500631442e-27
CytoSpace_noLab	PASTE	one_cell	4.6669337306191e-44
GPSA	PASTE	one_cell	0.541726524558312
PASTE	PASTE	one_cell	1
Scanorama	PASTE	one_cell	8.34063306028111e-45
SLAT	PASTE	one_cell	8.34063306028111e-45
Tangram	PASTE	one_cell	3.21687006280244e-40
Vesalius_c	PASTE	one_cell	4.80102895388924e-24
Vesalius_f	PASTE	one_cell	8.34063306028111e-45
Vesalius_fc	PASTE	one_cell	1.26511431549813e-25
Vesalius_fn	PASTE	one_cell	8.34063306028111e-45
Vesalius_fnc	PASTE	one_cell	1.33144089150529e-25
Vesalius_fnct	PASTE	one_cell	1.24374158174751e-25
Vesalius_fncty	PASTE	one_cell	1.3775367906038e-25
Vesalius_fnt	PASTE	one_cell	8.34063306028111e-45
Vesalius_fny	PASTE	one_cell	1.28734358836901e-27
Vesalius_ft	PASTE	one_cell	8.34063306028111e-45
Vesalius_n	PASTE	one_cell	8.53259313017066e-45
Vesalius_nc	PASTE	one_cell	7.71634453909415e-25
Vesalius_nt	PASTE	one_cell	8.53259313017066e-45
Vesalius_t	PASTE	one_cell	9.78024156585646e-45
CytoSpace	Scanorama	one_cell	2.6115992790193e-27
CytoSpace_noLab	Scanorama	one_cell	6.42208483168782e-39
GPSA	Scanorama	one_cell	8.40015287994857e-45
PASTE	Scanorama	one_cell	8.34063306028111e-45
Scanorama	Scanorama	one_cell	1
SLAT	Scanorama	one_cell	0.0354663766611085
Tangram	Scanorama	one_cell	8.40015287994857e-45
Vesalius_c	Scanorama	one_cell	1.22193544437427e-10
Vesalius_f	Scanorama	one_cell	0.000156076717626168
Vesalius_fc	Scanorama	one_cell	1.83729458383259e-05
Vesalius_fn	Scanorama	one_cell	1.60795825569704e-08
Vesalius_fnc	Scanorama	one_cell	5.12637910357266e-06
Vesalius_fnct	Scanorama	one_cell	3.5914137311303e-06
Vesalius_fncty	Scanorama	one_cell	4.21935135941306e-05
Vesalius_fnt	Scanorama	one_cell	1.58628090376391e-06
Vesalius_fny	Scanorama	one_cell	0.000960862923442931
Vesalius_ft	Scanorama	one_cell	0.0351854839124033
Vesalius_n	Scanorama	one_cell	7.81954170968592e-20
Vesalius_nc	Scanorama	one_cell	1.41908545138562e-20
Vesalius_nt	Scanorama	one_cell	5.02678308160481e-11
Vesalius_t	Scanorama	one_cell	1.77507555429697e-06
CytoSpace	SLAT	one_cell	2.6115992790193e-27
CytoSpace_noLab	SLAT	one_cell	4.51890994899281e-41
GPSA	SLAT	one_cell	8.40015287994857e-45
PASTE	SLAT	one_cell	8.34063306028111e-45
Scanorama	SLAT	one_cell	0.0354663766611085
SLAT	SLAT	one_cell	1
Tangram	SLAT	one_cell	8.40015287994857e-45
Vesalius_c	SLAT	one_cell	3.94654979327724e-13
Vesalius_f	SLAT	one_cell	6.71886004316561e-07
Vesalius_fc	SLAT	one_cell	4.97538082501397e-09
Vesalius_fn	SLAT	one_cell	2.7000671852257e-12
Vesalius_fnc	SLAT	one_cell	7.53707179791479e-10
Vesalius_fnct	SLAT	one_cell	3.63666281504479e-10
Vesalius_fncty	SLAT	one_cell	1.64791276031012e-07
Vesalius_fnt	SLAT	one_cell	3.28281179030088e-10
Vesalius_fny	SLAT	one_cell	2.86187442832572e-06
Vesalius_ft	SLAT	one_cell	4.97355447510599e-05
Vesalius_n	SLAT	one_cell	1.24602847646278e-21
Vesalius_nc	SLAT	one_cell	4.74300566133621e-22
Vesalius_nt	SLAT	one_cell	3.17045736083561e-15
Vesalius_t	SLAT	one_cell	9.89296345757393e-11
CytoSpace	Tangram	one_cell	2.6115992790193e-27
CytoSpace_noLab	Tangram	one_cell	3.62610393178826e-35
GPSA	Tangram	one_cell	3.9292309017268e-35
PASTE	Tangram	one_cell	3.21687006280244e-40
Scanorama	Tangram	one_cell	8.40015287994857e-45
SLAT	Tangram	one_cell	8.40015287994857e-45
Tangram	Tangram	one_cell	1
Vesalius_c	Tangram	one_cell	5.41197540348374e-11
Vesalius_f	Tangram	one_cell	8.40015287994857e-45
Vesalius_fc	Tangram	one_cell	1.83104222169324e-13
Vesalius_fn	Tangram	one_cell	8.40015287994857e-45
Vesalius_fnc	Tangram	one_cell	2.41590764530844e-13
Vesalius_fnct	Tangram	one_cell	2.99835181160722e-13
Vesalius_fncty	Tangram	one_cell	3.2603203590997e-13
Vesalius_fnt	Tangram	one_cell	8.40015287994857e-45
Vesalius_fny	Tangram	one_cell	2.62822906450598e-18
Vesalius_ft	Tangram	one_cell	8.40015287994857e-45
Vesalius_n	Tangram	one_cell	9.84992265587143e-45
Vesalius_nc	Tangram	one_cell	2.44123210676079e-11
Vesalius_nt	Tangram	one_cell	1.29371957993749e-44
Vesalius_t	Tangram	one_cell	1.93650596330625e-43
CytoSpace	Vesalius_c	one_cell	2.36262937313544e-27
CytoSpace_noLab	Vesalius_c	one_cell	9.68486901735139e-06
GPSA	Vesalius_c	one_cell	6.90700838952407e-25
PASTE	Vesalius_c	one_cell	4.80102895388924e-24
Scanorama	Vesalius_c	one_cell	1.22193544437427e-10
SLAT	Vesalius_c	one_cell	3.94654979327724e-13
Tangram	Vesalius_c	one_cell	5.41197540348374e-11
Vesalius_c	Vesalius_c	one_cell	1
Vesalius_f	Vesalius_c	one_cell	0.000362189948297108
Vesalius_fc	Vesalius_c	one_cell	0.198085894330829
Vesalius_fn	Vesalius_c	one_cell	0.0517065953988707
Vesalius_fnc	Vesalius_c	one_cell	0.283667885415042
Vesalius_fnct	Vesalius_c	one_cell	0.331083662030781
Vesalius_fncty	Vesalius_c	one_cell	0.20377639641275
Vesalius_fnt	Vesalius_c	one_cell	0.0119643542013061
Vesalius_fny	Vesalius_c	one_cell	0.0331305338265918
Vesalius_ft	Vesalius_c	one_cell	5.00958533494998e-06
Vesalius_n	Vesalius_c	one_cell	0.558845317859775
Vesalius_nc	Vesalius_c	one_cell	0.0226578149133168
Vesalius_nt	Vesalius_c	one_cell	0.276024878082865
Vesalius_t	Vesalius_c	one_cell	0.015059178195519
CytoSpace	Vesalius_f	one_cell	2.6115992790193e-27
CytoSpace_noLab	Vesalius_f	one_cell	1.41170491514927e-34
GPSA	Vesalius_f	one_cell	8.79121092532293e-45
PASTE	Vesalius_f	one_cell	8.34063306028111e-45
Scanorama	Vesalius_f	one_cell	0.000156076717626168
SLAT	Vesalius_f	one_cell	6.71886004316561e-07
Tangram	Vesalius_f	one_cell	8.40015287994857e-45
Vesalius_c	Vesalius_f	one_cell	0.000362189948297108
Vesalius_f	Vesalius_f	one_cell	1
Vesalius_fc	Vesalius_f	one_cell	0.0258959470070768
Vesalius_fn	Vesalius_f	one_cell	0.00714948840189315
Vesalius_fnc	Vesalius_f	one_cell	0.0089705770305689
Vesalius_fnct	Vesalius_f	one_cell	0.00650422923240654
Vesalius_fncty	Vesalius_f	one_cell	0.0266585779329456
Vesalius_fnt	Vesalius_f	one_cell	0.0478316755894761
Vesalius_fny	Vesalius_f	one_cell	0.255932552623052
Vesalius_ft	Vesalius_f	one_cell	0.359413829724526
Vesalius_n	Vesalius_f	one_cell	3.02105332515001e-10
Vesalius_nc	Vesalius_f	one_cell	6.62464214528035e-12
Vesalius_nt	Vesalius_f	one_cell	3.9279408653938e-05
Vesalius_t	Vesalius_f	one_cell	0.0192851482950456
CytoSpace	Vesalius_fc	one_cell	2.36262937313544e-27
CytoSpace_noLab	Vesalius_fc	one_cell	2.68712277100634e-06
GPSA	Vesalius_fc	one_cell	2.54455080914272e-26
PASTE	Vesalius_fc	one_cell	1.26511431549813e-25
Scanorama	Vesalius_fc	one_cell	1.83729458383259e-05
SLAT	Vesalius_fc	one_cell	4.97538082501397e-09
Tangram	Vesalius_fc	one_cell	1.83104222169324e-13
Vesalius_c	Vesalius_fc	one_cell	0.198085894330829
Vesalius_f	Vesalius_fc	one_cell	0.0258959470070768
Vesalius_fc	Vesalius_fc	one_cell	1
Vesalius_fn	Vesalius_fc	one_cell	0.393184207326795
Vesalius_fnc	Vesalius_fc	one_cell	0.804108896550674
Vesalius_fnct	Vesalius_fc	one_cell	0.731321624832832
Vesalius_fncty	Vesalius_fc	one_cell	0.755761798429713
Vesalius_fnt	Vesalius_fc	one_cell	0.157532378167623
Vesalius_fny	Vesalius_fc	one_cell	0.290249867858361
Vesalius_ft	Vesalius_fc	one_cell	0.00348714190132878
Vesalius_n	Vesalius_fc	one_cell	0.301672901403024
Vesalius_nc	Vesalius_fc	one_cell	0.00278859289387267
Vesalius_nt	Vesalius_fc	one_cell	0.887790882972367
Vesalius_t	Vesalius_fc	one_cell	0.34098341871785
CytoSpace	Vesalius_fn	one_cell	2.6115992790193e-27
CytoSpace_noLab	Vesalius_fn	one_cell	4.95728338738484e-27
GPSA	Vesalius_fn	one_cell	8.59346884263568e-45
PASTE	Vesalius_fn	one_cell	8.34063306028111e-45
Scanorama	Vesalius_fn	one_cell	1.60795825569704e-08
SLAT	Vesalius_fn	one_cell	2.7000671852257e-12
Tangram	Vesalius_fn	one_cell	8.40015287994857e-45
Vesalius_c	Vesalius_fn	one_cell	0.0517065953988707
Vesalius_f	Vesalius_fn	one_cell	0.00714948840189315
Vesalius_fc	Vesalius_fn	one_cell	0.393184207326795
Vesalius_fn	Vesalius_fn	one_cell	1
Vesalius_fnc	Vesalius_fn	one_cell	0.215248554059239
Vesalius_fnct	Vesalius_fn	one_cell	0.17581472979011
Vesalius_fncty	Vesalius_fn	one_cell	0.396768368053649
Vesalius_fnt	Vesalius_fn	one_cell	0.578641114170826
Vesalius_fny	Vesalius_fn	one_cell	0.62797568201387
Vesalius_ft	Vesalius_fn	one_cell	0.00130287105651651
Vesalius_n	Vesalius_fn	one_cell	0.000801212202986432
Vesalius_nc	Vesalius_fn	one_cell	5.69175510956634e-07
Vesalius_nt	Vesalius_fn	one_cell	0.0812474865297548
Vesalius_t	Vesalius_fn	one_cell	0.800813298182818
CytoSpace	Vesalius_fnc	one_cell	2.36262937313544e-27
CytoSpace_noLab	Vesalius_fnc	one_cell	7.96885348899509e-06
GPSA	Vesalius_fnc	one_cell	2.37469241178174e-26
PASTE	Vesalius_fnc	one_cell	1.33144089150529e-25
Scanorama	Vesalius_fnc	one_cell	5.12637910357266e-06
SLAT	Vesalius_fnc	one_cell	7.53707179791479e-10
Tangram	Vesalius_fnc	one_cell	2.41590764530844e-13
Vesalius_c	Vesalius_fnc	one_cell	0.283667885415042
Vesalius_f	Vesalius_fnc	one_cell	0.0089705770305689
Vesalius_fc	Vesalius_fnc	one_cell	0.804108896550674
Vesalius_fn	Vesalius_fnc	one_cell	0.215248554059239
Vesalius_fnc	Vesalius_fnc	one_cell	1
Vesalius_fnct	Vesalius_fnc	one_cell	0.922765321248775
Vesalius_fncty	Vesalius_fnc	one_cell	0.573350706152034
Vesalius_fnt	Vesalius_fnc	one_cell	0.0786607545561861
Vesalius_fny	Vesalius_fnc	one_cell	0.19696179094246
Vesalius_ft	Vesalius_fnc	one_cell	0.00101759605598501
Vesalius_n	Vesalius_fnc	one_cell	0.512139036557816
Vesalius_nc	Vesalius_fnc	one_cell	0.00608984062803078
Vesalius_nt	Vesalius_fnc	one_cell	0.646394441338173
Vesalius_t	Vesalius_fnc	one_cell	0.193416104991465
CytoSpace	Vesalius_fnct	one_cell	2.36262937313544e-27
CytoSpace_noLab	Vesalius_fnct	one_cell	1.21035099288233e-05
GPSA	Vesalius_fnct	one_cell	1.86403085300551e-26
PASTE	Vesalius_fnct	one_cell	1.24374158174751e-25
Scanorama	Vesalius_fnct	one_cell	3.5914137311303e-06
SLAT	Vesalius_fnct	one_cell	3.63666281504479e-10
Tangram	Vesalius_fnct	one_cell	2.99835181160722e-13
Vesalius_c	Vesalius_fnct	one_cell	0.331083662030781
Vesalius_f	Vesalius_fnct	one_cell	0.00650422923240654
Vesalius_fc	Vesalius_fnct	one_cell	0.731321624832832
Vesalius_fn	Vesalius_fnct	one_cell	0.17581472979011
Vesalius_fnc	Vesalius_fnct	one_cell	0.922765321248775
Vesalius_fnct	Vesalius_fnct	one_cell	1
Vesalius_fncty	Vesalius_fnct	one_cell	0.494798640479814
Vesalius_fnt	Vesalius_fnct	one_cell	0.0578026922311729
Vesalius_fny	Vesalius_fnct	one_cell	0.177002372498768
Vesalius_ft	Vesalius_fnct	one_cell	0.000669628932702454
Vesalius_n	Vesalius_fnct	one_cell	0.607528686891005
Vesalius_nc	Vesalius_fnct	one_cell	0.00838258779558062
Vesalius_nt	Vesalius_fnct	one_cell	0.56428091909799
Vesalius_t	Vesalius_fnct	one_cell	0.160395037607638
CytoSpace	Vesalius_fncty	one_cell	1.18622260886156e-26
CytoSpace_noLab	Vesalius_fncty	one_cell	6.02002160528812e-06
GPSA	Vesalius_fncty	one_cell	2.67974917438558e-26
PASTE	Vesalius_fncty	one_cell	1.3775367906038e-25
Scanorama	Vesalius_fncty	one_cell	4.21935135941306e-05
SLAT	Vesalius_fncty	one_cell	1.64791276031012e-07
Tangram	Vesalius_fncty	one_cell	3.2603203590997e-13
Vesalius_c	Vesalius_fncty	one_cell	0.20377639641275
Vesalius_f	Vesalius_fncty	one_cell	0.0266585779329456
Vesalius_fc	Vesalius_fncty	one_cell	0.755761798429713
Vesalius_fn	Vesalius_fncty	one_cell	0.396768368053649
Vesalius_fnc	Vesalius_fncty	one_cell	0.573350706152034
Vesalius_fnct	Vesalius_fncty	one_cell	0.494798640479814
Vesalius_fncty	Vesalius_fncty	one_cell	1
Vesalius_fnt	Vesalius_fncty	one_cell	0.195634512459243
Vesalius_fny	Vesalius_fncty	one_cell	0.439412768557375
Vesalius_ft	Vesalius_fncty	one_cell	0.00637840584045232
Vesalius_n	Vesalius_fncty	one_cell	0.394078345600549
Vesalius_nc	Vesalius_fncty	one_cell	0.00369755365162071
Vesalius_nt	Vesalius_fncty	one_cell	0.931249693471266
Vesalius_t	Vesalius_fncty	one_cell	0.386959107716651
CytoSpace	Vesalius_fnt	one_cell	2.6115992790193e-27
CytoSpace_noLab	Vesalius_fnt	one_cell	7.15543359636091e-27
GPSA	Vesalius_fnt	one_cell	8.59346884263568e-45
PASTE	Vesalius_fnt	one_cell	8.34063306028111e-45
Scanorama	Vesalius_fnt	one_cell	1.58628090376391e-06
SLAT	Vesalius_fnt	one_cell	3.28281179030088e-10
Tangram	Vesalius_fnt	one_cell	8.40015287994857e-45
Vesalius_c	Vesalius_fnt	one_cell	0.0119643542013061
Vesalius_f	Vesalius_fnt	one_cell	0.0478316755894761
Vesalius_fc	Vesalius_fnt	one_cell	0.157532378167623
Vesalius_fn	Vesalius_fnt	one_cell	0.578641114170826
Vesalius_fnc	Vesalius_fnt	one_cell	0.0786607545561861
Vesalius_fnct	Vesalius_fnt	one_cell	0.0578026922311729
Vesalius_fncty	Vesalius_fnt	one_cell	0.195634512459243
Vesalius_fnt	Vesalius_fnt	one_cell	1
Vesalius_fny	Vesalius_fnt	one_cell	0.980059051628354
Vesalius_ft	Vesalius_fnt	one_cell	0.013984686171733
Vesalius_n	Vesalius_fnt	one_cell	0.000201832485107701
Vesalius_nc	Vesalius_fnt	one_cell	9.37597400440196e-08
Vesalius_nt	Vesalius_fnt	one_cell	0.0284041443019719
Vesalius_t	Vesalius_fnt	one_cell	0.398704162417949
CytoSpace	Vesalius_fny	one_cell	1.18622260886156e-26
CytoSpace_noLab	Vesalius_fny	one_cell	1.46794116128546e-11
GPSA	Vesalius_fny	one_cell	1.73227835126115e-28
PASTE	Vesalius_fny	one_cell	1.28734358836901e-27
Scanorama	Vesalius_fny	one_cell	0.000960862923442931
SLAT	Vesalius_fny	one_cell	2.86187442832572e-06
Tangram	Vesalius_fny	one_cell	2.62822906450598e-18
Vesalius_c	Vesalius_fny	one_cell	0.0331305338265918
Vesalius_f	Vesalius_fny	one_cell	0.255932552623052
Vesalius_fc	Vesalius_fny	one_cell	0.290249867858361
Vesalius_fn	Vesalius_fny	one_cell	0.62797568201387
Vesalius_fnc	Vesalius_fny	one_cell	0.19696179094246
Vesalius_fnct	Vesalius_fny	one_cell	0.177002372498768
Vesalius_fncty	Vesalius_fny	one_cell	0.439412768557375
Vesalius_fnt	Vesalius_fny	one_cell	0.980059051628354
Vesalius_fny	Vesalius_fny	one_cell	1
Vesalius_ft	Vesalius_fny	one_cell	0.0896526885190832
Vesalius_n	Vesalius_fny	one_cell	0.00922776947341672
Vesalius_nc	Vesalius_fny	one_cell	4.1856251128523e-05
Vesalius_nt	Vesalius_fny	one_cell	0.158006712974164
Vesalius_t	Vesalius_fny	one_cell	0.705320453455139
CytoSpace	Vesalius_ft	one_cell	2.6115992790193e-27
CytoSpace_noLab	Vesalius_ft	one_cell	9.97313261924153e-33
GPSA	Vesalius_ft	one_cell	8.59346884263568e-45
PASTE	Vesalius_ft	one_cell	8.34063306028111e-45
Scanorama	Vesalius_ft	one_cell	0.0351854839124033
SLAT	Vesalius_ft	one_cell	4.97355447510599e-05
Tangram	Vesalius_ft	one_cell	8.40015287994857e-45
Vesalius_c	Vesalius_ft	one_cell	5.00958533494998e-06
Vesalius_f	Vesalius_ft	one_cell	0.359413829724526
Vesalius_fc	Vesalius_ft	one_cell	0.00348714190132878
Vesalius_fn	Vesalius_ft	one_cell	0.00130287105651651
Vesalius_fnc	Vesalius_ft	one_cell	0.00101759605598501
Vesalius_fnct	Vesalius_ft	one_cell	0.000669628932702454
Vesalius_fncty	Vesalius_ft	one_cell	0.00637840584045232
Vesalius_fnt	Vesalius_ft	one_cell	0.013984686171733
Vesalius_fny	Vesalius_ft	one_cell	0.0896526885190832
Vesalius_ft	Vesalius_ft	one_cell	1
Vesalius_n	Vesalius_ft	one_cell	2.45262036063569e-10
Vesalius_nc	Vesalius_ft	one_cell	2.30243049350709e-13
Vesalius_nt	Vesalius_ft	one_cell	7.83786413148187e-06
Vesalius_t	Vesalius_ft	one_cell	0.00264906897984967
CytoSpace	Vesalius_n	one_cell	2.6115992790193e-27
CytoSpace_noLab	Vesalius_n	one_cell	1.04382386022067e-18
GPSA	Vesalius_n	one_cell	9.84992265587143e-45
PASTE	Vesalius_n	one_cell	8.53259313017066e-45
Scanorama	Vesalius_n	one_cell	7.81954170968592e-20
SLAT	Vesalius_n	one_cell	1.24602847646278e-21
Tangram	Vesalius_n	one_cell	9.84992265587143e-45
Vesalius_c	Vesalius_n	one_cell	0.558845317859775
Vesalius_f	Vesalius_n	one_cell	3.02105332515001e-10
Vesalius_fc	Vesalius_n	one_cell	0.301672901403024
Vesalius_fn	Vesalius_n	one_cell	0.000801212202986432
Vesalius_fnc	Vesalius_n	one_cell	0.512139036557816
Vesalius_fnct	Vesalius_n	one_cell	0.607528686891005
Vesalius_fncty	Vesalius_n	one_cell	0.394078345600549
Vesalius_fnt	Vesalius_n	one_cell	0.000201832485107701
Vesalius_fny	Vesalius_n	one_cell	0.00922776947341672
Vesalius_ft	Vesalius_n	one_cell	2.45262036063569e-10
Vesalius_n	Vesalius_n	one_cell	1
Vesalius_nc	Vesalius_n	one_cell	0.00843514793687227
Vesalius_nt	Vesalius_n	one_cell	0.215978766480386
Vesalius_t	Vesalius_n	one_cell	0.00886400799212751
CytoSpace	Vesalius_nc	one_cell	2.36262937313544e-27
CytoSpace_noLab	Vesalius_nc	one_cell	0.00713285951058762
GPSA	Vesalius_nc	one_cell	1.36491920137338e-25
PASTE	Vesalius_nc	one_cell	7.71634453909415e-25
Scanorama	Vesalius_nc	one_cell	1.41908545138562e-20
SLAT	Vesalius_nc	one_cell	4.74300566133621e-22
Tangram	Vesalius_nc	one_cell	2.44123210676079e-11
Vesalius_c	Vesalius_nc	one_cell	0.0226578149133168
Vesalius_f	Vesalius_nc	one_cell	6.62464214528035e-12
Vesalius_fc	Vesalius_nc	one_cell	0.00278859289387267
Vesalius_fn	Vesalius_nc	one_cell	5.69175510956634e-07
Vesalius_fnc	Vesalius_nc	one_cell	0.00608984062803078
Vesalius_fnct	Vesalius_nc	one_cell	0.00838258779558062
Vesalius_fncty	Vesalius_nc	one_cell	0.00369755365162071
Vesalius_fnt	Vesalius_nc	one_cell	9.37597400440196e-08
Vesalius_fny	Vesalius_nc	one_cell	4.1856251128523e-05
Vesalius_ft	Vesalius_nc	one_cell	2.30243049350709e-13
Vesalius_n	Vesalius_nc	one_cell	0.00843514793687227
Vesalius_nc	Vesalius_nc	one_cell	1
Vesalius_nt	Vesalius_nc	one_cell	0.000149460717269681
Vesalius_t	Vesalius_nc	one_cell	9.20737504605289e-07
CytoSpace	Vesalius_nt	one_cell	2.6115992790193e-27
CytoSpace_noLab	Vesalius_nt	one_cell	3.12771888515766e-19
GPSA	Vesalius_nt	one_cell	1.10354198942797e-44
PASTE	Vesalius_nt	one_cell	8.53259313017066e-45
Scanorama	Vesalius_nt	one_cell	5.02678308160481e-11
SLAT	Vesalius_nt	one_cell	3.17045736083561e-15
Tangram	Vesalius_nt	one_cell	1.29371957993749e-44
Vesalius_c	Vesalius_nt	one_cell	0.276024878082865
Vesalius_f	Vesalius_nt	one_cell	3.9279408653938e-05
Vesalius_fc	Vesalius_nt	one_cell	0.887790882972367
Vesalius_fn	Vesalius_nt	one_cell	0.0812474865297548
Vesalius_fnc	Vesalius_nt	one_cell	0.646394441338173
Vesalius_fnct	Vesalius_nt	one_cell	0.56428091909799
Vesalius_fncty	Vesalius_nt	one_cell	0.931249693471266
Vesalius_fnt	Vesalius_nt	one_cell	0.0284041443019719
Vesalius_fny	Vesalius_nt	one_cell	0.158006712974164
Vesalius_ft	Vesalius_nt	one_cell	7.83786413148187e-06
Vesalius_n	Vesalius_nt	one_cell	0.215978766480386
Vesalius_nc	Vesalius_nt	one_cell	0.000149460717269681
Vesalius_nt	Vesalius_nt	one_cell	1
Vesalius_t	Vesalius_nt	one_cell	0.263568734135137
CytoSpace	Vesalius_t	one_cell	2.6115992790193e-27
CytoSpace_noLab	Vesalius_t	one_cell	3.14207086836621e-20
GPSA	Vesalius_t	one_cell	1.44920160675268e-44
PASTE	Vesalius_t	one_cell	9.78024156585646e-45
Scanorama	Vesalius_t	one_cell	1.77507555429697e-06
SLAT	Vesalius_t	one_cell	9.89296345757393e-11
Tangram	Vesalius_t	one_cell	1.93650596330625e-43
Vesalius_c	Vesalius_t	one_cell	0.015059178195519
Vesalius_f	Vesalius_t	one_cell	0.0192851482950456
Vesalius_fc	Vesalius_t	one_cell	0.34098341871785
Vesalius_fn	Vesalius_t	one_cell	0.800813298182818
Vesalius_fnc	Vesalius_t	one_cell	0.193416104991465
Vesalius_fnct	Vesalius_t	one_cell	0.160395037607638
Vesalius_fncty	Vesalius_t	one_cell	0.386959107716651
Vesalius_fnt	Vesalius_t	one_cell	0.398704162417949
Vesalius_fny	Vesalius_t	one_cell	0.705320453455139
Vesalius_ft	Vesalius_t	one_cell	0.00264906897984967
Vesalius_n	Vesalius_t	one_cell	0.00886400799212751
Vesalius_nc	Vesalius_t	one_cell	9.20737504605289e-07
Vesalius_nt	Vesalius_t	one_cell	0.263568734135137
Vesalius_t	Vesalius_t	one_cell	1
