# Supplementary material for: Multi-scale and multi-context interpretable mapping of cell states across heterogeneous spatial samples
Source: Nat Commun. 2025 Aug 21;16:7814. doi: 10.1038/s41467-025-62782-y (PMC12370880; doi:10.1038/s41467-025-62782-y)
Supplement: Supplementary file 9 — Source Data [file 41467_2025_62782_MOESM9_ESM.zip › SourceData/figure_5e_f_g.tsv]

barcodes	x	y	Cells	Map_cluster
235_118-2	42.6672955930064	65.9807621135332	Brain	1
236_116-2	42.301270189222	67.3467875173176	Brain	1
221_118-2	100.557023050348	30.2487113059643	Brain	2
237_116-2	40.5692193816531	68.3467875173176	Brain	1
232_118-2	42.1672955930064	65.1147367097487	Brain	1
232_113-2	40.0692193816531	67.4807621135332	Brain	1
242_117-2	41.4352447854375	67.8467875173176	Brain	1
242_134-2	39.2031939778686	67.9807621135332	Brain	Not Selected
242_117-2-1	44.8993464005753	65.8467875173176	Brain	1
165_138-2	156.573683548744	75.2724133595217	Brain	2
241_116-2	41.9352447854375	68.712812921102	Brain	1
223_114-2	107.985226280624	27.1147367097487	Brain	1
170_138-2	149.609581933606	71.2102355330306	Brain	3
222_111-2	104.521124665486	29.1147367097487	Brain	2
220_119-2	97.521124665486	16.9903810567665	Brain	2
221_118-2-1	115.011505722253	17.2846096908265	Brain	2
163_140-2	143.305734356313	48.2916512459885	Brain	1
180_118-2	97.1550992617015	18.356406460551	Brain	2
234_116-2	37.8371685740842	67.6147367097487	Brain	1
228_111-2	130.073683548744	29.3730669589464	Brain	1
163_140-2-1	142.805734356313	47.4256258422041	Brain	1
235_116-2	43.5333209967908	65.4807621135332	Brain	1
223_116-2	128.341632741175	30.3730669589464	Brain	1
169_138-2	148.609581933606	69.4781847254617	Brain	3
221_118-2-2	111.047404107115	18.4185842870421	Brain	2
221_118-2-3	176.06406460551	79.0307436087193	Brain	2
165_141-2	141.305734356313	44.8275496308507	Brain	1
235_116-2-1	44.3993464005753	64.9807621135332	Brain	1
230_116-2	43.1672955930064	66.8467875173176	Brain	1
228_111-2-1	127.341632741175	28.6410161513775	Brain	1
222_111-2-1	135.68137870333	63.0858798800484	Brain	2
222_113-2	65.1121593216773	36.856406460551	Brain	1
164_140-2	140.805734356313	43.9615242270663	Brain	1
243_114-2	40.4352447854375	66.1147367097487	Brain	1
164_136-2	113.645480318468	16.9185842870421	Brain	3
169_138-2-1	150.109581933606	72.0762609368151	Brain	3
242_117-2-2	44.6672955930064	69.4448637286709	Brain	1
242_117-2-3	38.7031939778686	67.1147367097487	Brain	1
227_109-2	65.9781847254617	36.356406460551	Brain	2
212_139-2	145.537785163881	48.157676649773	Brain	1
241_131-2	44.0333209967908	66.3467875173176	Brain	1
221_117-2	144.243556529821	63.9160068989706	Brain	2
184_108-2	140.403810567666	37.2653718043597	Brain	2
234_118-2	52.1935750346352	60.4807621135332	Brain	1
223_114-2-1	124.341632741175	23.4448637286709	Brain	1
170_138-2-1	156.073683548744	74.4063879557372	Brain	3
232_118-2-1	43.8993464005753	64.1147367097487	Brain	1
165_138-2-1	98.021124665486	17.856406460551	Brain	2
221_118-2-4	127.09292143521	84.2102355330306	Brain	2
163_140-2-2	145.903810567666	46.7916512459885	Brain	1
222_119-2	137.573683548744	42.3634480157129	Brain	1
163_140-2-3	147.099962990372	36.8634480157129	Brain	1
232_118-2-2	53.5596004384197	60.8467875173176	Brain	1
171_138-2	175.56406460551	78.1647182049349	Brain	3
232_118-2-3	43.0333209967908	64.6147367097487	Brain	1
221_118-2-5	127.59292143521	85.076260936815	Brain	2
243_114-2-1	44.1672955930064	68.5788383248864	Brain	1
221_118-2-6	101.423048454133	29.7487113059643	Brain	2
221_118-2-7	127.458946838995	82.8442101292461	Brain	2
223_123-2	122.645480318468	32.5070415551619	Brain	1
163_140-2-4	141.073683548744	48.4256258422041	Brain	1
235_119-2	42.4974226119286	55.6865334794732	Brain	1
228_110-2	68.3442101292462	38.4544826719043	Brain	1
170_138-2-2	150.97560733739	71.5762609368151	Brain	3
181_110-2	141.171759760097	42.5954988232818	Brain	2
222_120-2	126.573683548744	23.3108891324553	Brain	1
222_120-2-1	137.315353299546	67.9160068989706	Brain	1
228_110-2-1	66.4781847254617	37.2224318643355	Brain	1
167_138-2	155.573683548744	73.5403625519527	Brain	3
164_136-2-1	130.305734356313	25.7749907475931	Brain	3
167_138-2-1	147.743556529821	69.9781847254617	Brain	3
222_120-2-2	142.743556529821	61.3179306876173	Brain	1
228_111-2-2	145.037785163881	47.2916512459885	Brain	1
222_119-2-1	123.841632741175	22.5788383248864	Brain	1
170_139-2	155.207658144959	74.9063879557372	Brain	2
225_126-2	135.073683548744	38.0333209967908	Brain	1
208_140-2	130.805734356313	26.6410161513775	Brain	2
171_139-2	144.743556529821	64.7820323027551	Brain	3
224_111-2	70.0762609368151	37.4544826719043	Brain	1
222_118-2	138.805734356313	40.4974226119285	Brain	1
227_110-2	130.59292143521	90.2724133595217	Brain	1
222_120-2-3	135.949327895761	67.5499814951862	Brain	1
169_138-2-2	146.243556529821	67.3801085141084	Brain	3
235_116-2-2	43.6672955930064	67.712812921102	Brain	1
222_120-2-4	110.717277088193	27.8467875173176	Brain	1
223_112-2	76.0403625519529	39.7846096908265	Brain	1
224_113-2	109.851251684408	28.3467875173176	Brain	1
222_118-2-1	106.253175473055	28.1147367097487	Brain	1
164_136-2-2	101.619200876839	18.0884572681199	Brain	3
234_118-2-1	52.3275496308507	62.712812921102	Brain	1
249_127-2	45.2653718043597	64.4807621135332	Brain	1
222_120-2-5	133.145480318468	50.6935750346352	Brain	1
221_118-2-8	130.226896031426	91.6384387633061	Brain	2
171_138-2-1	145.609581933606	64.2820323027551	Brain	3
222_120-2-6	103.655099261701	29.6147367097487	Brain	1
222_120-2-7	127.073683548744	24.1769145362398	Brain	1
219_114-2	88.164718204935	32.7846096908265	Brain	3
222_119-2-2	110.217277088193	26.9807621135332	Brain	1
227_110-2-1	128.458946838995	84.576260936815	Brain	1
221_114-2	100.057023050348	29.3826859021798	Brain	1
223_116-2-1	106.753175473055	28.9807621135332	Brain	Not Selected
249_127-2-1	36.9711431702998	68.1147367097487	Brain	1
232_116-2	39.5692193816531	66.6147367097487	Brain	1
180_118-2-1	105.217277088193	18.3205080756887	Brain	2
165_140-2	146.403810567666	47.657676649773	Brain	1
220_119-2-1	89.0929214352104	18.3923048454133	Brain	2
228_111-2-3	111.083302491977	26.4807621135332	Brain	1
221_118-2-9	126.726896031426	85.576260936815	Brain	2
237_134-2	42.801270189222	68.212812921102	Brain	1
164_136-2-3	148.939708952528	60.0499814951862	Brain	3
164_138-2	138.439708952528	41.8634480157129	Brain	1
225_126-2-1	135.841632741175	43.3634480157129	Brain	1
197_106-2	131.671759760097	26.1410161513775	Brain	3
170_138-2-3	151.841632741175	71.0762609368151	Brain	3
184_109-2	103.485226280624	19.3205080756887	Brain	1
171_138-2-2	153.207658144959	71.4422863405995	Brain	3
213_135-2	102.985226280624	18.4544826719043	Brain	2
232_116-2-1	48.8993464005753	72.7749907475931	Brain	1
177_142-2	112.779454914684	17.4185842870421	Brain	3
232_172-2	154.341632741175	75.4063879557372	Brain	Not Selected
223_125-2	136.341632741175	44.2294734194974	Brain	1
220_122-2	125.68137870333	45.7653718043597	Brain	2
165_141-2-1	119.145480318468	26.4448637286709	Brain	1
224_114-2	107.485226280624	26.2487113059643	Brain	Not Selected
186_110-2	127.439708952528	22.8108891324553	Brain	3
162_140-2	144.76983597145	42.8275496308507	Brain	1
184_110-2	133.671759760097	29.6051177665153	Brain	1
222_113-2-1	127.047404107115	46.1313972081441	Brain	1
222_112-2	129.413429510899	48.2294734194974	Brain	1
234_118-2-2	60.6217782649107	59.0788383248864	Brain	1
169_138-2-3	176.930090009295	78.5307436087193	Brain	3
235_109-2	139.537785163881	37.7653718043597	Brain	1
222_119-2-3	138.305734356313	39.6313972081441	Brain	1
228_166-2	139.939708952528	44.4615242270663	Brain	1
241_116-2-1	47.1672955930064	73.7749907475931	Brain	1
184_164-2	144.26983597145	41.9615242270663	Brain	1
220_120-2	103.851251684408	17.9544826719043	Brain	2
184_108-2-1	95.7890738579171	17.9903810567665	Brain	2
165_141-2-2	141.671759760097	43.4615242270663	Brain	1
223_119-2	118.145480318468	24.712812921102	Brain	1
184_158-2	113.449327895761	28.5788383248864	Brain	1
235_119-2-1	44.2653718043597	62.7487113059643	Brain	1
222_118-2-2	106.619200876839	26.7487113059643	Brain	1
218_138-2	124.011505722253	32.8730669589464	Brain	1
241_131-2-1	44.7653718043597	63.6147367097487	Brain	1
228_111-2-4	122.145480318468	31.6410161513775	Brain	1
169_138-2-4	127.939708952528	23.6769145362398	Brain	3
236_116-2-1	45.3275496308507	50.5884572681199	Brain	1
196_107-2	95.2890738579171	17.1243556529821	Brain	3
317_221-2	150.332013797941	38.4615242270663	Spinal cord	Not Selected
220_120-2-1	129.360870627642	92.1384387633061	Brain	2
222_118-2-3	108.485226280624	27.9807621135332	Brain	1
202_150-2	123.341632741175	21.712812921102	Brain	1
232_164-2	144.537785163881	46.4256258422041	Brain	1
245_128-2	42.3993464005753	61.5166604983954	Brain	Not Selected
218_138-2-1	119.511505722253	25.0788383248864	Brain	1
224_109-2	99.1909976465638	29.8826859021798	Brain	2
225_126-2-2	125.243556529821	31.0070415551619	Brain	1
169_138-2-5	151.47560733739	72.4422863405995	Brain	3
212_156-2	124.18137870333	43.1672955930063	Brain	1
164_140-2-1	146.733937586588	38.2294734194974	Brain	1
222_122-2	135.279454914684	56.3897274573418	Brain	1
236_110-2	52.3538290724796	40.7583302491977	Brain	1
219_119-2	177.965988394157	88.3249722427793	Brain	3
180_145-2	133.547404107115	57.3897274573418	Brain	3
222_122-2-1	122.243556529821	25.8108891324553	Brain	1
170_138-2-4	134.449327895761	64.9519052838328	Brain	3
220_120-2-2	124.994845223857	86.576260936815	Brain	2
165_138-2-2	145.877531126037	68.7461339178928	Brain	2
234_118-2-3	57.8897274573418	58.3467875173176	Brain	1
235_118-2-1	59.7557528611263	59.5788383248864	Brain	1
165_141-2-3	139.439708952528	43.5954988232818	Brain	1
164_136-2-4	125.573683548744	21.5788383248864	Brain	3
235_116-2-3	43.2653718043597	61.0166604983954	Brain	1
248_133-2	34.007041555162	70.9807621135332	Brain	1
177_142-2-1	152.341632741175	71.9422863405995	Brain	3
163_140-2-5	139.877531126037	58.3538290724796	Brain	1
221_117-2-1	126.59292143521	83.3442101292461	Brain	2
243_133-2	43.301270189222	69.0788383248864	Brain	Not Selected
227_110-2-2	130.09292143521	89.4063879557372	Brain	1
222_119-2-4	135.939708952528	37.5333209967908	Brain	1
164_136-2-5	148.439708952528	59.1839560914017	Brain	3
170_138-2-5	150.47560733739	70.7102355330306	Brain	3
212_137-2	143.743556529821	63.0499814951862	Brain	2
234_142-2	65.0596004384197	80.7653718043597	Brain	1
218_116-2	132.583302491977	63.719854476264	Brain	3
190_104-2	101.985226280624	16.7224318643355	Brain	3
241_118-2	46.801270189222	75.1410161513775	Brain	1
169_138-2-6	146.743556529821	68.2461339178928	Brain	3
163_140-2-6	145.635861375235	42.3275496308507	Brain	1
169_138-2-7	149.243556529821	72.5762609368151	Brain	3
221_118-2-10	128.860870627642	91.2724133595217	Brain	2
243_114-2-2	42.4352447854375	69.5788383248864	Brain	1
227_110-2-3	128.09292143521	85.9422863405995	Brain	1
165_140-2-1	140.439708952528	45.3275496308507	Brain	1
222_116-2	69.2102355330306	37.9544826719043	Brain	Not Selected
228_108-2	66.3442101292462	34.9903810567665	Brain	3
213_162-2	119.011505722253	24.212812921102	Brain	1
184_108-2-2	131.88715006927	74.514083110324	Brain	2
184_156-2	147.26983597145	47.157676649773	Brain	1
241_131-2-2	46.1313972081441	63.9807621135332	Brain	1
248_133-2-1	35.507041555162	73.5788383248864	Brain	1
204_151-2	103.155099261701	28.7487113059643	Brain	1
235_116-2-4	41.6672955930064	64.2487113059643	Brain	1
184_110-2-1	129.226896031426	89.9063879557372	Brain	1
228_111-2-5	66.9781847254617	38.0884572681199	Brain	1
234_118-2-4	58.3897274573418	59.212812921102	Brain	1
225_117-2	136.805734356313	37.0333209967908	Brain	1
222_118-2-4	124.815353299546	46.2653718043597	Brain	1
222_119-2-5	124.315353299546	45.3993464005752	Brain	1
222_113-2-2	128.690997646564	80.9781847254617	Brain	1
220_120-2-3	125.360870627642	85.2102355330306	Brain	2
165_140-2-2	129.573683548744	28.5070415551619	Brain	1
196_106-2	98.3871500692704	16.4903810567665	Brain	3
182_171-2	143.903810567666	43.3275496308507	Brain	1
184_164-2-1	145.867912182804	38.7294734194974	Brain	1
187_162-2	117.645480318468	23.8467875173176	Brain	1
189_166-2	133.913429510899	56.0237020535574	Brain	2
184_158-2-1	139.377531126037	57.4878036686951	Brain	1
222_120-2-8	102.789073857917	30.1147367097487	Brain	1
204_142-2	136.547404107115	62.5858798800484	Brain	1
228_111-2-6	127.707658144959	27.2749907475931	Brain	1
219_136-2	122.815353299546	42.8012701892219	Brain	1
228_111-2-7	122.97560733739	23.0788383248864	Brain	1
223_114-2-2	129.324972242779	84.076260936815	Brain	1
241_118-2-1	42.8634480157131	54.3205080756887	Brain	1
235_118-2-2	57.0237020535574	58.8467875173176	Brain	1
164_136-2-6	127.18137870333	48.3634480157129	Brain	3
234_118-2-5	58.8897274573419	60.0788383248864	Brain	1
215_144-2	123.511505722253	32.0070415551619	Brain	1
222_118-2-5	142.037785163881	42.0954988232818	Brain	1
175_139-2	176.56406460551	79.8967690125038	Brain	3
169_138-2-8	154.707658144959	74.0403625519528	Brain	3
222_118-2-6	129.207658144959	29.8730669589464	Brain	1
202_105-2	94.4230484541326	17.6243556529821	Brain	3
241_118-2-2	43.6313972081441	59.6506350946109	Brain	1
221_117-2-2	135.18137870333	62.219854476264	Brain	2
235_118-2-3	56.657676649773	60.212812921102	Brain	1
184_109-2-1	100.289073857917	25.7846096908265	Brain	1
164_136-2-7	143.707658144959	54.9878036686951	Brain	3
224_113-2-1	133.511505722253	49.3275496308507	Brain	1
222_120-2-9	76.9063879557373	39.2846096908265	Brain	1
226_124-2	125.743556529821	31.8730669589464	Brain	1
184_108-2-3	127.324972242779	80.6121593216773	Brain	2
223_123-2-1	113.815353299546	27.212812921102	Brain	1
242_117-2-4	43.3634480157131	55.1865334794732	Brain	1
226_110-2	67.8442101292462	37.5884572681199	Brain	1
235_116-2-5	45.8993464005753	67.5788383248864	Brain	1
215_144-2-1	124.877531126037	32.3730669589464	Brain	1
167_141-2	139.207658144959	47.1935750346352	Brain	1
169_140-2	134.011505722253	50.1935750346352	Brain	1
233_113-2	38.8371685740842	69.3467875173176	Brain	1
184_165-2	133.207658144959	36.8012701892219	Brain	1
223_114-2-3	69.3442101292462	40.1865334794732	Brain	1
184_164-2-2	147.501886779019	43.5596004384196	Brain	1
163_140-2-7	132.939708952528	32.3371685740842	Brain	1
244_128-2	37.3371685740842	66.7487113059643	Brain	1
223_109-2	79.1384387633061	39.1506350946109	Brain	3
223_114-2-4	131.958946838995	90.6384387633061	Brain	1
210_142-2	140.743556529821	57.8538290724796	Brain	1
170_138-2-6	153.707658144959	72.3083117443839	Brain	3
235_116-2-6	60.1217782649107	58.212812921102	Brain	1
212_156-2-1	123.315353299546	43.6672955930063	Brain	1
242_138-2	54.9256258422041	61.212812921102	Brain	1
171_139-2-1	133.68137870333	59.6217782649107	Brain	3
241_118-2-3	60.9878036686952	57.712812921102	Brain	1
186_110-2-1	112.413429510899	18.7846096908265	Brain	3
213_135-2-1	131.047404107115	53.0596004384196	Brain	2
227_110-2-4	128.073683548744	25.9089653438086	Brain	1
168_141-2	118.511505722253	23.3467875173176	Brain	1
216_133-2	130.913429510899	50.8275496308507	Brain	3
235_109-2-1	63.7461339178928	36.4903810567665	Brain	1
222_118-2-7	130.939708952528	28.8730669589464	Brain	1
210_148-2	136.707658144959	42.8634480157129	Brain	1
169_138-2-9	149.47560733739	68.9781847254617	Brain	3
172_138-2	129.18137870333	51.8275496308507	Brain	3
184_108-2-4	92.3249722427794	19.9903810567665	Brain	2
234_118-2-6	63.9878036686952	62.9089653438086	Brain	1
176_142-2	145.743556529821	66.514083110324	Brain	3
184_110-2-2	96.6909976465638	25.5525588832576	Brain	1
163_140-2-8	146.037785163881	49.0237020535574	Brain	1
238_116-2	40.1051177665153	75.5429399400242	Brain	1
176_142-2-1	134.815353299546	63.5858798800484	Brain	3
228_110-2-2	64.6121593216773	35.9903810567665	Brain	1
222_118-2-8	143.877531126037	65.2820323027551	Brain	1
221_118-2-11	124.494845223857	85.7102355330306	Brain	2
219_112-2	123.994845223857	84.8442101292461	Brain	3
222_120-2-10	64.2461339178928	37.356406460551	Brain	1
235_168-2	137.707658144959	44.5954988232818	Brain	1
228_110-2-3	63.3801085141084	37.856406460551	Brain	1
164_140-2-2	107.664718204935	66.5596004384196	Brain	1
164_136-2-8	96.1025403784439	60.5333209967908	Brain	3
226_110-2-1	66.8442101292462	35.856406460551	Brain	1
223_119-2-1	125.207658144959	22.9448637286709	Brain	1
211_139-2	137.671759760097	36.5333209967908	Brain	1
220_119-2-2	126.958946838995	81.9781847254617	Brain	Not Selected
164_137-2	145.243556529821	65.6480577065395	Brain	2
219_136-2-1	115.815353299546	30.6769145362398	Brain	1
235_119-2-2	56.157676649773	59.3467875173176	Brain	1
187_107-2	139.037785163881	36.8993464005752	Brain	1
218_116-2-1	179.296115413079	80.6288198200726	Brain	3
234_118-2-7	59.6217782649107	57.3467875173176	Brain	1
225_117-2-1	141.877531126037	61.8179306876173	Brain	1
241_117-2	60.2557528611263	60.4448637286709	Brain	1
211_169-2	120.377531126037	24.5788383248864	Brain	1
222_118-2-9	107.119200876839	27.6147367097487	Brain	1
165_140-2-3	146.501886779019	41.8275496308507	Brain	1
234_117-2	46.2653718043597	66.212812921102	Brain	1
235_116-2-7	44.801270189222	71.6769145362398	Brain	1
223_123-2-2	125.97560733739	28.2749907475931	Brain	1
164_140-2-3	136.841632741175	45.0954988232818	Brain	1
226_124-2-1	117.779454914684	26.0788383248864	Brain	1
212_137-2-1	97.9685657822283	61.7653718043597	Brain	2
197_106-2-1	86.9948452238572	20.7583302491977	Brain	3
208_140-2-1	105.38715006927	28.6147367097487	Brain	2
189_158-2	99.6909976465638	30.7487113059643	Brain	1
224_126-2	123.145480318468	33.3730669589464	Brain	1
204_142-2-1	127.573683548744	25.0429399400242	Brain	1
220_120-2-4	125.226896031426	82.9781847254617	Brain	2
219_136-2-2	147.965988394157	36.3634480157129	Brain	1
189_159-2	138.145480318468	59.3538290724796	Brain	1
185_164-2	135.573683548744	38.8993464005752	Brain	1
190_166-2	132.68137870333	57.8897274573418	Brain	3
221_118-2-12	132.458946838995	91.5044641670905	Brain	2
227_110-2-5	73.1743371481683	36.8205080756887	Brain	1
222_122-2-2	134.511505722253	51.0596004384196	Brain	1
234_117-2-1	44.5333209967908	67.212812921102	Brain	1
184_164-2-3	146.635861375235	44.0596004384196	Brain	1
164_136-2-9	147.207658144959	61.0499814951862	Brain	3
171_138-2-3	177.930090009295	80.2627944162882	Brain	3
185_164-2-1	146.599962990372	35.9974226119285	Brain	1
222_112-2-1	127.226896031426	86.4422863405995	Brain	1
185_164-2-2	146.233937586588	37.3634480157129	Brain	1
210_148-2-1	139.073683548744	44.9615242270663	Brain	1
225_109-2	65.4781847254617	35.4903810567665	Brain	Not Selected
202_152-2	123.949327895761	46.7653718043597	Brain	2
221_118-2-13	128.324972242779	82.3442101292461	Brain	2
223_147-2	127.47560733739	30.8730669589464	Brain	1
228_110-2-4	67.3442101292462	36.7224318643355	Brain	1
177_143-2	172.233937586588	82.3967690125038	Brain	2
167_141-2-1	137.207658144959	43.7294734194974	Brain	1
228_110-2-5	59.4160068989706	38.9903810567665	Brain	1
188_160-2	137.645480318468	58.4878036686951	Brain	1
220_112-2	85.0666419935816	33.4185842870421	Brain	3
224_113-2-2	135.305734356313	34.4352447854375	Brain	1
222_120-2-11	136.779454914684	58.9878036686951	Brain	1
223_123-2-3	74.3083117443839	40.7846096908265	Brain	1
227_110-2-6	61.6480577065395	38.856406460551	Brain	1
224_109-2-1	73.5403625519529	35.4544826719043	Brain	2
165_141-2-4	144.037785163881	45.5596004384196	Brain	1
222_120-2-12	132.779454914684	52.0596004384196	Brain	1
164_136-2-10	102.485226280624	17.5884572681199	Brain	3
218_117-2	124.360870627642	83.4781847254617	Brain	3
227_110-2-7	109.164718204935	69.157676649773	Brain	1
189_155-2	131.913429510899	52.5596004384196	Brain	3
222_117-2	135.439708952528	36.6672955930063	Brain	1
186_110-2-2	89.9589468389948	17.8923048454133	Brain	3
164_140-2-4	146.135861375235	43.1935750346352	Brain	1
230_113-2	58.0237020535574	60.5788383248864	Brain	Not Selected
187_157-2	121.109581933606	21.8467875173176	Brain	1
241_118-2-4	48.0596004384196	51.3205080756887	Brain	1
220_114-2	124.860870627642	84.3442101292461	Brain	2
184_164-2-4	120.011505722253	25.9448637286709	Brain	1
224_108-2	116.377531126037	17.6506350946109	Brain	3
234_113-2	65.9256258422041	80.2653718043597	Brain	1
189_160-2	134.485226280624	73.014083110324	Brain	1
188_162-2	123.109581933606	25.3108891324553	Brain	1
228_110-2-6	76.4063879557373	38.4185842870421	Brain	1
190_107-2	107.949327895761	19.0525588832576	Brain	3
235_118-2-4	53.0596004384197	59.9807621135332	Brain	1
211_141-2	109.351251684408	27.4807621135332	Brain	1
165_137-2	119.109581933606	18.3826859021798	Brain	3
222_122-2-3	126.841632741175	27.7749907475931	Brain	1
235_118-2-5	56.2916512459885	61.5788383248864	Brain	1
228_111-2-8	119.377531126037	22.8467875173176	Brain	1
187_106-2	125.860870627642	86.076260936815	Brain	1
236_116-2-2	62.9878036686952	61.1769145362398	Brain	1
220_114-2-1	133.351251684408	69.0499814951862	Brain	2
187_107-2-1	138.037785163881	35.1672955930063	Brain	1
228_111-2-9	65.6121593216773	37.7224318643355	Brain	1
215_141-2	138.109581933606	51.2916512459885	Brain	Not Selected
227_109-2-1	67.7102355330306	35.356406460551	Brain	2
221_118-2-14	126.458946838995	81.1121593216773	Brain	2
221_122-2	135.547404107115	60.8538290724796	Brain	1
169_139-2	143.609581933606	60.8179306876173	Brain	2
177_142-2-2	152.841632741175	72.8083117443839	Brain	3
184_112-2	100.753175473055	18.5884572681199	Brain	1
226_124-2-2	118.645480318468	25.5788383248864	Brain	1
236_133-2	51.4974226119286	71.2749907475931	Brain	1
223_123-2-4	141.573683548744	49.2916512459885	Brain	1
222_120-2-13	135.805734356313	35.3012701892219	Brain	1
187_109-2	106.583302491977	18.6865334794732	Brain	2
316_221-2	32.2749907475932	71.9807621135332	Spinal cord	Not Selected
165_141-2-5	145.367912182804	37.8634480157129	Brain	1
163_140-2-9	144.635861375235	40.5954988232818	Brain	1
213_138-2	104.164718204935	60.4974226119285	Brain	1
225_126-2-3	126.609581933606	31.3730669589464	Brain	1
219_119-2-1	132.485226280624	69.5499814951862	Brain	3
184_156-2-1	141.939708952528	47.9256258422041	Brain	1
221_118-2-15	126.360870627642	86.9422863405995	Brain	2
185_109-2	93.1909976465638	19.4903810567665	Brain	2
202_105-2-1	88.5929214352104	17.5262794416288	Brain	3
187_162-2-1	117.145480318468	22.9807621135332	Brain	1
189_158-2-1	175.06406460551	77.2986928011505	Brain	1
186_154-2	157.609581933606	85.0666419935816	Brain	2
219_118-2	133.217277088193	66.8179306876173	Brain	3
216_164-2	112.449327895761	26.8467875173176	Brain	1
167_138-2-2	147.109581933606	66.8801085141084	Brain	3
188_155-2	173.099962990372	81.8967690125038	Brain	2
222_113-2-3	129.59292143521	88.5403625519528	Brain	1
242_117-2-5	36.6051177665153	69.4807621135332	Brain	1
177_142-2-3	149.109581933606	70.3442101292461	Brain	3
234_142-2-1	46.1672955930064	72.0429399400242	Brain	1
184_108-2-5	92.6909976465638	18.6243556529821	Brain	2
219_119-2-2	176.001886779019	92.9230484541326	Brain	3
184_164-2-5	121.779454914684	33.0070415551619	Brain	1
180_122-2	138.537785163881	36.0333209967908	Brain	1
215_142-2	108.164718204935	67.4256258422041	Brain	1
235_116-2-8	51.1217782649107	42.6243556529821	Brain	1
234_118-2-8	64.5858798800484	57.9448637286709	Brain	1
169_138-2-10	144.109581933606	61.6839560914017	Brain	3
198_106-2	115.511505722253	18.1506350946109	Brain	3
204_142-2-2	128.439708952528	24.5429399400242	Brain	1
219_136-2-3	136.815353299546	67.0499814951862	Brain	1
226_124-2-3	115.68137870333	28.4448637286709	Brain	1
230_116-2-1	52.6935750346352	61.3467875173176	Brain	Not Selected
162_140-2-1	122.609581933606	24.4448637286709	Brain	1
235_119-2-3	54.5596004384197	62.5788383248864	Brain	1
317_221-2-1	35.7749907475932	78.0429399400242	Spinal cord	Not Selected
216_134-2	137.547404107115	64.3179306876173	Brain	1
237_116-2-1	41.0692193816531	69.212812921102	Brain	1
213_138-2-1	104.664718204935	61.3634480157129	Brain	1
234_118-2-9	65.3538290724796	63.2749907475931	Brain	1
184_152-2	168.403810567666	85.7627944162882	Brain	3
248_117-2	54.1410161513776	107.85382907248	Brain	1
232_118-2-4	45.5333209967908	68.9448637286709	Brain	1
248_133-2-2	36.3730669589464	73.0788383248864	Brain	1
184_158-2-2	125.377531126037	33.2390923627308	Brain	1
156_142-2	121.645480318468	30.7749907475931	Brain	1
235_116-2-9	104.834591186013	71.657676649773	Brain	1
223_114-2-5	60.2820323027552	38.4903810567665	Brain	1
227_110-2-8	131.09292143521	91.1384387633061	Brain	1
163_140-2-10	126.97560733739	30.0070415551619	Brain	1
213_138-2-2	139.609581933606	53.8897274573418	Brain	1
242_117-2-6	38.2031939778686	66.2487113059643	Brain	1
177_142-2-4	92.2365149746595	55.8371685740842	Brain	3
223_129-2	139.243556529821	55.2557528611262	Brain	1
238_116-2-1	63.719854476264	58.4448637286709	Brain	1
223_147-2-1	145.135861375235	41.4615242270663	Brain	1
224_109-2-2	95.226896031426	31.0166604983954	Brain	2
237_116-2-2	64.219854476264	59.3108891324553	Brain	1
220_110-2	83.8345911860127	35.2846096908265	Brain	3
168_137-2	117.743556529821	18.0166604983954	Brain	3
232_118-2-5	45.1672955930064	70.3108891324553	Brain	1
174_139-2	130.047404107115	51.3275496308507	Brain	3
222_120-2-14	113.949327895761	29.4448637286709	Brain	1
222_115-2	139.743556529821	56.1217782649107	Brain	1
238_116-2-2	46.6672955930064	72.9089653438086	Brain	1
185_164-2-3	145.171759760097	49.5237020535574	Brain	1
223_128-2	118.279454914684	26.9448637286709	Brain	1
208_140-2-2	133.119200876839	72.6480577065395	Brain	2
180_118-2-2	98.6909976465638	29.0166604983954	Brain	2
218_118-2	178.099962990372	90.5570230503482	Brain	3
209_141-2	137.939708952528	40.9974226119285	Brain	1
240_130-2	54.4256258422041	60.3467875173176	Brain	1
235_118-2-6	53.9256258422041	59.4807621135332	Brain	1
235_118-2-7	67.0858798800484	62.2749907475931	Brain	1
244_128-2-1	48.0333209967908	73.2749907475931	Brain	1
166_136-2	148.573683548744	61.4160068989706	Brain	3
211_139-2-1	98.4685657822283	62.6313972081441	Brain	1
236_116-2-3	46.301270189222	74.2749907475931	Brain	1
236_116-2-4	55.8179306876174	38.7583302491977	Brain	1
230_109-2	94.0929214352104	27.0525588832576	Brain	2
184_110-2-3	116.877531126037	18.5166604983954	Brain	1
212_139-2-1	108.664718204935	68.2916512459885	Brain	1
165_137-2-1	149.97560733739	69.8442101292461	Brain	3
223_108-2	94.8345911860127	54.3371685740842	Brain	3
212_135-2	134.083302491977	66.3179306876173	Brain	3
156_142-2-1	116.779454914684	24.3467875173176	Brain	1
170_138-2-7	155.073683548744	72.6743371481683	Brain	3
212_155-2	140.573683548744	47.5596004384196	Brain	1
198_106-2-1	107.083302491977	19.5525588832576	Brain	Not Selected
184_110-2-4	93.4589468389948	23.9544826719043	Brain	1
164_136-2-11	145.073683548744	55.3538290724796	Brain	3
211_139-2-2	130.557023050348	82.2102355330306	Brain	1
202_152-2-1	133.485226280624	71.2820323027551	Brain	2
317_221-2-2	103.602540378444	73.5237020535574	Spinal cord	Not Selected
220_114-2-2	126.449327895761	51.0954988232818	Brain	2
212_137-2-2	153.841632741175	74.5403625519528	Brain	2
225_126-2-4	127.841632741175	29.5070415551619	Brain	1
188_161-2	137.145480318468	57.6217782649107	Brain	1
286_248-2	73.3756443470179	249.169182372025	GI tract	Not Selected
239_138-2	57.157676649773	61.0788383248864	Brain	1
184_156-2-2	143.403810567666	42.4615242270663	Brain	1
203_106-2	84.1288198200727	17.7942286340599	Brain	3
319_217-2	52.1051177665153	96.3275496308507	Spinal cord	Not Selected
235_119-2-4	67.451905283833	60.9089653438086	Brain	1
223_128-2-1	126.413429510899	43.0333209967908	Brain	1
216_164-2-1	73.4422863405995	41.2846096908265	Brain	1
228_110-2-7	114.913429510899	23.1147367097487	Brain	1
165_141-2-6	131.707658144959	34.2031939778686	Brain	1
202_105-2-2	96.1550992617015	16.6243556529821	Brain	3
234_118-2-10	65.5858798800484	59.6769145362398	Brain	1
184_164-2-6	132.073683548744	32.8371685740842	Brain	1
170_139-2-1	131.413429510899	51.6935750346352	Brain	2
203_102-2	187.760217028217	87.289073857917	Brain	3
222_111-2-2	97.8249722427794	29.5166604983954	Brain	2
234_117-2-2	53.1935750346352	62.212812921102	Brain	1
187_163-2	136.939708952528	39.2653718043597	Brain	1
165_141-2-7	134.97560733739	43.8634480157129	Brain	1
165_137-2-2	132.671759760097	27.8730669589464	Brain	3
180_118-2-3	87.9326673973661	36.3826859021798	Brain	2
222_122-2-4	109.717277088193	26.1147367097487	Brain	1
189_155-2-1	169.26983597145	85.2627944162882	Brain	3
219_136-2-4	104.200616589797	68.5596004384196	Brain	1
223_118-2	141.743556529821	59.5858798800484	Brain	1
219_112-2-1	80.0044641670905	38.6506350946109	Brain	3
237_116-2-3	42.5333209967908	63.7487113059643	Brain	1
228_176-2	133.985226280624	72.1480577065395	Brain	1
228_170-2	134.351251684408	70.7820323027551	Brain	1
219_119-2-3	177.599962990372	89.6909976465637	Brain	3
234_118-2-11	61.7557528611263	63.0429399400242	Brain	1
223_164-2	129.707658144959	30.7390923627308	Brain	Not Selected
163_141-2	145.403810567666	45.9256258422041	Brain	1
212_156-2-2	135.047404107115	59.9878036686951	Brain	1
223_125-2-1	136.913429510899	61.219854476264	Brain	1
246_116-2	49.4974226119286	67.8108891324553	Brain	1
208_140-2-3	174.198039201726	77.7986928011505	Brain	2
232_116-2-2	55.7916512459885	60.712812921102	Brain	1
184_110-2-5	115.279454914684	21.7487113059643	Brain	1
224_113-2-3	122.109581933606	23.5788383248864	Brain	Not Selected
184_164-2-7	146.26983597145	45.4256258422041	Brain	1
235_116-2-10	49.7653718043597	72.2749907475931	Brain	1
235_116-2-11	61.4878036686952	58.5788383248864	Brain	1
163_140-2-11	103.798692801151	61.8634480157129	Brain	1
175_139-2-1	132.171759760097	27.0070415551619	Brain	3
166_137-2	92.1025403784439	53.6051177665153	Brain	3
224_108-2-1	189.126242432001	87.6550992617015	Brain	3
242_115-2	36.4711431702998	67.2487113059643	Brain	1
234_142-2-2	51.1313972081441	72.6410161513775	Brain	1
170_139-2-2	135.449327895761	66.6839560914017	Brain	2
235_113-2	48.8897274573418	42.7583302491977	Brain	1
248_133-2-3	34.7390923627308	68.2487113059643	Brain	1
241_116-2-2	40.2031939778686	69.712812921102	Brain	1
165_138-2-3	148.743556529821	71.7102355330306	Brain	2
202_106-2	90.9589468389948	19.6243556529821	Brain	3
223_127-2	138.341632741175	47.6935750346352	Brain	1
238_131-2	51.8275496308507	61.8467875173176	Brain	1
235_119-2-5	50.4615242270663	61.4807621135332	Brain	1
184_114-2	89.0307436087194	32.2846096908265	Brain	3
211_141-2-1	111.949327895761	25.9807621135332	Brain	1
185_153-2	175.198039201726	79.5307436087193	Brain	2
221_124-2	119.877531126037	23.712812921102	Brain	Not Selected
222_119-2-6	116.645480318468	22.1147367097487	Brain	1
220_124-2	122.949327895761	45.0333209967908	Brain	1
162_141-2	142.537785163881	42.9615242270663	Brain	1
184_108-2-6	82.7006165897972	31.3205080756887	Brain	2
190_106-2	86.1288198200727	21.2583302491977	Brain	2
226_124-2-4	74.8083117443839	41.6506350946109	Brain	1
213_138-2-3	130.057023050348	81.3442101292461	Brain	1
246_116-2-1	43.3993464005753	63.2487113059643	Brain	1
232_113-2-1	67.951905283833	61.7749907475931	Brain	1
164_137-2-1	156.939708952528	73.9063879557372	Brain	2
209_140-2	125.341632741175	25.1769145362398	Brain	1
226_132-2	49.6313972081441	70.0429399400242	Brain	1
219_114-2-1	85.9326673973661	32.9185842870421	Brain	3
234_118-2-12	58.7557528611263	57.8467875173176	Brain	1
238_145-2	66.4256258422041	81.1313972081441	Brain	1
163_140-2-12	144.867912182804	36.9974226119285	Brain	1
208_140-2-4	94.3608706276416	31.5166604983954	Brain	2
242_127-2	40.301270189222	63.8826859021798	Brain	1
243_114-2-3	41.1051177665153	77.2749907475931	Brain	1
234_118-2-13	66.0858798800484	60.5429399400242	Brain	1
238_116-2-3	50.6217782649107	41.7583302491977	Brain	1
169_178-2	173.965988394157	81.3967690125038	Brain	Not Selected
166_136-2-1	90.3249722427794	16.5262794416288	Brain	3
170_139-2-3	177.06406460551	80.7627944162882	Brain	2
235_119-2-6	47.4974226119286	64.3467875173176	Brain	1
240_116-2	43.801270189222	69.9448637286709	Brain	1
284_250-2	74.7416697508023	249.53520777581	GI tract	Not Selected
249_124-2	35.007041555162	72.712812921102	Brain	1
184_109-2-2	89.3608706276416	22.856406460551	Brain	1
242_138-2-1	35.1410161513776	74.9448637286709	Brain	1
172_138-2-1	175.698039201726	80.3967690125038	Brain	3
224_107-2	129.753175473055	68.8179306876173	Brain	3
189_156-2	132.913429510899	54.2916512459885	Brain	3
164_136-2-12	149.073683548744	62.2820323027551	Brain	3
184_156-2-3	150.913429510899	85.4685657822283	Brain	1
216_133-2-1	132.985226280624	70.4160068989706	Brain	3
229_109-2	101.789073857917	28.3826859021798	Brain	2
244_128-2-2	41.4711431702998	75.9089653438086	Brain	1
180_118-2-4	93.1288198200727	33.3826859021798	Brain	2
172_138-2-2	144.609581933606	62.5499814951862	Brain	3
167_141-2-2	146.903810567666	48.5237020535574	Brain	1
220_111-2	174.099962990372	83.6288198200726	Brain	3
187_162-2-2	125.547404107115	43.5333209967908	Brain	1
248_133-2-4	35.6410161513776	75.8108891324553	Brain	1
213_138-2-4	99.8345911860127	62.9974226119285	Brain	1
224_108-2-2	123.628819820073	86.2102355330306	Brain	3
223_128-2-2	118.011505722253	22.4807621135332	Brain	1
222_118-2-10	75.5403625519529	38.9185842870421	Brain	1
208_160-2	123.815353299546	44.5333209967908	Brain	1
216_133-2-2	126.18137870333	46.6313972081441	Brain	3
224_126-2-1	135.743556529821	49.1935750346352	Brain	1
211_139-2-3	130.439708952528	28.0070415551619	Brain	1
220_115-2	78.2724133595217	39.6506350946109	Brain	Not Selected
278_274-2	96.4903810567666	231.205080756888	GI tract	Not Selected
236_133-2-1	50.5333209967908	77.6051177665153	Brain	1
238_116-2-4	65.0858798800484	58.8108891324553	Brain	1
213_138-2-5	105.753175473055	27.2487113059643	Brain	1
244_118-2	44.1313972081441	60.5166604983954	Brain	1
173_136-2	127.68137870333	49.2294734194974	Brain	3
245_126-2	45.6672955930064	71.1769145362398	Brain	1
165_139-2	133.619200876839	73.514083110324	Brain	1
317_221-2-3	150.832013797941	39.3275496308507	Spinal cord	Not Selected
164_136-2-13	154.073683548744	70.9422863405995	Brain	3
226_124-2-5	75.1743371481683	40.2846096908265	Brain	1
184_153-2	125.315353299546	47.1313972081441	Brain	2
222_113-2-4	130.423048454133	79.9781847254617	Brain	1
232_113-2-2	47.5333209967908	72.4089653438086	Brain	1
219_112-2-2	188.260217028217	88.1550992617015	Brain	3
227_109-2-2	128.726896031426	89.0403625519528	Brain	2
239_115-2	61.6217782649107	60.8108891324553	Brain	1
189_158-2-2	136.083302491977	69.7820323027551	Brain	1
165_137-2-3	88.664718204935	33.6506350946109	Brain	3
209_140-2-1	98.8345911860127	61.2653718043597	Brain	1
222_119-2-7	131.805734356313	28.3730669589464	Brain	1
240_118-2	62.6217782649107	62.5429399400242	Brain	1
188_110-2	180.162140816863	80.1288198200726	Brain	3
213_139-2	109.030743608719	66.9256258422041	Brain	1
226_111-2	62.8801085141084	36.9903810567665	Brain	1
241_116-2-3	41.1672955930064	63.3826859021798	Brain	1
203_106-2-1	86.8608706276416	18.5262794416288	Brain	3
165_140-2-4	118.877531126037	21.9807621135332	Brain	1
317_220-2	54.0692193816531	91.7294734194974	Spinal cord	Not Selected
253_128-2	105.200616589797	70.2916512459885	Brain	1
239_115-2-1	41.9711431702998	76.7749907475931	Brain	1
202_106-2-1	178.832013797941	87.8249722427793	Brain	3
236_181-2	134.047404107115	58.2557528611262	Brain	Not Selected
222_120-2-15	93.4948452238572	32.0166604983954	Brain	1
223_114-2-6	73.3083117443839	39.0525588832576	Brain	1
211_141-2-2	142.903810567666	41.5954988232818	Brain	Not Selected
232_118-2-6	63.219854476264	57.5788383248864	Brain	1
212_139-2-2	117.413429510899	27.4448637286709	Brain	1
235_116-2-12	44.4615242270663	51.0884572681199	Brain	1
222_169-2	134.377531126037	48.8275496308507	Brain	1
176_143-2	134.217277088193	68.5499814951862	Brain	1
317_221-2-4	149.965988394157	39.8275496308507	Spinal cord	Not Selected
235_109-2-2	55.3179306876174	37.8923048454133	Brain	1
185_166-2	136.449327895761	68.4160068989706	Brain	1
232_118-2-7	50.7653718043597	74.0070415551619	Brain	1
214_136-2	101.066641993582	61.1313972081441	Brain	1
187_110-2	99.3871500692704	18.2224318643355	Brain	2
228_110-2-8	72.8083117443839	38.1865334794732	Brain	1
186_154-2-1	172.599962990372	81.0307436087193	Brain	2
232_109-2	98.521124665486	18.7224318643355	Brain	1
186_157-2	136.305734356313	36.1672955930063	Brain	1
188_160-2-1	137.779454914684	60.719854476264	Brain	1
286_278-2	70.1435935394491	247.571106160672	GI tract	Not Selected
187_156-2	135.413429510899	58.6217782649107	Brain	4
219_114-2-2	74.7724133595217	33.5884572681199	Brain	3
211_139-2-4	134.439708952528	34.9352447854375	Brain	1
184_108-2-7	140.537785163881	39.4974226119285	Brain	2
178_142-2	87.7724133595217	56.1051177665153	Brain	3
184_112-2-1	115.145480318468	19.5166604983954	Brain	1
316_222-2	33.1410161513776	71.4807621135332	Spinal cord	Not Selected
246_116-2-2	50.9878036686952	40.3923048454133	Brain	1
218_118-2-1	177.198039201726	82.9948452238571	Brain	3
221_118-2-16	124.207658144959	21.212812921102	Brain	2
171_137-2	132.547404107115	55.657676649773	Brain	3
236_110-2-1	57.6839560914018	39.9903810567665	Brain	1
222_119-2-8	123.47560733739	23.9448637286709	Brain	1
218_115-2	178.965988394157	90.0570230503482	Brain	3
212_135-2-1	133.413429510899	55.157676649773	Brain	3
234_142-2-3	65.4256258422041	79.3993464005752	Brain	1
184_164-2-8	137.949327895761	71.014083110324	Brain	1
212_135-2-2	130.547404107115	52.1935750346352	Brain	3
187_162-2-3	128.207658144959	28.1410161513775	Brain	1
238_130-2	53.4615242270663	66.6769145362398	Brain	1
246_116-2-3	41.9974226119286	54.8205080756887	Brain	1
185_109-2-1	151.547404107115	88.5666419935816	Brain	2
213_138-2-6	138.413429510899	63.8179306876173	Brain	1
197_106-2-2	90.4589468389948	18.7583302491977	Brain	3
235_116-2-13	45.301270189222	72.5429399400242	Brain	1
227_110-2-9	60.514083110324	34.8923048454133	Brain	1
238_116-2-5	65.5596004384197	81.6313972081441	Brain	1
223_113-2	131.458946838995	89.7724133595217	Brain	1
235_116-2-14	67.3897274573419	74.8012701892219	Brain	1
238_110-2	54.9519052838329	39.2583302491977	Brain	Not Selected
218_118-2-2	178.599962990372	91.4230484541326	Brain	3
169_138-2-11	151.341632741175	70.2102355330306	Brain	3
222_118-2-11	121.243556529821	24.0788383248864	Brain	1
184_166-2	137.439708952528	40.1313972081441	Brain	1
223_124-2	137.877531126037	54.8897274573418	Brain	1
237_116-2-4	63.8538290724796	60.6769145362398	Brain	1
237_115-2	65.8538290724796	64.1410161513775	Brain	1
229_110-2	102.655099261701	27.8826859021798	Brain	1
180_118-2-5	97.3249722427794	28.6506350946109	Brain	2
223_118-2-1	135.717277088193	71.1480577065395	Brain	1
241_141-2	37.007041555162	76.1769145362398	Brain	1
167_137-2	104.717277088193	17.4544826719043	Brain	3
243_118-2	39.3371685740842	70.212812921102	Brain	1
177_143-2-1	173.465988394157	80.5307436087193	Brain	2
238_118-2	44.4974226119286	59.1506350946109	Brain	1
184_109-2-3	109.315353299546	19.4185842870421	Brain	1
317_221-2-5	53.8371685740842	95.3275496308507	Spinal cord	Not Selected
218_118-2-3	180.332013797941	90.4230484541326	Brain	3
237_116-2-5	50.3993464005753	75.3730669589464	Brain	1
165_140-2-5	175.430090009295	75.932667397366	Brain	1
232_118-2-8	60.4878036686952	56.8467875173176	Brain	1
213_138-2-7	107.619200876839	28.4807621135332	Brain	1
242_138-2-2	62.8538290724796	58.9448637286709	Brain	1
316_220-2	54.9352447854375	91.2294734194974	Spinal cord	Not Selected
223_123-2-5	142.145480318468	66.2820323027551	Brain	1
240_140-2	37.1051177665153	70.3467875173176	Brain	1
228_110-2-9	71.0762609368151	39.1865334794732	Brain	1
171_139-2-2	101.119200876839	17.2224318643355	Brain	3
248_133-2-5	40.2390923627308	77.7749907475931	Brain	1
179_142-2	147.609581933606	67.7461339178928	Brain	3
193_107-2	97.021124665486	16.1243556529821	Brain	3
229_110-2-1	105.88715006927	29.4807621135332	Brain	1
238_116-2-6	50.9974226119286	70.4089653438086	Brain	1
248_117-2-1	102.968565782228	70.4256258422041	Brain	1
235_116-2-15	63.8275496308507	82.6313972081441	Brain	1
223_123-2-6	135.645480318468	55.0237020535574	Brain	1
209_148-2	113.315353299546	26.3467875173176	Brain	1
223_123-2-7	102.932667397366	62.3634480157129	Brain	1
171_137-2-1	93.1025403784439	55.3371685740842	Brain	3
223_119-2-2	133.805734356313	31.8371685740842	Brain	1
218_161-2	136.645480318468	56.7557528611262	Brain	1
319_217-2-1	53.4711431702998	96.6935750346352	Spinal cord	Not Selected
230_110-2	68.8442101292462	39.3205080756887	Brain	1
222_122-2-5	142.939708952528	49.657676649773	Brain	1
230_169-2	134.413429510899	56.8897274573418	Brain	1
179_142-2-1	133.949327895761	64.0858798800484	Brain	3
180_145-2-1	130.18137870333	53.5596004384196	Brain	3
242_117-2-7	47.6672955930064	74.6410161513775	Brain	1
219_119-2-4	181.198039201726	89.9230484541326	Brain	3
187_110-2-1	90.8249722427794	17.3923048454133	Brain	2
235_118-2-8	48.3275496308507	55.7846096908265	Brain	1
188_155-2-1	102.119200876839	18.9544826719043	Brain	2
212_156-2-3	116.279454914684	23.4807621135332	Brain	1
234_142-2-4	45.801270189222	73.4089653438086	Brain	1
246_116-2-4	53.219854476264	40.2583302491977	Brain	1
164_136-2-14	135.037785163881	29.9711431702997	Brain	3
164_140-2-5	149.099962990372	40.3275496308507	Brain	1
232_118-2-9	64.719854476264	60.1769145362398	Brain	1
218_165-2	134.573683548744	37.1672955930063	Brain	1
227_110-2-10	59.6480577065395	35.3923048454133	Brain	1
316_222-2-1	91.9160068989706	95.2820323027551	Spinal cord	Not Selected
226_124-2-6	141.109581933606	56.4878036686951	Brain	1
240_130-2-1	66.451905283833	59.1769145362398	Brain	1
186_157-2-1	137.18137870333	65.6839560914017	Brain	1
206_142-2	114.68137870333	26.712812921102	Brain	1
237_116-2-6	47.4256258422041	48.2224318643355	Brain	1
316_222-2-2	37.1410161513776	78.4089653438086	Spinal cord	Not Selected
247_136-2	54.0596004384197	61.712812921102	Brain	1
169_140-2-1	151.609581933606	74.6743371481683	Brain	1
187_161-2	137.243556529821	51.7916512459885	Brain	1
187_162-2-4	135.557023050348	90.870489570875	Brain	1
247_133-2	44.9352447854375	73.9089653438086	Brain	Not Selected
212_139-2-3	121.743556529821	24.9448637286709	Brain	1
240_118-2-1	55.0596004384197	63.4448637286709	Brain	1
211_137-2	98.3249722427794	30.3826859021798	Brain	2
166_178-2	151.047404107115	87.7006165897972	Brain	3
167_141-2-3	173.698039201726	76.932667397366	Brain	1
187_161-2-1	134.073683548744	36.3012701892219	Brain	1
211_140-2	73.9422863405995	42.1506350946109	Brain	1
178_143-2	173.233937586588	84.1288198200726	Brain	3
208_164-2	110.583302491977	25.6147367097487	Brain	Not Selected
248_133-2-6	40.9711431702998	75.0429399400242	Brain	1
227_110-2-11	128.958946838995	85.4422863405995	Brain	1
238_130-2-1	52.0954988232819	66.3108891324553	Brain	1
169_138-2-12	91.8249722427794	19.1243556529821	Brain	3
223_123-2-8	172.965988394157	79.6647182049349	Brain	1
242_118-2	46.2916512459885	44.2583302491977	Brain	1
163_137-2	128.939708952528	25.4089653438086	Brain	1
245_117-2	36.507041555162	75.3108891324553	Brain	1
236_116-2-5	48.5237020535574	44.1243556529821	Brain	1
169_138-2-13	90.5044641670905	56.8371685740842	Brain	3
184_110-2-6	127.860870627642	89.5403625519528	Brain	1
237_135-2	66.219854476264	62.7749907475931	Brain	Not Selected
207_140-2	119.609581933606	19.2487113059643	Brain	Not Selected
184_164-2-9	124.511505722253	33.7390923627308	Brain	1
224_127-2	141.805734356313	45.6935750346352	Brain	1
236_118-2	63.3538290724796	59.8108891324553	Brain	1
180_118-2-6	96.2890738579171	18.856406460551	Brain	2
162_141-2-1	143.011505722253	65.7820323027551	Brain	1
202_106-2-2	86.3608706276416	17.6602540378444	Brain	3
248_124-2	35.7390923627308	69.9807621135332	Brain	1
187_162-2-5	133.877531126037	47.9615242270663	Brain	1
218_115-2-1	83.4685657822283	36.6506350946109	Brain	3
164_140-2-6	147.001886779019	42.6935750346352	Brain	1
193_107-2-1	140.037785163881	38.6313972081441	Brain	3
238_170-2	147.599962990372	37.7294734194974	Brain	1
206_142-2-1	131.439708952528	29.7390923627308	Brain	1
170_137-2	131.171759760097	25.2749907475931	Brain	3
218_161-2-1	139.413429510899	65.5499814951862	Brain	1
225_112-2	64.3801085141084	39.5884572681199	Brain	1
235_119-2-7	49.7294734194975	64.212812921102	Brain	1
228_170-2-1	140.305734356313	43.0954988232818	Brain	1
234_132-2	54.5954988232819	70.6410161513775	Brain	1
168_180-2	175.832013797941	82.6288198200726	Brain	3
224_126-2-2	137.083302491977	71.514083110324	Brain	1
225_117-2-2	73.8083117443839	39.9185842870421	Brain	1
210_140-2	100.566641993582	60.2653718043597	Brain	1
246_116-2-5	62.4878036686952	60.3108891324553	Brain	1
220_123-2	134.119200876839	74.3801085141084	Brain	1
219_119-2-5	186.028166220648	88.289073857917	Brain	3
287_280-2	67.8756443470179	239.642902930397	GI tract	Not Selected
206_142-2-2	110.949327895761	24.2487113059643	Brain	1
238_130-2-2	53.3275496308507	64.4448637286709	Brain	1
187_106-2-1	139.671759760097	39.9974226119285	Brain	1
222_119-2-9	136.423048454133	90.370489570875	Brain	1
183_166-2	146.76983597145	46.2916512459885	Brain	1
244_114-2	36.1051177665153	68.6147367097487	Brain	1
166_136-2-2	144.207658144959	55.8538290724796	Brain	3
243_126-2	66.5858798800484	61.4089653438086	Brain	Not Selected
218_165-2-1	123.011505722253	31.1410161513775	Brain	1
189_160-2-1	136.315353299546	66.1839560914017	Brain	1
222_121-2	97.0929214352104	32.2487113059643	Brain	1
203_104-2	97.8871500692704	15.6243556529821	Brain	3
213_138-2-8	100.700616589797	62.4974226119285	Brain	1
241_118-2-5	42.8993464005753	62.3826859021798	Brain	1
170_139-2-4	174.965988394157	83.1288198200726	Brain	2
241_131-2-3	50.2653718043597	73.1410161513775	Brain	Not Selected
165_141-2-8	145.001886779019	39.2294734194974	Brain	1
240_118-2-2	50.8275496308507	60.1147367097487	Brain	1
235_116-2-16	58.1839560914018	40.856406460551	Brain	1
221_122-2-1	135.779454914684	57.2557528611262	Brain	1
188_155-2-2	162.073683548744	84.7986928011505	Brain	2
218_138-2-2	136.243556529821	50.0596004384196	Brain	1
186_157-2-2	137.805734356313	38.7653718043597	Brain	1
223_113-2-1	70.9422863405995	36.9544826719043	Brain	1
224_108-2-3	124.628819820073	87.9422863405995	Brain	3
219_119-2-6	95.2006165897972	52.9711431702997	Brain	3
219_111-2	83.3345911860127	34.4185842870421	Brain	3
248_133-2-7	40.7390923627308	78.6410161513775	Brain	1
321_214-2	163.478184725462	205.231360198517	Spinal cord	Not Selected
222_118-2-12	103.521124665486	27.3826859021798	Brain	1
189_157-2	99.5570230503482	28.5166604983954	Brain	2
180_152-2	115.913429510899	24.8467875173176	Brain	1
188_157-2	137.789073857917	90.7365149746594	Brain	2
185_109-2-2	85.7986928011505	30.6865334794732	Brain	2
169_138-2-14	145.109581933606	63.4160068989706	Brain	3
212_156-2-4	126.047404107115	44.3993464005752	Brain	1
170_139-2-5	131.18137870333	55.2916512459885	Brain	2
167_137-2-1	175.332013797941	81.7627944162882	Brain	3
222_119-2-10	132.279454914684	51.1935750346352	Brain	1
165_140-2-6	146.145480318468	73.2102355330306	Brain	1
222_119-2-11	137.047404107115	63.4519052838328	Brain	1
182_110-2	95.4589468389948	27.4185842870421	Brain	1
164_138-2-1	116.011505722253	19.0166604983954	Brain	1
211_139-2-5	135.217277088193	70.2820323027551	Brain	1
222_112-2-2	128.824972242779	83.2102355330306	Brain	1
242_119-2	36.6410161513776	77.5429399400242	Brain	1
187_157-2-1	99.521124665486	20.4544826719043	Brain	1
220_123-2-1	129.557023050348	80.4781847254617	Brain	1
164_136-2-15	147.073683548744	58.8179306876173	Brain	3
210_156-2	99.7006165897972	60.7653718043597	Brain	1
219_114-2-3	79.6384387633061	40.0166604983954	Brain	Not Selected
191_108-2	140.76983597145	35.8993464005752	Brain	3
165_140-2-7	140.073683548744	46.6935750346352	Brain	1
223_109-2-1	80.870489570875	38.1506350946109	Brain	3
188_160-2-2	116.413429510899	25.712812921102	Brain	1
184_158-2-3	119.645480318468	27.3108891324553	Brain	1
222_119-2-12	108.119200876839	29.3467875173176	Brain	1
219_137-2	114.315353299546	28.0788383248864	Brain	1
222_122-2-6	116.18137870333	29.3108891324553	Brain	1
220_126-2	132.645480318468	49.8275496308507	Brain	1
318_218-2	52.3371685740842	92.7294734194974	Spinal cord	Not Selected
232_116-2-3	51.4615242270663	63.212812921102	Brain	1
226_124-2-7	133.573683548744	35.4352447854375	Brain	1
183_115-2	106.083302491977	17.8205080756887	Brain	3
221_126-2	128.413429510899	46.4974226119285	Brain	Not Selected
249_124-2-1	50.4974226119286	69.5429399400242	Brain	1
316_222-2-3	33.7749907475932	74.5788383248864	Spinal cord	Not Selected
227_109-2-3	79.5044641670905	37.7846096908265	Brain	2
219_119-2-7	186.162140816863	90.5211246654859	Brain	3
221_112-2	67.2102355330306	34.4903810567665	Brain	2
199_106-2	99.2531754730549	15.9903810567665	Brain	Not Selected
162_141-2-2	147.367912182804	41.3275496308507	Brain	1
183_115-2-1	84.9948452238572	17.2942286340599	Brain	3
220_120-2-5	128.190997646564	80.1121593216773	Brain	2
169_140-2-2	155.707658144959	75.7724133595217	Brain	1
189_157-2-1	162.573683548744	85.6647182049349	Brain	2
228_170-2-2	134.779454914684	55.5237020535574	Brain	1
202_105-2-3	79.7006165897972	26.1243556529821	Brain	3
246_116-2-6	101.236514974659	71.4256258422041	Brain	1
219_119-2-8	125.09292143521	80.7461339178928	Brain	3
185_153-2-1	167.037785163881	85.3967690125038	Brain	2
224_127-2-1	148.599962990372	39.4615242270663	Brain	1
181_110-2-1	126.860870627642	87.8083117443839	Brain	2
222_118-2-13	144.717277088193	86.7365149746594	Brain	1
188_110-2-1	135.537785163881	30.8371685740842	Brain	3
236_116-2-6	68.451905283833	62.6410161513775	Brain	1
168_136-2	150.841632741175	69.3442101292461	Brain	3
165_136-2	147.939708952528	58.3179306876173	Brain	3
221_113-2	74.9063879557373	35.8205080756887	Brain	2
232_116-2-4	59.2557528611263	58.712812921102	Brain	1
184_109-2-4	87.7627944162882	26.0884572681199	Brain	1
163_140-2-13	123.243556529821	27.5429399400242	Brain	1
237_116-2-7	52.9974226119286	73.8730669589464	Brain	1
200_106-2	125.449327895761	49.3634480157129	Brain	3
237_116-2-8	51.4878036686952	41.2583302491977	Brain	1
235_133-2	47.3993464005753	70.1769145362398	Brain	1
237_118-2	54.9878036686952	47.3205080756887	Brain	1
243_182-2	108.298692801151	69.657676649773	Brain	Not Selected
188_160-2-3	133.779454914684	53.7916512459885	Brain	1
226_110-2-2	69.5762609368151	36.5884572681199	Brain	1
202_105-2-4	81.164718204935	20.6602540378444	Brain	3
210_148-2-2	123.68137870333	42.3012701892219	Brain	1
212_135-2-3	133.449327895761	63.219854476264	Brain	Not Selected
183_166-2-1	129.341632741175	32.1051177665153	Brain	1
237_116-2-9	52.0237020535574	50.1865334794732	Brain	1
237_118-2-1	37.9711431702998	69.8467875173176	Brain	1
222_120-2-16	104.88715006927	27.7487113059643	Brain	1
229_110-2-2	77.4063879557373	40.1506350946109	Brain	1
174_139-2-1	151.97560733739	73.3083117443839	Brain	Not Selected
232_116-2-5	52.8538290724796	41.6243556529821	Brain	Not Selected
220_112-2-1	84.3345911860127	36.1506350946109	Brain	3
162_140-2-2	139.573683548744	45.8275496308507	Brain	1
241_118-2-6	65.719854476264	61.9089653438086	Brain	1
237_116-2-10	60.4160068989706	40.7224318643355	Brain	1
206_141-2	99.3345911860127	62.1313972081441	Brain	1
249_124-2-2	37.2390923627308	72.5788383248864	Brain	1
163_140-2-14	171.965988394157	77.932667397366	Brain	1
251_125-2	46.5333209967908	70.6769145362398	Brain	1
180_153-2	136.439708952528	38.3993464005752	Brain	1
164_136-2-16	146.073683548744	57.0858798800484	Brain	3
242_115-2-1	50.2557528611263	43.1243556529821	Brain	1
233_118-2	50.0954988232819	62.8467875173176	Brain	1
228_111-2-10	127.207658144959	26.4089653438086	Brain	1
165_141-2-9	144.501886779019	38.3634480157129	Brain	1
211_139-2-6	106.298692801151	66.1935750346352	Brain	1
171_136-2	96.9685657822283	60.0333209967908	Brain	3
228_108-2-1	60.8801085141084	33.5262794416288	Brain	3
222_118-2-14	119.351251684408	44.8012701892219	Brain	1
228_110-2-10	60.1480577065395	36.2583302491977	Brain	1
316_222-2-4	102.102540378444	70.9256258422041	Spinal cord	Not Selected
212_140-2	103.164718204935	58.7653718043597	Brain	1
319_217-2-2	49.007041555162	96.9615242270663	Spinal cord	Not Selected
223_127-2-1	121.083302491977	43.8012701892219	Brain	1
192_108-2	118.609581933606	17.5166604983954	Brain	3
206_142-2-3	134.805734356313	33.5692193816531	Brain	1
318_218-2-1	45.6410161513776	93.1313972081441	Spinal cord	Not Selected
220_123-2-2	127.913429510899	45.6313972081441	Brain	1
210_158-2	138.645480318468	60.219854476264	Brain	Not Selected
218_117-2-1	172.403810567666	92.6909976465637	Brain	3
235_109-2-3	115.645480318468	20.3826859021798	Brain	1
209_140-2-2	101.923048454133	30.6147367097487	Brain	1
223_114-2-7	68.7102355330306	37.0884572681199	Brain	1
241_115-2	38.9711431702998	71.5788383248864	Brain	1
222_122-2-7	121.279454914684	32.1410161513775	Brain	1
182_114-2	85.9948452238572	19.0262794416288	Brain	3
181_110-2-2	108.815353299546	18.5525588832576	Brain	2
236_116-2-7	63.1217782649107	63.4089653438086	Brain	1
202_106-2-3	179.796115413079	81.4948452238571	Brain	3
223_124-2-1	121.949327895761	43.3012701892219	Brain	1
222_122-2-8	146.449327895761	85.7365149746594	Brain	1
224_107-2-1	127.949327895761	53.6935750346352	Brain	3
209_140-2-3	118.743556529821	19.7487113059643	Brain	1
318_220-2	53.6051177665153	98.9256258422041	Spinal cord	Not Selected
164_140-2-7	103.932667397366	64.0954988232818	Brain	1
185_152-2	130.68137870333	54.4256258422041	Brain	3
234_113-2-1	71.4878036686952	75.8993464005752	Brain	Not Selected
319_217-2-3	51.507041555162	101.291651245988	Spinal cord	Not Selected
220_124-2-1	146.877531126037	70.4781847254617	Brain	Not Selected
167_138-2-3	176.198039201726	81.2627944162882	Brain	3
218_112-2	122.628819820073	84.4781847254617	Brain	3
201_107-2	125.083302491977	50.7294734194974	Brain	3
249_124-2-3	43.9352447854375	72.1769145362398	Brain	1
184_158-2-4	115.315353299546	29.8108891324553	Brain	1
204_143-2	172.698039201726	75.2006165897971	Brain	1
246_116-2-7	49.1313972081441	69.1769145362398	Brain	1
236_116-2-8	93.6480577065396	94.2820323027551	Brain	1
244_118-2-1	44.2031939778686	76.6410161513775	Brain	1
226_134-2	107.164718204935	65.6935750346352	Brain	1
190_161-2	136.057023050348	91.7365149746594	Brain	Not Selected
242_117-2-8	47.0333209967908	71.5429399400242	Brain	1
232_118-2-10	58.5237020535574	61.4448637286709	Brain	1
185_164-2-4	164.305734356313	84.6647182049349	Brain	1
189_161-2	132.573683548744	33.7031939778686	Brain	1
178_141-2	133.583302491977	65.4519052838328	Brain	3
236_114-2	38.007041555162	77.9089653438086	Brain	1
185_124-2	73.0403625519529	34.5884572681199	Brain	1
209_148-2-1	136.217277088193	72.014083110324	Brain	1
235_109-2-4	117.377531126037	19.3826859021798	Brain	1
174_137-2	124.083302491977	48.9974226119285	Brain	3
186_109-2	138.403810567666	33.8012701892219	Brain	3
180_124-2	139.47560733739	51.657676649773	Brain	1
228_166-2-1	138.18137870333	67.4160068989706	Brain	1
241_118-2-7	39.4352447854375	64.3826859021798	Brain	1
225_112-2-1	91.5929214352104	22.7224318643355	Brain	Not Selected
208_160-2-1	103.289073857917	30.9807621135332	Brain	1
218_117-2-2	170.26983597145	86.9948452238571	Brain	3
180_122-2-1	102.566641993582	63.7294734194974	Brain	Not Selected
217_133-2	144.851251684408	88.9685657822283	Brain	2
184_110-2-7	108.449327895761	19.9185842870421	Brain	1
213_138-2-9	112.583302491977	29.0788383248864	Brain	1
220_116-2	75.2724133595217	34.4544826719043	Brain	Not Selected
223_123-2-9	103.298692801151	60.9974226119285	Brain	1
184_166-2-1	133.88715006927	77.9781847254617	Brain	1
232_118-2-11	49.9974226119286	68.6769145362398	Brain	1
176_143-2-1	131.279454914684	49.4615242270663	Brain	1
225_126-2-5	116.547404107115	27.9448637286709	Brain	1
182_113-2	90.7627944162882	31.2846096908265	Brain	Not Selected
234_142-2-5	68.7557528611263	75.1672955930063	Brain	1
228_166-2-2	134.985226280624	73.8801085141084	Brain	Not Selected
204_151-2-1	119.243556529821	20.6147367097487	Brain	1
317_220-2-1	48.507041555162	96.0954988232818	Spinal cord	Not Selected
203_106-2-2	80.664718204935	19.7942286340599	Brain	3
184_165-2-1	124.109581933606	27.0429399400242	Brain	1
202_150-2-1	100.923048454133	28.8826859021798	Brain	Not Selected
228_110-2-11	58.0499814951862	38.6243556529821	Brain	1
248_133-2-8	34.8730669589464	70.4807621135332	Brain	1
237_114-2	62.3538290724796	58.0788383248864	Brain	1
319_217-2-4	47.6410161513776	96.5954988232818	Spinal cord	Not Selected
237_116-2-11	52.4878036686952	42.9903810567665	Brain	1
188_155-2-3	124.949327895761	48.4974226119285	Brain	2
225_117-2-3	141.511505722253	63.1839560914017	Brain	Not Selected
186_110-2-3	83.9326673973661	29.4544826719043	Brain	3
223_129-2-1	129.279454914684	45.9974226119285	Brain	1
223_124-2-2	173.198039201726	76.0666419935816	Brain	1
219_118-2-1	183.662140816863	86.1909976465637	Brain	3
229_119-2	138.841632741175	48.5596004384196	Brain	Not Selected
230_110-2-1	66.1121593216773	38.5884572681199	Brain	1
320_219-2	54.3371685740842	96.1935750346352	Spinal cord	Not Selected
177_140-2	132.18137870333	57.0237020535574	Brain	3
165_136-2-1	147.573683548744	59.6839560914017	Brain	3
223_113-2-2	132.324972242779	89.2724133595217	Brain	1
203_105-2	119.97560733739	17.8826859021798	Brain	3
218_116-2-2	128.815353299546	53.1935750346352	Brain	3
227_110-2-12	130.190997646564	83.576260936815	Brain	1
202_102-2	180.528166220648	78.7627944162882	Brain	3
249_126-2	36.8730669589464	73.9448637286709	Brain	1
242_115-2-2	41.0333209967908	61.1506350946109	Brain	1
189_158-2-3	168.76983597145	84.3967690125038	Brain	1
184_165-2-2	143.76983597145	41.0954988232818	Brain	1
223_131-2	142.243556529821	60.4519052838328	Brain	Not Selected
222_119-2-13	122.47560733739	22.212812921102	Brain	1
222_113-2-5	129.190997646564	81.8442101292461	Brain	1
223_130-2	106.119200876839	25.8826859021798	Brain	1
230_152-2	62.2294734194975	85.863448015713	Brain	1
184_152-2-1	134.547404107115	59.1217782649107	Brain	3
184_164-2-10	132.707658144959	35.9352447854375	Brain	1
188_157-2-1	171.733937586588	81.5307436087193	Brain	2
218_117-2-3	128.485226280624	62.6217782649107	Brain	3
228_113-2	55.4519052838329	40.1243556529821	Brain	1
211_140-2-1	123.97560733739	24.8108891324553	Brain	1
318_222-2	103.102540378444	72.657676649773	Spinal cord	Not Selected
219_119-2-9	179.832013797941	89.5570230503482	Brain	3
211_139-2-7	100.200616589797	61.6313972081441	Brain	1
241_118-2-8	44.9974226119286	60.0166604983954	Brain	1
181_148-2	159.47560733739	86.2986928011505	Brain	3
167_136-2	176.430090009295	77.6647182049349	Brain	3
171_138-2-4	143.47560733739	58.5858798800484	Brain	3
318_218-2-2	149.832013797941	37.5954988232818	Spinal cord	Not Selected
246_116-2-8	35.2390923627308	69.1147367097487	Brain	1
234_132-2-1	60.8897274573419	63.5429399400242	Brain	1
222_120-2-17	136.671759760097	34.8012701892219	Brain	1
227_170-2	128.913429510899	47.3634480157129	Brain	Not Selected
188_162-2-1	151.413429510899	86.3345911860127	Brain	1
190_106-2-1	115.377531126037	15.9185842870421	Brain	2
249_127-2-2	46.9974226119286	63.4807621135332	Brain	1
223_125-2-2	149.547404107115	85.1025403784438	Brain	1
219_119-2-10	183.296115413079	87.5570230503482	Brain	3
202_105-2-5	125.073683548744	20.712812921102	Brain	3
226_132-2-1	57.7294734194975	78.069219381653	Brain	1
241_119-2	48.9974226119286	66.9448637286709	Brain	1
164_138-2-2	97.7890738579171	21.4544826719043	Brain	1
243_131-2	33.507041555162	70.1147367097487	Brain	Not Selected
183_110-2	134.305734356313	32.7031939778686	Brain	1
238_130-2-3	49.4615242270663	59.7487113059643	Brain	1
165_141-2-10	149.877531126037	75.6743371481683	Brain	1
212_138-2	137.279454914684	59.8538290724796	Brain	Not Selected
227_110-2-13	87.8967690125038	28.3205080756887	Brain	1
180_146-2	174.332013797941	80.0307436087193	Brain	Not Selected
235_109-2-5	84.664718204935	26.7224318643355	Brain	1
209_164-2	146.011505722253	70.9781847254617	Brain	1
209_139-2	139.305734356313	41.3634480157129	Brain	2
234_142-2-6	66.5596004384197	83.363448015713	Brain	1
182_114-2-1	61.3801085141084	34.3923048454133	Brain	3
235_119-2-8	47.1935750346352	51.8205080756887	Brain	1
237_116-2-12	51.2653718043597	74.8730669589464	Brain	1
244_118-2-2	40.4711431702998	74.1769145362398	Brain	1
202_152-2-2	133.717277088193	67.6839560914017	Brain	2
282_250-2	70.5096189432335	246.205080756888	GI tract	Not Selected
226_134-2-1	108.530743608719	66.0596004384196	Brain	1
235_118-2-9	55.1935750346352	65.6769145362398	Brain	1
218_116-2-3	128.119200876839	63.9878036686951	Brain	3
213_138-2-10	113.68137870333	24.9807621135332	Brain	1
167_137-2-2	181.394191624432	78.2627944162882	Brain	3
236_110-2-2	48.2653718043597	69.6769145362398	Brain	1
186_110-2-4	94.9230484541326	18.4903810567665	Brain	3
218_116-2-4	182.06406460551	89.4230484541326	Brain	3
245_126-2-1	38.4711431702998	70.712812921102	Brain	1
177_142-2-5	174.465988394157	82.2627944162882	Brain	3
156_142-2-2	106.432667397366	68.4256258422041	Brain	1
286_248-2-1	69.6435935394491	246.705080756888	GI tract	Not Selected
165_140-2-8	106.066641993582	69.7916512459885	Brain	1
223_119-2-3	120.243556529821	22.3467875173176	Brain	1
180_171-2	136.289073857917	88.1384387633061	Brain	1
209_140-2-4	128.047404107115	47.8634480157129	Brain	1
206_142-2-4	133.439708952528	33.2031939778686	Brain	1
203_106-2-3	133.037785163881	26.5070415551619	Brain	3
223_128-2-3	138.913429510899	64.6839560914017	Brain	1
223_119-2-4	132.011505722253	46.7294734194974	Brain	Not Selected
182_157-2	128.707658144959	29.0070415551619	Brain	1
220_136-2	171.233937586588	80.6647182049349	Brain	1
237_116-2-13	63.6217782649107	64.2749907475931	Brain	1
230_169-2-1	144.351251684408	88.1025403784438	Brain	1
206_162-2	124.449327895761	47.6313972081441	Brain	2
197_105-2	62.1121593216773	31.6602540378444	Brain	3
222_118-2-15	150.243556529821	74.3083117443839	Brain	Not Selected
225_126-2-6	65.451905283833	57.4448637286709	Brain	1
239_130-2	55.8275496308507	68.7749907475931	Brain	1
208_138-2	94.0044641670905	62.8993464005752	Brain	3
163_143-2	107.798692801151	68.7916512459885	Brain	1
247_119-2	40.7031939778686	70.5788383248864	Brain	1
196_107-2-1	132.217277088193	65.0858798800484	Brain	3
190_108-2	140.26983597145	35.0333209967908	Brain	3
232_107-2	61.7461339178928	33.0262794416288	Brain	3
222_169-2-1	152.645480318468	84.4685657822283	Brain	1
163_140-2-15	143.635861375235	38.8634480157129	Brain	1
176_142-2-2	85.4326673973661	32.0525588832576	Brain	3
325_211-2	34.7346281956404	262.24097914175	Surface ectoderm	Not Selected
202_105-2-6	105.583302491977	16.9544826719043	Brain	3
203_106-2-4	133.537785163881	27.3730669589464	Brain	3
326_215-2	163.739092362731	291.683265482349	Surface ectoderm	Not Selected
184_168-2	142.609581933606	59.0858798800484	Brain	1
211_139-2-8	119.851251684408	45.6672955930063	Brain	1
226_124-2-8	136.011505722253	53.657676649773	Brain	1
184_164-2-11	144.367912182804	36.1313972081441	Brain	1
236_132-2	65.951905283833	58.3108891324553	Brain	1
240_117-2	54.3897274573418	52.2846096908265	Brain	1
188_162-2-2	119.743556529821	21.4807621135332	Brain	1
202_102-2-1	130.671759760097	24.4089653438086	Brain	3
216_144-2	135.243556529821	48.3275496308507	Brain	1
237_116-2-14	52.3634480157131	70.7749907475931	Brain	1
235_116-2-17	49.0333209967908	75.0070415551619	Brain	1
222_112-2-3	61.014083110324	35.7583302491977	Brain	1
223_124-2-3	103.834591186013	69.9256258422041	Brain	1
156_142-2-3	135.707658144959	41.1313972081441	Brain	1
227_107-2	133.083302491977	64.5858798800484	Brain	3
257_136-2	83.3083117443839	56.3730669589464	Brain	1
240_116-2-1	48.6672955930064	76.3730669589464	Brain	1
190_159-2	95.726896031426	31.8826859021798	Brain	2
164_140-2-8	149.501886779019	47.0237020535574	Brain	1
228_110-2-12	63.2461339178928	35.6243556529821	Brain	1
168_136-2-1	65.2102355330306	31.0262794416288	Brain	3
260_143-2	95.9160068989706	102.210235533031	Brain	1
242_132-2	48.7916512459885	48.5884572681199	Brain	1
189_157-2-2	132.949327895761	62.3538290724796	Brain	2
218_117-2-4	184.162140816863	87.0570230503482	Brain	3
189_156-2-1	173.599962990372	82.7627944162882	Brain	3
222_113-2-6	128.59292143521	86.8083117443839	Brain	Not Selected
224_126-2-3	74.4422863405995	43.0166604983954	Brain	1
188_162-2-3	110.083302491977	24.7487113059643	Brain	1
223_127-2-2	119.717277088193	43.4352447854375	Brain	1
242_117-2-9	35.6051177665153	67.7487113059643	Brain	1
234_118-2-14	62.219854476264	55.8467875173176	Brain	1
187_162-2-6	134.690997646564	91.370489570875	Brain	1
242_125-2	53.8275496308507	65.3108891324553	Brain	1
287_276-2	95.4903810567666	229.473029949319	GI tract	Not Selected
203_105-2-1	78.4326673973661	19.9282032302755	Brain	3
221_115-2	131.779454914684	50.3275496308507	Brain	Not Selected
180_114-2	142.073683548744	50.157676649773	Brain	2
213_139-2-1	110.351251684408	29.212812921102	Brain	1
216_161-2	137.68137870333	66.5499814951862	Brain	Not Selected
187_160-2	123.877531126037	30.6410161513775	Brain	1
186_160-2	111.851251684408	31.8108891324553	Brain	1
171_136-2-1	109.521124665486	37.7749907475931	Brain	3
172_138-2-3	178.796115413079	79.7627944162882	Brain	3
210_157-2	74.6743371481683	39.4185842870421	Brain	Not Selected
242_119-2-1	50.6313972081441	71.7749907475931	Brain	1
224_108-2-4	187.528166220648	90.8871500692703	Brain	3
187_109-2-1	60.014083110324	34.0262794416288	Brain	2
286_269-2	97.3564064605511	230.705080756888	GI tract	Not Selected
220_110-2-1	130.253175473055	69.6839560914017	Brain	3
232_142-2	64.1935750346352	81.2653718043597	Brain	1
184_153-2-1	85.164718204935	27.5884572681199	Brain	2
243_120-2	49.1935750346352	55.2846096908265	Brain	1
222_119-2-14	132.805734356313	30.1051177665153	Brain	Not Selected
219_136-2-5	168.635861375235	82.1647182049349	Brain	1
200_105-2	79.2986928011505	19.4282032302755	Brain	3
188_107-2	66.2102355330306	32.7583302491977	Brain	2
209_140-2-5	129.439708952528	26.2749907475931	Brain	1
164_140-2-9	141.779454914684	67.6480577065395	Brain	1
162_140-2-3	141.645480318468	65.4160068989706	Brain	1
235_116-2-18	39.6051177665153	74.6769145362398	Brain	1
208_141-2	143.109581933606	59.9519052838328	Brain	1
286_278-2-1	68.2775681356645	246.339055353103	GI tract	Not Selected
218_161-2-2	160.207658144959	83.5666419935816	Brain	1
165_141-2-11	70.5762609368151	38.3205080756887	Brain	1
189_160-2-2	168.26983597145	83.5307436087193	Brain	1
227_110-2-14	68.2102355330306	36.2224318643355	Brain	1
230_110-2-2	131.073683548744	31.1051177665153	Brain	1
189_166-2-1	169.76983597145	86.1288198200727	Brain	2
164_140-2-10	105.298692801151	64.4615242270663	Brain	1
317_221-2-6	20.2224318643355	95.1051177665153	Spinal cord	Not Selected
187_162-2-7	109.485226280624	29.712812921102	Brain	1
220_110-2-2	132.083302491977	62.8538290724796	Brain	3
234_119-2	61.3538290724796	56.3467875173176	Brain	1
156_142-2-4	132.207658144959	35.0692193816531	Brain	1
188_106-2	138.903810567666	34.6672955930063	Brain	2
204_105-2	98.7531754730549	15.1243556529821	Brain	3
218_118-2-4	176.501886779019	93.7890738579171	Brain	3
228_170-2-3	134.145480318468	52.4256258422041	Brain	1
218_115-2-2	185.296115413079	91.0211246654859	Brain	3
247_137-2	174.56406460551	76.432667397366	Brain	1
183_149-2	125.815353299546	47.9974226119285	Brain	3
241_117-2-1	64.9256258422041	78.5333209967908	Brain	1
222_120-2-18	67.4781847254617	38.9544826719043	Brain	1
220_136-2-1	70.2102355330306	39.6865334794732	Brain	1
223_108-2-1	125.958946838995	80.2461339178928	Brain	3
162_140-2-4	144.279454914684	71.9781847254617	Brain	1
316_222-2-5	55.1410161513776	109.585879880048	Spinal cord	Not Selected
189_269-2	118.846787517318	237.927512621223	Cavity	Not Selected
184_166-2-2	112.68137870333	23.2487113059643	Brain	1
164_140-2-11	102.700616589797	65.9615242270663	Brain	1
235_119-2-9	68.3179306876174	60.4089653438086	Brain	1
316_222-2-6	57.9352447854375	96.4256258422041	Spinal cord	Not Selected
318_220-2-1	31.9089653438087	73.3467875173176	Spinal cord	Not Selected
207_147-2	139.109581933606	53.0237020535574	Brain	1
242_119-2-2	38.3730669589464	76.5429399400242	Brain	1
319_217-2-5	51.8371685740842	91.863448015713	Spinal cord	Not Selected
238_131-2-1	53.7557528611263	49.1865334794732	Brain	Not Selected
220_120-2-6	130.289073857917	77.7461339178928	Brain	2
219_126-2	96.6025403784439	61.3993464005752	Brain	Not Selected
164_138-2-3	142.403810567666	40.7294734194974	Brain	1
215_144-2-2	135.145480318468	54.157676649773	Brain	1
225_126-2-7	130.707658144959	32.4711431702997	Brain	1
171_138-2-5	170.635861375235	85.6288198200727	Brain	3
218_117-2-5	184.662140816863	87.9230484541326	Brain	3
223_123-2-10	118.779454914684	27.8108891324553	Brain	1
234_118-2-15	59.9878036686952	55.9807621135332	Brain	1
224_108-2-5	186.894191624432	87.789073857917	Brain	3
204_105-2-1	117.243556529821	17.1506350946109	Brain	3
219_115-2	84.0666419935816	31.6865334794732	Brain	Not Selected
220_135-2	141.377531126037	60.9519052838328	Brain	1
236_110-2-3	52.719854476264	39.3923048454133	Brain	1
248_117-2-2	55.2031939778686	95.6935750346352	Brain	1
163_143-2-1	142.305734356313	46.5596004384196	Brain	Not Selected
235_118-2-10	50.5596004384196	55.6506350946109	Brain	1
186_157-2-3	133.253175473055	74.8801085141084	Brain	1
218_115-2-3	155.145480318468	88.7986928011505	Brain	3
234_132-2-2	55.4256258422041	62.0788383248864	Brain	1
232_119-2	49.5596004384196	53.9185842870421	Brain	1
235_109-2-6	111.547404107115	19.2846096908265	Brain	1
191_108-2-1	83.0307436087194	21.8923048454133	Brain	3
204_150-2	131.423048454133	81.7102355330306	Brain	1
235_118-2-11	48.5954988232819	60.2487113059643	Brain	1
241_118-2-9	47.4615242270663	56.2846096908265	Brain	1
218_112-2-1	130.949327895761	58.8897274573418	Brain	3
326_212-2	58.8230854637602	267.963411006085	Surface ectoderm	Not Selected
320_219-2-1	59.6672955930064	95.4256258422041	Spinal cord	Not Selected
226_146-2	136.743556529821	50.9256258422041	Brain	1
228_111-2-11	60.6480577065395	37.1243556529821	Brain	1
184_158-2-5	176.296115413079	75.432667397366	Brain	1
220_122-2-1	136.18137870333	63.9519052838328	Brain	2
225_126-2-8	140.377531126037	59.219854476264	Brain	1
211_139-2-9	105.351251684408	20.5525588832576	Brain	1
165_140-2-9	102.468565782228	69.5596004384196	Brain	1
180_118-2-7	129.860870627642	93.0044641670905	Brain	2
219_119-2-11	128.88715006927	69.3179306876173	Brain	3
171_138-2-6	88.226896031426	18.8923048454133	Brain	3
230_106-2	132.351251684408	67.3179306876173	Brain	3
221_118-2-17	125.726896031426	83.8442101292461	Brain	2
212_137-2-3	134.671759760097	31.3371685740842	Brain	2
236_133-2-2	42.5692193816531	71.8108891324553	Brain	1
166_136-2-3	80.4326673973661	23.3923048454133	Brain	3
222_121-2-1	101.432667397366	59.7653718043597	Brain	1
311_268-2	108.392304845413	257.819817466636	Blood vessel	Not Selected
317_219-2	55.9352447854375	92.9615242270663	Spinal cord	Not Selected
218_123-2	183.796115413079	88.4230484541326	Brain	3
194_108-2	128.851251684408	61.2557528611262	Brain	3
238_130-2-4	53.4256258422041	58.6147367097487	Brain	1
188_160-2-4	136.68137870333	64.8179306876173	Brain	1
316_220-2-1	52.8371685740842	93.5954988232818	Spinal cord	Not Selected
186_109-2-1	128.805734356313	23.1769145362398	Brain	3
218_115-2-4	74.2724133595217	32.7224318643355	Brain	3
281_285-2	67.5096189432335	241.008928334181	GI tract	Not Selected
183_110-2-1	130.841632741175	34.7031939778686	Brain	1
320_219-2-2	52.7749907475932	107.487803668695	Spinal cord	Not Selected
235_116-2-19	49.2557528611263	41.3923048454133	Brain	1
282_251-2	67.0096189432335	240.142902930397	GI tract	Not Selected
215_144-2-3	108.896769012504	64.6935750346352	Brain	1
189_157-2-3	161.207658144959	85.2986928011505	Brain	Not Selected
170_137-2-1	178.296115413079	78.8967690125038	Brain	3
217_130-2	133.047404107115	56.5237020535574	Brain	3
242_117-2-10	52.6313972081441	75.2390923627308	Brain	1
186_164-2	174.930090009295	75.0666419935816	Brain	1
169_138-2-15	148.109581933606	68.6121593216773	Brain	3
220_126-2-1	130.279454914684	47.7294734194974	Brain	Not Selected
246_116-2-9	50.1313972081441	70.9089653438086	Brain	1
156_142-2-5	113.18137870333	24.1147367097487	Brain	1
166_140-2	143.26983597145	40.2294734194974	Brain	1
204_151-2-2	170.001886779019	82.5307436087193	Brain	1
319_219-2	98.5044641670905	70.6935750346352	Spinal cord	Not Selected
166_141-2	112.315353299546	24.6147367097487	Brain	1
220_110-2-3	177.233937586588	91.0570230503482	Brain	3
186_110-2-5	82.0666419935816	28.2224318643355	Brain	3
186_110-2-6	88.8608706276416	21.9903810567665	Brain	3
168_137-2-1	80.2006165897972	26.9903810567665	Brain	3
310_268-2	76.9737205583713	249.401233179594	Blood vessel	Not Selected
176_144-2	99.4230484541326	26.2846096908265	Brain	1
169_138-2-16	93.0044641670905	61.1672955930063	Brain	3
166_140-2-1	138.671759760097	38.2653718043597	Brain	1
230_110-2-3	62.514083110324	38.356406460551	Brain	1
158_138-2	150.198039201726	36.2294734194974	Meninges	Not Selected
228_111-2-12	65.2461339178928	39.0884572681199	Brain	1
164_136-2-17	149.939708952528	61.7820323027551	Brain	Not Selected
224_108-2-6	188.626242432001	86.789073857917	Brain	3
286_278-2-2	72.8756443470179	248.303156968241	GI tract	Not Selected
209_140-2-6	120.109581933606	20.1147367097487	Brain	1
211_139-2-10	125.47560733739	27.4089653438086	Brain	1
223_123-2-11	115.047404107115	25.3467875173176	Brain	1
177_141-2	158.609581933606	86.7986928011505	Brain	3
218_161-2-3	159.341632741175	84.0666419935816	Brain	1
228_111-2-13	108.351251684408	25.7487113059643	Brain	1
188_107-2-1	85.7627944162882	22.6243556529821	Brain	2
243_114-2-4	45.8275496308507	51.4544826719043	Brain	1
221_129-2	115.18137870333	27.5788383248864	Brain	1
187_160-2-1	112.815353299546	25.4807621135332	Brain	1
220_110-2-4	128.315353299546	52.3275496308507	Brain	3
285_269-2	95.9903810567666	230.339055353103	GI tract	Not Selected
189_108-2	126.439708952528	21.0788383248864	Brain	3
171_139-2-3	125.949327895761	50.2294734194974	Brain	3
189_166-2-2	165.305734356313	86.3967690125038	Brain	2
223_114-2-8	106.896769012504	61.2294734194974	Brain	1
190_108-2-1	134.037785163881	28.2390923627308	Brain	3
317_221-2-7	56.301270189222	91.5954988232818	Spinal cord	Not Selected
228_145-2	69.7557528611263	76.8993464005752	Brain	1
186_157-2-4	132.655099261701	79.8442101292461	Brain	1
278_274-2-1	66.7775681356645	243.74097914175	GI tract	Not Selected
220_111-2-1	179.465988394157	90.9230484541326	Brain	3
220_114-2-3	126.949327895761	51.9615242270663	Brain	2
219_119-2-12	185.662140816863	89.6550992617015	Brain	3
189_107-2	113.145480318468	16.0525588832576	Brain	2
245_118-2	32.6410161513776	70.6147367097487	Brain	1
288_278-2	76.1076951545867	249.901233179594	GI tract	Not Selected
188_160-2-5	138.655099261701	90.2365149746594	Brain	1
224_126-2-4	156.609581933606	83.3345911860127	Brain	1
242_117-2-11	45.4352447854375	74.7749907475931	Brain	1
184_164-2-12	122.377531126037	28.0429399400242	Brain	1
172_144-2	138.377531126037	55.7557528611262	Brain	Not Selected
235_116-2-20	46.1935750346352	50.0884572681199	Brain	1
213_138-2-11	136.047404107115	61.719854476264	Brain	1
216_140-2	107.432667397366	70.157676649773	Brain	1
213_138-2-12	106.030743608719	61.7294734194974	Brain	1
184_164-2-13	96.726896031426	33.6147367097487	Brain	1
221_129-2-1	99.3249722427794	32.1147367097487	Brain	1
168_138-2	91.370489570875	56.3371685740842	Brain	3
156_142-2-6	104.798692801151	63.5954988232818	Brain	1
218_117-2-6	128.985226280624	63.4878036686951	Brain	3
158_138-2-1	148.832013797941	35.8634480157129	Meninges	Not Selected
184_111-2	97.6550992617015	19.2224318643355	Brain	1
228_170-2-4	132.38715006927	75.3801085141084	Brain	1
232_118-2-12	49.5954988232819	61.9807621135332	Brain	1
165_138-2-4	84.2986928011505	28.0884572681199	Brain	2
317_219-2-1	54.5692193816531	92.5954988232818	Spinal cord	Not Selected
216_140-2-1	132.289073857917	81.2102355330306	Brain	1
219_136-2-6	57.1839560914018	39.1243556529821	Brain	1
228_170-2-5	146.083302491977	87.1025403784438	Brain	Not Selected
222_169-2-2	116.047404107115	27.0788383248864	Brain	1
238_139-2	50.8993464005753	76.2390923627308	Brain	1
184_158-2-6	133.707658144959	37.6672955930063	Brain	1
236_116-2-9	54.219854476264	41.9903810567665	Brain	1
163_140-2-16	137.341632741175	45.9615242270663	Brain	1
165_140-2-10	148.001886779019	44.4256258422041	Brain	1
232_118-2-13	51.157676649773	50.6865334794732	Brain	1
221_114-2-1	77.2724133595217	37.9185842870421	Brain	1
219_137-2-1	131.207658144959	33.3371685740842	Brain	1
187_162-2-8	106.985226280624	25.3826859021798	Brain	1
156_142-2-7	144.001886779019	37.4974226119285	Brain	1
189_160-2-3	133.645480318468	51.5596004384196	Brain	1
209_155-2	169.135861375235	83.0307436087193	Brain	1
189_107-2-1	123.707658144959	20.3467875173176	Brain	2
215_148-2	140.243556529821	56.9878036686951	Brain	1
223_130-2-1	107.298692801151	67.9256258422041	Brain	1
260_155-2	54.6410161513776	108.719854476264	Brain	1
230_109-2-1	76.7724133595217	37.0525588832576	Brain	2
212_156-2-5	135.851251684408	73.3801085141084	Brain	1
181_110-2-3	136.037785163881	31.7031939778686	Brain	2
165_139-2-1	137.037785163881	33.4352447854375	Brain	1
324_210-2	38.8327044069937	263.339055353103	Surface ectoderm	Not Selected
227_171-2	134.645480318468	53.2916512459885	Brain	Not Selected
223_147-2-2	92.7820323027552	94.7820323027551	Brain	1
284_250-2-1	63.3134665205268	245.74097914175	GI tract	Not Selected
190_165-2	132.413429510899	53.4256258422041	Brain	2
326_212-2-1	57.8230854637602	266.231360198517	Surface ectoderm	Not Selected
212_156-2-6	136.279454914684	58.1217782649107	Brain	1
183_166-2-2	104.432667397366	64.9615242270663	Brain	1
209_141-2-1	70.7102355330306	40.5525588832576	Brain	1
284_250-2-2	65.0455173280957	244.74097914175	GI tract	Not Selected
218_113-2	177.733937586588	91.9230484541326	Brain	3
163_140-2-17	123.743556529821	28.4089653438086	Brain	1
240_140-2-1	36.1410161513776	76.6769145362398	Brain	1
228_172-2	135.583302491977	68.9160068989706	Brain	1
288_278-2-1	98.3564064605511	232.437131564457	GI tract	Not Selected
220_110-2-5	133.315353299546	60.9878036686951	Brain	3
232_112-2	60.7557528611263	61.3108891324553	Brain	1
240_127-2	59.4878036686952	55.1147367097487	Brain	1
224_126-2-5	75.3083117443839	42.5166604983954	Brain	1
180_118-2-8	96.4589468389948	29.1506350946109	Brain	2
241_118-2-10	65.219854476264	61.0429399400242	Brain	1
228_176-2-1	140.753175473055	87.870489570875	Brain	1
176_144-2-1	114.547404107115	24.4807621135332	Brain	1
218_117-2-7	128.021124665486	69.8179306876173	Brain	3
218_116-2-5	131.485226280624	67.8179306876173	Brain	3
232_118-2-14	66.3538290724796	65.0070415551619	Brain	1
232_118-2-15	47.9256258422041	49.0884572681199	Brain	1
214_162-2	137.815353299546	68.7820323027551	Brain	Not Selected
184_166-2-3	117.511505722253	21.6147367097487	Brain	1
240_114-2	61.2557528611263	62.1769145362398	Brain	1
243_119-2	51.5954988232819	65.4448637286709	Brain	1
187_156-2-1	98.1550992617015	20.0884572681199	Brain	4
188_112-2	132.717277088193	65.9519052838328	Brain	3
239_129-2	53.9615242270663	67.5429399400242	Brain	1
217_139-2	94.0499814951862	100.978184725462	Brain	1
260_144-2	89.3083117443839	66.7653718043597	Brain	1
249_132-2	38.7390923627308	75.1769145362398	Brain	1
189_159-2-1	132.753175473055	74.014083110324	Brain	1
234_133-2	61.8897274573419	65.2749907475931	Brain	1
318_209-2	149.389727457342	216.82943640987	Surface ectoderm	Not Selected
166_141-2-1	155.341632741175	77.1384387633061	Brain	1
185_153-2-2	90.3967690125038	32.6506350946109	Brain	2
205_140-2	97.8345911860127	59.5333209967908	Brain	Not Selected
187_110-2-2	69.8083117443839	32.9903810567665	Brain	2
238_130-2-5	57.0596004384197	66.9089653438086	Brain	1
241_141-2-1	47.2031939778686	81.8371685740842	Brain	1
217_139-2-1	122.011505722253	29.4089653438086	Brain	1
237_134-2-1	50.0333209967908	76.7390923627308	Brain	1
187_162-2-9	116.68137870333	30.1769145362398	Brain	1
212_162-2	144.645480318468	70.6121593216773	Brain	Not Selected
236_132-2-1	56.3275496308507	69.6410161513775	Brain	1
209_140-2-7	136.537785163881	32.5692193816531	Brain	1
163_140-2-18	138.171759760097	37.3993464005752	Brain	1
181_112-2	137.403810567666	32.0692193816531	Brain	2
183_149-2-1	100.619200876839	16.356406460551	Brain	3
311_268-2-1	85.3038475772934	253.82943640987	Blood vessel	Not Selected
248_125-2	58.5596004384197	69.5070415551619	Brain	1
237_116-2-15	42.2031939778686	73.1769145362398	Brain	1
234_119-2-1	49.657676649773	48.0884572681199	Brain	1
264_153-2	94.9160068989706	100.478184725462	Brain	1
241_125-2	50.3275496308507	59.2487113059643	Brain	1
223_147-2-3	74.5858798800484	75.2653718043597	Brain	1
235_109-2-7	90.8608706276416	25.4544826719043	Brain	1
234_132-2-3	57.1935750346352	69.1410161513775	Brain	1
163_137-2-1	114.645480318468	18.6506350946109	Brain	1
218_165-2-2	111.815353299546	23.7487113059643	Brain	1
169_140-2-3	129.779454914684	46.8634480157129	Brain	1
226_149-2	140.609581933606	55.6217782649107	Brain	1
162_140-2-5	148.867912182804	43.925625842204	Brain	1
234_117-2-3	60.5237020535574	64.9089653438086	Brain	1
190_106-2-2	70.0403625519529	29.3923048454133	Brain	2
224_109-2-3	88.0307436087194	30.5525588832576	Brain	2
319_218-2	22.9544826719044	95.8371685740842	Spinal cord	Not Selected
214_136-2-1	94.5044641670905	63.7653718043597	Brain	1
160_139-2	150.743556529821	75.1743371481683	Brain	1
184_158-2-7	140.939708952528	46.1935750346352	Brain	1
237_114-2-1	42.9711431702998	78.5070415551619	Brain	1
188_161-2-1	134.557023050348	89.1384387633061	Brain	1
226_155-2	136.609581933606	48.6935750346352	Brain	1
225_125-2	128.841632741175	31.2390923627308	Brain	1
249_118-2	104.468565782228	73.0237020535574	Brain	1
235_109-2-8	88.6288198200727	25.5884572681199	Brain	1
238_130-2-6	52.8275496308507	63.5788383248864	Brain	1
170_142-2	143.645480318468	68.8801085141084	Brain	Not Selected
223_125-2-3	157.109581933606	84.2006165897972	Brain	1
318_217-2	51.1051177665153	94.5954988232818	Spinal cord	Not Selected
286_278-2-3	67.1435935394491	242.374953737966	GI tract	Not Selected
225_135-2	93.6288198200727	34.2487113059643	Brain	1
311_268-2-2	76.0717967697245	241.839055353103	Blood vessel	Not Selected
182_167-2	103.200616589797	66.8275496308507	Brain	1
235_118-2-12	55.7557528611263	52.6506350946109	Brain	1
167_137-2-3	172.367912182804	84.6288198200726	Brain	3
183_114-2	134.824972242779	93.6025403784438	Brain	3
184_153-2-2	176.796115413079	76.2986928011505	Brain	2
318_220-2-2	149.867912182804	45.657676649773	Spinal cord	Not Selected
234_112-2	65.7916512459885	78.0333209967908	Brain	1
166_140-2-2	148.26983597145	48.8897274573418	Brain	1
171_139-2-4	91.3249722427794	18.2583302491977	Brain	3
235_118-2-13	52.2916512459885	54.6506350946109	Brain	1
281_284-2	73.9737205583713	244.205080756888	GI tract	Not Selected
260_155-2-1	56.007041555162	109.085879880048	Brain	1
204_102-2	94.7890738579171	16.2583302491977	Brain	3
185_153-2-3	98.6550992617015	20.9544826719043	Brain	2
248_117-2-3	103.468565782228	71.2916512459885	Brain	1
219_119-2-13	176.867912182804	92.4230484541326	Brain	3
319_217-2-6	48.1410161513776	97.4615242270663	Spinal cord	Not Selected
241_119-2-1	41.2031939778686	71.4448637286709	Brain	1
189_158-2-4	133.279454914684	52.9256258422041	Brain	1
233_118-2-1	62.719854476264	56.712812921102	Brain	1
187_107-2-2	109.762794416288	64.1935750346352	Brain	1
262_142-2	94.5403625519529	71.8275496308507	Brain	1
156_142-2-8	103.066641993582	64.5954988232818	Brain	1
221_112-2-1	89.5307436087194	33.1506350946109	Brain	2
284_268-2	64.1794919243113	245.24097914175	GI tract	Not Selected
187_112-2	89.5929214352104	19.2583302491977	Brain	3
189_160-2-4	138.279454914684	61.5858798800484	Brain	1
235_119-2-10	44.2294734194975	54.6865334794732	Brain	1
203_143-2	86.0403625519529	57.1051177665153	Brain	1
187_156-2-2	140.88715006927	90.1025403784438	Brain	4
181_119-2	62.6121593216773	32.5262794416288	Brain	2
325_211-2-1	53.1269330410536	270.097385602301	Surface ectoderm	Not Selected
189_158-2-5	142.619200876839	89.1025403784438	Brain	1
204_106-2	124.726896031426	82.1121593216773	Brain	3
228_111-2-14	116.511505722253	19.8826859021798	Brain	1
212_139-2-4	104.700616589797	69.4256258422041	Brain	1
211_140-2-2	115.547404107115	26.212812921102	Brain	1
230_109-2-2	61.514083110324	36.6243556529821	Brain	2
232_109-2-1	134.171759760097	30.4711431702997	Brain	1
254_127-2	54.7031939778686	94.8275496308507	Brain	1
213_163-2	142.377531126037	62.6839560914017	Brain	Not Selected
156_142-2-9	159.305734356313	76.0044641670905	Brain	1
156_142-2-10	101.102540378444	69.1935750346352	Brain	1
202_102-2-2	174.599962990372	84.4948452238571	Brain	3
232_173-2	134.18137870333	60.4878036686951	Brain	2
254_128-2	61.0333209967908	95.7916512459885	Brain	1
236_116-2-10	56.3179306876174	39.6243556529821	Brain	1
222_120-2-19	75.9063879557373	37.5525588832576	Brain	1
281_268-2	68.6435935394491	244.973029949319	GI tract	Not Selected
317_221-2-8	23.8205080756888	95.3371685740842	Spinal cord	Not Selected
186_160-2-1	137.511505722253	56.2557528611262	Brain	1
227_109-2-4	71.6743371481683	34.2224318643355	Brain	Not Selected
236_114-2-1	53.719854476264	41.1243556529821	Brain	1
218_114-2	131.315353299546	57.5237020535574	Brain	3
248_135-2	44.3371685740842	78.8730669589464	Brain	1
237_118-2-2	53.157676649773	54.1506350946109	Brain	1
180_153-2-1	137.011505722253	55.3897274573418	Brain	1
317_221-2-9	55.801270189222	90.7294734194974	Spinal cord	Not Selected
233_118-2-2	52.5596004384197	59.1147367097487	Brain	1
232_109-2-2	90.3608706276416	24.5884572681199	Brain	1
287_281-2	97.2224318643355	228.473029949319	GI tract	Not Selected
242_142-2	52.1313972081441	74.3730669589464	Brain	1
188_155-2-4	134.68137870333	61.3538290724796	Brain	2
240_140-2-2	33.6410161513776	72.3467875173176	Brain	1
220_111-2-2	129.021124665486	71.5499814951862	Brain	3
208_162-2	106.396769012504	60.3634480157129	Brain	1
200_106-2-1	144.619200876839	92.5666419935816	Brain	3
165_139-2-2	100.38715006927	19.9544826719043	Brain	1
237_108-2	147.465988394157	35.4974226119285	Meninges	Not Selected
221_128-2	143.485226280624	88.6025403784438	Brain	Not Selected
202_149-2	113.279454914684	18.2846096908265	Brain	Not Selected
228_110-2-13	91.3608706276416	26.3205080756887	Brain	1
185_109-2-3	126.994845223857	90.0403625519528	Brain	Not Selected
286_274-2	66.4115427318801	245.107004545534	GI tract	Not Selected
171_137-2-2	161.707658144959	86.1647182049349	Brain	3
213_138-2-13	137.289073857917	89.870489570875	Brain	1
190_159-2-1	169.635861375235	83.8967690125038	Brain	2
218_117-2-8	126.753175473055	63.6217782649107	Brain	3
186_107-2	143.439708952528	50.5237020535574	Brain	1
166_178-2-1	109.68137870333	18.0525588832576	Brain	Not Selected
262_142-2-1	57.1672955930064	91.0954988232818	Brain	1
218_116-2-6	127.985226280624	61.7557528611262	Brain	3
222_117-2-1	107.253175473055	29.8467875173176	Brain	1
318_220-2-3	150.001886779019	47.8897274573418	Spinal cord	Not Selected
260_160-2	55.507041555162	108.219854476264	Brain	1
223_128-2-4	137.377531126037	54.0237020535574	Brain	1
230_149-2	71.9878036686952	76.7653718043597	Brain	1
223_112-2-1	111.315353299546	22.8826859021798	Brain	Not Selected
203_108-2	95.5666419935817	51.6051177665153	Brain	3
251_126-2	34.7749907475932	76.3108891324553	Brain	1
281_284-2-1	67.3756443470179	238.776877526612	GI tract	Not Selected
226_134-2-2	104.298692801151	62.7294734194974	Brain	1
190_105-2	87.726896031426	18.0262794416288	Brain	Not Selected
224_107-2-2	182.796115413079	86.6909976465637	Brain	3
184_158-2-8	134.707658144959	39.3993464005752	Brain	1
251_126-2-1	39.8371685740842	71.0788383248864	Brain	1
257_136-2-1	94.5499814951862	101.844210129246	Brain	1
286_269-2-1	75.1076951545867	248.169182372025	GI tract	Not Selected
221_122-2-2	164.805734356313	85.5307436087193	Brain	1
237_116-2-16	51.6217782649107	43.4903810567665	Brain	1
218_161-2-4	138.68137870333	68.2820323027551	Brain	1
211_139-2-11	89.4948452238572	25.0884572681199	Brain	1
218_116-2-7	173.733937586588	84.9948452238571	Brain	3
197_106-2-3	80.7006165897972	27.856406460551	Brain	3
215_148-2-1	126.47560733739	29.1410161513775	Brain	1
179_152-2	114.815353299546	28.9448637286709	Brain	1
319_217-2-7	48.6410161513776	98.3275496308507	Spinal cord	Not Selected
284_250-2-3	71.5096189432335	247.937131564457	GI tract	Not Selected
282_256-2	75.2416697508023	250.401233179594	GI tract	Not Selected
222_121-2-2	134.619200876839	75.2461339178928	Brain	1
184_108-2-8	83.664718204935	24.9903810567665	Brain	2
286_269-2-2	40.1987298107781	263.705080756888	GI tract	Not Selected
211_139-2-12	97.6025403784439	63.1313972081441	Brain	1
162_140-2-6	105.798692801151	65.3275496308507	Brain	1
236_110-2-4	51.8538290724796	39.8923048454133	Brain	1
226_146-2-1	78.451905283833	79.9615242270663	Brain	1
183_114-2-1	68.0762609368151	33.9903810567665	Brain	3
215_144-2-4	109.396769012504	65.5596004384196	Brain	1
234_132-2-4	54.1935750346352	63.9448637286709	Brain	1
191_161-2	167.537785163881	86.2627944162882	Brain	2
202_103-2	82.5307436087194	21.0262794416288	Brain	3
237_130-2	53.0954988232819	68.0429399400242	Brain	1
222_122-2-9	96.5570230503482	23.3205080756887	Brain	1
235_116-2-21	57.3179306876174	41.356406460551	Brain	1
238_118-2-1	41.5333209967908	62.0166604983954	Brain	1
223_128-2-5	107.530743608719	64.3275496308507	Brain	1
225_126-2-9	71.5762609368151	40.0525588832576	Brain	1
221_129-2-2	94.1288198200727	35.1147367097487	Brain	1
235_119-2-11	52.4615242270663	64.9448637286709	Brain	1
188_155-2-5	171.001886779019	84.2627944162882	Brain	2
205_142-2	173.56406460551	74.7006165897971	Brain	1
230_169-2-2	145.377531126037	67.8801085141084	Brain	1
240_117-2-1	56.1935750346352	67.4089653438086	Brain	1
227_131-2	136.109581933606	47.8275496308507	Brain	1
159_137-2	148.332013797941	34.9974226119285	Meninges	Not Selected
177_141-2-1	64.7102355330306	30.1602540378444	Brain	3
237_118-2-3	52.7916512459885	55.5166604983954	Brain	1
166_140-2-3	142.279454914684	68.514083110324	Brain	1
183_112-2	90.226896031426	22.356406460551	Brain	1
222_112-2-4	89.8967690125038	31.7846096908265	Brain	1
187_162-2-10	151.779454914684	84.9685657822283	Brain	1
180_116-2	127.494845223857	90.9063879557372	Brain	2
280_266-2	96.8564064605511	229.839055353103	GI tract	Not Selected
188_112-2-1	128.557023050348	78.7461339178928	Brain	3
205_106-2	64.2102355330306	29.2942286340599	Brain	3
239_130-2-1	52.9615242270663	65.8108891324553	Brain	1
171_137-2-3	80.5044641670905	39.5166604983954	Brain	3
224_127-2-2	106.932667397366	69.2916512459885	Brain	1
318_221-2	24.3205080756888	96.2031939778686	Spinal cord	Not Selected
210_142-2-1	135.351251684408	72.514083110324	Brain	1
234_140-2	57.9974226119286	82.5333209967908	Brain	1
206_142-2-5	102.432667397366	61.4974226119285	Brain	1
165_139-2-3	157.939708952528	75.6384387633061	Brain	1
327_222-2	60.4570600599758	272.793538025008	Surface ectoderm	Not Selected
224_107-2-3	175.501886779019	92.0570230503482	Brain	3
229_108-2	87.664718204935	31.9185842870421	Brain	3
184_152-2-2	100.253175473055	17.7224318643355	Brain	3
191_107-2	94.0570230503482	18.9903810567665	Brain	2
235_119-2-12	58.9256258422041	68.1410161513775	Brain	1
183_151-2	130.413429510899	49.9615242270663	Brain	4
184_109-2-5	88.1288198200727	24.7224318643355	Brain	1
164_137-2-2	131.68137870333	56.157676649773	Brain	2
230_152-2-1	64.0596004384197	79.0333209967908	Brain	1
240_119-2	47.5596004384196	50.4544826719043	Brain	1
209_140-2-8	99.2006165897972	59.8993464005752	Brain	1
220_110-2-6	126.083302491977	52.4615242270663	Brain	3
171_138-2-7	146.341632741175	61.5499814951862	Brain	3
318_221-2-1	19.8205080756888	88.4089653438087	Spinal cord	Not Selected
326_213-2	57.6891108675447	263.999309390948	Surface ectoderm	Not Selected
209_141-2-2	91.8608706276416	27.1865334794732	Brain	1
321_209-2	28.4762979464426	277.401233179594	Surface ectoderm	Not Selected
197_105-2-1	132.537785163881	25.6410161513775	Brain	3
233_108-2	75.7724133595217	35.3205080756887	Brain	2
232_107-2-1	73.4063879557373	33.2224318643355	Brain	3
225_107-2	81.370489570875	39.0166604983954	Brain	3
325_211-2-2	183.719854476264	266.290960636936	Surface ectoderm	Not Selected
194_115-2	131.753175473055	72.2820323027551	Brain	3
230_109-2-3	96.8249722427794	27.7846096908265	Brain	2
241_118-2-11	43.2294734194975	52.9544826719043	Brain	1
229_108-2-1	66.7102355330306	33.6243556529821	Brain	3
221_122-2-3	96.5929214352104	31.3826859021798	Brain	Not Selected
183_151-2-1	135.815353299546	65.3179306876173	Brain	4
203_142-2	88.3967690125038	29.1865334794732	Brain	Not Selected
229_114-2	67.5858798800484	63.1410161513775	Brain	Not Selected
241_117-2-2	61.3897274573419	64.4089653438086	Brain	1
156_142-2-11	144.403810567666	44.1935750346352	Brain	1
221_116-2	105.717277088193	19.1865334794732	Brain	Not Selected
233_107-2	153.279454914684	87.5666419935816	Brain	Not Selected
228_145-2-1	65.2916512459885	77.1672955930063	Brain	1
284_250-2-4	74.2416697508023	248.669182372025	GI tract	Not Selected
242_125-2-1	56.6935750346352	68.2749907475931	Brain	1
163_140-2-19	102.066641993582	62.8634480157129	Brain	1
278_262-2	97.7224318643355	229.339055353103	GI tract	Not Selected
184_165-2-3	136.073683548744	39.7653718043597	Brain	1
195_115-2	125.583302491977	51.5954988232818	Brain	Not Selected
216_144-2-1	74.0858798800484	74.3993464005752	Brain	1
288_278-2-2	71.0096189432335	247.071106160672	GI tract	Not Selected
210_156-2-1	136.583302491977	70.6480577065395	Brain	1
281_284-2-2	71.1076951545867	241.24097914175	GI tract	Not Selected
161_140-2	151.243556529821	76.0403625519528	Brain	1
184_158-2-9	101.521124665486	23.9185842870421	Brain	1
224_108-2-7	143.753175473055	93.0666419935816	Brain	3
183_116-2	82.2006165897972	30.4544826719043	Brain	Not Selected
309_262-2	66.1435935394491	240.642902930397	Urogenital ridge	Not Selected
242_132-2-1	48.1672955930064	75.5070415551619	Brain	Not Selected
210_164-2	138.743556529821	54.3897274573418	Brain	1
321_214-2-1	49.1410161513776	99.1935750346352	Spinal cord	Not Selected
209_155-2-1	96.226896031426	32.7487113059643	Brain	Not Selected
309_262-2-1	66.5096189432335	239.276877526612	Urogenital ridge	Not Selected
241_118-2-12	37.7031939778686	65.3826859021798	Brain	1
319_217-2-8	45.7749907475932	95.363448015713	Spinal cord	Not Selected
284_282-2	46.6628314259159	266.901233179594	GI tract	Not Selected
283_284-2	68.7416697508023	239.142902930397	GI tract	Not Selected
223_109-2-2	82.5666419935816	29.0884572681199	Brain	3
179_116-2	95.4230484541326	19.356406460551	Brain	Not Selected
248_117-2-4	60.1672955930064	96.2916512459885	Brain	1
203_105-2-2	82.8967690125038	19.6602540378444	Brain	3
234_117-2-4	53.2557528611263	48.3205080756887	Brain	Not Selected
249_133-2	34.507041555162	71.8467875173176	Brain	1
241_118-2-13	44.0954988232819	52.4544826719043	Brain	1
187_157-2-2	121.609581933606	22.712812921102	Brain	1
320_219-2-3	53.7749907475932	109.219854476264	Spinal cord	Not Selected
222_112-2-5	72.1743371481683	35.0884572681199	Brain	1
281_284-2-3	94.9903810567666	228.607004545534	GI tract	Not Selected
235_108-2	64.8442101292462	32.3923048454133	Brain	3
228_108-2-2	67.5762609368151	33.1243556529821	Brain	3
194_108-2-1	180.296115413079	82.3608706276415	Brain	3
237_118-2-4	62.1217782649107	61.6769145362398	Brain	1
205_107-2	130.753175473055	70.5499814951862	Brain	3
224_127-2-3	123.377531126037	29.7749907475931	Brain	1
183_112-2-1	135.671759760097	33.0692193816531	Brain	1
326_212-2-2	59.9570600599758	271.927512621223	Surface ectoderm	Not Selected
288_278-2-3	42.930780618347	264.437131564457	GI tract	Not Selected
245_117-2-1	45.9352447854375	75.6410161513775	Brain	1
180_147-2	177.296115413079	77.1647182049349	Brain	3
224_109-2-4	65.7102355330306	31.8923048454133	Brain	2
236_130-2	49.0954988232819	61.1147367097487	Brain	1
219_119-2-14	181.698039201726	90.789073857917	Brain	3
181_154-2	130.207658144959	31.6051177665153	Brain	1
278_264-2	72.9737205583713	242.473029949319	GI tract	Not Selected
233_146-2	59.9974226119286	85.9974226119285	Brain	1
237_116-2-17	48.0237020535574	43.2583302491977	Brain	1
164_141-2	140.707658144959	49.7916512459885	Brain	Not Selected
209_164-2-1	135.511505722253	52.7916512459885	Brain	Not Selected
183_150-2	129.913429510899	49.0954988232818	Brain	4
184_114-2-1	100.119200876839	15.4903810567665	Brain	Not Selected
235_119-2-13	61.719854476264	54.9807621135332	Brain	1
202_106-2-4	84.7627944162882	20.8923048454133	Brain	3
242_117-2-12	39.4711431702998	72.4448637286709	Brain	1
246_118-2	47.157676649773	43.7583302491977	Brain	1
162_139-2	104.566641993582	67.1935750346352	Brain	1
166_140-2-4	96.0044641670905	66.3634480157129	Brain	1
278_264-2-1	68.3756443470179	240.508928334181	GI tract	Not Selected
223_127-2-3	169.501886779019	81.6647182049349	Brain	1
286_269-2-3	64.0717967697245	221.054445662277	GI tract	Not Selected
182_110-2-1	135.171759760097	32.2031939778686	Brain	1
260_144-2-1	105.334591186013	72.5237020535574	Brain	1
241_118-2-14	42.2653718043597	59.2846096908265	Brain	1
165_140-2-11	146.001886779019	40.9615242270663	Brain	1
212_156-2-7	133.021124665486	78.4781847254617	Brain	1
318_220-2-4	54.8371685740842	97.0596004384196	Spinal cord	Not Selected
228_135-2	58.5954988232819	77.569219381653	Brain	1
236_110-2-5	49.3897274573418	43.6243556529821	Brain	1
184_110-2-8	127.726896031426	87.3083117443839	Brain	1
238_130-2-7	59.0596004384197	70.3730669589464	Brain	1
188_157-2-2	151.913429510899	87.2006165897972	Brain	2
236_110-2-6	50.1217782649107	40.8923048454133	Brain	1
238_130-2-8	62.4615242270663	82.2653718043597	Brain	1
218_138-2-3	98.2365149746595	66.2294734194974	Brain	1
203_102-2-1	153.779454914684	88.432667397366	Brain	3
287_280-2-1	94.4903810567666	227.74097914175	GI tract	Not Selected
316_220-2-2	58.5333209967908	91.4615242270663	Spinal cord	Not Selected
286_274-2-1	71.3756443470179	245.705080756888	GI tract	Not Selected
171_139-2-5	174.832013797941	80.8967690125038	Brain	3
316_221-2-1	55.0692193816531	93.4615242270663	Spinal cord	Not Selected
319_217-2-9	48.8730669589464	94.7294734194974	Spinal cord	Not Selected
319_217-2-10	17.4544826719044	86.3108891324553	Spinal cord	Not Selected
241_115-2-1	41.5692193816531	70.0788383248864	Brain	1
317_221-2-10	34.4089653438087	77.6769145362398	Spinal cord	Not Selected
222_169-2-3	120.083302491977	42.0692193816531	Brain	1
184_153-2-3	97.458946838995	30.8826859021798	Brain	2
223_147-2-4	105.030743608719	59.9974226119285	Brain	1
187_157-2-3	106.217277088193	20.0525588832576	Brain	1
238_145-2-1	66.9256258422041	81.9974226119285	Brain	1
210_156-2-2	95.3608706276416	33.2487113059643	Brain	Not Selected
164_144-2	102.521124665486	25.6506350946109	Brain	1
284_249-2	72.3756443470179	247.437131564457	GI tract	Not Selected
249_119-2	54.2031939778686	93.9615242270663	Brain	1
310_268-2-1	75.5717967697245	240.973029949319	Blood vessel	Not Selected
234_112-2-1	51.9615242270663	64.0788383248864	Brain	1
287_247-2	66.0455173280957	246.473029949319	GI tract	Not Selected
284_282-2-1	41.5647552145625	264.071106160672	GI tract	Not Selected
257_136-2-2	93.1743371481684	71.4615242270663	Brain	1
221_129-2-3	92.7627944162882	34.7487113059643	Brain	1
212_166-2	153.97560733739	76.7724133595217	Brain	1
184_152-2-3	128.547404107115	48.7294734194974	Brain	3
164_140-2-12	140.877531126037	60.0858798800484	Brain	1
194_108-2-2	180.698039201726	89.0570230503482	Brain	3
237_114-2-2	53.3371685740842	94.4615242270663	Brain	1
223_127-2-4	121.583302491977	44.6672955930063	Brain	1
235_118-2-14	51.4256258422041	55.1506350946109	Brain	1
188_112-2-2	103.351251684408	17.0884572681199	Brain	3
234_118-2-16	54.0237020535574	53.6506350946109	Brain	1
242_120-2	46.9615242270663	55.4185842870421	Brain	1
188_110-2-2	94.2890738579171	15.3923048454133	Brain	3
163_136-2	149.743556529821	73.4422863405995	Brain	2
286_278-2-4	72.4737205583713	241.607004545534	GI tract	Not Selected
178_142-2-1	150.341632741175	68.4781847254617	Brain	3
224_107-2-4	128.38715006927	68.4519052838328	Brain	3
254_127-2-1	31.4089653438087	72.4807621135332	Brain	1
310_234-2	119.346787517318	238.793538025008	Cavity	Not Selected
186_155-2	138.155099261701	89.370489570875	Brain	1
234_134-2	54.2653718043597	80.069219381653	Brain	1
220_110-2-7	129.949327895761	57.157676649773	Brain	3
232_118-2-16	51.8634480157131	69.9089653438086	Brain	1
233_118-2-3	55.0954988232819	71.5070415551619	Brain	1
204_106-2-1	144.119200876839	91.7006165897972	Brain	3
249_134-2	61.8993464005753	95.2916512459885	Brain	1
233_118-2-4	65.7557528611263	69.9711431702997	Brain	1
200_106-2-2	127.690997646564	79.2461339178928	Brain	3
237_116-2-18	63.9256258422041	76.8012701892219	Brain	1
224_107-2-5	128.619200876839	64.8538290724796	Brain	3
224_108-2-8	129.485226280624	64.3538290724796	Brain	3
234_133-2-1	44.6313972081441	61.3826859021798	Brain	1
325_211-2-3	45.2968060221314	266.53520777581	Surface ectoderm	Not Selected
288_275-2	69.3756443470179	242.24097914175	GI tract	Not Selected
280_267-2	93.1243556529822	227.374953737966	GI tract	Not Selected
284_264-2	77.0717967697245	243.571106160672	Cavity	Not Selected
218_118-2-5	130.083302491977	59.3897274573418	Brain	3
318_222-2-1	66.2653718043597	100.85382907248	Spinal cord	Not Selected
225_125-2-1	125.913429510899	42.1672955930063	Brain	1
276_279-2	63.6794919243113	244.374953737966	GI tract	Not Selected
237_120-2	46.5954988232819	56.7846096908265	Brain	1
243_114-2-5	41.7031939778686	72.3108891324553	Brain	1
204_151-2-3	133.305734356313	30.9711431702997	Brain	1
238_114-2	53.2031939778686	92.2294734194974	Brain	1
236_116-2-11	52.657676649773	53.2846096908265	Brain	1
282_250-2-1	71.7416697508023	244.339055353103	GI tract	Not Selected
244_128-2-3	44.4352447854375	73.0429399400242	Brain	1
203_143-2-1	54.2749907475932	110.085879880048	Brain	1
216_133-2-3	109.021124665486	36.9089653438086	Brain	3
237_115-2-1	64.0858798800484	57.0788383248864	Brain	1
168_180-2-1	168.037785163881	87.1288198200727	Brain	3
208_140-2-5	95.7365149746595	61.8993464005752	Brain	2
310_234-2-1	118.346787517318	237.061487217439	Cavity	Not Selected
210_139-2	92.7724133595217	64.7653718043597	Brain	1
220_113-2	88.7986928011505	35.8826859021798	Brain	Not Selected
166_137-2-1	92.7365149746595	56.7031939778686	Brain	3
249_138-2	51.7390923627308	97.6935750346352	Brain	1
182_172-2	167.26983597145	81.7986928011505	Brain	1
222_120-2-20	100.932667397366	58.8993464005752	Brain	1
286_278-2-5	37.4666790032093	262.973029949319	GI tract	Not Selected
222_120-2-21	75.0403625519529	38.0525588832576	Brain	1
234_132-2-5	51.5333209967908	79.3371685740842	Brain	1
188_157-2-3	163.439708952528	85.1647182049349	Brain	2
218_118-2-6	180.832013797941	91.289073857917	Brain	3
249_118-2-1	63.8634480157131	90.6935750346352	Brain	1
276_282-2	77.4378221735089	242.205080756888	GI tract	Not Selected
235_109-2-9	89.7627944162882	29.5525588832576	Brain	1
248_117-2-5	58.9352447854375	98.1576766497729	Brain	1
283_268-2	65.4115427318801	243.374953737966	GI tract	Not Selected
322_221-2	159.719854476264	224.721741255283	Sclerotome	Not Selected
171_138-2-8	94.4685657822283	55.7031939778686	Brain	3
210_148-2-3	118.351251684408	43.0692193816531	Brain	1
244_114-2-1	44.7031939778686	77.5070415551619	Brain	1
181_110-2-4	121.841632741175	19.1147367097487	Brain	Not Selected
251_122-2	50.7390923627308	95.9615242270663	Brain	1
222_108-2	122.994845223857	83.1121593216773	Brain	3
186_111-2	82.164718204935	22.3923048454133	Brain	2
184_158-2-10	60.7820323027552	39.356406460551	Brain	1
220_135-2-1	143.243556529821	62.1839560914017	Brain	Not Selected
227_131-2-1	105.164718204935	62.2294734194974	Brain	Not Selected
310_234-2-2	105.222431864335	242.32943640987	Cavity	Not Selected
218_112-2-2	129.789073857917	76.8801085141084	Brain	3
237_118-2-5	54.2916512459885	58.1147367097487	Brain	1
165_139-2-4	97.4230484541326	22.8205080756887	Brain	1
162_144-2	144.903810567666	45.0596004384196	Brain	1
236_132-2-2	67.1217782649107	70.3371685740842	Brain	1
180_145-2-2	78.370489570875	33.8205080756887	Brain	3
165_136-2-2	80.0666419935816	24.7583302491977	Brain	3
230_152-2-2	66.7916512459885	79.7653718043597	Brain	1
234_118-2-17	67.219854476264	64.5070415551619	Brain	1
184_164-2-14	134.841632741175	41.6313972081441	Brain	1
318_217-2-1	57.3730669589464	109.451905283833	Spinal cord	Not Selected
232_118-2-17	40.6672955930064	62.5166604983954	Brain	1
244_114-2-2	57.6672955930064	91.9615242270663	Brain	1
237_115-2-2	66.951905283833	60.0429399400242	Brain	1
157_142-2	158.805734356313	75.1384387633061	Brain	1
220_110-2-8	122.762794416288	86.7102355330306	Brain	3
237_139-2	64.5596004384197	79.8993464005752	Brain	1
176_142-2-3	171.867912182804	83.7627944162882	Brain	3
240_117-2-2	56.4878036686952	49.9185842870421	Brain	1
287_276-2-1	68.1435935394491	244.107004545534	GI tract	Not Selected
316_220-2-3	59.8012701892219	97.6576766497729	Spinal cord	Not Selected
311_268-2-3	86.1698729810778	253.32943640987	Blood vessel	Not Selected
282_254-2	73.7416697508023	247.803156968241	GI tract	Not Selected
234_132-2-6	65.1217782649107	66.8730669589464	Brain	1
249_134-2-1	100.370489570875	71.9256258422041	Brain	1
210_164-2-1	131.923048454133	82.576260936815	Brain	1
166_136-2-4	149.305734356313	58.6839560914017	Brain	3
188_112-2-3	110.913429510899	16.1865334794732	Brain	3
240_127-2-1	52.9256258422041	57.7487113059643	Brain	1
230_176-2	139.155099261701	91.1025403784438	Brain	2
187_161-2-2	141.619200876839	87.370489570875	Brain	1
232_142-2-1	62.9615242270663	83.1313972081441	Brain	1
284_282-2-2	65.9115427318801	244.24097914175	GI tract	Not Selected
209_157-2	146.949327895761	86.6025403784438	Brain	Not Selected
157_142-2-1	145.233937586588	35.6313972081441	Brain	Not Selected
168_141-2-1	117.18137870333	31.0429399400242	Brain	1
208_160-2-2	74.0403625519529	36.3205080756887	Brain	Not Selected
218_117-2-9	185.162140816863	88.789073857917	Brain	3
237_118-2-6	56.6217782649107	52.1506350946109	Brain	1
241_119-2-2	64.9878036686952	64.6410161513775	Brain	1
242_117-2-13	57.657676649773	61.9448637286709	Brain	1
223_125-2-4	72.9422863405995	40.4185842870421	Brain	1
238_142-2	67.2916512459885	80.6313972081441	Brain	1
209_140-2-9	94.6384387633061	65.9974226119285	Brain	1
184_158-2-11	138.011505722253	57.1217782649107	Brain	1
190_104-2-1	175.099962990372	85.3608706276415	Brain	3
222_169-2-4	135.011505722253	51.9256258422041	Brain	1
158_138-2-2	150.698039201726	37.0954988232818	Meninges	Not Selected
319_219-2-1	52.6051177665153	97.1935750346352	Spinal cord	Not Selected
241_119-2-3	51.6935750346352	59.6147367097487	Brain	1
207_141-2	101.566641993582	61.9974226119285	Brain	1
184_109-2-6	107.217277088193	21.7846096908265	Brain	1
220_123-2-3	93.226896031426	27.5525588832576	Brain	1
186_157-2-5	132.824972242779	90.1384387633061	Brain	1
184_164-2-15	129.645480318468	44.6313972081441	Brain	1
194_262-2	108.892304845413	258.685842870421	Blood vessel	Not Selected
243_122-2	48.9615242270663	58.8826859021798	Brain	1
188_112-2-4	156.877531126037	87.7986928011505	Brain	3
163_140-2-20	61.1480577065395	37.9903810567665	Brain	1
235_118-2-15	56.4256258422041	63.8108891324553	Brain	1
187_156-2-3	157.439708952528	74.7724133595217	Brain	4
319_217-2-11	19.3205080756888	87.5429399400242	Spinal cord	Not Selected
184_152-2-4	76.1384387633061	33.9544826719043	Brain	3
249_134-2-2	58.1051177665153	106.719854476264	Brain	1
192_105-2	84.4326673973661	30.3205080756887	Brain	3
242_120-2-1	47.1313972081441	65.712812921102	Brain	1
249_127-2-3	40.2294734194975	47.7583302491977	Brain	1
240_127-2-2	48.6935750346352	54.4185842870421	Brain	1
184_110-2-9	85.3967690125038	23.9903810567665	Brain	1
210_139-2-1	99.8871500692704	19.0884572681199	Brain	1
319_216-2	50.1410161513776	100.925625842204	Spinal cord	Not Selected
280_266-2-1	78.8038475772934	242.571106160672	GI tract	Not Selected
194_108-2-3	94.7006165897972	52.1051177665153	Brain	3
224_126-2-6	82.8083117443839	55.5070415551619	Brain	1
219_119-2-15	184.296115413079	89.289073857917	Brain	3
236_116-2-12	51.7916512459885	53.7846096908265	Brain	Not Selected
242_142-2-1	56.8634480157131	78.569219381653	Brain	1
223_113-2-3	71.9422863405995	38.6865334794732	Brain	1
318_220-2-5	20.5525588832577	85.6769145362398	Spinal cord	Not Selected
209_139-2-1	95.370489570875	63.2653718043597	Brain	2
164_140-2-13	149.599962990372	41.1935750346352	Brain	1
256_137-2	89.1743371481684	64.5333209967908	Brain	1
233_118-2-5	54.1217782649107	47.8205080756887	Brain	1
222_169-2-5	128.779454914684	45.1313972081441	Brain	1
224_111-2-1	137.913429510899	62.9519052838328	Brain	Not Selected
181_149-2	93.0929214352104	25.3205080756887	Brain	2
188_157-2-4	173.832013797941	79.1647182049349	Brain	Not Selected
286_268-2	65.7775681356645	242.008928334181	GI tract	Not Selected
209_141-2-3	92.2724133595217	63.8993464005752	Brain	1
233_145-2	73.219854476264	74.8993464005752	Brain	Not Selected
184_109-2-7	86.2627944162882	23.4903810567665	Brain	1
182_114-2-2	68.9422863405995	33.4903810567665	Brain	3
317_219-2-2	57.0692193816531	96.9256258422041	Spinal cord	Not Selected
226_134-2-3	139.97560733739	52.5237020535574	Brain	1
232_109-2-3	78.0044641670905	35.1865334794732	Brain	1
212_140-2-1	130.923048454133	80.8442101292461	Brain	1
165_140-2-12	102.021124665486	24.7846096908265	Brain	1
223_114-2-9	131.824972242779	88.4063879557372	Brain	Not Selected
218_116-2-8	176.233937586588	89.3249722427793	Brain	3
183_166-2-3	147.733937586588	39.9615242270663	Brain	1
249_134-2-3	62.4974226119286	90.3275496308507	Brain	1
212_140-2-2	131.289073857917	79.4781847254617	Brain	1
181_148-2-1	147.243556529821	69.1121593216773	Brain	3
315_222-2	93.5499814951862	100.112159321677	Spinal cord	Not Selected
168_137-2-2	79.7986928011505	20.2942286340599	Brain	3
262_142-2-2	55.5692193816531	94.3275496308507	Brain	1
230_110-2-4	72.3083117443839	37.3205080756887	Brain	1
243_114-2-6	42.3371685740842	75.4089653438086	Brain	1
245_117-2-2	44.8371685740842	79.7390923627308	Brain	1
312_212-2	79.9089653438087	156.485226280624	Surface ectoderm	Not Selected
191_163-2	143.119200876839	89.9685657822283	Brain	Not Selected
240_114-2-1	66.4878036686952	67.2390923627308	Brain	1
286_248-2-2	62.8134665205268	244.874953737966	GI tract	Not Selected
237_173-2	142.645480318468	67.1480577065395	Brain	Not Selected
218_161-2-5	139.047404107115	66.9160068989706	Brain	1
255_127-2	33.8730669589464	68.7487113059643	Brain	1
246_115-2	46.7653718043597	67.0788383248864	Brain	1
223_125-2-5	112.217277088193	30.4448637286709	Brain	1
213_139-2-2	158.47560733739	84.5666419935816	Brain	1
237_134-2-2	51.3993464005753	77.1051177665153	Brain	1
319_221-2	54.9711431702998	99.2916512459885	Spinal cord	Not Selected
187_111-2	168.537785163881	87.9948452238571	Brain	Not Selected
188_107-2-2	81.7986928011505	23.7583302491977	Brain	Not Selected
254_128-2-1	62.6672955930064	100.621778264911	Brain	1
234_112-2-2	53.5237020535574	52.7846096908265	Brain	1
253_128-2-1	74.719854476264	77.4974226119285	Brain	1
240_127-2-3	51.5596004384197	57.3826859021798	Brain	1
317_220-2-2	34.2749907475932	75.4448637286709	Spinal cord	Not Selected
245_140-2	137.97560733739	49.0596004384196	Brain	Not Selected
204_244-2	120.523702053557	168.832013797941	Cavity	Not Selected
246_116-2-10	96.7724133595217	71.6935750346352	Brain	1
196_107-2-2	141.26983597145	36.7653718043597	Brain	3
224_132-2	161.573683548744	83.932667397366	Brain	1
281_284-2-4	74.6076951545867	247.303156968241	GI tract	Not Selected
319_217-2-12	46.507041555162	92.6313972081441	Spinal cord	Not Selected
218_117-2-10	179.965988394157	91.789073857917	Brain	3
320_219-2-4	57.007041555162	110.817930687617	Spinal cord	Not Selected
284_268-2-1	97.8564064605511	231.571106160672	GI tract	Not Selected
234_142-2-7	64.3275496308507	83.4974226119285	Brain	1
222_121-2-3	134.717277088193	69.4160068989706	Brain	1
254_128-2-2	50.2390923627308	95.0954988232818	Brain	1
200_106-2-3	176.733937586588	90.1909976465637	Brain	3
311_268-2-4	77.4737205583713	250.267258583379	Blood vessel	Not Selected
318_219-2	45.2749907475932	94.4974226119285	Spinal cord	Not Selected
182_171-2-1	172.332013797941	76.5666419935816	Brain	1
205_142-2-1	34.0429399400242	79.0429399400242	Brain	1
233_119-2	49.6935750346352	56.1506350946109	Brain	1
191_161-2-1	170.501886779019	83.3967690125038	Brain	2
177_143-2-2	87.4063879557373	57.4711431702997	Brain	2
203_105-2-3	77.5666419935816	20.4282032302755	Brain	3
224_126-2-7	150.047404107115	85.9685657822283	Brain	1
[truncated: 48,001 more rows]
