# Supplementary material for: Multi-scale and multi-context interpretable mapping of cell states across heterogeneous spatial samples
Source: Nat Commun. 2025 Aug 21;16:7814. doi: 10.1038/s41467-025-62782-y (PMC12370880; doi:10.1038/s41467-025-62782-y)
Supplement: Supplementary file 9 — Source Data [file 41467_2025_62782_MOESM9_ESM.zip › SourceData/figure_s8b.tsv]

Method	Data_Type	Ref	Query	ARI_cell
CytoSpace_noLab	one_cell	1	10	0.658137901868025
CytoSpace_noLab	one_cell	1	11	0.863981408555801
CytoSpace_noLab	one_cell	1	12	0.822017607379873
CytoSpace_noLab	one_cell	1	2	0.859647745367069
CytoSpace_noLab	one_cell	1	3	0.544035067421237
CytoSpace_noLab	one_cell	1	4	0.459218714915362
CytoSpace_noLab	one_cell	1	5	0.810579691639015
CytoSpace_noLab	one_cell	1	6	0.57906579162845
CytoSpace_noLab	one_cell	1	7	0.825090477309974
CytoSpace_noLab	one_cell	1	8	0.844902017842614
CytoSpace_noLab	one_cell	1	9	0.527157024435058
CytoSpace_noLab	one_cell	10	1	0.658246586206468
CytoSpace_noLab	one_cell	10	11	0.679705772799228
CytoSpace_noLab	one_cell	10	12	0.765121080104148
CytoSpace_noLab	one_cell	10	2	0.669337427885199
CytoSpace_noLab	one_cell	10	3	0.334064921930557
CytoSpace_noLab	one_cell	10	4	0.654412205444783
CytoSpace_noLab	one_cell	10	5	0.7702277677658
CytoSpace_noLab	one_cell	10	6	0.764767120080016
CytoSpace_noLab	one_cell	10	7	0.764954912147159
CytoSpace_noLab	one_cell	10	8	0.570418135926993
CytoSpace_noLab	one_cell	10	9	0.750924888893274
CytoSpace_noLab	one_cell	11	1	0.852738575795135
CytoSpace_noLab	one_cell	11	10	0.679142533427515
CytoSpace_noLab	one_cell	11	12	0.833133126372318
CytoSpace_noLab	one_cell	11	2	0.870591943997162
CytoSpace_noLab	one_cell	11	3	0.483496065516837
CytoSpace_noLab	one_cell	11	4	0.484482231761709
CytoSpace_noLab	one_cell	11	5	0.822232105988032
CytoSpace_noLab	one_cell	11	6	0.610678015053904
CytoSpace_noLab	one_cell	11	7	0.8288683299814
CytoSpace_noLab	one_cell	11	8	0.777890356076773
CytoSpace_noLab	one_cell	11	9	0.568589185198195
CytoSpace_noLab	one_cell	12	1	0.826307972449796
CytoSpace_noLab	one_cell	12	10	0.766285969404653
CytoSpace_noLab	one_cell	12	11	0.827303101821812
CytoSpace_noLab	one_cell	12	2	0.811904873401861
CytoSpace_noLab	one_cell	12	3	0.444368724997885
CytoSpace_noLab	one_cell	12	4	0.551031218192947
CytoSpace_noLab	one_cell	12	5	0.89469733102893
CytoSpace_noLab	one_cell	12	6	0.681502015933206
CytoSpace_noLab	one_cell	12	7	0.896636050767734
CytoSpace_noLab	one_cell	12	8	0.725527679345863
CytoSpace_noLab	one_cell	12	9	0.630347929598872
CytoSpace_noLab	one_cell	2	1	0.849268859451128
CytoSpace_noLab	one_cell	2	10	0.667411959781761
CytoSpace_noLab	one_cell	2	11	0.857982729909206
CytoSpace_noLab	one_cell	2	12	0.812656533540678
CytoSpace_noLab	one_cell	2	3	0.493095632706316
CytoSpace_noLab	one_cell	2	4	0.476599445370504
CytoSpace_noLab	one_cell	2	5	0.804715347924748
CytoSpace_noLab	one_cell	2	6	0.591602959582901
CytoSpace_noLab	one_cell	2	7	0.809745343442462
CytoSpace_noLab	one_cell	2	8	0.782935301392901
CytoSpace_noLab	one_cell	2	9	0.570522416812612
CytoSpace_noLab	one_cell	3	1	0.544079734816716
CytoSpace_noLab	one_cell	3	10	0.334904778959067
CytoSpace_noLab	one_cell	3	11	0.483008774924606
CytoSpace_noLab	one_cell	3	12	0.443943360819409
CytoSpace_noLab	one_cell	3	2	0.493444367802816
CytoSpace_noLab	one_cell	3	4	0.22037994694898
CytoSpace_noLab	one_cell	3	5	0.436177363085646
CytoSpace_noLab	one_cell	3	6	0.29525778878715
CytoSpace_noLab	one_cell	3	7	0.445859301700194
CytoSpace_noLab	one_cell	3	8	0.61611192196254
CytoSpace_noLab	one_cell	3	9	0.263246433040483
CytoSpace_noLab	one_cell	4	1	0.456389854034833
CytoSpace_noLab	one_cell	4	10	0.655538977021484
CytoSpace_noLab	one_cell	4	11	0.483959074648662
CytoSpace_noLab	one_cell	4	12	0.548703634256507
CytoSpace_noLab	one_cell	4	2	0.475172788087748
CytoSpace_noLab	one_cell	4	3	0.223255346482724
CytoSpace_noLab	one_cell	4	5	0.559250329784446
CytoSpace_noLab	one_cell	4	6	0.65579103803609
CytoSpace_noLab	one_cell	4	7	0.546826672376214
CytoSpace_noLab	one_cell	4	8	0.396889234741243
CytoSpace_noLab	one_cell	4	9	0.684117946812459
CytoSpace_noLab	one_cell	5	1	0.811864381477743
CytoSpace_noLab	one_cell	5	10	0.776128521846933
CytoSpace_noLab	one_cell	5	11	0.824431323510733
CytoSpace_noLab	one_cell	5	12	0.90730899223262
CytoSpace_noLab	one_cell	5	2	0.799450367887928
CytoSpace_noLab	one_cell	5	3	0.437023908769097
CytoSpace_noLab	one_cell	5	4	0.559941793075139
CytoSpace_noLab	one_cell	5	6	0.683166321770355
CytoSpace_noLab	one_cell	5	7	0.888522233223753
CytoSpace_noLab	one_cell	5	8	0.714539968969364
CytoSpace_noLab	one_cell	5	9	0.632337976072232
CytoSpace_noLab	one_cell	6	1	0.573447268657437
CytoSpace_noLab	one_cell	6	10	0.740928020691459
CytoSpace_noLab	one_cell	6	11	0.60335167815825
CytoSpace_noLab	one_cell	6	12	0.670450602258242
CytoSpace_noLab	one_cell	6	2	0.590303548660768
CytoSpace_noLab	one_cell	6	3	0.295320572582821
CytoSpace_noLab	one_cell	6	4	0.636034674350373
CytoSpace_noLab	one_cell	6	5	0.662157763921784
CytoSpace_noLab	one_cell	6	7	0.667916576631287
CytoSpace_noLab	one_cell	6	8	0.502568610307313
CytoSpace_noLab	one_cell	6	9	0.695449943748191
CytoSpace_noLab	one_cell	7	1	0.822553899197646
CytoSpace_noLab	one_cell	7	10	0.765815970576771
CytoSpace_noLab	one_cell	7	11	0.836288307916908
CytoSpace_noLab	one_cell	7	12	0.904643308442106
CytoSpace_noLab	one_cell	7	2	0.810297484236453
CytoSpace_noLab	one_cell	7	3	0.447421796674205
CytoSpace_noLab	one_cell	7	4	0.546483000722335
CytoSpace_noLab	one_cell	7	5	0.89006722038837
CytoSpace_noLab	one_cell	7	6	0.680592542278116
CytoSpace_noLab	one_cell	7	8	0.727676638075796
CytoSpace_noLab	one_cell	7	9	0.628615847298763
CytoSpace_noLab	one_cell	8	1	0.850671534723738
CytoSpace_noLab	one_cell	8	10	0.570701822609525
CytoSpace_noLab	one_cell	8	11	0.780616616714341
CytoSpace_noLab	one_cell	8	12	0.723851144503093
CytoSpace_noLab	one_cell	8	2	0.79099358928416
CytoSpace_noLab	one_cell	8	3	0.61907739314224
CytoSpace_noLab	one_cell	8	4	0.394685788763767
CytoSpace_noLab	one_cell	8	5	0.71704346958507
CytoSpace_noLab	one_cell	8	6	0.50591399158934
CytoSpace_noLab	one_cell	8	7	0.729817696086635
CytoSpace_noLab	one_cell	8	9	0.459043197437848
CytoSpace_noLab	one_cell	9	1	0.522616888206929
CytoSpace_noLab	one_cell	9	10	0.755620821060201
CytoSpace_noLab	one_cell	9	11	0.571092051669089
CytoSpace_noLab	one_cell	9	12	0.624762660514451
CytoSpace_noLab	one_cell	9	2	0.567417102602256
CytoSpace_noLab	one_cell	9	3	0.264142948349549
CytoSpace_noLab	one_cell	9	4	0.684869941331016
CytoSpace_noLab	one_cell	9	5	0.632098159247671
CytoSpace_noLab	one_cell	9	6	0.734786808939544
CytoSpace_noLab	one_cell	9	7	0.625293743958845
CytoSpace_noLab	one_cell	9	8	0.458127490054056
CytoSpace	one_cell	1	12	1
CytoSpace	one_cell	1	5	1
CytoSpace	one_cell	1	7	1
CytoSpace	one_cell	10	1	1
CytoSpace	one_cell	10	12	1
CytoSpace	one_cell	10	5	1
CytoSpace	one_cell	10	7	1
CytoSpace	one_cell	11	1	1
CytoSpace	one_cell	11	10	1
CytoSpace	one_cell	11	12	1
CytoSpace	one_cell	11	2	1
CytoSpace	one_cell	11	4	1
CytoSpace	one_cell	11	5	1
CytoSpace	one_cell	11	7	1
CytoSpace	one_cell	11	9	1
CytoSpace	one_cell	12	1	1
CytoSpace	one_cell	12	5	1
CytoSpace	one_cell	12	7	1
CytoSpace	one_cell	2	1	1
CytoSpace	one_cell	2	10	1
CytoSpace	one_cell	2	11	1
CytoSpace	one_cell	2	12	1
CytoSpace	one_cell	2	4	1
CytoSpace	one_cell	2	5	1
CytoSpace	one_cell	2	7	1
CytoSpace	one_cell	2	9	1
CytoSpace	one_cell	3	1	1
CytoSpace	one_cell	3	12	1
CytoSpace	one_cell	3	5	1
CytoSpace	one_cell	3	7	1
CytoSpace	one_cell	3	8	1
CytoSpace	one_cell	4	1	1
CytoSpace	one_cell	4	10	1
CytoSpace	one_cell	4	12	1
CytoSpace	one_cell	4	5	1
CytoSpace	one_cell	4	7	1
CytoSpace	one_cell	5	1	1
CytoSpace	one_cell	5	12	1
CytoSpace	one_cell	5	7	1
CytoSpace	one_cell	7	1	1
CytoSpace	one_cell	7	12	1
CytoSpace	one_cell	7	5	1
CytoSpace	one_cell	8	1	1
CytoSpace	one_cell	8	12	1
CytoSpace	one_cell	8	5	1
CytoSpace	one_cell	8	7	1
CytoSpace	one_cell	9	1	1
CytoSpace	one_cell	9	10	1
CytoSpace	one_cell	9	11	1
CytoSpace	one_cell	9	12	1
CytoSpace	one_cell	9	2	1
CytoSpace	one_cell	9	4	1
CytoSpace	one_cell	9	5	1
CytoSpace	one_cell	9	7	1
GPSA	one_cell	1	10	0.18302767363369
GPSA	one_cell	1	11	-0.04371236141851
GPSA	one_cell	1	12	-0.0983217270061803
GPSA	one_cell	1	2	-0.16113886268993
GPSA	one_cell	1	3	-0.0436616116162276
GPSA	one_cell	1	4	-0.0390467987521545
GPSA	one_cell	1	5	-0.202142848265136
GPSA	one_cell	1	6	-0.0724175219544101
GPSA	one_cell	1	7	0.0604782801030366
GPSA	one_cell	1	8	0.0758506033715732
GPSA	one_cell	1	9	-0.074995924397351
GPSA	one_cell	10	1	0.201475344443728
GPSA	one_cell	10	11	-0.119911181332718
GPSA	one_cell	10	12	0.144632382478807
GPSA	one_cell	10	2	-0.144818023292592
GPSA	one_cell	10	3	-0.0418347944070161
GPSA	one_cell	10	4	0.124303520834811
GPSA	one_cell	10	5	0.0356935560046891
GPSA	one_cell	10	6	-0.117531300402354
GPSA	one_cell	10	7	0.392935926131063
GPSA	one_cell	10	8	-0.0378579612149989
GPSA	one_cell	10	9	0.112538803826814
GPSA	one_cell	11	1	-0.0551192493139276
GPSA	one_cell	11	10	-0.121623537145634
GPSA	one_cell	11	12	-0.0228673729773972
GPSA	one_cell	11	2	0.557235318710015
GPSA	one_cell	11	3	-0.106486052609997
GPSA	one_cell	11	4	0.00854568024647623
GPSA	one_cell	11	5	0.0764674484819464
GPSA	one_cell	11	6	0.291349073538374
GPSA	one_cell	11	7	-0.233611890959249
GPSA	one_cell	11	8	-0.133327271191863
GPSA	one_cell	11	9	0.0370859000762087
GPSA	one_cell	12	1	-0.108446575696791
GPSA	one_cell	12	10	0.164403708730266
GPSA	one_cell	12	11	-0.0192129052724378
GPSA	one_cell	12	2	-0.0594918788299813
GPSA	one_cell	12	3	-0.0645777316798363
GPSA	one_cell	12	4	0.155671242429221
GPSA	one_cell	12	5	0.117408462639304
GPSA	one_cell	12	6	-0.110931351085988
GPSA	one_cell	12	7	0.371381177158905
GPSA	one_cell	12	8	-0.200678129672498
GPSA	one_cell	12	9	0.0997630237904162
GPSA	one_cell	2	1	-0.159620536754731
GPSA	one_cell	2	10	-0.152587243518059
GPSA	one_cell	2	11	0.538996545898318
GPSA	one_cell	2	12	-0.0702476875531274
GPSA	one_cell	2	3	0.0584653698453799
GPSA	one_cell	2	4	0.135685979277997
GPSA	one_cell	2	5	0.126396892552086
GPSA	one_cell	2	6	0.414413150571038
GPSA	one_cell	2	7	-0.221813199038518
GPSA	one_cell	2	8	0.0154254109441761
GPSA	one_cell	2	9	-0.00331907732949973
GPSA	one_cell	3	1	-0.0328247029466787
GPSA	one_cell	3	10	-0.0436538010746442
GPSA	one_cell	3	11	-0.111849058497553
GPSA	one_cell	3	12	-0.0742972214251762
GPSA	one_cell	3	2	0.0684065095463979
GPSA	one_cell	3	4	0.120172419348578
GPSA	one_cell	3	5	-0.00979158805528546
GPSA	one_cell	3	6	0.132401346760424
GPSA	one_cell	3	7	-0.0812100567035712
GPSA	one_cell	3	8	0.21167356822804
GPSA	one_cell	3	9	0.0517080059403085
GPSA	one_cell	4	1	-0.0421167083301952
GPSA	one_cell	4	10	0.135477857372798
GPSA	one_cell	4	11	0.0212681392879146
GPSA	one_cell	4	12	0.141496183347312
GPSA	one_cell	4	2	0.145768651159323
GPSA	one_cell	4	3	0.116136633835551
GPSA	one_cell	4	5	0.19532499828465
GPSA	one_cell	4	6	0.110114317287103
GPSA	one_cell	4	7	0.0683062142362621
GPSA	one_cell	4	8	0.0643364701541193
GPSA	one_cell	4	9	0.0985575598614246
GPSA	one_cell	5	1	-0.201714062039469
GPSA	one_cell	5	10	0.0469133440927836
GPSA	one_cell	5	11	0.0651157485420123
GPSA	one_cell	5	12	0.105435303523763
GPSA	one_cell	5	2	0.126785588739785
GPSA	one_cell	5	3	-0.010334124171675
GPSA	one_cell	5	4	0.210131112445094
GPSA	one_cell	5	6	0.0479871719899763
GPSA	one_cell	5	7	0.126038030414605
GPSA	one_cell	5	8	-0.128341214817424
GPSA	one_cell	5	9	0.231551208085577
GPSA	one_cell	6	1	-0.07257981896263
GPSA	one_cell	6	10	-0.12303526476816
GPSA	one_cell	6	11	0.294256265514407
GPSA	one_cell	6	12	-0.11762387357664
GPSA	one_cell	6	2	0.431043127427513
GPSA	one_cell	6	3	0.1151104487819
GPSA	one_cell	6	4	0.108186458311243
GPSA	one_cell	6	5	0.0503141958537204
GPSA	one_cell	6	7	-0.176540022637174
GPSA	one_cell	6	8	0.378040708173422
GPSA	one_cell	6	9	0.0144854310761961
GPSA	one_cell	7	1	0.0652016627953839
GPSA	one_cell	7	10	0.396681602245663
GPSA	one_cell	7	11	-0.232191062932803
GPSA	one_cell	7	12	0.364114880645481
GPSA	one_cell	7	2	-0.220528834520157
GPSA	one_cell	7	3	-0.0713223853332212
GPSA	one_cell	7	4	0.0761708198462882
GPSA	one_cell	7	5	0.118444016631502
GPSA	one_cell	7	6	-0.171384302732084
GPSA	one_cell	7	8	-0.235476760407508
GPSA	one_cell	7	9	0.0373996271207595
GPSA	one_cell	8	1	0.0764122154139423
GPSA	one_cell	8	10	-0.0435828149452564
GPSA	one_cell	8	11	-0.135092844787535
GPSA	one_cell	8	12	-0.195504069473337
GPSA	one_cell	8	2	0.0109711759933234
GPSA	one_cell	8	3	0.188416747778437
GPSA	one_cell	8	4	0.0639983672506488
GPSA	one_cell	8	5	-0.124867548627535
GPSA	one_cell	8	6	0.380064606901812
GPSA	one_cell	8	7	-0.230406308200142
GPSA	one_cell	8	9	0.0301946755744457
GPSA	one_cell	9	1	-0.0826045811193034
GPSA	one_cell	9	10	0.124258915082958
GPSA	one_cell	9	11	0.0428679176019414
GPSA	one_cell	9	12	0.100939544289338
GPSA	one_cell	9	2	0.00659625909789339
GPSA	one_cell	9	3	0.0524612448792757
GPSA	one_cell	9	4	0.116351303894455
GPSA	one_cell	9	5	0.236724641664084
GPSA	one_cell	9	6	0.0221846333106092
GPSA	one_cell	9	7	0.0350967296608031
GPSA	one_cell	9	8	0.0283748123318152
PASTE	one_cell	1	10	-0.0680713561689454
PASTE	one_cell	1	11	0.250889946185791
PASTE	one_cell	1	12	0.14761393331589
PASTE	one_cell	1	2	-0.0311874865509807
PASTE	one_cell	1	3	-0.103578278817595
PASTE	one_cell	1	4	-0.0750432749963681
PASTE	one_cell	1	5	0.156858796194253
PASTE	one_cell	1	6	0.140330809135045
PASTE	one_cell	1	7	-0.131075413870091
PASTE	one_cell	1	8	-0.123545310309471
PASTE	one_cell	1	9	0.0291022608021253
PASTE	one_cell	10	1	0.178848521342048
PASTE	one_cell	10	11	0.0488784304253336
PASTE	one_cell	10	12	-0.0647689037751185
PASTE	one_cell	10	2	0.145795432243038
PASTE	one_cell	10	3	0.23184919001872
PASTE	one_cell	10	4	-0.0470870130914569
PASTE	one_cell	10	5	-0.0712165855929922
PASTE	one_cell	10	6	0.0972833231357883
PASTE	one_cell	10	7	-0.0743300333222452
PASTE	one_cell	10	8	-0.0861079123138133
PASTE	one_cell	10	9	0.00367436623982118
PASTE	one_cell	11	1	0.0820534022039292
PASTE	one_cell	11	10	-0.0424564549819358
PASTE	one_cell	11	12	-0.0634328192405329
PASTE	one_cell	11	2	0.224797254436478
PASTE	one_cell	11	3	-0.0392644077733477
PASTE	one_cell	11	4	0.0650313285778802
PASTE	one_cell	11	5	0.0459990098656791
PASTE	one_cell	11	6	0.490124919422355
PASTE	one_cell	11	7	0.105892510891575
PASTE	one_cell	11	8	-0.0764901334061024
PASTE	one_cell	11	9	0.0261099648431098
PASTE	one_cell	12	1	0.139322483860329
PASTE	one_cell	12	10	-0.170820470861531
PASTE	one_cell	12	11	0.174072591571963
PASTE	one_cell	12	2	0.124372660312361
PASTE	one_cell	12	3	-0.0383686081728702
PASTE	one_cell	12	4	0.0475670482154347
PASTE	one_cell	12	5	-0.0966266185681789
PASTE	one_cell	12	6	0.272309536376654
PASTE	one_cell	12	7	-0.0674578747737944
PASTE	one_cell	12	8	-0.183637102314585
PASTE	one_cell	12	9	-0.0360496465552694
PASTE	one_cell	2	1	0.0270526940475805
PASTE	one_cell	2	10	0.0610629925934897
PASTE	one_cell	2	11	0.119629566627462
PASTE	one_cell	2	12	0.081281257487022
PASTE	one_cell	2	3	0.011775222435284
PASTE	one_cell	2	4	0.0393908828932824
PASTE	one_cell	2	5	0.0313880406222845
PASTE	one_cell	2	6	0.344143315509093
PASTE	one_cell	2	7	0.0943918496425998
PASTE	one_cell	2	8	0.0179387646267767
PASTE	one_cell	2	9	0.0545289942415415
PASTE	one_cell	3	1	-0.0975347644384509
PASTE	one_cell	3	10	0.0672372002592794
PASTE	one_cell	3	11	-0.0580105012997808
PASTE	one_cell	3	12	-0.0174807234332659
PASTE	one_cell	3	2	0.16498434386005
PASTE	one_cell	3	4	0.0223534305981517
PASTE	one_cell	3	5	-0.0620626506028854
PASTE	one_cell	3	6	-0.0541078871519473
PASTE	one_cell	3	7	-0.170137553633847
PASTE	one_cell	3	8	-0.147984396051037
PASTE	one_cell	3	9	0.0286399029749845
PASTE	one_cell	4	1	0.0872210665565108
PASTE	one_cell	4	10	0.108201309732585
PASTE	one_cell	4	11	0.0579535178272704
PASTE	one_cell	4	12	0.165261618351014
PASTE	one_cell	4	2	0.0602681765515186
PASTE	one_cell	4	3	0.0480795145102253
PASTE	one_cell	4	5	-0.0114026485501675
PASTE	one_cell	4	6	0.130994407077487
PASTE	one_cell	4	7	0.109282552627042
PASTE	one_cell	4	8	0.0452432798925878
PASTE	one_cell	4	9	-0.0108860098279382
PASTE	one_cell	5	1	0.0462548985071275
PASTE	one_cell	5	10	0.205203918426092
PASTE	one_cell	5	11	0.04273959264377
PASTE	one_cell	5	12	0.0715527854958929
PASTE	one_cell	5	2	0.102949886042759
PASTE	one_cell	5	3	0.0496019652847341
PASTE	one_cell	5	4	0.179170588165372
PASTE	one_cell	5	6	0.169999473479001
PASTE	one_cell	5	7	0.163360511000169
PASTE	one_cell	5	8	-0.0219222705931632
PASTE	one_cell	5	9	0.0878404932961279
PASTE	one_cell	6	1	0.101424352927211
PASTE	one_cell	6	10	0.0707099091852096
PASTE	one_cell	6	11	0.163090610144628
PASTE	one_cell	6	12	0.151415374088295
PASTE	one_cell	6	2	0.0882731581041527
PASTE	one_cell	6	3	0.011990004590189
PASTE	one_cell	6	4	0.0294376268456496
PASTE	one_cell	6	5	0.0166722661729988
PASTE	one_cell	6	7	0.317638791526905
PASTE	one_cell	6	8	0.108956882644213
PASTE	one_cell	6	9	-0.0162475733998614
PASTE	one_cell	7	1	0
PASTE	one_cell	7	10	0
PASTE	one_cell	7	11	0
PASTE	one_cell	7	12	0
PASTE	one_cell	7	2	0
PASTE	one_cell	7	3	0
PASTE	one_cell	7	4	0
PASTE	one_cell	7	5	0
PASTE	one_cell	7	6	0
PASTE	one_cell	7	8	0
PASTE	one_cell	7	9	0
PASTE	one_cell	8	1	-0.0270807957711524
PASTE	one_cell	8	10	0.0969967833093697
PASTE	one_cell	8	11	0.374417757743539
PASTE	one_cell	8	12	0.213843539906533
PASTE	one_cell	8	2	0.323485102932984
PASTE	one_cell	8	3	-0.152367830982937
PASTE	one_cell	8	4	-0.0778278972313329
PASTE	one_cell	8	5	-0.0471143101205476
PASTE	one_cell	8	6	0.341473270689082
PASTE	one_cell	8	7	-0.0259147301136297
PASTE	one_cell	8	9	-0.107303354416186
PASTE	one_cell	9	1	-0.0872304237161763
PASTE	one_cell	9	10	0.00560780772745949
PASTE	one_cell	9	11	0.00988371943773743
PASTE	one_cell	9	12	0.283821953681389
PASTE	one_cell	9	2	-0.117710072850097
PASTE	one_cell	9	3	-0.00730865610141665
PASTE	one_cell	9	4	0.00343678089898138
PASTE	one_cell	9	5	0.0711672679946879
PASTE	one_cell	9	6	-0.110269050389571
PASTE	one_cell	9	7	-0.128535974248731
PASTE	one_cell	9	8	0.0786903055265932
Scanorama	one_cell	1	10	0.955720390011423
Scanorama	one_cell	1	11	0.956912486905057
Scanorama	one_cell	1	12	0.968145611723731
Scanorama	one_cell	1	2	0.960613639518812
Scanorama	one_cell	1	3	0.977582166541324
Scanorama	one_cell	1	4	0.917711312720153
Scanorama	one_cell	1	5	0.969054019497197
Scanorama	one_cell	1	6	0.855148741292755
Scanorama	one_cell	1	7	0.969583668012066
Scanorama	one_cell	1	8	0.970865906919811
Scanorama	one_cell	1	9	0.922721169108898
Scanorama	one_cell	10	1	0.97203849931685
Scanorama	one_cell	10	11	0.969419793355092
Scanorama	one_cell	10	12	0.970237983353502
Scanorama	one_cell	10	2	0.988855364151372
Scanorama	one_cell	10	3	0.962998991386287
Scanorama	one_cell	10	4	0.968564786083388
Scanorama	one_cell	10	5	0.968596640139914
Scanorama	one_cell	10	6	0.851136472441055
Scanorama	one_cell	10	7	0.964285284994979
Scanorama	one_cell	10	8	0.960609021257184
Scanorama	one_cell	10	9	0.976983582164326
Scanorama	one_cell	11	1	0.939079032153515
Scanorama	one_cell	11	10	0.938306534048724
Scanorama	one_cell	11	12	0.921856252726275
Scanorama	one_cell	11	2	0.996531315821119
Scanorama	one_cell	11	3	0.964703239445288
Scanorama	one_cell	11	4	0.940129470080694
Scanorama	one_cell	11	5	0.929433827581217
Scanorama	one_cell	11	6	0.828004625084769
Scanorama	one_cell	11	7	0.926046290184757
Scanorama	one_cell	11	8	0.964037864304798
Scanorama	one_cell	11	9	0.993875728576851
Scanorama	one_cell	12	1	0.976850587316543
Scanorama	one_cell	12	10	0.967908953562637
Scanorama	one_cell	12	11	0.955338695985591
Scanorama	one_cell	12	2	0.974463532905571
Scanorama	one_cell	12	3	0.97826205906405
Scanorama	one_cell	12	4	0.944054345845133
Scanorama	one_cell	12	5	0.970748208457756
Scanorama	one_cell	12	6	0.853261869559305
Scanorama	one_cell	12	7	0.97184520363752
Scanorama	one_cell	12	8	0.968782032356942
Scanorama	one_cell	12	9	0.941887722221712
Scanorama	one_cell	2	1	0.943084950690838
Scanorama	one_cell	2	10	0.931488214114676
Scanorama	one_cell	2	11	0.990808684929055
Scanorama	one_cell	2	12	0.927641733430254
Scanorama	one_cell	2	3	0.966721737882135
Scanorama	one_cell	2	4	0.937472523645785
Scanorama	one_cell	2	5	0.932415666275595
Scanorama	one_cell	2	6	0.828672117412734
Scanorama	one_cell	2	7	0.927260260019481
Scanorama	one_cell	2	8	0.958590524617023
Scanorama	one_cell	2	9	0.98794164217084
Scanorama	one_cell	3	1	0.910620603717242
Scanorama	one_cell	3	10	0.820896062992884
Scanorama	one_cell	3	11	0.891803663854838
Scanorama	one_cell	3	12	0.880970150625206
Scanorama	one_cell	3	2	0.896543250640994
Scanorama	one_cell	3	4	0.749596076276046
Scanorama	one_cell	3	5	0.87868414421813
Scanorama	one_cell	3	6	0.830200098240306
Scanorama	one_cell	3	7	0.88494060021974
Scanorama	one_cell	3	8	0.944974656509731
Scanorama	one_cell	3	9	0.81294667725011
Scanorama	one_cell	4	1	0.969410318574032
Scanorama	one_cell	4	10	0.968974383328067
Scanorama	one_cell	4	11	0.980856437348868
Scanorama	one_cell	4	12	0.962128658178626
Scanorama	one_cell	4	2	0.988656371232227
Scanorama	one_cell	4	3	0.96579036037616
Scanorama	one_cell	4	5	0.963982936930164
Scanorama	one_cell	4	6	0.84483700945833
Scanorama	one_cell	4	7	0.961389066854896
Scanorama	one_cell	4	8	0.971874579803383
Scanorama	one_cell	4	9	0.972778978118989
Scanorama	one_cell	5	1	0.976991416159499
Scanorama	one_cell	5	10	0.963583609892907
Scanorama	one_cell	5	11	0.957020511446615
Scanorama	one_cell	5	12	0.971770432490287
Scanorama	one_cell	5	2	0.967947705731896
Scanorama	one_cell	5	3	0.977958494480737
Scanorama	one_cell	5	4	0.956532868166882
Scanorama	one_cell	5	6	0.859064510835015
Scanorama	one_cell	5	7	0.969971462984635
Scanorama	one_cell	5	8	0.968247621369901
Scanorama	one_cell	5	9	0.926282184264822
Scanorama	one_cell	6	1	0.817268717556605
Scanorama	one_cell	6	10	0.73352652925388
Scanorama	one_cell	6	11	0.834236809441004
Scanorama	one_cell	6	12	0.773512162813531
Scanorama	one_cell	6	2	0.853099569731501
Scanorama	one_cell	6	3	0.863440058092893
Scanorama	one_cell	6	4	0.677560982910746
Scanorama	one_cell	6	5	0.776474937863646
Scanorama	one_cell	6	7	0.776199903467962
Scanorama	one_cell	6	8	0.833253221067789
Scanorama	one_cell	6	9	0.740337523469307
Scanorama	one_cell	7	1	0.976151653870802
Scanorama	one_cell	7	10	0.966239251807652
Scanorama	one_cell	7	11	0.962401135073913
Scanorama	one_cell	7	12	0.969363196409735
Scanorama	one_cell	7	2	0.971389364442773
Scanorama	one_cell	7	3	0.989934436505549
Scanorama	one_cell	7	4	0.923378026963344
Scanorama	one_cell	7	5	0.966207076808042
Scanorama	one_cell	7	6	0.858956034092162
Scanorama	one_cell	7	8	0.97610329014869
Scanorama	one_cell	7	9	0.951594485535405
Scanorama	one_cell	8	1	0.956492399006363
Scanorama	one_cell	8	10	0.921110706540231
Scanorama	one_cell	8	11	0.956814620533068
Scanorama	one_cell	8	12	0.938268727993671
Scanorama	one_cell	8	2	0.953828817083728
Scanorama	one_cell	8	3	0.99386646712521
Scanorama	one_cell	8	4	0.819928487682998
Scanorama	one_cell	8	5	0.931518838447287
Scanorama	one_cell	8	6	0.84915918397227
Scanorama	one_cell	8	7	0.953737159110321
Scanorama	one_cell	8	9	0.921360100479177
Scanorama	one_cell	9	1	0.943649919983501
Scanorama	one_cell	9	10	0.928033619567996
Scanorama	one_cell	9	11	0.99006737773592
Scanorama	one_cell	9	12	0.926920057782699
Scanorama	one_cell	9	2	0.992263495001677
Scanorama	one_cell	9	3	0.964559252697195
Scanorama	one_cell	9	4	0.934279443059549
Scanorama	one_cell	9	5	0.933935545486125
Scanorama	one_cell	9	6	0.83696885357622
Scanorama	one_cell	9	7	0.926521439217104
Scanorama	one_cell	9	8	0.957929027411637
SLAT	one_cell	1	10	0.983568395661674
SLAT	one_cell	1	11	0.937339709146668
SLAT	one_cell	1	12	0.997435183380073
SLAT	one_cell	1	2	0.941936070285192
SLAT	one_cell	1	3	0.881994228738877
SLAT	one_cell	1	4	0.969522469892002
SLAT	one_cell	1	5	0.997497933976352
SLAT	one_cell	1	6	0.926251409036061
SLAT	one_cell	1	7	0.99509515150188
SLAT	one_cell	1	8	0.968709794657427
SLAT	one_cell	1	9	0.924082209512396
SLAT	one_cell	10	1	0.99047856498208
SLAT	one_cell	10	11	0.947070755562175
SLAT	one_cell	10	12	0.997601613368379
SLAT	one_cell	10	2	0.932062853803827
SLAT	one_cell	10	3	0.772998082792385
SLAT	one_cell	10	4	0.980634751178315
SLAT	one_cell	10	5	0.990024174572508
SLAT	one_cell	10	6	0.857840492673246
SLAT	one_cell	10	7	0.99493674295735
SLAT	one_cell	10	8	0.928921376323504
SLAT	one_cell	10	9	0.913244673105637
SLAT	one_cell	11	1	0.99628043108322
SLAT	one_cell	11	10	0.993719343438806
SLAT	one_cell	11	12	0.993692442969557
SLAT	one_cell	11	2	0.994422889749792
SLAT	one_cell	11	3	0.871205815787566
SLAT	one_cell	11	4	0.979921944200726
SLAT	one_cell	11	5	0.990741741115404
SLAT	one_cell	11	6	0.950426665818389
SLAT	one_cell	11	7	0.998401831927033
SLAT	one_cell	11	8	0.983248867735352
SLAT	one_cell	11	9	0.995476939524689
SLAT	one_cell	12	1	0.997077369794175
SLAT	one_cell	12	10	0.981671843392665
SLAT	one_cell	12	11	0.925167881649018
SLAT	one_cell	12	2	0.905788485200192
SLAT	one_cell	12	3	0.823520028135569
SLAT	one_cell	12	4	0.969395529233446
SLAT	one_cell	12	5	0.997308107895356
SLAT	one_cell	12	6	0.907146472533511
SLAT	one_cell	12	7	0.99706784359304
SLAT	one_cell	12	8	0.94577940492104
SLAT	one_cell	12	9	0.925135961786858
SLAT	one_cell	2	1	0.992314141500479
SLAT	one_cell	2	10	0.998860514429404
SLAT	one_cell	2	11	0.998513927700224
SLAT	one_cell	2	12	0.995496264552877
SLAT	one_cell	2	3	0.887115004513126
SLAT	one_cell	2	4	0.988419927151919
SLAT	one_cell	2	5	0.986796547652428
SLAT	one_cell	2	6	0.905602959764581
SLAT	one_cell	2	7	0.995340568593766
SLAT	one_cell	2	8	0.968266914907048
SLAT	one_cell	2	9	0.99655137706669
SLAT	one_cell	3	1	0.959954048993864
SLAT	one_cell	3	10	0.914619339484524
SLAT	one_cell	3	11	0.958015114862186
SLAT	one_cell	3	12	0.944887435442909
SLAT	one_cell	3	2	0.961715157521613
SLAT	one_cell	3	4	0.860683753477747
SLAT	one_cell	3	5	0.95517017264821
SLAT	one_cell	3	6	0.85091512086369
SLAT	one_cell	3	7	0.920018034385555
SLAT	one_cell	3	8	0.973456404719501
SLAT	one_cell	3	9	0.874346541324759
SLAT	one_cell	4	1	0.944102290539219
SLAT	one_cell	4	10	0.980871881017504
SLAT	one_cell	4	11	0.942723051997556
SLAT	one_cell	4	12	0.976185460356326
SLAT	one_cell	4	2	0.927470959089397
SLAT	one_cell	4	3	0.721898921136213
SLAT	one_cell	4	5	0.991622920718881
SLAT	one_cell	4	6	0.815525835281188
SLAT	one_cell	4	7	0.906371853888308
SLAT	one_cell	4	8	0.84642010241164
SLAT	one_cell	4	9	0.931582240369189
SLAT	one_cell	5	1	0.997528886598462
SLAT	one_cell	5	10	0.985849241137827
SLAT	one_cell	5	11	0.936403992609362
SLAT	one_cell	5	12	0.997625552402387
SLAT	one_cell	5	2	0.934491231824488
SLAT	one_cell	5	3	0.828521929406228
SLAT	one_cell	5	4	0.976575554082791
SLAT	one_cell	5	6	0.90948182099937
SLAT	one_cell	5	7	0.996016215468334
SLAT	one_cell	5	8	0.940287190450179
SLAT	one_cell	5	9	0.920864588620955
SLAT	one_cell	6	1	0.894428800562928
SLAT	one_cell	6	10	0.881132342636979
SLAT	one_cell	6	11	0.869253706482585
SLAT	one_cell	6	12	0.91782474131781
SLAT	one_cell	6	2	0.886663230498224
SLAT	one_cell	6	3	0.799887507844651
SLAT	one_cell	6	4	0.890102066088147
SLAT	one_cell	6	5	0.89706256261019
SLAT	one_cell	6	7	0.880865544105076
SLAT	one_cell	6	8	0.832898519329184
SLAT	one_cell	6	9	0.870086486586895
SLAT	one_cell	7	1	0.996871239996403
SLAT	one_cell	7	10	0.976449515290422
SLAT	one_cell	7	11	0.938710393828369
SLAT	one_cell	7	12	0.995725548720033
SLAT	one_cell	7	2	0.927201092323067
SLAT	one_cell	7	3	0.851272926293199
SLAT	one_cell	7	4	0.957523348709834
SLAT	one_cell	7	5	0.993743494695898
SLAT	one_cell	7	6	0.888771563659209
SLAT	one_cell	7	8	0.959412683347888
SLAT	one_cell	7	9	0.899482098235176
SLAT	one_cell	8	1	0.99301461972695
SLAT	one_cell	8	10	0.944327589550187
SLAT	one_cell	8	11	0.971894396080566
SLAT	one_cell	8	12	0.986247928868853
SLAT	one_cell	8	2	0.957002892249496
SLAT	one_cell	8	3	0.927349152351383
SLAT	one_cell	8	4	0.957505646719321
SLAT	one_cell	8	5	0.980869330414602
SLAT	one_cell	8	6	0.926326413417004
SLAT	one_cell	8	7	0.98960919815846
SLAT	one_cell	8	9	0.936572274546145
SLAT	one_cell	9	1	0.942470384231164
SLAT	one_cell	9	10	0.988340504142196
SLAT	one_cell	9	11	0.986208116184289
SLAT	one_cell	9	12	0.975787690942619
SLAT	one_cell	9	2	0.996839501287683
SLAT	one_cell	9	3	0.788292072040754
SLAT	one_cell	9	4	0.970024924242597
SLAT	one_cell	9	5	0.912170955356533
SLAT	one_cell	9	6	0.82302200213256
SLAT	one_cell	9	7	0.979084130165805
SLAT	one_cell	9	8	0.889277162462565
Tangram	one_cell	1	10	0.405812317612423
Tangram	one_cell	1	11	0.433846067169347
Tangram	one_cell	1	12	0.474008405921842
Tangram	one_cell	1	2	0.390716935633707
Tangram	one_cell	1	3	0.347080372150073
Tangram	one_cell	1	4	0.319503102628777
Tangram	one_cell	1	5	0.46825944635582
Tangram	one_cell	1	6	0.289466512597204
Tangram	one_cell	1	7	0.462082525940702
Tangram	one_cell	1	8	0.429610714856314
Tangram	one_cell	1	9	0.333201852509393
Tangram	one_cell	10	1	0.412654058379321
Tangram	one_cell	10	11	0.367641445914067
Tangram	one_cell	10	12	0.431191018221387
Tangram	one_cell	10	2	0.385054886813652
Tangram	one_cell	10	3	0.232331406173453
Tangram	one_cell	10	4	0.343207388386057
Tangram	one_cell	10	5	0.409412864144208
Tangram	one_cell	10	6	0.285290557311335
Tangram	one_cell	10	7	0.41162335701076
Tangram	one_cell	10	8	0.351720700095379
Tangram	one_cell	10	9	0.346984856585306
Tangram	one_cell	11	1	0.412215197978406
Tangram	one_cell	11	10	0.381148760427811
Tangram	one_cell	11	12	0.414481709706108
Tangram	one_cell	11	2	0.424849244654257
Tangram	one_cell	11	3	0.312513804242884
Tangram	one_cell	11	4	0.319983099322849
Tangram	one_cell	11	5	0.399865244496643
Tangram	one_cell	11	6	0.271638679894195
Tangram	one_cell	11	7	0.395928337706004
Tangram	one_cell	11	8	0.409845487297957
Tangram	one_cell	11	9	0.353573036198453
Tangram	one_cell	12	1	0.467949410325479
Tangram	one_cell	12	10	0.419027733750527
Tangram	one_cell	12	11	0.407031598214007
Tangram	one_cell	12	2	0.398596362034295
Tangram	one_cell	12	3	0.29906902578156
Tangram	one_cell	12	4	0.359356908706197
Tangram	one_cell	12	5	0.45279441911276
Tangram	one_cell	12	6	0.290183686801231
Tangram	one_cell	12	7	0.459099073681886
Tangram	one_cell	12	8	0.418102962068555
Tangram	one_cell	12	9	0.352493184585055
Tangram	one_cell	2	1	0.392303056695283
Tangram	one_cell	2	10	0.399806950012712
Tangram	one_cell	2	11	0.407406285657726
Tangram	one_cell	2	12	0.429915693283674
Tangram	one_cell	2	3	0.298068815225414
Tangram	one_cell	2	4	0.304819385750303
Tangram	one_cell	2	5	0.370413809280559
Tangram	one_cell	2	6	0.277733544355266
Tangram	one_cell	2	7	0.409876512589017
Tangram	one_cell	2	8	0.3786375261343
Tangram	one_cell	2	9	0.372988427184743
Tangram	one_cell	3	1	0.389985895532963
Tangram	one_cell	3	10	0.272178413613878
Tangram	one_cell	3	11	0.329069812162797
Tangram	one_cell	3	12	0.337470379649541
Tangram	one_cell	3	2	0.327112528871501
Tangram	one_cell	3	4	0.193877145664091
Tangram	one_cell	3	5	0.323532863345963
Tangram	one_cell	3	6	0.207754918799683
Tangram	one_cell	3	7	0.332815431571955
Tangram	one_cell	3	8	0.386111926844279
Tangram	one_cell	3	9	0.206594187757335
Tangram	one_cell	4	1	0.306223692239614
Tangram	one_cell	4	10	0.33553237098615
Tangram	one_cell	4	11	0.305218782714981
Tangram	one_cell	4	12	0.347438345105023
Tangram	one_cell	4	2	0.313176199753963
Tangram	one_cell	4	3	0.158455278427804
Tangram	one_cell	4	5	0.353177039649228
Tangram	one_cell	4	6	0.234570142392851
Tangram	one_cell	4	7	0.311130625606262
Tangram	one_cell	4	8	0.255590526844902
Tangram	one_cell	4	9	0.321659924616991
Tangram	one_cell	5	1	0.445371034021731
Tangram	one_cell	5	10	0.420813014837183
Tangram	one_cell	5	11	0.425104242255062
Tangram	one_cell	5	12	0.453910513143983
Tangram	one_cell	5	2	0.398989612561757
Tangram	one_cell	5	3	0.31554237891724
Tangram	one_cell	5	4	0.349908979092816
Tangram	one_cell	5	6	0.295345873092063
Tangram	one_cell	5	7	0.428094421413591
Tangram	one_cell	5	8	0.406935999854238
Tangram	one_cell	5	9	0.343020919391935
Tangram	one_cell	6	1	0.340997502612976
Tangram	one_cell	6	10	0.322649915618468
Tangram	one_cell	6	11	0.320284169685418
Tangram	one_cell	6	12	0.329895483371937
Tangram	one_cell	6	2	0.316197629844775
Tangram	one_cell	6	3	0.238835025346012
Tangram	one_cell	6	4	0.288522378460069
Tangram	one_cell	6	5	0.323344514549888
Tangram	one_cell	6	7	0.325979941724007
Tangram	one_cell	6	8	0.322248021936174
Tangram	one_cell	6	9	0.270515803561461
Tangram	one_cell	7	1	0.444781952966497
Tangram	one_cell	7	10	0.422897944684235
Tangram	one_cell	7	11	0.380285425104932
Tangram	one_cell	7	12	0.442491056920772
Tangram	one_cell	7	2	0.402898296960492
Tangram	one_cell	7	3	0.317324285745723
Tangram	one_cell	7	4	0.330165561035135
Tangram	one_cell	7	5	0.444511756372804
Tangram	one_cell	7	6	0.292625748974595
Tangram	one_cell	7	8	0.433448318102484
Tangram	one_cell	7	9	0.344152860364642
Tangram	one_cell	8	1	0.436511871987854
Tangram	one_cell	8	10	0.375362013714561
Tangram	one_cell	8	11	0.406442766620014
Tangram	one_cell	8	12	0.410820545550828
Tangram	one_cell	8	2	0.379668778659782
Tangram	one_cell	8	3	0.386168281503641
Tangram	one_cell	8	4	0.277256466968396
Tangram	one_cell	8	5	0.431554616487421
Tangram	one_cell	8	6	0.258616488884406
Tangram	one_cell	8	7	0.422434204968988
Tangram	one_cell	8	9	0.303623057609897
Tangram	one_cell	9	1	0.297023699276354
Tangram	one_cell	9	10	0.348668721171064
Tangram	one_cell	9	11	0.349588579756114
Tangram	one_cell	9	12	0.343208282181831
Tangram	one_cell	9	2	0.334025481648154
Tangram	one_cell	9	3	0.176913166413383
Tangram	one_cell	9	4	0.315619362088611
Tangram	one_cell	9	5	0.319461623466692
Tangram	one_cell	9	6	0.239848639585593
Tangram	one_cell	9	7	0.334650061280773
Tangram	one_cell	9	8	0.281895512055995
Vesalius_c	one_cell	1	10	0.952492996767503
Vesalius_f	one_cell	1	10	0.937663928487434
Vesalius_fc	one_cell	1	10	0.979102659327348
Vesalius_fn	one_cell	1	10	0.906539053015528
Vesalius_fnc	one_cell	1	10	0.975161837633178
Vesalius_fnct	one_cell	1	10	0.972051471296068
Vesalius_fncty	one_cell	1	10	0.978519135780033
Vesalius_fnt	one_cell	1	10	0.917716710394368
Vesalius_fny	one_cell	1	10	0.931526643910973
Vesalius_ft	one_cell	1	10	0.959688616626945
Vesalius_n	one_cell	1	10	0.873495803187943
Vesalius_nc	one_cell	1	10	0.920582171238501
Vesalius_nt	one_cell	1	10	0.878069866862396
Vesalius_t	one_cell	1	10	0.886266044470848
Vesalius_c	one_cell	1	11	0.909039279832058
Vesalius_f	one_cell	1	11	0.957672811806879
Vesalius_fc	one_cell	1	11	0.941137142265742
Vesalius_fn	one_cell	1	11	0.975194287562347
Vesalius_fnc	one_cell	1	11	0.940296243091705
Vesalius_fnct	one_cell	1	11	0.939355876084002
Vesalius_fncty	one_cell	1	11	0.942963788950789
Vesalius_fnt	one_cell	1	11	0.987866540470143
Vesalius_fny	one_cell	1	11	0.998762721648583
Vesalius_ft	one_cell	1	11	0.978433134262072
Vesalius_n	one_cell	1	11	0.953089739774479
Vesalius_nc	one_cell	1	11	0.909551679125506
Vesalius_nt	one_cell	1	11	0.988146593697557
Vesalius_t	one_cell	1	11	0.994307367248091
Vesalius_c	one_cell	1	12	0.958245168465389
Vesalius_f	one_cell	1	12	0.982947750274564
Vesalius_fc	one_cell	1	12	0.996413152018726
Vesalius_fn	one_cell	1	12	0.972368027026704
Vesalius_fnc	one_cell	1	12	0.996209421844036
Vesalius_fnct	one_cell	1	12	0.995891119481618
Vesalius_fncty	one_cell	1	12	1
Vesalius_fnt	one_cell	1	12	0.980028516490196
Vesalius_fny	one_cell	1	12	0.986487041023666
Vesalius_ft	one_cell	1	12	0.991952015698149
Vesalius_n	one_cell	1	12	0.940896689396628
Vesalius_nc	one_cell	1	12	0.961448889970136
Vesalius_nt	one_cell	1	12	0.965863360471858
Vesalius_t	one_cell	1	12	0.977674182665636
Vesalius_c	one_cell	1	2	0.906111159155998
Vesalius_f	one_cell	1	2	0.940966135863814
Vesalius_fc	one_cell	1	2	0.935836769508879
Vesalius_fn	one_cell	1	2	0.961599437232318
Vesalius_fnc	one_cell	1	2	0.935288762928275
Vesalius_fnct	one_cell	1	2	0.938799365095786
Vesalius_fncty	one_cell	1	2	0.943206057330465
Vesalius_fnt	one_cell	1	2	0.974670343376907
Vesalius_fny	one_cell	1	2	0.993226762102497
Vesalius_ft	one_cell	1	2	0.964116012319372
Vesalius_n	one_cell	1	2	0.942328353438377
Vesalius_nc	one_cell	1	2	0.914862109383864
Vesalius_nt	one_cell	1	2	0.973440359589258
Vesalius_t	one_cell	1	2	0.968532149478209
Vesalius_c	one_cell	1	3	0.297304439274092
Vesalius_f	one_cell	1	3	0.951420107904744
Vesalius_fc	one_cell	1	3	0.506203139407897
Vesalius_fn	one_cell	1	3	0.777185787917185
Vesalius_fnc	one_cell	1	3	0.508521773690597
Vesalius_fnct	one_cell	1	3	0.485585723048115
Vesalius_fncty	one_cell	1	3	0.501073116688749
Vesalius_fnt	one_cell	1	3	0.766885852274396
Vesalius_fny	one_cell	1	3	0.790104665988301
Vesalius_ft	one_cell	1	3	0.822579386687092
Vesalius_n	one_cell	1	3	0.713563349147686
Vesalius_nc	one_cell	1	3	0.408973067175441
Vesalius_nt	one_cell	1	3	0.67921093733667
Vesalius_t	one_cell	1	3	0.664842590343004
Vesalius_c	one_cell	1	4	0.948677189197879
Vesalius_f	one_cell	1	4	0.82653618699215
Vesalius_fc	one_cell	1	4	0.95135804596783
Vesalius_fn	one_cell	1	4	0.789582582050458
Vesalius_fnc	one_cell	1	4	0.935998982800829
Vesalius_fnct	one_cell	1	4	0.939986873368742
Vesalius_fncty	one_cell	1	4	0.946544969353421
Vesalius_fnt	one_cell	1	4	0.797422356975177
Vesalius_fny	one_cell	1	4	0.829950978210965
Vesalius_ft	one_cell	1	4	0.854243593838207
Vesalius_n	one_cell	1	4	0.71416953470765
Vesalius_nc	one_cell	1	4	0.850145012268887
Vesalius_nt	one_cell	1	4	0.734953926267854
Vesalius_t	one_cell	1	4	0.751100125609394
Vesalius_c	one_cell	1	5	0.95765267262559
Vesalius_f	one_cell	1	5	0.977298510900436
Vesalius_fc	one_cell	1	5	0.996207022295993
Vesalius_fn	one_cell	1	5	0.967703745594348
Vesalius_fnc	one_cell	1	5	0.995922787008479
Vesalius_fnct	one_cell	1	5	0.994744511164668
Vesalius_fncty	one_cell	1	5	0.998800964370355
Vesalius_fnt	one_cell	1	5	0.968771014718018
Vesalius_fny	one_cell	1	5	0.977841707773472
Vesalius_ft	one_cell	1	5	0.986900440168314
Vesalius_n	one_cell	1	5	0.934616713018918
Vesalius_nc	one_cell	1	5	0.95890380939072
Vesalius_nt	one_cell	1	5	0.954946374199345
Vesalius_t	one_cell	1	5	0.977543626319854
Vesalius_c	one_cell	1	6	0
Vesalius_f	one_cell	1	6	0.822852164749732
Vesalius_fc	one_cell	1	6	0
Vesalius_fn	one_cell	1	6	0.802798348647059
Vesalius_fnc	one_cell	1	6	0
Vesalius_fnct	one_cell	1	6	0
Vesalius_fncty	one_cell	1	6	0
Vesalius_fnt	one_cell	1	6	0.791282056350262
Vesalius_fny	one_cell	1	6	0
Vesalius_ft	one_cell	1	6	0.823626799055776
Vesalius_n	one_cell	1	6	0.772834100169944
Vesalius_nc	one_cell	1	6	0
Vesalius_nt	one_cell	1	6	0.758552378912304
Vesalius_t	one_cell	1	6	0.755064683566123
Vesalius_c	one_cell	1	7	0.960750997799981
Vesalius_f	one_cell	1	7	0.984657057628684
Vesalius_fc	one_cell	1	7	0.992522499640043
Vesalius_fn	one_cell	1	7	0.980348847929557
Vesalius_fnc	one_cell	1	7	0.992413351510431
Vesalius_fnct	one_cell	1	7	0.993706727986305
Vesalius_fncty	one_cell	1	7	0.99961142051495
Vesalius_fnt	one_cell	1	7	0.987282579332527
Vesalius_fny	one_cell	1	7	0.992558182559625
Vesalius_ft	one_cell	1	7	0.991755154959622
Vesalius_n	one_cell	1	7	0.95400760163646
Vesalius_nc	one_cell	1	7	0.963136127282845
Vesalius_nt	one_cell	1	7	0.978242672436732
Vesalius_t	one_cell	1	7	0.976830509550179
Vesalius_c	one_cell	1	8	0.881423548030125
Vesalius_f	one_cell	1	8	0.974740899911002
Vesalius_fc	one_cell	1	8	0.949627173127234
Vesalius_fn	one_cell	1	8	0.976464360216611
Vesalius_fnc	one_cell	1	8	0.947653170804895
Vesalius_fnct	one_cell	1	8	0.9443345520204
Vesalius_fncty	one_cell	1	8	0.94894338710844
Vesalius_fnt	one_cell	1	8	0.983757279506855
Vesalius_fny	one_cell	1	8	0.988145012247476
Vesalius_ft	one_cell	1	8	0.983322927706978
Vesalius_n	one_cell	1	8	0.949337103951694
Vesalius_nc	one_cell	1	8	0.912462463278771
Vesalius_nt	one_cell	1	8	0.98067697732305
Vesalius_t	one_cell	1	8	0.979638496609596
Vesalius_c	one_cell	1	9	0.911025034239623
Vesalius_f	one_cell	1	9	0.836596137301179
Vesalius_fc	one_cell	1	9	0.929649172422762
Vesalius_fn	one_cell	1	9	0.764726890767691
Vesalius_fnc	one_cell	1	9	0.922980382908842
Vesalius_fnct	one_cell	1	9	0.914613870418959
Vesalius_fncty	one_cell	1	9	0.916031179764138
Vesalius_fnt	one_cell	1	9	0.796696841475473
Vesalius_fny	one_cell	1	9	0.820691568307135
Vesalius_ft	one_cell	1	9	0.881982315319601
Vesalius_n	one_cell	1	9	0.726965572734561
Vesalius_nc	one_cell	1	9	0.856014847667565
Vesalius_nt	one_cell	1	9	0.732759820050758
Vesalius_t	one_cell	1	9	0.755246686733341
Vesalius_c	one_cell	10	1	0.954783130831103
Vesalius_f	one_cell	10	1	0.961726211716849
Vesalius_fc	one_cell	10	1	0.941300538238687
Vesalius_fn	one_cell	10	1	0.915264236192371
Vesalius_fnc	one_cell	10	1	0.939904550657058
Vesalius_fnct	one_cell	10	1	0.941010986794589
Vesalius_fncty	one_cell	10	1	0.948888152108121
Vesalius_fnt	one_cell	10	1	0.915683192294452
Vesalius_fny	one_cell	10	1	0.913742399757611
Vesalius_ft	one_cell	10	1	0.971673813513988
Vesalius_n	one_cell	10	1	0.877903405953533
Vesalius_nc	one_cell	10	1	0.854317449835837
Vesalius_nt	one_cell	10	1	0.876059205619511
Vesalius_t	one_cell	10	1	0.968948781394788
Vesalius_c	one_cell	10	11	0.968024314122458
Vesalius_f	one_cell	10	11	0.958969643147871
Vesalius_fc	one_cell	10	11	0.983379453291978
Vesalius_fn	one_cell	10	11	0.928378832706893
Vesalius_fnc	one_cell	10	11	0.974755158298336
Vesalius_fnct	one_cell	10	11	0.977609892309288
Vesalius_fncty	one_cell	10	11	0.984172350999138
Vesalius_fnt	one_cell	10	11	0.932415957032492
Vesalius_fny	one_cell	10	11	0.950321850550669
Vesalius_ft	one_cell	10	11	0.968125587899348
Vesalius_n	one_cell	10	11	0.886791743798497
Vesalius_nc	one_cell	10	11	0.917334650644283
Vesalius_nt	one_cell	10	11	0.897270938320629
Vesalius_t	one_cell	10	11	0.924753543487336
Vesalius_c	one_cell	10	12	0.943989362797459
Vesalius_f	one_cell	10	12	0.970655619623776
Vesalius_fc	one_cell	10	12	0.976167927653765
Vesalius_fn	one_cell	10	12	0.948998727736828
Vesalius_fnc	one_cell	10	12	0.972761444913641
Vesalius_fnct	one_cell	10	12	0.974083602172022
Vesalius_fncty	one_cell	10	12	0.979577898661816
Vesalius_fnt	one_cell	10	12	0.955754238112408
Vesalius_fny	one_cell	10	12	0.954712953200478
Vesalius_ft	one_cell	10	12	0.970536020388246
Vesalius_n	one_cell	10	12	0.905918374627492
Vesalius_nc	one_cell	10	12	0.919288484409533
Vesalius_nt	one_cell	10	12	0.940310983467835
Vesalius_t	one_cell	10	12	0.977367620199286
Vesalius_c	one_cell	10	2	0.708038623033211
Vesalius_f	one_cell	10	2	0.978540500333001
Vesalius_fc	one_cell	10	2	0.869151337878948
Vesalius_fn	one_cell	10	2	0.943686445020333
Vesalius_fnc	one_cell	10	2	0.875673960870136
Vesalius_fnct	one_cell	10	2	0.880085047388932
Vesalius_fncty	one_cell	10	2	0.880646730442346
Vesalius_fnt	one_cell	10	2	0.949304628352712
Vesalius_fny	one_cell	10	2	0.949944512836671
Vesalius_ft	one_cell	10	2	0.993179647200952
Vesalius_n	one_cell	10	2	0.920234742643354
Vesalius_nc	one_cell	10	2	0.82169284476063
Vesalius_nt	one_cell	10	2	0.921556849727547
Vesalius_t	one_cell	10	2	0.938117778622611
Vesalius_c	one_cell	10	3	0.0991710469340793
Vesalius_f	one_cell	10	3	0.883898341766651
Vesalius_fc	one_cell	10	3	0.34365013864838
Vesalius_fn	one_cell	10	3	0.720461984275882
Vesalius_fnc	one_cell	10	3	0.33681408712974
Vesalius_fnct	one_cell	10	3	0.333877459371384
Vesalius_fncty	one_cell	10	3	0.34058079448845
Vesalius_fnt	one_cell	10	3	0.68951125876267
Vesalius_fny	one_cell	10	3	0.595414498130334
Vesalius_ft	one_cell	10	3	0.758889180062837
Vesalius_n	one_cell	10	3	0.615085299167301
Vesalius_nc	one_cell	10	3	0.225418406351089
Vesalius_nt	one_cell	10	3	0.578480803397293
Vesalius_t	one_cell	10	3	0.607209243306441
Vesalius_c	one_cell	10	4	0.933000167919975
Vesalius_f	one_cell	10	4	0.910522813954529
Vesalius_fc	one_cell	10	4	0.964940259775409
Vesalius_fn	one_cell	10	4	0.892724509895874
Vesalius_fnc	one_cell	10	4	0.961207928203479
Vesalius_fnct	one_cell	10	4	0.952688677815863
Vesalius_fncty	one_cell	10	4	0.956456088617398
Vesalius_fnt	one_cell	10	4	0.914660404775858
Vesalius_fny	one_cell	10	4	0.931912327774889
Vesalius_ft	one_cell	10	4	0.955105438407657
Vesalius_n	one_cell	10	4	0.851014336540004
Vesalius_nc	one_cell	10	4	0.923119919735061
Vesalius_nt	one_cell	10	4	0.8776787245506
Vesalius_t	one_cell	10	4	0.96883128067785
Vesalius_c	one_cell	10	5	0.942563986181104
Vesalius_f	one_cell	10	5	0.96604510496388
Vesalius_fc	one_cell	10	5	0.975007274201875
Vesalius_fn	one_cell	10	5	0.961410554956282
Vesalius_fnc	one_cell	10	5	0.976284825665557
Vesalius_fnct	one_cell	10	5	0.974248106729024
Vesalius_fncty	one_cell	10	5	0.981574399919726
Vesalius_fnt	one_cell	10	5	0.962448637197212
Vesalius_fny	one_cell	10	5	0.959494303978205
Vesalius_ft	one_cell	10	5	0.98033236480175
Vesalius_n	one_cell	10	5	0.922927225505334
Vesalius_nc	one_cell	10	5	0.905932583873108
Vesalius_nt	one_cell	10	5	0.948184890576032
Vesalius_t	one_cell	10	5	0.982498734061518
Vesalius_c	one_cell	10	6	0
Vesalius_f	one_cell	10	6	0.844870669857079
Vesalius_fc	one_cell	10	6	0
Vesalius_fn	one_cell	10	6	0.85026188965125
Vesalius_fnc	one_cell	10	6	0
Vesalius_fnct	one_cell	10	6	0
Vesalius_fncty	one_cell	10	6	0
Vesalius_fnt	one_cell	10	6	0.85675709614041
Vesalius_fny	one_cell	10	6	0
Vesalius_ft	one_cell	10	6	0.848261599489759
Vesalius_n	one_cell	10	6	0.828591693722155
Vesalius_nc	one_cell	10	6	0
Vesalius_nt	one_cell	10	6	0.866041003984618
Vesalius_t	one_cell	10	6	0.896390224360067
Vesalius_c	one_cell	10	7	0.952555869339421
Vesalius_f	one_cell	10	7	0.961149429373481
Vesalius_fc	one_cell	10	7	0.974834180560966
Vesalius_fn	one_cell	10	7	0.955524289154343
Vesalius_fnc	one_cell	10	7	0.971242310942502
Vesalius_fnct	one_cell	10	7	0.972853621641068
Vesalius_fncty	one_cell	10	7	0.98065472855438
Vesalius_fnt	one_cell	10	7	0.957174796739447
Vesalius_fny	one_cell	10	7	0.946839933907118
Vesalius_ft	one_cell	10	7	0.964836872558614
Vesalius_n	one_cell	10	7	0.928782112043371
Vesalius_nc	one_cell	10	7	0.909383325579681
Vesalius_nt	one_cell	10	7	0.942407038029426
Vesalius_t	one_cell	10	7	0.974470511633168
Vesalius_c	one_cell	10	8	0.677929032398734
Vesalius_f	one_cell	10	8	0.940291858460244
Vesalius_fc	one_cell	10	8	0.796870471004233
Vesalius_fn	one_cell	10	8	0.894757796763055
Vesalius_fnc	one_cell	10	8	0.797230619916107
Vesalius_fnct	one_cell	10	8	0.785896601892253
Vesalius_fncty	one_cell	10	8	0.790885270568475
Vesalius_fnt	one_cell	10	8	0.903887425649008
Vesalius_fny	one_cell	10	8	0.846814222871032
Vesalius_ft	one_cell	10	8	0.95216985057778
Vesalius_n	one_cell	10	8	0.846170267496536
Vesalius_nc	one_cell	10	8	0.675353709987186
Vesalius_nt	one_cell	10	8	0.858309708902514
Vesalius_t	one_cell	10	8	0.843184006600522
Vesalius_c	one_cell	10	9	0.871636525859309
Vesalius_f	one_cell	10	9	0.936135621661226
Vesalius_fc	one_cell	10	9	0.905857562791983
Vesalius_fn	one_cell	10	9	0.96479502455524
Vesalius_fnc	one_cell	10	9	0.905622505721891
Vesalius_fnct	one_cell	10	9	0.90575159402472
Vesalius_fncty	one_cell	10	9	0.910177595762395
Vesalius_fnt	one_cell	10	9	0.985819650586019
Vesalius_fny	one_cell	10	9	0.995445276521383
Vesalius_ft	one_cell	10	9	0.980773821106309
Vesalius_n	one_cell	10	9	0.917124910835994
Vesalius_nc	one_cell	10	9	0.882849448844547
Vesalius_nt	one_cell	10	9	0.985334466979902
Vesalius_t	one_cell	10	9	0.946520694598549
Vesalius_c	one_cell	11	1	0.969665083874123
Vesalius_f	one_cell	11	1	0.944821967091762
Vesalius_fc	one_cell	11	1	0.848763822720399
Vesalius_fn	one_cell	11	1	0.944286994954531
Vesalius_fnc	one_cell	11	1	0.822430122397195
Vesalius_fnct	one_cell	11	1	0.829232827115778
Vesalius_fncty	one_cell	11	1	0.835311612843466
Vesalius_fnt	one_cell	11	1	0.942237781679211
Vesalius_fny	one_cell	11	1	0.878241659097975
Vesalius_ft	one_cell	11	1	0.943966813328785
Vesalius_n	one_cell	11	1	0.912604452290983
Vesalius_nc	one_cell	11	1	0.67541901680196
Vesalius_nt	one_cell	11	1	0.928329873813077
Vesalius_t	one_cell	11	1	0.951053128324613
Vesalius_c	one_cell	11	10	0.945380529114952
Vesalius_f	one_cell	11	10	0.90916808290361
Vesalius_fc	one_cell	11	10	0.944379329352117
Vesalius_fn	one_cell	11	10	0.901542345503548
Vesalius_fnc	one_cell	11	10	0.945918287433776
Vesalius_fnct	one_cell	11	10	0.942649389966616
Vesalius_fncty	one_cell	11	10	0.943635986078175
Vesalius_fnt	one_cell	11	10	0.907400682710968
Vesalius_fny	one_cell	11	10	0.986402062337977
Vesalius_ft	one_cell	11	10	0.927932319186085
Vesalius_n	one_cell	11	10	0.860739463446529
Vesalius_nc	one_cell	11	10	0.90404073267794
Vesalius_nt	one_cell	11	10	0.880587009411339
Vesalius_t	one_cell	11	10	0.872006542605769
Vesalius_c	one_cell	11	12	0.96694129143267
Vesalius_f	one_cell	11	12	0.927183700062729
Vesalius_fc	one_cell	11	12	0.857653353616999
Vesalius_fn	one_cell	11	12	0.926746804546369
Vesalius_fnc	one_cell	11	12	0.835436725400677
Vesalius_fnct	one_cell	11	12	0.838930341580542
Vesalius_fncty	one_cell	11	12	0.842258727865932
Vesalius_fnt	one_cell	11	12	0.925505154898748
Vesalius_fny	one_cell	11	12	0.893286503265601
Vesalius_ft	one_cell	11	12	0.924015846587682
Vesalius_n	one_cell	11	12	0.89454591845117
Vesalius_nc	one_cell	11	12	0.724284766149252
Vesalius_nt	one_cell	11	12	0.916405487174945
Vesalius_t	one_cell	11	12	0.909888707538856
Vesalius_c	one_cell	11	2	0.970502190390508
Vesalius_f	one_cell	11	2	0.970925112296837
Vesalius_fc	one_cell	11	2	0.989156268523398
Vesalius_fn	one_cell	11	2	0.988050235790484
Vesalius_fnc	one_cell	11	2	0.989789030149857
Vesalius_fnct	one_cell	11	2	0.992198764700446
Vesalius_fncty	one_cell	11	2	0.992180889748506
Vesalius_fnt	one_cell	11	2	0.996193381616601
Vesalius_fny	one_cell	11	2	0.99922118384254
Vesalius_ft	one_cell	11	2	0.991409484589771
Vesalius_n	one_cell	11	2	0.968225663120619
Vesalius_nc	one_cell	11	2	0.95755980115327
Vesalius_nt	one_cell	11	2	0.992457228002255
Vesalius_t	one_cell	11	2	0.99572274650139
Vesalius_c	one_cell	11	3	-0.00115705940619605
Vesalius_f	one_cell	11	3	0.945566747082083
Vesalius_fc	one_cell	11	3	0.000580090200984162
Vesalius_fn	one_cell	11	3	0.749606432346252
Vesalius_fnc	one_cell	11	3	0.00116050689921017
Vesalius_fnct	one_cell	11	3	0.00232231979364634
Vesalius_fncty	one_cell	11	3	0.0110775463477811
Vesalius_fnt	one_cell	11	3	0.727211527146572
Vesalius_fny	one_cell	11	3	0.0994997600233177
Vesalius_ft	one_cell	11	3	0.792081211852965
Vesalius_n	one_cell	11	3	0.668842840480308
Vesalius_nc	one_cell	11	3	-0.00115880587565588
Vesalius_nt	one_cell	11	3	0.632596786039056
Vesalius_t	one_cell	11	3	0.627204735339377
Vesalius_c	one_cell	11	4	0.974075090571454
Vesalius_f	one_cell	11	4	0.813115262474735
Vesalius_fc	one_cell	11	4	0.98392392270252
Vesalius_fn	one_cell	11	4	0.785199244943098
Vesalius_fnc	one_cell	11	4	0.981978441027877
Vesalius_fnct	one_cell	11	4	0.98181897342326
Vesalius_fncty	one_cell	11	4	0.990669595632531
Vesalius_fnt	one_cell	11	4	0.78752082933737
Vesalius_fny	one_cell	11	4	0.939203227569988
Vesalius_ft	one_cell	11	4	0.836491861043747
Vesalius_n	one_cell	11	4	0.720575702695474
Vesalius_nc	one_cell	11	4	0.945991133909378
Vesalius_nt	one_cell	11	4	0.692557545593263
Vesalius_t	one_cell	11	4	0.765430802319716
Vesalius_c	one_cell	11	5	0.967976969176673
Vesalius_f	one_cell	11	5	0.93225328728948
Vesalius_fc	one_cell	11	5	0.908005173574404
Vesalius_fn	one_cell	11	5	0.929400443769435
Vesalius_fnc	one_cell	11	5	0.889861013286185
Vesalius_fnct	one_cell	11	5	0.894883257958232
Vesalius_fncty	one_cell	11	5	0.905022434355061
Vesalius_fnt	one_cell	11	5	0.930993356955385
Vesalius_fny	one_cell	11	5	0.924170909222181
Vesalius_ft	one_cell	11	5	0.92999110009725
Vesalius_n	one_cell	11	5	0.893055408836122
Vesalius_nc	one_cell	11	5	0.801581326902379
Vesalius_nt	one_cell	11	5	0.921268684472075
Vesalius_t	one_cell	11	5	0.933420803267924
Vesalius_c	one_cell	11	6	0
Vesalius_f	one_cell	11	6	0.808472258012108
Vesalius_fc	one_cell	11	6	0
Vesalius_fn	one_cell	11	6	0.786694836318991
Vesalius_fnc	one_cell	11	6	0
Vesalius_fnct	one_cell	11	6	0
Vesalius_fncty	one_cell	11	6	0
Vesalius_fnt	one_cell	11	6	0.778295356799977
Vesalius_fny	one_cell	11	6	0
Vesalius_ft	one_cell	11	6	0.801837440394175
Vesalius_n	one_cell	11	6	0.757795787860394
Vesalius_nc	one_cell	11	6	0
Vesalius_nt	one_cell	11	6	0.75678341756878
Vesalius_t	one_cell	11	6	0.774970774310976
Vesalius_c	one_cell	11	7	0.979048433409127
Vesalius_f	one_cell	11	7	0.927796682818013
Vesalius_fc	one_cell	11	7	0.903389360006062
Vesalius_fn	one_cell	11	7	0.927397722039711
Vesalius_fnc	one_cell	11	7	0.879262590241299
Vesalius_fnct	one_cell	11	7	0.877684888444959
Vesalius_fncty	one_cell	11	7	0.881971558598933
Vesalius_fnt	one_cell	11	7	0.927076412700438
Vesalius_fny	one_cell	11	7	0.911453468238894
Vesalius_ft	one_cell	11	7	0.926642610670807
Vesalius_n	one_cell	11	7	0.906474943382453
Vesalius_nc	one_cell	11	7	0.752439981716123
Vesalius_nt	one_cell	11	7	0.918159004101393
Vesalius_t	one_cell	11	7	0.921023967457618
Vesalius_c	one_cell	11	8	0.72925855531855
Vesalius_f	one_cell	11	8	0.961841487840528
Vesalius_fc	one_cell	11	8	0.618594953576537
Vesalius_fn	one_cell	11	8	0.947872811361659
Vesalius_fnc	one_cell	11	8	0.618129489576369
Vesalius_fnct	one_cell	11	8	0.614838352680321
Vesalius_fncty	one_cell	11	8	0.618912794973054
Vesalius_fnt	one_cell	11	8	0.955232034195889
Vesalius_fny	one_cell	11	8	0.772808809913306
Vesalius_ft	one_cell	11	8	0.967268681051866
Vesalius_n	one_cell	11	8	0.921096404870371
Vesalius_nc	one_cell	11	8	0.550474320757891
Vesalius_nt	one_cell	11	8	0.943222241081418
Vesalius_t	one_cell	11	8	0.935942319451928
Vesalius_c	one_cell	11	9	0.96845725989664
Vesalius_f	one_cell	11	9	0.908545732696816
Vesalius_fc	one_cell	11	9	0.98353930844387
Vesalius_fn	one_cell	11	9	0.831610292780284
Vesalius_fnc	one_cell	11	9	0.977334409012735
Vesalius_fnct	one_cell	11	9	0.978253815573253
Vesalius_fncty	one_cell	11	9	0.98242373590972
Vesalius_fnt	one_cell	11	9	0.848540499064278
Vesalius_fny	one_cell	11	9	0.866920846321947
Vesalius_ft	one_cell	11	9	0.945345574913991
Vesalius_n	one_cell	11	9	0.779394283370198
Vesalius_nc	one_cell	11	9	0.90438852335775
Vesalius_nt	one_cell	11	9	0.793031275256822
Vesalius_t	one_cell	11	9	0.815409774826629
Vesalius_c	one_cell	12	1	0.959433271375697
Vesalius_f	one_cell	12	1	0.984278037878934
Vesalius_fc	one_cell	12	1	0.989187554616494
Vesalius_fn	one_cell	12	1	0.985878317710431
Vesalius_fnc	one_cell	12	1	0.989310609788418
Vesalius_fnct	one_cell	12	1	0.991285810195537
Vesalius_fncty	one_cell	12	1	0.997472264243318
Vesalius_fnt	one_cell	12	1	0.981341599037687
Vesalius_fny	one_cell	12	1	0.991688780213876
Vesalius_ft	one_cell	12	1	0.992580707854813
Vesalius_n	one_cell	12	1	0.950265081561443
Vesalius_nc	one_cell	12	1	0.95556405665226
Vesalius_nt	one_cell	12	1	0.966279545654686
Vesalius_t	one_cell	12	1	0.973772040989355
Vesalius_c	one_cell	12	10	0.939201260285615
Vesalius_f	one_cell	12	10	0.949694303152801
Vesalius_fc	one_cell	12	10	0.976840038107651
Vesalius_fn	one_cell	12	10	0.954974317529435
Vesalius_fnc	one_cell	12	10	0.976759431626551
Vesalius_fnct	one_cell	12	10	0.977207313397422
Vesalius_fncty	one_cell	12	10	0.984977730263371
Vesalius_fnt	one_cell	12	10	0.96078696772793
Vesalius_fny	one_cell	12	10	0.965507915363432
Vesalius_ft	one_cell	12	10	0.980949720436521
Vesalius_n	one_cell	12	10	0.928016150263419
Vesalius_nc	one_cell	12	10	0.948786229210955
Vesalius_nt	one_cell	12	10	0.94363449689547
Vesalius_t	one_cell	12	10	0.980295201497654
Vesalius_c	one_cell	12	11	0.831517717149054
Vesalius_f	one_cell	12	11	0.952441099645201
Vesalius_fc	one_cell	12	11	0.924320530765731
Vesalius_fn	one_cell	12	11	0.963585978154078
Vesalius_fnc	one_cell	12	11	0.925889983150294
Vesalius_fnct	one_cell	12	11	0.920388625811855
Vesalius_fncty	one_cell	12	11	0.926836910215276
Vesalius_fnt	one_cell	12	11	0.978887035422824
Vesalius_fny	one_cell	12	11	0.99197371499983
Vesalius_ft	one_cell	12	11	0.966043999775601
Vesalius_n	one_cell	12	11	0.94901002434349
Vesalius_nc	one_cell	12	11	0.889034807174938
Vesalius_nt	one_cell	12	11	0.97644511207706
Vesalius_t	one_cell	12	11	0.974389919290078
Vesalius_c	one_cell	12	2	0.804937544422004
Vesalius_f	one_cell	12	2	0.960041308482137
Vesalius_fc	one_cell	12	2	0.913413145036282
Vesalius_fn	one_cell	12	2	0.967888222111575
Vesalius_fnc	one_cell	12	2	0.914838640045633
Vesalius_fnct	one_cell	12	2	0.914352064767024
Vesalius_fncty	one_cell	12	2	0.91903846307251
Vesalius_fnt	one_cell	12	2	0.981767679485018
Vesalius_fny	one_cell	12	2	0.989601957868228
Vesalius_ft	one_cell	12	2	0.980447635226685
Vesalius_n	one_cell	12	2	0.95307675731907
Vesalius_nc	one_cell	12	2	0.888351609989426
Vesalius_nt	one_cell	12	2	0.973653215782216
Vesalius_t	one_cell	12	2	0.954937302898725
Vesalius_c	one_cell	12	3	0.238643982444848
Vesalius_f	one_cell	12	3	0.934560535372896
Vesalius_fc	one_cell	12	3	0.495478744864489
Vesalius_fn	one_cell	12	3	0.748531761612924
Vesalius_fnc	one_cell	12	3	0.476396458735669
Vesalius_fnct	one_cell	12	3	0.468409071069203
Vesalius_fncty	one_cell	12	3	0.474859909617573
Vesalius_fnt	one_cell	12	3	0.734815313243703
Vesalius_fny	one_cell	12	3	0.764280125863009
Vesalius_ft	one_cell	12	3	0.791043086124819
Vesalius_n	one_cell	12	3	0.683684092623307
Vesalius_nc	one_cell	12	3	0.360639284871252
Vesalius_nt	one_cell	12	3	0.6500693537471
Vesalius_t	one_cell	12	3	0.608583777549876
Vesalius_c	one_cell	12	4	0.927869074843387
Vesalius_f	one_cell	12	4	0.872438409569328
Vesalius_fc	one_cell	12	4	0.953086860981182
Vesalius_fn	one_cell	12	4	0.83508264014042
Vesalius_fnc	one_cell	12	4	0.945819664692716
Vesalius_fnct	one_cell	12	4	0.939352976492311
Vesalius_fncty	one_cell	12	4	0.946886995962919
Vesalius_fnt	one_cell	12	4	0.852238078345845
Vesalius_fny	one_cell	12	4	0.873739819507821
Vesalius_ft	one_cell	12	4	0.910186439154425
Vesalius_n	one_cell	12	4	0.784266261564196
Vesalius_nc	one_cell	12	4	0.868550617616962
Vesalius_nt	one_cell	12	4	0.807087569780834
Vesalius_t	one_cell	12	4	0.77884690368954
Vesalius_c	one_cell	12	5	0.951873373837699
Vesalius_f	one_cell	12	5	0.974578300689061
Vesalius_fc	one_cell	12	5	0.995431076155849
Vesalius_fn	one_cell	12	5	0.987744118552011
Vesalius_fnc	one_cell	12	5	0.995595171292514
Vesalius_fnct	one_cell	12	5	0.994110510455053
Vesalius_fncty	one_cell	12	5	0.999755510026627
Vesalius_fnt	one_cell	12	5	0.993395766024667
Vesalius_fny	one_cell	12	5	0.997392853462081
Vesalius_ft	one_cell	12	5	0.974535653620598
Vesalius_n	one_cell	12	5	0.952080979279091
Vesalius_nc	one_cell	12	5	0.955590073734599
Vesalius_nt	one_cell	12	5	0.988655162671713
Vesalius_t	one_cell	12	5	0.984181014103943
Vesalius_c	one_cell	12	6	0
Vesalius_f	one_cell	12	6	0.840507567837692
Vesalius_fc	one_cell	12	6	0
Vesalius_fn	one_cell	12	6	0.82578093097303
Vesalius_fnc	one_cell	12	6	0
Vesalius_fnct	one_cell	12	6	0
Vesalius_fncty	one_cell	12	6	0
Vesalius_fnt	one_cell	12	6	0.816851951750466
Vesalius_fny	one_cell	12	6	0
Vesalius_ft	one_cell	12	6	0.829459983712938
Vesalius_n	one_cell	12	6	0.809031738169683
Vesalius_nc	one_cell	12	6	0
Vesalius_nt	one_cell	12	6	0.807207208530027
Vesalius_t	one_cell	12	6	0.86387493360484
Vesalius_c	one_cell	12	7	0.954372178024953
Vesalius_f	one_cell	12	7	0.9716679285279
Vesalius_fc	one_cell	12	7	0.988047787686718
Vesalius_fn	one_cell	12	7	0.986211355314082
Vesalius_fnc	one_cell	12	7	0.987760259079637
Vesalius_fnct	one_cell	12	7	0.987418476705134
Vesalius_fncty	one_cell	12	7	0.99733255520923
Vesalius_fnt	one_cell	12	7	0.995019422498744
Vesalius_fny	one_cell	12	7	0.992176199547156
Vesalius_ft	one_cell	12	7	0.99092197084391
Vesalius_n	one_cell	12	7	0.969370576661121
Vesalius_nc	one_cell	12	7	0.95402421858451
Vesalius_nt	one_cell	12	7	0.988895804301765
Vesalius_t	one_cell	12	7	0.980510288372872
Vesalius_c	one_cell	12	8	0.80270101141882
Vesalius_f	one_cell	12	8	0.964608184781294
Vesalius_fc	one_cell	12	8	0.905974147680127
Vesalius_fn	one_cell	12	8	0.937897515196592
Vesalius_fnc	one_cell	12	8	0.906350159097572
Vesalius_fnct	one_cell	12	8	0.902534983762479
Vesalius_fncty	one_cell	12	8	0.903337870906611
Vesalius_fnt	one_cell	12	8	0.940966091094998
Vesalius_fny	one_cell	12	8	0.957617382650437
Vesalius_ft	one_cell	12	8	0.970633641417789
Vesalius_n	one_cell	12	8	0.904794924336705
Vesalius_nc	one_cell	12	8	0.855248718278768
Vesalius_nt	one_cell	12	8	0.907415525338113
Vesalius_t	one_cell	12	8	0.907230968802453
Vesalius_c	one_cell	12	9	0.881707225242857
Vesalius_f	one_cell	12	9	0.879778650528129
Vesalius_fc	one_cell	12	9	0.907004639639746
Vesalius_fn	one_cell	12	9	0.84108765645731
Vesalius_fnc	one_cell	12	9	0.90320058812025
Vesalius_fnct	one_cell	12	9	0.905283868369422
Vesalius_fncty	one_cell	12	9	0.910884574712576
Vesalius_fnt	one_cell	12	9	0.877001772392347
Vesalius_fny	one_cell	12	9	0.893758673748695
Vesalius_ft	one_cell	12	9	0.922329293386721
Vesalius_n	one_cell	12	9	0.815889898296572
Vesalius_nc	one_cell	12	9	0.862285812921732
Vesalius_nt	one_cell	12	9	0.837008643388119
Vesalius_t	one_cell	12	9	0.806998441583623
Vesalius_c	one_cell	2	1	0.968760336960137
Vesalius_f	one_cell	2	1	0.936987153827594
Vesalius_fc	one_cell	2	1	0.805407948203874
Vesalius_fn	one_cell	2	1	0.939941875859072
Vesalius_fnc	one_cell	2	1	0.795768770631463
Vesalius_fnct	one_cell	2	1	0.788514620049386
Vesalius_fncty	one_cell	2	1	0.790060433826318
Vesalius_fnt	one_cell	2	1	0.942005362468528
Vesalius_fny	one_cell	2	1	0.844295960036305
Vesalius_ft	one_cell	2	1	0.940763523176423
Vesalius_n	one_cell	2	1	0.913394963443938
Vesalius_nc	one_cell	2	1	0.642940619875637
Vesalius_nt	one_cell	2	1	0.943783696230066
Vesalius_t	one_cell	2	1	0.942218998437455
Vesalius_c	one_cell	2	10	0.965678205916273
Vesalius_f	one_cell	2	10	0.898522004150556
Vesalius_fc	one_cell	2	10	0.986491840823046
Vesalius_fn	one_cell	2	10	0.881127492730825
Vesalius_fnc	one_cell	2	10	0.98799366914512
Vesalius_fnct	one_cell	2	10	0.985065944027453
Vesalius_fncty	one_cell	2	10	0.99022346378103
Vesalius_fnt	one_cell	2	10	0.885206588719237
Vesalius_fny	one_cell	2	10	1
Vesalius_ft	one_cell	2	10	0.898081083302412
Vesalius_n	one_cell	2	10	0.833800947091111
Vesalius_nc	one_cell	2	10	0.953997762567642
Vesalius_nt	one_cell	2	10	0.863785344762883
Vesalius_t	one_cell	2	10	0.862167942369623
Vesalius_c	one_cell	2	11	0.970922327365695
Vesalius_f	one_cell	2	11	0.955216684603407
Vesalius_fc	one_cell	2	11	0.993245677657511
Vesalius_fn	one_cell	2	11	0.974338729250843
Vesalius_fnc	one_cell	2	11	0.99388752326488
Vesalius_fnct	one_cell	2	11	0.991937229264259
Vesalius_fncty	one_cell	2	11	0.997839515543302
Vesalius_fnt	one_cell	2	11	0.986213916518568
Vesalius_fny	one_cell	2	11	0.995714915477042
Vesalius_ft	one_cell	2	11	0.976853419328645
Vesalius_n	one_cell	2	11	0.957533887143248
Vesalius_nc	one_cell	2	11	0.970410704657158
Vesalius_nt	one_cell	2	11	0.981795019049779
Vesalius_t	one_cell	2	11	0.995522692984196
Vesalius_c	one_cell	2	12	0.970706770941075
Vesalius_f	one_cell	2	12	0.91573576381924
Vesalius_fc	one_cell	2	12	0.905134105979929
Vesalius_fn	one_cell	2	12	0.919219806966476
Vesalius_fnc	one_cell	2	12	0.86829033277259
Vesalius_fnct	one_cell	2	12	0.877705311608927
Vesalius_fncty	one_cell	2	12	0.882252976019843
Vesalius_fnt	one_cell	2	12	0.918560861365127
Vesalius_fny	one_cell	2	12	0.904033552091436
Vesalius_ft	one_cell	2	12	0.918952323445272
Vesalius_n	one_cell	2	12	0.890651632379344
Vesalius_nc	one_cell	2	12	0.792938324323837
Vesalius_nt	one_cell	2	12	0.916372383632399
Vesalius_t	one_cell	2	12	0.926504716329574
Vesalius_c	one_cell	2	3	0.001993822922277
Vesalius_f	one_cell	2	3	0.940768317073006
Vesalius_fc	one_cell	2	3	0.00760398229071853
Vesalius_fn	one_cell	2	3	0.753786776555459
Vesalius_fnc	one_cell	2	3	0.00760398229071853
Vesalius_fnct	one_cell	2	3	0.00455882332142747
Vesalius_fncty	one_cell	2	3	0.0175335866795137
Vesalius_fnt	one_cell	2	3	0.733713341560691
Vesalius_fny	one_cell	2	3	0.0979820989963538
Vesalius_ft	one_cell	2	3	0.803271022067858
Vesalius_n	one_cell	2	3	0.681845678720656
Vesalius_nc	one_cell	2	3	0.00513968043337047
Vesalius_nt	one_cell	2	3	0.650762057020371
Vesalius_t	one_cell	2	3	0.627046939105278
Vesalius_c	one_cell	2	4	0.972133578534136
Vesalius_f	one_cell	2	4	0.823866199258366
Vesalius_fc	one_cell	2	4	0.992814491414304
Vesalius_fn	one_cell	2	4	0.788833030664055
Vesalius_fnc	one_cell	2	4	0.993151631912605
Vesalius_fnct	one_cell	2	4	0.990454018765136
Vesalius_fncty	one_cell	2	4	0.995461822548583
Vesalius_fnt	one_cell	2	4	0.787168099102954
Vesalius_fny	one_cell	2	4	0.93660730610117
Vesalius_ft	one_cell	2	4	0.852547476264424
Vesalius_n	one_cell	2	4	0.702922740960982
Vesalius_nc	one_cell	2	4	0.964396125396512
Vesalius_nt	one_cell	2	4	0.683690779998553
Vesalius_t	one_cell	2	4	0.768691483360522
Vesalius_c	one_cell	2	5	0.958010937608518
Vesalius_f	one_cell	2	5	0.919688863323211
Vesalius_fc	one_cell	2	5	0.895880240247886
Vesalius_fn	one_cell	2	5	0.923520407459333
Vesalius_fnc	one_cell	2	5	0.882326221359136
Vesalius_fnct	one_cell	2	5	0.888249562172938
Vesalius_fncty	one_cell	2	5	0.88969806103864
Vesalius_fnt	one_cell	2	5	0.928719511955258
Vesalius_fny	one_cell	2	5	0.930786542251086
Vesalius_ft	one_cell	2	5	0.928420453914648
Vesalius_n	one_cell	2	5	0.89253680849362
Vesalius_nc	one_cell	2	5	0.799475099644195
Vesalius_nt	one_cell	2	5	0.918283726158063
Vesalius_t	one_cell	2	5	0.925989580025883
Vesalius_c	one_cell	2	6	0
Vesalius_f	one_cell	2	6	0.799980155548553
Vesalius_fc	one_cell	2	6	0
Vesalius_fn	one_cell	2	6	0.784631861828658
Vesalius_fnc	one_cell	2	6	0
Vesalius_fnct	one_cell	2	6	0
Vesalius_fncty	one_cell	2	6	0
Vesalius_fnt	one_cell	2	6	0.773729768232586
Vesalius_fny	one_cell	2	6	0
Vesalius_ft	one_cell	2	6	0.798515348056873
Vesalius_n	one_cell	2	6	0.750374353416247
Vesalius_nc	one_cell	2	6	0
Vesalius_nt	one_cell	2	6	0.747743713000054
Vesalius_t	one_cell	2	6	0.745594283503887
Vesalius_c	one_cell	2	7	0.972676164224967
Vesalius_f	one_cell	2	7	0.917186254028247
Vesalius_fc	one_cell	2	7	0.866481130661722
Vesalius_fn	one_cell	2	7	0.923008461501059
Vesalius_fnc	one_cell	2	7	0.849807575840064
Vesalius_fnct	one_cell	2	7	0.844900473476183
Vesalius_fncty	one_cell	2	7	0.848259222033171
Vesalius_fnt	one_cell	2	7	0.922500374660787
Vesalius_fny	one_cell	2	7	0.897994831812334
Vesalius_ft	one_cell	2	7	0.923314960962552
Vesalius_n	one_cell	2	7	0.906653999845973
Vesalius_nc	one_cell	2	7	0.735779114321562
Vesalius_nt	one_cell	2	7	0.920680035779231
Vesalius_t	one_cell	2	7	0.930752582419072
Vesalius_c	one_cell	2	8	0.729315634077029
Vesalius_f	one_cell	2	8	0.943582424006109
Vesalius_fc	one_cell	2	8	0.761635999777279
Vesalius_fn	one_cell	2	8	0.939660083087698
Vesalius_fnc	one_cell	2	8	0.750376122440608
Vesalius_fnct	one_cell	2	8	0.743259208407564
Vesalius_fncty	one_cell	2	8	0.747229445869922
Vesalius_fnt	one_cell	2	8	0.946111251396046
Vesalius_fny	one_cell	2	8	0.837276230644433
Vesalius_ft	one_cell	2	8	0.958968284329455
Vesalius_n	one_cell	2	8	0.910500825015409
Vesalius_nc	one_cell	2	8	0.647602007713228
Vesalius_nt	one_cell	2	8	0.931512051229022
Vesalius_t	one_cell	2	8	0.956341249090612
Vesalius_c	one_cell	2	9	0.977212097867414
Vesalius_f	one_cell	2	9	0.949720914101046
Vesalius_fc	one_cell	2	9	0.99051571604426
Vesalius_fn	one_cell	2	9	0.859051096299028
Vesalius_fnc	one_cell	2	9	0.9883698696175
Vesalius_fnct	one_cell	2	9	0.986424084524763
Vesalius_fncty	one_cell	2	9	0.987066321514152
Vesalius_fnt	one_cell	2	9	0.872608848662354
Vesalius_fny	one_cell	2	9	0.895657202552391
Vesalius_ft	one_cell	2	9	0.968518478859376
Vesalius_n	one_cell	2	9	0.79322300317938
Vesalius_nc	one_cell	2	9	0.915886006376635
Vesalius_nt	one_cell	2	9	0.82068114057688
Vesalius_t	one_cell	2	9	0.811569998768951
Vesalius_c	one_cell	3	1	0.585300042065744
Vesalius_f	one_cell	3	1	0.818207828648253
Vesalius_fc	one_cell	3	1	0.669215083098337
Vesalius_fn	one_cell	3	1	0.800880881686225
Vesalius_fnc	one_cell	3	1	0.635584760922223
Vesalius_fnct	one_cell	3	1	0.653120755014577
Vesalius_fncty	one_cell	3	1	0.672894261950946
Vesalius_fnt	one_cell	3	1	0.806997906844753
Vesalius_fny	one_cell	3	1	0.933656701554369
Vesalius_ft	one_cell	3	1	0.829778967866466
Vesalius_n	one_cell	3	1	0.74801445150087
Vesalius_nc	one_cell	3	1	0.576469231994161
Vesalius_nt	one_cell	3	1	0.754396130152107
Vesalius_t	one_cell	3	1	0.680366058205929
Vesalius_c	one_cell	3	10	0.194832294961621
Vesalius_f	one_cell	3	10	0.674271073447217
Vesalius_fc	one_cell	3	10	0.141122019013636
Vesalius_fn	one_cell	3	10	0.667731407763402
Vesalius_fnc	one_cell	3	10	0.132133316796854
Vesalius_fnct	one_cell	3	10	0.146548995059629
Vesalius_fncty	one_cell	3	10	0.134062281727626
Vesalius_fnt	one_cell	3	10	0.668748919135308
Vesalius_fny	one_cell	3	10	0.547475877068997
Vesalius_ft	one_cell	3	10	0.702155831121624
Vesalius_n	one_cell	3	10	0.590714934841956
Vesalius_nc	one_cell	3	10	0.087566897480995
Vesalius_nt	one_cell	3	10	0.590627767534921
Vesalius_t	one_cell	3	10	0.526012312036133
Vesalius_c	one_cell	3	11	0.0180474252712201
Vesalius_f	one_cell	3	11	0.794895817263654
Vesalius_fc	one_cell	3	11	0.117036092798577
Vesalius_fn	one_cell	3	11	0.787468735542026
Vesalius_fnc	one_cell	3	11	0.123633975071755
Vesalius_fnct	one_cell	3	11	0.145521422008212
Vesalius_fncty	one_cell	3	11	0.0913765826946613
Vesalius_fnt	one_cell	3	11	0.791377825067941
Vesalius_fny	one_cell	3	11	0.967374797602123
Vesalius_ft	one_cell	3	11	0.826565326100134
Vesalius_n	one_cell	3	11	0.717221662320507
Vesalius_nc	one_cell	3	11	0.0924235088003059
Vesalius_nt	one_cell	3	11	0.730560846637918
Vesalius_t	one_cell	3	11	0.693167135594503
Vesalius_c	one_cell	3	12	0.589862429131162
Vesalius_f	one_cell	3	12	0.745888581948957
Vesalius_fc	one_cell	3	12	0.655961798290716
Vesalius_fn	one_cell	3	12	0.750834479951688
Vesalius_fnc	one_cell	3	12	0.637619428924631
Vesalius_fnct	one_cell	3	12	0.643199377726349
Vesalius_fncty	one_cell	3	12	0.650681648167779
Vesalius_fnt	one_cell	3	12	0.738502868448911
Vesalius_fny	one_cell	3	12	0.860194150251058
Vesalius_ft	one_cell	3	12	0.768476564757366
Vesalius_n	one_cell	3	12	0.688581009349305
Vesalius_nc	one_cell	3	12	0.594297573484255
Vesalius_nt	one_cell	3	12	0.681057785097504
Vesalius_t	one_cell	3	12	0.603335691622701
Vesalius_c	one_cell	3	2	0.00362208698834516
Vesalius_f	one_cell	3	2	0.814316794726196
Vesalius_fc	one_cell	3	2	0.0229690349424991
Vesalius_fn	one_cell	3	2	0.798029159911425
Vesalius_fnc	one_cell	3	2	0.0229690349424991
Vesalius_fnct	one_cell	3	2	0.0186938194534412
Vesalius_fncty	one_cell	3	2	0.025272009943057
Vesalius_fnt	one_cell	3	2	0.805224943071196
Vesalius_fny	one_cell	3	2	0.628689796407784
Vesalius_ft	one_cell	3	2	0.843389010389169
Vesalius_n	one_cell	3	2	0.731295724235914
Vesalius_nc	one_cell	3	2	0.00198293945810969
Vesalius_nt	one_cell	3	2	0.757716941821607
Vesalius_t	one_cell	3	2	0.754354758381344
Vesalius_c	one_cell	3	4	0.362997691298644
Vesalius_f	one_cell	3	4	0.533919903818465
Vesalius_fc	one_cell	3	4	0.361524442932532
Vesalius_fn	one_cell	3	4	0.541970695323281
Vesalius_fnc	one_cell	3	4	0.33834865838684
Vesalius_fnct	one_cell	3	4	0.328009872173676
Vesalius_fncty	one_cell	3	4	0.312935415147139
Vesalius_fnt	one_cell	3	4	0.53950045633816
Vesalius_fny	one_cell	3	4	0.853466497237469
Vesalius_ft	one_cell	3	4	0.584635652300655
Vesalius_n	one_cell	3	4	0.447792607666704
Vesalius_nc	one_cell	3	4	0.256995898997887
Vesalius_nt	one_cell	3	4	0.427618978676071
Vesalius_t	one_cell	3	4	0.395332425035135
Vesalius_c	one_cell	3	5	0.569647019267236
Vesalius_f	one_cell	3	5	0.727456562217969
Vesalius_fc	one_cell	3	5	0.635258852286016
Vesalius_fn	one_cell	3	5	0.719405508715988
Vesalius_fnc	one_cell	3	5	0.622652951041815
Vesalius_fnct	one_cell	3	5	0.624541510645537
Vesalius_fncty	one_cell	3	5	0.62773850887133
Vesalius_fnt	one_cell	3	5	0.720290560798614
Vesalius_fny	one_cell	3	5	0.926445716593958
Vesalius_ft	one_cell	3	5	0.760270559505701
Vesalius_n	one_cell	3	5	0.664823908854244
Vesalius_nc	one_cell	3	5	0.567945425176949
Vesalius_nt	one_cell	3	5	0.663626535369599
Vesalius_t	one_cell	3	5	0.597795764215078
Vesalius_c	one_cell	3	6	0
Vesalius_f	one_cell	3	6	0.856323210960628
Vesalius_fc	one_cell	3	6	0
Vesalius_fn	one_cell	3	6	0.675912516270785
Vesalius_fnc	one_cell	3	6	0
Vesalius_fnct	one_cell	3	6	0
Vesalius_fncty	one_cell	3	6	0
Vesalius_fnt	one_cell	3	6	0.664247764590579
Vesalius_fny	one_cell	3	6	0
Vesalius_ft	one_cell	3	6	0.725514336641433
Vesalius_n	one_cell	3	6	0.553749157739617
Vesalius_nc	one_cell	3	6	0
Vesalius_nt	one_cell	3	6	0.535532932515047
Vesalius_t	one_cell	3	6	0.589070823149546
Vesalius_c	one_cell	3	7	0.725699108790317
Vesalius_f	one_cell	3	7	0.736135500592744
Vesalius_fc	one_cell	3	7	0.780419833635099
Vesalius_fn	one_cell	3	7	0.74122581078174
Vesalius_fnc	one_cell	3	7	0.77768997456461
Vesalius_fnct	one_cell	3	7	0.758606018971725
Vesalius_fncty	one_cell	3	7	0.810356126925014
Vesalius_fnt	one_cell	3	7	0.738771298842971
Vesalius_fny	one_cell	3	7	0.991401713043684
Vesalius_ft	one_cell	3	7	0.755903055806169
Vesalius_n	one_cell	3	7	0.67579890569047
Vesalius_nc	one_cell	3	7	0.729638660642309
Vesalius_nt	one_cell	3	7	0.692919983736328
Vesalius_t	one_cell	3	7	0.652752402138566
Vesalius_c	one_cell	3	8	0.756843087638868
Vesalius_f	one_cell	3	8	0.855631638047238
Vesalius_fc	one_cell	3	8	0.84767273358733
Vesalius_fn	one_cell	3	8	0.852420878031845
Vesalius_fnc	one_cell	3	8	0.821786493092685
Vesalius_fnct	one_cell	3	8	0.815692814076312
Vesalius_fncty	one_cell	3	8	0.877666835042
Vesalius_fnt	one_cell	3	8	0.843332607218854
Vesalius_fny	one_cell	3	8	0.920424315520207
Vesalius_ft	one_cell	3	8	0.868367632139473
Vesalius_n	one_cell	3	8	0.787535739068925
Vesalius_nc	one_cell	3	8	0.767284163177721
Vesalius_nt	one_cell	3	8	0.807447318531169
Vesalius_t	one_cell	3	8	0.829849141988104
Vesalius_c	one_cell	3	9	0.0226851631372545
Vesalius_f	one_cell	3	9	0.618972698567323
Vesalius_fc	one_cell	3	9	0.17904383098219
Vesalius_fn	one_cell	3	9	0.591127679690322
Vesalius_fnc	one_cell	3	9	0.20380301859432
Vesalius_fnct	one_cell	3	9	0.219749338977705
Vesalius_fncty	one_cell	3	9	0.181457547565973
Vesalius_fnt	one_cell	3	9	0.589297408286793
Vesalius_fny	one_cell	3	9	0.803783436860098
Vesalius_ft	one_cell	3	9	0.664262074958829
Vesalius_n	one_cell	3	9	0.491150745317984
Vesalius_nc	one_cell	3	9	0.137699480829727
Vesalius_nt	one_cell	3	9	0.495263579153881
Vesalius_t	one_cell	3	9	0.425716137912032
Vesalius_c	one_cell	4	1	0.902694072678786
Vesalius_f	one_cell	4	1	0.934500474060104
Vesalius_fc	one_cell	4	1	0.788903872703522
Vesalius_fn	one_cell	4	1	0.876763206225858
Vesalius_fnc	one_cell	4	1	0.767315364386281
Vesalius_fnct	one_cell	4	1	0.760115385358642
Vesalius_fncty	one_cell	4	1	0.774666128790673
Vesalius_fnt	one_cell	4	1	0.879782926132015
Vesalius_fny	one_cell	4	1	0.759979678690801
Vesalius_ft	one_cell	4	1	0.943977815018293
Vesalius_n	one_cell	4	1	0.815286911656707
Vesalius_nc	one_cell	4	1	0.640373011852891
Vesalius_nt	one_cell	4	1	0.814449727260376
Vesalius_t	one_cell	4	1	0.673485516229443
Vesalius_c	one_cell	4	10	0.924083180601481
Vesalius_f	one_cell	4	10	0.945155036434536
Vesalius_fc	one_cell	4	10	0.956022471042105
Vesalius_fn	one_cell	4	10	0.922676958288193
Vesalius_fnc	one_cell	4	10	0.943266825984136
Vesalius_fnct	one_cell	4	10	0.942543352522461
Vesalius_fncty	one_cell	4	10	0.958145868082667
Vesalius_fnt	one_cell	4	10	0.93344504533161
Vesalius_fny	one_cell	4	10	0.911465150544045
Vesalius_ft	one_cell	4	10	0.960094356200597
Vesalius_n	one_cell	4	10	0.884861076570696
Vesalius_nc	one_cell	4	10	0.863272040414211
Vesalius_nt	one_cell	4	10	0.909211099372134
Vesalius_t	one_cell	4	10	0.960960647450128
Vesalius_c	one_cell	4	11	0.741809764039384
Vesalius_f	one_cell	4	11	0.944038710001954
Vesalius_fc	one_cell	4	11	0.819321339802372
Vesalius_fn	one_cell	4	11	0.897739508041372
Vesalius_fnc	one_cell	4	11	0.817854858168976
Vesalius_fnct	one_cell	4	11	0.804970513505596
Vesalius_fncty	one_cell	4	11	0.808161966870372
Vesalius_fnt	one_cell	4	11	0.913742792357811
Vesalius_fny	one_cell	4	11	0.919709880327741
Vesalius_ft	one_cell	4	11	0.970253345681835
Vesalius_n	one_cell	4	11	0.830581670382705
Vesalius_nc	one_cell	4	11	0.715632381745192
Vesalius_nt	one_cell	4	11	0.842266049355219
Vesalius_t	one_cell	4	11	0.75678462527659
Vesalius_c	one_cell	4	12	0.914380576302328
Vesalius_f	one_cell	4	12	0.941930371870727
Vesalius_fc	one_cell	4	12	0.862256737383149
Vesalius_fn	one_cell	4	12	0.888994027815209
Vesalius_fnc	one_cell	4	12	0.851755972224259
Vesalius_fnct	one_cell	4	12	0.846020094232856
Vesalius_fncty	one_cell	4	12	0.857847608386162
Vesalius_fnt	one_cell	4	12	0.887446440728338
Vesalius_fny	one_cell	4	12	0.836354155953656
Vesalius_ft	one_cell	4	12	0.947337026758891
Vesalius_n	one_cell	4	12	0.842015724812421
Vesalius_nc	one_cell	4	12	0.70624725644758
Vesalius_nt	one_cell	4	12	0.845779929855052
Vesalius_t	one_cell	4	12	0.955431618528116
Vesalius_c	one_cell	4	2	0.714369311329393
Vesalius_f	one_cell	4	2	0.946670390652089
Vesalius_fc	one_cell	4	2	0.814948318880601
Vesalius_fn	one_cell	4	2	0.909831408721338
Vesalius_fnc	one_cell	4	2	0.80706126407124
Vesalius_fnct	one_cell	4	2	0.797713934587924
Vesalius_fncty	one_cell	4	2	0.798595340350744
Vesalius_fnt	one_cell	4	2	0.921923554799502
Vesalius_fny	one_cell	4	2	0.920806033174582
Vesalius_ft	one_cell	4	2	0.96896431995776
Vesalius_n	one_cell	4	2	0.855189036524781
Vesalius_nc	one_cell	4	2	0.714522923241248
Vesalius_nt	one_cell	4	2	0.849384722786391
Vesalius_t	one_cell	4	2	0.725233847319838
Vesalius_c	one_cell	4	3	0.0678030863896018
Vesalius_f	one_cell	4	3	0.834841216546835
Vesalius_fc	one_cell	4	3	0.223167634392424
Vesalius_fn	one_cell	4	3	0.659333219295559
Vesalius_fnc	one_cell	4	3	0.225507179195663
Vesalius_fnct	one_cell	4	3	0.213589596575312
Vesalius_fncty	one_cell	4	3	0.220345409826834
Vesalius_fnt	one_cell	4	3	0.635964135564734
Vesalius_fny	one_cell	4	3	0.489090562353768
Vesalius_ft	one_cell	4	3	0.719694171966798
Vesalius_n	one_cell	4	3	0.525437583725478
Vesalius_nc	one_cell	4	3	0.143930219176213
Vesalius_nt	one_cell	4	3	0.501612577748584
Vesalius_t	one_cell	4	3	0.338597163357968
Vesalius_c	one_cell	4	5	0.918242878908985
Vesalius_f	one_cell	4	5	0.945597958882053
Vesalius_fc	one_cell	4	5	0.917139767189143
Vesalius_fn	one_cell	4	5	0.877929554019538
Vesalius_fnc	one_cell	4	5	0.904057121465113
Vesalius_fnct	one_cell	4	5	0.903077718356497
Vesalius_fncty	one_cell	4	5	0.915376296649134
Vesalius_fnt	one_cell	4	5	0.877429063923753
Vesalius_fny	one_cell	4	5	0.859099042908081
Vesalius_ft	one_cell	4	5	0.949375256856046
Vesalius_n	one_cell	4	5	0.833388314899531
Vesalius_nc	one_cell	4	5	0.7745036293301
Vesalius_nt	one_cell	4	5	0.847460866582184
Vesalius_t	one_cell	4	5	0.970438134247694
Vesalius_c	one_cell	4	6	0
Vesalius_f	one_cell	4	6	0.831687177896541
Vesalius_fc	one_cell	4	6	0
Vesalius_fn	one_cell	4	6	0.822698461411696
Vesalius_fnc	one_cell	4	6	0
Vesalius_fnct	one_cell	4	6	0
Vesalius_fncty	one_cell	4	6	0
Vesalius_fnt	one_cell	4	6	0.81038722645134
Vesalius_fny	one_cell	4	6	0
Vesalius_ft	one_cell	4	6	0.816850514093799
Vesalius_n	one_cell	4	6	0.801945591331759
Vesalius_nc	one_cell	4	6	0
Vesalius_nt	one_cell	4	6	0.805953582677435
Vesalius_t	one_cell	4	6	0.903648000693097
Vesalius_c	one_cell	4	7	0.898803577566341
Vesalius_f	one_cell	4	7	0.93912323903599
Vesalius_fc	one_cell	4	7	0.798796632365337
Vesalius_fn	one_cell	4	7	0.923502288932605
Vesalius_fnc	one_cell	4	7	0.790269226557296
Vesalius_fnct	one_cell	4	7	0.780417359320013
Vesalius_fncty	one_cell	4	7	0.793265014744852
Vesalius_fnt	one_cell	4	7	0.927924440142663
Vesalius_fny	one_cell	4	7	0.812079295303247
Vesalius_ft	one_cell	4	7	0.953840960102702
Vesalius_n	one_cell	4	7	0.878292238082643
Vesalius_nc	one_cell	4	7	0.662577129258723
Vesalius_nt	one_cell	4	7	0.892065260521925
Vesalius_t	one_cell	4	7	0.969191432224629
Vesalius_c	one_cell	4	8	0.441294387115235
Vesalius_f	one_cell	4	8	0.918351351908356
Vesalius_fc	one_cell	4	8	0.633655955504677
Vesalius_fn	one_cell	4	8	0.878967064966286
Vesalius_fnc	one_cell	4	8	0.618589882417563
Vesalius_fnct	one_cell	4	8	0.618939080453216
Vesalius_fncty	one_cell	4	8	0.620166509098108
Vesalius_fnt	one_cell	4	8	0.881394678217392
Vesalius_fny	one_cell	4	8	0.663587906876567
Vesalius_ft	one_cell	4	8	0.936957348917946
Vesalius_n	one_cell	4	8	0.781755180808461
Vesalius_nc	one_cell	4	8	0.505369122417915
Vesalius_nt	one_cell	4	8	0.788987870506597
Vesalius_t	one_cell	4	8	0.732801280409583
Vesalius_c	one_cell	4	9	0.858405285000426
Vesalius_f	one_cell	4	9	0.891861035216908
Vesalius_fc	one_cell	4	9	0.885653016422719
Vesalius_fn	one_cell	4	9	0.919951418193345
Vesalius_fnc	one_cell	4	9	0.886163508187785
Vesalius_fnct	one_cell	4	9	0.88025196167128
Vesalius_fncty	one_cell	4	9	0.885284605138806
Vesalius_fnt	one_cell	4	9	0.954665146052254
Vesalius_fny	one_cell	4	9	0.972005878957264
Vesalius_ft	one_cell	4	9	0.942321072550499
Vesalius_n	one_cell	4	9	0.871384344061331
Vesalius_nc	one_cell	4	9	0.843625370415502
Vesalius_nt	one_cell	4	9	0.925534282740491
Vesalius_t	one_cell	4	9	0.877681711316836
Vesalius_c	one_cell	5	1	0.95074352706212
Vesalius_f	one_cell	5	1	0.987836787695945
Vesalius_fc	one_cell	5	1	0.98456498422843
Vesalius_fn	one_cell	5	1	0.980010875637769
Vesalius_fnc	one_cell	5	1	0.986323045335735
Vesalius_fnct	one_cell	5	1	0.988511372551269
Vesalius_fncty	one_cell	5	1	0.99700935897002
Vesalius_fnt	one_cell	5	1	0.978497986495939
Vesalius_fny	one_cell	5	1	0.983093596961043
Vesalius_ft	one_cell	5	1	0.994289465798025
Vesalius_n	one_cell	5	1	0.948796872018815
Vesalius_nc	one_cell	5	1	0.95000008540981
Vesalius_nt	one_cell	5	1	0.964339393894225
Vesalius_t	one_cell	5	1	0.970595694212382
Vesalius_c	one_cell	5	10	0.939991143576478
Vesalius_f	one_cell	5	10	0.943311479761429
Vesalius_fc	one_cell	5	10	0.981335934277861
Vesalius_fn	one_cell	5	10	0.952737253093757
Vesalius_fnc	one_cell	5	10	0.980167985036903
Vesalius_fnct	one_cell	5	10	0.983357836970056
Vesalius_fncty	one_cell	5	10	0.992336886491131
Vesalius_fnt	one_cell	5	10	0.956269759201947
Vesalius_fny	one_cell	5	10	0.977257956798565
Vesalius_ft	one_cell	5	10	0.965694626105386
Vesalius_n	one_cell	5	10	0.915095522813128
Vesalius_nc	one_cell	5	10	0.946519802895073
Vesalius_nt	one_cell	5	10	0.933602290852908
Vesalius_t	one_cell	5	10	0.950138055435001
Vesalius_c	one_cell	5	11	0.849845187086257
Vesalius_f	one_cell	5	11	0.958179735088238
Vesalius_fc	one_cell	5	11	0.925904604926186
Vesalius_fn	one_cell	5	11	0.971646408236699
Vesalius_fnc	one_cell	5	11	0.925388224173314
Vesalius_fnct	one_cell	5	11	0.925204262756232
Vesalius_fncty	one_cell	5	11	0.933296970277425
Vesalius_fnt	one_cell	5	11	0.980855333359719
Vesalius_fny	one_cell	5	11	0.994536353365297
Vesalius_ft	one_cell	5	11	0.976273395880335
Vesalius_n	one_cell	5	11	0.95349520402778
Vesalius_nc	one_cell	5	11	0.890004884008724
Vesalius_nt	one_cell	5	11	0.983503602454492
Vesalius_t	one_cell	5	11	0.979216173817489
Vesalius_c	one_cell	5	12	0.951060394465231
Vesalius_f	one_cell	5	12	0.981229823741877
Vesalius_fc	one_cell	5	12	0.992560502080709
Vesalius_fn	one_cell	5	12	0.991455167908587
Vesalius_fnc	one_cell	5	12	0.992150690791205
Vesalius_fnct	one_cell	5	12	0.992739550097744
Vesalius_fncty	one_cell	5	12	1
Vesalius_fnt	one_cell	5	12	0.993916543182642
Vesalius_fny	one_cell	5	12	1
Vesalius_ft	one_cell	5	12	0.990822648852432
Vesalius_n	one_cell	5	12	0.945616942323489
Vesalius_nc	one_cell	5	12	0.954936972852353
Vesalius_nt	one_cell	5	12	0.987548259445514
Vesalius_t	one_cell	5	12	0.98017712206046
Vesalius_c	one_cell	5	2	0.837600906590116
Vesalius_f	one_cell	5	2	0.954612207326474
Vesalius_fc	one_cell	5	2	0.91868435353513
Vesalius_fn	one_cell	5	2	0.96222748806461
Vesalius_fnc	one_cell	5	2	0.92275566963221
Vesalius_fnct	one_cell	5	2	0.923598585357214
Vesalius_fncty	one_cell	5	2	0.925646033617435
Vesalius_fnt	one_cell	5	2	0.973709159632531
Vesalius_fny	one_cell	5	2	0.984143539447496
Vesalius_ft	one_cell	5	2	0.970943245011024
Vesalius_n	one_cell	5	2	0.940867734675509
Vesalius_nc	one_cell	5	2	0.887327507468661
Vesalius_nt	one_cell	5	2	0.971936039874506
Vesalius_t	one_cell	5	2	0.951590938242289
Vesalius_c	one_cell	5	3	0.228237551542901
Vesalius_f	one_cell	5	3	0.935291895248138
Vesalius_fc	one_cell	5	3	0.47591299625244
Vesalius_fn	one_cell	5	3	0.752257545117872
Vesalius_fnc	one_cell	5	3	0.474438337882757
[truncated: 695 more rows]
