# Supplementary material for: Multi-scale and multi-context interpretable mapping of cell states across heterogeneous spatial samples
Source: Nat Commun. 2025 Aug 21;16:7814. doi: 10.1038/s41467-025-62782-y (PMC12370880; doi:10.1038/s41467-025-62782-y)
Supplement: Supplementary file 9 — Source Data [file 41467_2025_62782_MOESM9_ESM.zip › SourceData/figure_s9d.tsv]

target	source	Data_Type	pval
CytoSpace	CytoSpace	two_cell	1
CytoSpace_noLab	CytoSpace	two_cell	8.96465748099011e-08
GPSA	CytoSpace	two_cell	9.3074135467464e-10
PASTE	CytoSpace	two_cell	1.16407088867624e-08
Scanorama	CytoSpace	two_cell	0.000115478602650544
SLAT	CytoSpace	two_cell	0.00532212794700456
Tangram	CytoSpace	two_cell	1.12112748770531e-08
Vesalius_c	CytoSpace	two_cell	0.129532969515084
Vesalius_f	CytoSpace	two_cell	1.49737877823553e-05
Vesalius_fc	CytoSpace	two_cell	0.0534272128595033
Vesalius_fn	CytoSpace	two_cell	0.000281714855757278
Vesalius_fnc	CytoSpace	two_cell	0.0510655450517505
Vesalius_fnct	CytoSpace	two_cell	0.0431408694865754
Vesalius_fncty	CytoSpace	two_cell	0.0438155269212514
Vesalius_fnt	CytoSpace	two_cell	0.000387625432812752
Vesalius_fny	CytoSpace	two_cell	0.00436020731225042
Vesalius_ft	CytoSpace	two_cell	5.93169449593534e-05
Vesalius_n	CytoSpace	two_cell	0.00219843122002741
Vesalius_nc	CytoSpace	two_cell	0.0279751272092912
Vesalius_nt	CytoSpace	two_cell	0.00206150565937895
Vesalius_t	CytoSpace	two_cell	5.17658457913591e-05
CytoSpace	CytoSpace_noLab	two_cell	8.96465748099011e-08
CytoSpace_noLab	CytoSpace_noLab	two_cell	1
GPSA	CytoSpace_noLab	two_cell	2.70781828101936e-08
PASTE	CytoSpace_noLab	two_cell	7.21319083970236e-06
Scanorama	CytoSpace_noLab	two_cell	1.98585581232003e-07
SLAT	CytoSpace_noLab	two_cell	3.13456785482281e-12
Tangram	CytoSpace_noLab	two_cell	0.0364646168708317
Vesalius_c	CytoSpace_noLab	two_cell	1.60658474743385e-17
Vesalius_f	CytoSpace_noLab	two_cell	0.000844242384786027
Vesalius_fc	CytoSpace_noLab	two_cell	1.08951704222743e-14
Vesalius_fn	CytoSpace_noLab	two_cell	2.14782212551162e-08
Vesalius_fnc	CytoSpace_noLab	two_cell	1.33683282792379e-14
Vesalius_fnct	CytoSpace_noLab	two_cell	1.35400456586096e-14
Vesalius_fncty	CytoSpace_noLab	two_cell	1.16152552612792e-14
Vesalius_fnt	CytoSpace_noLab	two_cell	5.27538501956066e-09
Vesalius_fny	CytoSpace_noLab	two_cell	2.99404416372472e-12
Vesalius_ft	CytoSpace_noLab	two_cell	3.84681730407755e-06
Vesalius_n	CytoSpace_noLab	two_cell	1.62596543377627e-11
Vesalius_nc	CytoSpace_noLab	two_cell	1.81913968274315e-13
Vesalius_nt	CytoSpace_noLab	two_cell	2.14370634551577e-11
Vesalius_t	CytoSpace_noLab	two_cell	3.72903470147049e-06
CytoSpace	GPSA	two_cell	9.3074135467464e-10
CytoSpace_noLab	GPSA	two_cell	2.70781828101936e-08
GPSA	GPSA	two_cell	1
PASTE	GPSA	two_cell	0.913347485000752
Scanorama	GPSA	two_cell	2.43290389441212e-20
SLAT	GPSA	two_cell	7.89249789667893e-26
Tangram	GPSA	two_cell	7.16860813724971e-05
Vesalius_c	GPSA	two_cell	2.67860150284658e-28
Vesalius_f	GPSA	two_cell	2.60853325304681e-14
Vesalius_fc	GPSA	two_cell	5.11613186283974e-26
Vesalius_fn	GPSA	two_cell	6.46524748691459e-22
Vesalius_fnc	GPSA	two_cell	5.48377213060666e-26
Vesalius_fnct	GPSA	two_cell	5.67729375387028e-26
Vesalius_fncty	GPSA	two_cell	5.20568475269533e-26
Vesalius_fnt	GPSA	two_cell	1.63710639305762e-22
Vesalius_fny	GPSA	two_cell	1.43507488800895e-26
Vesalius_ft	GPSA	two_cell	2.33036344791129e-18
Vesalius_n	GPSA	two_cell	4.68208486006237e-25
Vesalius_nc	GPSA	two_cell	5.19954665419961e-25
Vesalius_nt	GPSA	two_cell	5.63287366948e-25
Vesalius_t	GPSA	two_cell	6.29293890430124e-19
CytoSpace	PASTE	two_cell	1.16407088867624e-08
CytoSpace_noLab	PASTE	two_cell	7.21319083970236e-06
GPSA	PASTE	two_cell	0.913347485000752
PASTE	PASTE	two_cell	1
Scanorama	PASTE	two_cell	6.10856834707223e-16
SLAT	PASTE	two_cell	8.41960929211692e-21
Tangram	PASTE	two_cell	0.00150230241332974
Vesalius_c	PASTE	two_cell	8.42634883972569e-24
Vesalius_f	PASTE	two_cell	4.41352707960337e-11
Vesalius_fc	PASTE	two_cell	1.42871166440757e-21
Vesalius_fn	PASTE	two_cell	5.79854259262926e-17
Vesalius_fnc	PASTE	two_cell	2.08210356941297e-21
Vesalius_fnct	PASTE	two_cell	2.18223121413756e-21
Vesalius_fncty	PASTE	two_cell	1.98652305216366e-21
Vesalius_fnt	PASTE	two_cell	1.82115454485403e-17
Vesalius_fny	PASTE	two_cell	8.29218483637107e-21
Vesalius_ft	PASTE	two_cell	4.23631671134906e-14
Vesalius_n	PASTE	two_cell	1.08385083353817e-19
Vesalius_nc	PASTE	two_cell	1.63288432211957e-20
Vesalius_nt	PASTE	two_cell	1.27544308931277e-19
Vesalius_t	PASTE	two_cell	1.9077115538573e-14
CytoSpace	Scanorama	two_cell	0.000115478602650544
CytoSpace_noLab	Scanorama	two_cell	1.98585581232003e-07
GPSA	Scanorama	two_cell	2.43290389441212e-20
PASTE	Scanorama	two_cell	6.10856834707223e-16
Scanorama	Scanorama	two_cell	1
SLAT	Scanorama	two_cell	0.0172241587420244
Tangram	Scanorama	two_cell	3.72143857601943e-12
Vesalius_c	Scanorama	two_cell	3.80045782131477e-06
Vesalius_f	Scanorama	two_cell	0.0804069700197812
Vesalius_fc	Scanorama	two_cell	0.000324749492717299
Vesalius_fn	Scanorama	two_cell	0.509152665631919
Vesalius_fnc	Scanorama	two_cell	0.000358862508944834
Vesalius_fnct	Scanorama	two_cell	0.000396303986382098
Vesalius_fncty	Scanorama	two_cell	0.000372497564005125
Vesalius_fnt	Scanorama	two_cell	0.373096094452421
Vesalius_fny	Scanorama	two_cell	0.0274852823969585
Vesalius_ft	Scanorama	two_cell	0.586382310446324
Vesalius_n	Scanorama	two_cell	0.0510029402359152
Vesalius_nc	Scanorama	two_cell	0.00170973201480756
Vesalius_nt	Scanorama	two_cell	0.0531473344417263
Vesalius_t	Scanorama	two_cell	0.524792031098276
CytoSpace	SLAT	two_cell	0.00532212794700456
CytoSpace_noLab	SLAT	two_cell	3.13456785482281e-12
GPSA	SLAT	two_cell	7.89249789667893e-26
PASTE	SLAT	two_cell	8.41960929211692e-21
Scanorama	SLAT	two_cell	0.0172241587420244
SLAT	SLAT	two_cell	1
Tangram	SLAT	two_cell	3.30219413132369e-17
Vesalius_c	SLAT	two_cell	0.0119503012620999
Vesalius_f	SLAT	two_cell	9.10098354537446e-05
Vesalius_fc	SLAT	two_cell	0.142889108907428
Vesalius_fn	SLAT	two_cell	0.0645618168115187
Vesalius_fnc	SLAT	two_cell	0.154817239773201
Vesalius_fnct	SLAT	two_cell	0.164496131011751
Vesalius_fncty	SLAT	two_cell	0.156002824981709
Vesalius_fnt	SLAT	two_cell	0.127045010031125
Vesalius_fny	SLAT	two_cell	0.876373324251639
Vesalius_ft	SLAT	two_cell	0.0036628959144219
Vesalius_n	SLAT	two_cell	0.649967020266352
Vesalius_nc	SLAT	two_cell	0.330718415740868
Vesalius_nt	SLAT	two_cell	0.590827301373118
Vesalius_t	SLAT	two_cell	0.00282257786192955
CytoSpace	Tangram	two_cell	1.12112748770531e-08
CytoSpace_noLab	Tangram	two_cell	0.0364646168708317
GPSA	Tangram	two_cell	7.16860813724971e-05
PASTE	Tangram	two_cell	0.00150230241332974
Scanorama	Tangram	two_cell	3.72143857601943e-12
SLAT	Tangram	two_cell	3.30219413132369e-17
Tangram	Tangram	two_cell	1
Vesalius_c	Tangram	two_cell	4.95292539286341e-22
Vesalius_f	Tangram	two_cell	4.09617943230888e-07
Vesalius_fc	Tangram	two_cell	3.56496485434352e-19
Vesalius_fn	Tangram	two_cell	3.15694024165181e-13
Vesalius_fnc	Tangram	two_cell	5.30699942147611e-19
Vesalius_fnct	Tangram	two_cell	5.46531860004564e-19
Vesalius_fncty	Tangram	two_cell	4.78773978817237e-19
Vesalius_fnt	Tangram	two_cell	8.7572031088045e-14
Vesalius_fny	Tangram	two_cell	1.30375677530882e-17
Vesalius_ft	Tangram	two_cell	3.24891910895634e-10
Vesalius_n	Tangram	two_cell	2.50293590212131e-16
Vesalius_nc	Tangram	two_cell	5.39191450340635e-18
Vesalius_nt	Tangram	two_cell	3.18450766435122e-16
Vesalius_t	Tangram	two_cell	1.90727677272588e-10
CytoSpace	Vesalius_c	two_cell	0.129532969515084
CytoSpace_noLab	Vesalius_c	two_cell	1.60658474743385e-17
GPSA	Vesalius_c	two_cell	2.67860150284658e-28
PASTE	Vesalius_c	two_cell	8.42634883972569e-24
Scanorama	Vesalius_c	two_cell	3.80045782131477e-06
SLAT	Vesalius_c	two_cell	0.0119503012620999
Tangram	Vesalius_c	two_cell	4.95292539286341e-22
Vesalius_c	Vesalius_c	two_cell	1
Vesalius_f	Vesalius_c	two_cell	3.51987270540205e-09
Vesalius_fc	Vesalius_c	two_cell	0.301825297731632
Vesalius_fn	Vesalius_c	two_cell	3.1523694725107e-05
Vesalius_fnc	Vesalius_c	two_cell	0.281084715847203
Vesalius_fnct	Vesalius_c	two_cell	0.267689273348646
Vesalius_fncty	Vesalius_c	two_cell	0.271265480206144
Vesalius_fnt	Vesalius_c	two_cell	9.0661063707912e-05
Vesalius_fny	Vesalius_c	two_cell	0.00893039622352603
Vesalius_ft	Vesalius_c	two_cell	4.07251335228322e-07
Vesalius_n	Vesalius_c	two_cell	0.00289817480698188
Vesalius_nc	Vesalius_c	two_cell	0.128944631688927
Vesalius_nt	Vesalius_c	two_cell	0.0026183446096087
Vesalius_t	Vesalius_c	two_cell	2.46800913650812e-07
CytoSpace	Vesalius_f	two_cell	1.49737877823553e-05
CytoSpace_noLab	Vesalius_f	two_cell	0.000844242384786027
GPSA	Vesalius_f	two_cell	2.60853325304681e-14
PASTE	Vesalius_f	two_cell	4.41352707960337e-11
Scanorama	Vesalius_f	two_cell	0.0804069700197812
SLAT	Vesalius_f	two_cell	9.10098354537446e-05
Tangram	Vesalius_f	two_cell	4.09617943230888e-07
Vesalius_c	Vesalius_f	two_cell	3.51987270540205e-09
Vesalius_f	Vesalius_f	two_cell	1
Vesalius_fc	Vesalius_f	two_cell	5.21446835704781e-07
Vesalius_fn	Vesalius_f	two_cell	0.0207021214495217
Vesalius_fnc	Vesalius_f	two_cell	6.55103080088115e-07
Vesalius_fnct	Vesalius_f	two_cell	7.00674211886012e-07
Vesalius_fncty	Vesalius_f	two_cell	6.4687982458869e-07
Vesalius_fnt	Vesalius_f	two_cell	0.0103456987920179
Vesalius_fny	Vesalius_f	two_cell	0.000162253951416034
Vesalius_ft	Vesalius_f	two_cell	0.207138333737957
Vesalius_n	Vesalius_f	two_cell	0.000338743574794005
Vesalius_nc	Vesalius_f	two_cell	4.6042406915119e-06
Vesalius_nt	Vesalius_f	two_cell	0.000388993510477885
Vesalius_t	Vesalius_f	two_cell	0.233201326141648
CytoSpace	Vesalius_fc	two_cell	0.0534272128595033
CytoSpace_noLab	Vesalius_fc	two_cell	1.08951704222743e-14
GPSA	Vesalius_fc	two_cell	5.11613186283974e-26
PASTE	Vesalius_fc	two_cell	1.42871166440757e-21
Scanorama	Vesalius_fc	two_cell	0.000324749492717299
SLAT	Vesalius_fc	two_cell	0.142889108907428
Tangram	Vesalius_fc	two_cell	3.56496485434352e-19
Vesalius_c	Vesalius_fc	two_cell	0.301825297731632
Vesalius_f	Vesalius_fc	two_cell	5.21446835704781e-07
Vesalius_fc	Vesalius_fc	two_cell	1
Vesalius_fn	Vesalius_fc	two_cell	0.00152901376064435
Vesalius_fnc	Vesalius_fc	two_cell	0.950680161257822
Vesalius_fnct	Vesalius_fc	two_cell	0.94477074444069
Vesalius_fncty	Vesalius_fc	two_cell	0.967108468092208
Vesalius_fnt	Vesalius_fc	two_cell	0.00346793013534793
Vesalius_fny	Vesalius_fc	two_cell	0.106281657392868
Vesalius_ft	Vesalius_fc	two_cell	3.8737704975069e-05
Vesalius_n	Vesalius_fc	two_cell	0.0504728428538427
Vesalius_nc	Vesalius_fc	two_cell	0.603943665389518
Vesalius_nt	Vesalius_fc	two_cell	0.0436867991169511
Vesalius_t	Vesalius_fc	two_cell	2.66336987585921e-05
CytoSpace	Vesalius_fn	two_cell	0.000281714855757278
CytoSpace_noLab	Vesalius_fn	two_cell	2.14782212551162e-08
GPSA	Vesalius_fn	two_cell	6.46524748691459e-22
PASTE	Vesalius_fn	two_cell	5.79854259262926e-17
Scanorama	Vesalius_fn	two_cell	0.509152665631919
SLAT	Vesalius_fn	two_cell	0.0645618168115187
Tangram	Vesalius_fn	two_cell	3.15694024165181e-13
Vesalius_c	Vesalius_fn	two_cell	3.1523694725107e-05
Vesalius_f	Vesalius_fn	two_cell	0.0207021214495217
Vesalius_fc	Vesalius_fn	two_cell	0.00152901376064435
Vesalius_fn	Vesalius_fn	two_cell	1
Vesalius_fnc	Vesalius_fn	two_cell	0.0018994131441624
Vesalius_fnct	Vesalius_fn	two_cell	0.00195244520771624
Vesalius_fncty	Vesalius_fn	two_cell	0.0018579435757634
Vesalius_fnt	Vesalius_fn	two_cell	0.752634981752403
Vesalius_fny	Vesalius_fn	two_cell	0.0776561338424266
Vesalius_ft	Vesalius_fn	two_cell	0.209469690186831
Vesalius_n	Vesalius_fn	two_cell	0.162446542350016
Vesalius_nc	Vesalius_fn	two_cell	0.00697848692677875
Vesalius_nt	Vesalius_fn	two_cell	0.181143518971406
Vesalius_t	Vesalius_fn	two_cell	0.189434115752693
CytoSpace	Vesalius_fnc	two_cell	0.0510655450517505
CytoSpace_noLab	Vesalius_fnc	two_cell	1.33683282792379e-14
GPSA	Vesalius_fnc	two_cell	5.48377213060666e-26
PASTE	Vesalius_fnc	two_cell	2.08210356941297e-21
Scanorama	Vesalius_fnc	two_cell	0.000358862508944834
SLAT	Vesalius_fnc	two_cell	0.154817239773201
Tangram	Vesalius_fnc	two_cell	5.30699942147611e-19
Vesalius_c	Vesalius_fnc	two_cell	0.281084715847203
Vesalius_f	Vesalius_fnc	two_cell	6.55103080088115e-07
Vesalius_fc	Vesalius_fnc	two_cell	0.950680161257822
Vesalius_fn	Vesalius_fnc	two_cell	0.0018994131441624
Vesalius_fnc	Vesalius_fnc	two_cell	1
Vesalius_fnct	Vesalius_fnc	two_cell	0.998683966465946
Vesalius_fncty	Vesalius_fnc	two_cell	0.997367936512201
Vesalius_fnt	Vesalius_fnc	two_cell	0.00431169643039517
Vesalius_fny	Vesalius_fnc	two_cell	0.120577233547621
Vesalius_ft	Vesalius_fnc	two_cell	5.0582619757627e-05
Vesalius_n	Vesalius_fnc	two_cell	0.0565185176882454
Vesalius_nc	Vesalius_fnc	two_cell	0.637119809426988
Vesalius_nt	Vesalius_fnc	two_cell	0.0530226254447055
Vesalius_t	Vesalius_fnc	two_cell	3.2436701351816e-05
CytoSpace	Vesalius_fnct	two_cell	0.0431408694865754
CytoSpace_noLab	Vesalius_fnct	two_cell	1.35400456586096e-14
GPSA	Vesalius_fnct	two_cell	5.67729375387028e-26
PASTE	Vesalius_fnct	two_cell	2.18223121413756e-21
Scanorama	Vesalius_fnct	two_cell	0.000396303986382098
SLAT	Vesalius_fnct	two_cell	0.164496131011751
Tangram	Vesalius_fnct	two_cell	5.46531860004564e-19
Vesalius_c	Vesalius_fnct	two_cell	0.267689273348646
Vesalius_f	Vesalius_fnct	two_cell	7.00674211886012e-07
Vesalius_fc	Vesalius_fnct	two_cell	0.94477074444069
Vesalius_fn	Vesalius_fnct	two_cell	0.00195244520771624
Vesalius_fnc	Vesalius_fnct	two_cell	0.998683966465946
Vesalius_fnct	Vesalius_fnct	two_cell	1
Vesalius_fncty	Vesalius_fnct	two_cell	0.985524413814543
Vesalius_fnt	Vesalius_fnct	two_cell	0.0045614941220724
Vesalius_fny	Vesalius_fnct	two_cell	0.12837083115112
Vesalius_ft	Vesalius_fnct	two_cell	5.34800303246295e-05
Vesalius_n	Vesalius_fnct	two_cell	0.0606505964860935
Vesalius_nc	Vesalius_fnct	two_cell	0.651314551751583
Vesalius_nt	Vesalius_fnct	two_cell	0.0569421343687474
Vesalius_t	Vesalius_fnct	two_cell	3.60892428009966e-05
CytoSpace	Vesalius_fncty	two_cell	0.0438155269212514
CytoSpace_noLab	Vesalius_fncty	two_cell	1.16152552612792e-14
GPSA	Vesalius_fncty	two_cell	5.20568475269533e-26
PASTE	Vesalius_fncty	two_cell	1.98652305216366e-21
Scanorama	Vesalius_fncty	two_cell	0.000372497564005125
SLAT	Vesalius_fncty	two_cell	0.156002824981709
Tangram	Vesalius_fncty	two_cell	4.78773978817237e-19
Vesalius_c	Vesalius_fncty	two_cell	0.271265480206144
Vesalius_f	Vesalius_fncty	two_cell	6.4687982458869e-07
Vesalius_fc	Vesalius_fncty	two_cell	0.967108468092208
Vesalius_fn	Vesalius_fncty	two_cell	0.0018579435757634
Vesalius_fnc	Vesalius_fncty	two_cell	0.997367936512201
Vesalius_fnct	Vesalius_fncty	two_cell	0.985524413814543
Vesalius_fncty	Vesalius_fncty	two_cell	1
Vesalius_fnt	Vesalius_fncty	two_cell	0.00422398130206545
Vesalius_fny	Vesalius_fncty	two_cell	0.123529801670818
Vesalius_ft	Vesalius_fncty	two_cell	5.0582619757627e-05
Vesalius_n	Vesalius_fncty	two_cell	0.058663102410398
Vesalius_nc	Vesalius_fncty	two_cell	0.643018502070112
Vesalius_nt	Vesalius_fncty	two_cell	0.0526234836643986
Vesalius_t	Vesalius_fncty	two_cell	3.2668847572872e-05
CytoSpace	Vesalius_fnt	two_cell	0.000387625432812752
CytoSpace_noLab	Vesalius_fnt	two_cell	5.27538501956066e-09
GPSA	Vesalius_fnt	two_cell	1.63710639305762e-22
PASTE	Vesalius_fnt	two_cell	1.82115454485403e-17
Scanorama	Vesalius_fnt	two_cell	0.373096094452421
SLAT	Vesalius_fnt	two_cell	0.127045010031125
Tangram	Vesalius_fnt	two_cell	8.7572031088045e-14
Vesalius_c	Vesalius_fnt	two_cell	9.0661063707912e-05
Vesalius_f	Vesalius_fnt	two_cell	0.0103456987920179
Vesalius_fc	Vesalius_fnt	two_cell	0.00346793013534793
Vesalius_fn	Vesalius_fnt	two_cell	0.752634981752403
Vesalius_fnc	Vesalius_fnt	two_cell	0.00431169643039517
Vesalius_fnct	Vesalius_fnt	two_cell	0.0045614941220724
Vesalius_fncty	Vesalius_fnt	two_cell	0.00422398130206545
Vesalius_fnt	Vesalius_fnt	two_cell	1
Vesalius_fny	Vesalius_fnt	two_cell	0.144799087504069
Vesalius_ft	Vesalius_fnt	two_cell	0.127447074624777
Vesalius_n	Vesalius_fnt	two_cell	0.259459918676684
Vesalius_nc	Vesalius_fnt	two_cell	0.0142850611870143
Vesalius_nt	Vesalius_fnt	two_cell	0.294327567423823
Vesalius_t	Vesalius_fnt	two_cell	0.116183141791405
CytoSpace	Vesalius_fny	two_cell	0.00436020731225042
CytoSpace_noLab	Vesalius_fny	two_cell	2.99404416372472e-12
GPSA	Vesalius_fny	two_cell	1.43507488800895e-26
PASTE	Vesalius_fny	two_cell	8.29218483637107e-21
Scanorama	Vesalius_fny	two_cell	0.0274852823969585
SLAT	Vesalius_fny	two_cell	0.876373324251639
Tangram	Vesalius_fny	two_cell	1.30375677530882e-17
Vesalius_c	Vesalius_fny	two_cell	0.00893039622352603
Vesalius_f	Vesalius_fny	two_cell	0.000162253951416034
Vesalius_fc	Vesalius_fny	two_cell	0.106281657392868
Vesalius_fn	Vesalius_fny	two_cell	0.0776561338424266
Vesalius_fnc	Vesalius_fny	two_cell	0.120577233547621
Vesalius_fnct	Vesalius_fny	two_cell	0.12837083115112
Vesalius_fncty	Vesalius_fny	two_cell	0.123529801670818
Vesalius_fnt	Vesalius_fny	two_cell	0.144799087504069
Vesalius_fny	Vesalius_fny	two_cell	1
Vesalius_ft	Vesalius_fny	two_cell	0.00467753189016287
Vesalius_n	Vesalius_fny	two_cell	0.758762457628736
Vesalius_nc	Vesalius_fny	two_cell	0.255728191217941
Vesalius_nt	Vesalius_fny	two_cell	0.700617215815768
Vesalius_t	Vesalius_fny	two_cell	0.00377772384032365
CytoSpace	Vesalius_ft	two_cell	5.93169449593534e-05
CytoSpace_noLab	Vesalius_ft	two_cell	3.84681730407755e-06
GPSA	Vesalius_ft	two_cell	2.33036344791129e-18
PASTE	Vesalius_ft	two_cell	4.23631671134906e-14
Scanorama	Vesalius_ft	two_cell	0.586382310446324
SLAT	Vesalius_ft	two_cell	0.0036628959144219
Tangram	Vesalius_ft	two_cell	3.24891910895634e-10
Vesalius_c	Vesalius_ft	two_cell	4.07251335228322e-07
Vesalius_f	Vesalius_ft	two_cell	0.207138333737957
Vesalius_fc	Vesalius_ft	two_cell	3.8737704975069e-05
Vesalius_fn	Vesalius_ft	two_cell	0.209469690186831
Vesalius_fnc	Vesalius_ft	two_cell	5.0582619757627e-05
Vesalius_fnct	Vesalius_ft	two_cell	5.34800303246295e-05
Vesalius_fncty	Vesalius_ft	two_cell	5.0582619757627e-05
Vesalius_fnt	Vesalius_ft	two_cell	0.127447074624777
Vesalius_fny	Vesalius_ft	two_cell	0.00467753189016287
Vesalius_ft	Vesalius_ft	two_cell	1
Vesalius_n	Vesalius_ft	two_cell	0.0113474358034336
Vesalius_nc	Vesalius_ft	two_cell	0.000294616460183933
Vesalius_nt	Vesalius_ft	two_cell	0.012777953200455
Vesalius_t	Vesalius_ft	two_cell	0.991639365743788
CytoSpace	Vesalius_n	two_cell	0.00219843122002741
CytoSpace_noLab	Vesalius_n	two_cell	1.62596543377627e-11
GPSA	Vesalius_n	two_cell	4.68208486006237e-25
PASTE	Vesalius_n	two_cell	1.08385083353817e-19
Scanorama	Vesalius_n	two_cell	0.0510029402359152
SLAT	Vesalius_n	two_cell	0.649967020266352
Tangram	Vesalius_n	two_cell	2.50293590212131e-16
Vesalius_c	Vesalius_n	two_cell	0.00289817480698188
Vesalius_f	Vesalius_n	two_cell	0.000338743574794005
Vesalius_fc	Vesalius_n	two_cell	0.0504728428538427
Vesalius_fn	Vesalius_n	two_cell	0.162446542350016
Vesalius_fnc	Vesalius_n	two_cell	0.0565185176882454
Vesalius_fnct	Vesalius_n	two_cell	0.0606505964860935
Vesalius_fncty	Vesalius_n	two_cell	0.058663102410398
Vesalius_fnt	Vesalius_n	two_cell	0.259459918676684
Vesalius_fny	Vesalius_n	two_cell	0.758762457628736
Vesalius_ft	Vesalius_n	two_cell	0.0113474358034336
Vesalius_n	Vesalius_n	two_cell	1
Vesalius_nc	Vesalius_n	two_cell	0.141118361526657
Vesalius_nt	Vesalius_n	two_cell	0.949226455003859
Vesalius_t	Vesalius_n	two_cell	0.00996756776207038
CytoSpace	Vesalius_nc	two_cell	0.0279751272092912
CytoSpace_noLab	Vesalius_nc	two_cell	1.81913968274315e-13
GPSA	Vesalius_nc	two_cell	5.19954665419961e-25
PASTE	Vesalius_nc	two_cell	1.63288432211957e-20
Scanorama	Vesalius_nc	two_cell	0.00170973201480756
SLAT	Vesalius_nc	two_cell	0.330718415740868
Tangram	Vesalius_nc	two_cell	5.39191450340635e-18
Vesalius_c	Vesalius_nc	two_cell	0.128944631688927
Vesalius_f	Vesalius_nc	two_cell	4.6042406915119e-06
Vesalius_fc	Vesalius_nc	two_cell	0.603943665389518
Vesalius_fn	Vesalius_nc	two_cell	0.00697848692677875
Vesalius_fnc	Vesalius_nc	two_cell	0.637119809426988
Vesalius_fnct	Vesalius_nc	two_cell	0.651314551751583
Vesalius_fncty	Vesalius_nc	two_cell	0.643018502070112
Vesalius_fnt	Vesalius_nc	two_cell	0.0142850611870143
Vesalius_fny	Vesalius_nc	two_cell	0.255728191217941
Vesalius_ft	Vesalius_nc	two_cell	0.000294616460183933
Vesalius_n	Vesalius_nc	two_cell	0.141118361526657
Vesalius_nc	Vesalius_nc	two_cell	1
Vesalius_nt	Vesalius_nc	two_cell	0.130016874162335
Vesalius_t	Vesalius_nc	two_cell	0.000196454730849287
CytoSpace	Vesalius_nt	two_cell	0.00206150565937895
CytoSpace_noLab	Vesalius_nt	two_cell	2.14370634551577e-11
GPSA	Vesalius_nt	two_cell	5.63287366948e-25
PASTE	Vesalius_nt	two_cell	1.27544308931277e-19
Scanorama	Vesalius_nt	two_cell	0.0531473344417263
SLAT	Vesalius_nt	two_cell	0.590827301373118
Tangram	Vesalius_nt	two_cell	3.18450766435122e-16
Vesalius_c	Vesalius_nt	two_cell	0.0026183446096087
Vesalius_f	Vesalius_nt	two_cell	0.000388993510477885
Vesalius_fc	Vesalius_nt	two_cell	0.0436867991169511
Vesalius_fn	Vesalius_nt	two_cell	0.181143518971406
Vesalius_fnc	Vesalius_nt	two_cell	0.0530226254447055
Vesalius_fnct	Vesalius_nt	two_cell	0.0569421343687474
Vesalius_fncty	Vesalius_nt	two_cell	0.0526234836643986
Vesalius_fnt	Vesalius_nt	two_cell	0.294327567423823
Vesalius_fny	Vesalius_nt	two_cell	0.700617215815768
Vesalius_ft	Vesalius_nt	two_cell	0.012777953200455
Vesalius_n	Vesalius_nt	two_cell	0.949226455003859
Vesalius_nc	Vesalius_nt	two_cell	0.130016874162335
Vesalius_nt	Vesalius_nt	two_cell	1
Vesalius_t	Vesalius_nt	two_cell	0.011399710224143
CytoSpace	Vesalius_t	two_cell	5.17658457913591e-05
CytoSpace_noLab	Vesalius_t	two_cell	3.72903470147049e-06
GPSA	Vesalius_t	two_cell	6.29293890430124e-19
PASTE	Vesalius_t	two_cell	1.9077115538573e-14
Scanorama	Vesalius_t	two_cell	0.524792031098276
SLAT	Vesalius_t	two_cell	0.00282257786192955
Tangram	Vesalius_t	two_cell	1.90727677272588e-10
Vesalius_c	Vesalius_t	two_cell	2.46800913650812e-07
Vesalius_f	Vesalius_t	two_cell	0.233201326141648
Vesalius_fc	Vesalius_t	two_cell	2.66336987585921e-05
Vesalius_fn	Vesalius_t	two_cell	0.189434115752693
Vesalius_fnc	Vesalius_t	two_cell	3.2436701351816e-05
Vesalius_fnct	Vesalius_t	two_cell	3.60892428009966e-05
Vesalius_fncty	Vesalius_t	two_cell	3.2668847572872e-05
Vesalius_fnt	Vesalius_t	two_cell	0.116183141791405
Vesalius_fny	Vesalius_t	two_cell	0.00377772384032365
Vesalius_ft	Vesalius_t	two_cell	0.991639365743788
Vesalius_n	Vesalius_t	two_cell	0.00996756776207038
Vesalius_nc	Vesalius_t	two_cell	0.000196454730849287
Vesalius_nt	Vesalius_t	two_cell	0.011399710224143
Vesalius_t	Vesalius_t	two_cell	1
