# Supplementary material for: Multi-scale and multi-context interpretable mapping of cell states across heterogeneous spatial samples
Source: Nat Commun. 2025 Aug 21;16:7814. doi: 10.1038/s41467-025-62782-y (PMC12370880; doi:10.1038/s41467-025-62782-y)
Supplement: Supplementary file 9 — Source Data [file 41467_2025_62782_MOESM9_ESM.zip › SourceData/Figure_s1_to_s5.tsv]

barcodes	x	y	Territory	sample	cell_labels	cells	interactions
1	Cell1_1	286.081309605855	490.881335421233	0	1	0.1	Cell36249	0.1@0@0.1@0@0.1@0.1@0
2	Cell2_1	586.544564954704	345.842913884437	0	1	0	Cell24353	0@0.1@0.1@0@0@0.1@0.1
3	Cell3_1	872.846806299407	94.6812396112364	0	1	0	Cell41974	0@0@0@0@0.1@0@0.1
4	Cell4_1	734.524481003638	224.09873092128	0	1	0	Cell33462	0@0@0.1@0@0@0.1@0.1
5	Cell5_1	246.007916041417	864.620635745581	0	1	1	Cell23850	1@1.1@1.1@1@1@1.1@1
6	Cell6_1	753.663868339267	65.4788184138015	0	1	0	Cell53067	0@0@0.1@0.1@0.1@0.1@0.1
7	Cell7_1	303.923314023064	723.061948898947	0	1	1.1	Cell8947	1.1@1@1@1@1@1.1@1.1
8	Cell8_1	286.582761648577	561.4106323577	0	1	1.1	Cell864	1.1@1.1@1@1.1@1@1@1
9	Cell9_1	577.202141214395	271.507703831885	0	1	5.1	Cell48471	5.1@5.1@5.1@5.1@5@5@5
10	Cell10_1	918.94778983132	369.23097218154	0	1	0.1	Cell3860	0.1@0@0.1@0@0.1@0@0
11	Cell11_1	740.287773797754	886.0092671928	0	1	3.1	Cell36546	3.1@3@3.1@3@3@3@3.1
12	Cell12_1	777.425953688798	568.792631016811	0	1	0	Cell5507	0@0@0@0@0.1@0.1@0.1
13	Cell13_1	763.559181500459	208.215254750103	0	1	0	Cell51606	0@0@0.1@0.1@0@0.1@0
14	Cell14_1	240.006075814832	107.9901122218	0	1	2.1	Cell17305	2.1@2@2.1@2.1@2.1@2@2.1
15	Cell15_1	134.43941801507	976.626692591002	0	1	0.1	Cell34950	0.1@0.1@0@0@0.1@0@0.1
16	Cell16_1	48.2576729177963	845.157669962384	0	1	0	Cell50783	0@0@0.1@0@0.1@0@0.1
17	Cell17_1	544.630742590409	925.813305744436	0	1	0.1	Cell36623	0.1@0@0@0.1@0.1@0@0.1
18	Cell18_1	289.158261873759	879.389440628001	0	1	1.1	Cell59570	1.1@1@1@1@1.1@1.1@1
19	Cell19_1	262.00799303106	701.19123662007	0	1	1	Cell53845	1@1@1@1.1@1.1@1.1@1.1
20	Cell20_1	402.575914839515	223.764165948611	0	1	5.1	Cell55979	5.1@5@5@5.1@5@5.1@5.1
21	Cell21_1	617.342473638244	299.032565870089	0	1	0.1	Cell53260	0.1@0@5.1@5.1@0.1@0.1@0.1
22	Cell22_1	198.78368231561	503.466138948221	0	1	0	Cell34107	0@0@0@0@0@0.1@0
23	Cell23_1	507.266052901512	209.19964404963	0	1	5	Cell32364	5@5@5.1@5@5.1@5@5.1
24	Cell24_1	166.300110532437	460.231557585299	0	1	0	Cell14593	0@0.1@0@0.1@0@0.1@0.1
25	Cell25_1	932.450961164199	825.413823944749	0	1	3	Cell13669	3@3@0.1@0@0.1@0.1@3.1
26	Cell26_1	199.356976147043	705.24232783448	0	1	1.1	Cell7274	1.1@1.1@1@1@1.1@1.1@1
27	Cell27_1	738.107267224463	652.69933295087	0	1	0	Cell20462	0@0@0@0.1@0.1@0@0.1
28	Cell28_1	733.104592306074	609.088942138478	0	1	0	Cell4401	0@0.1@0@0.1@0@0.1@0.1
29	Cell29_1	785.743519366486	246.975921616191	0	1	0	Cell44269	0@0@0@0@0.1@0@0
30	Cell30_1	608.2159441642	823.214503464755	0	1	0	Cell35308	0@0.1@0.1@0.1@0@0.1@0
31	Cell31_1	542.041602596873	596.726708667586	0	1	0.1	Cell48691	0.1@0@0@0@0@0.1@0.1
32	Cell32_1	815.704462035559	806.964663176099	0	1	3.1	Cell32930	3.1@0.1@0@0.1@3@0.1@3.1
33	Cell33_1	663.548967492301	502.42571683554	0	1	0	Cell7496	0@0@0.1@0@0.1@0@0.1
34	Cell34_1	377.51891234098	344.003224978223	0	1	2.1	Cell23134	2.1@2@5@5@2@2.1@2.1
35	Cell35_1	781.03267655056	581.148642728804	0	1	0	Cell52124	0@0@0.1@0@0@0.1@0
36	Cell36_1	344.952690879116	405.017148442334	0	1	0	Cell46980	0@0@0.1@0@0.1@0.1@0
37	Cell37_1	440.04741414194	676.126259738114	0	1	1	Cell31943	1@0.1@0.1@1.1@0.1@0@0
38	Cell38_1	327.261279124767	16.0369792287238	0	1	0	Cell29029	0@0.1@0@0@0@0.1@0
39	Cell39_1	537.392187467776	777.549604779575	0	1	0.1	Cell32918	0.1@0@0.1@0.1@0@0.1@0.1
40	Cell40_1	373.385732939001	986.060750798322	0	1	0.1	Cell4515	0.1@0.1@0.1@0.1@0@0.1@0.1
41	Cell41_1	241.234148539137	528.743364823516	0	1	0	Cell42777	0@0.1@1.1@0@0.1@0.1@0.1
42	Cell42_1	622.946059889393	688.036371673457	0	1	0.1	Cell29122	0.1@0@0.1@0@0.1@0.1@0
43	Cell43_1	440.604319364065	460.421705134446	0	1	0.1	Cell18425	0.1@0.1@0.1@0@0@0.1@0.1
44	Cell44_1	270.555874504615	315.090698808664	0	1	4	Cell50264	4@4.1@4@4@2@2@2
45	Cell45_1	772.375126138562	988.429157328093	0	1	3	Cell23530	3@3.1@3.1@3.1@3.1@3@3
46	Cell46_1	1.17356890742667	541.954955492169	0	1	0.1	Cell40748	0.1@0.1@0.1@0@0@0.1@0
47	Cell47_1	922.590700028231	954.700844628736	0	1	3.1	Cell24306	3.1@3.1@3.1@3.1@3.1@3@3
48	Cell48_1	621.034691547742	314.771944672335	0	1	0.1	Cell29354	0.1@0@0@0.1@0.1@0.1@0
49	Cell49_1	214.726460229605	787.3793465239	0	1	1.1	Cell4219	1.1@1.1@1@1.1@1.1@1.1@1.1
50	Cell50_1	941.455860822462	960.860522707459	0	1	3	Cell2208	3@3.1@3@3.1@3.1@3.1@3.1
51	Cell51_1	709.596733342391	210.448858752148	0	1	0.1	Cell30724	0.1@0@0@0@0@0.1@0.1
52	Cell52_1	791.324852054473	515.913733723108	0	1	0	Cell11466	0@0@0.1@0@0.1@0.1@0.1
53	Cell53_1	769.822641234379	437.76462663454	0	1	0.1	Cell38762	0.1@0@0@0.1@0.1@0.1@0
54	Cell54_1	788.180184748257	455.262745419517	0	1	0	Cell57122	0@0.1@0@0@0@0@0.1
55	Cell55_1	967.227569877403	522.553476708243	0	1	0.1	Cell38015	0.1@0@0.1@0@0.1@0@0
56	Cell56_1	598.237458909629	528.041632107925	0	1	0.1	Cell41530	0.1@0@0@0@0@0.1@0
57	Cell57_1	634.729205982527	101.386534707621	0	1	0	Cell45283	0@0.1@0.1@0@0@0@0
58	Cell58_1	349.323394515784	989.656813469715	0	1	0	Cell39882	0@0@0.1@0@0@0.1@0.1
59	Cell59_1	154.667340553598	385.490517381346	0	1	4.1	Cell36253	4.1@4@4@0@4.1@4@0.1
60	Cell60_1	439.866205791943	373.176612618845	0	1	0	Cell42710	0@0.1@5.1@0@5.1@0.1@5
61	Cell61_1	555.378533249022	325.995220851619	0	1	5	Cell14381	5@5@5.1@5.1@5.1@5@5
62	Cell62_1	166.96211088961	773.435769374715	0	1	1	Cell10160	1@1@1@1@1.1@1.1@1.1
63	Cell63_1	556.87377224071	918.485985016217	0	1	0.1	Cell48438	0.1@0@0.1@0@0@0@0.1
64	Cell64_1	420.143431973178	282.673212948721	0	1	5.1	Cell52034	5.1@5@5.1@5.1@5@5.1@5.1
65	Cell65_1	568.758761518868	588.776715453016	0	1	0	Cell55680	0@0.1@0@0@0.1@0@0
66	Cell66_1	624.93955084309	109.426939389901	0	1	0.1	Cell8456	0.1@0@0.1@0@0.1@0@0
67	Cell67_1	506.546435740078	470.787906287936	0	1	0	Cell25101	0@0@0.1@0.1@0.1@0@0.1
68	Cell68_1	940.998071576003	524.259871018352	0	1	0.1	Cell53103	0.1@0@0@0.1@0@0.1@0.1
69	Cell69_1	492.95350258518	468.977774748811	0	1	0.1	Cell30847	0.1@0@0.1@0@0.1@0@0
70	Cell70_1	215.231218185043	116.995471958537	0	1	2	Cell6250	2@2@2.1@2@2.1@2@2
71	Cell71_1	861.600197070511	783.713616620749	0	1	0	Cell41392	0@0@0.1@0.1@0@0.1@0
72	Cell72_1	394.495063956128	117.973395969253	0	1	5.1	Cell25666	5.1@5@5@5.1@5.1@5@5.1
73	Cell73_1	78.6784209911712	473.953137799399	0	1	0.1	Cell57960	0.1@0.1@0.1@0.1@0.1@0@0.1
74	Cell74_1	637.256986440392	422.852375424467	0	1	0.1	Cell59151	0.1@0@0@0.1@0.1@0.1@0
75	Cell75_1	530.354098398471	796.961947044358	0	1	0	Cell12192	0@0.1@0.1@0.1@0@0.1@0
76	Cell76_1	302.241927466821	265.019209900638	0	1	2.1	Cell5608	2.1@2.1@2.1@2@2.1@2.1@2
77	Cell77_1	701.329210851574	625.564943095669	0	1	0	Cell21706	0@0@0.1@0.1@0@0@0.1
78	Cell78_1	851.571566286031	730.003286581952	0	1	0.1	Cell27642	0.1@0@0.1@0.1@0@0.1@0
79	Cell79_1	593.686630130978	855.910944347037	0	1	0	Cell27376	0@0@0.1@0@0@0@0.1
80	Cell80_1	357.189000778599	115.734762272099	0	1	2	Cell48507	2@2@2@5@2@2@5
81	Cell81_1	450.089564441703	973.989538593916	0	1	0	Cell42456	0@0@0.1@0.1@0.1@0.1@0.1
82	Cell82_1	485.604745409917	224.329524473054	0	1	5.1	Cell48418	5.1@5@5@5.1@5@5@5.1
83	Cell83_1	293.565426148009	516.269833299099	0	1	0.1	Cell31471	0.1@0@0@0@0@0@0.1
84	Cell84_1	866.215514290612	27.4561827802099	0	1	0	Cell5596	0@0@0.1@0.1@0.1@0.1@0.1
85	Cell85_1	983.767201222712	847.141026629368	0	1	0	Cell29406	0@0@0.1@0.1@0@3@3
86	Cell86_1	634.169732880546	432.568702009972	0	1	0	Cell1014	0@0.1@0.1@0@0.1@0.1@0
87	Cell87_1	853.853107534349	883.478012886597	0	1	3	Cell51929	3@3@3@3.1@3.1@3.1@3
88	Cell88_1	69.9253377728164	254.908019918017	0	1	4.1	Cell49111	4.1@4@4@4.1@4@4@4.1
89	Cell89_1	682.45568886376	152.585644787643	0	1	0	Cell45481	0@0.1@0@0@0@0@0.1
90	Cell90_1	738.68679607287	222.960089032305	0	1	0.1	Cell4329	0.1@0@0@0@0.1@0.1@0
91	Cell91_1	41.3708617445081	127.95407578419	0	1	0	Cell13393	0@0.1@0.1@0@0.1@0@0
92	Cell92_1	391.160311902175	164.702985092532	0	1	5	Cell1775	5@5@5@5@5.1@5.1@5
93	Cell93_1	18.5865934106987	643.680543249007	0	1	0	Cell10269	0@0.1@0@0.1@0@0@0.1
94	Cell94_1	926.348637286806	587.385337897576	0	1	0	Cell18864	0@0.1@0@0@0.1@0.1@0
95	Cell95_1	717.723485543393	164.195341296028	0	1	0.1	Cell45823	0.1@0@0@0.1@0.1@0@0
96	Cell96_1	468.217790934723	784.639237524243	0	1	0	Cell36808	0@0@0@0@0@0.1@0
97	Cell97_1	521.278990485938	554.523052913835	0	1	0.1	Cell37730	0.1@0@0@0@0.1@0.1@0.1
98	Cell98_1	563.871078074677	99.8411543727852	0	1	5	Cell23948	5@5.1@5@5.1@0.1@0@0.1
99	Cell99_1	63.0750179400202	81.4255444430746	0	1	0.1	Cell9873	0.1@0.1@0@0.1@0@0@0.1
100	Cell100_1	713.239257426932	708.326232451014	0	1	0.1	Cell36029	0.1@0@0@0@0@0@0
101	Cell101_1	379.256369158626	284.565787852276	0	1	5.1	Cell34314	5.1@5.1@5@5@5.1@5@5.1
102	Cell102_1	263.930617013481	646.187087759143	0	1	1.1	Cell5022	1.1@1.1@1.1@1@1.1@1@1
103	Cell103_1	898.766664111987	835.903233787976	0	1	3.1	Cell39845	3.1@3@3.1@3@3.1@3@3.1
104	Cell104_1	86.8726177192293	964.354832906974	0	1	0	Cell23169	0@0.1@0@0.1@0.1@0.1@0
105	Cell105_1	339.737666485133	950.588677647989	0	1	0	Cell25972	0@0.1@0@0@0@0@0.1
106	Cell106_1	108.508042889182	885.610945996596	0	1	0.1	Cell26401	0.1@0@1.1@0.1@1@1@0.1
107	Cell107_1	840.434794396395	414.846677359659	0	1	0	Cell33089	0@0.1@0@0.1@0@0.1@0.1
108	Cell108_1	840.422240859829	847.668311450398	0	1	3.1	Cell26443	3.1@3@3.1@3.1@3.1@3@3
109	Cell109_1	791.377964602085	660.542287908262	0	1	0.1	Cell30917	0.1@0.1@0@0.1@0.1@0.1@0.1
110	Cell110_1	405.822187383194	277.550177966012	0	1	5.1	Cell58753	5.1@5.1@5@5@5.1@5.1@5
111	Cell111_1	12.8809157926589	734.035125675378	0	1	0.1	Cell51304	0.1@0@0.1@0.1@0@0.1@0.1
112	Cell112_1	890.852231614059	490.941858767765	0	1	0	Cell49482	0@0@0@0.1@0@0@0.1
113	Cell113_1	520.897356554633	883.657095990377	0	1	0	Cell31463	0@0@0@0.1@0@0@0
114	Cell114_1	116.838998525171	721.484060693765	0	1	1.1	Cell31976	1.1@1@1.1@1.1@1.1@1.1@1
115	Cell115_1	300.090324428165	582.356578762643	0	1	1.1	Cell14513	1.1@1.1@1@1.1@1@1@1
116	Cell116_1	15.062554884702	289.19421521551	0	1	0	Cell42805	0@0.1@0@4@0.1@0@4.1
117	Cell117_1	347.619943498401	71.8507706064265	0	1	2	Cell47731	2@2@2.1@2@0.1@0.1@2
118	Cell118_1	520.802321274998	59.5923632169142	0	1	0.1	Cell49506	0.1@0@0.1@0.1@0.1@0.1@5.1
119	Cell119_1	22.0978965086397	779.395831312519	0	1	0.1	Cell803	0.1@0.1@0.1@0.1@0@0@0.1
120	Cell120_1	334.77565478161	201.691684603458	0	1	5	Cell35698	5@5.1@5@2@5@5@2
121	Cell121_1	483.128014357062	387.907225405565	0	1	0.1	Cell52310	0.1@0@0@0@0.1@5@5.1
122	Cell122_1	636.727931317408	832.346807179507	0	1	0.1	Cell36638	0.1@0.1@0.1@0.1@0@0.1@0.1
123	Cell123_1	987.355562347919	933.149156299653	0	1	3	Cell45972	3@3.1@3.1@3@3.1@3@3
124	Cell124_1	963.229453047505	718.537881661672	0	1	0	Cell25374	0@0.1@0@0@0@0.1@0
125	Cell125_1	880.088233307237	940.483128394932	0	1	3	Cell12354	3@3.1@3@3@3@3.1@3.1
126	Cell126_1	259.626524273306	556.195697281277	0	1	1.1	Cell52407	1.1@1@1@1.1@1@1.1@1
127	Cell127_1	949.721631153952	613.067798473872	0	1	0	Cell25969	0@0@0.1@0.1@0@0.1@0.1
128	Cell128_1	15.0529676680453	42.2824897961691	0	1	0.1	Cell36392	0.1@0@0@0.1@0@0.1@0
129	Cell129_1	81.6536219501868	261.824592679273	0	1	4.1	Cell30603	4.1@4@4.1@4@4@4@4.1
130	Cell130_1	366.921551294159	813.192211203277	0	1	1	Cell35806	1@1@1.1@1@1.1@1@1
131	Cell131_1	359.961998411221	342.673088333569	0	1	2	Cell58392	2@2.1@2@2@2@2@2
132	Cell132_1	938.487464279868	183.10684836749	0	1	0	Cell42868	0@0@0@0.1@0.1@0.1@0
133	Cell133_1	588.060799387982	20.7354848240502	0	1	0	Cell50949	0@0@0@0@0@0.1@0.1
134	Cell134_1	573.104558349121	843.810908621643	0	1	0.1	Cell36244	0.1@0.1@0@0@0@0.1@0
135	Cell135_1	711.358667590888	228.295940779615	0	1	0.1	Cell17082	0.1@0.1@0@0.1@0@0@0
136	Cell136_1	470.145071292762	307.566837813007	0	1	5	Cell14881	5@5.1@5@5.1@5@5@5.1
137	Cell137_1	540.744761398761	299.544735322241	0	1	5	Cell47794	5@5@5.1@5.1@5.1@5.1@5.1
138	Cell138_1	500.598247688031	649.971305081621	0	1	0.1	Cell26131	0.1@0.1@0@0@0.1@0.1@0
139	Cell139_1	696.703822611365	319.74111387576	0	1	0.1	Cell53505	0.1@0@0.1@0@0@0.1@0
140	Cell140_1	85.2291562363971	443.225359449862	0	1	0.1	Cell5359	0.1@0.1@0.1@0.1@0.1@0@0
141	Cell141_1	229.041929881088	129.86307883868	0	1	2.1	Cell349	2.1@2@2.1@2.1@2@2@2
142	Cell142_1	1.96745641133748	263.081880386686	0	1	0.1	Cell56629	0.1@0.1@0@0.1@0@4.1@0.1
143	Cell143_1	227.707469940884	589.702933667693	0	1	1	Cell4580	1@1@1@1.1@1@1@1
144	Cell144_1	477.508523997851	872.601458404679	0	1	0	Cell56842	0@0@0@0@0@0@0
145	Cell145_1	249.87623538333	995.921970469877	0	1	0	Cell47374	0@0.1@0.1@0.1@0@0@0.1
146	Cell146_1	214.878182387445	606.389792915899	0	1	1	Cell54232	1@1@1@1.1@1.1@1@1.1
147	Cell147_1	817.813484555576	103.689831061987	0	1	0	Cell25661	0@0@0.1@0@0.1@0@0.1
148	Cell148_1	782.4047080155	428.656885714037	0	1	0.1	Cell20169	0.1@0@0@0.1@0.1@0.1@0.1
149	Cell149_1	119.857981835725	221.775044344831	0	1	4.1	Cell49235	4.1@4.1@4.1@4@4.1@4@4.1
150	Cell150_1	543.140734258341	719.816918892786	0	1	0	Cell56450	0@0@0@0@0@0@0
151	Cell151_1	629.864478081698	200.460055225994	0	1	0.1	Cell45007	0.1@0@0@5@5.1@5.1@5
152	Cell152_1	775.684910678072	221.919274294516	0	1	0.1	Cell28306	0.1@0@0.1@0@0.1@0@0
153	Cell153_1	661.889224395156	359.613961373223	0	1	0.1	Cell5668	0.1@0@0@0.1@0.1@0@0
154	Cell154_1	22.3919527113903	832.932635474484	0	1	0	Cell52755	0@0@0.1@0@0.1@0@0.1
155	Cell155_1	379.996520520188	907.262070355937	0	1	0.1	Cell54464	0.1@0@0@0.1@0@0@0
156	Cell156_1	448.702946535312	351.456856320612	0	1	5.1	Cell12854	5.1@5@5.1@5@5@5.1@5.1
157	Cell157_1	23.6123504056595	307.099856766174	0	1	0.1	Cell47300	0.1@0@0@0.1@0.1@4@0
158	Cell158_1	770.881932844641	127.531122014392	0	1	0.1	Cell25219	0.1@0.1@0.1@0@0.1@0.1@0
159	Cell159_1	862.985046070535	245.501392435981	0	1	0.1	Cell19608	0.1@0.1@0.1@0@0.1@0.1@0
160	Cell160_1	782.95441991766	333.235737936804	0	1	0	Cell20313	0@0@0@0.1@0.1@0@0.1
161	Cell161_1	729.336625197204	295.667916158447	0	1	0	Cell36446	0@0@0.1@0@0@0@0.1
162	Cell162_1	720.06453042943	742.497199954931	0	1	0.1	Cell34534	0.1@0.1@0@0@0@0@0
163	Cell163_1	453.130712463055	9.05638089566492	0	1	0	Cell35194	0@0.1@0.1@0@0@0.1@0.1
164	Cell164_1	413.016300739488	83.6446478322614	0	1	5	Cell43711	5@5@5@5@5.1@0@5.1
165	Cell165_1	746.504102236824	231.127514682477	0	1	0	Cell8084	0@0.1@0@0.1@0.1@0@0
166	Cell166_1	170.738712261897	800.290273118531	0	1	1	Cell33336	1@1.1@1@1.1@1.1@1.1@1
167	Cell167_1	562.489647797309	281.237906970317	0	1	5	Cell15914	5@5.1@5@5.1@5@5@5.1
168	Cell168_1	489.490119753871	200.992927744286	0	1	5	Cell55007	5@5@5@5.1@5@5.1@5
169	Cell169_1	719.02228637808	30.6250900349114	0	1	0	Cell10008	0@0@0@0@0@0.1@0.1
170	Cell170_1	326.588696264895	132.920961807482	0	1	2	Cell36751	2@2@2@2@2@2@2
171	Cell171_1	269.085559298983	701.936818675371	0	1	1	Cell44852	1@1@1@1.1@1@1@1.1
172	Cell172_1	462.146361861844	597.239304936724	0	1	0	Cell55828	0@0@0.1@0.1@0@0.1@0.1
173	Cell173_1	503.240042011486	30.1874612038955	0	1	0.1	Cell38761	0.1@0.1@0.1@0@0@0.1@0
174	Cell174_1	72.033246149309	4.25939920125529	0	1	0.1	Cell4065	0.1@0.1@0.1@0.1@0@0@0.1
175	Cell175_1	959.709780382458	434.354851551587	0	1	0	Cell345	0@0@0.1@0.1@0@0.1@0.1
176	Cell176_1	358.981513963779	328.385451568989	0	1	2	Cell54079	2@2@5@2.1@2@2@2
177	Cell177_1	363.005079552997	978.753387660254	0	1	0	Cell51007	0@0@0.1@0.1@0.1@0.1@0
178	Cell178_1	438.79677756899	395.278220327338	0	1	0.1	Cell44624	0.1@0@0.1@0@0.1@0@0
179	Cell179_1	979.489032206591	825.229549722979	0	1	0.1	Cell19731	0.1@0@0.1@0@0.1@0@0
180	Cell180_1	177.667012604885	182.447603829205	0	1	4.1	Cell16744	4.1@4@4.1@4@4.1@4.1@4
181	Cell181_1	567.349125267705	46.414915348636	0	1	0	Cell40913	0@0@0.1@0.1@0.1@0@0
182	Cell182_1	98.0275233995635	27.4975837953389	0	1	0	Cell22052	0@0.1@0@0@0.1@0.1@0.1
183	Cell183_1	669.912637342	32.7000811689068	0	1	0	Cell47255	0@0@0.1@0@0.1@0@0
184	Cell184_1	811.552141461754	194.666346546263	0	1	0.1	Cell12518	0.1@0@0.1@0@0.1@0.1@0
185	Cell185_1	981.899608022068	680.07515770779	0	1	0.1	Cell34513	0.1@0@0@0@0@0.1@0.1
186	Cell186_1	882.56843704544	918.978029175196	0	1	3.1	Cell13958	3.1@3.1@3.1@3@3.1@3.1@3
187	Cell187_1	636.823773246258	383.151442598784	0	1	0.1	Cell25168	0.1@0@0.1@0.1@0.1@0.1@0
188	Cell188_1	193.394126291852	213.041649833554	0	1	4	Cell1654	4@4@4@4.1@4.1@4.1@4.1
189	Cell189_1	92.0979792252183	976.697958932724	0	1	0.1	Cell4036	0.1@0.1@0.1@0@0.1@0@0.1
190	Cell190_1	442.836044673575	880.005360334646	0	1	0.1	Cell16009	0.1@0.1@0@0.1@0@0@0
191	Cell191_1	715.743624356342	80.2823208423797	0	1	0.1	Cell14920	0.1@0.1@0.1@0@0.1@0@0
192	Cell192_1	878.627668136731	115.852850320982	0	1	0	Cell13820	0@0.1@0@0@0.1@0.1@0
193	Cell193_1	6.04235936165787	738.989156017546	0	1	0.1	Cell35524	0.1@0.1@0@0@0.1@0.1@0.1
194	Cell194_1	867.791921080323	822.388781228568	0	1	3.1	Cell17129	3.1@3.1@3@3.1@3@3@3.1
195	Cell195_1	408.368109540083	495.722320435103	0	1	0.1	Cell34045	0.1@0@0.1@0@0@0.1@0
196	Cell196_1	45.6652167772409	215.278320870362	0	1	4.1	Cell30321	4.1@4@4.1@4@4@4@4.1
197	Cell197_1	65.8744600831997	7.96632427047007	0	1	0.1	Cell16141	0.1@0.1@0.1@0.1@0@0@0.1
198	Cell198_1	345.499104776885	455.894887428032	0	1	0.1	Cell472	0.1@0@0@0@0.1@0.1@0
199	Cell199_1	587.77538047242	233.3343727272	0	1	5	Cell16742	5@5.1@5.1@5.1@5@5@5
200	Cell200_1	330.174320411636	800.613190988312	0	1	1.1	Cell19628	1.1@1.1@1.1@1.1@1@1.1@1
201	Cell201_1	477.940495817456	245.176286285976	0	1	5	Cell12327	5@5.1@5.1@5.1@5@5.1@5.1
202	Cell202_1	476.554000490112	866.415580973495	0	1	0	Cell11448	0@0@0@0@0@0@0.1
203	Cell203_1	560.677462652093	174.75363474898	0	1	5.1	Cell45036	5.1@5@5@5.1@5@5@5.1
204	Cell204_1	442.464974869741	902.357755237725	0	1	0	Cell8459	0@0@0@0.1@0.1@0@0.1
205	Cell205_1	911.644582518376	671.929742788663	0	1	0	Cell34785	0@0@0@0.1@0@0@0
206	Cell206_1	475.863384321798	25.1351338629611	0	1	0.1	Cell18862	0.1@0@0@0@0@0.1@0.1
207	Cell207_1	536.290722385049	386.970586576266	0	1	0	Cell22232	0@0@0@0@0@0.1@0
208	Cell208_1	705.442777838558	827.826327298302	0	1	0	Cell37202	0@0.1@0.1@0.1@0@0.1@0
209	Cell209_1	281.434182076249	915.946034110384	0	1	1	Cell24040	1@1@1.1@1@1@1@1
210	Cell210_1	296.616124402964	896.630613726098	0	1	1.1	Cell49510	1.1@1.1@1@1.1@1.1@1@1
211	Cell211_1	737.479214052903	153.654163553147	0	1	0	Cell39246	0@0.1@0.1@0.1@0@0.1@0
212	Cell212_1	108.237149707042	952.69223946915	0	1	0	Cell16583	0@0@0.1@0.1@0@0.1@0
213	Cell213_1	301.323360324604	583.807683017105	0	1	1.1	Cell1013	1.1@1.1@1@1.1@1@1@1
214	Cell214_1	279.448751799762	945.367753643077	0	1	0	Cell31495	0@0.1@0.1@0.1@0.1@0.1@0
215	Cell215_1	679.036873401608	737.9807005201	0	1	0	Cell38537	0@0@0.1@0.1@0@0@0
216	Cell216_1	123.64278763067	331.443093799055	0	1	4	Cell49936	4@4@4@4@4.1@4.1@4.1
217	Cell217_1	594.703010701109	503.945512806531	0	1	0	Cell26305	0@0@0@0.1@0.1@0.1@0
218	Cell218_1	539.954009313369	546.842402151786	0	1	0.1	Cell965	0.1@0@0.1@0.1@0@0@0
219	Cell219_1	734.883212889079	534.082096131751	0	1	0.1	Cell57569	0.1@0.1@0.1@0@0.1@0.1@0
220	Cell220_1	434.94371571322	828.156555949943	0	1	0	Cell14951	0@0@0@0.1@1@0.1@0.1
221	Cell221_1	184.728999238694	169.542157239048	0	1	4.1	Cell34975	4.1@4.1@4@4@4.1@4.1@4.1
222	Cell222_1	795.777688770089	340.878781354055	0	1	0.1	Cell25771	0.1@0.1@0.1@0@0@0@0
223	Cell223_1	361.033133902121	144.591355878161	0	1	5.1	Cell720	5.1@5@5@5.1@5@5.1@5.1
224	Cell224_1	134.768252940616	156.529194868403	0	1	4.1	Cell4381	4.1@4.1@4@4.1@4.1@4.1@4.1
225	Cell225_1	814.001556227449	97.9887584154494	0	1	0	Cell26663	0@0@0@0.1@0.1@0.1@0
226	Cell226_1	69.0462550397497	486.291494174395	0	1	0.1	Cell20150	0.1@0.1@0.1@0@0.1@0.1@0
227	Cell227_1	691.512336418265	865.630382858682	0	1	0	Cell28162	0@0@0@0.1@0@0@3
228	Cell228_1	949.029904098483	104.102235125378	0	1	0	Cell55863	0@0@0.1@0@0.1@0@0.1
229	Cell229_1	441.723921261262	575.369947074912	0	1	0	Cell533	0@0@0@0@0@0.1@0.1
230	Cell230_1	44.2504580244422	2.08957375213504	0	1	0.1	Cell20501	0.1@0@0@0.1@0.1@0.1@0.1
231	Cell231_1	84.1167932483368	501.35797192296	0	1	0	Cell13212	0@0@0@0@0.1@0@0.1
232	Cell232_1	213.003049528692	137.367379521253	0	1	2	Cell41483	2@2.1@2@2@2@2@2
233	Cell233_1	909.864428883186	392.205904431641	0	1	0	Cell21889	0@0.1@0.1@0@0@0@0
234	Cell234_1	409.570245049661	931.498864116846	0	1	0	Cell56365	0@0@0@0.1@0@0@0.1
235	Cell235_1	591.616374688456	980.043801483	0	1	0	Cell58715	0@0.1@0@0.1@0.1@0@0.1
236	Cell236_1	666.329976026202	233.352326021995	0	1	0	Cell9268	0@0@0@0@0@0@0.1
237	Cell237_1	238.12116245064	719.963006833801	0	1	1.1	Cell40756	1.1@1@1@1@1.1@1.1@1
238	Cell238_1	110.06592605426	332.636846948648	0	1	4	Cell4137	4@4.1@4.1@4@4@4@4
239	Cell239_1	265.79100735765	858.123496153625	0	1	1.1	Cell1383	1.1@1.1@1.1@1@1@1@1
240	Cell240_1	105.202104819706	590.065541097894	0	1	0	Cell51749	0@0.1@0@0.1@1.1@1.1@1
241	Cell241_1	204.265460348455	866.889685793547	0	1	1.1	Cell8668	1.1@1@1@1.1@1.1@1.1@1
242	Cell242_1	807.100749178557	993.503657753346	0	1	3	Cell29573	3@3@3.1@3@3.1@3@3
243	Cell243_1	83.448128498625	52.1975665609352	0	1	0.1	Cell20721	0.1@0.1@0@0@0.1@0.1@0.1
244	Cell244_1	434.80145493662	474.756315027364	0	1	0.1	Cell16953	0.1@0@0.1@0@0@0.1@0.1
245	Cell245_1	604.687773770653	28.9744068551809	0	1	0.1	Cell36657	0.1@0@0.1@0.1@0@0@0
246	Cell246_1	677.287253811723	229.371557965176	0	1	0	Cell43725	0@0.1@0@0@0@0@0.1
247	Cell247_1	987.050042561954	231.962290090742	0	1	0	Cell16046	0@0.1@0.1@0.1@0@0@0.1
248	Cell248_1	370.141739388695	676.396683770465	0	1	1.1	Cell24067	1.1@1@1.1@1.1@1@1@1.1
249	Cell249_1	776.987014401704	234.255851296242	0	1	0	Cell1242	0@0@0.1@0.1@0.1@0@0
250	Cell250_1	729.270052911947	302.641865217825	0	1	0	Cell38124	0@0@0@0@0.1@0@0
251	Cell251_1	281.726415875135	982.737581185065	0	1	0	Cell41389	0@0.1@0@0.1@0.1@0@0
252	Cell252_1	776.302593476139	694.997816507006	0	1	0.1	Cell43088	0.1@0@0.1@0@0@0.1@0
253	Cell253_1	5.22436379222199	758.923600358889	0	1	0.1	Cell11001	0.1@0@0.1@0.1@0.1@0@0.1
254	Cell254_1	612.409144501435	712.693800436566	0	1	0	Cell2699	0@0@0.1@0@0.1@0.1@0.1
255	Cell255_1	155.985628200462	954.739564721473	0	1	0.1	Cell55514	0.1@0.1@0.1@0@0@0.1@0
256	Cell256_1	42.4318231744692	213.600163004361	0	1	4	Cell37234	4@4.1@4.1@4@4@4@0
257	Cell257_1	837.734796191799	21.8282435380388	0	1	0.1	Cell40908	0.1@0.1@0.1@0.1@0.1@0@0
258	Cell258_1	610.211014457047	294.349031665595	0	1	0	Cell24471	0@5.1@5.1@0.1@5@0.1@0.1
259	Cell259_1	591.264922184171	356.725780140609	0	1	0	Cell966	0@0.1@0.1@0@0.1@0.1@0
260	Cell260_1	747.923597146291	412.166291802656	0	1	0.1	Cell22679	0.1@0.1@0.1@0.1@0@0@0.1
261	Cell261_1	614.288227801444	204.347481082659	0	1	5.1	Cell48399	5.1@5.1@5.1@5@5@5@5
262	Cell262_1	311.278026167536	114.878077312838	0	1	2.1	Cell4043	2.1@2.1@2@2@2.1@2@2
263	Cell263_1	822.245948493946	600.752996116411	0	1	0.1	Cell59604	0.1@0.1@0@0@0.1@0.1@0
264	Cell264_1	861.814284051768	108.258615694009	0	1	0	Cell49794	0@0@0@0@0@0@0
265	Cell265_1	700.333307960304	25.1381132083479	0	1	0	Cell13634	0@0.1@0@0.1@0@0.1@0.1
266	Cell266_1	946.510596248554	227.776950396597	0	1	0	Cell46817	0@0.1@0.1@0@0@0@0
267	Cell267_1	852.487816056237	766.735518394504	0	1	0	Cell13170	0@0.1@0@0.1@0@0.1@0
268	Cell268_1	190.098667451646	778.809698547004	0	1	1	Cell3124	1@1.1@1@1@1@1.1@1.1
269	Cell269_1	411.265772389947	507.601724807173	0	1	0	Cell3663	0@0@0.1@0.1@0@0@0
270	Cell270_1	351.371985565405	595.525993632851	0	1	1.1	Cell43815	1.1@1.1@1.1@1@1@1.1@1
271	Cell271_1	749.876806810731	61.8272476699203	0	1	0.1	Cell20382	0.1@0@0@0.1@0.1@0.1@0.1
272	Cell272_1	345.32067317958	910.917413836345	0	1	1	Cell48403	1@0.1@0@1@1@1@1
273	Cell273_1	792.218822675757	557.693255970953	0	1	0.1	Cell37763	0.1@0.1@0@0.1@0.1@0@0.1
274	Cell274_1	222.058744362555	381.572861949913	0	1	0	Cell48030	0@2@4.1@4.1@0@0@4.1
275	Cell275_1	47.8794004900847	571.565740063787	0	1	0.1	Cell20227	0.1@0.1@0@0@0.1@0@0.1
276	Cell276_1	304.686641430715	90.4461428255308	0	1	2.1	Cell4134	2.1@2.1@2@2@2@2.1@2.1
277	Cell277_1	698.791990644066	399.400388083654	0	1	0.1	Cell30969	0.1@0@0@0.1@0.1@0.1@0
278	Cell278_1	592.821885890095	970.244386074133	0	1	0	Cell29479	0@0.1@0@0@0@0.1@0.1
279	Cell279_1	704.442223223625	174.72602492338	0	1	0.1	Cell48327	0.1@0@0@0@0.1@0@0
280	Cell280_1	846.905931181042	432.497078165412	0	1	0.1	Cell18614	0.1@0@0.1@0.1@0@0@0.1
281	Cell281_1	948.837667588377	829.534193022177	0	1	0	Cell49000	0@0.1@0@0.1@3.1@3@0.1
282	Cell282_1	812.221377239097	592.275823912816	0	1	0	Cell25997	0@0.1@0@0@0.1@0.1@0.1
283	Cell283_1	662.109201916028	67.3967771818861	0	1	0.1	Cell54441	0.1@0.1@0@0@0.1@0.1@0
284	Cell284_1	403.135049279081	501.858084202278	0	1	0	Cell51138	0@0.1@0.1@0@0@0.1@0
285	Cell285_1	340.650692682248	322.953630196629	0	1	2.1	Cell32182	2.1@2@2@2.1@2@2.1@2
286	Cell286_1	222.887164035579	53.8651563453022	0	1	0	Cell28225	0@0.1@0.1@0.1@0.1@2@2
287	Cell287_1	509.106668942608	968.772925091675	0	1	0	Cell13708	0@0@0.1@0.1@0.1@0.1@0
288	Cell288_1	756.614913782803	937.948911490384	0	1	3.1	Cell45456	3.1@3.1@3.1@3@3.1@3.1@3.1
289	Cell289_1	166.928977563744	64.2560177515261	0	1	0.1	Cell19307	0.1@0.1@0@0@0.1@0@0.1
290	Cell290_1	2.15689942170866	62.2103602255229	0	1	0.1	Cell38686	0.1@0@0.1@0.1@0.1@0@0
291	Cell291_1	774.379075155128	172.625478732865	0	1	0	Cell55788	0@0.1@0.1@0@0@0.1@0.1
292	Cell292_1	617.326617677929	214.044809311396	0	1	5	Cell48186	5@5.1@5@5.1@5@5.1@5.1
293	Cell293_1	685.725335394265	519.902560363756	0	1	0	Cell17509	0@0.1@0.1@0.1@0.1@0.1@0
294	Cell294_1	316.210683329264	653.057531954721	0	1	1	Cell28986	1@1@1.1@1@1@1@1.1
295	Cell295_1	210.365167733049	989.116693668766	0	1	0	Cell2275	0@0@0@0.1@0.1@0@0.1
296	Cell296_1	799.585518259555	268.17250309675	0	1	0.1	Cell25076	0.1@0.1@0@0@0.1@0@0
297	Cell297_1	907.148514708038	844.760765286861	0	1	3	Cell1748	3@3.1@3@3.1@3.1@3.1@3.1
298	Cell298_1	383.687696158886	762.849035954569	0	1	1.1	Cell22728	1.1@1@1@1@1@1.1@1
299	Cell299_1	995.551414939808	565.424743078416	0	1	0	Cell37727	0@0@0@0.1@0.1@0@0
300	Cell300_1	660.979837190825	263.024386161473	0	1	0.1	Cell19215	0.1@0@0.1@0@0@0@0.1
301	Cell301_1	28.3965976024047	71.1207960969768	0	1	0	Cell15890	0@0@0@0.1@0@0@0.1
302	Cell302_1	937.962828980526	282.706737038912	0	1	0.1	Cell4783	0.1@0@0.1@0.1@0.1@0.1@0
303	Cell303_1	74.6158427011687	506.975427981699	0	1	0	Cell7534	0@0@0@0@0.1@0@0.1
304	Cell304_1	315.987030530348	292.473705518059	0	1	2.1	Cell24111	2.1@2.1@2.1@2@2@2@2.1
305	Cell305_1	609.895441561006	982.077991239028	0	1	0.1	Cell12550	0.1@0.1@0@0@0@0.1@0
306	Cell306_1	217.084994610399	180.812766375486	0	1	4	Cell22094	4@4@4@4.1@4.1@4@4.1
307	Cell307_1	424.392778398702	382.558216762962	0	1	0	Cell21759	0@0@0@0.1@0.1@0.1@0
308	Cell308_1	708.466522658942	333.266125910683	0	1	0	Cell13464	0@0@0.1@0.1@0.1@0@0.1
309	Cell309_1	913.825635463931	345.615956103196	0	1	0.1	Cell3720	0.1@0.1@0@0@0.1@0.1@0.1
310	Cell310_1	584.753977912012	496.617093984038	0	1	0.1	Cell3543	0.1@0.1@0@0.1@0.1@0@0.1
311	Cell311_1	622.767267998075	573.424176586326	0	1	0.1	Cell40261	0.1@0.1@0.1@0.1@0.1@0.1@0.1
312	Cell312_1	532.234307471896	812.251956873573	0	1	0.1	Cell10916	0.1@0.1@0@0.1@0@0.1@0
313	Cell313_1	135.233643716201	167.003939652117	0	1	4.1	Cell26252	4.1@4.1@4.1@4@4.1@4@4
314	Cell314_1	241.377794203116	988.72207915131	0	1	0.1	Cell39716	0.1@0.1@0@0@0.1@0.1@0.1
315	Cell315_1	449.889315867331	170.759681885131	0	1	5.1	Cell28613	5.1@5.1@5.1@5@5@5@5
316	Cell316_1	930.585474136751	144.06063698302	0	1	0.1	Cell20938	0.1@0@0@0.1@0.1@0@0.1
317	Cell317_1	594.329494898673	25.6948186289519	0	1	0	Cell39645	0@0@0@0.1@0@0@0.1
318	Cell318_1	693.244751213118	491.789839684265	0	1	0.1	Cell38833	0.1@0.1@0@0.1@0.1@0@0.1
319	Cell319_1	429.004800638184	744.603608540725	0	1	1	Cell52670	1@1.1@1.1@1@1@1@0.1
320	Cell320_1	400.670944565907	579.636850681156	0	1	0	Cell28364	0@0.1@0@0.1@0@0.1@0
321	Cell321_1	688.892518866574	84.4089249367826	0	1	0	Cell35055	0@0@0@0.1@0@0.1@0.1
322	Cell322_1	281.340627746889	306.630812344141	0	1	2	Cell6175	2@2@4@4.1@4@4@2.1
323	Cell323_1	112.07194426097	481.775430860464	0	1	0	Cell42826	0@0@0@0.1@0@0@0.1
324	Cell324_1	625.954968458274	157.063316669548	0	1	0.1	Cell58076	0.1@0.1@0.1@0@0@0@0.1
325	Cell325_1	604.79342946643	581.906903225696	0	1	0	Cell46455	0@0@0@0@0.1@0@0.1
326	Cell326_1	91.6922609533649	232.116430335445	0	1	4.1	Cell55612	4.1@4.1@4@4.1@4@4@4
327	Cell327_1	121.516587064369	467.235759479227	0	1	0	Cell7986	0@0@0.1@0.1@0@0@0
328	Cell328_1	935.516532188514	486.283328362973	0	1	0	Cell56	0@0@0.1@0.1@0.1@0@0.1
329	Cell329_1	465.949880150845	932.644748869119	0	1	0	Cell23097	0@0@0@0.1@0.1@0@0
330	Cell330_1	529.652802036377	320.09770376794	0	1	5	Cell11256	5@5@5.1@5@5.1@5@5
331	Cell331_1	857.926681885961	264.957010221668	0	1	0.1	Cell55945	0.1@0.1@0.1@0.1@0@0@0.1
332	Cell332_1	11.262653026497	123.784691369627	0	1	0	Cell44057	0@0.1@0@0@0@0@0.1
333	Cell333_1	164.69712083647	721.800202756654	0	1	1	Cell5064	1@1.1@1@1.1@1.1@1@1.1
334	Cell334_1	750.34022538946	67.0506897787564	0	1	0	Cell714	0@0@0.1@0.1@0.1@0.1@0
335	Cell335_1	612.977692174492	826.318508021301	0	1	0.1	Cell36644	0.1@0.1@0@0.1@0.1@0@0
336	Cell336_1	486.976554511348	728.014787875116	0	1	0.1	Cell1176	0.1@0@0@0.1@0@0.1@0.1
337	Cell337_1	625.733888191171	322.901373841567	0	1	0	Cell8312	0@0@0.1@0.1@0.1@0@0.1
338	Cell338_1	833.176409147214	374.019810859114	0	1	0	Cell7143	0@0.1@0@0@0@0@0
339	Cell339_1	413.122036216315	537.686077828286	0	1	0	Cell55631	0@0.1@0.1@0@0@0@0
340	Cell340_1	48.6724904160947	234.602526241448	0	1	4.1	Cell18462	4.1@4.1@4@4@4.1@4.1@4.1
341	Cell341_1	230.29209614126	696.478551396867	0	1	1.1	Cell22395	1.1@1.1@1.1@1.1@1.1@1@1
342	Cell342_1	401.367394985165	412.571675366256	0	1	0.1	Cell36307	0.1@0@0.1@0.1@0.1@0@0
343	Cell343_1	337.557910970179	49.452961678151	0	1	0	Cell8994	0@0.1@0@0.1@0.1@0@0.1
344	Cell344_1	489.416359033203	383.819426767295	0	1	0	Cell58301	0@0.1@0@0.1@5@0@5.1
345	Cell345_1	631.435118539026	859.396836599102	0	1	0.1	Cell50612	0.1@0@0@0@0@0.1@0.1
346	Cell346_1	968.7839620905	36.6916278083809	0	1	0	Cell51094	0@0@0.1@0.1@0.1@0@0.1
347	Cell347_1	811.319575514644	128.029993616976	0	1	0.1	Cell54343	0.1@0.1@0@0@0@0.1@0
348	Cell348_1	178.703377281316	938.737354112091	0	1	0	Cell20073	0@0.1@1.1@1.1@0@0@0.1
349	Cell349_1	806.425644028001	355.524680854287	0	1	0.1	Cell26290	0.1@0@0@0.1@0@0.1@0.1
350	Cell350_1	889.3878113674	289.026134686079	0	1	0	Cell16600	0@0@0.1@0@0.1@0@0
351	Cell351_1	518.920972007094	117.762068761047	0	1	5.1	Cell3377	5.1@5.1@5.1@5@5.1@5@5
352	Cell352_1	9.65849848068319	209.149951387662	0	1	0.1	Cell22147	0.1@0@0.1@0.1@4@4@0
353	Cell353_1	639.171876080334	530.391618751688	0	1	0	Cell7304	0@0.1@0.1@0@0@0@0.1
354	Cell354_1	332.378591038287	641.814347263426	0	1	1.1	Cell58638	1.1@1.1@1.1@1@1@1.1@1
355	Cell355_1	185.743038944434	283.395179115469	0	1	4	Cell5244	4@4@4.1@4@4.1@4@4
356	Cell356_1	768.309095166624	864.405166668119	0	1	3.1	Cell21907	3.1@3.1@3@3.1@3@3@3
357	Cell357_1	894.60182675207	641.702748693526	0	1	0.1	Cell53639	0.1@0.1@0.1@0.1@0@0.1@0
358	Cell358_1	237.231742372969	763.045206158888	0	1	1.1	Cell25553	1.1@1@1@1@1@1.1@1
359	Cell359_1	378.789381366456	900.538971292553	0	1	0	Cell2554	0@0.1@0@0@0@1@0
360	Cell360_1	746.079086022219	302.411217970075	0	1	0	Cell6730	0@0@0.1@0@0@0.1@0
361	Cell361_1	709.602860201383	832.586151957279	0	1	0.1	Cell12425	0.1@0.1@0@0@0.1@0@0.1
362	Cell362_1	335.307265224168	246.222878986038	0	1	5.1	Cell39697	5.1@5@5@5@5@5@2.1
363	Cell363_1	113.395115531515	622.003031132976	0	1	1.1	Cell6117	1.1@1@1@1@1@1.1@1
364	Cell364_1	977.437193161109	863.397103563184	0	1	3	Cell54576	3@3@0@3.1@3@0.1@3
365	Cell365_1	829.605236535193	577.664390523918	0	1	0.1	Cell13680	0.1@0.1@0@0.1@0@0@0
366	Cell366_1	708.805897521786	729.661231727106	0	1	0	Cell259	0@0@0@0@0.1@0.1@0
367	Cell367_1	473.640129759442	326.540390118491	0	1	5.1	Cell36039	5.1@5.1@5.1@5.1@5.1@5@5.1
368	Cell368_1	870.519309770782	605.250984952087	0	1	0	Cell3646	0@0.1@0@0.1@0.1@0.1@0
369	Cell369_1	143.814828079427	844.20125706261	0	1	1	Cell19091	1@1@1@1.1@1@1.1@1.1
370	Cell370_1	358.979517344153	372.390651583206	0	1	0	Cell30539	0@0.1@2@2.1@0.1@0.1@0
371	Cell371_1	217.31855165679	848.243814495858	0	1	1.1	Cell49247	1.1@1.1@1@1@1.1@1.1@1.1
372	Cell372_1	101.648698726436	432.158037080429	0	1	0	Cell5657	0@0@0.1@0.1@0.1@0.1@0.1
373	Cell373_1	756.581957231276	501.6829254888	0	1	0	Cell7123	0@0.1@0@0.1@0@0.1@0
374	Cell374_1	735.311149369227	606.83683684119	0	1	0	Cell8007	0@0@0.1@0.1@0@0@0.1
375	Cell375_1	409.200587114552	97.0620991953183	0	1	5	Cell29349	5@5@5@5.1@5.1@5@5
376	Cell376_1	153.213716567028	438.934752498288	0	1	0	Cell30121	0@0.1@0@0.1@0.1@0@0
377	Cell377_1	748.537481622072	529.646426530322	0	1	0	Cell55719	0@0.1@0.1@0.1@0@0@0.1
378	Cell378_1	574.104758484988	949.710772325052	0	1	0.1	Cell9576	0.1@0.1@0.1@0@0@0@0
379	Cell379_1	396.647554122843	513.695338826859	0	1	0	Cell41931	0@0@0.1@0.1@0@0@0
380	Cell380_1	651.288805384887	110.471131215338	0	1	0.1	Cell9346	0.1@0@0.1@0.1@0@0.1@0
381	Cell381_1	456.143749177922	330.935123900417	0	1	5.1	Cell5441	5.1@5@5@5.1@5.1@5.1@5
382	Cell382_1	942.069449201226	698.77734721615	0	1	0	Cell36214	0@0.1@0.1@0.1@0.1@0.1@0
383	Cell383_1	441.629494690103	902.482986598043	0	1	0	Cell29651	0@0@0@0.1@0.1@0@0.1
384	Cell384_1	672.673452431569	169.254461190896	0	1	0	Cell11213	0@0@0.1@0.1@0@0.1@0
385	Cell385_1	831.577778334264	336.974825003417	0	1	0	Cell13319	0@0.1@0.1@0@0.1@0.1@0.1
386	Cell386_1	270.89951730473	663.8921653328	0	1	1	Cell41617	1@1@1@1.1@1.1@1.1@1.1
387	Cell387_1	861.026609933237	489.11464338447	0	1	0.1	Cell21824	0.1@0.1@0.1@0.1@0@0@0
388	Cell388_1	631.421185232233	386.592978680506	0	1	0.1	Cell21089	0.1@0.1@0@0.1@0.1@0.1@0.1
389	Cell389_1	605.413242627867	211.741336182691	0	1	5	Cell28399	5@5@5.1@5@5.1@5.1@5.1
390	Cell390_1	505.16422695783	881.512269921601	0	1	0	Cell30484	0@0@0.1@0.1@0@0@0
391	Cell391_1	636.846719718305	302.910428235075	0	1	0.1	Cell27803	0.1@0@0.1@0@0.1@0@0
392	Cell392_1	1.96048522228375	72.405243785819	0	1	0	Cell43373	0@0.1@0.1@0.1@0.1@0@0
393	Cell393_1	917.294273145031	312.588657857385	0	1	0	Cell53021	0@0@0@0.1@0.1@0@0
394	Cell394_1	582.180281017674	261.517043244792	0	1	5.1	Cell39675	5.1@5.1@5.1@5.1@5.1@5@5
395	Cell395_1	855.548763501225	92.7034427297767	0	1	0	Cell11101	0@0@0@0@0@0@0
396	Cell396_1	385.2878197846	553.570794676198	0	1	0	Cell17275	0@0@0@0.1@0.1@0@0.1
397	Cell397_1	335.426282036118	675.171299179085	0	1	1.1	Cell25591	1.1@1.1@1.1@1.1@1@1@1
398	Cell398_1	186.085674363421	69.8137245492544	0	1	0	Cell9592	0@0@0.1@0.1@2@2@0.1
399	Cell399_1	184.787003318314	702.724303226685	0	1	1	Cell5768	1@1.1@1@1.1@1@1.1@1.1
400	Cell400_1	404.624891303713	664.895345744444	0	1	1.1	Cell53879	1.1@1@1@1.1@1@1.1@1
401	Cell401_1	649.274882341502	706.596439033514	0	1	0.1	Cell24322	0.1@0.1@0@0@0@0@0
402	Cell402_1	412.046998897102	400.611901704455	0	1	0	Cell15577	0@0.1@0.1@0@0.1@0@0
403	Cell403_1	806.232968373224	602.046108538983	0	1	0	Cell25144	0@0.1@0.1@0@0.1@0@0
404	Cell404_1	557.070940754842	685.069559354568	0	1	0.1	Cell37273	0.1@0.1@0@0.1@0@0@0
405	Cell405_1	267.908247093204	372.412859324599	0	1	2.1	Cell43203	2.1@2.1@2.1@2@2.1@2@0
406	Cell406_1	40.1826779169496	98.5906631734688	0	1	0	Cell35249	0@0@0@0.1@0@0.1@0
407	Cell407_1	168.452082471224	344.31920143147	0	1	4	Cell57430	4@4@4@4.1@4.1@4@4
408	Cell408_1	539.170100023039	423.966917854035	0	1	0	Cell30601	0@0@0@0@0@0@0.1
409	Cell409_1	986.392904662061	830.815182214137	0	1	0	Cell14594	0@0.1@0.1@0@0.1@0@0.1
410	Cell410_1	67.6385491178371	782.258865232579	0	1	1.1	Cell51327	1.1@1.1@1@1@1.1@1.1@1
411	Cell411_1	414.21587371896	882.223252819618	0	1	0	Cell34273	0@0.1@0.1@0@0.1@0@0
412	Cell412_1	327.633878724417	672.435917264782	0	1	1.1	Cell58499	1.1@1.1@1.1@1@1.1@1@1
413	Cell413_1	199.361949786078	356.166839222424	0	1	4	Cell23352	4@4.1@4@4@4@4.1@4.1
414	Cell414_1	43.8668788776267	326.244921814417	0	1	4.1	Cell34729	4.1@0@4@0.1@0.1@4@0.1
415	Cell415_1	325.475121674826	300.034601435298	0	1	2	Cell4051	2@2@2.1@2.1@2.1@2.1@5
416	Cell416_1	781.365235599689	724.846532592084	0	1	0.1	Cell33446	0.1@0.1@0.1@0.1@0.1@0.1@0
417	Cell417_1	250.039334830595	925.650557054672	0	1	1	Cell28492	1@1.1@1.1@1@1.1@0.1@1
418	Cell418_1	194.832391379634	808.578218162525	0	1	1	Cell19511	1@1.1@1.1@1.1@1@1.1@1
419	Cell419_1	388.855287811253	992.467692214763	0	1	0.1	Cell11023	0.1@0.1@0.1@0.1@0.1@0.1@0.1
420	Cell420_1	457.927682062378	386.6661730255	0	1	0.1	Cell44473	0.1@0@5.1@0@0.1@0.1@0
421	Cell421_1	156.2512569963	106.484453080688	0	1	0.1	Cell9582	0.1@0.1@0@0.1@2@2@2.1
422	Cell422_1	316.266057890607	249.090206196532	0	1	2.1	Cell9246	2.1@5@5@2.1@2.1@5.1@2.1
423	Cell423_1	785.192550505744	671.849550971063	0	1	0	Cell13652	0@0@0.1@0.1@0@0@0
424	Cell424_1	351.106655657757	90.2456214139238	0	1	2.1	Cell4819	2.1@2@2@2@2.1@2@2
425	Cell425_1	846.049910521135	727.730446817819	0	1	0.1	Cell12872	0.1@0.1@0.1@0@0@0.1@0.1
426	Cell426_1	164.760074132355	650.884151480626	0	1	1	Cell41871	1@1@1@1@1@1@1
427	Cell427_1	388.511620588368	891.083882056177	0	1	0	Cell55285	0@0@1@0@0@0@0.1
428	Cell428_1	190.161170438165	444.351418262348	0	1	0.1	Cell59	0.1@0@0.1@0.1@0@0.1@0
429	Cell429_1	474.505550859962	324.140557065606	0	1	5.1	Cell20874	5.1@5.1@5.1@5.1@5@5@5.1
430	Cell430_1	592.302354484564	718.455508774379	0	1	0.1	Cell38718	0.1@0.1@0@0.1@0@0.1@0
431	Cell431_1	799.082080064109	203.446600212948	0	1	0.1	Cell45547	0.1@0@0@0.1@0.1@0@0.1
432	Cell432_1	146.627918131882	412.747178324498	0	1	0	Cell45230	0@0@0.1@0.1@0@0@0
433	Cell433_1	156.415706208674	238.296531897737	0	1	4	Cell52000	4@4@4@4.1@4@4.1@4.1
434	Cell434_1	218.346933576278	842.526238336693	0	1	1	Cell48141	1@1.1@1.1@1@1.1@1.1@1
435	Cell435_1	670.340185616398	811.673307477497	0	1	0.1	Cell48636	0.1@0.1@0.1@0.1@0.1@0.1@0
436	Cell436_1	478.691489493474	370.516967808828	0	1	5	Cell29997	5@5.1@5.1@5.1@0@0.1@5.1
437	Cell437_1	637.823695892934	860.039439926855	0	1	0	Cell34537	0@0.1@0@0@0.1@0.1@0.1
438	Cell438_1	734.766796753276	579.218363254564	0	1	0.1	Cell24628	0.1@0.1@0.1@0.1@0@0@0.1
439	Cell439_1	271.086080056382	393.185692946427	0	1	0	Cell44219	0@0@2.1@2@0@2.1@0.1
440	Cell440_1	591.907207085518	118.76851019403	0	1	0.1	Cell24488	0.1@0@5.1@5.1@5@0.1@5
441	Cell441_1	845.04422549624	537.067862613825	0	1	0.1	Cell34870	0.1@0@0.1@0.1@0.1@0.1@0.1
442	Cell442_1	182.459531910252	427.109929063823	0	1	0.1	Cell1677	0.1@0@0@0@0@0.1@0.1
443	Cell443_1	613.559430236928	115.247570568696	0	1	0	Cell53802	0@0.1@0.1@0.1@0@0@0
444	Cell444_1	288.241449216846	429.582339379704	0	1	0	Cell57	0@0.1@0.1@0.1@0@0@0
445	Cell445_1	796.403891393449	885.486679684604	0	1	3.1	Cell13584	3.1@3.1@3@3.1@3@3.1@3
446	Cell446_1	76.9146815510467	236.165854521329	0	1	4.1	Cell10605	4.1@4@4@4@4@4.1@4.1
447	Cell447_1	346.606819297653	825.515626192559	0	1	1.1	Cell44707	1.1@1.1@1@1@1.1@1.1@1
448	Cell448_1	502.120621773181	839.955607314128	0	1	0.1	Cell19613	0.1@0.1@0.1@0.1@0@0@0
449	Cell449_1	441.894326605834	607.315087252064	0	1	0.1	Cell21007	0.1@0.1@0.1@0@0@0.1@0
450	Cell450_1	875.659890769515	570.565090316348	0	1	0	Cell20624	0@0@0.1@0.1@0@0@0
451	Cell451_1	499.109731005738	584.106794733321	0	1	0	Cell33190	0@0.1@0@0@0.1@0.1@0.1
452	Cell452_1	436.782198367175	261.045620510122	0	1	5	Cell45671	5@5.1@5@5.1@5@5.1@5.1
453	Cell453_1	556.831378498115	456.299450619146	0	1	0.1	Cell6036	0.1@0.1@0@0@0.1@0@0.1
454	Cell454_1	367.67400708003	161.664277254837	0	1	5.1	Cell50023	5.1@5@5.1@5@5.1@5.1@5
455	Cell455_1	695.801645939238	889.250727752922	0	1	3.1	Cell38262	3.1@3.1@3@0@3.1@3.1@3
456	Cell456_1	362.564781196881	233.847905435134	0	1	5	Cell36608	5@5@5.1@5.1@5.1@5@5.1
457	Cell457_1	689.437383662909	196.201019705972	0	1	0	Cell42694	0@0.1@0@0.1@0.1@0@0.1
458	Cell458_1	145.971867859364	255.374940954614	0	1	4	Cell1337	4@4@4.1@4@4@4@4
459	Cell459_1	561.700831623515	410.552338143578	0	1	0	Cell12842	0@0.1@0.1@0@0.1@0@0
460	Cell460_1	108.234983756207	678.355871663895	0	1	1.1	Cell52461	1.1@1@1@1.1@1@1@1.1
461	Cell461_1	961.59355471516	611.13540491811	0	1	0	Cell455	0@0@0@0.1@0@0.1@0.1
462	Cell462_1	400.933283498278	875.038241946138	0	1	0	Cell24941	0@0@0@0.1@0.1@0@1
463	Cell463_1	382.314080470242	209.476880406728	0	1	5.1	Cell18624	5.1@5@5.1@5@5@5.1@5
464	Cell464_1	290.274002182065	207.987795720575	0	1	2.1	Cell44531	2.1@2@2.1@2@2@2@2.1
465	Cell465_1	60.8003467007075	303.538109250134	0	1	4	Cell49221	4@4@4@4@4.1@4@4.1
466	Cell466_1	448.593021971872	759.451078236103	0	1	1	Cell10641	1@0.1@0@1.1@1@0.1@0
467	Cell467_1	812.77720530075	622.080771602225	0	1	0	Cell3761	0@0@0.1@0.1@0.1@0.1@0
468	Cell468_1	450.967230886687	807.91662647971	0	1	0.1	Cell24075	0.1@0.1@0@0@0@0@0.1
469	Cell469_1	165.996032620315	490.312205788447	0	1	0.1	Cell33816	0.1@0@0.1@0@0@0.1@0
470	Cell470_1	730.529453305295	202.98454721598	0	1	0.1	Cell28776	0.1@0.1@0@0@0@0.1@0
471	Cell471_1	47.0793275125325	118.39927884331	0	1	0.1	Cell5319	0.1@0.1@0@0@0@0@0.1
472	Cell472_1	386.23258930305	640.60365308472	0	1	1.1	Cell38118	1.1@1@1.1@1.1@1.1@1.1@1.1
473	Cell473_1	722.138753060251	340.276334875729	0	1	0.1	Cell5653	0.1@0@0.1@0@0.1@0@0.1
474	Cell474_1	497.725287191104	395.367151775165	0	1	0.1	Cell45932	0.1@0@0@0@0@0.1@0.1
475	Cell475_1	481.532389638247	924.557191958185	0	1	0.1	Cell2338	0.1@0@0.1@0.1@0@0@0.1
476	Cell476_1	189.467601208016	85.168708716752	0	1	2	Cell49998	2@2@0@0@2.1@2@2
477	Cell477_1	870.487374091055	47.0515655679628	0	1	0.1	Cell40319	0.1@0.1@0.1@0.1@0@0.1@0.1
478	Cell478_1	840.678051004186	380.994384676218	0	1	0	Cell52735	0@0@0.1@0@0.1@0@0
479	Cell479_1	741.877241187263	556.568019159138	0	1	0	Cell53511	0@0.1@0.1@0@0.1@0.1@0.1
480	Cell480_1	280.686216125963	865.291339447722	0	1	1	Cell4968	1@1.1@1.1@1@1.1@1@1.1
481	Cell481_1	204.228173756041	816.875240801368	0	1	1.1	Cell57136	1.1@1.1@1.1@1@1.1@1@1
482	Cell482_1	934.423064981587	549.565731080016	0	1	0	Cell17241	0@0@0@0.1@0.1@0@0.1
483	Cell483_1	736.691231044475	491.333918430842	0	1	0.1	Cell21221	0.1@0@0.1@0@0@0@0.1
484	Cell484_1	35.4222617617343	716.938054598169	0	1	0.1	Cell37538	0.1@0.1@0@0@0@0@0
485	Cell485_1	346.3039890402	295.074177909642	0	1	5.1	Cell41487	5.1@5.1@5@5.1@5.1@2@5.1
486	Cell486_1	83.0703524346463	365.564853607444	0	1	4.1	Cell39051	4.1@4.1@0@4.1@0.1@4.1@0
487	Cell487_1	767.467122019036	513.182156411232	0	1	0.1	Cell8055	0.1@0@0.1@0.1@0@0.1@0
488	Cell488_1	804.438074316829	997.602714590961	0	1	3.1	Cell1069	3.1@3@3@3@3.1@3@3
489	Cell489_1	860.136101762997	793.568064439576	0	1	0.1	Cell50437	0.1@0@0@0.1@3@3.1@0.1
490	Cell490_1	79.4204526734538	558.191115075257	0	1	0	Cell30255	0@0.1@0@0.1@0.1@0.1@0.1
491	Cell491_1	427.13189071673	273.886228831718	0	1	5.1	Cell58141	5.1@5.1@5@5.1@5@5@5.1
492	Cell492_1	831.035627256613	157.406001399271	0	1	0	Cell2920	0@0@0@0.1@0.1@0@0
493	Cell493_1	539.139819974545	912.741744308965	0	1	0	Cell44809	0@0@0@0.1@0@0@0.1
494	Cell494_1	807.530658553354	127.124175626086	0	1	0.1	Cell3484	0.1@0@0.1@0@0@0.1@0.1
495	Cell495_1	813.549657288007	325.163806016557	0	1	0.1	Cell41231	0.1@0@0@0.1@0@0.1@0
496	Cell496_1	638.781130129704	978.839270215947	0	1	0	Cell51955	0@0@0.1@0.1@0.1@0@0
497	Cell497_1	51.5149568745401	242.565463989507	0	1	4.1	Cell15137	4.1@4.1@4@4.1@4@4.1@4
498	Cell498_1	456.908919458045	79.3654893450439	0	1	5	Cell39209	5@5.1@5.1@0@5@5@0
499	Cell499_1	822.544411960058	121.936706164619	0	1	0.1	Cell42053	0.1@0@0@0.1@0.1@0@0.1
500	Cell500_1	591.032239007764	496.320121469907	0	1	0.1	Cell22216	0.1@0@0.1@0.1@0@0.1@0
501	Cell501_1	268.206957578193	406.838373966748	0	1	0.1	Cell44226	0.1@0.1@0@0@0@2.1@2.1
502	Cell502_1	365.653640379431	6.61770610138774	0	1	0.1	Cell27134	0.1@0@0@0.1@0.1@0@0.1
503	Cell503_1	764.348149793223	214.881091488292	0	1	0	Cell23285	0@0@0.1@0.1@0.1@0@0.1
504	Cell504_1	748.679416529136	289.747774983291	0	1	0	Cell43258	0@0.1@0@0@0.1@0.1@0
505	Cell505_1	193.054547440726	197.540209057508	0	1	4	Cell51958	4@4@4.1@4@4@4.1@4.1
506	Cell506_1	859.067838855088	531.857188496739	0	1	0.1	Cell59150	0.1@0.1@0.1@0@0.1@0.1@0.1
507	Cell507_1	107.345927461516	482.887894563377	0	1	0	Cell27546	0@0@0.1@0@0@0@0.1
508	Cell508_1	925.891506989952	355.346153194085	0	1	0	Cell57898	0@0@0@0.1@0.1@0.1@0.1
509	Cell509_1	592.76451517432	876.919741472229	0	1	0	Cell42644	0@0.1@0.1@0.1@0@0@0
510	Cell510_1	563.864516490372	887.38187084836	0	1	0	Cell59845	0@0.1@0.1@0.1@0.1@0@0.1
511	Cell511_1	407.082053437363	193.14646032732	0	1	5	Cell15460	5@5@5@5.1@5.1@5.1@5.1
512	Cell512_1	311.463053773623	709.594183605164	0	1	1	Cell48144	1@1.1@1.1@1@1.1@1@1.1
513	Cell513_1	145.870942040114	814.731661922066	0	1	1.1	Cell4689	1.1@1.1@1.1@1.1@1.1@1.1@1
514	Cell514_1	120.103927274235	446.047581990249	0	1	0	Cell37453	0@0@0.1@0.1@0.1@0.1@0
515	Cell515_1	659.730610625818	821.453762908233	0	1	0.1	Cell9520	0.1@0.1@0.1@0@0.1@0.1@0.1
516	Cell516_1	954.108939948492	482.521598364459	0	1	0.1	Cell8055	0.1@0.1@0@0@0@0.1@0.1
517	Cell517_1	86.8462576416787	716.06378687243	0	1	1	Cell31283	1@1@1@1@1@1@1
518	Cell518_1	848.058552431175	102.521074501565	0	1	0	Cell17508	0@0@0@0@0@0@0
519	Cell519_1	415.568324402208	644.19876094209	0	1	1.1	Cell36688	1.1@1.1@1.1@1.1@0@1.1@0.1
520	Cell520_1	269.858852825128	264.734447376104	0	1	4.1	Cell34615	4.1@4@4@4@4.1@4@4
521	Cell521_1	959.371846230468	421.012257375289	0	1	0.1	Cell40872	0.1@0@0@0.1@0@0.1@0
522	Cell522_1	423.900857283967	540.024398993934	0	1	0	Cell58256	0@0.1@0.1@0@0.1@0@0.1
523	Cell523_1	142.877208617749	287.377022937173	0	1	4.1	Cell4214	4.1@4@4.1@4@4@4@4
524	Cell524_1	408.005616315408	18.1775315452833	0	1	0.1	Cell28782	0.1@0.1@0@0.1@0@0@0.1
525	Cell525_1	163.358232699102	587.928113732953	0	1	1.1	Cell12577	1.1@1.1@1.1@1.1@1@1.1@1
526	Cell526_1	274.192759952974	389.811922144145	0	1	0	Cell44090	0@0@2@2.1@2.1@0@2
527	Cell527_1	214.797932652989	368.362314249855	0	1	4.1	Cell57353	4.1@4.1@4.1@4@4.1@0@4
528	Cell528_1	370.964388775174	726.034551042598	0	1	1.1	Cell26070	1.1@1@1.1@1.1@1.1@1@1.1
529	Cell529_1	418.135178501485	945.001144367503	0	1	0	Cell52476	0@0.1@0@0@0.1@0@0.1
530	Cell530_1	210.610674492083	355.894729553722	0	1	4	Cell33887	4@4.1@4@4.1@4@4.1@4.1
531	Cell531_1	465.521873891354	619.89171868749	0	1	0	Cell23744	0@0.1@0@0.1@0.1@0.1@0
532	Cell532_1	661.534392709844	157.79012575536	0	1	0.1	Cell52591	0.1@0@0.1@0.1@0@0@0
533	Cell533_1	943.245259522926	195.085331034381	0	1	0.1	Cell29085	0.1@0@0@0.1@0@0.1@0
534	Cell534_1	43.9891462440137	888.497376930667	0	1	0.1	Cell51615	0.1@0@0.1@0.1@0@0.1@0
535	Cell535_1	965.785940494854	547.725620706566	0	1	0.1	Cell30850	0.1@0.1@0.1@0@0.1@0.1@0
536	Cell536_1	357.725025462452	895.01631652005	0	1	1	Cell36496	1@1@1.1@1@1@1@0
537	Cell537_1	208.338132918347	853.2930566594	0	1	1.1	Cell45234	1.1@1.1@1.1@1@1.1@1@1.1
538	Cell538_1	822.946063259151	673.240616380237	0	1	0	Cell59651	0@0@0@0.1@0.1@0.1@0.1
539	Cell539_1	556.67654069257	764.259001331637	0	1	0.1	Cell53635	0.1@0@0@0.1@0.1@0.1@0
540	Cell540_1	700.486690168735	964.938306846889	0	1	3.1	Cell41426	3.1@3@3.1@3.1@3.1@3@3
541	Cell541_1	898.398524807999	814.618217921117	0	1	3.1	Cell37409	3.1@3@0.1@3.1@0@3@3.1
542	Cell542_1	600.872036653338	219.25652058213	0	1	5.1	Cell32832	5.1@5@5@5@5@5@5.1
543	Cell543_1	234.125060382998	671.535051979125	0	1	1.1	Cell41195	1.1@1@1.1@1@1.1@1.1@1.1
544	Cell544_1	361.369151913328	637.80391205335	0	1	1.1	Cell11789	1.1@1.1@1.1@1@1@1@1.1
545	Cell545_1	931.976846109843	995.196531385183	0	1	3.1	Cell10682	3.1@3.1@3.1@3.1@3@3@3
546	Cell546_1	512.255389730912	724.071368979523	0	1	0	Cell55719	0@0@0@0@0@0.1@0
547	Cell547_1	737.624814468902	338.082461836515	0	1	0.1	Cell35449	0.1@0@0.1@0.1@0@0@0.1
548	Cell548_1	829.328963830834	501.562196756946	0	1	0	Cell32436	0@0.1@0.1@0@0.1@0.1@0.1
549	Cell549_1	273.959853715263	837.449702913174	0	1	1	Cell26872	1@1@1.1@1.1@1.1@1.1@1.1
550	Cell550_1	326.826258878224	589.958870810457	0	1	1.1	Cell9131	1.1@1.1@1@1@1.1@1@1
551	Cell551_1	170.330216074362	918.791473866673	0	1	1.1	Cell1348	1.1@1@0@1.1@0@0@1.1
552	Cell552_1	167.411941801896	899.454021119745	0	1	1.1	Cell16090	1.1@1@1@1.1@1@1.1@1
553	Cell553_1	338.432056116872	532.711374192499	0	1	0	Cell31081	0@0.1@0.1@0@0@0@0.1
554	Cell554_1	981.813050234923	919.771795263048	0	1	3	Cell30913	3@3.1@3@3.1@3@3@3.1
555	Cell555_1	160.836776110576	623.435503372224	0	1	1	Cell44832	1@1.1@1.1@1.1@1@1@1
556	Cell556_1	51.5549122942612	148.158852281747	0	1	0.1	Cell13670	0.1@0@0.1@0.1@0@0.1@0
557	Cell557_1	263.801065381384	875.352603472769	0	1	1	Cell6362	1@1@1.1@1.1@1@1.1@1
558	Cell558_1	751.32720513083	991.149451552657	0	1	3	Cell56750	3@3.1@3.1@3.1@3@3@3
559	Cell559_1	110.739817044232	930.016224250896	0	1	0.1	Cell47648	0.1@0@0@0.1@0.1@0.1@0
560	Cell560_1	364.675983391004	22.6712882637512	0	1	0	Cell3198	0@0@0.1@0.1@0.1@0@0
561	Cell561_1	824.76594925276	362.60411046329	0	1	0.1	Cell6410	0.1@0@0.1@0@0.1@0@0
562	Cell562_1	218.542255263776	148.166254474549	0	1	2	Cell40817	2@2@2@2@2@2.1@4
563	Cell563_1	72.4219838504214	877.309458410135	0	1	0.1	Cell31845	0.1@0@0.1@0@0.1@0.1@0.1
564	Cell564_1	469.781373909209	713.878956538392	0	1	0.1	Cell42735	0.1@0@0.1@0.1@0.1@0.1@0.1
565	Cell565_1	751.776101232506	375.763024007436	0	1	0	Cell11026	0@0.1@0.1@0.1@0@0.1@0.1
566	Cell566_1	117.683978697285	611.053697027965	0	1	1.1	Cell38363	1.1@1@1.1@1.1@1@1@1
567	Cell567_1	25.2486978843808	699.402152624447	0	1	0	Cell14534	0@0@0@0@0.1@0@0.1
568	Cell568_1	883.428377908887	257.119933243608	0	1	0.1	Cell38697	0.1@0@0@0@0.1@0.1@0.1
569	Cell569_1	54.6752384719439	813.831883798586	0	1	0	Cell12387	0@0.1@0@0.1@0.1@1@1.1
570	Cell570_1	818.795825366164	359.879116367316	0	1	0.1	Cell42696	0.1@0.1@0@0@0.1@0@0.1
571	Cell571_1	738.107885702047	248.03998566838	0	1	0	Cell54702	0@0.1@0@0.1@0@0@0
572	Cell572_1	672.167352851946	703.80470913602	0	1	0.1	Cell2764	0.1@0.1@0.1@0@0@0.1@0.1
573	Cell573_1	897.324182956247	111.317045500269	0	1	0	Cell3468	0@0@0@0.1@0.1@0@0.1
574	Cell574_1	616.964665243169	132.958116284339	0	1	0	Cell4437	0@0@0.1@0.1@5@0@0
575	Cell575_1	960.220831736922	267.463767093606	0	1	0.1	Cell45831	0.1@0.1@0.1@0@0@0@0.1
576	Cell576_1	309.25120022567	428.285803815117	0	1	0.1	Cell45954	0.1@0@0.1@0.1@0.1@0.1@0.1
577	Cell577_1	729.957960013533	389.599027924472	0	1	0	Cell11139	0@0@0.1@0@0.1@0@0
578	Cell578_1	687.435355671681	214.080747999484	0	1	0.1	Cell58461	0.1@0.1@0.1@0@0.1@0.1@0
579	Cell579_1	546.993257417576	745.914475154364	0	1	0	Cell20119	0@0.1@0.1@0.1@0@0.1@0
580	Cell580_1	643.561735309893	305.688914478291	0	1	0	Cell41502	0@0@0.1@0.1@0.1@0.1@0
581	Cell581_1	180.9612686818	520.708588543115	0	1	0	Cell38770	0@0.1@0@0.1@0.1@0.1@0
582	Cell582_1	514.3266697668	501.88662441913	0	1	0.1	Cell11798	0.1@0.1@0.1@0@0@0.1@0.1
583	Cell583_1	698.1590457079	188.958445525728	0	1	0	Cell16221	0@0@0.1@0.1@0@0@0.1
584	Cell584_1	243.040621547261	739.160868794424	0	1	1.1	Cell18309	1.1@1@1.1@1@1.1@1.1@1
585	Cell585_1	786.795369940111	830.866377923172	0	1	3.1	Cell18048	3.1@3.1@3.1@3@0.1@3.1@0.1
586	Cell586_1	21.6933028472122	136.993902562652	0	1	0	Cell54259	0@0@0@0@0.1@0@0
587	Cell587_1	487.124166200636	137.57797381375	0	1	5.1	Cell33398	5.1@5@5@5.1@5.1@5@5.1
588	Cell588_1	989.948513921816	453.778763696784	0	1	0	Cell41802	0@0.1@0.1@0.1@0.1@0.1@0.1
589	Cell589_1	785.372101828922	170.869883239968	0	1	0.1	Cell41438	0.1@0@0@0@0.1@0.1@0
590	Cell590_1	695.138438166818	84.0116167040542	0	1	0	Cell5880	0@0.1@0@0@0.1@0.1@0
591	Cell591_1	162.218194990652	101.007033465663	0	1	0	Cell808	0@0.1@0.1@2@2@2.1@0.1
592	Cell592_1	367.419844891177	410.483998580137	0	1	0.1	Cell42960	0.1@0@0.1@0.1@0@0.1@0.1
593	Cell593_1	140.457378898282	110.136169198202	0	1	0.1	Cell38853	0.1@0.1@0.1@0.1@0.1@0.1@0
594	Cell594_1	731.046575927874	822.647799594561	0	1	0	Cell27274	0@0@0@0@0@0@0.1
595	Cell595_1	256.506123199128	183.907182552386	0	1	2.1	Cell58675	2.1@2.1@2@2.1@4.1@2.1@4.1
596	Cell596_1	334.68921352597	633.154580892064	0	1	1.1	Cell42457	1.1@1.1@1.1@1.1@1.1@1.1@1
597	Cell597_1	648.042600527173	887.074337928323	0	1	0	Cell20024	0@0.1@0.1@0.1@0.1@0@0.1
598	Cell598_1	254.361711154459	455.816374966642	0	1	0.1	Cell41812	0.1@0.1@0.1@0@0.1@0.1@0.1
599	Cell599_1	571.776882821927	977.348491054727	0	1	0	Cell25972	0@0.1@0@0@0.1@0.1@0
600	Cell600_1	816.48390963464	403.084825363709	0	1	0	Cell25247	0@0.1@0.1@0@0@0@0
601	Cell601_1	697.762692056596	992.044874979882	0	1	3.1	Cell27665	3.1@3.1@3@3@3@3@3.1
602	Cell602_1	845.332653297111	994.966925012646	0	1	3.1	Cell50048	3.1@3@3@3.1@3@3@3.1
603	Cell603_1	658.955561683979	402.397291349014	0	1	0.1	Cell12321	0.1@0@0.1@0@0.1@0.1@0.1
604	Cell604_1	26.6153084246907	682.93297608709	0	1	0.1	Cell1075	0.1@0.1@0@0@0.1@0.1@0
605	Cell605_1	515.096345931757	494.638243667083	0	1	0.1	Cell39614	0.1@0.1@0.1@0@0.1@0.1@0.1
606	Cell606_1	584.278815237107	206.326740073971	0	1	5.1	Cell27577	5.1@5@5.1@5@5@5@5
607	Cell607_1	296.363705999916	928.596733528189	0	1	1	Cell14409	1@0.1@0.1@1.1@0@1@0
608	Cell608_1	258.064826038899	963.75385714462	0	1	0	Cell52624	0@0@0.1@0.1@0@0.1@0.1
609	Cell609_1	37.8673043863382	164.062106477562	0	1	0	Cell51672	0@0.1@0@0.1@0.1@0.1@0.1
610	Cell610_1	788.265937049175	481.751329772873	0	1	0.1	Cell34064	0.1@0@0.1@0.1@0.1@0.1@0
611	Cell611_1	923.708191332873	170.292536856839	0	1	0	Cell223	0@0@0.1@0@0@0.1@0
612	Cell612_1	231.193986718077	98.1427311897278	0	1	2.1	Cell29532	2.1@2.1@2@2.1@2@2@2
613	Cell613_1	58.5541712520644	130.439317358425	0	1	0	Cell50661	0@0@0.1@0.1@0.1@0@0.1
614	Cell614_1	107.532727928134	172.026029742556	0	1	4.1	Cell23012	4.1@4.1@4@4.1@4@4.1@4.1
615	Cell615_1	53.0996888051741	620.120259762043	0	1	0	Cell36346	0@0.1@0.1@0@0@0.1@0.1
616	Cell616_1	194.637488833396	369.867684271885	0	1	4	Cell21014	4@4.1@4.1@4.1@4@4@4.1
617	Cell617_1	885.163296851795	807.828426552005	0	1	0	Cell16190	0@3.1@0@0.1@3.1@3@0.1
618	Cell618_1	489.574919101549	991.012468653033	0	1	0	Cell9640	0@0@0@0.1@0@0.1@0
619	Cell619_1	506.189088509418	178.684938554885	0	1	5	Cell57465	5@5@5.1@5@5.1@5@5.1
620	Cell620_1	204.281543091638	623.605728686089	0	1	1.1	Cell38022	1.1@1.1@1.1@1@1.1@1@1
621	Cell621_1	163.33993236837	471.85605382733	0	1	0	Cell36416	0@0.1@0.1@0@0@0.1@0
622	Cell622_1	105.896224608878	823.213384436676	0	1	1.1	Cell39280	1.1@1.1@1@1.1@1.1@1@1.1
623	Cell623_1	362.457468241686	790.521847646683	0	1	1.1	Cell33824	1.1@1.1@1.1@1.1@1@1.1@1
624	Cell624_1	883.219489953946	720.452998549677	0	1	0	Cell26439	0@0@0.1@0@0@0.1@0.1
625	Cell625_1	497.474656767445	56.700380405644	0	1	0.1	Cell12463	0.1@0.1@0.1@0@0@5.1@0.1
626	Cell626_1	356.341149186483	753.599508291809	0	1	1	Cell7746	1@1@1@1.1@1.1@1.1@1.1
627	Cell627_1	216.222923383582	18.6323565652128	0	1	0.1	Cell19396	0.1@0.1@0@0.1@0.1@0@0
628	Cell628_1	842.708759236149	720.874700710643	0	1	0.1	Cell48994	0.1@0@0@0.1@0.1@0.1@0.1
629	Cell629_1	380.387599783484	944.048226482468	0	1	0	Cell23548	0@0@0.1@0.1@0@0.1@0
630	Cell630_1	49.2828477786388	188.157030691393	0	1	4	Cell41590	4@0@4@4@4.1@0@0.1
631	Cell631_1	430.102987254737	551.078119275859	0	1	0.1	Cell46413	0.1@0.1@0.1@0@0.1@0@0.1
632	Cell632_1	878.334244367434	909.875251892023	0	1	3	Cell25360	3@3.1@3.1@3.1@3.1@3.1@3
633	Cell633_1	449.816751164617	471.307947547873	0	1	0.1	Cell52712	0.1@0.1@0@0.1@0.1@0.1@0.1
634	Cell634_1	565.107404764974	862.374971314333	0	1	0.1	Cell38278	0.1@0@0@0@0.1@0.1@0
635	Cell635_1	42.0734462332912	764.655773193808	0	1	0.1	Cell13932	0.1@1@0@0@0.1@0@0.1
636	Cell636_1	468.169284521602	710.635505173588	0	1	0	Cell19277	0@0.1@0.1@0.1@0.1@0.1@0.1
637	Cell637_1	362.022444273578	101.700572690694	0	1	2	Cell42393	2@2@2.1@2@2@2@2.1
638	Cell638_1	622.791240459075	775.081054424401	0	1	0	Cell49518	0@0@0.1@0@0.1@0.1@0
639	Cell639_1	757.257488733623	815.314956529066	0	1	0	Cell28624	0@0.1@0@0@0@0.1@0.1
640	Cell640_1	695.090773990378	105.62893552985	0	1	0	Cell34693	0@0.1@0@0@0@0@0.1
641	Cell641_1	836.102253082907	167.687135950197	0	1	0	Cell20718	0@0@0@0.1@0.1@0.1@0
642	Cell642_1	568.585636640666	959.574284945847	0	1	0	Cell59057	0@0.1@0.1@0@0@0.1@0
643	Cell643_1	582.537764085457	339.388220834779	0	1	0	Cell44103	0@0@0.1@5@0.1@5@0.1
644	Cell644_1	783.544304485898	627.886911937268	0	1	0	Cell50428	0@0.1@0.1@0.1@0@0.1@0
645	Cell645_1	508.87887915899	773.385397061938	0	1	0	Cell9489	0@0@0.1@0.1@0@0@0.1
646	Cell646_1	587.774910857435	52.8521075062454	0	1	0.1	Cell23057	0.1@0.1@0.1@0.1@0@0.1@0
647	Cell647_1	295.757186966483	312.354647245258	0	1	2.1	Cell54098	2.1@2.1@2.1@2.1@2.1@2@2
648	Cell648_1	241.736190915108	396.852375570219	0	1	0.1	Cell37085	0.1@0@0.1@0@0@0@2
649	Cell649_1	914.13249594369	163.056184668094	0	1	0	Cell45819	0@0@0.1@0@0.1@0@0.1
650	Cell650_1	94.2037788699381	581.23492488754	0	1	0	Cell13226	0@0.1@0.1@0@0@0.1@0.1
651	Cell651_1	383.418679575901	147.707104065688	0	1	5	Cell51060	5@5@5.1@5@5@5@5
652	Cell652_1	812.402552792802	256.78590952605	0	1	0	Cell46171	0@0@0.1@0.1@0@0@0
653	Cell653_1	806.529596875189	13.6371852522716	0	1	0	Cell1847	0@0.1@0.1@0@0@0@0.1
654	Cell654_1	558.991923527094	121.675177835627	0	1	5.1	Cell44388	5.1@5@5.1@5.1@5.1@5.1@5
655	Cell655_1	16.6809262740426	763.821745122317	0	1	0.1	Cell51461	0.1@0.1@0.1@0@0.1@0@0.1
656	Cell656_1	660.710422167787	199.340926200151	0	1	0.1	Cell3771	0.1@0.1@0.1@0@0.1@0.1@0.1
657	Cell657_1	694.234216494719	994.345160820754	0	1	3.1	Cell22854	3.1@3.1@3@3@3@3@3.1
658	Cell658_1	471.178932053735	353.352299155202	0	1	5.1	Cell20633	5.1@5@5.1@5.1@5@5@5.1
659	Cell659_1	485.078376559075	411.340837053955	0	1	0.1	Cell29572	0.1@0@0.1@0@0@0@0.1
660	Cell660_1	476.831780195702	731.219052555971	0	1	0.1	Cell46219	0.1@0@0@0.1@0.1@0@0
661	Cell661_1	555.215452409582	882.628176537342	0	1	0.1	Cell7239	0.1@0@0@0.1@0.1@0.1@0.1
662	Cell662_1	282.238589048851	150.906760983868	0	1	2	Cell23554	2@2.1@2.1@2.1@2@2@2.1
663	Cell663_1	950.521160317818	892.360316517763	0	1	3	Cell43962	3@3@3.1@3@3.1@3@3
664	Cell664_1	57.5077955657616	661.30250897212	0	1	0	Cell45481	0@1.1@1@1@1@1.1@1
665	Cell665_1	824.30844842759	734.366900172085	0	1	0.1	Cell20731	0.1@0@0@0.1@0@0@0
666	Cell666_1	100.632623092039	960.139748604503	0	1	0	Cell25180	0@0@0@0.1@0.1@0@0.1
667	Cell667_1	444.409960805904	723.567357430467	0	1	1.1	Cell26979	1.1@1@1@1.1@0.1@1.1@0
668	Cell668_1	957.715476499405	591.906562556978	0	1	0	Cell8351	0@0.1@0.1@0@0@0@0
669	Cell669_1	669.238342329627	75.5761888299603	0	1	0	Cell27653	0@0.1@0.1@0@0@0.1@0.1
670	Cell670_1	721.136812162353	769.137566941557	0	1	0.1	Cell55823	0.1@0.1@0.1@0@0@0.1@0
671	Cell671_1	131.281454254873	906.542761851801	0	1	0.1	Cell44157	0.1@0@1@1@0.1@0@0.1
672	Cell672_1	567.666785263922	354.915465081809	0	1	0.1	Cell32985	0.1@0.1@5@0.1@0.1@0@5
673	Cell673_1	304.525724216131	296.18158074934	0	1	2	Cell37157	2@2.1@2.1@2.1@2.1@2.1@2.1
674	Cell674_1	42.6806067714933	908.596037421376	0	1	0	Cell54055	0@0.1@0.1@0@0@0.1@0.1
675	Cell675_1	593.749524579616	435.814927336294	0	1	0.1	Cell4627	0.1@0.1@0@0.1@0.1@0.1@0.1
676	Cell676_1	965.234553655842	936.572362975916	0	1	3	Cell58634	3@3.1@3.1@3@3.1@3@3.1
677	Cell677_1	164.157103843754	340.620473109186	0	1	4	Cell1336	4@4@4@4@4.1@4@4
678	Cell678_1	650.149247758323	788.350796407089	0	1	0	Cell10389	0@0@0.1@0@0@0.1@0.1
679	Cell679_1	186.259203031426	667.087810869096	0	1	1.1	Cell37165	1.1@1@1@1@1@1@1
680	Cell680_1	541.408374123974	719.361378169386	0	1	0	Cell51791	0@0@0@0@0@0@0
681	Cell681_1	762.090807788773	56.6831246716902	0	1	0.1	Cell13078	0.1@0.1@0.1@0@0.1@0@0.1
682	Cell682_1	985.515926939202	257.648582716007	0	1	0	Cell58468	0@0.1@0@0@0.1@0.1@0
683	Cell683_1	709.420827524737	358.090432905126	0	1	0	Cell44676	0@0@0.1@0@0@0@0
684	Cell684_1	103.341584220761	735.487605280709	0	1	1.1	Cell57436	1.1@1.1@1@1@1.1@1.1@1
685	Cell685_1	683.978632115759	69.3303818744607	0	1	0.1	Cell59144	0.1@0@0@0@0.1@0.1@0
686	Cell686_1	156.257418977562	571.110540561378	0	1	1	Cell59531	1@1.1@1.1@1.1@1.1@1@1.1
687	Cell687_1	860.492457894376	622.03188907844	0	1	0.1	Cell10870	0.1@0.1@0.1@0.1@0.1@0.1@0
688	Cell688_1	275.023568405537	674.720685575157	0	1	1.1	Cell57112	1.1@1.1@1@1@1@1.1@1
689	Cell689_1	553.916210336844	875.314097602619	0	1	0	Cell28189	0@0.1@0@0.1@0.1@0.1@0
690	Cell690_1	675.954263191903	339.558989729732	0	1	0.1	Cell12037	0.1@0@0.1@0.1@0.1@0@0
691	Cell691_1	63.6682912257966	783.253644211218	0	1	1.1	Cell3219	1.1@1.1@1@1@1.1@1@1.1
692	Cell692_1	345.640833369689	550.624143237947	0	1	0.1	Cell29685	0.1@0@0@0@0@1@0
693	Cell693_1	441.111410508165	153.417566685937	0	1	5	Cell31112	5@5@5.1@5@5@5.1@5
694	Cell694_1	941.254772337386	180.316210749326	0	1	0	Cell55996	0@0@0@0.1@0.1@0.1@0
695	Cell695_1	320.244947487488	514.300602064701	0	1	0	Cell9094	0@0@0.1@0@0.1@0.1@0.1
696	Cell696_1	20.4070553164929	879.269466210855	0	1	0	Cell319	0@0@0@0.1@0@0@0
697	Cell697_1	889.940730560804	206.273404465057	0	1	0	Cell41249	0@0.1@0.1@0@0.1@0.1@0
698	Cell698_1	898.517107825028	778.227305721724	0	1	0.1	Cell14397	0.1@0@0@0.1@0@0@0.1
699	Cell699_1	219.375134069473	700.910986493109	0	1	1	Cell44915	1@1.1@1.1@1.1@1@1.1@1.1
700	Cell700_1	830.717345526442	340.788839966524	0	1	0.1	Cell25243	0.1@0@0.1@0@0.1@0.1@0.1
701	Cell701_1	511.277240100317	580.103073459119	0	1	0.1	Cell58415	0.1@0@0@0.1@0@0@0
702	Cell702_1	520.572018504608	207.835874924203	0	1	5	Cell33566	5@5.1@5@5@5.1@5.1@5.1
703	Cell703_1	605.164437631844	357.915985010564	0	1	0.1	Cell14562	0.1@0@0@0@0.1@0@0.1
704	Cell704_1	558.948197696824	570.073412731523	0	1	0	Cell2801	0@0.1@0@0@0@0.1@0
705	Cell705_1	780.234144068323	934.138115448412	0	1	3.1	Cell4014	3.1@3@3.1@3@3.1@3.1@3.1
706	Cell706_1	387.456849981798	202.30746312323	0	1	5.1	Cell5756	5.1@5.1@5.1@5@5.1@5.1@5
707	Cell707_1	699.985653080512	926.890213615261	0	1	3	Cell761	3@3.1@3@3@3@3@3.1
708	Cell708_1	547.566013715463	715.137988496805	0	1	0	Cell8351	0@0@0@0@0@0@0
709	Cell709_1	62.1987994164228	434.590673635481	0	1	0	Cell59637	0@0.1@0.1@0.1@0@0.1@0.1
710	Cell710_1	524.636597833596	381.564718933078	0	1	0.1	Cell34783	0.1@0@0@0.1@0@0@0
711	Cell711_1	64.7904340215027	802.526488263626	0	1	1.1	Cell58404	1.1@1@1@0@1.1@0@0.1
712	Cell712_1	266.695148550905	707.903390793363	0	1	1	Cell22627	1@1@1@1.1@1.1@1.1@1
713	Cell713_1	351.712544816313	307.623246039031	0	1	5.1	Cell36410	5.1@2.1@5.1@5.1@5.1@2@5
714	Cell714_1	955.239243438467	805.629080021055	0	1	0	Cell44266	0@0@0@0.1@0@0@0.1
715	Cell715_1	234.064329326618	299.079448983073	0	1	4.1	Cell6767	4.1@4@4@4.1@4.1@4.1@4.1
716	Cell716_1	156.342328111408	536.547264747322	0	1	0.1	Cell29860	0.1@0.1@0.1@0@0.1@0.1@0.1
717	Cell717_1	380.961694681784	611.358027773909	0	1	1	Cell59606	1@1.1@1@1@1@0.1@1.1
718	Cell718_1	633.620868099621	564.859600869939	0	1	0.1	Cell31526	0.1@0.1@0.1@0.1@0.1@0.1@0.1
719	Cell719_1	657.692773503484	433.212065467378	0	1	0	Cell31360	0@0.1@0@0.1@0.1@0.1@0.1
720	Cell720_1	349.069153476274	810.076356253354	0	1	1	Cell39204	1@1.1@1@1.1@1@1.1@1
721	Cell721_1	577.709040930495	834.695203086827	0	1	0	Cell54974	0@0@0@0.1@0.1@0.1@0
722	Cell722_1	230.002167154104	575.828599957051	0	1	1.1	Cell44135	1.1@1@1@1@1@1@1
723	Cell723_1	648.932088290807	883.45166304335	0	1	0.1	Cell20684	0.1@0@0.1@0.1@0@0.1@0.1
724	Cell724_1	790.653060259763	867.703987011919	0	1	3	Cell16807	3@3.1@3@3.1@3@3.1@3.1
725	Cell725_1	253.275898974156	563.866167469649	0	1	1	Cell7858	1@1@1.1@1@1@1.1@1
726	Cell726_1	310.713838773081	940.290603928734	0	1	0	Cell20063	0@0@0.1@1.1@0@0.1@1
727	Cell727_1	529.519740038086	2.89882992394269	0	1	0.1	Cell18961	0.1@0@0@0@0@0.1@0.1
728	Cell728_1	489.676213820931	140.044571045088	0	1	5	Cell57761	5@5.1@5@5.1@5.1@5.1@5
729	Cell729_1	881.938408188056	336.114821571158	0	1	0	Cell50062	0@0@0@0.1@0.1@0@0.1
730	Cell730_1	741.123558680527	549.047445468372	0	1	0.1	Cell19038	0.1@0@0.1@0.1@0.1@0@0
731	Cell731_1	308.393018266885	177.43220092589	0	1	2.1	Cell34387	2.1@2.1@2@2@2.1@2@2
732	Cell732_1	349.460433006287	628.812259538332	0	1	1.1	Cell21800	1.1@1.1@1.1@1.1@1.1@1@1.1
733	Cell733_1	537.679173162207	541.939370508306	0	1	0	Cell18416	0@0.1@0.1@0@0.1@0@0
734	Cell734_1	344.953987844521	831.876358099282	0	1	1.1	Cell6629	1.1@1.1@1.1@1@1@1@1.1
735	Cell735_1	327.480435575359	860.365148970392	0	1	1.1	Cell3608	1.1@1@1@1@1.1@1@1
736	Cell736_1	605.413936467143	478.696715966333	0	1	0.1	Cell55711	0.1@0.1@0.1@0@0.1@0.1@0
737	Cell737_1	667.319309890037	719.601830112748	0	1	0	Cell59625	0@0.1@0@0.1@0@0@0.1
738	Cell738_1	5.2514384102542	115.077969547361	0	1	0.1	Cell9852	0.1@0@0@0.1@0.1@0@0
739	Cell739_1	276.702780870022	383.59913803055	0	1	2	Cell42143	2@0@0@2.1@2@2@2.1
740	Cell740_1	931.668828688562	983.189432907151	0	1	3.1	Cell55416	3.1@3.1@3@3.1@3@3.1@3.1
741	Cell741_1	504.274249110604	782.433364531258	0	1	0.1	Cell56075	0.1@0@0.1@0@0@0.1@0.1
742	Cell742_1	631.967597734416	721.809043101734	0	1	0	Cell1465	0@0@0.1@0@0.1@0.1@0.1
743	Cell743_1	188.597884258488	859.81346324319	0	1	1	Cell58653	1@1@1.1@1.1@1.1@1.1@1.1
744	Cell744_1	707.899362199241	174.713783765677	0	1	0	Cell11164	0@0@0.1@0.1@0@0@0
745	Cell745_1	789.039275699295	57.969671323197	0	1	0	Cell11400	0@0@0.1@0@0.1@0@0
746	Cell746_1	297.563828375423	157.347211836837	0	1	2	Cell46838	2@2.1@2.1@2.1@2@2.1@2.1
747	Cell747_1	442.718038964318	992.085212790407	0	1	0.1	Cell53779	0.1@0.1@0.1@0.1@0@0@0.1
748	Cell748_1	252.296681952197	30.6950573178474	0	1	0.1	Cell54747	0.1@0.1@0.1@0.1@0@0@0.1
749	Cell749_1	657.845937767765	565.005023581209	0	1	0	Cell49866	0@0.1@0.1@0@0@0@0.1
750	Cell750_1	424.39521090663	892.178855101345	0	1	0.1	Cell22035	0.1@0.1@0.1@0.1@0@0@0
751	Cell751_1	105.273754947819	452.256567316363	0	1	0.1	Cell35461	0.1@0.1@0@0.1@0@0.1@0
752	Cell752_1	38.6448070025072	184.245471648639	0	1	0.1	Cell33443	0.1@0@0@0.1@0.1@0@0
753	Cell753_1	157.807416146388	746.954609078355	0	1	1.1	Cell47460	1.1@1@1.1@1.1@1.1@1.1@1.1
754	Cell754_1	846.935907224193	38.2006042595021	0	1	0.1	Cell52021	0.1@0.1@0.1@0@0.1@0@0.1
755	Cell755_1	116.428616899764	372.842365607386	0	1	4.1	Cell33551	4.1@4.1@4@4.1@4.1@4@0.1
756	Cell756_1	604.978896682383	814.585234388243	0	1	0	Cell7708	0@0.1@0@0.1@0.1@0.1@0.1
757	Cell757_1	449.253265285166	754.747006342513	0	1	0.1	Cell1103	0.1@1@0@0@1@0.1@1.1
758	Cell758_1	698.279262026772	24.7650049172807	0	1	0.1	Cell4827	0.1@0@0@0.1@0@0.1@0.1
759	Cell759_1	236.849983769236	742.238159492146	0	1	1.1	Cell51708	1.1@1.1@1.1@1.1@1.1@1@1
760	Cell760_1	98.0251327592414	858.507991968421	0	1	1	Cell1990	1@1@1@1@1@0.1@1.1
761	Cell761_1	122.897546098568	556.041217908962	0	1	0.1	Cell24509	0.1@0.1@0@0.1@0.1@1.1@0
762	Cell762_1	663.683716289932	879.582096279366	0	1	0	Cell26158	0@0.1@0.1@0@0.1@0.1@0
763	Cell763_1	70.4253842269536	342.763400016818	0	1	4.1	Cell32972	4.1@4.1@4@4@4.1@0@0
764	Cell764_1	759.406928845216	733.182745171245	0	1	0	Cell19164	0@0.1@0@0.1@0.1@0@0.1
765	Cell765_1	388.950711761834	745.219717116794	0	1	1.1	Cell119	1.1@1@1@1@1@1@1
766	Cell766_1	866.326423207996	427.461061978713	0	1	0	Cell56771	0@0@0@0@0@0.1@0.1
767	Cell767_1	312.494333396666	662.951572573278	0	1	1	Cell30498	1@1.1@1.1@1@1@1.1@1
768	Cell768_1	844.444415514125	164.922775139567	0	1	0	Cell44214	0@0@0.1@0.1@0@0.1@0
769	Cell769_1	743.613746679854	421.165454901056	0	1	0.1	Cell23532	0.1@0.1@0@0.1@0@0.1@0.1
770	Cell770_1	162.90513192676	153.104181837523	0	1	4.1	Cell44698	4.1@4.1@4.1@4.1@2@4.1@2.1
771	Cell771_1	645.16513972776	135.087074065115	0	1	0.1	Cell30970	0.1@0@0@0@0@0.1@0.1
772	Cell772_1	585.59331247001	347.58601305983	0	1	0.1	Cell55354	0.1@0@0.1@0@0@0.1@0.1
773	Cell773_1	759.573283731472	513.632971444866	0	1	0	Cell39778	0@0.1@0@0.1@0.1@0@0.1
774	Cell774_1	614.160182007588	689.4534868747	0	1	0.1	Cell25750	0.1@0@0.1@0@0@0.1@0
775	Cell775_1	205.986023121746	234.366060094209	0	1	4	Cell58249	4@4@4.1@4@4.1@4@4.1
776	Cell776_1	830.249733441742	710.183396896115	0	1	0	Cell48865	0@0.1@0@0@0.1@0.1@0
777	Cell777_1	174.476557721384	510.872318708571	0	1	0.1	Cell22260	0.1@0.1@0.1@0@0@0@0.1
778	Cell778_1	172.785047112731	433.677182010142	0	1	0	Cell56705	0@0@0.1@0.1@0@0@0.1
779	Cell779_1	530.320687583415	69.3808372246567	0	1	0.1	Cell13404	0.1@0@0.1@0@5.1@0.1@0.1
780	Cell780_1	711.40602845978	225.917819336988	0	1	0.1	Cell20198	0.1@0.1@0@0.1@0@0@0
781	Cell781_1	433.247915768297	739.666706003714	0	1	1.1	Cell15286	1.1@1@1@1@1.1@1@1.1
782	Cell782_1	591.951962858904	143.411212026607	0	1	5.1	Cell43723	5.1@5.1@5@5@5@5.1@5.1
783	Cell783_1	643.130097965943	349.937924683094	0	1	0.1	Cell50917	0.1@0.1@0@0@0@0.1@0
784	Cell784_1	821.560329457046	684.714425757295	0	1	0.1	Cell22100	0.1@0@0.1@0@0.1@0@0.1
785	Cell785_1	55.1807202717755	411.993860996328	0	1	0	Cell41240	0@0.1@0@0.1@0@0@0.1
786	Cell786_1	761.734916387824	117.009345487691	0	1	0.1	Cell12900	0.1@0@0.1@0.1@0.1@0.1@0.1
787	Cell787_1	720.697366509819	741.081832958851	0	1	0.1	Cell14216	0.1@0.1@0@0@0@0@0
788	Cell788_1	979.340295441682	709.897648854647	0	1	0.1	Cell12728	0.1@0@0.1@0@0.1@0@0.1
789	Cell789_1	418.675843046512	412.031790954294	0	1	0	Cell52889	0@0.1@0@0@0.1@0@0.1
790	Cell790_1	434.578000543639	906.42096921755	0	1	0	Cell24732	0@0.1@0@0@0.1@0@0.1
791	Cell791_1	112.99476305861	220.192454640055	0	1	4.1	Cell19588	4.1@4.1@4.1@4.1@4.1@4.1@4
792	Cell792_1	302.269101171521	226.315375286387	0	1	2	Cell16492	2@2.1@2.1@2@2@2.1@2.1
793	Cell793_1	197.315877305577	109.500726394122	0	1	2	Cell39603	2@2@2.1@2.1@2@2.1@2
794	Cell794_1	648.583635600517	247.085836410522	0	1	0.1	Cell35387	0.1@0@0@0@0@0.1@0
795	Cell795_1	118.526594745228	902.124572208617	0	1	0.1	Cell199	0.1@0.1@0.1@0@0.1@0@1
796	Cell796_1	882.655888008187	130.145433045458	0	1	0	Cell29375	0@0.1@0.1@0.1@0.1@0@0.1
797	Cell797_1	307.682028623531	824.287220155587	0	1	1	Cell133	1@1.1@1.1@1@1.1@1.1@1.1
798	Cell798_1	959.90660116286	166.492682448588	0	1	0.1	Cell52371	0.1@0@0.1@0@0.1@0@0
799	Cell799_1	466.735487405211	970.508367612259	0	1	0.1	Cell45703	0.1@0.1@0.1@0@0@0@0
800	Cell800_1	144.368089424213	797.918350640219	0	1	1	Cell41327	1@1@1.1@1.1@1.1@1.1@1.1
801	Cell801_1	968.841242325725	607.868899853667	0	1	0	Cell54666	0@0@0.1@0@0.1@0.1@0
802	Cell802_1	617.913168189116	721.172970887972	0	1	0	Cell22157	0@0.1@0@0@0@0.1@0.1
803	Cell803_1	845.188922269735	418.82032583002	0	1	0.1	Cell10952	0.1@0@0@0@0.1@0@0.1
804	Cell804_1	793.079085454578	241.226396054029	0	1	0	Cell47321	0@0@0@0@0@0@0
805	Cell805_1	600.049372148002	337.288242182927	0	1	0.1	Cell12254	0.1@0@0.1@0@0@0@0.1
806	Cell806_1	147.027152274502	587.464977295371	0	1	1	Cell31283	1@1.1@1.1@1@1.1@1.1@1.1
807	Cell807_1	668.598315720446	612.851689287229	0	1	0.1	Cell43689	0.1@0@0.1@0@0@0.1@0
808	Cell808_1	325.233733757865	681.879005849594	0	1	1	Cell47724	1@1@1@1.1@1.1@1.1@1.1
809	Cell809_1	671.177779412363	283.027851112653	0	1	0.1	Cell4382	0.1@0@0@0.1@0@0.1@0.1
810	Cell810_1	465.518323518336	790.951026431751	0	1	0	Cell3114	0@0@0@0@0@0.1@0
811	Cell811_1	551.277929635951	636.497684137896	0	1	0.1	Cell53340	0.1@0@0@0@0.1@0.1@0.1
812	Cell812_1	75.5402554916218	302.872697613435	0	1	4	Cell9396	4@4@4@4.1@4@4@4
813	Cell813_1	606.364458362106	63.5793667559046	0	1	0	Cell21919	0@0@0@0.1@0.1@0.1@0.1
814	Cell814_1	692.717077488545	637.488525933353	0	1	0.1	Cell58970	0.1@0@0.1@0@0@0.1@0
815	Cell815_1	239.226640543435	723.609788388712	0	1	1	Cell12461	1@1.1@1@1@1@1.1@1.1
816	Cell816_1	319.375084699132	434.209274395369	0	1	0.1	Cell32755	0.1@0.1@0@0.1@0.1@0@0
817	Cell817_1	16.4474699425045	517.159695080016	0	1	0	Cell22464	0@0@0.1@0.1@0@0.1@0.1
818	Cell818_1	445.482577944873	62.0675477269106	0	1	0	Cell1772	0@0@0@5.1@0@0.1@5
819	Cell819_1	328.791586423526	154.943671174813	0	1	2	Cell43777	2@2@2@5.1@5.1@2@2
820	Cell820_1	54.0865410829429	187.973576609511	0	1	4	Cell34036	4@4@4@4.1@0@0@0.1
821	Cell821_1	640.185089598643	448.528888009489	0	1	0.1	Cell1211	0.1@0.1@0@0.1@0@0@0
822	Cell822_1	213.936238467228	679.618841038086	0	1	1	Cell49028	1@1.1@1.1@1@1.1@1@1.1
823	Cell823_1	517.539150035009	103.44672610797	0	1	5.1	Cell23851	5.1@5.1@5.1@5.1@5@5@5
824	Cell824_1	623.311939505627	746.796948930947	0	1	0.1	Cell23512	0.1@0@0.1@0.1@0@0@0
825	Cell825_1	709.128943785559	378.371814794606	0	1	0	Cell27750	0@0@0@0@0@0.1@0
826	Cell826_1	604.393503112718	764.932846034644	0	1	0.1	Cell43537	0.1@0@0.1@0.1@0@0.1@0
827	Cell827_1	913.596041419078	131.68016761099	0	1	0.1	Cell33704	0.1@0@0.1@0.1@0@0.1@0.1
828	Cell828_1	380.968134617433	967.976593449945	0	1	0.1	Cell11921	0.1@0@0.1@0.1@0.1@0.1@0
829	Cell829_1	312.039231817937	676.734846798703	0	1	1	Cell46298	1@1.1@1.1@1.1@1@1@1
830	Cell830_1	558.265274701174	238.753684523981	0	1	5.1	Cell14129	5.1@5.1@5.1@5@5.1@5@5.1
831	Cell831_1	839.579050993081	756.377455140697	0	1	0.1	Cell27574	0.1@0.1@0@0@0@0.1@0
832	Cell832_1	595.279646032723	495.185383270029	0	1	0.1	Cell37569	0.1@0@0.1@0@0@0.1@0.1
833	Cell833_1	853.093240484362	623.935801031999	0	1	0.1	Cell40834	0.1@0.1@0.1@0.1@0.1@0.1@0.1
834	Cell834_1	104.388531399891	886.419422267936	0	1	0	Cell35331	0@0.1@1.1@0.1@1@1@0.1
835	Cell835_1	143.876961235423	83.9163965091575	0	1	0.1	Cell51659	0.1@0@0.1@0@0@0@0.1
836	Cell836_1	153.625557976309	571.454851382412	0	1	1.1	Cell20277	1.1@1@1.1@1.1@1.1@1@1.1
837	Cell837_1	68.68755920697	158.95729902247	0	1	0.1	Cell4191	0.1@0.1@0@0.1@0.1@0.1@0.1
838	Cell838_1	630.627029775642	131.994937114185	0	1	0.1	Cell24280	0.1@0@0@0@0.1@0@0
839	Cell839_1	147.785235764459	498.1821897747	0	1	0	Cell9435	0@0@0@0@0.1@0.1@0.1
840	Cell840_1	686.878231109818	257.12313216133	0	1	0.1	Cell54745	0.1@0.1@0@0.1@0.1@0@0.1
841	Cell841_1	166.740358647425	522.715961399488	0	1	0	Cell57928	0@0.1@0.1@0@0.1@0.1@0.1
842	Cell842_1	353.683007888729	88.5718014971353	0	1	2	Cell34740	2@2.1@2@2.1@2@2@2
843	Cell843_1	724.636176944943	949.783045350108	0	1	3.1	Cell38930	3.1@3.1@3@3@3@3.1@3
844	Cell844_1	275.757386593847	111.78071598243	0	1	2.1	Cell45370	2.1@2@2.1@2.1@2.1@2.1@2.1
845	Cell845_1	468.869653981412	607.313694921555	0	1	0.1	Cell29105	0.1@0@0@0.1@0@0.1@0.1
846	Cell846_1	688.647174926009	553.119420477422	0	1	0	Cell23413	0@0.1@0@0.1@0@0@0.1
847	Cell847_1	81.2474577883258	95.9069782164879	0	1	0.1	Cell32198	0.1@0@0.1@0@0@0.1@0.1
848	Cell848_1	603.528781899018	884.568840573542	0	1	0.1	Cell28847	0.1@0.1@0@0@0@0.1@0.1
849	Cell849_1	13.5642460670788	278.753449948505	0	1	0	Cell53439	0@0@0.1@4.1@0.1@4@0.1
850	Cell850_1	42.7800039579161	148.57813309948	0	1	0	Cell5378	0@0.1@0.1@0@0.1@0@0
851	Cell851_1	312.084284153534	18.7266682330519	0	1	0.1	Cell56103	0.1@0.1@0@0@0.1@0.1@0
852	Cell852_1	850.446904223412	249.762117779115	0	1	0	Cell5689	0@0.1@0.1@0.1@0.1@0@0.1
853	Cell853_1	768.043681291165	972.408110715216	0	1	3	Cell8174	3@3.1@3.1@3.1@3@3@3
854	Cell854_1	458.200687465258	764.815272259526	0	1	0	Cell56624	0@1@0.1@0.1@0@1.1@0
855	Cell855_1	790.380427013384	160.061208243016	0	1	0	Cell47985	0@0.1@0.1@0.1@0@0@0
856	Cell856_1	356.008475001436	826.219548351364	0	1	1	Cell16662	1@1.1@1.1@1.1@1@1@1
857	Cell857_1	698.044430111768	623.163689335342	0	1	0.1	Cell32653	0.1@0@0@0@0.1@0@0
858	Cell858_1	539.441360942321	29.536050327355	0	1	0.1	Cell22034	0.1@0.1@0@0@0@0@0
859	Cell859_1	769.337653162656	446.437344517326	0	1	0.1	Cell25032	0.1@0.1@0@0.1@0@0@0.1
860	Cell860_1	770.889774879906	926.676993991248	0	1	3.1	Cell29445	3.1@3.1@3@3.1@3.1@3.1@3.1
861	Cell861_1	744.365672607906	540.868009164929	0	1	0.1	Cell27504	0.1@0.1@0.1@0@0@0@0.1
862	Cell862_1	36.4406054574065	608.219853668241	0	1	0.1	Cell12332	0.1@0.1@0@0.1@0.1@0@0.1
863	Cell863_1	357.99830440036	947.78262019041	0	1	0	Cell39132	0@0.1@0@0.1@0.1@0@0
864	Cell864_1	141.982839323813	818.825551599264	0	1	1.1	Cell56611	1.1@1.1@1.1@1.1@1.1@1@1.1
865	Cell865_1	255.111932605738	948.83755989559	0	1	0.1	Cell53376	0.1@0@0@0@0.1@0.1@1
866	Cell866_1	223.642156300601	761.982929620892	0	1	1	Cell28057	1@1@1.1@1.1@1@1.1@1
867	Cell867_1	482.232153413352	484.547133621061	0	1	0.1	Cell36804	0.1@0@0.1@0@0.1@0.1@0.1
868	Cell868_1	35.6536775126588	74.4894276505802	0	1	0	Cell43547	0@0@0@0@0@0@0.1
869	Cell869_1	571.076179351658	251.437671945198	0	1	5.1	Cell2629	5.1@5@5.1@5.1@5.1@5.1@5.1
870	Cell870_1	676.584238319192	582.920006957836	0	1	0	Cell36930	0@0@0@0.1@0.1@0.1@0
871	Cell871_1	719.709741774714	515.194821798243	0	1	0	Cell52458	0@0@0.1@0@0.1@0.1@0.1
872	Cell872_1	134.569855844835	427.654446591623	0	1	0	Cell19901	0@0@0@0@0@0.1@0
873	Cell873_1	561.757188212825	307.758975236444	0	1	5	Cell48073	5@5.1@5.1@5.1@5@5.1@5.1
874	Cell874_1	521.397760279011	245.514880085364	0	1	5.1	Cell22941	5.1@5.1@5.1@5@5@5@5
875	Cell875_1	173.324654268101	285.27513535507	0	1	4	Cell693	4@4.1@4@4@4@4@4
876	Cell876_1	823.214005705435	4.21203205222264	0	1	0	Cell30585	0@0.1@0.1@0@0.1@0.1@0.1
877	Cell877_1	497.468471991597	587.582580145216	0	1	0.1	Cell58959	0.1@0@0@0.1@0.1@0@0.1
878	Cell878_1	883.392976986943	52.5280489767902	0	1	0.1	Cell5068	0.1@0.1@0.1@0.1@0.1@0.1@0
879	Cell879_1	213.3470865821	810.531639025779	0	1	1.1	Cell18458	1.1@1@1.1@1.1@1.1@1.1@1.1
880	Cell880_1	843.142331096111	137.137098847656	0	1	0	Cell14865	0@0@0.1@0@0@0.1@0.1
881	Cell881_1	124.207506976323	27.8843034778256	0	1	0.1	Cell11970	0.1@0@0.1@0@0@0.1@0.1
882	Cell882_1	148.40893889172	206.121777904918	0	1	4.1	Cell57589	4.1@4@4@4@4@4.1@4.1
883	Cell883_1	759.136188712437	444.939657898853	0	1	0.1	Cell4911	0.1@0@0.1@0.1@0.1@0@0
884	Cell884_1	251.503218241502	573.030417331029	0	1	1	Cell11112	1@1@1@1.1@1@1@1.1
885	Cell885_1	855.272106312681	790.517281286418	0	1	0	Cell42734	0@0.1@0@3@0.1@0.1@0
886	Cell886_1	59.350163766183	946.067077110521	0	1	0	Cell1628	0@0@0.1@0@0@0.1@0.1
887	Cell887_1	897.165000456152	868.454676449997	0	1	3.1	Cell55013	3.1@3@3@3.1@3.1@3@3.1
888	Cell888_1	712.55287826038	24.3439328637905	0	1	0	Cell5083	0@0@0@0.1@0@0@0.1
889	Cell889_1	943.692241809797	228.150573426625	0	1	0.1	Cell13234	0.1@0@0@0.1@0@0@0
890	Cell890_1	270.053014547331	798.422913446091	0	1	1.1	Cell42341	1.1@1.1@1.1@1@1.1@1@1.1
891	Cell891_1	413.478584938683	181.268872078974	0	1	5	Cell47036	5@5@5.1@5.1@5@5@5
892	Cell892_1	281.78706552228	506.966161982622	0	1	0.1	Cell57332	0.1@0.1@0@0@0@0.1@0.1
893	Cell893_1	396.605104789371	645.136182695627	0	1	1.1	Cell53372	1.1@1.1@1@1.1@1.1@1.1@1.1
894	Cell894_1	866.112285287818	265.480407170253	0	1	0.1	Cell2905	0.1@0.1@0@0.1@0@0.1@0.1
895	Cell895_1	888.632686521625	353.029105889611	0	1	0.1	Cell10723	0.1@0.1@0.1@0@0@0.1@0
896	Cell896_1	583.761279055616	963.91719012009	0	1	0	Cell58114	0@0.1@0.1@0@0@0.1@0
897	Cell897_1	417.72652600822	744.566195182502	0	1	1.1	Cell28836	1.1@1@1@1@1.1@1@1
898	Cell898_1	967.380003086757	855.871936763404	0	1	3	Cell39070	3@0.1@3.1@0@3.1@3@3
899	Cell899_1	571.10018135258	49.2085760405753	0	1	0	Cell42362	0@0@0.1@0.1@0.1@0@0.1
900	Cell900_1	251.5770182712	264.176875761244	0	1	4	Cell52552	4@4.1@4@4.1@4.1@4@4
901	Cell901_1	514.722209790954	82.9428248687182	0	1	5	Cell28709	5@5.1@5@5.1@0.1@5.1@5.1
902	Cell902_1	394.204058506293	473.051019509323	0	1	0	Cell28334	0@0.1@0.1@0@0@0@0
903	Cell903_1	223.035848698579	724.718627752503	0	1	1.1	Cell32631	1.1@1.1@1@1.1@1.1@1@1.1
904	Cell904_1	757.752166830236	764.152070999844	0	1	0.1	Cell10332	0.1@0@0@0@0.1@0@0.1
905	Cell905_1	519.868562937016	503.465007127263	0	1	0.1	Cell12649	0.1@0.1@0.1@0@0@0.1@0.1
906	Cell906_1	88.1528898121323	98.7616295439657	0	1	0	Cell45690	0@0@0.1@0.1@0.1@0@0.1
907	Cell907_1	558.78366126027	317.294066258008	0	1	5	Cell14539	5@5.1@5.1@5@5@5.1@5.1
908	Cell908_1	16.7885078797117	538.004526563687	0	1	0.1	Cell44171	0.1@0.1@0.1@0.1@0@0@0
909	Cell909_1	322.466099365614	591.071052139625	0	1	1.1	Cell28218	1.1@1.1@1@1@1@1.1@1
910	Cell910_1	110.421359702712	145.549381378572	0	1	4.1	Cell6756	4.1@0@0@0.1@4.1@4.1@4
911	Cell911_1	211.150236523477	204.582617700798	0	1	4.1	Cell31301	4.1@4.1@4@4.1@4@4@4
912	Cell912_1	31.6555520766415	677.974332167301	0	1	0	Cell27283	0@0.1@0.1@0.1@0.1@0@0
913	Cell913_1	550.79168530344	595.813506393926	0	1	0	Cell30558	0@0.1@0@0@0@0.1@0
914	Cell914_1	119.55865612952	115.460044251522	0	1	0	Cell59005	0@0@0@0.1@0.1@0@0.1
915	Cell915_1	342.780024945503	577.362014762592	0	1	1.1	Cell24666	1.1@1@1@1.1@1.1@1.1@0
916	Cell916_1	279.700671745697	410.665498375194	0	1	0.1	Cell7864	0.1@0.1@0@0.1@0.1@0@0
917	Cell917_1	816.035647362005	366.214007587405	0	1	0	Cell29279	0@0.1@0.1@0@0@0.1@0.1
918	Cell918_1	493.824439045042	347.48196577793	0	1	5	Cell15196	5@5@5@5@5@5.1@5.1
919	Cell919_1	925.929037112277	689.434932779754	0	1	0	Cell35770	0@0.1@0.1@0.1@0@0@0.1
920	Cell920_1	21.1346801228356	925.415374847362	0	1	0	Cell39177	0@0.1@0.1@0.1@0@0.1@0.1
921	Cell921_1	568.500369538786	162.547367880819	0	1	5	Cell23074	5@5.1@5.1@5.1@5.1@5@5
922	Cell922_1	502.903796519618	433.750862484565	0	1	0	Cell56739	0@0.1@0.1@0.1@0.1@0@0.1
923	Cell923_1	894.432767218444	907.818179628346	0	1	3	Cell26777	3@3.1@3@3.1@3.1@3@3.1
924	Cell924_1	386.779837529175	37.6608952262904	0	1	0.1	Cell42897	0.1@0@0.1@0.1@0@0.1@0.1
925	Cell925_1	384.298146560555	749.761995832436	0	1	1	Cell58163	1@1@1.1@1@1.1@1@1
926	Cell926_1	811.623780192574	678.728838535491	0	1	0.1	Cell33950	0.1@0.1@0@0@0.1@0.1@0.1
927	Cell927_1	398.788766551996	625.038757764501	0	1	1.1	Cell18387	1.1@1.1@1.1@1@1.1@1.1@1.1
928	Cell928_1	144.017695937771	554.43705033767	0	1	0	Cell4942	0@0@0.1@1@0.1@0.1@1.1
929	Cell929_1	995.731808732264	12.6921910443343	0	1	0	Cell47136	0@0@0@0.1@0.1@0@0
930	Cell930_1	771.008276720298	804.104007568676	0	1	0.1	Cell15001	0.1@0@0.1@0@0@0@3
931	Cell931_1	489.063700044062	219.046770387096	0	1	5	Cell30848	5@5.1@5.1@5@5@5.1@5
932	Cell932_1	329.020672707353	13.7647232851014	0	1	0.1	Cell43021	0.1@0@0@0@0@0.1@0
933	Cell933_1	970.918737375177	918.795897179283	0	1	3	Cell28203	3@3@3@3.1@3@3@3.1
934	Cell934_1	967.073564306833	53.8102016230114	0	1	0	Cell8538	0@0.1@0@0@0@0@0.1
935	Cell935_1	632.837470059283	476.322822919348	0	1	0	Cell37384	0@0.1@0@0@0.1@0@0
936	Cell936_1	627.35892606643	173.961519873003	0	1	0	Cell535	0@0@0@0.1@0.1@5@0
937	Cell937_1	891.22249337309	244.253403989132	0	1	0.1	Cell22693	0.1@0@0.1@0.1@0@0@0.1
938	Cell938_1	163.625688550761	16.9981068861671	0	1	0	Cell33603	0@0.1@0@0@0@0@0.1
939	Cell939_1	107.762679243227	756.311881165253	0	1	1	Cell16272	1@1.1@1.1@1@1@1@1
940	Cell940_1	109.707898474997	207.857891004998	0	1	4.1	Cell4319	4.1@4.1@4.1@4.1@4.1@4.1@4.1
941	Cell941_1	770.64297394664	852.403035083786	0	1	3	Cell27209	3@3@3.1@3.1@3@3@3.1
942	Cell942_1	907.197107647546	374.605847096536	0	1	0	Cell58519	0@0.1@0@0.1@0@0@0
943	Cell943_1	463.990743661532	869.990164167248	0	1	0	Cell38320	0@0@0@0@0@0@0
944	Cell944_1	297.411923395703	209.392297607614	0	1	2	Cell164	2@2.1@2@2.1@2.1@2@2
945	Cell945_1	425.11062223441	607.337122173281	0	1	0.1	Cell38296	0.1@0@0.1@0.1@0.1@0.1@0
946	Cell946_1	119.654486661078	935.64727937337	0	1	0	Cell13753	0@0.1@0.1@0@0@0.1@0.1
947	Cell947_1	509.408605326666	661.074245619355	0	1	0	Cell45532	0@0@0.1@0.1@0.1@0.1@0
948	Cell948_1	795.705512970919	448.289564863313	0	1	0	Cell24019	0@0@0.1@0@0@0.1@0
949	Cell949_1	382.479950390058	122.809703441104	0	1	5	Cell9401	5@5.1@5@5@5.1@5@5.1
950	Cell950_1	340.216734709917	147.36434862623	0	1	5.1	Cell37117	5.1@2@2@2@5.1@2@2
951	Cell951_1	49.2260041295085	901.429915583692	0	1	0.1	Cell53846	0.1@0.1@0@0@0.1@0.1@0.1
952	Cell952_1	237.922638123855	395.203024478164	0	1	0	Cell20734	0@0.1@0.1@0@0@2@0
953	Cell953_1	496.030830265954	64.8447002542671	0	1	0.1	Cell10581	0.1@0.1@5.1@0.1@0@0@0
954	Cell954_1	14.4780703072902	563.430578521453	0	1	0	Cell17212	0@0@0@0@0@0.1@0.1
955	Cell955_1	991.476473843446	249.909727375023	0	1	0.1	Cell18870	0.1@0.1@0.1@0@0.1@0@0
956	Cell956_1	641.472430571681	291.394684961298	0	1	0	Cell50483	0@0@0.1@0@0@0.1@0
957	Cell957_1	579.693316591438	66.1495132772252	0	1	0.1	Cell41231	0.1@0.1@0.1@0.1@0@0.1@0
958	Cell958_1	856.042273259023	631.052946376381	0	1	0.1	Cell52854	0.1@0.1@0.1@0.1@0.1@0.1@0.1
959	Cell959_1	957.576437435113	934.123814869672	0	1	3.1	Cell37119	3.1@3@3@3.1@3.1@3@3
960	Cell960_1	803.594674181659	191.831498131389	0	1	0	Cell31312	0@0.1@0.1@0@0.1@0@0.1
961	Cell961_1	154.751694243867	768.370893846964	0	1	1.1	Cell18242	1.1@1@1@1.1@1@1@1
962	Cell962_1	213.539676408283	431.743215860566	0	1	0.1	Cell16640	0.1@0@0@0.1@0@0.1@0.1
963	Cell963_1	843.654812461929	502.460608368274	0	1	0	Cell17863	0@0.1@0@0.1@0.1@0.1@0.1
964	Cell964_1	676.91175208916	13.7192918150686	0	1	0.1	Cell53921	0.1@0@0@0@0.1@0.1@0
965	Cell965_1	445.19772912655	993.573351501254	0	1	0.1	Cell57146	0.1@0.1@0.1@0.1@0@0@0.1
966	Cell966_1	702.635843487224	639.570709922118	0	1	0.1	Cell7540	0.1@0@0.1@0.1@0.1@0@0
967	Cell967_1	506.582623773022	306.988992274972	0	1	5	Cell10416	5@5.1@5.1@5@5@5.1@5
968	Cell968_1	609.5663365894	212.549073723378	0	1	5	Cell27580	5@5@5.1@5@5.1@5.1@5.1
969	Cell969_1	563.28510929062	136.731235899962	0	1	5.1	Cell32294	5.1@5@5.1@5.1@5.1@5@5.1
970	Cell970_1	319.003195220605	508.916380439186	0	1	0	Cell1580	0@0@0.1@0.1@0.1@0.1@0
971	Cell971_1	957.407887988491	383.621341585182	0	1	0.1	Cell4055	0.1@0.1@0.1@0@0.1@0@0.1
972	Cell972_1	986.290882144123	605.1430223512	0	1	0.1	Cell26940	0.1@0.1@0@0@0@0.1@0
973	Cell973_1	129.935599813005	716.61889527645	0	1	1.1	Cell48711	1.1@1@1@1.1@1.1@1.1@1.1
974	Cell974_1	223.818941337988	536.275051107397	0	1	0.1	Cell41236	0.1@0.1@0@1@0.1@0@1.1
975	Cell975_1	967.679350424558	453.047619685531	0	1	0.1	Cell35041	0.1@0.1@0@0.1@0@0.1@0.1
976	Cell976_1	460.844588892302	742.606353689218	0	1	0.1	Cell27737	0.1@0@0@0@0@0@0.1
977	Cell977_1	490.406149951741	428.022556355689	0	1	0.1	Cell28060	0.1@0@0.1@0@0.1@0.1@0.1
978	Cell978_1	960.493159349775	813.453625559341	0	1	0.1	Cell28866	0.1@0@0@0@0@0@0
979	Cell979_1	143.229028859176	766.61048009037	0	1	1.1	Cell5935	1.1@1@1.1@1@1.1@1.1@1
980	Cell980_1	328.57877338049	269.927531981375	0	1	5	Cell35505	5@5.1@5.1@5@2.1@5@5.1
981	Cell981_1	582.463743553031	172.396946962224	0	1	5	Cell46292	5@5@5@5.1@5@5.1@5
982	Cell982_1	78.8559594128747	157.953837632667	0	1	0	Cell7028	0@0.1@0.1@0.1@4.1@0.1@4
983	Cell983_1	2.66145641263574	6.70112474844791	0	1	0	Cell27946	0@0.1@0@0.1@0.1@0@0
984	Cell984_1	125.562278287951	166.80764058861	0	1	4.1	Cell8969	4.1@4.1@4.1@4@4.1@4.1@4
985	Cell985_1	753.453420118196	581.819898152957	0	1	0	Cell49613	0@0.1@0@0.1@0.1@0.1@0
986	Cell986_1	17.2920835404657	309.954161057714	0	1	0	Cell44027	0@0.1@0@0.1@0.1@0@0.1
987	Cell987_1	670.851252322318	966.259257040918	0	1	3.1	Cell59375	3.1@3@3@0.1@3.1@3.1@3.1
988	Cell988_1	533.10710913362	58.8034835439175	0	1	0.1	Cell15334	0.1@0@0@0.1@0.1@0@0.1
989	Cell989_1	630.779835606692	949.282130840933	0	1	0.1	Cell25858	0.1@0@0.1@0.1@0@0.1@0.1
990	Cell990_1	115.812981195049	986.767964681378	0	1	0	Cell45736	0@0@0@0@0.1@0.1@0
991	Cell991_1	911.2575213823	559.214275406441	0	1	0	Cell45077	0@0.1@0.1@0@0@0@0.1
992	Cell992_1	518.726058063563	746.217585459584	0	1	0	Cell18722	0@0.1@0.1@0@0.1@0@0.1
993	Cell993_1	863.991119533777	351.339793097693	0	1	0.1	Cell3054	0.1@0@0.1@0.1@0.1@0.1@0
994	Cell994_1	180.828586980933	383.796445405576	0	1	4	Cell53601	4@4.1@4.1@4@0@4.1@0
995	Cell995_1	407.732975625899	266.059429188026	0	1	5.1	Cell1101	5.1@5@5@5.1@5.1@5@5
996	Cell996_1	350.247556798393	552.702891291818	0	1	0	Cell45255	0@0.1@0@0@0@1@0.1
997	Cell997_1	609.531816515373	915.247212356422	0	1	0.1	Cell83	0.1@0@0.1@0.1@0.1@0@0
998	Cell998_1	503.83914815262	970.856731450185	0	1	0	Cell19660	0@0@0.1@0@0.1@0.1@0
999	Cell999_1	549.316742331721	260.261804491514	0	1	5	Cell31958	5@5.1@5@5@5@5.1@5.1
1000	Cell1000_1	389.612989143003	307.557139181998	0	1	5.1	Cell59576	5.1@5.1@5.1@5.1@5@5@5
1001	Cell1001_1	219.810764885275	780.064486990916	0	1	1.1	Cell11887	1.1@1.1@1.1@1.1@1@1.1@1
1002	Cell1002_1	877.193803334376	153.325992229162	0	1	0.1	Cell18759	0.1@0@0@0@0.1@0@0.1
1003	Cell1003_1	285.434854690917	686.807912371587	0	1	1	Cell8769	1@1.1@1.1@1.1@1@1@1.1
1004	Cell1004_1	322.149179495638	140.865686681587	0	1	2	Cell36261	2@2@2@2@2@2@2
1005	Cell1005_1	399.386317311553	667.391503366642	0	1	1	Cell5943	1@1.1@1@1.1@1@1@1.1
1006	Cell1006_1	826.614572706167	592.415001140209	0	1	0.1	Cell17940	0.1@0@0.1@0.1@0@0.1@0
1007	Cell1007_1	937.975142708747	21.1733125261962	0	1	0	Cell30583	0@0.1@0@0.1@0.1@0.1@0
1008	Cell1008_1	2.12372864759527	934.803258202039	0	1	0.1	Cell53272	0.1@0@0.1@0.1@0.1@0.1@0.1
1009	Cell1009_1	433.301068322733	252.159681607736	0	1	5.1	Cell59729	5.1@5@5.1@5@5@5@5.1
1010	Cell1010_1	406.745332282968	808.4817354267	0	1	1	Cell3615	1@1@1@1.1@1.1@1@1
1011	Cell1011_1	1.39455032045953	319.302773062838	0	1	0	Cell44740	0@0.1@0@0.1@0@0.1@0
1012	Cell1012_1	662.990825315006	132.750049632275	0	1	0.1	Cell13367	0.1@0.1@0@0@0.1@0@0.1
1013	Cell1013_1	477.312423805473	593.450835261028	0	1	0.1	Cell41664	0.1@0.1@0@0.1@0@0.1@0.1
1014	Cell1014_1	376.038648694288	343.810392785119	0	1	2	Cell14491	2@2.1@5@5@2@2.1@2.1
1015	Cell1015_1	534.35207264591	595.971477059415	0	1	0	Cell42398	0@0.1@0@0@0.1@0.1@0.1
1016	Cell1016_1	372.829632737907	787.888137260219	0	1	1.1	Cell12513	1.1@1.1@1.1@1.1@1@1@1
1017	Cell1017_1	893.529956019484	905.936512166634	0	1	3.1	Cell12651	3.1@3@3@3.1@3.1@3@3.1
1018	Cell1018_1	623.440323961899	176.576235856861	0	1	0	Cell18794	0@0@0@5@5@5@0
1019	Cell1019_1	943.823831696529	53.9580561444163	0	1	0.1	Cell48166	0.1@0@0@0@0@0@0
1020	Cell1020_1	903.106526674237	210.452761510853	0	1	0.1	Cell40463	0.1@0.1@0@0.1@0.1@0@0
1021	Cell1021_1	937.195552527206	404.354369115084	0	1	0	Cell39549	0@0@0@0@0@0.1@0.1
1022	Cell1022_1	632.110297190491	159.459224169143	0	1	0.1	Cell17792	0.1@0.1@0.1@0@0.1@0@0
1023	Cell1023_1	584.12007862702	36.3223096986767	0	1	0	Cell24704	0@0@0@0.1@0@0.1@0.1
1024	Cell1024_1	919.717289687134	588.910080758855	0	1	0	Cell32217	0@0.1@0.1@0@0@0.1@0.1
1025	Cell1025_1	370.92974077235	475.720649743453	0	1	0	Cell41991	0@0@0.1@0@0@0.1@0.1
1026	Cell1026_1	826.438534075161	375.401883804239	0	1	0.1	Cell13143	0.1@0@0@0@0@0@0.1
1027	Cell1027_1	356.536779996473	105.083542503882	0	1	2	Cell16605	2@2@2@2.1@2@2.1@2
1028	Cell1028_1	318.889857051661	292.27302803332	0	1	2.1	Cell42668	2.1@2.1@2.1@2@2@2@5.1
1029	Cell1029_1	855.297243623529	92.5281128243078	0	1	0	Cell10577	0@0@0@0@0@0@0
1030	Cell1030_1	953.916235218989	498.058957825182	0	1	0	Cell52689	0@0.1@0@0@0.1@0.1@0
1031	Cell1031_1	956.694522823673	27.6456909179688	0	1	0.1	Cell48170	0.1@0.1@0.1@0@0@0@0.1
1032	Cell1032_1	79.3261086745188	678.850486959098	0	1	1	Cell16279	1@1.1@1@1@1.1@1.1@1
1033	Cell1033_1	565.31024168781	812.392351517919	0	1	0	Cell18451	0@0.1@0@0.1@0@0.1@0.1
1034	Cell1034_1	785.261933037778	454.03320732899	0	1	0.1	Cell11223	0.1@0@0@0@0.1@0@0
1035	Cell1035_1	273.698241651058	532.109991849167	0	1	0.1	Cell21792	0.1@0.1@0.1@0@0.1@0.1@0.1
1036	Cell1036_1	702.446022272808	663.639148688177	0	1	0	Cell8597	0@0.1@0.1@0@0@0.1@0.1
1037	Cell1037_1	859.238750332501	110.702279943973	0	1	0	Cell54819	0@0@0@0@0@0@0
1038	Cell1038_1	58.373192010913	318.24385872623	0	1	4	Cell21525	4@4@4.1@4@4.1@4@4
1039	Cell1039_1	825.164938469883	369.030270739226	0	1	0	Cell43301	0@0.1@0.1@0@0@0@0.1
1040	Cell1040_1	578.338095668238	288.315934014507	0	1	5	Cell49825	5@5.1@5@5@5.1@5.1@5
1041	Cell1041_1	547.984558361117	132.671771629481	0	1	5.1	Cell8768	5.1@5.1@5@5.1@5.1@5.1@5.1
1042	Cell1042_1	835.541886805324	645.770764887799	0	1	0	Cell58243	0@0.1@0.1@0.1@0@0@0.1
1043	Cell1043_1	465.484962246614	776.553340663901	0	1	0	Cell49874	0@0@0@0@0@0.1@0
1044	Cell1044_1	574.845176868839	425.225525321439	0	1	0	Cell52195	0@0@0.1@0.1@0.1@0.1@0
1045	Cell1045_1	742.132741278736	224.42928823363	0	1	0	Cell52458	0@0.1@0@0@0@0.1@0.1
1046	Cell1046_1	201.806485114852	613.689073512563	0	1	1.1	Cell37450	1.1@1.1@1.1@1@1.1@1.1@1.1
1047	Cell1047_1	270.575412255712	190.243310727645	0	1	2.1	Cell42829	2.1@2@2.1@2@4.1@2.1@2
1048	Cell1048_1	359.129910438089	550.072800359922	0	1	0	Cell4179	0@0@0.1@0.1@0@1@0
1049	Cell1049_1	321.072433978086	731.276794497855	0	1	1	Cell45807	1@1@1.1@1@1.1@1.1@1
1050	Cell1050_1	609.926700148499	663.710851848591	0	1	0	Cell1982	0@0.1@0@0.1@0.1@0.1@0.1
1051	Cell1051_1	568.761389176361	784.030818399275	0	1	0	Cell55532	0@0@0.1@0.1@0@0.1@0
1052	Cell1052_1	487.007106234087	62.3827773085795	0	1	0	Cell47139	0@0@0.1@5.1@0@0@0.1
1053	Cell1053_1	288.989495413378	179.38595510181	0	1	2.1	Cell20035	2.1@2@2@2.1@2@2.1@2.1
1054	Cell1054_1	46.0289257906843	140.976277637761	0	1	0.1	Cell57180	0.1@0@0.1@0@0@0.1@0.1
1055	Cell1055_1	247.117053595604	894.794647082686	0	1	1.1	Cell23882	1.1@1.1@1@1.1@1.1@1@1.1
1056	Cell1056_1	330.578137894161	688.182274234015	0	1	1	Cell41634	1@1@1@1@1.1@1.1@1.1
1057	Cell1057_1	908.296512146248	503.762456001714	0	1	0	Cell15563	0@0@0.1@0@0.1@0@0
1058	Cell1058_1	985.84747046628	11.1302723072004	0	1	0	Cell50499	0@0@0@0.1@0.1@0@0.1
1059	Cell1059_1	508.965805381071	46.8867244282737	0	1	0.1	Cell39384	0.1@0.1@0.1@0@0.1@0.1@0.1
1060	Cell1060_1	364.760999519844	816.952668193961	0	1	1.1	Cell32608	1.1@1@1@1@1@1.1@1
1061	Cell1061_1	892.091434143716	854.706787097268	0	1	3.1	Cell3961	3.1@3.1@3@3.1@3@3.1@3
1062	Cell1062_1	143.491970685078	207.457859982271	0	1	4	Cell49652	4@4.1@4@4@4@4.1@4.1
1063	Cell1063_1	864.891670114594	309.684491572669	0	1	0	Cell39635	0@0.1@0@0.1@0@0@0
1064	Cell1064_1	711.463793428848	520.550604386954	0	1	0.1	Cell9344	0.1@0@0@0.1@0.1@0@0
1065	Cell1065_1	605.794018273242	427.705617180094	0	1	0	Cell53370	0@0.1@0.1@0@0.1@0@0
1066	Cell1066_1	71.4691471420228	975.780697362032	0	1	0.1	Cell34193	0.1@0.1@0.1@0.1@0.1@0@0.1
1067	Cell1067_1	885.573988297489	982.184212845284	0	1	3.1	Cell43084	3.1@3.1@3@3.1@3.1@3@3
1068	Cell1068_1	988.106911433395	354.717031700769	0	1	0.1	Cell47022	0.1@0@0.1@0.1@0.1@0@0.1
1069	Cell1069_1	107.753607695922	608.459702485474	0	1	1	Cell54165	1@1.1@1@1.1@1.1@1@1.1
1070	Cell1070_1	948.831412335392	167.369506424293	0	1	0.1	Cell23507	0.1@0@0.1@0@0@0.1@0
1071	Cell1071_1	634.084504855098	821.305755337467	0	1	0.1	Cell14164	0.1@0.1@0.1@0@0.1@0.1@0.1
1072	Cell1072_1	990.139118293067	665.236541382968	0	1	0.1	Cell52926	0.1@0@0@0@0.1@0@0.1
1073	Cell1073_1	82.3434256543405	536.32740840991	0	1	0.1	Cell58996	0.1@0@0@0.1@0.1@0@0
1074	Cell1074_1	977.485582344932	10.851520807948	0	1	0	Cell23562	0@0@0.1@0@0.1@0.1@0
1075	Cell1075_1	23.1725146865938	592.938611148391	0	1	0.1	Cell59690	0.1@0.1@0.1@0@0.1@0.1@0
1076	Cell1076_1	993.587762331357	484.939534272533	0	1	0.1	Cell13619	0.1@0@0.1@0.1@0.1@0.1@0
1077	Cell1077_1	625.882987343473	4.57974058506079	0	1	0	Cell32941	0@0@0@0.1@0@0@0
1078	Cell1078_1	299.393908898579	101.027550453553	0	1	2	Cell39052	2@2.1@2@2.1@2.1@2.1@2.1
1079	Cell1079_1	951.37427048129	460.768011412118	0	1	0	Cell10740	0@0.1@0@0.1@0@0.1@0.1
1080	Cell1080_1	468.518626665929	82.8153166084085	0	1	5.1	Cell3377	5.1@5@5.1@5@5.1@5@5.1
1081	Cell1081_1	946.224415575154	876.017118444899	0	1	3.1	Cell39560	3.1@3@3@3@3@3.1@3
1082	Cell1082_1	17.9195763838943	99.4450216894038	0	1	0.1	Cell57043	0.1@0.1@0@0@0.1@0@0
1083	Cell1083_1	372.054235829739	226.40001786314	0	1	5.1	Cell31887	5.1@5@5@5@5@5.1@5.1
1084	Cell1084_1	338.830037022475	530.722204208374	0	1	0.1	Cell59804	0.1@0@0.1@0@0@0.1@0
1085	Cell1085_1	733.051339734579	22.4551639582496	0	1	0	Cell18843	0@0@0@0@0@0.1@0.1
1086	Cell1086_1	401.375545212533	590.056531421607	0	1	0.1	Cell20147	0.1@0.1@0.1@0@0@1@1
1087	Cell1087_1	407.931098023662	542.850749447709	0	1	0.1	Cell44535	0.1@0@0.1@0@0.1@0@0
1088	Cell1088_1	506.863152086968	382.438189080916	0	1	0	Cell25329	0@0@0.1@0.1@0@0@0
1089	Cell1089_1	12.3862516519148	929.755956834648	0	1	0.1	Cell13769	0.1@0.1@0.1@0.1@0@0.1@0
1090	Cell1090_1	292.314575585071	248.769264245173	0	1	2.1	Cell45345	2.1@2.1@4@2.1@2.1@2@2.1
1091	Cell1091_1	336.738129747333	101.176873830147	0	1	2.1	Cell3394	2.1@2@2@2@2@2@2
1092	Cell1092_1	545.782898877515	484.450519700069	0	1	0.1	Cell49093	0.1@0.1@0.1@0@0@0@0
1093	Cell1093_1	648.751534238458	262.682426439133	0	1	0	Cell51542	0@0.1@0@0.1@0@0.1@0.1
1094	Cell1094_1	474.507457231637	680.08730559377	0	1	0.1	Cell4783	0.1@0.1@0@0@0@0.1@0.1
1095	Cell1095_1	491.857475406723	977.657490736572	0	1	0	Cell14879	0@0.1@0@0@0@0@0
1096	Cell1096_1	313.669992064591	551.852226661751	0	1	1.1	Cell54192	1.1@1@1@0@1@1@1
1097	Cell1097_1	557.872587024001	785.242211301811	0	1	0.1	Cell55624	0.1@0.1@0@0@0@0.1@0.1
1098	Cell1098_1	162.201375610195	594.508146300912	0	1	1.1	Cell16529	1.1@1.1@1.1@1@1.1@1@1.1
1099	Cell1099_1	95.7299224352464	285.482384425821	0	1	4	Cell30839	4@4.1@4@4@4.1@4@4
1100	Cell1100_1	166.749032917665	551.570957756368	0	1	0.1	Cell46692	0.1@0.1@1.1@0.1@1@0.1@0.1
1101	Cell1101_1	885.167042374378	926.415867358679	0	1	3.1	Cell31689	3.1@3.1@3.1@3@3@3@3.1
1102	Cell1102_1	201.385998742655	188.838773253141	0	1	4.1	Cell34845	4.1@4@4@4.1@4@4@4.1
1103	Cell1103_1	17.334718021797	578.747066122713	0	1	0	Cell29674	0@0@0.1@0.1@0@0@0
1104	Cell1104_1	502.616700573824	918.290165104205	0	1	0.1	Cell6661	0.1@0@0.1@0.1@0.1@0.1@0
1105	Cell1105_1	834.650039336877	480.352490944788	0	1	0.1	Cell49844	0.1@0@0.1@0.1@0@0.1@0
1106	Cell1106_1	775.461069474928	975.385993294418	0	1	3.1	Cell45541	3.1@3.1@3@3.1@3@3@3
1107	Cell1107_1	51.1101915559266	446.462561144028	0	1	0.1	Cell35071	0.1@0.1@0.1@0.1@0@0.1@0.1
1108	Cell1108_1	409.202315316303	214.247811378678	0	1	5.1	Cell55414	5.1@5@5@5.1@5.1@5@5.1
1109	Cell1109_1	657.541367446072	651.815507548396	0	1	0	Cell15213	0@0.1@0@0.1@0@0.1@0
1110	Cell1110_1	79.2473117460031	944.876197241712	0	1	0	Cell3588	0@0.1@0.1@0@0.1@0@0
1111	Cell1111_1	375.37842491921	995.585824529873	0	1	0.1	Cell41214	0.1@0.1@0.1@0.1@0.1@0.1@0
1112	Cell1112_1	392.489422790473	191.335595872486	0	1	5.1	Cell36624	5.1@5.1@5.1@5.1@5@5@5
1113	Cell1113_1	389.228271429893	189.619403379504	0	1	5.1	Cell41973	5.1@5.1@5.1@5.1@5@5@5
1114	Cell1114_1	231.352571441792	434.619673465611	0	1	0.1	Cell57123	0.1@0@0.1@0.1@0.1@0@0.1
1115	Cell1115_1	417.904557072092	214.852337281452	0	1	5.1	Cell42401	5.1@5.1@5@5.1@5@5.1@5
1116	Cell1116_1	988.962651812937	514.966594265541	0	1	0	Cell42197	0@0.1@0@0@0.1@0.1@0.1
1117	Cell1117_1	583.521732382942	25.023469700478	0	1	0	Cell26294	0@0@0@0@0@0@0.1
1118	Cell1118_1	818.032442135038	65.9832819004077	0	1	0.1	Cell49651	0.1@0.1@0.1@0@0.1@0.1@0.1
1119	Cell1119_1	105.703148188069	243.674963931087	0	1	4	Cell46776	4@4@4@4.1@4.1@4@4
1120	Cell1120_1	83.0086765659507	102.609045320423	0	1	0.1	Cell57825	0.1@0@0.1@0@0@0.1@0
1121	Cell1121_1	121.890920215519	917.339602272026	0	1	0	Cell34100	0@0@0.1@0.1@0.1@0@0.1
1122	Cell1122_1	741.228692426812	216.087842436275	0	1	0.1	Cell2415	0.1@0.1@0@0@0@0@0
1123	Cell1123_1	517.841883531772	646.728022117633	0	1	0	Cell17483	0@0.1@0@0@0.1@0@0
1124	Cell1124_1	505.922972886357	347.681082763942	0	1	5	Cell38071	5@5@5@5@5@5@5.1
1125	Cell1125_1	177.757179147098	729.668223617366	0	1	1.1	Cell22890	1.1@1.1@1.1@1@1.1@1.1@1.1
1126	Cell1126_1	750.643377329689	193.678909517592	0	1	0	Cell7705	0@0@0.1@0@0.1@0@0
1127	Cell1127_1	16.0759370364249	535.799994031899	0	1	0.1	Cell36536	0.1@0.1@0.1@0.1@0@0@0
1128	Cell1128_1	825.59868198703	124.79399584909	0	1	0	Cell34399	0@0.1@0@0.1@0.1@0@0
1129	Cell1129_1	202.425492790062	321.239270807011	0	1	4.1	Cell40476	4.1@4.1@4.1@4.1@4@4.1@4.1
1130	Cell1130_1	38.2262470053975	188.582316719461	0	1	0	Cell47563	0@0.1@0@0.1@0@0@0.1
1131	Cell1131_1	651.6101350768	777.639652929502	0	1	0.1	Cell1017	0.1@0@0.1@0@0@0@0.1
1132	Cell1132_1	429.023779689334	29.8203816155437	0	1	0	Cell24356	0@0.1@0.1@0.1@0@0@0.1
1133	Cell1133_1	283.891706132097	976.178892722819	0	1	0.1	Cell8696	0.1@0@0.1@0@0.1@0@0.1
1134	Cell1134_1	439.377701539081	469.276495235506	0	1	0	Cell21624	0@0.1@0.1@0.1@0.1@0.1@0
1135	Cell1135_1	724.621421404881	571.888461621013	0	1	0	Cell1688	0@0.1@0.1@0.1@0.1@0.1@0.1
1136	Cell1136_1	756.148736361414	277.301881428808	0	1	0.1	Cell17446	0.1@0@0@0@0.1@0@0.1
1137	Cell1137_1	673.236212140648	314.83039696794	0	1	0.1	Cell41052	0.1@0.1@0.1@0.1@0.1@0.1@0
1138	Cell1138_1	140.828265647637	78.9371883841231	0	1	0	Cell54731	0@0@0.1@0@0.1@0.1@0
1139	Cell1139_1	340.965622910531	292.440157005098	0	1	5	Cell11858	5@5.1@5.1@2@5.1@2.1@5.1
1140	Cell1140_1	921.123934265226	175.024820306571	0	1	0	Cell2523	0@0@0.1@0@0.1@0@0
1141	Cell1141_1	319.43506818614	346.090711731929	0	1	2	Cell3292	2@2.1@2.1@2@2.1@2.1@2.1
1142	Cell1142_1	698.045517739141	120.762482857797	0	1	0	Cell58167	0@0.1@0@0@0.1@0@0
1143	Cell1143_1	848.489710856229	829.838843822712	0	1	3.1	Cell18984	3.1@3@3.1@3.1@3.1@3@3
1144	Cell1144_1	46.6324926926754	830.993148848414	0	1	0	Cell208	0@0@0@0.1@0@0.1@0
1145	Cell1145_1	977.738658534596	309.607366324635	0	1	0.1	Cell29007	0.1@0.1@0@0@0.1@0@0.1
1146	Cell1146_1	444.471139147878	805.005540410057	0	1	0.1	Cell25777	0.1@0.1@0@0@0@0@0
1147	Cell1147_1	347.638862771913	264.554699042579	0	1	5	Cell57105	5@5.1@5@5.1@5@5.1@5.1
1148	Cell1148_1	835.813639203785	235.183575116564	0	1	0.1	Cell14609	0.1@0@0.1@0@0@0.1@0.1
1149	Cell1149_1	445.522869701032	103.312308762223	0	1	5	Cell40786	5@5.1@5.1@5@5.1@5@5.1
1150	Cell1150_1	830.602643403923	998.704780241242	0	1	3	Cell57037	3@3.1@3.1@3@3@3@3
1151	Cell1151_1	290.531923151575	934.344632766442	0	1	0.1	Cell52591	0.1@0.1@1@0@1@0.1@1
1152	Cell1152_1	579.944457334699	98.0708793993108	0	1	0.1	Cell40996	0.1@0.1@0.1@5.1@5@0@5
1153	Cell1153_1	843.804957606597	972.601078978041	0	1	3	Cell41972	3@3.1@3.1@3@3@3.1@3
1154	Cell1154_1	356.251775337616	946.907587915659	0	1	0.1	Cell13794	0.1@0@0@0.1@0.1@0@0
1155	Cell1155_1	20.9591406467371	941.701110560913	0	1	0.1	Cell49546	0.1@0.1@0@0.1@0.1@0.1@0
1156	Cell1156_1	282.891669512494	372.167857302818	0	1	2	Cell6709	2@2@2@2.1@2.1@0@2.1
1157	Cell1157_1	588.927642824128	955.686203861143	0	1	0	Cell18085	0@0.1@0@0.1@0.1@0.1@0
1158	Cell1158_1	101.447983328253	73.3583854299504	0	1	0.1	Cell40033	0.1@0.1@0@0.1@0@0.1@0.1
1159	Cell1159_1	545.820097547956	85.1198161912616	0	1	0	Cell39670	0@0.1@0@5.1@0@0.1@5
1160	Cell1160_1	326.109636878828	116.442040584749	0	1	2	Cell17520	2@2@2@2@2@2@2
1161	Cell1161_1	842.407082896447	672.577378835296	0	1	0	Cell45267	0@0.1@0.1@0.1@0.1@0.1@0
1162	Cell1162_1	963.889439805411	868.814046351239	0	1	3	Cell38623	3@3@3@3.1@3.1@3@3
1163	Cell1163_1	278.880546278087	40.9587740141433	0	1	0.1	Cell36572	0.1@0.1@0@0@0@0.1@2.1
1164	Cell1164_1	213.719136553118	35.2757656115573	0	1	0.1	Cell6392	0.1@0@0.1@0.1@0.1@0@0
1165	Cell1165_1	731.545852948446	421.219401544426	0	1	0	Cell22407	0@0@0.1@0.1@0.1@0@0
1166	Cell1166_1	415.710614020936	929.231143132783	0	1	0	Cell55231	0@0@0@0.1@0@0@0
1167	Cell1167_1	305.488292351831	797.763351411792	0	1	1.1	Cell21949	1.1@1@1@1.1@1.1@1.1@1.1
1168	Cell1168_1	480.526501555461	227.191629862646	0	1	5	Cell53086	5@5.1@5@5@5.1@5@5
1169	Cell1169_1	447.031598900678	654.994716792833	0	1	0	Cell3811	0@0@0.1@1@0.1@0.1@0
1170	Cell1170_1	420.938563642791	387.957923587877	0	1	0	Cell24226	0@0@0@0.1@0.1@0@0.1
1171	Cell1171_1	464.63759748172	284.01088646031	0	1	5.1	Cell55580	5.1@5.1@5.1@5.1@5.1@5@5.1
1172	Cell1172_1	361.337436038535	841.115873821778	0	1	1	Cell38490	1@1@1.1@1@1.1@1.1@1.1
1173	Cell1173_1	867.728235333925	372.43762401375	0	1	0.1	Cell56799	0.1@0.1@0@0@0.1@0@0
1174	Cell1174_1	647.936218661023	822.156462300336	0	1	0	Cell3525	0@0.1@0.1@0.1@0.1@0.1@0.1
1175	Cell1175_1	583.883903459646	469.52834191313	0	1	0	Cell26629	0@0@0@0@0.1@0@0.1
1176	Cell1176_1	756.311859301059	251.015671826433	0	1	0	Cell10070	0@0.1@0@0@0.1@0.1@0
1177	Cell1177_1	959.061004839139	864.560628533596	0	1	3.1	Cell17123	3.1@3@3@3.1@3@3@3
1178	Cell1178_1	726.28130452591	52.2441549724899	0	1	0	Cell41512	0@0.1@0@0.1@0.1@0.1@0
1179	Cell1179_1	399.01878694864	433.834703761851	0	1	0	Cell7222	0@0@0.1@0@0.1@0.1@0.1
1180	Cell1180_1	577.363289863802	505.087494334904	0	1	0.1	Cell35481	0.1@0.1@0@0.1@0@0@0.1
1181	Cell1181_1	878.377302874578	327.091263148934	0	1	0	Cell31759	0@0@0.1@0@0@0@0
1182	Cell1182_1	109.87983943033	586.025649235584	0	1	0.1	Cell8526	0.1@0@0@0.1@1@1.1@0
1183	Cell1183_1	929.021685313201	824.32627774775	0	1	3	Cell7309	3@3@0@0.1@0.1@3.1@0.1
1184	Cell1184_1	803.059440330369	912.289800943341	0	1	3	Cell41804	3@3.1@3@3.1@3.1@3.1@3
1185	Cell1185_1	603.927653886843	730.820844402304	0	1	0.1	Cell40928	0.1@0.1@0@0.1@0.1@0@0.1
1186	Cell1186_1	670.46180054592	17.1316629222129	0	1	0	Cell34098	0@0.1@0@0@0.1@0@0
1187	Cell1187_1	4.14592263661325	361.214758369606	0	1	0.1	Cell43732	0.1@0@0@0.1@0.1@0@0
1188	Cell1188_1	554.412762241438	715.189710342092	0	1	0	Cell48129	0@0@0@0@0@0.1@0
1189	Cell1189_1	303.895544635365	754.070377676282	0	1	1.1	Cell49862	1.1@1@1@1.1@1.1@1.1@1.1
1190	Cell1190_1	581.509668493876	677.865162151167	0	1	0.1	Cell50341	0.1@0@0.1@0.1@0.1@0.1@0.1
1191	Cell1191_1	324.666415596846	155.241836683126	0	1	2	Cell26973	2@2@2@5.1@2@2@5.1
1192	Cell1192_1	45.7529028963763	411.783691892633	0	1	0.1	Cell36645	0.1@0@0@0@0.1@0@0
1193	Cell1193_1	16.1787122408859	73.1373928522225	0	1	0	Cell13658	0@0.1@0.1@0@0@0@0.1
1194	Cell1194_1	614.364171685185	207.010626024567	0	1	5.1	Cell41286	5.1@5.1@5@5@5.1@5@5
1195	Cell1195_1	641.204719792819	680.806097730761	0	1	0.1	Cell53685	0.1@0@0.1@0@0.1@0.1@0
1196	Cell1196_1	517.466989587294	34.0431565321051	0	1	0.1	Cell46707	0.1@0@0.1@0.1@0.1@0.1@0
1197	Cell1197_1	123.851304824697	29.7150220167823	0	1	0	Cell10353	0@0.1@0@0@0.1@0.1@0
1198	Cell1198_1	431.210605247412	461.148739840137	0	1	0	Cell31863	0@0.1@0@0.1@0.1@0.1@0
1199	Cell1199_1	867.966920696897	600.203288633609	0	1	0.1	Cell17682	0.1@0.1@0@0@0@0@0
1200	Cell1200_1	45.4105147288647	88.2282982557081	0	1	0	Cell27323	0@0@0.1@0@0@0@0
1201	Cell1201_1	853.076839779969	763.029544185149	0	1	0.1	Cell6628	0.1@0@0@0.1@0@0@0.1
1202	Cell1202_1	710.74847653578	892.349303476512	0	1	3.1	Cell950	3.1@3@3.1@3.1@3.1@3.1@3.1
1203	Cell1203_1	38.3989592550788	7.93589000962675	0	1	0	Cell55395	0@0@0.1@0.1@0@0.1@0
1204	Cell1204_1	11.334554592846	385.846282249084	0	1	0	Cell2805	0@0@0@0.1@0.1@0.1@0
1205	Cell1205_1	977.018331949832	562.434842170216	0	1	0	Cell32661	0@0.1@0@0@0.1@0.1@0
1206	Cell1206_1	415.677915885579	985.864173780428	0	1	0.1	Cell41560	0.1@0@0.1@0.1@0.1@0.1@0.1
1207	Cell1207_1	522.850105908001	654.895814341959	0	1	0	Cell27432	0@0.1@0@0@0@0.1@0
1208	Cell1208_1	74.0503641562536	627.810295845848	0	1	0	Cell32127	0@1.1@0@0@1@0@1
1209	Cell1209_1	98.5823266352527	257.868862846633	0	1	4	Cell54760	4@4.1@4@4@4@4@4.1
1210	Cell1210_1	846.16088735708	391.138711473672	0	1	0.1	Cell38391	0.1@0@0.1@0@0@0@0
1211	Cell1211_1	455.197044678265	415.234418611741	0	1	0.1	Cell24624	0.1@0.1@0@0@0@0@0.1
1212	Cell1212_1	756.908297080081	752.99955293606	0	1	0	Cell48671	0@0.1@0.1@0@0.1@0@0
1213	Cell1213_1	191.648799992399	707.627161352197	0	1	1	Cell54058	1@1.1@1.1@1@1@1.1@1.1
1214	Cell1214_1	668.207215988543	67.1800955720246	0	1	0.1	Cell54199	0.1@0.1@0@0@0@0.1@0.1
1215	Cell1215_1	736.110084943473	295.653117355192	0	1	0.1	Cell38672	0.1@0@0@0@0@0@0
1216	Cell1216_1	198.233916683355	467.354966788786	0	1	0	Cell23100	0@0@0.1@0@0.1@0@0.1
1217	Cell1217_1	937.205012280261	473.0926068353	0	1	0.1	Cell43334	0.1@0.1@0@0@0.1@0@0.1
1218	Cell1218_1	124.300079742912	624.434489580104	0	1	1	Cell19091	1@1@1.1@1@1.1@1.1@1
1219	Cell1219_1	245.840440731496	398.190220273798	0	1	0.1	Cell39390	0.1@0.1@0@0@0@2.1@0
1220	Cell1220_1	487.388146110578	53.8381049870513	0	1	0	Cell22092	0@0@0.1@0@0@0.1@0.1
1221	Cell1221_1	391.48110103677	818.81299038697	0	1	1	Cell50028	1@1@1@1@1.1@1@1
1222	Cell1222_1	145.364405176602	831.294735637959	0	1	1	Cell45740	1@1.1@1.1@1@1.1@1.1@1
1223	Cell1223_1	708.795477837557	212.559305003379	0	1	0	Cell11430	0@0.1@0@0@0@0.1@0.1
1224	Cell1224_1	599.420376024907	377.984908336075	0	1	0	Cell22829	0@0@0@0@0.1@0.1@0
1225	Cell1225_1	814.649086907273	648.250899311854	0	1	0.1	Cell24425	0.1@0@0.1@0.1@0.1@0@0.1
1226	Cell1226_1	238.615776582854	759.587800626177	0	1	1	Cell54781	1@1.1@1@1.1@1@1.1@1
1227	Cell1227_1	504.621010814793	890.15129415039	0	1	0.1	Cell37847	0.1@0.1@0@0@0.1@0@0
1228	Cell1228_1	443.322743734811	461.712398539763	0	1	0.1	Cell42228	0.1@0.1@0.1@0@0.1@0@0.1
1229	Cell1229_1	325.488055508817	887.323563926388	0	1	1.1	Cell21900	1.1@1.1@1@1@1@1@1
1230	Cell1230_1	777.600259000901	944.903493758058	0	1	3	Cell38720	3@3.1@3.1@3@3.1@3@3.1
1231	Cell1231_1	813.105597127462	314.639609774807	0	1	0	Cell16385	0@0@0.1@0.1@0.1@0@0
1232	Cell1232_1	774.287460924126	756.228762104176	0	1	0	Cell33016	0@0@0@0.1@0.1@0.1@0.1
1233	Cell1233_1	340.178210929735	114.579717817949	0	1	2	Cell1788	2@2@2@2.1@2@2@2
1234	Cell1234_1	357.180518168956	847.786639772821	0	1	1.1	Cell18880	1.1@1@1@1.1@1.1@1.1@1
1235	Cell1235_1	642.947486120742	526.250201665564	0	1	0.1	Cell33921	0.1@0@0.1@0.1@0@0.1@0.1
1236	Cell1236_1	732.146321182372	600.289356104564	0	1	0	Cell51960	0@0@0.1@0@0.1@0.1@0.1
1237	Cell1237_1	390.752287888201	193.694665460847	0	1	5.1	Cell11349	5.1@5.1@5.1@5.1@5@5@5
1238	Cell1238_1	721.780670587905	805.243040221976	0	1	0	Cell8115	0@0@0@0.1@0@0@0
1239	Cell1239_1	630.183360146824	401.003938107751	0	1	0.1	Cell36450	0.1@0.1@0@0.1@0.1@0.1@0
1240	Cell1240_1	495.088355557527	261.33368917997	0	1	5.1	Cell2592	5.1@5.1@5.1@5@5.1@5@5.1
1241	Cell1241_1	350.521054145647	971.887490984518	0	1	0.1	Cell16080	0.1@0@0@0.1@0.1@0@0
1242	Cell1242_1	741.004986362997	924.078253522981	0	1	3.1	Cell40968	3.1@3@3.1@3@3@3@3.1
1243	Cell1243_1	183.969543654239	445.009293032112	0	1	0	Cell23382	0@0.1@0@0.1@0.1@0.1@0
1244	Cell1244_1	146.67600051919	179.674740638118	0	1	4	Cell3085	4@4@4@4.1@4.1@4@4
1245	Cell1245_1	506.395318801748	125.035646834178	0	1	5	Cell33324	5@5@5.1@5@5.1@5.1@5.1
1246	Cell1246_1	250.877161224373	469.590923750307	0	1	0.1	Cell11355	0.1@0.1@0.1@0.1@0.1@0@0.1
1247	Cell1247_1	919.803128049243	496.3666633619	0	1	0.1	Cell52061	0.1@0.1@0.1@0@0@0.1@0
1248	Cell1248_1	400.841704156948	593.131211674074	0	1	0.1	Cell26759	0.1@0.1@0.1@0@1@0@1
1249	Cell1249_1	85.9142754205968	673.065212741261	0	1	1	Cell3301	1@1@1@1.1@1@1.1@1.1
1250	Cell1250_1	71.5762047048192	398.133214503992	0	1	0	Cell23085	0@0.1@0@0@0.1@0@0.1
1251	Cell1251_1	496.813764041057	565.247504242696	0	1	0	Cell22636	0@0@0.1@0@0@0@0
1252	Cell1252_1	614.760296925437	39.5571309868246	0	1	0.1	Cell46922	0.1@0.1@0.1@0.1@0@0@0.1
1253	Cell1253_1	819.899209148251	670.378401437076	0	1	0	Cell23806	0@0@0@0.1@0.1@0.1@0.1
1254	Cell1254_1	6.80431607039645	714.183002119418	0	1	0.1	Cell20865	0.1@0@0.1@0.1@0@0.1@0.1
1255	Cell1255_1	990.843287703348	681.610363516491	0	1	0	Cell10820	0@0@0.1@0@0@0@0.1
1256	Cell1256_1	123.96426223102	522.38880722574	0	1	0.1	Cell49758	0.1@0@0@0@0.1@0.1@0.1
1257	Cell1257_1	947.248792625498	735.827384863747	0	1	0	Cell4042	0@0.1@0@0.1@0@0.1@0
1258	Cell1258_1	10.3202120447531	154.466179498006	0	1	0.1	Cell42576	0.1@0@0.1@0.1@0@0@0
1259	Cell1259_1	624.492701602168	804.56797438045	0	1	0.1	Cell5165	0.1@0.1@0.1@0.1@0.1@0@0
1260	Cell1260_1	28.7138200821355	566.058434420964	0	1	0	Cell51508	0@0@0.1@0@0@0.1@0
1261	Cell1261_1	917.119767798809	746.600904794643	0	1	0.1	Cell15998	0.1@0.1@0@0.1@0@0.1@0.1
1262	Cell1262_1	272.66792195919	464.071561632445	0	1	0.1	Cell23212	0.1@0.1@0@0.1@0@0.1@0.1
1263	Cell1263_1	697.71929442184	383.115770700388	0	1	0	Cell58484	0@0.1@0@0@0.1@0@0
1264	Cell1264_1	738.481318001868	566.877840696136	0	1	0	Cell2123	0@0.1@0.1@0.1@0.1@0@0.1
1265	Cell1265_1	438.388216486666	197.278920304263	0	1	5.1	Cell24177	5.1@5.1@5@5@5.1@5.1@5.1
1266	Cell1266_1	534.071595038287	718.407614326105	0	1	0	Cell45362	0@0@0@0@0.1@0@0
1267	Cell1267_1	682.027580028633	147.55545191979	0	1	0.1	Cell36046	0.1@0@0@0@0@0@0
1268	Cell1268_1	733.666061562486	728.304693137296	0	1	0.1	Cell46632	0.1@0.1@0@0@0@0@0
1269	Cell1269_1	170.282647960819	281.075890731066	0	1	4.1	Cell16242	4.1@4@4@4@4@4@4
1270	Cell1270_1	421.749052350409	11.4409355286043	0	1	0	Cell43891	0@0@0@0@0.1@0.1@0.1
1271	Cell1271_1	168.740666577825	232.471402742434	0	1	4.1	Cell49462	4.1@4.1@4.1@4.1@4@4@4
1272	Cell1272_1	557.603776057484	309.722442697035	0	1	5.1	Cell11154	5.1@5@5@5.1@5.1@5.1@5
1273	Cell1273_1	638.606681537349	963.167165446561	0	1	0.1	Cell13888	0.1@0.1@0@0@0@0.1@0.1
1274	Cell1274_1	394.947362266015	822.806766011287	0	1	1	Cell52022	1@1@1@1@1.1@1@1.1
1275	Cell1275_1	644.624348184327	869.419734080089	0	1	0.1	Cell46919	0.1@0.1@0@0.1@0.1@0.1@0
1276	Cell1276_1	890.243177962257	753.628292968962	0	1	0.1	Cell58402	0.1@0@0.1@0.1@0@0@0
1277	Cell1277_1	518.045489888173	388.739857192384	0	1	0.1	Cell14204	0.1@0@0.1@0@0@0@0
1278	Cell1278_1	555.93078837567	487.592067404417	0	1	0	Cell348	0@0.1@0@0@0.1@0.1@0.1
1279	Cell1279_1	767.881859503686	761.253831074806	0	1	0	Cell58206	0@0@0.1@0@0.1@0@0.1
1280	Cell1280_1	468.777271479834	484.717560132034	0	1	0.1	Cell13475	0.1@0@0.1@0.1@0.1@0@0
1281	Cell1281_1	812.055934368866	818.53773460025	0	1	3.1	Cell31272	3.1@3.1@0.1@0.1@0@0.1@3.1
1282	Cell1282_1	578.935930429725	609.947919349186	0	1	0	Cell23222	0@0@0@0.1@0.1@0@0
1283	Cell1283_1	829.212034816854	486.288520876551	0	1	0.1	Cell44122	0.1@0.1@0.1@0.1@0@0@0.1
1284	Cell1284_1	790.301892222604	147.292701754486	0	1	0.1	Cell44177	0.1@0.1@0@0.1@0.1@0@0
1285	Cell1285_1	366.125848596916	268.199585157912	0	1	5	Cell18484	5@5@5@5.1@5.1@5@5
1286	Cell1286_1	275.415731109446	697.717757880688	0	1	1.1	Cell56174	1.1@1@1@1@1@1.1@1.1
1287	Cell1287_1	199.816564072389	228.392103926046	0	1	4.1	Cell45184	4.1@4@4@4@4@4@4
1288	Cell1288_1	615.972968883347	864.577834026422	0	1	0	Cell10650	0@0@0@0@0.1@0.1@0
1289	Cell1289_1	551.549906258704	676.947604483459	0	1	0	Cell23667	0@0@0@0.1@0.1@0@0.1
1290	Cell1290_1	147.234462983673	237.908831117675	0	1	4	Cell19315	4@4@4@4@4@4.1@4
1291	Cell1291_1	490.978608059231	344.542012226302	0	1	5	Cell43514	5@5@5@5@5.1@5@5.1
1292	Cell1292_1	700.476237223018	498.183485577116	0	1	0.1	Cell21242	0.1@0@0.1@0.1@0.1@0@0
1293	Cell1293_1	169.580236292211	385.463817710988	0	1	4	Cell49730	4@4.1@4@0@4.1@4.1@0
1294	Cell1294_1	602.67667841888	758.616358883912	0	1	0.1	Cell16122	0.1@0@0.1@0@0@0.1@0
1295	Cell1295_1	461.909610084491	254.448651797604	0	1	5.1	Cell21612	5.1@5@5@5@5.1@5@5.1
1296	Cell1296_1	412.976140401093	942.584761515027	0	1	0.1	Cell21336	0.1@0@0@0@0@0@0.1
1297	Cell1297_1	395.826957179466	357.771919740131	0	1	0.1	Cell32850	0.1@2.1@0.1@2@2.1@0@2.1
1298	Cell1298_1	701.985477440059	938.013218738139	0	1	3	Cell27936	3@3@3.1@3@3@3.1@3
1299	Cell1299_1	38.8513545582537	348.922994360328	0	1	0.1	Cell18067	0.1@0.1@0@0@0@0@0.1
1300	Cell1300_1	712.995351871243	350.295301221078	0	1	0.1	Cell13330	0.1@0@0.1@0@0@0@0
1301	Cell1301_1	340.623836008366	551.010671957629	0	1	0	Cell23098	0@0.1@0@0@0@1@0
1302	Cell1302_1	689.267202077433	917.387573942775	0	1	3	Cell1697	3@3.1@3@3.1@3@3.1@3
1303	Cell1303_1	34.5783552611247	633.694751631934	0	1	0	Cell41537	0@0@0@0.1@0.1@0@0
1304	Cell1304_1	677.382576582255	878.568475482287	0	1	0	Cell18710	0@0@0@0@0.1@0.1@0
1305	Cell1305_1	920.602499511791	484.900647174567	0	1	0.1	Cell2640	0.1@0.1@0.1@0.1@0@0@0
1306	Cell1306_1	267.009719880763	741.82955933339	0	1	1.1	Cell47629	1.1@1@1.1@1.1@1@1.1@1.1
1307	Cell1307_1	459.078107123962	879.449881634908	0	1	0	Cell5716	0@0@0@0@0.1@0@0.1
1308	Cell1308_1	551.854537753621	528.281976125902	0	1	0.1	Cell59362	0.1@0@0@0@0.1@0.1@0
1309	Cell1309_1	401.937929276144	770.817296470981	0	1	1	Cell27231	1@1@1.1@1.1@1@1@1
1310	Cell1310_1	662.605525874766	54.3680160699878	0	1	0.1	Cell1631	0.1@0@0@0@0@0.1@0.1
1311	Cell1311_1	216.995434218086	704.853552917717	0	1	1.1	Cell1086	1.1@1@1.1@1.1@1.1@1.1@1
1312	Cell1312_1	147.52331783413	83.2879397803918	0	1	0.1	Cell31331	0.1@0@0.1@0@0@0@0.1
1313	Cell1313_1	904.572205507662	489.434443513164	0	1	0	Cell37626	0@0@0.1@0@0@0@0
1314	Cell1314_1	665.120259456104	248.103894708678	0	1	0	Cell3574	0@0@0@0@0.1@0.1@0
1315	Cell1315_1	320.419531219173	762.43320177123	0	1	1.1	Cell53527	1.1@1.1@1.1@1.1@1.1@1@1
1316	Cell1316_1	992.414694337873	181.425482512452	0	1	0.1	Cell17061	0.1@0.1@0.1@0@0@0.1@0
1317	Cell1317_1	399.215677740984	301.599677687744	0	1	5	Cell59117	5@5.1@5.1@5.1@5.1@5.1@5
1318	Cell1318_1	403.879261798458	213.117004314438	0	1	5	Cell19443	5@5.1@5@5.1@5.1@5.1@5
1319	Cell1319_1	755.077118695248	910.309067514492	0	1	3	Cell2053	3@3@3@3@3.1@3@3.1
1320	Cell1320_1	737.401216795668	374.24961307901	0	1	0.1	Cell552	0.1@0.1@0@0@0.1@0@0
1321	Cell1321_1	175.070567411836	717.998981603654	0	1	1	Cell27667	1@1.1@1@1.1@1.1@1@1.1
1322	Cell1322_1	856.231970266206	806.897902486613	0	1	3	Cell13252	3@3.1@3@0.1@0@0@3.1
1323	Cell1323_1	936.400595305953	812.419235173147	0	1	0.1	Cell17727	0.1@0@0.1@0@3@3@0.1
1324	Cell1324_1	146.90207559173	605.665346093476	0	1	1	Cell56658	1@1@1.1@1.1@1@1.1@1.1
1325	Cell1325_1	658.733100716257	723.34039290389	0	1	0	Cell31809	0@0@0@0.1@0@0.1@0.1
1326	Cell1326_1	401.830067855306	437.340259600431	0	1	0	Cell35277	0@0@0.1@0@0.1@0.1@0.1
1327	Cell1327_1	128.28873309819	307.400449665263	0	1	4	Cell14430	4@4.1@4@4.1@4.1@4@4.1
1328	Cell1328_1	218.253849094501	846.738611944253	0	1	1.1	Cell21396	1.1@1.1@1@1@1.1@1.1@1.1
1329	Cell1329_1	918.619471040322	730.679478429491	0	1	0.1	Cell24035	0.1@0.1@0@0.1@0.1@0.1@0.1
1330	Cell1330_1	963.738536857069	257.397745512892	0	1	0.1	Cell3920	0.1@0@0.1@0@0@0@0.1
1331	Cell1331_1	952.025420383085	658.199725321494	0	1	0.1	Cell54358	0.1@0.1@0@0@0@0.1@0.1
1332	Cell1332_1	949.914308436913	764.698482339038	0	1	0	Cell33545	0@0@0.1@0@0.1@0.1@0
1333	Cell1333_1	935.902542912867	473.88118948089	0	1	0.1	Cell50603	0.1@0.1@0@0@0.1@0.1@0
1334	Cell1334_1	618.021300819004	761.691164274001	0	1	0	Cell8761	0@0.1@0@0@0@0.1@0
1335	Cell1335_1	189.257141124457	250.463145723334	0	1	4.1	Cell13076	4.1@4@4@4@4.1@4@4
1336	Cell1336_1	545.929212438408	817.228084938368	0	1	0.1	Cell43864	0.1@0.1@0.1@0@0.1@0.1@0
1337	Cell1337_1	64.91725867684	591.184762697667	0	1	0.1	Cell16034	0.1@0.1@0@0.1@0.1@0.1@0.1
1338	Cell1338_1	421.335493206279	619.419978224207	0	1	0.1	Cell56908	0.1@0.1@1.1@1.1@0@1.1@0.1
1339	Cell1339_1	2.43738679843955	354.87615930778	0	1	0	Cell35858	0@0@0.1@0.1@0.1@0.1@0
1340	Cell1340_1	103.044882450486	762.091935655568	0	1	1.1	Cell47129	1.1@1@1@1.1@1.1@1@1
1341	Cell1341_1	290.846345851431	728.231260146946	0	1	1	Cell43964	1@1@1.1@1@1.1@1@1
1342	Cell1342_1	269.986205710098	311.385392155033	0	1	4.1	Cell23255	4.1@4@4@4@2@2@2
1343	Cell1343_1	101.213558459422	516.15737202391	0	1	0	Cell54318	0@0@0@0@0.1@0@0.1
1344	Cell1344_1	56.659490640508	188.816376177128	0	1	4	Cell35716	4@4@4.1@4@0@0.1@0
1345	Cell1345_1	931.620280407835	280.023393768119	0	1	0.1	Cell12678	0.1@0.1@0@0.1@0.1@0.1@0
1346	Cell1346_1	162.243215304799	134.124179827282	0	1	2	Cell21053	2@2.1@2.1@2.1@2.1@4.1@4.1
1347	Cell1347_1	66.2843555791769	819.406488362234	0	1	1.1	Cell5115	1.1@1@1@0@0.1@0@1.1
1348	Cell1348_1	965.548283214215	40.5541922152042	0	1	0	Cell53596	0@0.1@0@0.1@0@0.1@0
1349	Cell1349_1	662.920833841898	877.155483542476	0	1	0.1	Cell23065	0.1@0@0.1@0.1@0@0.1@0
1350	Cell1350_1	422.066447417717	580.745895196218	0	1	0	Cell31304	0@0@0@0@0.1@0@0
1351	Cell1351_1	322.452397958841	94.1943195820786	0	1	2	Cell2753	2@2@2@2@2.1@2.1@2
1352	Cell1352_1	951.802482822444	643.820211490383	0	1	0	Cell35418	0@0@0.1@0.1@0.1@0.1@0.1
1353	Cell1353_1	654.888413312146	184.057219771668	0	1	0.1	Cell39746	0.1@0@0.1@0.1@0.1@0@0
1354	Cell1354_1	551.466260363581	257.933066820959	0	1	5.1	Cell2681	5.1@5@5@5.1@5.1@5@5
1355	Cell1355_1	116.375411778223	139.667172952555	0	1	0.1	Cell15623	0.1@0@4.1@0@4.1@0.1@0
1356	Cell1356_1	131.02662846446	294.629309006501	0	1	4.1	Cell58389	4.1@4@4@4@4.1@4.1@4.1
1357	Cell1357_1	570.17979692365	311.738073008368	0	1	5.1	Cell29778	5.1@5@5@5.1@5@5.1@5.1
1358	Cell1358_1	157.226928994991	911.397929749917	0	1	1.1	Cell1358	1.1@1@1.1@0@1.1@0@1
1359	Cell1359_1	364.622431466123	868.466939471895	0	1	1	Cell909	1@1.1@1@1@1.1@1.1@1
1360	Cell1360_1	603.660452264594	771.423446604284	0	1	0.1	Cell54647	0.1@0@0.1@0.1@0@0.1@0
1361	Cell1361_1	311.477591136936	188.813390784198	0	1	2	Cell20043	2@2.1@2@2@2.1@2.1@2
1362	Cell1362_1	531.471232432872	715.267821572255	0	1	0	Cell26963	0@0@0@0@0@0@0.1
1363	Cell1363_1	223.210177735658	488.333069143584	0	1	0	Cell14400	0@0@0@0@0.1@0@0.1
1364	Cell1364_1	568.699515134329	887.928228922654	0	1	0.1	Cell20074	0.1@0@0.1@0.1@0.1@0.1@0.1
1365	Cell1365_1	74.4618264310993	758.58694014512	0	1	1.1	Cell10287	1.1@1.1@1@1.1@1.1@1.1@1.1
1366	Cell1366_1	332.014956223546	459.359195998637	0	1	0	Cell43134	0@0.1@0@0@0.1@0.1@0.1
1367	Cell1367_1	225.779017522465	124.859905928373	0	1	2.1	Cell25461	2.1@2@2.1@2.1@2@2@2
1368	Cell1368_1	991.679853649577	131.772929247003	0	1	0.1	Cell58712	0.1@0@0.1@0@0@0@0.1
1369	Cell1369_1	379.263646446401	335.183185223024	0	1	5	Cell27143	5@5@5.1@2.1@2@5@5
1370	Cell1370_1	170.424461684423	411.916128900601	0	1	0.1	Cell44599	0.1@0@0@0.1@4.1@0@0
1371	Cell1371_1	759.729393381858	286.983828196768	0	1	0	Cell10005	0@0@0.1@0.1@0@0.1@0
1372	Cell1372_1	935.279551534913	3.78928552707657	0	1	0.1	Cell27842	0.1@0.1@0@0.1@0@0.1@0.1
1373	Cell1373_1	528.989488431951	748.098357187118	0	1	0.1	Cell16504	0.1@0.1@0.1@0@0.1@0@0.1
1374	Cell1374_1	466.411345838336	223.990202177316	0	1	5	Cell410	5@5@5@5@5.1@5.1@5
1375	Cell1375_1	695.688325447729	968.184313531267	0	1	3.1	Cell58870	3.1@3.1@3@3.1@3.1@3@3
1376	Cell1376_1	393.543813797412	748.920235511847	0	1	1	Cell19705	1@1@1.1@1@1@1@1
1377	Cell1377_1	938.844474243699	246.58217864274	0	1	0	Cell46084	0@0@0.1@0.1@0@0@0.1
1378	Cell1378_1	436.038326138398	505.924127967097	0	1	0	Cell27938	0@0@0@0@0.1@0@0.1
1379	Cell1379_1	739.626170485048	890.446390763158	0	1	3	Cell21182	3@3.1@3.1@3@3@3@3
1380	Cell1380_1	844.350139201153	220.747583280085	0	1	0	Cell2042	0@0@0@0@0.1@0.1@0
1381	Cell1381_1	799.582341206027	694.208288118709	0	1	0.1	Cell40249	0.1@0.1@0.1@0@0@0@0
1382	Cell1382_1	968.890571902506	870.012451457093	0	1	3	Cell48878	3@3@3.1@3@3@3@3.1
1383	Cell1383_1	299.553173970897	757.013486184645	0	1	1	Cell554	1@1.1@1@1.1@1@1.1@1.1
1384	Cell1384_1	224.54566645599	784.864311495796	0	1	1.1	Cell19936	1.1@1.1@1@1.1@1.1@1.1@1
1385	Cell1385_1	226.037065955577	411.658024411416	0	1	0	Cell27640	0@0@0@0.1@0@0@0
1386	Cell1386_1	576.751687870361	454.072949223919	0	1	0	Cell31682	0@0.1@0.1@0@0@0@0
1387	Cell1387_1	991.468274305342	191.222410985501	0	1	0.1	Cell8705	0.1@0.1@0.1@0@0.1@0.1@0.1
1388	Cell1388_1	643.159555548569	902.208578862948	0	1	0.1	Cell51253	0.1@0.1@0.1@0@0.1@0@0.1
1389	Cell1389_1	487.54616096965	487.567531358916	0	1	0.1	Cell49213	0.1@0@0.1@0.1@0@0.1@0.1
1390	Cell1390_1	176.295690098079	805.697052079951	0	1	1	Cell17327	1@1.1@1@1@1.1@1.1@1
1391	Cell1391_1	526.653057123534	620.076655115234	0	1	0.1	Cell2719	0.1@0.1@0@0.1@0.1@0@0.1
1392	Cell1392_1	682.797774654115	624.472748431377	0	1	0	Cell41432	0@0.1@0.1@0@0.1@0.1@0
1393	Cell1393_1	405.595422890736	165.361571379006	0	1	5.1	Cell9543	5.1@5.1@5@5@5@5.1@5
1394	Cell1394_1	829.849345148774	26.6446520343889	0	1	0.1	Cell31349	0.1@0.1@0.1@0@0.1@0@0.1
1395	Cell1395_1	437.675895918626	116.574020770611	0	1	5	Cell904	5@5.1@5.1@5@5.1@5.1@5
1396	Cell1396_1	36.9756734664552	207.722756560193	0	1	4	Cell55197	4@4@4.1@4@4.1@0@4
1397	Cell1397_1	666.535078684334	37.4197126931977	0	1	0	Cell54038	0@0.1@0@0@0@0@0.1
1398	Cell1398_1	490.148818617687	317.043427926023	0	1	5.1	Cell7073	5.1@5.1@5@5@5@5.1@5
1399	Cell1399_1	341.492606517393	53.226660694927	0	1	0.1	Cell27591	0.1@0.1@0@0.1@0@0@0.1
1400	Cell1400_1	948.188580363989	492.347489684587	0	1	0	Cell46332	0@0@0.1@0.1@0@0.1@0
1401	Cell1401_1	30.21302533173	455.706990495324	0	1	0	Cell16136	0@0.1@0@0.1@0.1@0.1@0.1
1402	Cell1402_1	328.927308875602	686.47046179045	0	1	1	Cell53121	1@1@1@1.1@1@1.1@1.1
1403	Cell1403_1	718.673713202123	556.919644018402	0	1	0	Cell13374	0@0.1@0.1@0.1@0@0@0.1
1404	Cell1404_1	838.698224939406	259.844311885769	0	1	0	Cell10300	0@0.1@0@0.1@0.1@0.1@0.1
1405	Cell1405_1	591.336117118364	133.716500523267	0	1	5	Cell2130	5@5.1@5.1@5@5.1@5@5.1
1406	Cell1406_1	844.351913689869	856.534578857943	0	1	3	Cell15247	3@3.1@3.1@3@3.1@3.1@3
1407	Cell1407_1	232.783538307995	321.269338261103	0	1	4.1	Cell47028	4.1@4.1@4.1@4.1@4@4@4.1
1408	Cell1408_1	774.741612573387	717.373698672047	0	1	0.1	Cell21985	0.1@0.1@0.1@0.1@0.1@0.1@0
1409	Cell1409_1	933.775172146969	180.200836651726	0	1	0	Cell37307	0@0@0.1@0@0@0@0.1
1410	Cell1410_1	133.009095212212	855.335290112998	0	1	1.1	Cell24780	1.1@1@1.1@1.1@1@1@1
1411	Cell1411_1	52.2757029116619	484.689210180193	0	1	0.1	Cell5148	0.1@0.1@0@0.1@0@0.1@0.1
1412	Cell1412_1	708.287993603153	993.744088995503	0	1	3	Cell24535	3@3@3@3.1@3.1@3.1@3
1413	Cell1413_1	685.717027698178	862.825469782343	0	1	0	Cell55294	0@0@0.1@0@0@0@0
1414	Cell1414_1	943.447377718519	839.395028674742	0	1	3	Cell21823	3@3.1@0@0.1@3.1@0@0.1
1415	Cell1415_1	527.747241429519	557.016717087477	0	1	0	Cell50362	0@0.1@0@0.1@0.1@0@0.1
1416	Cell1416_1	255.112493166467	599.404773828806	0	1	1	Cell33336	1@1@1.1@1@1@1.1@1
1417	Cell1417_1	37.500899564242	745.023780440679	0	1	0.1	Cell21153	0.1@0@0@1@0.1@0.1@1.1
1418	Cell1418_1	330.176012793323	667.810768832918	0	1	1.1	Cell42379	1.1@1.1@1.1@1@1.1@1@1.1
1419	Cell1419_1	321.811480965232	43.9164017431904	0	1	0	Cell59617	0@0.1@0@0.1@0@0.1@0.1
1420	Cell1420_1	363.905950188404	88.3347347823437	0	1	2.1	Cell23444	2.1@2@2.1@2@2.1@2@2
1421	Cell1421_1	60.7334804118145	608.204204952577	0	1	0.1	Cell33760	0.1@0@0@0.1@0.1@0.1@0.1
1422	Cell1422_1	656.158167099347	493.758200305048	0	1	0	Cell23712	0@0@0@0.1@0@0.1@0.1
1423	Cell1423_1	595.232544045197	130.03214744362	0	1	5.1	Cell29310	5.1@5@5@0.1@5.1@5@5.1
1424	Cell1424_1	772.240741589107	812.964714725502	0	1	0.1	Cell15350	0.1@0.1@3@0@0@0@0
1425	Cell1425_1	237.937864907086	615.082488159649	0	1	1.1	Cell21883	1.1@1.1@1@1.1@1@1.1@1
1426	Cell1426_1	513.550198024139	684.405187662691	0	1	0	Cell1601	0@0.1@0.1@0@0.1@0@0
1427	Cell1427_1	922.312920322642	997.89136498794	0	1	3.1	Cell38252	3.1@3.1@3.1@3.1@3@3@3
1428	Cell1428_1	209.341863423819	119.754977755016	0	1	2	Cell31175	2@2@2.1@2@2@2@2.1
1429	Cell1429_1	206.549508536002	175.643790998729	0	1	4.1	Cell4960	4.1@4@4@4@4.1@4@4
1430	Cell1430_1	181.138862694381	771.334640759276	0	1	1.1	Cell16182	1.1@1@1@1@1@1@1.1
1431	Cell1431_1	549.220200516051	912.661849983968	0	1	0	Cell29574	0@0@0.1@0@0.1@0@0.1
1432	Cell1432_1	733.757142446702	206.034593964461	0	1	0.1	Cell42696	0.1@0.1@0@0@0.1@0@0.1
1433	Cell1433_1	792.033826005179	480.832800311502	0	1	0.1	Cell42337	0.1@0.1@0@0.1@0.1@0.1@0
1434	Cell1434_1	258.077141395304	725.455188501626	0	1	1.1	Cell31839	1.1@1@1@1.1@1@1@1
1435	Cell1435_1	884.099432135932	288.727963595418	0	1	0	Cell48860	0@0@0.1@0.1@0@0.1@0
1436	Cell1436_1	523.438367641298	689.676878001075	0	1	0	Cell46794	0@0@0.1@0@0@0.1@0.1
1437	Cell1437_1	174.38617742178	504.694675239967	0	1	0.1	Cell34806	0.1@0.1@0@0.1@0.1@0@0
1438	Cell1438_1	577.683767084731	902.098154446809	0	1	0.1	Cell55643	0.1@0.1@0.1@0@0.1@0.1@0
1439	Cell1439_1	462.699209880317	116.920369148487	0	1	5	Cell42054	5@5.1@5.1@5@5.1@5.1@5
1440	Cell1440_1	265.988102370873	962.204473336227	0	1	0	Cell16432	0@0@0.1@0.1@0.1@0@0
1441	Cell1441_1	485.23318994185	257.801609049784	0	1	5.1	Cell14413	5.1@5.1@5.1@5.1@5@5@5
1442	Cell1442_1	695.796794414055	101.588862939039	0	1	0	Cell5296	0@0.1@0@0@0@0@0
1443	Cell1443_1	849.065582104027	156.758294177707	0	1	0.1	Cell40696	0.1@0@0@0@0@0.1@0
1444	Cell1444_1	360.572356006363	725.898591805948	0	1	1.1	Cell19295	1.1@1.1@1.1@1.1@1.1@1@1.1
1445	Cell1445_1	30.6320677367039	180.988282126607	0	1	0.1	Cell40376	0.1@0.1@0.1@0@0@0@0
1446	Cell1446_1	655.682119389763	712.775198506424	0	1	0	Cell6942	0@0.1@0.1@0@0@0@0.1
1447	Cell1447_1	227.263362562982	668.106242021546	0	1	1.1	Cell30415	1.1@1.1@1.1@1@1.1@1@1
1448	Cell1448_1	279.412745658308	568.166918011848	0	1	1.1	Cell44602	1.1@1.1@1.1@1@1@1@1
1449	Cell1449_1	117.455007549375	511.053602885455	0	1	0.1	Cell39056	0.1@0@0@0.1@0.1@0@0
1450	Cell1450_1	130.67683042842	175.62777594151	0	1	4	Cell35820	4@4.1@4.1@4@4.1@4@4
1451	Cell1451_1	126.746273726691	346.29596022889	0	1	4.1	Cell2302	4.1@4.1@4@4@4@4.1@4.1
1452	Cell1452_1	273.82917747274	31.1191929171328	0	1	0	Cell49070	0@0.1@0.1@0.1@0.1@0@0.1
1453	Cell1453_1	633.435826537665	575.439008621965	0	1	0.1	Cell32547	0.1@0.1@0@0.1@0.1@0.1@0.1
1454	Cell1454_1	583.000317167724	952.525171437999	0	1	0.1	Cell46946	0.1@0@0.1@0.1@0@0@0.1
1455	Cell1455_1	880.091231493047	860.008901462192	0	1	3.1	Cell43679	3.1@3@3.1@3@3@3.1@3
1456	Cell1456_1	963.973308064044	131.52266400191	0	1	0	Cell39530	0@0.1@0.1@0@0.1@0@0
1457	Cell1457_1	934.999402588001	269.270390592515	0	1	0.1	Cell7837	0.1@0.1@0@0.1@0@0@0.1
1458	Cell1458_1	108.117061549565	55.6077058920637	0	1	0	Cell27211	0@0@0.1@0.1@0@0.1@0.1
1459	Cell1459_1	323.41407803609	560.045720479218	0	1	1	Cell32915	1@0@1@1.1@1@1@0
1460	Cell1460_1	81.8387014255859	757.018661020789	0	1	1.1	Cell38287	1.1@1.1@1@1.1@1.1@1@1.1
1461	Cell1461_1	54.5121425136458	920.623514956795	0	1	0.1	Cell22400	0.1@0.1@0@0.1@0.1@0.1@0
1462	Cell1462_1	111.16663147253	137.859686980955	0	1	0	Cell43687	0@0@0.1@4.1@4.1@0@0.1
1463	Cell1463_1	530.086713489145	744.630449863151	0	1	0.1	Cell9264	0.1@0.1@0.1@0@0.1@0.1@0
1464	Cell1464_1	731.740268434864	666.922070041066	0	1	0	Cell58351	0@0.1@0@0@0@0.1@0
1465	Cell1465_1	434.119317888981	755.581717786379	0	1	1	Cell31513	1@1@1@1@0.1@1.1@1.1
1466	Cell1466_1	774.256763827754	237.053004211746	0	1	0	Cell43797	0@0@0.1@0.1@0.1@0@0.1
1467	Cell1467_1	303.221763664158	568.810525696957	0	1	1	Cell41246	1@1@1@1.1@1@1@1.1
1468	Cell1468_1	603.937190629775	191.625195268542	0	1	5	Cell18632	5@5@5.1@5@5@5.1@5.1
1469	Cell1469_1	703.275333028054	118.105913688662	0	1	0.1	Cell17716	0.1@0@0@0@0.1@0@0
1470	Cell1470_1	276.195418284275	256.65377489524	0	1	4	Cell11198	4@4.1@4@2.1@4.1@2.1@4
1471	Cell1471_1	771.579154558247	430.742724977434	0	1	0	Cell26462	0@0@0.1@0.1@0.1@0.1@0.1
1472	Cell1472_1	659.252445113147	513.092458553612	0	1	0.1	Cell31481	0.1@0.1@0@0@0.1@0@0
1473	Cell1473_1	510.951411734102	158.426567799645	0	1	5	Cell12747	5@5@5@5.1@5@5.1@5.1
1474	Cell1474_1	929.962650461821	507.915785119636	0	1	0	Cell46317	0@0.1@0@0.1@0@0.1@0
1475	Cell1475_1	690.810362963937	90.1038188550156	0	1	0	Cell16100	0@0@0@0.1@0@0@0.1
1476	Cell1476_1	358.077841455117	879.059497606475	0	1	1.1	Cell34473	1.1@1.1@1@1@1@1@1
1477	Cell1477_1	650.49600876472	513.591073135613	0	1	0.1	Cell14142	0.1@0.1@0.1@0.1@0@0@0.1
1478	Cell1478_1	955.179768875474	657.260254381225	0	1	0.1	Cell31947	0.1@0.1@0@0@0@0.1@0.1
1479	Cell1479_1	548.128254033625	727.17452153028	0	1	0	Cell2787	0@0@0@0@0.1@0@0
1480	Cell1480_1	265.261995032663	971.420489469077	0	1	0.1	Cell45042	0.1@0@0@0.1@0.1@0@0.1
1481	Cell1481_1	883.09711722075	310.042894564802	0	1	0.1	Cell54943	0.1@0@0@0.1@0.1@0@0
1482	Cell1482_1	679.368807460414	474.491043966962	0	1	0	Cell59098	0@0.1@0@0.1@0.1@0.1@0.1
1483	Cell1483_1	350.608426490333	635.140381464269	0	1	1.1	Cell41594	1.1@1.1@1.1@1@1.1@1.1@1.1
1484	Cell1484_1	555.651028564898	850.659664699342	0	1	0	Cell13194	0@0.1@0@0.1@0.1@0.1@0
1485	Cell1485_1	187.219898987329	58.7296430421993	0	1	0.1	Cell50865	0.1@0.1@0.1@0@0@0.1@0.1
1486	Cell1486_1	577.336179658305	94.1917924068402	0	1	0.1	Cell21721	0.1@0.1@0.1@5.1@5@0@5
1487	Cell1487_1	873.133153745439	132.199585508788	0	1	0.1	Cell8932	0.1@0.1@0.1@0@0.1@0@0
1488	Cell1488_1	772.840452019358	176.376999780769	0	1	0.1	Cell30187	0.1@0@0.1@0@0@0.1@0
1489	Cell1489_1	301.954908976099	840.108289170545	0	1	1	Cell42962	1@1.1@1.1@1.1@1@1@1.1
1490	Cell1490_1	535.006542183692	126.492953309324	0	1	5	Cell42692	5@5.1@5@5.1@5.1@5.1@5.1
1491	Cell1491_1	982.598451640224	118.389955625171	0	1	0	Cell16595	0@0.1@0.1@0.1@0.1@0@0
1492	Cell1492_1	381.831778903259	286.505551967537	0	1	5.1	Cell54759	5.1@5.1@5@5@5.1@5.1@5
1493	Cell1493_1	840.100533429068	466.110151441302	0	1	0.1	Cell54080	0.1@0@0.1@0.1@0@0@0
1494	Cell1494_1	417.76169875171	221.443568736315	0	1	5	Cell41120	5@5.1@5.1@5@5.1@5.1@5.1
1495	Cell1495_1	703.249242763966	895.783475046279	0	1	3	Cell16836	3@3.1@3.1@3.1@3.1@3.1@3.1
1496	Cell1496_1	600.432466328377	138.932379249018	0	1	5	Cell16551	5@5.1@5.1@5@5.1@5@0
1497	Cell1497_1	893.898552145576	253.411087381653	0	1	0	Cell26457	0@0.1@0.1@0@0.1@0@0
1498	Cell1498_1	717.666165068746	503.704327017069	0	1	0	Cell11410	0@0@0@0.1@0.1@0@0
1499	Cell1499_1	992.766739036189	46.3924375611823	0	1	0	Cell23104	0@0@0@0.1@0.1@0@0
1500	Cell1500_1	371.741574593121	448.044114160351	0	1	0.1	Cell37137	0.1@0.1@0@0@0@0.1@0.1
1501	Cell1501_1	610.051394440467	486.727565763053	0	1	0	Cell34088	0@0.1@0.1@0.1@0@0.1@0
1502	Cell1502_1	327.76035285485	658.276750087272	0	1	1	Cell44848	1@1.1@1@1@1.1@1.1@1
1503	Cell1503_1	854.998298447346	972.707388273673	0	1	3.1	Cell2860	3.1@3.1@3@3.1@3@3.1@3
1504	Cell1504_1	562.674828220159	108.167731587542	0	1	5	Cell43238	5@5.1@5@5.1@5.1@0.1@0.1
1505	Cell1505_1	931.869141925126	219.502762350254	0	1	0	Cell53538	0@0@0@0.1@0.1@0.1@0
1506	Cell1506_1	154.393592000706	197.959239134798	0	1	4	Cell17142	4@4@4.1@4@4.1@4@4.1
1507	Cell1507_1	222.034981472185	232.907536899904	0	1	4.1	Cell51227	4.1@4@4.1@4.1@4.1@4.1@4
1508	Cell1508_1	107.012588046724	406.348863030551	0	1	0.1	Cell40365	0.1@0@0.1@0@0@0.1@0
1509	Cell1509_1	993.986747129122	640.614286061144	0	1	0	Cell32405	0@0@0.1@0.1@0@0.1@0
1510	Cell1510_1	576.414322652621	805.584422403947	0	1	0.1	Cell30044	0.1@0@0.1@0@0@0.1@0.1
1511	Cell1511_1	9.78661265829578	998.156086884905	0	1	0	Cell2522	0@0.1@0.1@0@0.1@0@0
1512	Cell1512_1	754.930806297343	712.222798006143	0	1	0.1	Cell46400	0.1@0@0.1@0@0@0@0.1
1513	Cell1513_1	844.682539618574	937.250208826503	0	1	3	Cell20666	3@3.1@3.1@3.1@3.1@3@3
1514	Cell1514_1	36.7706950155552	623.521639459534	0	1	0	Cell17821	0@0@0.1@0@0.1@0@0.1
1515	Cell1515_1	44.7868476542644	208.797530578682	0	1	4.1	Cell58239	4.1@4@4.1@4@4@4@0
1516	Cell1516_1	412.458107623272	278.21660535736	0	1	5	Cell49143	5@5.1@5.1@5@5.1@5.1@5.1
1517	Cell1517_1	805.366935773054	176.87150784838	0	1	0	Cell52978	0@0@0@0@0.1@0.1@0.1
1518	Cell1518_1	243.197871392127	120.081161763286	0	1	2	Cell665	2@2.1@2.1@2@2.1@2.1@2.1
1519	Cell1519_1	79.543592979433	78.7263535854872	0	1	0.1	Cell35022	0.1@0@0.1@0.1@0@0@0.1
1520	Cell1520_1	831.473438211717	540.417884481605	0	1	0.1	Cell4539	0.1@0.1@0.1@0.1@0.1@0@0
1521	Cell1521_1	250.948427566094	898.889678117353	0	1	1.1	Cell13882	1.1@1.1@1@1.1@1.1@1.1@1
1522	Cell1522_1	484.737188596278	644.737920811865	0	1	0.1	Cell41523	0.1@0.1@0.1@0@0.1@0.1@0.1
1523	Cell1523_1	528.750368808862	179.430385936052	0	1	5.1	Cell6512	5.1@5.1@5@5.1@5.1@5@5.1
1524	Cell1524_1	422.754116339143	713.228502569254	0	1	1.1	Cell52106	1.1@1@1.1@1@1.1@1@1.1
1525	Cell1525_1	728.176830165321	755.336450137896	0	1	0	Cell37746	0@0@0@0.1@0.1@0.1@0.1
1526	Cell1526_1	336.186499145813	421.229131808737	0	1	0	Cell46455	0@0@0.1@0.1@0@0.1@0
1527	Cell1527_1	110.703654131852	743.070675212657	0	1	1	Cell46627	1@1@1.1@1@1.1@1@1.1
1528	Cell1528_1	165.774101510411	397.792164006503	0	1	0	Cell52681	0@4.1@4@0.1@4.1@4@0
1529	Cell1529_1	607.365486546187	987.033800721867	0	1	0.1	Cell17555	0.1@0.1@0@0@0@0.1@0
1530	Cell1530_1	319.88775004982	817.043666738551	0	1	1.1	Cell28785	1.1@1.1@1@1.1@1@1.1@1
1531	Cell1531_1	588.843645241112	402.612541086739	0	1	0	Cell22988	0@0@0@0@0@0@0
1532	Cell1532_1	910.947251483798	348.532626381144	0	1	0.1	Cell31669	0.1@0.1@0@0@0.1@0.1@0.1
1533	Cell1533_1	451.237764937803	544.846444498282	0	1	0	Cell23608	0@0.1@0.1@0.1@0.1@0.1@0
1534	Cell1534_1	780.713919390459	356.105534114642	0	1	0.1	Cell15047	0.1@0.1@0.1@0.1@0@0@0.1
1535	Cell1535_1	326.042868281016	321.782883761916	0	1	2	Cell54992	2@2.1@2.1@2.1@2.1@2@2.1
1536	Cell1536_1	459.030762304319	884.561123210704	0	1	0	Cell13746	0@0@0@0@0@0.1@0.1
1537	Cell1537_1	648.400599264307	706.066794042476	0	1	0.1	Cell16892	0.1@0.1@0@0@0@0@0
1538	Cell1538_1	415.226979901083	910.223031909438	0	1	0	Cell17740	0@0@0@0@0.1@0@0.1
1539	Cell1539_1	97.2261008895002	298.669705373468	0	1	4	Cell49811	4@4.1@4@4.1@4@4.1@4
1540	Cell1540_1	506.218253251398	302.431820088765	0	1	5.1	Cell37061	5.1@5@5.1@5.1@5@5@5
1541	Cell1541_1	136.610163853737	126.834346655989	0	1	0.1	Cell46043	0.1@0.1@0.1@0@0@2.1@0.1
1542	Cell1542_1	865.826221145922	987.065857585054	0	1	3	Cell34172	3@3.1@3@3@3.1@3.1@3.1
1543	Cell1543_1	753.930692222668	707.40615272522	0	1	0	Cell14543	0@0.1@0@0@0.1@0.1@0
1544	Cell1544_1	778.239162860438	334.865824347595	0	1	0	Cell16060	0@0@0.1@0@0.1@0.1@0.1
1545	Cell1545_1	191.574558259454	619.707179304212	0	1	1.1	Cell33885	1.1@1.1@1.1@1.1@1.1@1.1@1
1546	Cell1546_1	580.948963553878	236.683349998202	0	1	5.1	Cell59174	5.1@5.1@5@5.1@5@5.1@5
1547	Cell1547_1	916.298150681425	592.340984794544	0	1	0.1	Cell42278	0.1@0@0.1@0.1@0@0.1@0.1
1548	Cell1548_1	716.987937757745	138.009889112087	0	1	0	Cell16219	0@0@0.1@0@0@0.1@0.1
1549	Cell1549_1	273.116512427339	143.242340432014	0	1	2.1	Cell49504	2.1@2@2.1@2@2.1@2.1@2.1
1550	Cell1550_1	798.124255993403	882.20220597391	0	1	3.1	Cell3273	3.1@3.1@3.1@3@3@3.1@3
1551	Cell1551_1	965.989314020844	680.126887694001	0	1	0.1	Cell14838	0.1@0@0.1@0@0@0@0.1
1552	Cell1552_1	373.166315746261	152.966045950539	0	1	5.1	Cell48726	5.1@5.1@5@5@5@5@5.1
1553	Cell1553_1	307.583886534907	704.116700723534	0	1	1.1	Cell35136	1.1@1@1.1@1.1@1@1@1.1
1554	Cell1554_1	462.907222569687	750.076441792073	0	1	0	Cell3622	0@0.1@0.1@0@0@1@0
1555	Cell1555_1	473.488465518458	813.149615100585	0	1	0.1	Cell4896	0.1@0.1@0@0.1@0@0@0
1556	Cell1556_1	559.13049948914	174.318941534963	0	1	5	Cell55048	5@5@5.1@5.1@5@5@5.1
1557	Cell1557_1	764.51427370985	913.977550910553	0	1	3	Cell5624	3@3@3.1@3@3.1@3.1@3
1558	Cell1558_1	910.569251428125	842.757452425314	0	1	3.1	Cell47273	3.1@3@3@3.1@3.1@3.1@3.1
1559	Cell1559_1	885.694712377386	790.899639992509	0	1	0	Cell43762	0@0.1@0@0@0@0.1@0.1
1560	Cell1560_1	624.706503651105	568.247456167592	0	1	0.1	Cell35041	0.1@0.1@0.1@0.1@0.1@0.1@0.1
1561	Cell1561_1	333.590215840843	913.265347571811	0	1	1	Cell53022	1@1@0.1@1@0@1@0
1562	Cell1562_1	184.055433187867	760.345091655385	0	1	1	Cell3014	1@1.1@1@1@1@1@1.1
1563	Cell1563_1	368.080464082537	250.63006210071	0	1	5	Cell23427	5@5.1@5.1@5.1@5.1@5.1@5
1564	Cell1564_1	256.484252957162	115.507390466752	0	1	2	Cell6974	2@2.1@2.1@2.1@2@2.1@2.1
1565	Cell1565_1	362.254882059293	287.878903192468	0	1	5.1	Cell37549	5.1@5@5@5.1@5.1@5.1@5.1
1566	Cell1566_1	542.860123372171	54.6529153620359	0	1	0	Cell21428	0@0.1@0.1@0.1@0@0@0
1567	Cell1567_1	935.900609792443	256.923927020747	0	1	0	Cell57824	0@0@0.1@0@0.1@0.1@0.1
1568	Cell1568_1	962.271678985329	965.099191497779	0	1	3.1	Cell37984	3.1@3.1@3.1@3@3.1@3@3
1569	Cell1569_1	399.532372223679	901.737592714373	0	1	0	Cell45357	0@0@0@0@0@0@0.1
1570	Cell1570_1	430.156498242402	881.657917322358	0	1	0	Cell35382	0@0.1@0.1@0.1@0.1@0.1@0
1571	Cell1571_1	318.116302783368	913.997121225344	0	1	1	Cell50506	1@1.1@1@1@1@0@1
1572	Cell1572_1	213.542504099896	15.0268453054596	0	1	0.1	Cell47288	0.1@0.1@0@0.1@0@0.1@0
1573	Cell1573_1	441.045275274199	355.02539266902	0	1	5.1	Cell916	5.1@5.1@5@0@5@5.1@5
1574	Cell1574_1	186.496178567875	60.4480259087868	0	1	0.1	Cell21956	0.1@0.1@0@0.1@0@0.1@0.1
1575	Cell1575_1	429.459997349419	207.228685311275	0	1	5	Cell52233	5@5.1@5@5.1@5.1@5.1@5.1
1576	Cell1576_1	953.189052813686	729.97864540224	0	1	0	Cell46494	0@0@0.1@0@0.1@0@0.1
1577	Cell1577_1	696.95113316644	854.201272035949	0	1	0	Cell43012	0@0@0@0.1@0@3@3
1578	Cell1578_1	702.149971543811	289.063113551587	0	1	0.1	Cell9332	0.1@0@0.1@0@0.1@0.1@0
1579	Cell1579_1	27.0432048980147	438.860023938119	0	1	0.1	Cell3662	0.1@0@0.1@0.1@0@0@0.1
1580	Cell1580_1	791.749956191052	807.664400202455	0	1	0.1	Cell53141	0.1@0.1@0@3@3.1@0.1@3.1
1581	Cell1581_1	540.049710753141	792.850808843737	0	1	0.1	Cell57271	0.1@0@0.1@0.1@0.1@0.1@0.1
1582	Cell1582_1	678.728312864434	76.5663409729023	0	1	0	Cell42880	0@0.1@0@0.1@0@0@0.1
1583	Cell1583_1	883.585610541515	177.141126394505	0	1	0.1	Cell52215	0.1@0@0@0@0@0.1@0.1
1584	Cell1584_1	676.210377806798	97.6869878736325	0	1	0	Cell4728	0@0.1@0.1@0@0@0@0
1585	Cell1585_1	635.648663509171	894.191838449566	0	1	0.1	Cell30313	0.1@0.1@0@0.1@0.1@0.1@0.1
1586	Cell1586_1	989.419830722734	629.074964347063	0	1	0	Cell16432	0@0.1@0.1@0@0@0.1@0
1587	Cell1587_1	628.09462457546	576.835609859088	0	1	0.1	Cell105	0.1@0.1@0.1@0.1@0.1@0@0
1588	Cell1588_1	699.157803039532	622.760559179354	0	1	0	Cell41141	0@0.1@0@0@0@0.1@0
1589	Cell1589_1	435.832916218555	493.971653457265	0	1	0.1	Cell26312	0.1@0.1@0@0@0.1@0@0
1590	Cell1590_1	443.191155476263	172.446792440955	0	1	5.1	Cell52364	5.1@5@5.1@5@5.1@5.1@5
1591	Cell1591_1	347.592689547455	996.55707577453	0	1	0.1	Cell15625	0.1@0@0@0.1@0@0@0.1
1592	Cell1592_1	244.335832002107	588.675771025941	0	1	1	Cell1620	1@1@1@1@1@1@1.1
1593	Cell1593_1	15.5588472101372	507.935144933406	0	1	0.1	Cell27910	0.1@0@0@0@0.1@0@0.1
1594	Cell1594_1	543.809177342337	167.947682716418	0	1	5.1	Cell46304	5.1@5@5@5@5@5@5.1
1595	Cell1595_1	91.7115484292153	426.463359478163	0	1	0.1	Cell23406	0.1@0@0@0.1@0.1@0.1@0.1
1596	Cell1596_1	379.741841498995	530.264337506844	0	1	0	Cell20091	0@0@0@0.1@0.1@0.1@0
1597	Cell1597_1	849.964467749698	141.692330470309	0	1	0	Cell19061	0@0@0.1@0.1@0@0@0.1
1598	Cell1598_1	336.743097338825	54.0740501151886	0	1	0.1	Cell15591	0.1@0@0.1@0@0.1@0@0.1
1599	Cell1599_1	485.197762271157	211.860428821528	0	1	5	Cell6909	5@5@5.1@5@5.1@5.1@5
1600	Cell1600_1	586.990307727829	764.965008729836	0	1	0	Cell15921	0@0.1@0@0.1@0@0@0
1601	Cell1601_1	130.208938063355	503.922376767267	0	1	0	Cell24485	0@0@0@0@0.1@0.1@0
1602	Cell1602_1	761.964111760026	322.378748652525	0	1	0.1	Cell27920	0.1@0@0@0.1@0.1@0.1@0.1
1603	Cell1603_1	339.434616887942	115.780810358934	0	1	2	Cell39376	2@2@2@2@2.1@2@2
1604	Cell1604_1	270.423901761882	528.190028349636	0	1	0.1	Cell4044	0.1@0.1@0.1@0@0.1@0@0.1
1605	Cell1605_1	964.300991630415	751.879312325269	0	1	0.1	Cell26652	0.1@0@0@0@0.1@0.1@0
1606	Cell1606_1	649.497118154541	424.983592892997	0	1	0.1	Cell57352	0.1@0@0.1@0@0@0@0.1
1607	Cell1607_1	874.5154355634	266.437637186144	0	1	0	Cell50604	0@0.1@0@0.1@0.1@0.1@0.1
1608	Cell1608_1	696.980475380551	585.299947780557	0	1	0	Cell16513	0@0@0.1@0@0@0.1@0
1609	Cell1609_1	634.084834213601	540.308650501072	0	1	0	Cell18971	0@0@0@0@0@0.1@0.1
1610	Cell1610_1	937.924963452155	564.587048567599	0	1	0	Cell56068	0@0@0@0@0@0@0
1611	Cell1611_1	869.065914893057	884.937512991717	0	1	3.1	Cell39504	3.1@3@3@3@3@3@3
1612	Cell1612_1	135.883416173747	401.444859826006	0	1	0.1	Cell21062	0.1@0@0.1@4.1@0@4@4
1613	Cell1613_1	47.986274068011	366.60923058074	0	1	0.1	Cell19545	0.1@0@0.1@0@0@0@0.1
1614	Cell1614_1	291.172636156902	78.6089186712634	0	1	2.1	Cell27212	2.1@2.1@2.1@2.1@2.1@2.1@2.1
1615	Cell1615_1	68.5169098672923	985.748957616743	0	1	0.1	Cell38881	0.1@0.1@0.1@0.1@0.1@0.1@0.1
1616	Cell1616_1	226.012978126062	647.196811147267	0	1	1	Cell28414	1@1.1@1@1@1.1@1@1.1
1617	Cell1617_1	71.407226580428	249.088250746718	0	1	4	Cell44859	4@4.1@4@4.1@4@4@4.1
1618	Cell1618_1	340.714697785443	46.1920154688414	0	1	0	Cell17113	0@0.1@0@0.1@0.1@0.1@0
1619	Cell1619_1	557.826448224019	675.728193469113	0	1	0	Cell17625	0@0@0@0.1@0.1@0.1@0
1620	Cell1620_1	551.613652945729	532.592352728592	0	1	0	Cell28330	0@0.1@0@0@0@0@0.1
1621	Cell1621_1	755.691908906912	292.275982258143	0	1	0.1	Cell47106	0.1@0@0@0@0.1@0@0.1
1622	Cell1622_1	221.805704225553	944.250533314887	0	1	0	Cell8592	0@0@0.1@0.1@0.1@1.1@0.1
1623	Cell1623_1	99.1532758807298	647.109496952035	0	1	1.1	Cell59370	1.1@1.1@1@1.1@1@1@1
1624	Cell1624_1	383.538100410253	894.566185323987	0	1	0	Cell53190	0@0@0@1@0.1@0@0
1625	Cell1625_1	498.569627486635	70.1447931115981	0	1	5.1	Cell2062	5.1@0.1@0.1@0.1@0@0@5.1
1626	Cell1626_1	22.8904507618863	292.694441772997	0	1	0.1	Cell15995	0.1@4@0@0@4.1@0.1@0.1
1627	Cell1627_1	580.388661938487	300.670805997215	0	1	5.1	Cell51543	5.1@5.1@5@5.1@5@5@5.1
1628	Cell1628_1	84.3328787100036	51.4684128891677	0	1	0.1	Cell59220	0.1@0.1@0@0.1@0@0.1@0.1
1629	Cell1629_1	941.584516487783	828.219457609113	0	1	0.1	Cell210	0.1@0.1@0@0@3@3@3
1630	Cell1630_1	7.10868938174099	373.964313951321	0	1	0.1	Cell6180	0.1@0@0@0.1@0@0.1@0.1
1631	Cell1631_1	537.040523066884	380.454811247531	0	1	0	Cell14662	0@0@0@0@0.1@0@0
1632	Cell1632_1	280.616196741117	307.186115665128	0	1	2	Cell16301	2@2@4@4.1@4@4@2.1
1633	Cell1633_1	382.300711678341	885.609099867754	0	1	1	Cell21192	1@0@0@0@1@0@0.1
1634	Cell1634_1	850.16224148334	474.81717610592	0	1	0	Cell57751	0@0@0.1@0@0@0.1@0.1
1635	Cell1635_1	448.088004669873	549.608817964094	0	1	0.1	Cell53319	0.1@0@0.1@0.1@0.1@0.1@0.1
1636	Cell1636_1	886.67482652911	359.222469946602	0	1	0	Cell20803	0@0.1@0.1@0.1@0.1@0@0
1637	Cell1637_1	260.120161727304	387.797329219058	0	1	0	Cell3076	0@2.1@2.1@0@0@2@2.1
1638	Cell1638_1	432.259588587796	217.46540275123	0	1	5.1	Cell56560	5.1@5@5.1@5.1@5.1@5.1@5
1639	Cell1639_1	622.430292149074	544.074384205742	0	1	0	Cell23263	0@0@0@0.1@0@0@0
1640	Cell1640_1	534.386798569001	259.101013010601	0	1	5	Cell59037	5@5@5@5@5.1@5.1@5.1
1641	Cell1641_1	570.336482486222	913.720833634725	0	1	0	Cell10134	0@0.1@0.1@0.1@0.1@0@0
1642	Cell1642_1	713.911819585599	907.255407358985	0	1	3.1	Cell40434	3.1@3@3.1@3.1@3.1@3@3
1643	Cell1643_1	294.065481208265	312.078677848447	0	1	2.1	Cell51921	2.1@2.1@2.1@2.1@2.1@2@2
1644	Cell1644_1	677.712154890411	763.000031709438	0	1	0	Cell14638	0@0@0@0.1@0.1@0.1@0
1645	Cell1645_1	731.125070014037	195.961078082211	0	1	0	Cell4795	0@0.1@0.1@0@0@0@0
1646	Cell1646_1	599.749491230818	181.448115675244	0	1	5	Cell29976	5@5@5.1@5@5@5.1@5
1647	Cell1647_1	341.399574137526	711.431414882885	0	1	1	Cell26849	1@1.1@1@1@1.1@1@1.1
1648	Cell1648_1	615.065050766803	899.774717913009	0	1	0.1	Cell13373	0.1@0.1@0.1@0.1@0.1@0.1@0.1
1649	Cell1649_1	12.8285815173294	705.974041942973	0	1	0	Cell6387	0@0@0.1@0.1@0.1@0@0.1
1650	Cell1650_1	474.364041839493	512.119770784862	0	1	0.1	Cell49491	0.1@0@0@0@0.1@0.1@0
1651	Cell1651_1	129.884363399353	225.396209204802	0	1	4	Cell57864	4@4.1@4.1@4@4.1@4@4
1652	Cell1652_1	502.133421165636	881.032889550552	0	1	0.1	Cell41271	0.1@0@0@0@0.1@0@0.1
1653	Cell1653_1	635.205481637968	790.488226563204	0	1	0.1	Cell22892	0.1@0@0@0.1@0.1@0@0
1654	Cell1654_1	981.188233661931	140.097479604417	0	1	0	Cell38601	0@0@0.1@0@0.1@0@0.1
1655	Cell1655_1	149.147898422088	322.983800226357	0	1	4	Cell15273	4@4@4@4.1@4.1@4@4
1656	Cell1656_1	13.270170093514	959.700846998254	0	1	0	Cell34234	0@0@0@0.1@0@0.1@0
1657	Cell1657_1	655.008260033093	823.717360863462	0	1	0.1	Cell21437	0.1@0.1@0@0.1@0.1@0.1@0.1
1658	Cell1658_1	83.0597720253281	17.8184072673321	0	1	0.1	Cell12108	0.1@0.1@0@0.1@0@0@0.1
1659	Cell1659_1	347.843737949384	211.339124090271	0	1	5	Cell20040	5@5@5@5@5@5@5.1
1660	Cell1660_1	534.770552396774	255.039844961138	0	1	5	Cell42794	5@5@5@5@5.1@5.1@5.1
1661	Cell1661_1	864.599137660116	331.063669081777	0	1	0	Cell16322	0@0@0@0.1@0.1@0@0
1662	Cell1662_1	609.929604132194	346.2612236063	0	1	0	Cell37429	0@0@0.1@0.1@0@0.1@0
1663	Cell1663_1	394.382787596202	906.656499623787	0	1	0	Cell40141	0@0@0@0.1@0@0@0
1664	Cell1664_1	258.472917273641	106.857899336377	0	1	2.1	Cell13169	2.1@2.1@2@2@2.1@2.1@2.1
1665	Cell1665_1	507.764877751935	894.183065092657	0	1	0.1	Cell55794	0.1@0.1@0@0@0@0.1@0
1666	Cell1666_1	305.832249391591	676.393586730585	0	1	1.1	Cell51928	1.1@1@1@1.1@1@1.1@1.1
1667	Cell1667_1	347.175359992776	512.686716091586	0	1	0.1	Cell28460	0.1@0.1@0.1@0.1@0@0.1@0.1
1668	Cell1668_1	885.025125609944	870.654638667358	0	1	3	Cell11175	3@3@3@3@3@3.1@3.1
1669	Cell1669_1	659.663714331808	619.780003818683	0	1	0	Cell30776	0@0.1@0@0@0.1@0@0.1
1670	Cell1670_1	919.995691126678	150.913060895633	0	1	0.1	Cell18963	0.1@0@0@0.1@0@0.1@0.1
1671	Cell1671_1	296.649495908991	427.334465269232	0	1	0.1	Cell36342	0.1@0.1@0@0.1@0@0@0
1672	Cell1672_1	354.24010919081	697.728947928874	0	1	1.1	Cell4689	1.1@1@1@1.1@1@1@1
1673	Cell1673_1	346.885663603432	12.0551486650947	0	1	0.1	Cell18699	0.1@0@0.1@0@0.1@0@0
1674	Cell1674_1	86.8800434044097	825.028459144523	0	1	1.1	Cell50321	1.1@1.1@1@1.1@1.1@1.1@1
1675	Cell1675_1	201.598932969151	366.399513879791	0	1	4.1	Cell15376	4.1@4@4@4.1@4.1@4@4.1
1676	Cell1676_1	419.554945085198	162.132023781072	0	1	5	Cell50544	5@5@5.1@5@5@5@5.1
1677	Cell1677_1	346.207117866026	392.363784383982	0	1	0	Cell4346	0@0@0.1@0@2@0.1@0.1
1678	Cell1678_1	16.3760103120003	329.506102017127	0	1	0.1	Cell45048	0.1@0@0@0@0.1@0.1@4.1
1679	Cell1679_1	850.948965905001	974.965088711353	0	1	3.1	Cell27571	3.1@3.1@3@3@3@3.1@3.1
1680	Cell1680_1	283.765702314442	521.499699992128	0	1	0	Cell52417	0@0.1@0.1@0@0.1@0.1@0.1
1681	Cell1681_1	873.87069419655	601.6521776265	0	1	0	Cell58956	0@0@0.1@0.1@0.1@0@0.1
1682	Cell1682_1	532.963885402074	390.952480173903	0	1	0	Cell54673	0@0@0@0@0@0.1@0
1683	Cell1683_1	899.498429391999	288.249895308632	0	1	0	Cell24176	0@0.1@0@0@0.1@0@0
1684	Cell1684_1	816.573052513879	913.654617921915	0	1	3.1	Cell34665	3.1@3.1@3.1@3@3.1@3@3.1
1685	Cell1685_1	922.474592084531	914.048574652756	0	1	3	Cell18125	3@3.1@3@3@3.1@3.1@3
1686	Cell1686_1	585.427906815428	71.8853437127545	0	1	0.1	Cell16407	0.1@0.1@0.1@0.1@0@0.1@0
1687	Cell1687_1	196.659498837544	955.836236428469	0	1	0.1	Cell4524	0.1@0.1@0.1@0@0.1@0.1@0
1688	Cell1688_1	697.693421171512	420.074161320692	0	1	0	Cell23751	0@0.1@0.1@0@0.1@0@0.1
1689	Cell1689_1	322.086512760259	868.473878097255	0	1	1	Cell23366	1@1@1.1@1@1@1@1.1
1690	Cell1690_1	492.487688481575	725.062830182957	0	1	0	Cell55271	0@0@0.1@0.1@0.1@0@0.1
1691	Cell1691_1	747.666972676991	352.28917665896	0	1	0.1	Cell5401	0.1@0@0.1@0@0.1@0.1@0
1692	Cell1692_1	510.828280732036	520.939722618088	0	1	0	Cell42983	0@0.1@0.1@0.1@0@0.1@0.1
1693	Cell1693_1	618.09986794088	879.088217854034	0	1	0.1	Cell12335	0.1@0@0@0.1@0@0.1@0
1694	Cell1694_1	373.570122529287	593.128675194923	0	1	1	Cell33325	1@1@1@0@1@1.1@1.1
1695	Cell1695_1	115.638046473265	521.404448861722	0	1	0	Cell35233	0@0.1@0@0.1@0.1@0@0
1696	Cell1696_1	656.987161986763	545.971096093999	0	1	0	Cell22336	0@0@0@0.1@0@0@0
1697	Cell1697_1	443.10779451346	159.403671205277	0	1	5.1	Cell45275	5.1@5@5@5@5.1@5.1@5.1
1698	Cell1698_1	748.736541854218	215.969363855664	0	1	0	Cell28993	0@0.1@0@0.1@0@0@0
1699	Cell1699_1	708.462674560724	767.41974137933	0	1	0.1	Cell21602	0.1@0.1@0.1@0@0@0.1@0
1700	Cell1700_1	167.800413178513	428.462256005034	0	1	0	Cell22980	0@0@0.1@0.1@0.1@0@0
1701	Cell1701_1	215.531080029206	420.135112414602	0	1	0	Cell59686	0@0@0.1@0@0.1@0@0.1
1702	Cell1702_1	524.710380883655	984.146735028364	0	1	0	Cell51987	0@0.1@0@0.1@0@0@0.1
1703	Cell1703_1	619.144350048387	789.980236428557	0	1	0.1	Cell52100	0.1@0@0.1@0.1@0@0@0.1
1704	Cell1704_1	732.995793516049	996.000935799209	0	1	3.1	Cell13584	3.1@3.1@3@3@3.1@3@3
1705	Cell1705_1	432.761700045317	541.738326682011	0	1	0.1	Cell57180	0.1@0.1@0@0.1@0.1@0@0.1
1706	Cell1706_1	600.234825873282	257.647920277435	0	1	5.1	Cell19624	5.1@5@5@5.1@5.1@5.1@0.1
1707	Cell1707_1	284.391505102161	280.796284434851	0	1	2.1	Cell58757	2.1@2@2@4@2.1@4@4.1
1708	Cell1708_1	821.001352021005	170.085725767771	0	1	0.1	Cell44727	0.1@0@0@0@0@0@0.1
1709	Cell1709_1	844.365585556719	717.13342164224	0	1	0	Cell32604	0@0@0.1@0.1@0.1@0.1@0.1
1710	Cell1710_1	43.1562234773301	633.798490489135	0	1	0	Cell30490	0@0@0@0.1@0@0.1@0.1
1711	Cell1711_1	188.703991194023	368.331138234586	0	1	4.1	Cell57941	4.1@4@4.1@4@4.1@4@4
1712	Cell1712_1	911.787661341485	795.839407901978	0	1	0.1	Cell48744	0.1@0.1@0@0.1@0.1@3@0.1
1713	Cell1713_1	674.236733494094	180.695109562948	0	1	0.1	Cell44323	0.1@0@0@0.1@0@0@0.1
1714	Cell1714_1	565.967273755698	608.582982117543	0	1	0.1	Cell45535	0.1@0@0@0.1@0@0@0
1715	Cell1715_1	940.503551413305	284.949606342241	0	1	0	Cell59207	0@0.1@0.1@0.1@0.1@0.1@0
1716	Cell1716_1	435.061407182831	428.490421972005	0	1	0	Cell58413	0@0.1@0@0@0@0.1@0.1
1717	Cell1717_1	860.400096326601	609.277645720402	0	1	0	Cell26725	0@0.1@0@0.1@0.1@0.1@0
1718	Cell1718_1	88.6649513388984	965.692561311647	0	1	0	Cell11033	0@0.1@0@0.1@0.1@0.1@0
1719	Cell1719_1	348.76439079619	493.567265412305	0	1	0.1	Cell50848	0.1@0@0.1@0@0.1@0.1@0.1
1720	Cell1720_1	601.559903980698	726.140193945495	0	1	0.1	Cell43922	0.1@0.1@0.1@0.1@0@0.1@0
1721	Cell1721_1	330.944999305764	31.7264785929583	0	1	0.1	Cell16906	0.1@0.1@0@0.1@0@0@0
1722	Cell1722_1	156.2266251205	926.886816059006	0	1	0	Cell54916	0@0@0@0.1@1.1@0.1@1.1
1723	Cell1723_1	708.298840104369	83.9854773618281	0	1	0.1	Cell53411	0.1@0.1@0.1@0.1@0@0@0
1724	Cell1724_1	131.88149590441	320.32497323025	0	1	4.1	Cell5004	4.1@4.1@4@4@4@4@4
1725	Cell1725_1	97.8031765287742	865.190666229697	0	1	1	Cell59342	1@1@1@1@0.1@1@0
1726	Cell1726_1	967.236700969748	635.728739027865	0	1	0.1	Cell40636	0.1@0@0.1@0.1@0@0.1@0.1
1727	Cell1727_1	494.878573961789	366.208244046196	0	1	5.1	Cell24074	5.1@5.1@5.1@5.1@5@0@5
1728	Cell1728_1	352.95966032357	280.361048570136	0	1	5.1	Cell36875	5.1@5@5@5.1@5.1@5.1@5
1729	Cell1729_1	862.056683769217	764.515593702439	0	1	0.1	Cell914	0.1@0@0@0.1@0@0@0.1
1730	Cell1730_1	864.912581123179	735.996308095055	0	1	0.1	Cell52063	0.1@0@0@0.1@0@0.1@0
1731	Cell1731_1	61.1803633794188	171.25705439481	0	1	0.1	Cell47149	0.1@0.1@4.1@0.1@0.1@4@4
1732	Cell1732_1	562.243699335027	210.992988539394	0	1	5	Cell57709	5@5.1@5@5.1@5@5.1@5
1733	Cell1733_1	251.727362519596	259.333782480797	0	1	4.1	Cell43341	4.1@4@4@4@4.1@4.1@4
1734	Cell1734_1	715.391301238444	987.071845350554	0	1	3.1	Cell790	3.1@3@3@3@3@3@3.1
1735	Cell1735_1	364.21235152008	226.544314800994	0	1	5	Cell26120	5@5@5.1@5@5@5@5.1
1736	Cell1736_1	445.635746163316	877.950573809678	0	1	0	Cell17113	0@0.1@0.1@0.1@0@0@0
1737	Cell1737_1	388.533678304171	668.578612127108	0	1	1.1	Cell1473	1.1@1@1@1.1@1@1.1@1
1738	Cell1738_1	133.453650340904	43.2823314988054	0	1	0	Cell10026	0@0@0@0@0.1@0@0.1
1739	Cell1739_1	671.125514451182	900.992054852657	0	1	0.1	Cell20336	0.1@0.1@0.1@3.1@3@0@0
1740	Cell1740_1	310.854428101797	968.612892213976	0	1	0.1	Cell19983	0.1@0@0@0@0.1@0@0.1
1741	Cell1741_1	144.279533854453	70.0597430234775	0	1	0.1	Cell42017	0.1@0@0@0@0@0@0.1
1742	Cell1742_1	970.297672837507	48.2984508033842	0	1	0.1	Cell28842	0.1@0@0@0@0@0@0.1
1743	Cell1743_1	509.917938946281	734.784015504178	0	1	0	Cell25148	0@0@0@0@0.1@0@0
1744	Cell1744_1	229.231924148276	532.966571441619	0	1	0	Cell45523	0@0.1@0.1@0.1@0@1@1.1
1745	Cell1745_1	937.930580921937	658.090480408864	0	1	0	Cell49866	0@0.1@0.1@0.1@0.1@0@0
1746	Cell1746_1	847.874437073711	248.172162631992	0	1	0.1	Cell47061	0.1@0@0.1@0.1@0@0.1@0.1
1747	Cell1747_1	20.7438897460233	818.795623471262	0	1	0	Cell33004	0@0.1@0@0@0@0.1@0.1
1748	Cell1748_1	829.17737727752	867.787745484384	0	1	3.1	Cell41414	3.1@3.1@3@3@3.1@3.1@3
1749	Cell1749_1	712.658449755749	910.088714115554	0	1	3	Cell52284	3@3.1@3.1@3.1@3@3.1@3
1750	Cell1750_1	122.665683294646	72.4050795717631	0	1	0.1	Cell7613	0.1@0.1@0@0@0@0.1@0.1
1751	Cell1751_1	552.266441964312	47.2962086913176	0	1	0.1	Cell20876	0.1@0.1@0@0@0@0.1@0
1752	Cell1752_1	113.059456651332	745.525907947449	0	1	1	Cell37704	1@1@1.1@1@1@1.1@1.1
1753	Cell1753_1	610.031125634443	435.54633082496	0	1	0.1	Cell9778	0.1@0@0@0.1@0.1@0@0.1
1754	Cell1754_1	176.513362807222	722.644712150795	0	1	1.1	Cell1209	1.1@1@1@1.1@1.1@1.1@1.1
1755	Cell1755_1	266.602542755427	260.378128518583	0	1	4	Cell51166	4@4.1@4@4.1@4@4@4
1756	Cell1756_1	348.52958074538	266.706841708161	0	1	5.1	Cell27584	5.1@5@5@5.1@5@5.1@5.1
1757	Cell1757_1	100.204310036032	295.327899790835	0	1	4.1	Cell32993	4.1@4@4.1@4@4@4.1@4.1
1758	Cell1758_1	502.065020196373	27.6485051189084	0	1	0.1	Cell36957	0.1@0.1@0.1@0@0@0@0.1
1759	Cell1759_1	747.579365641112	393.519242397044	0	1	0	Cell31705	0@0@0.1@0.1@0@0@0.1
1760	Cell1760_1	741.814148797886	744.913289268967	0	1	0.1	Cell17214	0.1@0@0@0@0.1@0@0
1761	Cell1761_1	828.12492520595	962.889077548869	0	1	3	Cell54267	3@3@3.1@3@3@3@3
1762	Cell1762_1	322.50222343416	868.591824028874	0	1	1	Cell2227	1@1@1.1@1@1@1@1.1
1763	Cell1763_1	431.425254650181	836.503900660435	0	1	0	Cell23049	0@0.1@0@1@0@0.1@0
1764	Cell1764_1	359.693471446633	686.04493130208	0	1	1	Cell55605	1@1@1.1@1.1@1@1.1@1
1765	Cell1765_1	681.315940972185	102.223802401451	0	1	0.1	Cell3543	0.1@0@0@0.1@0@0@0
1766	Cell1766_1	578.168718638597	906.527503667865	0	1	0.1	Cell16727	0.1@0.1@0.1@0@0.1@0.1@0
1767	Cell1767_1	784.622417678591	478.413549295394	0	1	0.1	Cell30164	0.1@0.1@0.1@0.1@0@0.1@0
1768	Cell1768_1	806.237594976323	665.720660934458	0	1	0.1	Cell3261	0.1@0.1@0@0.1@0.1@0@0
1769	Cell1769_1	412.573536846554	523.38592474279	0	1	0	Cell43347	0@0@0@0.1@0@0@0
1770	Cell1770_1	87.4858037037775	247.157847763039	0	1	4	Cell19286	4@4@4@4.1@4.1@4@4.1
1771	Cell1771_1	965.703393856995	172.269966931548	0	1	0	Cell37295	0@0@0.1@0.1@0@0.1@0.1
1772	Cell1772_1	473.247098535299	657.457972523989	0	1	0.1	Cell54846	0.1@0@0.1@0.1@0@0.1@0.1
1773	Cell1773_1	127.019193300977	946.659090413945	0	1	0.1	Cell17320	0.1@0@0.1@0@0.1@0@0.1
1774	Cell1774_1	695.648470975459	930.012093313737	0	1	3.1	Cell28696	3.1@3@3@3@3@3.1@3
1775	Cell1775_1	322.775254422799	417.385448529385	0	1	0	Cell50678	0@0.1@0.1@0@0@0@0.1
1776	Cell1776_1	736.934724204242	224.103658971144	0	1	0	Cell38351	0@0.1@0@0@0.1@0.1@0
1777	Cell1777_1	493.712682773825	129.755084139295	0	1	5.1	Cell26421	5.1@5@5.1@5.1@5@5@5
1778	Cell1778_1	54.7369243423454	961.788117203396	0	1	0	Cell8381	0@0@0.1@0@0@0@0.1
1779	Cell1779_1	290.057214972796	82.8884525713511	0	1	2.1	Cell7318	2.1@2.1@2.1@2@2.1@2.1@2
1780	Cell1780_1	32.7909296879079	690.650060272776	0	1	0.1	Cell55194	0.1@0.1@0@0.1@0@0@0
1781	Cell1781_1	734.45824598521	345.101445088862	0	1	0	Cell8772	0@0.1@0.1@0@0@0.1@0.1
1782	Cell1782_1	659.44028831576	305.403770028148	0	1	0.1	Cell17689	0.1@0@0.1@0@0.1@0.1@0.1
1783	Cell1783_1	165.760659682797	850.060863028746	0	1	1.1	Cell51759	1.1@1.1@1@1@1.1@1@1
1784	Cell1784_1	789.460899707396	305.661501430441	0	1	0.1	Cell41868	0.1@0@0.1@0.1@0@0.1@0.1
1785	Cell1785_1	959.403701431351	452.490217634477	0	1	0	Cell7140	0@0@0.1@0.1@0@0@0.1
1786	Cell1786_1	795.650497075403	793.635106572416	0	1	0.1	Cell43880	0.1@0@0.1@0.1@0@0.1@0
1787	Cell1787_1	917.100561266998	217.450024314225	0	1	0.1	Cell31324	0.1@0.1@0@0@0@0.1@0
1788	Cell1788_1	55.5725422198884	358.164827222237	0	1	0	Cell24466	0@0@0@0@0.1@0.1@0
1789	Cell1789_1	158.385472418042	30.9569831565022	0	1	0	Cell45859	0@0@0@0.1@0@0.1@0
1790	Cell1790_1	10.248479809612	631.1922803747	0	1	0.1	Cell54797	0.1@0.1@0@0.1@0@0@0
1791	Cell1791_1	186.056110716192	683.352124324068	0	1	1	Cell12038	1@1@1@1.1@1.1@1@1
1792	Cell1792_1	902.644242009846	168.843601111788	0	1	0.1	Cell17054	0.1@0.1@0@0@0@0@0
1793	Cell1793_1	396.289836596465	479.060563840671	0	1	0.1	Cell24538	0.1@0.1@0@0@0@0@0.1
1794	Cell1794_1	584.823509074049	466.359182754997	0	1	0	Cell5801	0@0@0@0@0.1@0@0.1
1795	Cell1795_1	52.2949959698599	814.158616039902	0	1	0	Cell750	0@0.1@0@0.1@0.1@0.1@1
1796	Cell1796_1	548.724822300021	703.67078350205	0	1	0	Cell59552	0@0.1@0@0@0@0.1@0
1797	Cell1797_1	138.62543782522	456.848758964101	0	1	0.1	Cell8895	0.1@0@0.1@0@0.1@0.1@0.1
1798	Cell1798_1	315.777830894338	420.582815289497	0	1	0.1	Cell43913	0.1@0@0@0.1@0.1@0.1@0.1
1799	Cell1799_1	765.538386529079	301.479425083613	0	1	0.1	Cell54521	0.1@0.1@0@0@0@0@0
1800	Cell1800_1	729.836486038286	610.057461754419	0	1	0.1	Cell20841	0.1@0.1@0@0@0@0.1@0.1
1801	Cell1801_1	807.159438026138	794.77222331753	0	1	0	Cell1184	0@0.1@0.1@0.1@0.1@0@3.1
1802	Cell1802_1	526.062145403353	627.079269994283	0	1	0	Cell59775	0@0.1@0.1@0@0.1@0.1@0.1
1803	Cell1803_1	847.226309082704	411.256678280653	0	1	0	Cell27634	0@0@0.1@0@0.1@0@0.1
1804	Cell1804_1	70.1836250838824	668.115321477177	0	1	1.1	Cell47500	1.1@1@1@0@1.1@1@1
1805	Cell1805_1	874.373678826261	853.306924141012	0	1	3	Cell55687	3@3@3.1@3@3.1@3.1@3
1806	Cell1806_1	405.40550607862	87.7523796379101	0	1	5	Cell28960	5@5@5@0@0@5@5.1
1807	Cell1807_1	893.43112148717	475.736598975491	0	1	0.1	Cell4651	0.1@0.1@0@0.1@0.1@0@0
1808	Cell1808_1	260.575946213212	798.969864412211	0	1	1.1	Cell26979	1.1@1.1@1@1.1@1@1@1
1809	Cell1809_1	508.032711109845	715.535321617499	0	1	0	Cell15250	0@0@0.1@0@0@0.1@0
1810	Cell1810_1	766.468153023394	559.735701088561	0	1	0	Cell43785	0@0@0.1@0.1@0@0@0
1811	Cell1811_1	610.745603779797	562.297675518319	0	1	0.1	Cell36190	0.1@0@0.1@0.1@0.1@0.1@0
1812	Cell1812_1	936.781123234658	712.046124615707	0	1	0.1	Cell39614	0.1@0.1@0.1@0@0.1@0.1@0.1
1813	Cell1813_1	22.342729199212	910.653338793898	0	1	0	Cell36458	0@0@0@0.1@0@0.1@0.1
1814	Cell1814_1	317.751155850245	111.199965530308	0	1	2	Cell45583	2@2@2.1@2.1@2@2@2
1815	Cell1815_1	729.285473216558	370.518739273772	0	1	0.1	Cell23843	0.1@0.1@0@0@0@0@0
1816	Cell1816_1	246.264723332599	149.481822355185	0	1	2.1	Cell32379	2.1@2.1@2.1@2.1@2@4.1@2.1
1817	Cell1817_1	86.6818870473653	144.575178700266	0	1	0.1	Cell17272	0.1@0@0.1@0@0.1@4.1@0
1818	Cell1818_1	537.932050713338	702.364767483203	0	1	0.1	Cell992	0.1@0@0@0.1@0@0@0
1819	Cell1819_1	486.242224840447	565.972590011312	0	1	0	Cell33136	0@0@0.1@0@0@0@0
1820	Cell1820_1	936.250113127055	694.798631369835	0	1	0.1	Cell46419	0.1@0.1@0.1@0@0@0.1@0.1
1821	Cell1821_1	340.862461361103	95.0028784256428	0	1	2	Cell2379	2@2.1@2@2.1@2@2@2
1822	Cell1822_1	766.942895394051	183.92713432759	0	1	0.1	Cell5232	0.1@0@0@0.1@0.1@0@0
1823	Cell1823_1	397.981369069312	108.422314080643	0	1	5	Cell1110	5@5.1@5@5.1@5.1@5@5.1
1824	Cell1824_1	143.475423444062	182.227948223706	0	1	4	Cell12304	4@4@4@4@4.1@4@4.1
1825	Cell1825_1	915.395121073117	476.526432764716	0	1	0.1	Cell53552	0.1@0.1@0.1@0@0.1@0.1@0
1826	Cell1826_1	364.272951391293	752.065019349568	0	1	1	Cell4846	1@1@1@1.1@1.1@1@1
1827	Cell1827_1	298.769478670554	835.140338547062	0	1	1.1	Cell10699	1.1@1@1.1@1.1@1@1.1@1
1828	Cell1828_1	379.698395251296	584.164671814535	0	1	1	Cell4088	1@1@0@1@0@0@0.1
1829	Cell1829_1	831.983566152863	245.645662857685	0	1	0.1	Cell1930	0.1@0@0.1@0@0.1@0@0
1830	Cell1830_1	507.525749290129	882.150727193337	0	1	0	Cell31096	0@0@0.1@0@0.1@0@0.1
1831	Cell1831_1	740.667434369214	523.857272813562	0	1	0.1	Cell12210	0.1@0.1@0@0.1@0.1@0@0.1
1832	Cell1832_1	629.474758585216	961.31641325797	0	1	0	Cell30799	0@0.1@0.1@0.1@0@0@0
1833	Cell1833_1	818.627777167829	61.6288340596948	0	1	0.1	Cell31557	0.1@0.1@0.1@0@0.1@0.1@0
1834	Cell1834_1	397.378335746704	606.349757017335	0	1	1	Cell50985	1@0.1@0.1@0.1@1@1.1@1.1
1835	Cell1835_1	552.321433204459	648.685165708885	0	1	0.1	Cell42254	0.1@0@0@0.1@0.1@0@0.1
1836	Cell1836_1	482.218462706078	68.8990659806877	0	1	5.1	Cell18913	5.1@0@5@0@0@0.1@5.1
1837	Cell1837_1	819.545421594521	173.430549307028	0	1	0	Cell59011	0@0@0.1@0@0@0.1@0
1838	Cell1838_1	876.541025015293	231.26984430803	0	1	0	Cell44654	0@0.1@0@0.1@0.1@0.1@0
1839	Cell1839_1	946.47713519237	317.747569889762	0	1	0.1	Cell36184	0.1@0.1@0@0@0.1@0.1@0
1840	Cell1840_1	934.294751235051	802.565171838505	0	1	0	Cell27818	0@0.1@0.1@0.1@0@0@0
1841	Cell1841_1	337.242084077327	785.330755009083	0	1	1	Cell47798	1@1.1@1.1@1.1@1.1@1@1.1
1842	Cell1842_1	777.221251098905	690.913651046576	0	1	0	Cell28582	0@0.1@0.1@0@0@0@0
1843	Cell1843_1	123.373806635151	572.407745077275	0	1	0.1	Cell26641	0.1@1.1@1.1@0.1@0.1@1.1@0
1844	Cell1844_1	977.24061358464	558.144152413821	0	1	0.1	Cell45292	0.1@0@0@0.1@0.1@0@0
1845	Cell1845_1	607.915193563793	414.94195454102	0	1	0	Cell13599	0@0@0@0@0@0.1@0
1846	Cell1846_1	574.344657543348	838.751636607805	0	1	0	Cell29993	0@0.1@0.1@0@0@0@0.1
1847	Cell1847_1	767.308947830461	890.171125672525	0	1	3.1	Cell43308	3.1@3@3@3@3.1@3@3.1
1848	Cell1848_1	288.69621631992	383.920625888975	0	1	2	Cell11506	2@2@2@0@0@2.1@2.1
1849	Cell1849_1	526.401880327612	279.44345019781	0	1	5.1	Cell9201	5.1@5.1@5.1@5.1@5@5.1@5
1850	Cell1850_1	267.869053663919	334.691071982495	0	1	2	Cell13678	2@2@2.1@2@4@4@2
1851	Cell1851_1	933.879213846521	862.981557801133	0	1	3	Cell36699	3@3.1@3.1@3@3.1@3.1@3.1
1852	Cell1852_1	116.099404933164	626.978231132496	0	1	1	Cell19271	1@1.1@1@1@1.1@1@1.1
1853	Cell1853_1	443.086265725084	216.806721099652	0	1	5.1	Cell48131	5.1@5.1@5@5.1@5@5.1@5.1
1854	Cell1854_1	654.046650432982	446.92556779203	0	1	0	Cell7503	0@0.1@0.1@0.1@0@0.1@0
1855	Cell1855_1	26.6745936530642	291.291875099763	0	1	4	Cell35771	4@0.1@4.1@0@0.1@0@0
1856	Cell1856_1	21.0028290287592	160.357683230424	0	1	0.1	Cell17949	0.1@0.1@0@0.1@0@0.1@0
1857	Cell1857_1	231.424313446041	226.450043139979	0	1	4.1	Cell27699	4.1@4.1@4.1@4.1@4@4.1@4
1858	Cell1858_1	312.37776653748	656.720769339707	0	1	1.1	Cell52947	1.1@1@1@1@1@1.1@1
1859	Cell1859_1	881.033583389828	478.583420595387	0	1	0.1	Cell59568	0.1@0.1@0.1@0.1@0@0@0
1860	Cell1860_1	200.228177768411	126.125060559018	0	1	2	Cell38918	2@2.1@2@2@2.1@2.1@2
1861	Cell1861_1	878.905918155098	853.688907201635	0	1	3	Cell7904	3@3@3@3.1@3.1@3@3.1
1862	Cell1862_1	957.861119480804	316.460343122249	0	1	0.1	Cell8608	0.1@0@0.1@0.1@0@0@0.1
1863	Cell1863_1	325.098303216044	77.3560331100598	0	1	2.1	Cell47395	2.1@2@2@2@0@2@2
1864	Cell1864_1	821.191883589141	93.6867397499736	0	1	0	Cell24682	0@0.1@0@0@0.1@0.1@0
1865	Cell1865_1	542.076385971624	362.528482679976	0	1	0	Cell8976	0@5.1@5.1@5@0@0@5.1
1866	Cell1866_1	119.792244809214	711.553171464475	0	1	1	Cell55004	1@1.1@1.1@1@1.1@1.1@1
1867	Cell1867_1	597.584144219989	657.639131795848	0	1	0.1	Cell24314	0.1@0.1@0.1@0@0.1@0.1@0
1868	Cell1868_1	851.193099639146	336.469690239523	0	1	0.1	Cell29254	0.1@0.1@0@0@0.1@0.1@0.1
1869	Cell1869_1	294.689494155813	179.852625165367	0	1	2.1	Cell22997	2.1@2@2.1@2@2.1@2.1@2
1870	Cell1870_1	981.812036806252	669.77259089658	0	1	0	Cell47947	0@0.1@0@0.1@0@0@0.1
1871	Cell1871_1	601.111562857404	481.136978938477	0	1	0.1	Cell55666	0.1@0.1@0.1@0@0.1@0.1@0
1872	Cell1872_1	911.346979198977	218.198001196608	0	1	0.1	Cell31215	0.1@0.1@0.1@0.1@0@0@0
1873	Cell1873_1	708.946526624728	224.394833054394	0	1	0	Cell56974	0@0.1@0.1@0@0@0@0.1
1874	Cell1874_1	804.243529506028	695.3810895551	0	1	0.1	Cell10225	0.1@0@0.1@0@0.1@0@0
1875	Cell1875_1	731.625749134226	278.37793566566	0	1	0.1	Cell59126	0.1@0@0.1@0@0@0.1@0
1876	Cell1876_1	445.910662822425	679.77838406479	0	1	0.1	Cell45195	0.1@1@0.1@0.1@0@1.1@0.1
1877	Cell1877_1	478.863670024555	99.6434036663268	0	1	5.1	Cell10107	5.1@5@5.1@5.1@5.1@5@5
1878	Cell1878_1	162.122382369125	344.737584421644	0	1	4	Cell3451	4@4@4@4@4.1@4@4
1879	Cell1879_1	344.945048180176	776.030497995904	0	1	1.1	Cell5022	1.1@1@1.1@1@1.1@1.1@1.1
1880	Cell1880_1	760.978163822554	53.8030320280232	0	1	0.1	Cell3492	0.1@0.1@0.1@0.1@0@0@0.1
1881	Cell1881_1	319.273313852027	12.2580642059911	0	1	0	Cell7814	0@0.1@0@0@0.1@0.1@0
1882	Cell1882_1	395.579843402142	757.283834390109	0	1	1	Cell617	1@1@1@1@1.1@1@1.1
1883	Cell1883_1	772.785942489281	538.247775728349	0	1	0	Cell28220	0@0@0.1@0@0.1@0@0.1
1884	Cell1884_1	817.986928790575	118.373816593317	0	1	0	Cell17813	0@0.1@0@0.1@0.1@0.1@0.1
1885	Cell1885_1	447.994944843464	309.1330789153	0	1	5.1	Cell359	5.1@5@5.1@5@5.1@5@5.1
1886	Cell1886_1	886.855295218062	970.08950128383	0	1	3	Cell24007	3@3.1@3.1@3.1@3.1@3.1@3
1887	Cell1887_1	875.773249639664	334.032450573752	0	1	0	Cell33990	0@0@0@0.1@0@0@0.1
1888	Cell1888_1	50.2075680634007	980.769952084403	0	1	0.1	Cell17089	0.1@0@0.1@0@0.1@0.1@0
1889	Cell1889_1	218.093742715893	299.933781913249	0	1	4	Cell35346	4@4.1@4.1@4@4.1@4.1@4.1
1890	Cell1890_1	687.104096611729	55.424780272413	0	1	0.1	Cell15062	0.1@0@0.1@0@0@0.1@0
1891	Cell1891_1	11.5188520743977	587.287056482863	0	1	0.1	Cell57155	0.1@0@0.1@0@0.1@0@0.1
1892	Cell1892_1	640.145798478276	606.756259609014	0	1	0	Cell32270	0@0@0@0@0.1@0@0.1
1893	Cell1893_1	650.224938110448	498.824998486321	0	1	0	Cell17342	0@0@0.1@0@0@0.1@0.1
1894	Cell1894_1	270.25558840204	587.91632776917	0	1	1	Cell48761	1@1.1@1@1@1.1@1@1
1895	Cell1895_1	54.3765261261724	558.671393273864	0	1	0	Cell10524	0@0.1@0@0.1@0@0@0.1
1896	Cell1896_1	600.856006244663	47.0169789709616	0	1	0.1	Cell14302	0.1@0.1@0.1@0.1@0@0.1@0
1897	Cell1897_1	169.936868284596	149.063297712943	0	1	4.1	Cell20213	4.1@4.1@4.1@2@2.1@4.1@4.1
1898	Cell1898_1	274.976176601136	513.973375320435	0	1	0.1	Cell55985	0.1@0.1@0@0.1@0@0.1@0
1899	Cell1899_1	896.843560745474	579.551743606571	0	1	0	Cell158	0@0@0@0@0.1@0@0
1900	Cell1900_1	266.361055751797	295.115984807955	0	1	4.1	Cell33652	4.1@4.1@4@4@4@4@4.1
1901	Cell1901_1	853.631416930584	726.693155704299	0	1	0	Cell13459	0@0.1@0.1@0.1@0@0.1@0
1902	Cell1902_1	475.989684236469	678.31683547073	0	1	0.1	Cell30602	0.1@0.1@0@0@0.1@0@0.1
1903	Cell1903_1	645.752667847555	360.40321645909	0	1	0.1	Cell42027	0.1@0@0.1@0.1@0.1@0@0
1904	Cell1904_1	950.435289624613	68.9856695896015	0	1	0	Cell771	0@0@0.1@0.1@0.1@0.1@0
1905	Cell1905_1	120.943191587692	12.072981009027	0	1	0.1	Cell52107	0.1@0.1@0@0.1@0@0@0
1906	Cell1906_1	479.130088489968	533.940707364352	0	1	0	Cell52092	0@0@0@0@0@0@0
1907	Cell1907_1	757.324819752946	945.516056613065	0	1	3.1	Cell5130	3.1@3.1@3.1@3.1@3@3.1@3.1
1908	Cell1908_1	174.120473496849	677.558785707457	0	1	1	Cell38439	1@1.1@1@1@1@1@1
1909	Cell1909_1	404.772750244476	174.637097429717	0	1	5	Cell49288	5@5@5.1@5@5.1@5.1@5
1910	Cell1910_1	850.244285244728	670.555154375965	0	1	0.1	Cell16649	0.1@0.1@0@0.1@0.1@0.1@0.1
1911	Cell1911_1	303.430285975337	335.781510533299	0	1	2.1	Cell36694	2.1@2.1@2@2@2.1@2.1@2.1
1912	Cell1912_1	490.604502156144	561.087641452206	0	1	0	Cell5038	0@0@0@0@0.1@0.1@0
1913	Cell1913_1	167.691360624274	734.125942328479	0	1	1.1	Cell36522	1.1@1.1@1.1@1.1@1@1.1@1.1
1914	Cell1914_1	214.667240361217	762.689911603928	0	1	1	Cell39631	1@1@1.1@1@1.1@1.1@1.1
1915	Cell1915_1	452.534048598958	306.929389550583	0	1	5	Cell42799	5@5.1@5.1@5@5.1@5.1@5.1
1916	Cell1916_1	917.741939269472	249.434308842523	0	1	0.1	Cell48549	0.1@0.1@0@0@0@0@0.1
1917	Cell1917_1	788.097341315588	482.713778120698	0	1	0	Cell31347	0@0.1@0.1@0.1@0.1@0.1@0
1918	Cell1918_1	493.758747607702	730.903399181087	0	1	0.1	Cell51251	0.1@0.1@0@0@0@0.1@0
1919	Cell1919_1	748.102550925687	562.541838792386	0	1	0.1	Cell22683	0.1@0@0@0.1@0.1@0.1@0
1920	Cell1920_1	932.001185377594	537.208651046269	0	1	0.1	Cell17401	0.1@0@0@0.1@0.1@0@0.1
1921	Cell1921_1	635.794536762405	546.493454260752	0	1	0	Cell23033	0@0@0@0@0.1@0@0.1
1922	Cell1922_1	68.86065128888	28.4767531347461	0	1	0	Cell34428	0@0.1@0@0.1@0.1@0.1@0.1
1923	Cell1923_1	231.647560594371	378.916278359713	0	1	2	Cell31950	2@0@0@4@4.1@0.1@4.1
1924	Cell1924_1	810.86884142505	993.078616185579	0	1	3	Cell35298	3@3@3.1@3.1@3@3@3
1925	Cell1925_1	919.974751973758	67.6498926805798	0	1	0.1	Cell2091	0.1@0@0.1@0@0.1@0.1@0.1
1926	Cell1926_1	747.907792590093	879.209830457577	0	1	3	Cell16769	3@3.1@3@3.1@3@3@3.1
1927	Cell1927_1	655.748633060372	904.95122178318	0	1	0.1	Cell16643	0.1@0.1@0.1@0@0.1@0.1@0.1
1928	Cell1928_1	774.190848631319	942.497974153841	0	1	3.1	Cell36806	3.1@3@3.1@3.1@3@3.1@3
1929	Cell1929_1	698.457557554357	551.734450293938	0	1	0.1	Cell47165	0.1@0@0.1@0@0.1@0@0.1
1930	Cell1930_1	623.156642319402	53.7014209756162	0	1	0	Cell26038	0@0.1@0.1@0@0.1@0@0.1
1931	Cell1931_1	91.0749221674632	906.5021023585	0	1	0	Cell18194	0@0.1@0.1@0.1@0@0.1@0
1932	Cell1932_1	829.24914463493	777.476929825498	0	1	0.1	Cell7462	0.1@0.1@0@0@0.1@0.1@0
1933	Cell1933_1	564.438809096813	799.891650940757	0	1	0	Cell39913	0@0.1@0@0.1@0@0@0.1
1934	Cell1934_1	383.426591623109	812.168521246873	0	1	1	Cell35859	1@1@1@1.1@1@1@1
1935	Cell1935_1	905.050353808096	290.888225785457	0	1	0	Cell1413	0@0@0.1@0.1@0@0@0
1936	Cell1936_1	603.479227400152	259.086032315856	0	1	5	Cell2023	5@5.1@5@5.1@5.1@0.1@5.1
1937	Cell1937_1	643.635929127689	649.46831510216	0	1	0	Cell1743	0@0@0@0.1@0.1@0.1@0
1938	Cell1938_1	230.467058774782	232.964153068373	0	1	4.1	Cell54548	4.1@4.1@4.1@4.1@4.1@4@4
1939	Cell1939_1	233.331037739757	954.169306989294	0	1	0.1	Cell25320	0.1@0.1@0@0.1@0@0@0.1
1940	Cell1940_1	931.097013481427	714.480511004105	0	1	0.1	Cell31749	0.1@0.1@0.1@0.1@0.1@0@0.1
1941	Cell1941_1	318.299360983772	949.194828973385	0	1	0.1	Cell3201	0.1@0@0@0.1@0@0.1@0
1942	Cell1942_1	206.898261044873	767.670932131121	0	1	1	Cell6825	1@1@1.1@1@1.1@1.1@1
1943	Cell1943_1	535.245320353191	108.008629333694	0	1	5	Cell14060	5@5.1@5.1@5@5.1@5.1@5.1
1944	Cell1944_1	872.397344054654	862.251344413729	0	1	3.1	Cell40172	3.1@3.1@3.1@3@3@3@3
1945	Cell1945_1	378.242726962548	944.826106139692	0	1	0	Cell25454	0@0@0.1@0.1@0@0@0.1
1946	Cell1946_1	175.22715063137	973.694702955894	0	1	0.1	Cell46892	0.1@0@0@0@0.1@0.1@0
1947	Cell1947_1	552.078237072099	491.620185863227	0	1	0	Cell32970	0@0.1@0@0@0@0.1@0.1
1948	Cell1948_1	593.485265319701	837.388935338939	0	1	0	Cell42907	0@0@0@0.1@0.1@0@0
1949	Cell1949_1	130.583122817101	610.214522264665	0	1	1	Cell9411	1@1@1.1@1.1@1.1@1@1.1
1950	Cell1950_1	267.915621839464	920.61857527704	0	1	1	Cell44871	1@1.1@1@1@1@1.1@1
1951	Cell1951_1	153.71321804449	551.36961015733	0	1	0.1	Cell21542	0.1@0.1@0@0.1@0@0.1@1.1
1952	Cell1952_1	989.297599874204	710.002355551347	0	1	0.1	Cell28271	0.1@0@0.1@0.1@0@0@0
1953	Cell1953_1	164.341840702575	516.827532610158	0	1	0.1	Cell58422	0.1@0@0.1@0.1@0@0.1@0.1
1954	Cell1954_1	48.0319230169989	620.61162450281	0	1	0.1	Cell51226	0.1@0@0@0@0.1@0.1@0
1955	Cell1955_1	657.890581661602	139.362875002902	0	1	0	Cell51351	0@0@0.1@0@0.1@0.1@0.1
1956	Cell1956_1	58.2894265605137	785.651072900509	0	1	1	Cell24393	1@1.1@1.1@1.1@1@0@0.1
1957	Cell1957_1	333.7500510104	40.7421054297592	0	1	0.1	Cell32425	0.1@0.1@0@0.1@0.1@0@0
1958	Cell1958_1	998.167634668527	245.021922282176	0	1	0.1	Cell10141	0.1@0@0.1@0.1@0.1@0@0
1959	Cell1959_1	521.402872081148	654.992952305824	0	1	0.1	Cell10787	0.1@0@0@0@0@0.1@0
1960	Cell1960_1	482.481780642644	365.491026363801	0	1	5.1	Cell43778	5.1@5.1@5@5.1@5.1@0@5
1961	Cell1961_1	147.348879476078	132.694536442636	0	1	2.1	Cell7365	2.1@2.1@0.1@2@0@2.1@0.1
1962	Cell1962_1	706.928398212884	173.239310408942	0	1	0	Cell18809	0@0@0.1@0.1@0@0@0
1963	Cell1963_1	108.911531478399	307.661950780312	0	1	4.1	Cell48984	4.1@4.1@4.1@4@4.1@4@4
1964	Cell1964_1	814.653763984097	613.279637164669	0	1	0.1	Cell36919	0.1@0.1@0@0@0.1@0@0.1
1965	Cell1965_1	209.625418765703	842.181928213453	0	1	1	Cell26032	1@1.1@1@1@1.1@1.1@1.1
1966	Cell1966_1	838.483342938824	524.481183650671	0	1	0.1	Cell18433	0.1@0.1@0.1@0.1@0.1@0.1@0.1
1967	Cell1967_1	222.229810284916	678.550597668393	0	1	1.1	Cell35409	1.1@1@1@1.1@1.1@1@1.1
1968	Cell1968_1	723.878954764688	358.63806096348	0	1	0	Cell24126	0@0@0.1@0.1@0@0@0
1969	Cell1969_1	652.533033888089	621.846021561651	0	1	0.1	Cell59817	0.1@0@0@0@0@0@0.1
1970	Cell1970_1	149.52390767308	630.312614053721	0	1	1.1	Cell42724	1.1@1@1@1@1.1@1.1@1.1
1971	Cell1971_1	361.242942479206	746.118988642236	0	1	1	Cell19783	1@1@1@1.1@1.1@1.1@1.1
1972	Cell1972_1	254.803392537171	612.939633589936	0	1	1.1	Cell18880	1.1@1.1@1@1@1.1@1@1
1973	Cell1973_1	661.243348183576	501.515793260653	0	1	0	Cell41056	0@0@0@0.1@0@0.1@0.1
1974	Cell1974_1	598.303633917822	216.501128975768	0	1	5	Cell25222	5@5.1@5@5@5@5@5
1975	Cell1975_1	492.861214053119	223.456176671665	0	1	5.1	Cell24177	5.1@5@5.1@5@5@5@5
1976	Cell1976_1	46.9704498718493	927.353972251993	0	1	0.1	Cell54814	0.1@0@0.1@0.1@0.1@0.1@0
1977	Cell1977_1	627.769083002349	669.976814567577	0	1	0.1	Cell16391	0.1@0@0.1@0@0@0.1@0.1
1978	Cell1978_1	27.5330979924183	423.918532624375	0	1	0.1	Cell38309	0.1@0@0@0.1@0.1@0@0.1
1979	Cell1979_1	654.878335081507	219.272713809274	0	1	0.1	Cell58316	0.1@0@0.1@0@0.1@0@0
1980	Cell1980_1	358.817166164052	872.413747085026	0	1	1.1	Cell30993	1.1@1@1.1@1@1@1.1@1
1981	Cell1981_1	599.025834775763	886.11039606994	0	1	0.1	Cell53507	0.1@0.1@0.1@0@0@0@0.1
1982	Cell1982_1	184.277516184142	20.4098934750073	0	1	0.1	Cell5676	0.1@0@0.1@0.1@0.1@0.1@0
1983	Cell1983_1	190.98801914556	548.176357354736	0	1	1	Cell3435	1@0.1@1@1@1.1@0.1@0
1984	Cell1984_1	85.3105987324379	485.520990193821	0	1	0.1	Cell47906	0.1@0.1@0.1@0@0@0.1@0
1985	Cell1985_1	172.073672287399	958.366538479226	0	1	0	Cell38428	0@0.1@0.1@0.1@0@0@0.1
1986	Cell1986_1	115.434666667134	533.069679958746	0	1	0.1	Cell45505	0.1@0.1@0@0@0@0.1@0.1
1987	Cell1987_1	172.213736410253	390.979821349028	0	1	4.1	Cell54538	4.1@4@0@4@4.1@4.1@0
1988	Cell1988_1	472.434414802119	486.016984561458	0	1	0	Cell16783	0@0.1@0.1@0.1@0.1@0@0.1
1989	Cell1989_1	227.445752277272	273.518236529548	0	1	4	Cell7588	4@4.1@4@4@4@4.1@4
1990	Cell1990_1	557.893472446827	174.891765518812	0	1	5	Cell24334	5@5@5.1@5.1@5@5@5.1
1991	Cell1991_1	533.047909966437	910.533800497651	0	1	0	Cell7961	0@0.1@0@0@0@0.1@0
1992	Cell1992_1	662.47524667671	775.474763903767	0	1	0.1	Cell13230	0.1@0.1@0.1@0@0@0@0
1993	Cell1993_1	304.655979689211	853.643546208739	0	1	1	Cell51026	1@1@1@1.1@1@1.1@1
1994	Cell1994_1	681.482480308507	203.010479313554	0	1	0.1	Cell22304	0.1@0@0.1@0@0.1@0.1@0.1
1995	Cell1995_1	586.725524890237	605.599686987232	0	1	0	Cell56529	0@0@0@0@0@0.1@0
1996	Cell1996_1	950.157454328146	760.632118054433	0	1	0	Cell29127	0@0@0.1@0@0.1@0.1@0.1
1997	Cell1997_1	321.92565997527	126.234259649878	0	1	2	Cell46928	2@2@2@2@2@2@2
1998	Cell1998_1	684.280728992308	258.934334115591	0	1	0.1	Cell17001	0.1@0.1@0@0.1@0.1@0@0.1
1999	Cell1999_1	730.15442608227	836.224256218178	0	1	0	Cell6387	0@0@0@3@0.1@0.1@3
[truncated: 418,001 more rows]
