# Supplementary material for: Multi-scale and multi-context interpretable mapping of cell states across heterogeneous spatial samples
Source: Nat Commun. 2025 Aug 21;16:7814. doi: 10.1038/s41467-025-62782-y (PMC12370880; doi:10.1038/s41467-025-62782-y)
Supplement: Supplementary file 9 — Source Data [file 41467_2025_62782_MOESM9_ESM.zip › SourceData/figure_s9e.tsv]

x	y	cell_labels	Method	Data_Type
565.610803883988	855.434840348782	0	Reference	two_cell
832.933013213333	193.767820962006	0	Reference	two_cell
973.154796912335	128.804384539602	0	Reference	two_cell
434.510794894537	447.051243414171	0	Reference	two_cell
692.865910781547	455.954320356017	0	Reference	two_cell
607.288891853765	831.151457013329	0	Reference	two_cell
624.157528851414	561.65739886649	0	Reference	two_cell
990.466148492182	71.7581171283964	0	Reference	two_cell
382.386840787716	373.980530205648	0	Reference	two_cell
705.369817719562	940.68266801117	0	Reference	two_cell
278.350696368376	675.442509159446	3_1	Reference	two_cell
378.863270713715	417.772942762589	0	Reference	two_cell
369.026692221873	930.679471099749	3_1	Reference	two_cell
535.188397155609	372.37992952182	0	Reference	two_cell
559.715132696554	865.673868880607	0	Reference	two_cell
772.06726525561	88.0464667761698	0	Reference	two_cell
319.274607095867	524.735313275829	0	Reference	two_cell
522.379392131465	248.743743613129	2_1	Reference	two_cell
806.222942477092	615.724120856728	0	Reference	two_cell
678.067981163971	654.548849114683	0	Reference	two_cell
583.370575902984	83.0795791246928	2_1	Reference	two_cell
158.099774152506	975.120831089793	3_1	Reference	two_cell
393.628146786476	98.9619044018909	2_1	Reference	two_cell
284.993820395321	896.080658759223	3_1	Reference	two_cell
551.628964161966	573.600709720282	0	Reference	two_cell
777.172488362994	571.635097242659	0	Reference	two_cell
499.145219151862	637.346949226921	0	Reference	two_cell
704.189304502681	521.817186470376	0	Reference	two_cell
562.826610620832	391.869921542704	0	Reference	two_cell
969.213363239076	900.63726410456	0	Reference	two_cell
530.604639504571	372.025617925217	0	Reference	two_cell
128.323436691891	68.8031426426023	2_1	Reference	two_cell
832.490963163087	443.54946659226	0	Reference	two_cell
372.319256614894	518.217848123983	0	Reference	two_cell
370.067194348201	557.137501642806	0	Reference	two_cell
50.9850064825732	758.34274105099	0	Reference	two_cell
508.756905098446	829.281133579556	0	Reference	two_cell
985.889313417254	54.296218707459	0	Reference	two_cell
539.346976703964	332.097271426581	0	Reference	two_cell
238.569788273657	568.865725344745	0	Reference	two_cell
441.761637694435	174.230489238631	2_1	Reference	two_cell
77.2515431945212	268.499868469313	1_1	Reference	two_cell
879.626251485199	516.668146586977	0	Reference	two_cell
17.1737221891526	155.082563702483	1_1	Reference	two_cell
423.686945448862	134.871183287818	2_1	Reference	two_cell
861.441360443365	561.669249259867	0	Reference	two_cell
999.021033253288	301.820322066545	0	Reference	two_cell
502.499262868427	208.358946003253	2_1	Reference	two_cell
792.775416682009	27.3608416344505	0	Reference	two_cell
570.594552085735	6.47133299545385	2_1	Reference	two_cell
93.1002341301646	667.516601448413	0	Reference	two_cell
111.7732316826	652.87243247591	0	Reference	two_cell
771.420723349089	243.196261350065	0	Reference	two_cell
600.689377590781	786.628516596742	0	Reference	two_cell
437.40040148655	481.714120868128	0	Reference	two_cell
521.953283637529	573.637847915292	0	Reference	two_cell
241.697117738891	387.341103029903	0	Reference	two_cell
75.5891682531219	728.342156038852	0	Reference	two_cell
955.445212058257	220.132646531798	0	Reference	two_cell
289.942043002695	974.587064465508	3_1	Reference	two_cell
490.071037909016	243.26480257581	2_1	Reference	two_cell
682.716793399537	18.1445852280594	0	Reference	two_cell
737.481061344733	611.158979869448	0	Reference	two_cell
652.483573591337	560.233024520101	0	Reference	two_cell
668.884117492009	698.557446917752	0	Reference	two_cell
613.543867349857	42.21963163279	2_1	Reference	two_cell
647.856678117299	984.877605969785	0	Reference	two_cell
753.086400074884	807.667005995754	0	Reference	two_cell
798.955633612815	193.981450655963	0	Reference	two_cell
675.542155458126	664.224479456432	0	Reference	two_cell
878.735248812009	869.978993192082	0	Reference	two_cell
575.21147585893	116.958783375099	2_1	Reference	two_cell
701.789251644863	554.760736710625	0	Reference	two_cell
648.150145382388	604.894953294657	0	Reference	two_cell
874.102972420165	866.674506067764	0	Reference	two_cell
216.501424840186	672.180669774534	3_1	Reference	two_cell
534.091468660627	396.565945551964	0	Reference	two_cell
949.146731932415	367.206531065051	0	Reference	two_cell
17.6271755797789	518.124689210905	0	Reference	two_cell
176.225607911823	545.288272417616	0	Reference	two_cell
471.640205615433	868.548053772422	0	Reference	two_cell
918.220446235733	810.949625436682	0	Reference	two_cell
49.5328450710513	132.822363594547	1_1.1	Reference	two_cell
670.625973199494	835.302214297233	0	Reference	two_cell
768.720926109003	538.503272098256	0	Reference	two_cell
214.57960122684	435.798692474142	0	Reference	two_cell
658.156835447764	440.035331383348	0	Reference	two_cell
379.089760740753	641.383689621463	0	Reference	two_cell
814.661167339887	736.590705526061	0	Reference	two_cell
830.428366003558	101.033327020239	0	Reference	two_cell
125.400738874217	906.070936490316	3_1	Reference	two_cell
718.289626294281	384.175674042897	0	Reference	two_cell
593.931746358285	441.413207100937	0	Reference	two_cell
156.402533729328	24.907573653385	2_1	Reference	two_cell
555.615930252708	504.928290668409	0	Reference	two_cell
341.093456807779	274.498521408066	2_1	Reference	two_cell
838.954032990383	507.46366963163	0	Reference	two_cell
661.086821485311	602.49668818363	0	Reference	two_cell
544.244414835237	401.207788924454	0	Reference	two_cell
794.62315370515	47.1017357532401	0	Reference	two_cell
571.724555524532	829.677171130432	0	Reference	two_cell
7.41607460216619	996.852924608625	0	Reference	two_cell
699.5996167704	125.907397153787	0	Reference	two_cell
213.103420136962	683.823427038267	3_1	Reference	two_cell
620.384321081219	553.760843138676	0	Reference	two_cell
618.897633780725	838.721367491409	0	Reference	two_cell
388.633126196917	921.266292035114	3_1	Reference	two_cell
292.333068041597	57.8699482672382	2_1	Reference	two_cell
302.80334811029	292.859311754815	2_1	Reference	two_cell
268.16235043481	484.725733619183	0	Reference	two_cell
91.0852920757607	339.493196181953	1_1.1	Reference	two_cell
833.844810131006	501.590785819339	0	Reference	two_cell
222.699922796106	364.878661216935	0	Reference	two_cell
597.449991803151	477.346116063884	0	Reference	two_cell
614.036200627917	591.339136005379	0	Reference	two_cell
877.272881706245	316.628932808293	0	Reference	two_cell
336.578521360643	924.271531140897	3_1	Reference	two_cell
818.606911515817	249.729916472686	0	Reference	two_cell
668.739113224205	9.63039043056779	0	Reference	two_cell
141.504302585032	166.484310788102	2_1	Reference	two_cell
997.439760052133	386.061586879892	0	Reference	two_cell
437.179027448408	834.492522004526	3_1	Reference	two_cell
324.777105639689	974.938076429535	3_1	Reference	two_cell
588.125881186454	479.390377537813	0	Reference	two_cell
739.526069225045	270.674413560657	0	Reference	two_cell
826.012409531977	700.151628134539	0	Reference	two_cell
410.961596786743	261.702468127944	2_1	Reference	two_cell
948.674334147712	212.519053486641	0	Reference	two_cell
24.7683959607966	543.856130234664	0	Reference	two_cell
387.557266411837	317.052673921688	2_1	Reference	two_cell
259.09809041908	336.007635381771	0	Reference	two_cell
962.773566451157	569.540642788867	0	Reference	two_cell
638.004012230318	353.97770536365	0	Reference	two_cell
491.245326575823	291.047838358907	0	Reference	two_cell
119.70696956641	257.719118700596	1_1.1	Reference	two_cell
870.472097997088	160.73430886562	0	Reference	two_cell
652.525567498291	723.833631220041	0	Reference	two_cell
99.4726871058811	478.533080613706	0	Reference	two_cell
27.5947203636169	455.273795211222	0	Reference	two_cell
654.81625937717	71.6595312431455	0	Reference	two_cell
46.8818859285675	246.052538303658	1_1	Reference	two_cell
811.515353791649	841.501076036133	0	Reference	two_cell
813.430438348558	28.0976666146889	0	Reference	two_cell
469.871363677084	514.4049366049	0	Reference	two_cell
48.1861653721426	788.316179107176	0	Reference	two_cell
636.74949988001	984.492032064125	0	Reference	two_cell
305.698649627157	332.967710127123	0	Reference	two_cell
452.468811657745	373.56087141647	0	Reference	two_cell
65.4709740525577	197.527000758098	1_1.1	Reference	two_cell
723.431807333371	749.853501207661	0	Reference	two_cell
811.342355911853	901.068346935324	0	Reference	two_cell
105.86084950529	926.359776861267	3_1	Reference	two_cell
946.828217866132	369.718612566125	0	Reference	two_cell
458.482085927622	246.998971594265	2_1	Reference	two_cell
336.705246696714	263.459519915748	2_1	Reference	two_cell
188.852933110204	283.202864917694	1_1	Reference	two_cell
192.137734318618	253.78060947964	2_1	Reference	two_cell
856.635223466437	53.3257782987785	0	Reference	two_cell
865.814895958407	507.335548941279	0	Reference	two_cell
903.144376153359	598.674706745427	0	Reference	two_cell
500.244915095624	868.405451309634	0	Reference	two_cell
164.538444469217	178.895931520034	2_1	Reference	two_cell
898.504982966231	651.754311528988	0	Reference	two_cell
246.654183715116	726.046812203713	3_1	Reference	two_cell
534.193814256927	887.971569803543	0	Reference	two_cell
402.967570480192	18.9681764030829	2_1	Reference	two_cell
68.5711621441878	538.071583815385	0	Reference	two_cell
199.410811841255	946.381560518406	3_1	Reference	two_cell
505.004414582858	635.611122454749	0	Reference	two_cell
781.09830518649	580.721316817915	0	Reference	two_cell
49.5947991267312	410.384454391897	0	Reference	two_cell
145.743058366934	584.593328650109	0	Reference	two_cell
259.281289573759	606.750552356476	0	Reference	two_cell
566.66483087535	81.7080047144555	2_1	Reference	two_cell
594.093600709457	289.847897409694	0	Reference	two_cell
63.8819076616783	903.501786650624	0	Reference	two_cell
396.658736495301	716.178734153043	3_1	Reference	two_cell
882.003699324559	113.524504112545	0	Reference	two_cell
840.581093303626	203.867609697627	0	Reference	two_cell
764.839371021139	861.941010318231	0	Reference	two_cell
619.909107467392	99.8515110230073	2_1	Reference	two_cell
947.083044819534	762.755304618273	0	Reference	two_cell
665.94809181965	392.742938590003	0	Reference	two_cell
671.962043646956	199.42129153572	0	Reference	two_cell
542.243268622318	290.557569851633	0	Reference	two_cell
956.081107730279	400.62645907118	0	Reference	two_cell
2.14934394694865	591.972503339173	0	Reference	two_cell
434.411028575385	689.066713927314	0	Reference	two_cell
358.385786538478	480.206454873085	0	Reference	two_cell
185.64485754678	436.510594366118	0	Reference	two_cell
536.456087567611	409.215722952038	0	Reference	two_cell
45.9095665947534	746.732865442289	0	Reference	two_cell
673.287868160754	383.653717572568	0	Reference	two_cell
923.009799652267	661.895265890751	0	Reference	two_cell
132.940057157539	129.413354456192	2_1	Reference	two_cell
179.522105068667	16.1284099400509	2_1	Reference	two_cell
879.62557602115	635.391041427851	0	Reference	two_cell
518.522421934642	865.747621460352	0	Reference	two_cell
817.241854728898	113.789851232432	0	Reference	two_cell
726.485547502525	118.886200268054	0	Reference	two_cell
947.293761691079	887.218432506081	0	Reference	two_cell
516.934723916696	138.453378012404	2_1	Reference	two_cell
590.491336515173	744.884438068839	0	Reference	two_cell
212.305392857175	716.764323104871	3_1	Reference	two_cell
119.253792501986	214.048775104107	1_1.1	Reference	two_cell
169.34909989126	111.205431811512	2_1	Reference	two_cell
331.008924162714	140.583362014731	2_1	Reference	two_cell
516.067530188244	925.352906983113	0	Reference	two_cell
27.1356657850556	971.98226715019	0	Reference	two_cell
428.182709486457	476.027061774628	0	Reference	two_cell
178.715059273876	625.185909142718	0	Reference	two_cell
473.487708179979	835.496424167184	0	Reference	two_cell
666.296759430319	592.144277754473	0	Reference	two_cell
956.872118697036	730.62525220355	0	Reference	two_cell
541.643451197073	107.074384168489	2_1	Reference	two_cell
752.169228752144	539.865132293431	0	Reference	two_cell
250.429154576734	734.902685745386	3_1	Reference	two_cell
275.96236783592	111.026174259372	2_1	Reference	two_cell
20.1533252943773	955.227323498344	0	Reference	two_cell
301.642344965367	845.201040383196	3_1	Reference	two_cell
679.659660558682	104.899543677922	0	Reference	two_cell
817.935132281389	874.270492156269	0	Reference	two_cell
534.438433655305	143.915337548591	2_1	Reference	two_cell
654.623038047925	627.66572583816	0	Reference	two_cell
706.38553910749	375.087951653171	0	Reference	two_cell
831.473107690224	474.374235903844	0	Reference	two_cell
975.309025515104	127.267466810998	0	Reference	two_cell
916.589322903892	814.756305427756	0	Reference	two_cell
956.88930209307	840.879568864824	0	Reference	two_cell
830.41528516775	145.211066929158	0	Reference	two_cell
86.7831424577162	837.459976293379	3_1	Reference	two_cell
179.378948325291	195.300827558385	2_1	Reference	two_cell
451.300009973347	228.621844507521	2_1	Reference	two_cell
471.329958976712	338.752244683914	0	Reference	two_cell
675.146236764733	475.075755559839	0	Reference	two_cell
439.366286103614	4.68186637642793	2_1	Reference	two_cell
891.99128008401	237.705353155266	0	Reference	two_cell
517.01254579518	74.3802574018482	2_1	Reference	two_cell
180.452592616202	546.978881709743	0	Reference	two_cell
636.517695225542	300.178633211646	0	Reference	two_cell
518.082262206823	333.676457294961	0	Reference	two_cell
577.260867277626	637.417343326844	0	Reference	two_cell
713.577248100191	999.507383185206	0	Reference	two_cell
521.200350560946	869.096637807786	0	Reference	two_cell
538.80537060299	67.2467753174715	2_1	Reference	two_cell
495.133368584095	741.002965553198	0	Reference	two_cell
939.19394361903	961.580573663814	0	Reference	two_cell
531.28368369909	355.123056769138	0	Reference	two_cell
1.13203717232682	859.684800134739	0	Reference	two_cell
613.938620728208	223.881669479189	0	Reference	two_cell
471.554618458962	642.660378777655	0	Reference	two_cell
990.41573198582	371.64811400068	0	Reference	two_cell
894.676419242518	769.466001101071	0	Reference	two_cell
391.232531429734	850.555268055527	3_1	Reference	two_cell
213.774151053047	983.866171592148	3_1	Reference	two_cell
942.519158464856	948.159167207545	0	Reference	two_cell
297.678260917077	746.204037799966	3_1	Reference	two_cell
590.135695854668	955.607405537041	0	Reference	two_cell
267.066988020902	414.029127447633	0	Reference	two_cell
437.187301883008	454.815827794839	0	Reference	two_cell
801.417140906211	993.046463724691	0	Reference	two_cell
309.77216327074	152.492948976811	2_1	Reference	two_cell
132.318283661734	658.397857720964	0	Reference	two_cell
967.764944558963	774.574344740715	0	Reference	two_cell
107.839596781414	348.001310872613	1_1.1	Reference	two_cell
306.494219278451	968.600012575276	3_1	Reference	two_cell
347.710326123983	383.631548907608	0	Reference	two_cell
173.451431240886	679.67285304144	3_1	Reference	two_cell
993.948827638058	960.573380939895	0	Reference	two_cell
520.471986326156	990.62434361456	0	Reference	two_cell
189.383204254555	640.775129309623	3_1	Reference	two_cell
967.608180378331	537.896152032074	0	Reference	two_cell
885.149574976414	746.895461082691	0	Reference	two_cell
457.305938571692	295.391109176911	2_1	Reference	two_cell
879.430944683962	892.1399019456	0	Reference	two_cell
510.477550676558	41.5320806384552	2_1	Reference	two_cell
863.193278099643	376.399834951852	0	Reference	two_cell
281.334146176232	92.0646693576127	2_1	Reference	two_cell
118.230922220275	810.064676819369	3_1	Reference	two_cell
550.203874112107	531.282844718779	0	Reference	two_cell
624.708442586474	196.514497593511	0	Reference	two_cell
744.966799326241	505.145188826835	0	Reference	two_cell
789.772728243843	415.247622026596	0	Reference	two_cell
556.927509313449	447.70973456814	0	Reference	two_cell
907.459058374166	218.210623582127	0	Reference	two_cell
650.195588685805	835.718067786191	0	Reference	two_cell
182.724970906274	667.457231554436	3_1	Reference	two_cell
930.851495092502	867.785593489418	0	Reference	two_cell
459.147667360725	55.5731027806178	2_1	Reference	two_cell
583.715004883707	420.452744266484	0	Reference	two_cell
253.529929977842	88.3301605137531	2_1	Reference	two_cell
726.166166747687	808.029334773775	0	Reference	two_cell
985.126110449433	246.131716692587	0	Reference	two_cell
963.683411640581	853.157786377473	0	Reference	two_cell
369.521007233299	19.0666257534176	2_1	Reference	two_cell
2.74772903486155	509.778460737318	0	Reference	two_cell
352.856088006403	359.236541416496	0	Reference	two_cell
827.838420291198	741.524869921617	0	Reference	two_cell
850.986990530277	154.394478198374	0	Reference	two_cell
575.253285548417	464.847081352258	0	Reference	two_cell
755.799915468786	51.4093158324249	0	Reference	two_cell
252.590861664386	66.8948266820516	2_1	Reference	two_cell
906.016872385051	828.08948544017	0	Reference	two_cell
3.03681020298973	185.303538166219	1_1	Reference	two_cell
814.09715462639	390.720445712795	0	Reference	two_cell
684.617808347335	316.571311584674	0	Reference	two_cell
135.77719782386	620.58046453679	0	Reference	two_cell
683.826151456451	882.085325340275	0	Reference	two_cell
774.674701393116	232.50074658473	0	Reference	two_cell
841.628840386635	426.972865452757	0	Reference	two_cell
965.112788002938	224.943759473739	0	Reference	two_cell
294.179401104338	924.286217134213	3_1	Reference	two_cell
648.881691787858	153.06143059209	0	Reference	two_cell
235.642966496758	285.776977231726	2_1	Reference	two_cell
78.5919329833705	417.612487487262	0	Reference	two_cell
966.804879175732	460.288665930741	0	Reference	two_cell
359.684269179357	611.495027420577	0	Reference	two_cell
10.3229085511994	298.682819703361	1_1	Reference	two_cell
591.118423010223	6.43730719177984	2_1	Reference	two_cell
576.297071723267	27.1449601610657	2_1	Reference	two_cell
783.187786233844	838.317433012184	0	Reference	two_cell
419.900529844454	658.895908718463	0	Reference	two_cell
803.782798827626	499.194797375705	0	Reference	two_cell
92.1298862954136	474.212967931759	0	Reference	two_cell
96.0141855722759	51.6110867594834	2_1	Reference	two_cell
306.193265852751	49.4374294939917	2_1	Reference	two_cell
675.077234064927	81.9586351381149	0	Reference	two_cell
890.975514037302	799.319474044023	0	Reference	two_cell
17.1315668593161	249.267602966167	1_1	Reference	two_cell
63.4326968551613	15.8680483216885	2_1	Reference	two_cell
2.10779755818658	951.180750496453	0	Reference	two_cell
757.090065060416	951.116171109257	0	Reference	two_cell
771.570845001377	582.067808112595	0	Reference	two_cell
520.3914814319	812.525196502451	0	Reference	two_cell
12.310038419906	969.271820419235	0	Reference	two_cell
904.535907688551	324.553950134898	0	Reference	two_cell
185.534643399063	126.435931025073	2_1	Reference	two_cell
862.313755058916	276.745816815179	0	Reference	two_cell
185.583387527149	192.347271686653	2_1	Reference	two_cell
426.929234522395	227.207446746528	2_1	Reference	two_cell
610.011994696921	50.9581153842155	2_1	Reference	two_cell
542.205159796635	779.600655318471	0	Reference	two_cell
25.2473923128564	452.491586937802	0	Reference	two_cell
352.198819851736	660.661295648897	0	Reference	two_cell
195.535879278323	562.957387113012	0	Reference	two_cell
80.9649093623739	639.975275206612	0	Reference	two_cell
425.952093668515	361.767946213484	0	Reference	two_cell
827.015409447718	75.3328752357047	0	Reference	two_cell
972.276780640241	67.5279009426013	0	Reference	two_cell
989.798919336172	692.741756349104	0	Reference	two_cell
150.878830871079	583.753193955636	0	Reference	two_cell
536.639578632545	695.663214420434	0	Reference	two_cell
6.81463178340346	82.4901906875893	1_1	Reference	two_cell
136.188631489174	141.962910343194	2_1	Reference	two_cell
403.477477686014	770.428660880309	3_1	Reference	two_cell
748.384051033296	396.923092748504	0	Reference	two_cell
851.72703117528	753.635941715445	0	Reference	two_cell
512.74398051016	863.36694167438	0	Reference	two_cell
317.962942904327	568.821077496745	0	Reference	two_cell
767.367130777799	264.051410640124	0	Reference	two_cell
5.21237035118975	443.964730910957	0	Reference	two_cell
875.05801322544	716.382395867724	0	Reference	two_cell
29.9358871309087	81.3481624070555	1_1.1	Reference	two_cell
499.202744312584	333.998612476513	0	Reference	two_cell
255.632840990322	193.997842289042	2_1	Reference	two_cell
804.075495728757	282.420997836161	0	Reference	two_cell
755.869587352499	645.748610178707	0	Reference	two_cell
925.868928720243	977.153115869733	0	Reference	two_cell
958.18393454235	795.105952798855	0	Reference	two_cell
595.933639907977	78.9033284226898	2_1	Reference	two_cell
916.214524789713	976.578305267962	0	Reference	two_cell
564.550127386348	105.181425478542	2_1	Reference	two_cell
613.164042331744	544.180512540275	0	Reference	two_cell
703.041743883165	610.981827792712	0	Reference	two_cell
422.952253855765	358.306927506346	0	Reference	two_cell
301.5585441601	288.266851224005	2_1	Reference	two_cell
258.14904017048	788.400299734436	3_1	Reference	two_cell
209.974966061302	342.736121643102	0	Reference	two_cell
352.146319734165	862.790120497113	3_1	Reference	two_cell
377.268573594978	714.815711433999	3_1	Reference	two_cell
688.871234073304	565.212485478958	0	Reference	two_cell
238.52534208796	665.360315052792	3_1	Reference	two_cell
469.732104807859	458.81742847478	0	Reference	two_cell
174.505265873857	568.76899582264	0	Reference	two_cell
23.5699543370865	253.244110761443	1_1	Reference	two_cell
360.275635395665	252.245265740436	2_1	Reference	two_cell
483.83955130307	393.576928515453	0	Reference	two_cell
502.064722936368	76.8773989127949	2_1	Reference	two_cell
727.44589014235	559.708178952336	0	Reference	two_cell
728.334306327859	725.869468698977	0	Reference	two_cell
537.555204575416	418.104729819577	0	Reference	two_cell
641.775119874859	461.591200192925	0	Reference	two_cell
942.637919419212	520.305045526009	0	Reference	two_cell
344.079414950451	205.088924292475	2_1	Reference	two_cell
513.012302788673	665.294989259215	0	Reference	two_cell
898.985607270384	475.136429629754	0	Reference	two_cell
370.270518796053	324.842945009237	0	Reference	two_cell
720.120312269544	681.131219232222	0	Reference	two_cell
519.808469896438	204.860849576537	2_1	Reference	two_cell
761.845690631075	239.921988681657	0	Reference	two_cell
181.284317969345	648.906078272965	3_1	Reference	two_cell
405.224150959402	48.8899147107732	2_1	Reference	two_cell
601.881388815353	901.817931301193	0	Reference	two_cell
493.244599445956	491.376575939357	0	Reference	two_cell
649.736625750782	293.258745001163	0	Reference	two_cell
793.132616445655	438.361144892406	0	Reference	two_cell
575.036883521127	549.696053308668	0	Reference	two_cell
629.684749984182	102.73584136623	2_1	Reference	two_cell
142.648766164668	812.037301655859	3_1	Reference	two_cell
31.195751324296	656.250820809975	0	Reference	two_cell
98.2442871164531	832.323124302784	3_1	Reference	two_cell
573.436304701492	547.217726402218	0	Reference	two_cell
566.753982593305	788.743464546045	0	Reference	two_cell
23.1308985184878	508.5452736523	0	Reference	two_cell
307.937221918488	664.70637630322	3_1	Reference	two_cell
122.287582989316	681.73175957147	3_1	Reference	two_cell
993.67212090618	802.978662831476	0	Reference	two_cell
141.965428679716	172.503394188359	2_1	Reference	two_cell
877.060692257946	374.50866889325	0	Reference	two_cell
380.062539687846	638.924526216229	0	Reference	two_cell
816.203369690804	788.200288642431	0	Reference	two_cell
358.039983369876	513.640936059179	0	Reference	two_cell
375.607516552787	930.264663603157	3_1	Reference	two_cell
658.151336602867	893.416799276834	0	Reference	two_cell
834.508686854737	424.836894150125	0	Reference	two_cell
334.398423229111	780.848020170582	3_1	Reference	two_cell
180.638050528243	574.465543743921	0	Reference	two_cell
235.063497193391	102.777240985772	2_1	Reference	two_cell
284.711250105174	939.387182625709	3_1	Reference	two_cell
359.065152648371	937.374747975729	3_1	Reference	two_cell
372.36221068562	705.218708922155	3_1	Reference	two_cell
141.025282740593	39.4703161790967	2_1	Reference	two_cell
684.324233622057	111.102968985913	0	Reference	two_cell
388.861119038425	743.813383987173	3_1	Reference	two_cell
952.550719051389	40.2094296892174	0	Reference	two_cell
153.605659233406	506.765256552026	0	Reference	two_cell
564.576048319228	280.911515252199	0	Reference	two_cell
649.539566790219	125.874502705876	0	Reference	two_cell
269.514137283899	535.407933903625	0	Reference	two_cell
111.521935331402	332.854996483307	1_1.1	Reference	two_cell
237.818092384841	832.052459066501	3_1	Reference	two_cell
100.612740398385	285.611565529602	1_1.1	Reference	two_cell
116.972012375714	96.2493917371612	2_1	Reference	two_cell
259.545573256444	889.871106127044	3_1	Reference	two_cell
3.16282006818801	394.265699252719	0	Reference	two_cell
357.016978879226	325.841615116689	0	Reference	two_cell
534.404553225264	291.296441692626	0	Reference	two_cell
555.544442477869	117.11384493974	2_1	Reference	two_cell
334.68847851688	311.209214895731	2_1	Reference	two_cell
474.182108482113	805.583586680004	0	Reference	two_cell
718.032872733194	466.728492956376	0	Reference	two_cell
673.010703908978	272.394289937802	0	Reference	two_cell
660.916691769147	886.350459807552	0	Reference	two_cell
423.39646194852	888.152168514673	3_1	Reference	two_cell
616.127789244056	610.784534838749	0	Reference	two_cell
997.463477818528	966.022106590914	0	Reference	two_cell
599.514135505538	232.632092243759	0	Reference	two_cell
786.400671687443	825.691702271812	0	Reference	two_cell
926.039120772621	383.504571900703	0	Reference	two_cell
274.976250102045	169.566938907839	2_1	Reference	two_cell
649.729901348008	185.127543728799	0	Reference	two_cell
257.549672356807	930.151683402248	3_1	Reference	two_cell
514.03045133478	492.689848544775	0	Reference	two_cell
229.16969958134	175.894828235963	2_1	Reference	two_cell
406.341091472423	837.086785895284	3_1	Reference	two_cell
517.758991253562	26.7719114150386	2_1	Reference	two_cell
359.431486760732	696.967019131873	3_1	Reference	two_cell
249.607440233463	79.0679248694796	2_1	Reference	two_cell
978.370589809492	968.073746067472	0	Reference	two_cell
951.853802738711	51.8370529762469	0	Reference	two_cell
987.478729867842	462.716934298864	0	Reference	two_cell
64.3888427326456	456.386841571657	0	Reference	two_cell
234.128571679583	842.873404063284	3_1	Reference	two_cell
648.821149135707	917.062808548566	0	Reference	two_cell
890.164573857328	384.513846840244	0	Reference	two_cell
320.342258271528	458.998375617433	0	Reference	two_cell
948.689737937879	187.04087961535	0	Reference	two_cell
589.881449000211	260.11259392486	0	Reference	two_cell
786.354951098328	862.374161641346	0	Reference	two_cell
466.704482116736	111.683207490249	2_1	Reference	two_cell
120.889734330121	141.453900732333	2_1	Reference	two_cell
767.797260190127	684.94516069442	0	Reference	two_cell
486.597763623111	737.968267004006	0	Reference	two_cell
410.052162365057	513.463950987672	0	Reference	two_cell
817.170434407424	248.92239059601	0	Reference	two_cell
27.2975552584976	519.310057209339	0	Reference	two_cell
135.045088299084	471.430561252404	0	Reference	two_cell
997.19564213464	801.003420571797	0	Reference	two_cell
399.509503671899	939.265349054243	3_1	Reference	two_cell
352.088587561389	819.204878392862	3_1	Reference	two_cell
914.420941654593	978.943229575874	0	Reference	two_cell
737.805274319137	578.222092626151	0	Reference	two_cell
518.762300059199	714.854919284349	0	Reference	two_cell
760.61633094307	588.638215783052	0	Reference	two_cell
355.981896049343	543.566370578716	0	Reference	two_cell
39.6915146058891	822.091929432703	0	Reference	two_cell
295.92129332968	610.383287794655	0	Reference	two_cell
32.7040660346393	403.424823821289	0	Reference	two_cell
165.682119774865	671.697231036844	3_1	Reference	two_cell
168.20607144013	963.265401039505	3_1	Reference	two_cell
522.38371914858	709.886017568409	0	Reference	two_cell
805.787140934495	569.228292535525	0	Reference	two_cell
329.472207863815	786.008744837716	3_1	Reference	two_cell
905.372945575742	981.290084057488	0	Reference	two_cell
61.6580302023795	175.0296032154	1_1	Reference	two_cell
155.675849781139	988.798451712821	3_1	Reference	two_cell
253.551767423516	223.900438261917	2_1	Reference	two_cell
450.100668661296	627.491818733513	0	Reference	two_cell
265.349586019292	507.674075054703	0	Reference	two_cell
84.2607682708185	745.700095565058	3_1	Reference	two_cell
995.443610505434	932.924960850039	0	Reference	two_cell
791.606993201654	710.088252993301	0	Reference	two_cell
570.787361716852	832.877930562245	0	Reference	two_cell
990.765226481715	3.7855334917549	0	Reference	two_cell
598.649570132373	172.857673453866	2_1	Reference	two_cell
339.89140224224	322.96352118603	0	Reference	two_cell
392.787282897858	911.561124329688	3_1	Reference	two_cell
497.512146882946	976.667600963963	0	Reference	two_cell
556.689125397243	215.913900907151	2_1	Reference	two_cell
541.654850118095	235.911202016287	2_1	Reference	two_cell
250.602906073444	837.018127905438	3_1	Reference	two_cell
974.559271585429	14.1740607789252	0	Reference	two_cell
270.572885778267	422.600519210333	0	Reference	two_cell
665.466643188847	930.209697018377	0	Reference	two_cell
342.953055854188	178.130064842058	2_1	Reference	two_cell
681.692369597033	612.548704119632	0	Reference	two_cell
969.238260508981	696.055560178822	0	Reference	two_cell
481.919186078012	592.048526306171	0	Reference	two_cell
729.799071517074	319.087363530416	0	Reference	two_cell
265.737014659913	250.13690147223	2_1	Reference	two_cell
468.241752463626	784.210083161946	0	Reference	two_cell
905.399608263047	3.42166096204892	0	Reference	two_cell
683.862212258391	461.076854090439	0	Reference	two_cell
498.173335938947	508.514954062179	0	Reference	two_cell
973.486392308725	70.5924780764617	0	Reference	two_cell
539.277220154647	837.114238252165	0	Reference	two_cell
903.130445405142	835.233894039411	0	Reference	two_cell
912.478856678354	951.387900480535	0	Reference	two_cell
105.591476582456	934.130058027571	3_1	Reference	two_cell
402.816710795043	170.664470994147	2_1	Reference	two_cell
282.418227363611	679.004079901148	3_1	Reference	two_cell
703.651101772906	463.607936506858	0	Reference	two_cell
205.010477423668	971.618978673592	3_1	Reference	two_cell
334.003807083471	838.454691772815	3_1	Reference	two_cell
112.226756248157	849.059831588296	3_1	Reference	two_cell
409.039546157932	521.925703119254	0	Reference	two_cell
721.700081028044	997.992857182864	0	Reference	two_cell
762.119599909056	484.619858816266	0	Reference	two_cell
848.780359966215	471.089507265948	0	Reference	two_cell
109.31535477587	644.772279695608	0	Reference	two_cell
311.333648212953	209.829399139388	2_1	Reference	two_cell
588.248611422488	832.760945026996	0	Reference	two_cell
420.038128197892	624.326368347509	0	Reference	two_cell
356.874517603312	176.746288583148	2_1	Reference	two_cell
516.647594011622	852.388288382441	0	Reference	two_cell
712.624095756561	301.10698318528	0	Reference	two_cell
617.409094536444	624.71147729014	0	Reference	two_cell
368.051665449515	308.427988650277	2_1	Reference	two_cell
165.659117944539	99.9225968688261	2_1	Reference	two_cell
664.726786296116	46.1043975008652	0	Reference	two_cell
964.261609099107	388.111512808362	0	Reference	two_cell
955.701354119694	6.26794690918177	0	Reference	two_cell
590.66790779517	96.4877861202694	2_1	Reference	two_cell
757.740701386239	436.217160827713	0	Reference	two_cell
48.2306887803134	470.600579917664	0	Reference	two_cell
367.669226729777	376.678218713962	0	Reference	two_cell
666.845722367521	152.07844874193	0	Reference	two_cell
806.883538641268	101.288016740931	0	Reference	two_cell
303.219039245974	677.430766429752	3_1	Reference	two_cell
406.158425664529	21.2481913445517	2_1	Reference	two_cell
556.005637654103	364.147786786547	0	Reference	two_cell
380.311785456724	961.887489269255	3_1	Reference	two_cell
278.51941258763	524.147356013069	0	Reference	two_cell
737.054167600581	874.982192851137	0	Reference	two_cell
401.182665104279	351.80523271882	0	Reference	two_cell
37.1009269235656	544.956941484939	0	Reference	two_cell
896.191893080948	563.522292769514	0	Reference	two_cell
971.113600379787	433.94417429436	0	Reference	two_cell
910.62947565387	645.467864618404	0	Reference	two_cell
963.396179625066	670.435763546731	0	Reference	two_cell
958.677873908309	996.383312182734	0	Reference	two_cell
46.0044788301457	316.532022092491	1_1.1	Reference	two_cell
143.073434180347	887.412661914248	3_1	Reference	two_cell
210.435871188063	693.45435487153	3_1	Reference	two_cell
383.094308667583	319.358268807642	2_1	Reference	two_cell
732.70717940433	496.594864145853	0	Reference	two_cell
260.131759984652	175.008823391981	2_1	Reference	two_cell
66.2993160379119	946.069986676564	0	Reference	two_cell
491.761433908949	380.39733702573	0	Reference	two_cell
466.747421766398	876.089747112012	0	Reference	two_cell
906.05306413956	268.980333443964	0	Reference	two_cell
680.052799475612	602.084431587253	0	Reference	two_cell
118.626954188803	930.792723207502	3_1	Reference	two_cell
830.321600351017	398.29205206153	0	Reference	two_cell
366.744260589126	920.484835023526	3_1	Reference	two_cell
858.458672393346	112.408807067433	0	Reference	two_cell
577.18907921901	315.131075695623	0	Reference	two_cell
492.625759473769	719.327897342388	0	Reference	two_cell
108.375896163285	783.025982356397	3_1	Reference	two_cell
979.040142850252	602.173389086034	0	Reference	two_cell
941.560311894165	274.148342609406	0	Reference	two_cell
579.781604208518	683.675669277553	0	Reference	two_cell
180.256641751621	282.603784827515	1_1	Reference	two_cell
597.449258189648	971.142634169199	0	Reference	two_cell
245.876788326539	826.804890284315	3_1	Reference	two_cell
630.554664874449	140.425164333778	0	Reference	two_cell
183.619704448385	808.8975312314	3_1	Reference	two_cell
244.918452540645	791.297426213743	3_1	Reference	two_cell
68.7032481620554	128.939190788893	1_1	Reference	two_cell
307.059090975672	841.213069935096	3_1	Reference	two_cell
898.794035990024	614.183168719057	0	Reference	two_cell
903.792549966136	353.217747600516	0	Reference	two_cell
4.18200530274771	965.023133175913	0	Reference	two_cell
731.085527688032	279.92520004278	0	Reference	two_cell
71.2267283515539	290.741186519386	1_1	Reference	two_cell
368.254894764861	824.423284526449	3_1	Reference	two_cell
248.71043304773	238.505350538529	2_1	Reference	two_cell
683.040003877366	288.976180118974	0	Reference	two_cell
776.790222696029	578.51196067268	0	Reference	two_cell
729.077129307901	294.498940490885	0	Reference	two_cell
59.0015954747796	159.459223006153	1_1.1	Reference	two_cell
878.242531980155	653.055794914253	0	Reference	two_cell
707.167604362359	805.910962752067	0	Reference	two_cell
127.588681134395	213.648363551358	2_1	Reference	two_cell
838.33310382464	107.087670388166	0	Reference	two_cell
442.121195302112	482.035421252716	0	Reference	two_cell
888.535241528647	831.434689742047	0	Reference	two_cell
26.2657706656028	845.559255203698	0	Reference	two_cell
368.832485608291	656.12358120014	0	Reference	two_cell
187.902537050657	339.693608970381	1_1.1	Reference	two_cell
332.207722358871	886.139714326477	3_1	Reference	two_cell
436.569215295138	264.374589717248	2_1	Reference	two_cell
516.215976438485	137.036405161023	2_1	Reference	two_cell
287.282353766495	579.791932481807	0	Reference	two_cell
435.575761658838	342.755136979511	0	Reference	two_cell
112.991299211979	914.69670194597	3_1	Reference	two_cell
188.974468723871	1.0262254034169	2_1	Reference	two_cell
621.582014902961	466.473652977496	0	Reference	two_cell
60.0651499051601	136.37805914809	1_1	Reference	two_cell
741.499427209841	913.456176167354	0	Reference	two_cell
394.574999218341	468.893375701969	0	Reference	two_cell
617.982332079206	253.318926545791	0	Reference	two_cell
180.411339068087	295.368700703606	1_1	Reference	two_cell
356.724351292243	729.573592825327	3_1	Reference	two_cell
898.018695603125	332.625901825959	0	Reference	two_cell
567.699214516208	890.483719223179	0	Reference	two_cell
667.454183825292	864.556708795251	0	Reference	two_cell
699.153360188706	610.441428409191	0	Reference	two_cell
688.984990685713	360.713601958705	0	Reference	two_cell
348.974057023413	410.948142166249	0	Reference	two_cell
35.7925002609845	68.6534792080056	1_1	Reference	two_cell
444.022814539028	877.035908030579	0	Reference	two_cell
411.971131538041	886.064435672481	3_1	Reference	two_cell
442.784424938727	410.177662841044	0	Reference	two_cell
800.230344292009	264.106600053608	0	Reference	two_cell
476.51421114523	215.455402702559	2_1	Reference	two_cell
925.826291912934	597.288478905568	0	Reference	two_cell
146.83334991592	668.706367638893	3_1	Reference	two_cell
483.485159460222	885.495735880453	0	Reference	two_cell
178.189805729548	493.724792978959	0	Reference	two_cell
683.514916277025	360.477685207501	0	Reference	two_cell
430.552917718887	556.050158503698	0	Reference	two_cell
15.0807640370913	733.779927495867	0	Reference	two_cell
98.1240110199433	480.545718554175	0	Reference	two_cell
872.431317058625	168.800009723054	0	Reference	two_cell
103.539096049266	437.499932649313	0	Reference	two_cell
948.022381783463	916.561405118788	0	Reference	two_cell
722.333638394251	208.80068530282	0	Reference	two_cell
982.794592537219	966.216815848369	0	Reference	two_cell
893.402264006902	808.043879812816	0	Reference	two_cell
48.4095748737454	826.492611205904	0	Reference	two_cell
674.887168855406	914.160073205596	0	Reference	two_cell
738.169873251813	101.879883275134	0	Reference	two_cell
315.87698245747	889.184553907719	3_1	Reference	two_cell
552.723460381618	151.4662499025	2_1	Reference	two_cell
764.31956608058	451.011303985491	0	Reference	two_cell
114.160436069826	508.709623080213	0	Reference	two_cell
511.13119170093	839.650690654293	0	Reference	two_cell
644.702813428361	782.131916602608	0	Reference	two_cell
627.045463530347	994.693280896172	0	Reference	two_cell
89.8559470414184	450.261315364623	0	Reference	two_cell
546.179243922699	603.697329019662	0	Reference	two_cell
777.772717253771	915.098382784985	0	Reference	two_cell
55.2406104870606	4.85334120574407	0	Reference	two_cell
736.244630915811	653.029607889475	0	Reference	two_cell
764.247764298692	55.6186061233748	0	Reference	two_cell
887.906996929087	684.048105826136	0	Reference	two_cell
888.38209284842	300.314619894838	0	Reference	two_cell
643.304916156223	626.607587913051	0	Reference	two_cell
259.557753240922	518.334752249997	0	Reference	two_cell
969.933159500826	227.057894726284	0	Reference	two_cell
343.601195707684	777.785298004281	3_1	Reference	two_cell
97.4858807807323	580.235763998702	0	Reference	two_cell
210.519255643245	997.1106792707	3_1	Reference	two_cell
501.703237325419	170.74640566716	2_1	Reference	two_cell
653.162155148806	88.1573603420984	0	Reference	two_cell
843.125192358857	677.960374670336	0	Reference	two_cell
518.232454103651	413.718248608056	0	Reference	two_cell
383.445732562337	472.730766512686	0	Reference	two_cell
326.298305803677	13.2205376743805	2_1	Reference	two_cell
246.048943969654	782.403575961944	3_1	Reference	two_cell
108.112184438622	379.528339501237	1_1.1	Reference	two_cell
365.906154147582	423.969154514605	0	Reference	two_cell
341.411726210266	264.048866950441	2_1	Reference	two_cell
435.43598944624	454.164437386906	0	Reference	two_cell
297.065563155338	989.962493282976	3_1	Reference	two_cell
146.805149059277	463.216753504938	0	Reference	two_cell
992.097025270341	310.821837891825	0	Reference	two_cell
120.731277302606	877.830783377402	3_1	Reference	two_cell
6.41904849605635	618.139232329559	0	Reference	two_cell
254.352019733982	301.722126713023	2_1	Reference	two_cell
325.091300858883	35.9409148779232	2_1	Reference	two_cell
863.550854671746	519.75089100562	0	Reference	two_cell
555.652210161788	345.465342041338	0	Reference	two_cell
549.467936027329	289.057259995025	0	Reference	two_cell
670.776611451525	543.453143126331	0	Reference	two_cell
395.91820855788	750.433699007379	3_1	Reference	two_cell
960.278351547895	599.218596724328	0	Reference	two_cell
270.770710683428	486.214358226862	0	Reference	two_cell
841.265672395704	540.652456352254	0	Reference	two_cell
676.877877474064	143.053900150815	0	Reference	two_cell
14.3783912123181	90.8592325872742	1_1	Reference	two_cell
434.218059847364	925.848653401481	0	Reference	two_cell
72.9796626928728	366.961041053059	1_1	Reference	two_cell
840.479943957878	73.7343823532574	0	Reference	two_cell
333.447623612359	43.1824218994007	2_1	Reference	two_cell
619.150336185703	965.033560303273	0	Reference	two_cell
262.79939406435	157.474326774245	2_1	Reference	two_cell
715.784752999432	715.181950646453	0	Reference	two_cell
413.914013394387	959.330413116841	0	Reference	two_cell
975.906360889086	77.5924552963115	0	Reference	two_cell
289.21645831177	590.690297893248	0	Reference	two_cell
520.268074801425	862.481457384303	0	Reference	two_cell
167.47263727081	656.732278512092	3_1	Reference	two_cell
784.623429479077	344.052711558528	0	Reference	two_cell
793.452752678189	13.3160800172482	0	Reference	two_cell
865.867581689032	751.920387470862	0	Reference	two_cell
365.004844134906	99.9404380514752	2_1	Reference	two_cell
387.755812370218	714.714058281388	3_1	Reference	two_cell
518.734042913886	855.511983739445	0	Reference	two_cell
318.311650056625	292.603174112737	2_1	Reference	two_cell
122.582433048403	582.462161887903	0	Reference	two_cell
364.417997061508	382.457083001267	0	Reference	two_cell
316.936270811362	230.36730315513	2_1	Reference	two_cell
997.099213826703	75.9873712896369	0	Reference	two_cell
809.889825135004	918.309943826636	0	Reference	two_cell
696.382558977231	497.571837529307	0	Reference	two_cell
286.329620098928	29.5638490223791	2_1	Reference	two_cell
698.999152025441	1.32069609547034	0	Reference	two_cell
160.247475828044	571.627258696361	0	Reference	two_cell
549.239476129413	513.650828676764	0	Reference	two_cell
740.393563469872	350.647786459653	0	Reference	two_cell
267.57716690097	387.359233564232	0	Reference	two_cell
476.786382917548	342.736003018217	0	Reference	two_cell
170.656118174084	941.271640098188	3_1	Reference	two_cell
132.747548973188	260.423382283887	1_1.1	Reference	two_cell
321.0564154319	315.017458874499	2_1	Reference	two_cell
310.994846936315	921.26667000656	3_1	Reference	two_cell
175.195714804344	600.820244796108	0	Reference	two_cell
451.20193743147	942.255441390444	0	Reference	two_cell
694.826599163469	454.23656178196	0	Reference	two_cell
179.96592937503	962.080151665956	3_1	Reference	two_cell
313.901424795156	561.456207107985	0	Reference	two_cell
924.755003837869	884.342186332447	0	Reference	two_cell
877.526512176497	354.207243119832	0	Reference	two_cell
678.14896125556	783.27473315713	0	Reference	two_cell
849.128246048233	30.8810127566103	0	Reference	two_cell
422.402811767068	323.629429419059	0	Reference	two_cell
204.968817759771	559.80498313834	0	Reference	two_cell
339.90526879346	393.293128480669	0	Reference	two_cell
724.346011173213	59.3660797367338	0	Reference	two_cell
549.693954346003	814.045272288611	0	Reference	two_cell
905.121073312359	977.572738838848	0	Reference	two_cell
787.518618418602	783.726417641388	0	Reference	two_cell
810.769346547546	758.674043374136	0	Reference	two_cell
587.259467591066	962.130481413333	0	Reference	two_cell
117.479393801885	473.803148960462	0	Reference	two_cell
331.872993172146	811.861301636091	3_1	Reference	two_cell
668.789858158678	705.543529209448	0	Reference	two_cell
358.714933145093	985.143539468758	3_1	Reference	two_cell
888.148007804994	822.071426865878	0	Reference	two_cell
235.878605526173	145.700054985471	2_1	Reference	two_cell
767.044174064184	254.635151282651	0	Reference	two_cell
862.206666328013	416.429578745505	0	Reference	two_cell
769.337935768999	905.592205764959	0	Reference	two_cell
189.775720739737	836.844649245963	3_1	Reference	two_cell
891.385424186941	130.593726021005	0	Reference	two_cell
633.249376363354	331.829114059918	0	Reference	two_cell
902.349905061536	117.139035282889	0	Reference	two_cell
555.002039729385	2.93580483528785	2_1	Reference	two_cell
496.231939219637	438.959028266836	0	Reference	two_cell
292.78179527726	477.661653372459	0	Reference	two_cell
474.942011119565	9.80640277802013	2_1	Reference	two_cell
534.944715126418	493.475910295267	0	Reference	two_cell
864.536552333971	247.003377694637	0	Reference	two_cell
405.319331147475	101.48750634864	2_1	Reference	two_cell
163.700943014584	961.965162982931	3_1	Reference	two_cell
999.563658365281	4.27100699511357	0	Reference	two_cell
797.879727540771	137.086082704132	0	Reference	two_cell
778.177282073069	464.4857669333	0	Reference	two_cell
926.008432980161	281.029618187342	0	Reference	two_cell
504.835953290807	758.122287169797	0	Reference	two_cell
263.191278116079	543.717562180944	0	Reference	two_cell
477.766359371366	241.611127490411	2_1	Reference	two_cell
965.392213570653	689.917872595135	0	Reference	two_cell
857.810394144151	405.076083145803	0	Reference	two_cell
487.284024629975	735.385474604787	0	Reference	two_cell
414.618847569218	261.941529136384	2_1	Reference	two_cell
503.441551033407	169.513723551994	2_1	Reference	two_cell
582.608574535465	511.492452622391	0	Reference	two_cell
749.374240624486	546.420382494805	0	Reference	two_cell
119.143359014532	885.806644957745	3_1	Reference	two_cell
331.947375394171	835.275019193534	3_1	Reference	two_cell
964.449669082882	729.035103069851	0	Reference	two_cell
967.680006815586	563.96636246657	0	Reference	two_cell
970.628832345596	773.318907348905	0	Reference	two_cell
570.808827006025	251.16014623642	0	Reference	two_cell
369.431942506926	650.917895840947	0	Reference	two_cell
475.514251980698	374.590669624042	0	Reference	two_cell
200.310128258076	409.27920936211	0	Reference	two_cell
272.857900409726	232.195566158975	2_1	Reference	two_cell
871.168827998918	624.870769111207	0	Reference	two_cell
105.123311612755	99.9293740713038	2_1	Reference	two_cell
347.471644249978	735.641210085247	3_1	Reference	two_cell
229.512906493153	186.018118422013	2_1	Reference	two_cell
558.241608338896	740.13253173721	0	Reference	two_cell
169.983863974921	417.920862178784	0	Reference	two_cell
32.1485473280773	918.511109766783	0	Reference	two_cell
460.793967699865	570.753479658626	0	Reference	two_cell
265.341513479594	724.306677487446	3_1	Reference	two_cell
365.931979250163	709.54220822826	3_1	Reference	two_cell
406.440286531346	81.7865562522784	2_1	Reference	two_cell
177.115364791127	294.734374601627	1_1	Reference	two_cell
493.695088610053	344.255155623658	0	Reference	two_cell
495.301368402084	73.9434766224585	2_1	Reference	two_cell
745.27721529617	418.270522982115	0	Reference	two_cell
729.895998049527	980.798457178986	0	Reference	two_cell
533.996806235285	707.20815011533	0	Reference	two_cell
542.050179176033	82.5073789681774	2_1	Reference	two_cell
855.002021873137	184.835986556951	0	Reference	two_cell
23.7545562891755	617.426131628454	0	Reference	two_cell
403.233824266354	68.7698174235411	2_1	Reference	two_cell
222.539568003034	661.147173639853	3_1	Reference	two_cell
789.598211035132	25.2105016019195	0	Reference	two_cell
599.27760237013	695.194840112701	0	Reference	two_cell
118.530868264847	37.1904977827799	2_1	Reference	two_cell
263.440441545332	213.523874178063	2_1	Reference	two_cell
802.212424927391	638.31740684784	0	Reference	two_cell
831.509350151056	296.653497754363	0	Reference	two_cell
42.0542178372853	271.731573877158	1_1	Reference	two_cell
202.423190071713	675.949045790359	3_1	Reference	two_cell
583.164248384768	106.940360843437	2_1	Reference	two_cell
226.380904603051	767.685632778099	3_1	Reference	two_cell
540.529671688331	199.219122866401	2_1	Reference	two_cell
126.535554529168	245.271803740878	1_1.1	Reference	two_cell
88.4626384589355	642.106551057193	0	Reference	two_cell
541.050090687117	642.185900638113	0	Reference	two_cell
84.2905112509616	79.2716647370253	2_1	Reference	two_cell
479.930115180556	768.489314278122	0	Reference	two_cell
113.995008783648	204.06761892885	1_1	Reference	two_cell
331.710779922549	582.576700494159	0	Reference	two_cell
196.397243872983	441.932732458925	0	Reference	two_cell
797.851733928779	941.125783824595	0	Reference	two_cell
817.772619678406	928.042916507227	0	Reference	two_cell
826.162161353743	35.5338259071577	0	Reference	two_cell
545.633979058126	575.276501601329	0	Reference	two_cell
819.516439209227	847.167366005713	0	Reference	two_cell
59.4211949515156	431.00287981634	0	Reference	two_cell
899.476493790047	994.890496860258	0	Reference	two_cell
472.357504474465	940.822717480361	0	Reference	two_cell
56.3726493893191	528.292326961178	0	Reference	two_cell
8.35929362359457	450.448259809287	0	Reference	two_cell
996.150638077641	703.528719968395	0	Reference	two_cell
780.459226878593	35.7825071611442	0	Reference	two_cell
692.850817044266	94.6366617751773	0	Reference	two_cell
215.655953654088	47.2105322172865	2_1	Reference	two_cell
610.912175447214	500.091784790624	0	Reference	two_cell
570.976343718357	897.226829374209	0	Reference	two_cell
76.0086051439866	846.58666463173	3_1	Reference	two_cell
902.773147252621	315.102246359689	0	Reference	two_cell
509.397066846956	862.288826388307	0	Reference	two_cell
376.416980899638	678.120863439748	0	Reference	two_cell
154.424184428062	545.073929811362	0	Reference	two_cell
457.002772210399	194.520288377767	2_1	Reference	two_cell
485.397526111687	842.12264507846	0	Reference	two_cell
274.672222896246	243.241683981381	2_1	Reference	two_cell
540.83384356997	989.52096332144	0	Reference	two_cell
428.428382785525	354.327830199618	0	Reference	two_cell
918.132294920972	634.973610227928	0	Reference	two_cell
483.89864649903	827.031952967169	0	Reference	two_cell
689.444151328877	705.16672726511	0	Reference	two_cell
98.2311188238673	743.854350044392	3_1	Reference	two_cell
495.168699494097	706.158895333298	0	Reference	two_cell
886.202890916262	666.210325152613	0	Reference	two_cell
105.099246345228	74.502661768347	2_1	Reference	two_cell
232.9374868921	757.03110128222	3_1	Reference	two_cell
153.896743999096	529.3940160356	0	Reference	two_cell
642.923838598887	120.536599911051	0	Reference	two_cell
929.510959232226	706.952972404426	0	Reference	two_cell
88.7655073276255	184.633970471798	1_1	Reference	two_cell
490.484452609904	233.374448399991	2_1	Reference	two_cell
362.92254012567	713.82483684225	3_1	Reference	two_cell
688.533423430752	866.377966185566	0	Reference	two_cell
859.967696294421	7.547507252777	0	Reference	two_cell
482.879672463285	201.235544010298	2_1	Reference	two_cell
576.354314742843	318.598357331473	0	Reference	two_cell
255.874631534098	668.100684562	3_1	Reference	two_cell
377.906227939064	663.497028400656	0	Reference	two_cell
493.416987454286	363.009350746637	0	Reference	two_cell
890.769232573453	924.903715249617	0	Reference	two_cell
966.304746893002	177.878501235973	0	Reference	two_cell
641.576598571846	487.575558076845	0	Reference	two_cell
695.96997953509	937.39311017748	0	Reference	two_cell
592.565119070932	316.201597128296	0	Reference	two_cell
819.392487369478	706.365969723091	0	Reference	two_cell
988.88421773701	309.849709986011	0	Reference	two_cell
386.868660353823	562.563582966337	0	Reference	two_cell
391.885666553862	460.276403141441	0	Reference	two_cell
899.624059657566	836.530246316921	0	Reference	two_cell
879.952712750062	813.776387588587	0	Reference	two_cell
925.808905924205	436.431707887445	0	Reference	two_cell
230.668997637462	279.371992195491	2_1	Reference	two_cell
282.187329840614	393.805588214891	0	Reference	two_cell
787.013019854669	680.440408379538	0	Reference	two_cell
311.699659246951	84.936672860058	2_1	Reference	two_cell
982.074852331541	76.0889888547827	0	Reference	two_cell
92.2466271377634	5.76999290497042	2_1	Reference	two_cell
578.992211424746	259.45599286072	0	Reference	two_cell
323.282253458165	981.351270772982	3_1	Reference	two_cell
163.495410283096	484.180299423402	0	Reference	two_cell
680.500159733929	865.635316723492	0	Reference	two_cell
401.565869536018	711.191989161074	3_1	Reference	two_cell
655.207641715417	60.1519809947349	0	Reference	two_cell
24.7277590294834	513.80398386973	0	Reference	two_cell
8.64722552592866	431.435965314275	0	Reference	two_cell
517.855607035337	828.005367604084	0	Reference	two_cell
320.437125150347	909.075182636036	3_1	Reference	two_cell
488.017585797701	410.151306019863	0	Reference	two_cell
499.406299264869	680.931081607006	0	Reference	two_cell
467.744718616363	596.95245461422	0	Reference	two_cell
186.676866131369	881.843598993495	3_1	Reference	two_cell
416.421242439887	905.684198897798	3_1	Reference	two_cell
97.7897642410826	111.527850293787	2_1	Reference	two_cell
511.377621175488	668.843727579573	0	Reference	two_cell
726.943638428347	43.2035040999763	0	Reference	two_cell
878.067413738696	930.271185413236	0	Reference	two_cell
608.080817395123	20.6602873466909	2_1	Reference	two_cell
562.9718740026	8.165853187209	2_1	Reference	two_cell
725.548933095997	312.832057745429	0	Reference	two_cell
69.6480169827119	502.105790406233	0	Reference	two_cell
916.83307122346	965.247763583437	0	Reference	two_cell
931.677386659896	713.212956894422	0	Reference	two_cell
872.272803975036	934.030426382553	0	Reference	two_cell
198.788583384128	556.294487852603	0	Reference	two_cell
262.744580296334	823.63695761445	3_1	Reference	two_cell
109.257642839104	300.190613627201	1_1	Reference	two_cell
607.848956684582	169.178844572278	0	Reference	two_cell
222.649774242425	994.537825078238	3_1	Reference	two_cell
701.239803973818	478.661299227737	0	Reference	two_cell
225.55653143418	669.871518002823	3_1	Reference	two_cell
325.567195984302	935.608021979686	3_1	Reference	two_cell
756.08135649655	954.787380784284	0	Reference	two_cell
602.329845772358	488.621809323318	0	Reference	two_cell
489.224176020594	483.027884952724	0	Reference	two_cell
719.76834711968	295.199336699443	0	Reference	two_cell
482.818908378016	416.317234234419	0	Reference	two_cell
786.41488853097	320.370021379087	0	Reference	two_cell
311.087762319483	635.593008667463	0	Reference	two_cell
379.424067762448	864.524905231083	3_1	Reference	two_cell
676.274678541813	439.954763920279	0	Reference	two_cell
823.104100912809	852.255571559304	0	Reference	two_cell
308.746222465299	224.950416423148	2_1	Reference	two_cell
214.633250610204	706.702258710749	3_1	Reference	two_cell
221.614063165849	875.393919589696	3_1	Reference	two_cell
250.028616490774	890.882088334532	3_1	Reference	two_cell
92.7746976742055	983.58417256223	0	Reference	two_cell
288.96271596197	682.322331466246	3_1	Reference	two_cell
567.52181797917	722.276959191775	0	Reference	two_cell
52.2691487704869	425.9184763066	0	Reference	two_cell
753.109727542149	659.667270054575	0	Reference	two_cell
661.965459956555	586.714335539844	0	Reference	two_cell
728.28090210259	977.509286388056	0	Reference	two_cell
294.723425757373	583.638633485185	0	Reference	two_cell
381.325178075349	842.511453721905	3_1	Reference	two_cell
346.419488275424	483.120966875926	0	Reference	two_cell
234.49366395222	568.475500180619	0	Reference	two_cell
917.646439259406	571.137574707391	0	Reference	two_cell
821.044048373355	866.527951768134	0	Reference	two_cell
231.605683451518	982.39147308073	3_1	Reference	two_cell
985.06404823577	927.056773652788	0	Reference	two_cell
604.327237856574	415.507955500623	0	Reference	two_cell
166.616244221805	66.348118082853	2_1	Reference	two_cell
212.531076467596	903.803209923906	3_1	Reference	two_cell
692.628856627038	297.561259797774	0	Reference	two_cell
96.4505693071987	823.110082165571	3_1	Reference	two_cell
494.890124071389	973.685168073745	0	Reference	two_cell
189.513903756859	865.362172692316	3_1	Reference	two_cell
158.626133466838	844.819567409577	3_1	Reference	two_cell
597.212170075858	488.008200243348	0	Reference	two_cell
807.686754713068	571.306107174372	0	Reference	two_cell
956.078100705752	226.759974608663	0	Reference	two_cell
303.252138147363	29.5823340357747	2_1	Reference	two_cell
861.398517786991	653.70883025392	0	Reference	two_cell
459.211112833582	305.244708246319	0	Reference	two_cell
642.440317754168	756.361847362248	0	Reference	two_cell
884.845165845007	757.527304057498	0	Reference	two_cell
820.701494363602	895.32541784714	0	Reference	two_cell
172.729720699135	452.838926182361	0	Reference	two_cell
134.87668911065	152.488867815584	2_1	Reference	two_cell
565.724782394711	489.549638045253	0	Reference	two_cell
715.550573056098	863.088665605057	0	Reference	two_cell
448.480034095235	237.567403346533	2_1	Reference	two_cell
7.57963180192746	999.658444067463	0	Reference	two_cell
520.814218187938	725.259609793546	0	Reference	two_cell
718.261246104725	775.933097894304	0	Reference	two_cell
728.899826507783	48.3149098898284	0	Reference	two_cell
924.943368059583	13.2027313814033	0	Reference	two_cell
532.909305627458	740.504828494508	0	Reference	two_cell
26.1835850195494	55.8525704485364	1_1	Reference	two_cell
312.677746541332	357.464334950782	0	Reference	two_cell
359.246228185017	129.752568593947	2_1	Reference	two_cell
992.064410405001	101.409699821612	0	Reference	two_cell
224.233494372573	339.456918831449	0	Reference	two_cell
986.427829223685	217.749689845834	0	Reference	two_cell
339.059016078711	55.227745502023	2_1	Reference	two_cell
492.575529510854	841.191210625228	0	Reference	two_cell
857.416960060596	122.976070189849	0	Reference	two_cell
860.306893685134	857.256838795729	0	Reference	two_cell
975.844579886179	178.390505078482	0	Reference	two_cell
789.887483166065	677.087463920237	0	Reference	two_cell
148.95786693925	704.26697263401	3_1	Reference	two_cell
65.1593950935639	47.64774865238	2_1	Reference	two_cell
245.759084064048	785.656820392469	3_1	Reference	two_cell
305.456244559959	896.854943849845	3_1	Reference	two_cell
70.224016391905	672.355848258827	0	Reference	two_cell
6.54730595392175	364.542747409549	1_1	Reference	two_cell
763.910444204928	237.381971020252	0	Reference	two_cell
447.759656338952	508.730100061279	0	Reference	two_cell
998.893113062251	892.780586573994	0	Reference	two_cell
813.770902001765	647.514096893603	0	Reference	two_cell
115.775873470353	792.604059314588	3_1	Reference	two_cell
738.091476158937	905.531216525007	0	Reference	two_cell
278.638762712246	349.164768854855	0	Reference	two_cell
601.632726169191	931.154228589265	0	Reference	two_cell
996.054396545747	18.9551388304681	0	Reference	two_cell
156.862301452784	518.225037024589	0	Reference	two_cell
468.247502746759	30.7484585193451	2_1	Reference	two_cell
670.322717055446	160.815615059342	0	Reference	two_cell
366.244976823218	389.608059232356	0	Reference	two_cell
392.835054767085	289.832708074711	2_1	Reference	two_cell
246.872165546753	808.254042868968	3_1	Reference	two_cell
791.58338917559	560.364124323241	0	Reference	two_cell
655.995155341458	522.482291775756	0	Reference	two_cell
790.980312589789	423.8857193531	0	Reference	two_cell
221.885834172135	146.103076285683	2_1	Reference	two_cell
362.80340631702	829.186346481787	3_1	Reference	two_cell
867.35482047894	668.847818742506	0	Reference	two_cell
6.33996640262194	149.670663635014	1_1	Reference	two_cell
108.882763083093	949.649564443156	3_1	Reference	two_cell
626.904846057296	259.429510669317	0	Reference	two_cell
138.010140550323	354.739085229812	1_1	Reference	two_cell
813.244265896035	794.535389433149	0	Reference	two_cell
424.486719073029	607.650274423882	0	Reference	two_cell
149.860511365579	839.828506797785	3_1	Reference	two_cell
541.179897246417	196.931208438007	2_1	Reference	two_cell
338.661258699605	159.74850537139	2_1	Reference	two_cell
864.037387425546	513.492916858522	0	Reference	two_cell
412.403038462857	699.450889076805	0	Reference	two_cell
821.476375369821	509.992238130886	0	Reference	two_cell
573.000823678682	982.577550633345	0	Reference	two_cell
586.692933982471	526.178006095579	0	Reference	two_cell
962.651869647205	393.61561022955	0	Reference	two_cell
137.876629870851	668.124442800414	3_1	Reference	two_cell
463.520711861784	729.410691551398	0	Reference	two_cell
642.920277061174	486.438268278958	0	Reference	two_cell
45.0663274172693	143.836968134856	1_1	Reference	two_cell
205.740094895475	530.0241388625	0	Reference	two_cell
733.797279757913	261.758376733866	0	Reference	two_cell
741.256403665058	263.139217608375	0	Reference	two_cell
560.957841173047	727.295019990299	0	Reference	two_cell
65.9844018588774	952.870256809751	0	Reference	two_cell
999.591859221924	536.116178892786	0	Reference	two_cell
661.017055166885	97.9683654021937	0	Reference	two_cell
873.925695903599	537.856808112003	0	Reference	two_cell
505.996287251823	898.17180195055	0	Reference	two_cell
171.457638375228	42.8469214183278	2_1	Reference	two_cell
85.5357238755096	612.646004901966	0	Reference	two_cell
977.5034428332	375.013454993023	0	Reference	two_cell
546.697596522514	731.937077352777	0	Reference	two_cell
867.276906491723	16.088109810371	0	Reference	two_cell
542.740773014957	437.926386085805	0	Reference	two_cell
49.4447684201878	421.234897675924	0	Reference	two_cell
323.123282389482	379.221488092793	0	Reference	two_cell
851.030417704955	797.020671246806	0	Reference	two_cell
721.201331539312	931.315910585457	0	Reference	two_cell
342.558234789874	97.0098384208977	2_1	Reference	two_cell
441.148660117527	315.274111720733	0	Reference	two_cell
146.011512063211	630.363175468519	0	Reference	two_cell
12.9845113696065	280.110465829028	1_1	Reference	two_cell
552.641534082126	88.9554522840772	2_1	Reference	two_cell
768.688576172572	805.424912173534	0	Reference	two_cell
874.832408930873	896.679302495904	0	Reference	two_cell
959.382639466785	809.28200960136	0	Reference	two_cell
908.305770469597	606.83698896016	0	Reference	two_cell
101.493389677722	202.796996388817	1_1	Reference	two_cell
794.299308235291	853.866112775868	0	Reference	two_cell
650.66772456537	96.0832606100012	0	Reference	two_cell
612.071584366728	627.616785862716	0	Reference	two_cell
811.004015411483	272.513813812984	0	Reference	two_cell
892.108586139046	356.891804505372	0	Reference	two_cell
369.733648153953	598.954365143552	0	Reference	two_cell
771.053413488902	286.775295186089	0	Reference	two_cell
513.881780162454	460.796974259196	0	Reference	two_cell
704.674286294263	652.829612381523	0	Reference	two_cell
339.939426247496	91.7301818400156	2_1	Reference	two_cell
424.531360175693	757.275767432759	3_1	Reference	two_cell
799.302163882181	146.520858708303	0	Reference	two_cell
467.649230933981	466.389635391068	0	Reference	two_cell
483.805720881559	729.501267930958	0	Reference	two_cell
289.870873421663	40.9994235057384	2_1	Reference	two_cell
989.77634990518	522.031800983474	0	Reference	two_cell
880.213786582928	411.392975249328	0	Reference	two_cell
743.574513476342	409.320100988029	0	Reference	two_cell
90.1175642227754	96.0737585241441	2_1	Reference	two_cell
506.758572388673	90.5562846353278	2_1	Reference	two_cell
973.128733396996	659.16567380121	0	Reference	two_cell
350.791660534684	171.006330001634	2_1	Reference	two_cell
605.749347630655	185.626321129268	0	Reference	two_cell
408.203931071563	771.590058976319	3_1	Reference	two_cell
371.717886134051	989.233897380764	0	Reference	two_cell
323.400666446192	811.581051043933	3_1	Reference	two_cell
599.28454843862	475.546505389037	0	Reference	two_cell
892.158478369936	30.8406958798878	0	Reference	two_cell
431.989945618901	486.992866828572	0	Reference	two_cell
897.933911374304	637.346256085439	0	Reference	two_cell
401.328504863428	123.838903407101	2_1	Reference	two_cell
432.598375908565	344.027843828546	0	Reference	two_cell
43.3803463564254	475.161417845404	0	Reference	two_cell
538.244497959968	993.70968661597	0	Reference	two_cell
575.146305208094	715.847421362996	0	Reference	two_cell
302.358889742289	213.643070322927	2_1	Reference	two_cell
580.626393417828	347.671928179218	0	Reference	two_cell
829.666592581896	588.553924661595	0	Reference	two_cell
951.50491834688	539.296885834541	0	Reference	two_cell
801.151420699432	599.615621420322	0	Reference	two_cell
489.356880748644	862.23122726148	0	Reference	two_cell
930.535697739571	559.885604331503	0	Reference	two_cell
410.643318778137	1.55312783364207	2_1	Reference	two_cell
36.7255791807547	4.64162416360341	0	Reference	two_cell
987.289602725301	948.871275181184	0	Reference	two_cell
366.576878085732	427.501344198361	0	Reference	two_cell
639.636787937023	5.31699377787299	0	Reference	two_cell
145.010497602401	990.789521090686	3_1	Reference	two_cell
182.499896934722	474.092871865956	0	Reference	two_cell
750.592015313217	230.599977725418	0	Reference	two_cell
639.033639478497	780.439079953823	0	Reference	two_cell
919.509987118887	169.259913981427	0	Reference	two_cell
112.677373806247	697.934574397281	3_1	Reference	two_cell
974.309976505814	295.703218691517	0	Reference	two_cell
643.459371803561	106.645922715077	0	Reference	two_cell
966.878034676891	198.070237369742	0	Reference	two_cell
85.572995814262	206.588524958352	1_1.1	Reference	two_cell
975.540653860429	743.621627326356	0	Reference	two_cell
750.238243110944	730.709072081838	0	Reference	two_cell
757.770919796312	12.16682748124	0	Reference	two_cell
305.742688301485	703.596482224064	3_1	Reference	two_cell
705.526613300899	76.4410302967299	0	Reference	two_cell
156.072053174255	463.634488012409	0	Reference	two_cell
632.181560973637	738.687029135879	0	Reference	two_cell
770.737945494475	823.702848388115	0	Reference	two_cell
226.723118554801	781.601842468604	3_1	Reference	two_cell
346.486804641085	145.270274004666	2_1	Reference	two_cell
291.338664243231	877.352007528068	3_1	Reference	two_cell
927.393659719033	172.316056188196	0	Reference	two_cell
797.327323551523	906.441160103306	0	Reference	two_cell
175.440494230017	78.516695964383	2_1	Reference	two_cell
780.802104199305	326.041904163081	0	Reference	two_cell
195.143356280401	554.75990121928	0	Reference	two_cell
85.0449638890568	40.2494218593929	2_1	Reference	two_cell
570.970532494597	15.3453156724572	2_1	Reference	two_cell
940.753341926262	311.35151940072	0	Reference	two_cell
230.003140808549	522.805317803519	0	Reference	two_cell
642.718604988186	990.416525842156	0	Reference	two_cell
343.145972015103	123.305142365163	2_1	Reference	two_cell
33.1928719668649	96.1991661936045	1_1.1	Reference	two_cell
338.234167712508	459.090652519604	0	Reference	two_cell
312.499069320736	583.94860100653	0	Reference	two_cell
778.750458210008	112.408139046514	0	Reference	two_cell
480.853314043023	665.926600246923	0	Reference	two_cell
395.686957021011	103.847327460535	2_1	Reference	two_cell
947.815104335779	482.662799192825	0	Reference	two_cell
683.509346024599	679.828824993921	0	Reference	two_cell
295.795720748371	101.988962345524	2_1	Reference	two_cell
604.573560568737	594.941205980489	0	Reference	two_cell
80.2287775236182	784.428227812052	3_1	Reference	two_cell
802.302902685478	458.60777783161	0	Reference	two_cell
837.106160130119	256.57803499978	0	Reference	two_cell
156.181511844276	885.737788329367	3_1	Reference	two_cell
582.359984459821	79.9990639234893	2_1	Reference	two_cell
469.788543736795	513.295212671626	0	Reference	two_cell
998.877953499788	993.522933366708	0	Reference	two_cell
425.043699424248	589.221339663258	0	Reference	two_cell
507.345279903384	369.936674178811	0	Reference	two_cell
211.990332374116	503.893358561909	0	Reference	two_cell
909.803823429625	876.347473397152	0	Reference	two_cell
804.606878923252	582.464238753775	0	Reference	two_cell
349.99448060873	704.140869031893	3_1	Reference	two_cell
88.2877972414717	142.766512527363	2_1	Reference	two_cell
804.303560210392	85.2856923912186	0	Reference	two_cell
124.265642706305	953.667244377313	3_1	Reference	two_cell
212.118187205167	182.447915510274	2_1	Reference	two_cell
366.237326215953	660.047628884669	0	Reference	two_cell
104.486344827805	492.792896121275	0	Reference	two_cell
371.063023273367	225.301779377274	2_1	Reference	two_cell
573.904211022425	794.40427032439	0	Reference	two_cell
999.158870019484	956.25699145114	0	Reference	two_cell
748.567684448091	672.71932118549	0	Reference	two_cell
369.373085025931	58.8052089544944	2_1	Reference	two_cell
926.216962967068	437.693676858442	0	Reference	two_cell
928.447853948222	573.954597523669	0	Reference	two_cell
920.696163627319	727.156873869011	0	Reference	two_cell
40.7554118854459	875.608045182191	0	Reference	two_cell
274.837917902507	37.6619142373092	2_1	Reference	two_cell
537.699237514753	137.344397694338	2_1	Reference	two_cell
155.501181849046	625.859106526012	0	Reference	two_cell
312.036787912715	303.590099048102	2_1	Reference	two_cell
11.4101167835761	623.756924940273	0	Reference	two_cell
995.970288246172	967.964574190555	0	Reference	two_cell
558.96538504702	989.040520210983	0	Reference	two_cell
742.284939796897	733.311010072241	0	Reference	two_cell
611.359892045381	499.594349712133	0	Reference	two_cell
43.7946844706312	239.968287508935	1_1	Reference	two_cell
420.69565686211	442.764436413068	0	Reference	two_cell
84.1312945589889	911.607313370798	3_1	Reference	two_cell
577.202372881817	84.0212620701641	2_1	Reference	two_cell
434.675526945852	455.594571552938	0	Reference	two_cell
766.12163740769	508.852065515704	0	Reference	two_cell
688.114584781462	970.105708234245	0	Reference	two_cell
361.532692133449	256.356744696852	2_1	Reference	two_cell
169.643691534176	477.082880234346	0	Reference	two_cell
794.109860340366	332.414603227284	0	Reference	two_cell
141.342834811425	459.011526697781	0	Reference	two_cell
185.781645994633	545.913022235036	0	Reference	two_cell
492.655642710393	140.589249763172	2_1	Reference	two_cell
632.766288615763	218.209264513105	0	Reference	two_cell
63.9235989588778	473.752827354008	0	Reference	two_cell
152.440941966604	964.479560693027	3_1	Reference	two_cell
995.537152041914	866.846347936429	0	Reference	two_cell
618.039710005512	188.09880145709	0	Reference	two_cell
795.920201682718	630.759761019843	0	Reference	two_cell
48.526526217116	715.555195937632	0	Reference	two_cell
287.341201478383	960.368833260145	3_1	Reference	two_cell
597.027359948726	544.498151602689	0	Reference	two_cell
91.0323044331744	276.661301004235	1_1	Reference	two_cell
424.370271071326	696.602017572382	0	Reference	two_cell
256.350890209898	90.0813859589398	2_1	Reference	two_cell
389.620069187833	854.275831497507	3_1	Reference	two_cell
397.743007947691	941.07594090444	3_1	Reference	two_cell
695.699435017072	44.149536391953	0	Reference	two_cell
354.047468658304	952.907033082563	3_1	Reference	two_cell
419.787949479185	19.1742541112471	2_1	Reference	two_cell
916.468647669535	862.112628892995	0	Reference	two_cell
663.870731444331	982.174013663782	0	Reference	two_cell
271.950579371769	176.547878229292	2_1	Reference	two_cell
817.846950728912	53.7650081005413	0	Reference	two_cell
605.214949503308	935.493754117284	0	Reference	two_cell
175.495138666825	858.393868316663	3_1	Reference	two_cell
415.746070998954	459.896379019599	0	Reference	two_cell
899.260543932905	381.04575297283	0	Reference	two_cell
472.167591849109	809.413650659611	0	Reference	two_cell
237.875053495867	954.417606317671	3_1	Reference	two_cell
778.854572945274	398.065408287337	0	Reference	two_cell
551.89497302263	33.2434740862809	2_1	Reference	two_cell
202.559150238754	725.843727564206	3_1	Reference	two_cell
430.019992866088	429.998531996273	0	Reference	two_cell
206.651375678601	209.157088884152	2_1	Reference	two_cell
26.6361368610524	887.551759360591	0	Reference	two_cell
250.044153559487	942.304688627599	3_1	Reference	two_cell
770.636998508824	812.548811228015	0	Reference	two_cell
166.373443273129	393.009570347611	0	Reference	two_cell
327.288064856315	971.208494937746	3_1	Reference	two_cell
880.738467704039	864.726221662015	0	Reference	two_cell
490.436216940638	587.515287039336	0	Reference	two_cell
409.071870508604	204.960923622595	2_1	Reference	two_cell
923.559632737888	342.879963154439	0	Reference	two_cell
270.241216183174	726.420208450872	3_1	Reference	two_cell
584.989507387858	931.549001738429	0	Reference	two_cell
34.2014086409472	54.6958692001645	1_1	Reference	two_cell
262.06048361212	179.700652964879	2_1	Reference	two_cell
673.164190786425	442.050468819914	0	Reference	two_cell
633.698048705934	934.14922548295	0	Reference	two_cell
285.333913287614	613.226149204187	0	Reference	two_cell
129.350631897338	423.71556265559	0	Reference	two_cell
928.109910027124	343.826290845638	0	Reference	two_cell
422.492401466705	615.474633883918	0	Reference	two_cell
456.982449209085	806.007850673283	0	Reference	two_cell
719.222534487257	511.826790346997	0	Reference	two_cell
826.448410643497	991.145873965696	0	Reference	two_cell
686.55122370529	748.302740652813	0	Reference	two_cell
782.862566576106	254.452578979079	0	Reference	two_cell
513.964532649377	163.386763379443	2_1	Reference	two_cell
2.4776920452714	940.797081247205	0	Reference	two_cell
973.451780358562	436.048873053631	0	Reference	two_cell
934.664097721688	667.880905912258	0	Reference	two_cell
929.717649137834	768.084329619771	0	Reference	two_cell
215.851790545741	661.810983840609	3_1	Reference	two_cell
191.406021605711	844.366253810236	3_1	Reference	two_cell
466.90871462645	897.292043288238	0	Reference	two_cell
462.281190207927	386.556147979805	0	Reference	two_cell
249.373003734741	174.067729616771	2_1	Reference	two_cell
618.422836749582	372.912701325258	0	Reference	two_cell
921.685624256963	2.48619000636972	0	Reference	two_cell
698.877047710121	653.135384536115	0	Reference	two_cell
825.050417308463	618.013220138382	0	Reference	two_cell
194.538467292441	385.27946882532	0	Reference	two_cell
835.362004495459	12.7680095578544	0	Reference	two_cell
193.559677785262	340.117407768033	1_1.1	Reference	two_cell
827.394061707659	857.276623798301	0	Reference	two_cell
452.721196566708	471.976010101847	0	Reference	two_cell
662.662172048353	900.050590781728	0	Reference	two_cell
241.012023907853	295.500955587486	2_1	Reference	two_cell
537.27418803866	211.212755326647	2_1	Reference	two_cell
326.200783123029	950.091614958597	3_1	Reference	two_cell
245.691856085556	473.258874497376	0	Reference	two_cell
59.8244197748136	201.830802285811	1_1	Reference	two_cell
85.7962678505573	148.847264818382	2_1	Reference	two_cell
846.734928990481	447.918588331202	0	Reference	two_cell
109.705156611977	278.888636262622	1_1	Reference	two_cell
564.540701359976	672.529306217097	0	Reference	two_cell
735.20098523004	502.647679811344	0	Reference	two_cell
797.265737232985	143.842639102135	0	Reference	two_cell
823.804977203254	328.564692606684	0	Reference	two_cell
518.071523165796	702.989246556768	0	Reference	two_cell
297.931758806575	809.519031424774	3_1	Reference	two_cell
855.581676324364	982.959268299863	0	Reference	two_cell
8.16574921598658	409.389789851382	0	Reference	two_cell
728.018125653733	466.456560062012	0	Reference	two_cell
842.507327436702	951.82185589429	0	Reference	two_cell
512.072066369001	762.307828526245	0	Reference	two_cell
252.505316375522	25.4047626433894	2_1	Reference	two_cell
284.875773283653	641.512862816919	3_1	Reference	two_cell
14.0946000162512	339.347945127869	1_1	Reference	two_cell
805.469785408815	821.43441937631	0	Reference	two_cell
304.475960146636	200.593564742478	2_1	Reference	two_cell
922.368183237035	512.807328524534	0	Reference	two_cell
414.289417891065	271.299244089518	2_1	Reference	two_cell
469.904047391377	780.740818397142	0	Reference	two_cell
768.653227817733	11.1918430416845	0	Reference	two_cell
964.424172641011	128.358699218137	0	Reference	two_cell
961.026680815965	719.437033166643	0	Reference	two_cell
503.503835145384	477.998779944843	0	Reference	two_cell
383.252414239803	227.090874537593	2_1	Reference	two_cell
21.5016273630317	138.816630668938	1_1	Reference	two_cell
284.030348617118	553.214033126831	0	Reference	two_cell
1.28768302267417	739.245829332387	0	Reference	two_cell
778.092341305921	157.597542441916	0	Reference	two_cell
417.507102070143	407.563934932696	0	Reference	two_cell
230.246454635402	794.095350190997	3_1	Reference	two_cell
559.630217282567	544.800851372769	0	Reference	two_cell
234.185377880465	936.820577406092	3_1	Reference	two_cell
811.44658857421	41.9046639562584	0	Reference	two_cell
257.114327636315	374.173148873961	0	Reference	two_cell
570.718309241114	811.087334041484	0	Reference	two_cell
463.151454227511	234.453683877131	2_1	Reference	two_cell
826.523118269863	570.272215012694	0	Reference	two_cell
689.189590234775	616.614566923352	0	Reference	two_cell
66.5447432484943	353.914038457675	1_1	Reference	two_cell
854.990019593388	395.825773256598	0	Reference	two_cell
311.901979570044	558.582555097761	0	Reference	two_cell
572.149971574778	470.516382533126	0	Reference	two_cell
569.182733369293	2.84222166379914	2_1	Reference	two_cell
651.746383432532	374.056131938007	0	Reference	two_cell
327.223037253134	693.503330667038	3_1	Reference	two_cell
142.469526057364	600.05628216383	0	Reference	two_cell
234.123669215478	552.193607448135	0	Reference	two_cell
552.429670503363	130.18895232887	2_1	Reference	two_cell
113.233274903614	31.7911684641149	2_1	Reference	two_cell
373.500901652733	468.80502528348	0	Reference	two_cell
42.9910527465399	234.580658790655	1_1	Reference	two_cell
12.4059819940012	946.756995717995	0	Reference	two_cell
247.730344016571	862.111382866511	3_1	Reference	two_cell
402.345755349379	365.317209972301	0	Reference	two_cell
62.7428061594255	31.6997365897987	2_1	Reference	two_cell
448.116593499668	845.015087037813	0	Reference	two_cell
364.070537796477	43.5302063361742	2_1	Reference	two_cell
789.919424195541	950.575938963564	0	Reference	two_cell
201.617920859018	156.352345401421	2_1	Reference	two_cell
674.849944831803	407.654279412236	0	Reference	two_cell
936.319332142826	851.243029318284	0	Reference	two_cell
688.467813635245	942.160995048471	0	Reference	two_cell
672.419855920598	766.380063347053	0	Reference	two_cell
421.331331333611	740.505341605283	3_1	Reference	two_cell
227.205747154308	713.859643941978	3_1	Reference	two_cell
803.41221631621	973.91921078437	0	Reference	two_cell
232.586356303189	309.044405651046	0	Reference	two_cell
22.3855313835666	37.9683974434156	0	Reference	two_cell
958.427319078939	684.948190978728	0	Reference	two_cell
218.74976019212	687.191560367355	3_1	Reference	two_cell
274.218966981163	874.1044896557	3_1	Reference	two_cell
297.679011045024	488.178684903774	0	Reference	two_cell
162.755550831789	617.569601215888	0	Reference	two_cell
12.9807109539397	305.523098986363	1_1	Reference	two_cell
681.885368795367	926.894140796736	0	Reference	two_cell
789.861296839081	787.670984639786	0	Reference	two_cell
877.565078754677	546.389123674715	0	Reference	two_cell
286.5928310405	22.5836442448199	2_1	Reference	two_cell
4.57109515694901	790.089934209129	0	Reference	two_cell
770.094907208811	780.732544892933	0	Reference	two_cell
10.3975387224928	944.332699190127	0	Reference	two_cell
773.583473637933	434.978344410425	0	Reference	two_cell
843.679211042123	36.2577768310439	0	Reference	two_cell
383.599633231293	43.6957203813363	2_1	Reference	two_cell
245.527117521502	730.945954346564	3_1	Reference	two_cell
839.176659102552	33.6035599235911	0	Reference	two_cell
984.635654235724	191.137205987237	0	Reference	two_cell
428.007184198825	740.323685271898	0	Reference	two_cell
671.621869112831	448.630605359096	0	Reference	two_cell
972.317638772074	208.295501460787	0	Reference	two_cell
599.399975568522	311.414420594694	0	Reference	two_cell
851.072019917192	43.5770052487496	0	Reference	two_cell
101.130202148575	856.324498839211	3_1	Reference	two_cell
848.718305660877	355.458171137841	0	Reference	two_cell
275.689792273799	633.792024037335	3_1	Reference	two_cell
628.962829174008	330.719120778376	0	Reference	two_cell
747.738262743689	163.333797601052	0	Reference	two_cell
747.157426462974	440.257569289766	0	Reference	two_cell
220.101556112524	866.015053354437	3_1	Reference	two_cell
696.165160035715	376.548366100295	0	Reference	two_cell
662.480668531731	388.223711945815	0	Reference	two_cell
273.032728601713	396.788097164594	0	Reference	two_cell
11.6213216453325	497.447061362909	0	Reference	two_cell
639.773613600526	364.116260478972	0	Reference	two_cell
766.764859910822	308.400581882568	0	Reference	two_cell
680.321604859782	773.366303107468	0	Reference	two_cell
502.431004016427	949.790215875488	0	Reference	two_cell
566.789518189384	8.30847658379935	2_1	Reference	two_cell
196.872141386382	231.882382275071	2_1	Reference	two_cell
860.190185406478	48.4853880375158	0	Reference	two_cell
271.728953197598	266.4372164167	2_1	Reference	two_cell
233.761214834638	989.999217453878	3_1	Reference	two_cell
587.413020526292	574.701188588282	0	Reference	two_cell
119.599212116795	744.938950855285	3_1	Reference	two_cell
940.40530419047	543.075639666989	0	Reference	two_cell
325.291106101824	660.597408705391	3_1	Reference	two_cell
524.592506359564	281.060361570679	0	Reference	two_cell
493.356685540872	777.001183562679	0	Reference	two_cell
642.073141405126	481.821311709471	0	Reference	two_cell
562.680375445401	596.317174163414	0	Reference	two_cell
858.920947056031	259.442978547886	0	Reference	two_cell
785.186621354893	935.076271745842	0	Reference	two_cell
350.533115737839	185.930341357132	2_1	Reference	two_cell
144.02176314313	448.476116450271	0	Reference	two_cell
23.8009893253911	456.677073401166	0	Reference	two_cell
408.777383534703	727.969717164291	3_1	Reference	two_cell
384.850889910012	432.727511423174	0	Reference	two_cell
805.46186033613	797.055392517941	0	Reference	two_cell
576.048169733956	72.2237800434232	2_1	Reference	two_cell
217.341758638388	736.570735608228	3_1	Reference	two_cell
904.018510135356	876.39393387991	0	Reference	two_cell
344.88095701579	328.994011648232	0	Reference	two_cell
293.637978755636	744.652478969423	3_1	Reference	two_cell
371.433936538873	129.793164588045	2_1	Reference	two_cell
482.588518150849	336.177048696671	0	Reference	two_cell
444.298486210639	420.01138317096	0	Reference	two_cell
816.008863026043	632.72390324669	0	Reference	two_cell
696.127246592194	386.390810708981	0	Reference	two_cell
214.062088305131	64.7945151827298	2_1	Reference	two_cell
797.76003642776	934.13563223416	0	Reference	two_cell
725.650360396132	563.975045808125	0	Reference	two_cell
587.007502753753	821.945737985661	0	Reference	two_cell
917.973392468644	420.393890739651	0	Reference	two_cell
543.060151211219	203.030624610139	2_1	Reference	two_cell
567.013842032989	905.902285631048	0	Reference	two_cell
282.171900929883	951.741508236155	3_1	Reference	two_cell
708.982367854333	712.025928612798	0	Reference	two_cell
436.875891790027	892.586423223605	0	Reference	two_cell
63.6208054518793	108.464800397167	1_1	Reference	two_cell
350.151855591219	531.174402501201	0	Reference	two_cell
112.311475814786	640.708035074873	0	Reference	two_cell
450.10064912308	972.049393483438	0	Reference	two_cell
541.101413627155	740.804797333665	0	Reference	two_cell
156.041211169446	632.039623973193	0	Reference	two_cell
644.624599622563	649.047314921394	0	Reference	two_cell
127.154942966998	477.318350165151	0	Reference	two_cell
336.89971986739	665.562834014418	3_1	Reference	two_cell
466.56575194234	771.228465672582	0	Reference	two_cell
588.484579810407	365.226704069879	0	Reference	two_cell
915.270303271711	95.9419472042937	0	Reference	two_cell
350.651789235417	462.613673895365	0	Reference	two_cell
190.885514219757	943.388904023916	3_1	Reference	two_cell
902.6818435397	151.471632913686	0	Reference	two_cell
625.226339294575	531.375183491968	0	Reference	two_cell
456.423405482667	163.471664604964	2_1	Reference	two_cell
481.33841120312	967.433797145961	0	Reference	two_cell
849.906568339095	226.357079841662	0	Reference	two_cell
203.681219068356	899.418162212707	3_1	Reference	two_cell
761.898046305403	811.795246648369	0	Reference	two_cell
978.028808722273	244.83447612403	0	Reference	two_cell
691.029146095039	690.095102359541	0	Reference	two_cell
157.534780341433	134.825868581887	2_1	Reference	two_cell
15.8456817159895	996.560462631285	0	Reference	two_cell
868.151068618055	472.923340057023	0	Reference	two_cell
287.743007920217	16.8483159879688	2_1	Reference	two_cell
681.920313127805	872.563447037479	0	Reference	two_cell
238.25891269045	604.010583380703	0	Reference	two_cell
31.5492853464093	162.696987587027	1_1	Reference	two_cell
735.13346766727	705.761530346703	0	Reference	two_cell
981.967634508852	529.078353821998	0	Reference	two_cell
384.672208270058	258.409552047029	2_1	Reference	two_cell
43.5594094567932	753.976262553595	0	Reference	two_cell
486.86496850173	748.39046166162	0	Reference	two_cell
20.388135345187	364.703427141765	1_1	Reference	two_cell
568.090431244811	360.779427604983	0	Reference	two_cell
662.131014473736	298.804322520737	0	Reference	two_cell
156.31034474913	465.493215514813	0	Reference	two_cell
357.38952916814	342.900892305654	0	Reference	two_cell
399.216887017014	654.991465773201	0	Reference	two_cell
501.305758133298	54.8416819779668	2_1	Reference	two_cell
189.482138338732	928.69032181683	3_1	Reference	two_cell
706.671522305347	636.502140944591	0	Reference	two_cell
846.766570201376	133.305498792091	0	Reference	two_cell
208.267682762351	108.855399811175	2_1	Reference	two_cell
530.766073784092	746.894429046195	0	Reference	two_cell
728.493551396765	818.527678466402	0	Reference	two_cell
952.673272280488	173.801174616441	0	Reference	two_cell
218.089696909534	421.037893841043	0	Reference	two_cell
995.796397655969	659.198979249457	0	Reference	two_cell
33.888667158084	350.281938011525	1_1.1	Reference	two_cell
253.600061707431	651.414602888282	3_1	Reference	two_cell
817.075033716625	94.350088476669	0	Reference	two_cell
60.8317997399718	698.68953177263	0	Reference	two_cell
460.182681806851	574.152791096363	0	Reference	two_cell
86.3441252503544	138.892304971814	2_1	Reference	two_cell
893.110124875326	622.767946485896	0	Reference	two_cell
844.545341100777	79.0868662397843	0	Reference	two_cell
111.783462962601	524.542912551668	0	Reference	two_cell
819.839922756888	730.671543587698	0	Reference	two_cell
663.919417888159	840.624169255607	0	Reference	two_cell
796.118526905775	233.384345669532	0	Reference	two_cell
228.310175533174	682.420059995959	3_1	Reference	two_cell
287.709177266108	696.244390526554	3_1	Reference	two_cell
693.864690209972	905.607129705837	0	Reference	two_cell
14.8680810162332	714.543267754838	0	Reference	two_cell
619.884429537226	921.306475168094	0	Reference	two_cell
842.644346388988	153.625567047624	0	Reference	two_cell
128.625754536362	738.069967141375	3_1	Reference	two_cell
253.293049573898	449.998661727412	0	Reference	two_cell
366.770112905651	640.699171237415	0	Reference	two_cell
666.706072966568	640.286875099409	0	Reference	two_cell
782.77704059286	549.460565467831	0	Reference	two_cell
35.617453427054	581.844401169568	0	Reference	two_cell
174.355370306643	10.3468100698665	2_1	Reference	two_cell
878.669059615349	908.591409887886	0	Reference	two_cell
832.489323115908	879.382171713747	0	Reference	two_cell
674.274332697969	46.7009013376664	0	Reference	two_cell
248.423398275161	323.250960213598	0	Reference	two_cell
951.771600113017	297.428282697685	0	Reference	two_cell
84.8241811145563	131.725968911545	2_1	Reference	two_cell
320.223898780998	78.2607890593354	2_1	Reference	two_cell
246.138570187148	711.688727841713	3_1	Reference	two_cell
957.031725688139	75.8918805834837	0	Reference	two_cell
749.477297039703	755.760984177236	0	Reference	two_cell
136.190059872344	394.970993040828	0	Reference	two_cell
505.775840115966	416.386768885422	0	Reference	two_cell
844.222720723599	994.557599846506	0	Reference	two_cell
162.627892778488	582.165432205889	0	Reference	two_cell
326.53784828959	20.9420340079814	2_1	Reference	two_cell
129.486307132058	604.126850886503	0	Reference	two_cell
450.083029606147	103.650081491331	2_1	Reference	two_cell
867.422431080835	911.356960203731	0	Reference	two_cell
296.039834013907	226.668149178848	2_1	Reference	two_cell
950.197199712042	432.066172806779	0	Reference	two_cell
105.109352487605	30.6812265866902	2_1	Reference	two_cell
416.486497058533	931.780568445334	0	Reference	two_cell
167.957058269065	475.18494511419	0	Reference	two_cell
376.724404498702	779.949996299809	3_1	Reference	two_cell
139.522025869694	11.78329880815	2_1	Reference	two_cell
795.295572583564	110.943007980939	0	Reference	two_cell
372.909284230787	367.545475156745	0	Reference	two_cell
596.889930693898	612.721723165829	0	Reference	two_cell
181.995137816295	989.409601768712	3_1	Reference	two_cell
978.190974056721	502.704292258248	0	Reference	two_cell
667.492612705566	383.592031469569	0	Reference	two_cell
775.13726540748	370.233954885043	0	Reference	two_cell
698.724031145452	55.6472175151575	0	Reference	two_cell
243.16554122651	887.659942231607	3_1	Reference	two_cell
949.111672696657	473.637576533249	0	Reference	two_cell
588.358080094215	184.938015820226	2_1	Reference	two_cell
274.63416221831	811.012646185933	3_1	Reference	two_cell
544.921192131471	895.386300789891	0	Reference	two_cell
205.243385987356	56.4198790730443	2_1	Reference	two_cell
188.443394651869	189.445952631766	2_1	Reference	two_cell
285.826897374354	330.071393785998	0	Reference	two_cell
125.322365041124	209.916501903208	2_1	Reference	two_cell
283.473251501797	71.6498086545616	2_1	Reference	two_cell
704.78716252395	981.212455932982	0	Reference	two_cell
628.512133928249	556.837767262245	0	Reference	two_cell
33.8344188353512	734.361090343911	0	Reference	two_cell
307.510264675133	171.754167325329	2_1	Reference	two_cell
159.846091086045	693.592686140677	3_1	Reference	two_cell
489.501472387929	700.73347202898	0	Reference	two_cell
85.2774365644436	763.274311515735	3_1	Reference	two_cell
659.159330626251	554.921053590253	0	Reference	two_cell
341.686141155893	319.721190244891	2_1	Reference	two_cell
280.97637375677	228.40867047268	2_1	Reference	two_cell
569.28192051989	373.300995694939	0	Reference	two_cell
66.3988341751974	189.499898577342	1_1	Reference	two_cell
149.045782167232	821.289144829847	3_1	Reference	two_cell
661.566685659811	309.099825103767	0	Reference	two_cell
224.641911709448	800.12888349779	3_1	Reference	two_cell
717.156263910467	148.307930732844	0	Reference	two_cell
396.736015025293	649.176609998103	0	Reference	two_cell
31.2386314289179	305.343483931385	1_1.1	Reference	two_cell
143.325379014248	260.87601599982	1_1	Reference	two_cell
579.401745463721	346.246563431341	0	Reference	two_cell
793.93482048437	614.456344848732	0	Reference	two_cell
449.643398340559	360.851620383793	0	Reference	two_cell
9.50140308076516	897.591129186098	0	Reference	two_cell
217.617955050664	425.588578641647	0	Reference	two_cell
162.673093046295	547.691575364675	0	Reference	two_cell
434.785873441724	289.407457866706	2_1	Reference	two_cell
667.032972445711	157.381290672813	0	Reference	two_cell
818.523717093049	556.800021056551	0	Reference	two_cell
708.212848925497	56.2330274349079	0	Reference	two_cell
286.614067220828	780.882485816721	3_1	Reference	two_cell
762.088877924718	448.429125644499	0	Reference	two_cell
829.948088037549	928.425075644394	0	Reference	two_cell
354.060203621164	73.1974000642076	2_1	Reference	two_cell
400.350287081674	769.514172340743	3_1	Reference	two_cell
285.570321285399	701.896504124627	3_1	Reference	two_cell
105.887080723653	238.40154887992	1_1	Reference	two_cell
31.4185142039787	422.642943190644	0	Reference	two_cell
813.44335497031	577.751624240307	0	Reference	two_cell
712.893031860702	699.237659218488	0	Reference	two_cell
40.9784696991555	389.676337622572	1_1	Reference	two_cell
32.5643952346873	75.8578152381815	1_1	Reference	two_cell
47.9633131748997	573.710758490954	0	Reference	two_cell
626.637566049583	230.310288081411	0	Reference	two_cell
852.83017003187	814.029748245375	0	Reference	two_cell
722.416418792913	18.4695618210826	0	Reference	two_cell
214.323899938259	658.216131143039	3_1	Reference	two_cell
192.688776447671	790.144300924148	3_1	Reference	two_cell
8.80647850316018	372.320467751706	1_1	Reference	two_cell
617.786249099066	349.011541789165	0	Reference	two_cell
354.913381005405	249.7727123769	2_1	Reference	two_cell
636.054758124286	372.810273854528	0	Reference	two_cell
637.269554863218	175.079504517606	0	Reference	two_cell
867.081841127016	569.812366345199	0	Reference	two_cell
149.444497849327	224.710572025273	2_1	Reference	two_cell
656.435456023552	994.283138846513	0	Reference	two_cell
581.384812081233	912.705903544556	0	Reference	two_cell
799.381196432281	970.104326835833	0	Reference	two_cell
371.770896803821	519.338436468504	0	Reference	two_cell
254.296118803788	362.336511563975	0	Reference	two_cell
779.029054333922	758.151335845469	0	Reference	two_cell
416.154740704456	279.241893493338	2_1	Reference	two_cell
651.283137906576	72.1112678293139	0	Reference	two_cell
409.964631853858	611.806526831118	0	Reference	two_cell
77.5091131739318	315.428572950419	1_1	Reference	two_cell
458.380566983949	570.883743272629	0	Reference	two_cell
119.238846231718	37.6240840638056	2_1	Reference	two_cell
37.8170127850026	898.133400516817	0	Reference	two_cell
42.5366305860225	145.814743152121	1_1	Reference	two_cell
28.7563729216345	754.11101088603	0	Reference	two_cell
831.762972247787	390.365045558428	0	Reference	two_cell
371.37115117861	271.736827098764	2_1	Reference	two_cell
748.536150697386	200.412330108928	0	Reference	two_cell
625.543918114156	791.498805678682	0	Reference	two_cell
822.596708321944	302.588193039875	0	Reference	two_cell
884.995318432804	954.422430628911	0	Reference	two_cell
327.857695039595	266.997842040844	2_1	Reference	two_cell
36.8379916104022	552.688131564995	0	Reference	two_cell
752.030704426812	991.428482867079	0	Reference	two_cell
465.051602981053	443.725224710302	0	Reference	two_cell
890.680050152587	622.020040545845	0	Reference	two_cell
516.804110708181	523.088385620387	0	Reference	two_cell
933.121501582675	666.606364564272	0	Reference	two_cell
998.906262049219	614.365164180053	0	Reference	two_cell
196.319362216862	132.014377406798	2_1	Reference	two_cell
557.208096242044	45.694443390239	2_1	Reference	two_cell
532.855340376263	963.007912236731	0	Reference	two_cell
352.932313333498	925.622602053918	3_1	Reference	two_cell
352.513420721516	621.282103282865	0	Reference	two_cell
927.81411213195	452.483556730906	0	Reference	two_cell
872.42948721163	242.67639965564	0	Reference	two_cell
923.683870905545	763.561930108815	0	Reference	two_cell
228.766841332195	244.949607854709	2_1	Reference	two_cell
389.012528119609	527.933416208019	0	Reference	two_cell
160.783392353915	522.591921405168	0	Reference	two_cell
588.092156131752	102.455281884177	2_1	Reference	two_cell
483.60525599122	236.192060386529	2_1	Reference	two_cell
499.046337169595	966.409897851525	0	Reference	two_cell
386.339030946838	592.7579445187	0	Reference	two_cell
5.97362275375053	719.979692935711	0	Reference	two_cell
150.331755697727	525.876496993704	0	Reference	two_cell
542.784893331118	279.883160081459	0	Reference	two_cell
282.133746515028	221.861747273011	2_1	Reference	two_cell
934.782606540015	24.9658647587057	0	Reference	two_cell
853.743999854429	997.189509925898	0	Reference	two_cell
711.916091506137	164.241457068827	0	Reference	two_cell
494.139782367041	250.933293589391	2_1	Reference	two_cell
108.865783907939	804.320698947646	3_1	Reference	two_cell
547.737113829702	127.673197643133	2_1	Reference	two_cell
784.330532776425	478.867086421233	0	Reference	two_cell
726.216967273038	67.3921431356575	0	Reference	two_cell
393.665460360236	903.172790069599	3_1	Reference	two_cell
648.125907992478	393.204263788415	0	Reference	two_cell
38.1145132961683	868.419049210381	0	Reference	two_cell
676.384382602526	716.839315896155	0	Reference	two_cell
54.2903665464837	235.990397384856	1_1	Reference	two_cell
598.347981482046	175.676863383967	2_1	Reference	two_cell
1.19804959464818	323.171803688863	1_1.1	Reference	two_cell
752.906387045048	372.626169196563	0	Reference	two_cell
596.715095989173	517.286081521073	0	Reference	two_cell
139.955284187803	70.177136070095	2_1	Reference	two_cell
271.088489537127	655.955823749071	3_1	Reference	two_cell
964.178013212513	524.486461295048	0	Reference	two_cell
671.684063907247	135.499396254076	0	Reference	two_cell
589.843589984579	841.73163745529	0	Reference	two_cell
100.5111588859	950.196764288936	3_1	Reference	two_cell
507.740476845764	93.1358881185297	2_1	Reference	two_cell
542.110937911551	367.604407534236	0	Reference	two_cell
931.456593651092	697.538708270993	0	Reference	two_cell
245.687911691843	83.281825714279	2_1	Reference	two_cell
873.135241078213	914.390223857015	0	Reference	two_cell
272.708312569419	619.893846957479	0	Reference	two_cell
872.849024352152	342.565064559458	0	Reference	two_cell
791.052475363482	319.295756517211	0	Reference	two_cell
848.425785068888	927.313115515746	0	Reference	two_cell
44.8531373331789	980.642119582742	0	Reference	two_cell
673.688131083502	166.583613539813	0	Reference	two_cell
607.682893708581	68.7765653186943	2_1	Reference	two_cell
924.156875770539	452.481320070336	0	Reference	two_cell
154.759307635482	634.500851218821	0	Reference	two_cell
464.543465146795	148.58668083651	2_1	Reference	two_cell
945.716478007613	727.695925580803	0	Reference	two_cell
237.521025901195	974.713205981068	3_1	Reference	two_cell
336.377011640929	577.127962980652	0	Reference	two_cell
512.681849680142	179.911207250552	2_1	Reference	two_cell
159.112716461765	553.770997661399	0	Reference	two_cell
800.434385373723	44.1878033841494	0	Reference	two_cell
818.037927256664	923.456218587235	0	Reference	two_cell
520.535085228272	731.391576401424	0	Reference	two_cell
720.265746378107	836.030152878026	0	Reference	two_cell
907.008652014891	403.605524177663	0	Reference	two_cell
979.200616733404	277.219356189948	0	Reference	two_cell
846.190813856898	408.398794541368	0	Reference	two_cell
43.7858271459118	323.783185877372	1_1	Reference	two_cell
56.3351301990915	911.967434562976	0	Reference	two_cell
72.312595192343	733.554245978827	0	Reference	two_cell
669.912810162175	945.68239358929	0	Reference	two_cell
480.991240126779	278.536069149617	2_1	Reference	two_cell
944.382232522592	226.208275390789	0	Reference	two_cell
729.958611752605	437.484924508026	0	Reference	two_cell
130.650956015103	33.9290310195647	2_1	Reference	two_cell
105.772002723068	266.491668727715	1_1	Reference	two_cell
597.615968020167	959.317270177417	0	Reference	two_cell
271.098816182232	207.405894607073	2_1	Reference	two_cell
101.433302917285	836.049963466357	3_1	Reference	two_cell
524.169080881402	940.728723308537	0	Reference	two_cell
816.311508600833	572.944331252249	0	Reference	two_cell
948.928434698144	874.627803334268	0	Reference	two_cell
244.395908295643	478.619385101832	0	Reference	two_cell
588.022727080155	207.646526115946	0	Reference	two_cell
18.1394341168925	154.749528293032	1_1.1	Reference	two_cell
590.560515058925	362.615339820506	0	Reference	two_cell
515.728457469959	628.121014192933	0	Reference	two_cell
635.475097625516	707.859465626767	0	Reference	two_cell
308.019392910879	430.203391822288	0	Reference	two_cell
806.905056032352	873.296895860462	0	Reference	two_cell
827.704386266647	359.176394645823	0	Reference	two_cell
152.025538787013	726.90711685014	3_1	Reference	two_cell
433.680908692302	330.513859488536	0	Reference	two_cell
372.152523524594	533.099128004862	0	Reference	two_cell
208.83320875722	585.521233431529	0	Reference	two_cell
331.967882380355	957.654603790957	3_1	Reference	two_cell
474.499635897577	484.466496843845	0	Reference	two_cell
29.2868268878665	195.621790210949	1_1	Reference	two_cell
768.224218363874	28.9401465929113	0	Reference	two_cell
865.203860573238	785.670033111237	0	Reference	two_cell
568.724604995223	891.412205266533	0	Reference	two_cell
607.176668991335	815.527454169467	0	Reference	two_cell
53.3854094000999	820.23995122104	3_1	Reference	two_cell
873.654239834752	953.145473054843	0	Reference	two_cell
507.605264480691	548.097888621734	0	Reference	two_cell
129.832476874813	35.4931906040292	2_1	Reference	two_cell
596.879421924707	558.10637620301	0	Reference	two_cell
923.923888821388	81.7895279219374	0	Reference	two_cell
64.2540497414302	148.837846932933	1_1	Reference	two_cell
191.501509520691	714.140475563472	3_1	Reference	two_cell
16.3711092434824	377.128945593024	1_1	Reference	two_cell
630.099472117377	549.76110626501	0	Reference	two_cell
385.949129558867	211.38658520882	2_1	Reference	two_cell
282.47198792873	734.363165581599	3_1	Reference	two_cell
703.440042284783	401.942432602402	0	Reference	two_cell
915.71852367674	813.690020299051	0	Reference	two_cell
688.15313670598	516.16964969947	0	Reference	two_cell
944.638339461759	371.517411009409	0	Reference	two_cell
64.6862762556411	368.686553973006	1_1	Reference	two_cell
234.791157950647	325.630248366855	0	Reference	two_cell
996.328985939734	202.296116304118	0	Reference	two_cell
819.226444164291	377.981580093969	0	Reference	two_cell
452.334343140479	196.645613213303	2_1	Reference	two_cell
465.51108344621	55.5691237298306	2_1	Reference	two_cell
474.221162120113	639.232422221452	0	Reference	two_cell
689.448883066187	706.110572207253	0	Reference	two_cell
770.701164569706	863.376927098492	0	Reference	two_cell
380.51622939785	187.343462156132	2_1	Reference	two_cell
196.484202193562	741.059269808	3_1	Reference	two_cell
524.585218837485	627.372050630627	0	Reference	two_cell
589.952268521534	143.142669710563	2_1	Reference	two_cell
668.698279980337	863.132280951366	0	Reference	two_cell
40.8594049720559	86.2330102513079	1_1.1	Reference	two_cell
147.170984481927	114.254129492678	2_1	Reference	two_cell
254.910690606106	121.039000487654	2_1	Reference	two_cell
462.380828365684	661.561914148275	0	Reference	two_cell
533.908587932354	813.744597515091	0	Reference	two_cell
830.218738154974	301.096845177002	0	Reference	two_cell
581.189411543077	567.505529852118	0	Reference	two_cell
33.5943409092724	227.893587965518	1_1	Reference	two_cell
825.165410410846	223.056166582741	0	Reference	two_cell
379.595560269197	969.136502222158	3_1	Reference	two_cell
465.599046356743	478.079463241622	0	Reference	two_cell
722.69793611276	650.676747034537	0	Reference	two_cell
744.77292765351	766.857648295583	0	Reference	two_cell
918.195488025201	391.486387752462	0	Reference	two_cell
583.103117260151	434.149733774597	0	Reference	two_cell
346.650631886907	670.791031585541	3_1	Reference	two_cell
346.869128457503	218.331189728109	2_1	Reference	two_cell
978.048206449486	339.681462479988	0	Reference	two_cell
955.198586271144	552.575695177773	0	Reference	two_cell
914.29111416149	565.675459563266	0	Reference	two_cell
556.285037403461	47.5427011998836	2_1	Reference	two_cell
933.444415963488	568.915546400705	0	Reference	two_cell
529.542222942691	819.13595082215	0	Reference	two_cell
689.450466824695	5.8557840497233	0	Reference	two_cell
490.367554996628	972.84715001937	0	Reference	two_cell
302.885336978594	681.024806663161	3_1	Reference	two_cell
321.300508228829	831.929592062952	3_1	Reference	two_cell
995.648856676416	244.202509726863	0	Reference	two_cell
932.119772813981	438.438078479841	0	Reference	two_cell
908.833521881839	324.597658985527	0	Reference	two_cell
948.558671628824	713.554122295231	0	Reference	two_cell
991.39757271111	646.779342964292	0	Reference	two_cell
444.698164382484	372.637876542285	0	Reference	two_cell
255.975418725051	607.902514424408	0	Reference	two_cell
456.585466148099	153.247216234449	2_1	Reference	two_cell
549.044174677925	499.552308122627	0	Reference	two_cell
830.632405689685	378.690016511129	0	Reference	two_cell
670.463105652248	602.618846926838	0	Reference	two_cell
456.277085176436	609.813136824872	0	Reference	two_cell
441.877747266321	416.836303933291	0	Reference	two_cell
889.201774752	621.358949413523	0	Reference	two_cell
888.484726400813	816.276450760663	0	Reference	two_cell
196.684411226306	679.259139917558	3_1	Reference	two_cell
606.989728035638	883.720194892492	0	Reference	two_cell
476.163621346233	959.76572411065	0	Reference	two_cell
125.64772635093	853.130493582692	3_1	Reference	two_cell
31.3274149445351	431.531479512807	0	Reference	two_cell
868.239326695213	734.623884237604	0	Reference	two_cell
568.955424132757	424.697145429906	0	Reference	two_cell
155.421362187946	241.9150918948	2_1	Reference	two_cell
65.8723199507222	557.507254943019	0	Reference	two_cell
447.916722431546	600.748608391266	0	Reference	two_cell
933.822020137683	909.780998606235	0	Reference	two_cell
356.282954144059	428.740818634862	0	Reference	two_cell
644.281747655012	398.6572897078	0	Reference	two_cell
984.047966321232	951.210519062355	0	Reference	two_cell
661.585477934917	359.236078081653	0	Reference	two_cell
52.9927214903291	937.8340567837	0	Reference	two_cell
617.553008850897	363.630396676483	0	Reference	two_cell
350.154721661471	31.438714858843	2_1	Reference	two_cell
74.0195251752157	363.923662511865	1_1	Reference	two_cell
702.446781006875	529.278051837347	0	Reference	two_cell
618.607712934492	69.5324463399593	2_1	Reference	two_cell
890.074910424184	758.291638148483	0	Reference	two_cell
583.597198278178	407.338410884375	0	Reference	two_cell
576.9541096061	654.0258666554	0	Reference	two_cell
244.792542227311	20.7834148597904	2_1	Reference	two_cell
882.498822845984	13.1361216478981	0	Reference	two_cell
277.159905119333	734.753292589448	3_1	Reference	two_cell
301.266209413763	120.90178452502	2_1	Reference	two_cell
455.655319588957	462.350109172519	0	Reference	two_cell
200.862989069428	197.358037752565	2_1	Reference	two_cell
251.057126339059	202.342589812353	2_1	Reference	two_cell
265.399712941376	322.466796228662	0	Reference	two_cell
176.983187827514	134.86902082595	2_1	Reference	two_cell
527.904966704315	513.694216077216	0	Reference	two_cell
588.536052078241	53.4572893348522	2_1	Reference	two_cell
83.8375067741144	896.244899563957	3_1	Reference	two_cell
487.595797110349	702.41417939961	0	Reference	two_cell
628.261505132774	208.0361528059	0	Reference	two_cell
371.342216941062	503.093176030787	0	Reference	two_cell
607.147934555309	874.754986655433	0	Reference	two_cell
942.417906776071	492.641515649622	0	Reference	two_cell
507.631899954053	959.563680811552	0	Reference	two_cell
575.05806062161	816.096062085358	0	Reference	two_cell
509.83220920735	346.789400439942	0	Reference	two_cell
899.397578236647	35.6572869655211	0	Reference	two_cell
80.2215614090674	941.057107924717	0	Reference	two_cell
456.643528842367	10.3433959991671	2_1	Reference	two_cell
817.304548445623	100.277987254085	0	Reference	two_cell
169.952178105246	307.419572229264	1_1.1	Reference	two_cell
776.431148194009	937.913300067419	0	Reference	two_cell
640.755507358117	438.091153491987	0	Reference	two_cell
711.972761404701	636.060315351235	0	Reference	two_cell
64.4945130820852	575.285121443681	0	Reference	two_cell
157.292060801992	494.361189434072	0	Reference	two_cell
786.407434468856	935.546676399885	0	Reference	two_cell
797.209766756045	675.354455768364	0	Reference	two_cell
807.543823822169	330.992335054092	0	Reference	two_cell
661.164203288732	753.033509192988	0	Reference	two_cell
174.312549514463	693.318073254311	3_1	Reference	two_cell
385.32539084414	176.235063943313	2_1	Reference	two_cell
916.338349863654	49.2992501112167	0	Reference	two_cell
565.612518362468	478.031344801653	0	Reference	two_cell
253.101091948571	726.134342482314	3_1	Reference	two_cell
107.18386609829	112.405976817245	2_1	Reference	two_cell
489.569879404735	921.838763400679	0	Reference	two_cell
994.538332606666	628.212892189855	0	Reference	two_cell
94.6237630634569	848.244555087294	3_1	Reference	two_cell
344.371123310877	306.473528307397	2_1	Reference	two_cell
816.682745409897	705.098251864547	0	Reference	two_cell
462.591272865189	94.0972393024713	2_1	Reference	two_cell
324.318872131407	385.923002079129	0	Reference	two_cell
615.523772265296	844.596674507717	0	Reference	two_cell
451.911273071775	259.441628084984	2_1	Reference	two_cell
224.038922580425	419.861712758429	0	Reference	two_cell
391.746806589887	77.7983811181039	2_1	Reference	two_cell
459.257068579085	108.062032395974	2_1	Reference	two_cell
228.442198749632	933.160302154254	3_1	Reference	two_cell
984.227187355515	629.14460924943	0	Reference	two_cell
390.00014169002	850.290157487616	3_1	Reference	two_cell
649.851077598054	182.426717010792	0	Reference	two_cell
570.355274296133	42.5258789847139	2_1	Reference	two_cell
578.339713618625	100.706229135161	2_1	Reference	two_cell
92.5913363988511	951.243577724323	0	Reference	two_cell
538.102595616598	341.848656782648	0	Reference	two_cell
523.281777676428	533.317321965704	0	Reference	two_cell
343.689137219219	275.548098570667	2_1	Reference	two_cell
626.482007423416	586.813436396653	0	Reference	two_cell
168.61149547575	281.666078141658	1_1.1	Reference	two_cell
542.323603952769	399.87743107928	0	Reference	two_cell
744.644113821676	849.699213901535	0	Reference	two_cell
865.933363839518	454.0443203873	0	Reference	two_cell
611.225042998092	611.477510479279	0	Reference	two_cell
918.795475712046	826.796197638847	0	Reference	two_cell
625.156737190206	264.776677137241	0	Reference	two_cell
673.410112732556	234.318046555854	0	Reference	two_cell
65.2591851376928	972.351979978383	0	Reference	two_cell
608.608812104678	974.41748507577	0	Reference	two_cell
251.951927334536	549.777525577229	0	Reference	two_cell
283.850149276434	696.256572371814	3_1	Reference	two_cell
99.6379269182216	244.22717602714	1_1.1	Reference	two_cell
864.21725066239	783.514996696264	0	Reference	two_cell
807.089105564635	761.783491882496	0	Reference	two_cell
859.01509171864	36.5103771255817	0	Reference	two_cell
941.660206374712	989.266803923761	0	Reference	two_cell
788.88855813141	397.514182871208	0	Reference	two_cell
795.174874322023	87.1413137824275	0	Reference	two_cell
230.426531629637	834.571719931671	3_1	Reference	two_cell
140.526399042923	1.80458863149397	2_1	Reference	two_cell
173.015862063505	243.602957695723	2_1	Reference	two_cell
258.667600014945	631.189206827199	0	Reference	two_cell
988.326854994986	403.631509074941	0	Reference	two_cell
908.850231708726	199.551968476037	0	Reference	two_cell
482.303433710942	192.209453295683	2_1	Reference	two_cell
334.007768456824	908.23214139929	3_1	Reference	two_cell
206.268151010852	210.169218961848	2_1	Reference	two_cell
525.12440847978	424.145431790967	0	Reference	two_cell
625.365139480913	740.592703948263	0	Reference	two_cell
664.967215444893	493.736208181828	0	Reference	two_cell
372.547328074463	975.852429131977	3_1	Reference	two_cell
713.097195754061	665.237371524563	0	Reference	two_cell
911.783943265444	239.578586387681	0	Reference	two_cell
777.777498534415	658.333336948417	0	Reference	two_cell
822.203490786953	78.9521367477719	0	Reference	two_cell
910.371826823801	55.1522798393853	0	Reference	two_cell
254.526786985341	238.641630527563	2_1	Reference	two_cell
122.575110869249	627.544787535677	0	Reference	two_cell
991.419308278942	392.048939286498	0	Reference	two_cell
23.7135504577309	356.296469239984	1_1	Reference	two_cell
931.282049926231	725.365292470669	0	Reference	two_cell
288.476435344201	471.645320906537	0	Reference	two_cell
995.778550658375	748.530235502403	0	Reference	two_cell
489.621615903685	875.989571188111	0	Reference	two_cell
251.622266919352	303.486377170542	2_1	Reference	two_cell
925.974819339812	315.633686773246	0	Reference	two_cell
769.659432931338	168.466373978648	0	Reference	two_cell
565.292815924855	128.741034199251	2_1	Reference	two_cell
832.363115542568	844.360948254121	0	Reference	two_cell
552.309235775145	738.194950319827	0	Reference	two_cell
440.135559641756	817.317836526083	3_1	Reference	two_cell
817.119816238759	436.95636086422	0	Reference	two_cell
454.047796794213	91.8667965373024	2_1	Reference	two_cell
208.137106769485	559.959875371773	0	Reference	two_cell
710.779696512036	206.357587428531	0	Reference	two_cell
638.969057300128	564.627434991067	0	Reference	two_cell
37.9075668351725	542.280976216774	0	Reference	two_cell
[truncated: 58,001 more rows]
